# Supplementary material for: An adaptive dimension differential evolution algorithm based on ranking scheme for global optimization
Source: PeerJ Comput Sci. 2022 Jun 17;8:e1007. doi: 10.7717/peerj-cs.1007 (PMC9299288; doi:10.7717/peerj-cs.1007)
Supplement: Supplemental Information 1 [file peerj-cs-08-1007-s001.zip]

Archive with 378 entries (376 files):
- code/
- code/cauchyinv.m
- code/cauchyrnd.m
- code/cec14_func.cpp
- code/DEABC.m
- code/deglbin.m
- code/derand1bin.m
- code/GABC.m
- code/IABC.m
- code/input_data/
- code/input_data/M_10_D10.txt
- code/input_data/M_10_D100.txt
- code/input_data/M_10_D2.txt
- code/input_data/M_10_D20.txt
- code/input_data/M_10_D30.txt
- code/input_data/M_10_D50.txt
- code/input_data/M_11_D10.txt
- code/input_data/M_11_D100.txt
- code/input_data/M_11_D2.txt
- code/input_data/M_11_D20.txt
- code/input_data/M_11_D30.txt
- code/input_data/M_11_D50.txt
- code/input_data/M_12_D10.txt
- code/input_data/M_12_D100.txt
- code/input_data/M_12_D2.txt
- code/input_data/M_12_D20.txt
- code/input_data/M_12_D30.txt
- code/input_data/M_12_D50.txt
- code/input_data/M_13_D10.txt
- code/input_data/M_13_D100.txt
- code/input_data/M_13_D2.txt
- code/input_data/M_13_D20.txt
- code/input_data/M_13_D30.txt
- code/input_data/M_13_D50.txt
- code/input_data/M_14_D10.txt
- code/input_data/M_14_D100.txt
- code/input_data/M_14_D2.txt
- code/input_data/M_14_D20.txt
- code/input_data/M_14_D30.txt
- code/input_data/M_14_D50.txt
- code/input_data/M_15_D10.txt
- code/input_data/M_15_D100.txt
- code/input_data/M_15_D2.txt
- code/input_data/M_15_D20.txt
- code/input_data/M_15_D30.txt
- code/input_data/M_15_D50.txt
- code/input_data/M_16_D10.txt
- code/input_data/M_16_D100.txt
- code/input_data/M_16_D2.txt
- code/input_data/M_16_D20.txt
- code/input_data/M_16_D30.txt
- code/input_data/M_16_D50.txt
- code/input_data/M_17_D10.txt
- code/input_data/M_17_D100.txt
- code/input_data/M_17_D2.txt
- code/input_data/M_17_D20.txt
- code/input_data/M_17_D30.txt
- code/input_data/M_17_D50.txt
- code/input_data/M_18_D10.txt
- code/input_data/M_18_D100.txt
- code/input_data/M_18_D2.txt
- code/input_data/M_18_D20.txt
- code/input_data/M_18_D30.txt
- code/input_data/M_18_D50.txt
- code/input_data/M_19_D10.txt
- code/input_data/M_19_D100.txt
- code/input_data/M_19_D2.txt
- code/input_data/M_19_D20.txt
- code/input_data/M_19_D30.txt
- code/input_data/M_19_D50.txt
- code/input_data/M_1_D10.txt
- code/input_data/M_1_D100.txt
- code/input_data/M_1_D2.txt
- code/input_data/M_1_D20.txt
- code/input_data/M_1_D30.txt
- code/input_data/M_1_D50.txt
- code/input_data/M_20_D10.txt
- code/input_data/M_20_D100.txt
- code/input_data/M_20_D2.txt
- code/input_data/M_20_D20.txt
- code/input_data/M_20_D30.txt
- code/input_data/M_20_D50.txt
- code/input_data/M_21_D10.txt
- code/input_data/M_21_D100.txt
- code/input_data/M_21_D2.txt
- code/input_data/M_21_D20.txt
- code/input_data/M_21_D30.txt
- code/input_data/M_21_D50.txt
- code/input_data/M_22_D10.txt
- code/input_data/M_22_D100.txt
- code/input_data/M_22_D2.txt
- code/input_data/M_22_D20.txt
- code/input_data/M_22_D30.txt
- code/input_data/M_22_D50.txt
- code/input_data/M_23_D10.txt
- code/input_data/M_23_D100.txt
- code/input_data/M_23_D2.txt
- code/input_data/M_23_D20.txt
- code/input_data/M_23_D30.txt
- code/input_data/M_23_D50.txt
- code/input_data/M_24_D10.txt
- code/input_data/M_24_D100.txt
- code/input_data/M_24_D2.txt
- code/input_data/M_24_D20.txt
- code/input_data/M_24_D30.txt
- code/input_data/M_24_D50.txt
- code/input_data/M_25_D10.txt
- code/input_data/M_25_D100.txt
- code/input_data/M_25_D2.txt
- code/input_data/M_25_D20.txt
- code/input_data/M_25_D30.txt
- code/input_data/M_25_D50.txt
- code/input_data/M_26_D10.txt
- code/input_data/M_26_D100.txt
- code/input_data/M_26_D2.txt
- code/input_data/M_26_D20.txt
- code/input_data/M_26_D30.txt
- code/input_data/M_26_D50.txt
- code/input_data/M_27_D10.txt
- code/input_data/M_27_D100.txt
- code/input_data/M_27_D2.txt
- code/input_data/M_27_D20.txt
- code/input_data/M_27_D30.txt
- code/input_data/M_27_D50.txt
- code/input_data/M_28_D10.txt
- code/input_data/M_28_D100.txt
- code/input_data/M_28_D2.txt
- code/input_data/M_28_D20.txt
- code/input_data/M_28_D30.txt
- code/input_data/M_28_D50.txt
- code/input_data/M_29_D10.txt
- code/input_data/M_29_D100.txt
- code/input_data/M_29_D2.txt
- code/input_data/M_29_D20.txt
- code/input_data/M_29_D30.txt
- code/input_data/M_29_D50.txt
- code/input_data/M_2_D10.txt
- code/input_data/M_2_D100.txt
- code/input_data/M_2_D2.txt
- code/input_data/M_2_D20.txt
- code/input_data/M_2_D30.txt
- code/input_data/M_2_D50.txt
- code/input_data/M_30_D10.txt
- code/input_data/M_30_D100.txt
- code/input_data/M_30_D2.txt
- code/input_data/M_30_D20.txt
- code/input_data/M_30_D30.txt
- code/input_data/M_30_D50.txt
- code/input_data/M_3_D10.txt
- code/input_data/M_3_D100.txt
- code/input_data/M_3_D2.txt
- code/input_data/M_3_D20.txt
- code/input_data/M_3_D30.txt
- code/input_data/M_3_D50.txt
- code/input_data/M_4_D10.txt
- code/input_data/M_4_D100.txt
- code/input_data/M_4_D2.txt
- code/input_data/M_4_D20.txt
- code/input_data/M_4_D30.txt
- code/input_data/M_4_D50.txt
- code/input_data/M_5_D10.txt
- code/input_data/M_5_D100.txt
- code/input_data/M_5_D2.txt
- code/input_data/M_5_D20.txt
- code/input_data/M_5_D30.txt
- code/input_data/M_5_D50.txt
- code/input_data/M_6_D10.txt
- code/input_data/M_6_D100.txt
- code/input_data/M_6_D2.txt
- code/input_data/M_6_D20.txt
- code/input_data/M_6_D30.txt
- code/input_data/M_6_D50.txt
- code/input_data/M_7_D10.txt
- code/input_data/M_7_D100.txt
- code/input_data/M_7_D2.txt
- code/input_data/M_7_D20.txt
- code/input_data/M_7_D30.txt
- code/input_data/M_7_D50.txt
- code/input_data/M_8_D10.txt
- code/input_data/M_8_D100.txt
- code/input_data/M_8_D2.txt
- code/input_data/M_8_D20.txt
- code/input_data/M_8_D30.txt
- code/input_data/M_8_D50.txt
- code/input_data/M_9_D10.txt
- code/input_data/M_9_D100.txt
- code/input_data/M_9_D2.txt
- code/input_data/M_9_D20.txt
- code/input_data/M_9_D30.txt
- code/input_data/M_9_D50.txt
- code/input_data/shift_data_1.txt
- code/input_data/shift_data_10.txt
- code/input_data/shift_data_11.txt
- code/input_data/shift_data_12.txt
- code/input_data/shift_data_13.txt
- code/input_data/shift_data_14.txt
- code/input_data/shift_data_15.txt
- code/input_data/shift_data_16.txt
- code/input_data/shift_data_17.txt
- code/input_data/shift_data_18.txt
- code/input_data/shift_data_19.txt
- code/input_data/shift_data_2.txt
- code/input_data/shift_data_20.txt
- code/input_data/shift_data_21.txt
- code/input_data/shift_data_22.txt
- code/input_data/shift_data_23.txt
- code/input_data/shift_data_24.txt
- code/input_data/shift_data_25.txt
- code/input_data/shift_data_26.txt
- code/input_data/shift_data_27.txt
- code/input_data/shift_data_28.txt
- code/input_data/shift_data_29.txt
- code/input_data/shift_data_3.txt
- code/input_data/shift_data_30.txt
- code/input_data/shift_data_4.txt
- code/input_data/shift_data_5.txt
- code/input_data/shift_data_6.txt
- code/input_data/shift_data_7.txt
- code/input_data/shift_data_8.txt
- code/input_data/shift_data_9.txt
- code/input_data/shuffle_data_10_D10.txt
- code/input_data/shuffle_data_10_D100.txt
- code/input_data/shuffle_data_10_D20.txt
- code/input_data/shuffle_data_10_D30.txt
- code/input_data/shuffle_data_10_D50.txt
- code/input_data/shuffle_data_11_D10.txt
- code/input_data/shuffle_data_11_D100.txt
- code/input_data/shuffle_data_11_D20.txt
- code/input_data/shuffle_data_11_D30.txt
- code/input_data/shuffle_data_11_D50.txt
- code/input_data/shuffle_data_12_D10.txt
- code/input_data/shuffle_data_12_D100.txt
- code/input_data/shuffle_data_12_D20.txt
- code/input_data/shuffle_data_12_D30.txt
- code/input_data/shuffle_data_12_D50.txt
- code/input_data/shuffle_data_13_D10.txt
- code/input_data/shuffle_data_13_D100.txt
- code/input_data/shuffle_data_13_D20.txt
- code/input_data/shuffle_data_13_D30.txt
- code/input_data/shuffle_data_13_D50.txt
- code/input_data/shuffle_data_14_D10.txt
- code/input_data/shuffle_data_14_D100.txt
- code/input_data/shuffle_data_14_D20.txt
- code/input_data/shuffle_data_14_D30.txt
- code/input_data/shuffle_data_14_D50.txt
- code/input_data/shuffle_data_15_D10.txt
- code/input_data/shuffle_data_15_D100.txt
- code/input_data/shuffle_data_15_D20.txt
- code/input_data/shuffle_data_15_D30.txt
- code/input_data/shuffle_data_15_D50.txt
- code/input_data/shuffle_data_16_D10.txt
- code/input_data/shuffle_data_16_D100.txt
- code/input_data/shuffle_data_16_D20.txt
- code/input_data/shuffle_data_16_D30.txt
- code/input_data/shuffle_data_16_D50.txt
- code/input_data/shuffle_data_17_D10.txt
- code/input_data/shuffle_data_17_D100.txt
- code/input_data/shuffle_data_17_D20.txt
- code/input_data/shuffle_data_17_D30.txt
- code/input_data/shuffle_data_17_D50.txt
- code/input_data/shuffle_data_18_D10.txt
- code/input_data/shuffle_data_18_D100.txt
- code/input_data/shuffle_data_18_D20.txt
- code/input_data/shuffle_data_18_D30.txt
- code/input_data/shuffle_data_18_D50.txt
- code/input_data/shuffle_data_19_D10.txt
- code/input_data/shuffle_data_19_D100.txt
- code/input_data/shuffle_data_19_D20.txt
- code/input_data/shuffle_data_19_D30.txt
- code/input_data/shuffle_data_19_D50.txt
- code/input_data/shuffle_data_1_D10.txt
- code/input_data/shuffle_data_1_D100.txt
- code/input_data/shuffle_data_1_D20.txt
- code/input_data/shuffle_data_1_D30.txt
- code/input_data/shuffle_data_1_D50.txt
- code/input_data/shuffle_data_20_D10.txt
- code/input_data/shuffle_data_20_D100.txt
- code/input_data/shuffle_data_20_D20.txt
- code/input_data/shuffle_data_20_D30.txt
- code/input_data/shuffle_data_20_D50.txt
- code/input_data/shuffle_data_21_D10.txt
- code/input_data/shuffle_data_21_D100.txt
- code/input_data/shuffle_data_21_D20.txt
- code/input_data/shuffle_data_21_D30.txt
- code/input_data/shuffle_data_21_D50.txt
- code/input_data/shuffle_data_22_D10.txt
- code/input_data/shuffle_data_22_D100.txt
- code/input_data/shuffle_data_22_D20.txt
- code/input_data/shuffle_data_22_D30.txt
- code/input_data/shuffle_data_22_D50.txt
- code/input_data/shuffle_data_23_D10.txt
- code/input_data/shuffle_data_23_D100.txt
- code/input_data/shuffle_data_23_D20.txt
- code/input_data/shuffle_data_23_D30.txt
- code/input_data/shuffle_data_23_D50.txt
- code/input_data/shuffle_data_24_D10.txt
- code/input_data/shuffle_data_24_D100.txt
- code/input_data/shuffle_data_24_D20.txt
- code/input_data/shuffle_data_24_D30.txt
- code/input_data/shuffle_data_24_D50.txt
[truncated: 78 more entries]
