# Supplementary material for: An adaptive dimension differential evolution algorithm based on ranking scheme for global optimization
Source: PeerJ Comput Sci. 2022 Jun 17;8:e1007. doi: 10.7717/peerj-cs.1007 (PMC9299288; doi:10.7717/peerj-cs.1007)
Supplement: Supplemental Information 1 [file peerj-cs-08-1007-s001.zip › code/DEABC.m]

function [bestmem,bestval,nfeval,error_best,Inf_matrix] = DEABC(fhd,D,ps,iter_max,Lb,Ub,varargin)
format short e
% make copies of parameters
NGen = iter_max;             % Maximum Number of Iterations
NP = ps;                 % Population Size
%L = round(0.6*dim*PS);                   % Abandonment Limit Parameter (Trial Limit)
a = 1;                   % Acceleration Coefficient Upper Bound

%error_best=zeros(j2,iter_max);
foptimal=100:100:3000;  

% Abandonment Counter
Inf_matrix=1;
rand('state',sum(100*clock));

if length(Lb) ==1
    Rmin = repmat(Lb,1,D);
    Rmax = repmat(Ub,1,D);
end
% VRmin(ps*D) ×îÐ¡±ß½ç¾ØÕó
VRmin = repmat(Rmin,ps,1);
VRmax = repmat(Rmax,ps,1);
 
K = floor(ps/D);
if length(Lb)==1
  Lb=repmat(Lb,1,D);
  Ub=repmat(Ub,1,D);
end
F=0.5;
CR=0.9;
Lb=repmat(Lb,NP,1);
Ub=repmat(Ub,NP,1);
pop=Lb+(Ub-Lb).*rand(NP,D);
val=feval(fhd,pop',varargin{:});
nfeval=ps;
[B,ind]=sort(val);
[bestval,indice] = min(val);
bestval_ant = bestval;
pos=pop;
phi=a*unifrnd(0,1.5,1,1);
bestmem=pop(indice,:);
gbestrep= repmat(bestmem,NP/2,1);
BestChart = [];
BestChart=[BestChart; bestval_ant];
%% %%%%%%%%%%%%%%%%%%%%%%%%%%%%%%%%%%%%%%%%%%%%%%%%%%%%%%%%%%%%%%%%%%%%%%%%%
for it=1:NGen
    %%%%%%%%%%%%%%
    for i=1:ps
        for o=1:ps
            if ind(o)==i
                canshu2=o/ps;
                j=o;
            end
        end
        if j~=1
            R=1:j-1;
        else
            R=1:1;
        end
        r1=R(randi([1 numel(R)]));
        r1=ind(r1);
%         while(ind(r1)==i)
%             r1=R(randi([1 numel(R)]));
%         end
        
        r2=randi([1,NP],1,1);
        while(r2==r1)||(r2==i)
            r2=randi([1,NP],1,1);
        end
        
        r3=randi([1,NP],1,1);
        while(r3==i)||(r3==r2)||(r3==r1)
            r3=randi([1,NP],1,1);
        end
        %pp=pos(r1,:)+F*(pos(r2,:)-pos(r3,:));
        S=[1:i-1 i+1:ps];
        k=S(randi([1 numel(S)]));
        if rand<canshu2
            pp=pos(r1,:)+F*(pos(r2,:)-pos(r3,:));
            dRand=randi([1,D]);
            for d=1:D
                if rand<=CR||d==dRand
                    pop(i,d)=pp(d);
                end
            end
        else
            d=fix(rand*D)+1;%¶ÔÓ¦ÓÚj
            %pop(i,d) = pos(i,d)+2*(rand-0.5)*(pos(k,d)-pos(i,d))+phi*(bestmem(d)-pos(i,d));
            pop(i,d) = pos(i,d)+2*(rand-0.5)*(pos(k,d)-pos(i,d))+phi*(pos(r1,d)-pos(i,d));
        end
    end
    
    
    pop = ((pop>=VRmin)&(pop<=VRmax)).*pop...
        +(pop<VRmin).*(VRmin+pos)/2+...
        +(pop>VRmax).*(VRmax+pos)/2;
    eval = feval(fhd,pop',varargin{:});
    bin = (val > eval)';
    
    pos(bin==1,:) = pop(bin==1,:);
    val(bin==1) = eval(bin==1);
    
    
%     for m=1:ps
%         if eval(m)<pbestval(m)
%             pop(m,:)= pos(m,:);
%             val(m) = eval(m);
%         end
%     end
    
    
    [B,ind]=sort(val);
    % Update Best Solution Ever Found
    [best,bestX]=min(val);      % minimization
    if best<=bestval
        bestval=best;
        bestmem=pos(bestX,:);
    end
    pop=pos;
    
    
    gbestrep= repmat(bestmem,ps,1);
    BestChart=[BestChart; bestval];
    error_best(it) =bestval -foptimal(varargin{:});
end %iteration
