# Supplementary material for: An adaptive dimension differential evolution algorithm based on ranking scheme for global optimization
Source: PeerJ Comput Sci. 2022 Jun 17;8:e1007. doi: 10.7717/peerj-cs.1007 (PMC9299288; doi:10.7717/peerj-cs.1007)
Supplement: Supplemental Information 1 [file peerj-cs-08-1007-s001.zip › code/derand1bin.m]

function [xmin, fmin, error_best] = derand1bin(fitfun, lb, ub,D, maxfunevals, varargin)
% DERAND1BIN DE/RAND/1/BIN
% DERAND1BIN(fitfun, lb, ub, maxfunevals) minimize the function fitfun in
% box constraints [lb, ub] with the maximal function evaluations
% maxfunevals.
% DERAND1BIN(..., options) minimize the function by solver options.
%
% Copyright (C) 2014 Chin-Chang Yang
% See the license at https://github.com/SPS-DE/SPS-DE
% if nargin <= 4
% 	options = [];
% end

% defaultOptions.NP = 100;
% defaultOptions.F = 0.7;
% defaultOptions.CR = 0.5;
% defaultOptions.Display = 'off';
% defaultOptions.RecordPoint = 100;
% defaultOptions.ftarget = -Inf;
% defaultOptions.TolStagnationIteration = Inf;
% defaultOptions.initial.X = [];
% defaultOptions.initial.f = [];
% 
% options = setdefoptions(options, defaultOptions);
% F = options.F;
% CR = options.CR;
% isDisplayIter = strcmp(options.Display, 'iter');
% RecordPoint = max(0, floor(options.RecordPoint));
% ftarget = options.ftarget;
% TolStagnationIteration = options.TolStagnationIteration;
if length(lb) ==1
        lb = repmat(lb,1,D);
        ub = repmat(ub,1,D);
end
X = [];
fx = [];
F = 0.7;
CR = 0.5;
NP=100;
% Initialize variables
fopt=100:100:3000;
D = numel(lb);
fidvec = cell2mat(varargin);
fid = fidvec(1);
% if ~isempty(options.initial)
% 	options.initial = setdefoptions(options.initial, defaultOptions.initial);
% 	X = options.initial.X;
% 	fx = options.initial.f;
% else
% 	X = [];
% 	fx = [];
% end
% 
% if isempty(X)	
% 	NP = options.NP;
% else
% 	[~, NP] = size(X);
% end
% if length(lb) ==1
%         lb = repmat(lb,1,D);
%         ub = repmat(ub,1,D);
% end
% Initialize variables
counteval = 0;
countiter = 1;
countStagnation = 0;
% out = initoutput(RecordPoint, D, NP, maxfunevals, ...
% 	'FC');

% Initialize contour data
% if isDisplayIter
% 	[XX, YY, ZZ] = advcontourdata(D, lb, ub, fitfun);
% end

% Initialize population
if isempty(X)
	X = zeros(D, NP);
	for i = 1 : NP
		X(:, i) = lb + (ub - lb) .* rand(1, D);
	end
end

% Evaluation
if isempty(fx)
	fx = zeros(1, NP);
	for i = 1 : NP
		fx(i) = feval(fitfun, X(:, i),varargin{:});
		counteval = counteval + 1;
	end
end

% Sort
[fx, fidx] = sort(fx);
X = X(:, fidx);
bestval=fx(1);
% Initialize variables
V = X;
U = X;
fu = zeros(1, NP);
FC = zeros(1, NP);		% Consecutive Failure Counter
rt = zeros(1, NP);
r1 = zeros(1, NP);
r2 = zeros(1, NP);
r3 = zeros(1, NP);

% % Display
% if isDisplayIter
% 	displayitermessages(...
% 		X, U, fx, countiter, XX, YY, ZZ);
% end

% Record
% out = updateoutput(out, X, fx, counteval, countiter, ...
% 	'FC', FC);

% Iteration counter
countiter = countiter + 1;

% while true
% 	% Termination conditions
% 	outofmaxfunevals = counteval > maxfunevals - NP;
% 	reachftarget = min(fx) <= ftarget;
% 	stagnation = countStagnation >= TolStagnationIteration;	
% 	if outofmaxfunevals || reachftarget || stagnation
% 		break;
% 	end
for j2=1:maxfunevals
	% SV-based framework
	for i = 1 : NP
		rt(i) = i;
		
		% Generate r1
		r1(i) = floor(1 + NP * rand);
		while rt(i) == r1(i)
			r1(i) = floor(1 + NP * rand);
		end
		
		% Generate r2
		r2(i) = floor(1 + NP * rand);
		while rt(i) == r2(i) || r1(i) == r2(i)
			r2(i) = floor(1 + NP * rand);
		end
		
		% Generate r3
		r3(i) = floor(1 + NP * rand);
		while rt(i) == r3(i) || r1(i) == r3(i) || r2(i) == r3(i)
			r3(i) = floor(1 + NP * rand);
		end
	end
	
	% Mutation
	for i = 1 : NP		
		V(:, i) = X(:, r1(i)) + F .* (X(:, r2(i)) - X(:, r3(i)));
	end
	
	for i = 1 : NP
		% Binominal Crossover
		jrand = floor(1 + D * rand);
		for j = 1 : D
			if rand < CR || j == jrand
				U(j, i) = V(j, i);
			else
				U(j, i) = X(j, rt(i));
			end
		end
	end
	
	% Correction for outside of boundaries
	for i = 1 : NP
		for j = 1 : D
			if U(j, i) < lb(j)
				U(j, i) = 0.5 * (lb(j) + X(j, rt(i)));
			elseif U(j, i) > ub(j)
				U(j, i) = 0.5 * (ub(j) + X(j, rt(i)));
			end
		end
	end
	
% 	% Display
% 	if isDisplayIter
% 		displayitermessages(...
% 			X, U, fx, countiter, XX, YY, ZZ);
% 	end
% 	
	% Evaluation
	for i = 1 : NP
		fu(i) = feval(fitfun, U(:, i),varargin{:});
		counteval = counteval + 1;
	end
	
	% Selection
	FailedIteration = true;
	for i = 1 : NP		
		if fu(i) < fx(i)
			X(:, i)		= U(:, i);
			fx(i)		= fu(i);
			FailedIteration = false;
			FC(i)		= 0;
		else
			FC(i) = FC(i) + 1;
		end
	end
	
	% Sort	
	[fx, fidx] = sort(fx);
	X = X(:, fidx);
	FC = FC(fidx);
	[best,bestX]=min(fx);
    if best<=bestval
        bestval=best;
        bestmem=X(bestX,:);
    end
    error_best(j2) =bestval -fopt(fid);
	% Record
% 	out = updateoutput(out, X, fx, counteval, countiter, ...
% 		'FC', FC);
% 	
	% Iteration counter
	countiter = countiter + 1;
	
	% Stagnation iteration
	if FailedIteration
		countStagnation = countStagnation + 1;
	else
		countStagnation = 0;
	end	
end

[fmin, minindex] = min(fx);
xmin = X(:, minindex);

% out = finishoutput(out, X, fx, counteval, countiter, ...
% 	'FC', zeros(NP, 1));
end
