# Supplementary material for: An adaptive dimension differential evolution algorithm based on ranking scheme for global optimization
Source: PeerJ Comput Sci. 2022 Jun 17;8:e1007. doi: 10.7717/peerj-cs.1007 (PMC9299288; doi:10.7717/peerj-cs.1007)
Supplement: Supplemental Information 1 [file peerj-cs-08-1007-s001.zip › code/GABC.m]

function [bestmem,bestval,nfeval,error_best,Inf_matrix] = GABC(fhd,dim,PS,iter_max,Lb,Ub,Record_MaxFES,fopt,j2,Inf_matrix,varargin)
format short e
% make copies of parameters
NGen = iter_max;             % Maximum Number of Iterations
NP = PS;                 % Population Size
nOnlooker = PS;   % Number of Onlooker Bees
L = round(0.6*dim*PS);                   % Abandonment Limit Parameter (Trial Limit)
a = 1;                   % Acceleration Coefficient Upper Bound

error_best=zeros(j2,iter_max);
%foptimal=[-1400:100:-100 100:100:1400];   

% Abandonment Counter
C=zeros(NP,1);
C1=zeros(NP,1);
% B=[];
% for j=1:NP/2
%     B=[B j];
% end
% pop = Lb+(Ub-Lb).*rand(NP,dim);
% 
% % for j = 1:NP
% %     fitness(j,1) = feval(fhd,pop'(j,:),funcNum);
% % end
% 
% fitness = feval(fhd,pop',i{:});
% 
% [best , bestX]=min(fitness);      % minimization
% bestval=best;bestmem=pop(bestX,:);
% BestChart = [];
% BestChart=[BestChart; bestval];


rand('state',sum(100*clock));

without_improve =  0;  

if length(Lb)==1
  Lb=repmat(Lb,1,dim);
  Ub=repmat(Ub,1,dim);
end

Lb=repmat(Lb,PS,1);
Ub=repmat(Ub,PS,1);
pop=Lb+(Ub-Lb).*rand(PS,dim);
val=feval(fhd,pop',varargin{:});
nfeval=PS;
[bestval,indice] = min(val);
bestval_ant = bestval;

bestmem=pop(indice,:);
BestChart = [];
BestChart=[BestChart; bestval_ant];
VTR=1e-8;
cont= 1;
iter=1;
F=zeros(NP,1);
for i=1:NP
    if val(i)>=0
        F(i)=1/(1+val(i));
    else
        F(i)=1+abs(val(i));
    end
end
%% %%%%%%%%%%%%%%%%%%%%%%%%%%%%%%%%%%%%%%%%%%%%%%%%%%%%%%%%%%%%%%%%%%%%%%%%%
%while ((iter < iter_max) && ((bestval-fopt) >= VTR))
while (iter < iter_max)
    for it=1:NGen
        % Recruited Bees
        for j=1:NP
            % Choose k randomly, not equal to i
            newbee=pop(j,:);
            K=[1:j-1 j+1:NP];
            k=K(randi([1 numel(K)]));
            % Define Acceleration Coeff.
            d=fix(rand*dim)+1;%¶ÔÓ¦ÓÚj
            phi=a*unifrnd(0,1.5,1,1);
            % New Bee Position
            newbee(d) = pop(j,d)+2*(rand-0.5)*(pop(j,d)-pop(k,d))+phi*(bestmem(d)-pop(j,d));
            %newbee = pop(j,:)+phi.*(pop(j,:)-pop(k,:));
            if newbee(d)>100
                newbee(d)=100;
            end
            if newbee(d)<-100
                newbee(d)=-100;
            end
            %         Tp=newbee>Ub;
            %         Tm=newbee<Lb;
            %         newbee=(newbee.*(~(Tp+Tm)))+((rand(1,dim).*(Ub-Lb)+Lb).*(Tp+Tm));
            % Evaluation
            newbee_cost= feval(fhd,newbee',varargin{:});
            % Comparision
            if newbee_cost>=0
                fitness=1/(1+newbee_cost);
            else
                fitness=1+abs(newbee_cost);
            end
            if fitness>F(j)
                pop(j,:)=newbee;
                val(j) = newbee_cost;
                C(j)=0;
            else
                C(j)=C(j)+1;
            end
%             if newbee_cost<=val(j)
%                 pop(j,:)=newbee;
%                 val(j) = newbee_cost;
%             else
%                 C(j)=C(j)+1;
%             end
%             p=isempty(find(B==j, 1));
%             % New Bee Position
%             %newbee = pop(j,:)+phi.*(pop(j,:)-pop(k,:));
%             if p==0
%                 newbee = pop(j,:)+phi.*(pop(j,:)-pop(k,:));
%                 newbee_cost= feval(fhd,newbee',varargin{:});
%                 if newbee_cost<=val(j)
%                     pop(j,:)=newbee;
%                     val(j) = newbee_cost;
%                 else
%                     C1(j)=C1(j)+1;
%                 end
%             else
%                 newbee = pop(j,:)+phi.*(pop(j,:)-bestmem);
%                 newbee_cost= feval(fhd,newbee',varargin{:});
%                 if newbee_cost<=val(j)
%                     pop(j,:)=newbee;
%                     val(j) = newbee_cost;
%                 else
%                     C(j)=C(j)+1;
%                 end
%             end
        end
        
        % Calculate Fitness Values and Selection Probabilities
        %F=zeros(NP,1);
%         MeanCost = mean(val);
%         for j=1:NP
%             F(j) = exp(-val(j)/MeanCost); % Convert Cost to Fitness
%         end
%         P=F/sum(F);
        
        for j=1:NP
            if val(j)>=0
                F(j)=1/(1+val(j));
            else
                F(j)=1+abs(val(j));
            end
        end
        %P=F/sum(F);%¸ÅÂÊ¹«Ê½£¿
        prob=(0.9.*F./max(F))+0.1;
        j=1;
        % Onlooker Bees
        for m=1:nOnlooker
            % Select Source Site
            %j=RouletteWheelSelection(P);
            % Choose k randomly, not equal to i
            if rand<prob(j)
                newbee=pop(j,:);
                K=[1:j-1 j+1:NP];
                k=K(randi([1 numel(K)]));
                % Define Acceleration Coeff.
                d=fix(rand*dim)+1;%¶ÔÓ¦ÓÚj
                phi=a*unifrnd(0,1.5,1,1);
                % New Bee Position
                newbee(d) = pop(j,d)+2*(rand-0.5)*(pop(j,d)-pop(k,d))+phi*(bestmem(d)-pop(j,d));
                %newbee = pop(j,:)+phi.*(pop(j,:)-pop(k,:));
                if newbee(d)>100
                    newbee(d)=100;
                end
                if newbee(d)<-100
                    newbee(d)=-100;
                end
                %         Tp=newbee>Ub;
                %         Tm=newbee<Lb;
                %         newbee=(newbee.*(~(Tp+Tm)))+((rand(1,dim).*(Ub-Lb)+Lb).*(Tp+Tm));
                % Evaluation
                newbee_cost= feval(fhd,newbee',varargin{:});
                if newbee_cost>=0
                    fitness=1/(1+newbee_cost);
                else
                    fitness=1+abs(newbee_cost);
                end
                if fitness>F(j)
                    pop(j,:)=newbee;
                    val(j) = newbee_cost;
                    C(j)=0;
                else
                    C(j)=C(j)+1;
                end
                j=j+1;
            end
            % Comparision
            %             if newbee_cost<=val(j)
            %                 pop(j,:) = newbee;
            %                 val(j) = newbee_cost;
            %             else
            %                 C(j)=C(j)+1;
            %             end
            %             p=isempty(find(B==j, 1));
            %             % New Bee Position
            %             if p==1
            %                 newbee = pop(j,:)+phi.*(pop(j,:)-pop(k,:));
            %                 newbee_cost= feval(fhd,newbee',varargin{:});
            %                 if newbee_cost<=val(j)
%                     pop(j,:)=newbee;
%                     val(j) = newbee_cost;
%                 else
%                     C(j)=C(j)+1;
%                 end
%             else
%                 newbee = pop(j,:)+phi.*(pop(j,:)-bestmem);
%                 newbee_cost= feval(fhd,newbee',varargin{:});
%                 if newbee_cost<=val(j)
%                     pop(j,:)=newbee;
%                     val(j) = newbee_cost;
%                 else
%                     C1(j)=C1(j)+1;
%                 end
%             end
        end
        for j=1:NP
            if val(j)>=0
                F(j)=1/(1+val(j));
            else
                F(j)=1+abs(val(j));
            end
        end
        
        % Scout Bees
        for j=1:NP
            if C(j)>=L
                pop(j,:)=unifrnd(-100,100,1,dim);
                val(j)=feval(fhd,pop(j,:)',varargin{:});
                C(j)=0;
            end
%             if C(j)>=L/2   % ÅÐ¶ÏÃÛÔ´ÊÇ·ñµ½´ïÊÔÑéÏÞÖÆ
%                 pop(j,:)=unifrnd(-100,100,1,dim);
%                 val(j)=feval(fhd,pop(j,:)',varargin{:});
%                 C(j)=0;
%                 B = [B j];
%                 B=unique(B);
%             end
%             if C1(j)>=L/2   % ÅÐ¶ÏÃÛÔ´ÊÇ·ñµ½´ïÊÔÑéÏÞÖÆ
%                 pop(j,:)=unifrnd(-100,100,1,dim);
%                 val(j)=feval(fhd,pop(j,:)',varargin{:});
%                 C1(j)=0;
%                 B(B==j)=[];
%             end          
        end
        % Update Best Solution Ever Found
        [best,bestX]=min(val);      % minimization
        if best<=bestval
            bestval=best;
            bestmem=pop(bestX,:);
        end
     
        BestChart=[BestChart; bestval];
        error_best(j2,it) =bestval -fopt;
        
        
        
%         if (bestval-fopt) < VTR
%             bestval = fopt;
%         end
        
        if (nfeval >= Record_MaxFES(cont)) && (previous_nfeval < Record_MaxFES(cont))
            
            Inf_matrix(cont,j2) = bestval-fopt;
            cont =  cont + 1;
        end
        
        if (nfeval >= Record_MaxFES(end)) && (previous_nfeval <= Record_MaxFES(end))
            Inf_matrix(cont,j2) = bestval-fopt;
            cont =  cont + 1;
        end
        
        if bestval == bestval_ant
            without_improve =  without_improve + 1;
        else
            without_improve =  0;
        end
        bestval_ant = bestval;
        iter = iter + 1;
    end %iteration
end
