# Supplementary material for: An adaptive dimension differential evolution algorithm based on ranking scheme for global optimization
Source: PeerJ Comput Sci. 2022 Jun 17;8:e1007. doi: 10.7717/peerj-cs.1007 (PMC9299288; doi:10.7717/peerj-cs.1007)
Supplement: Supplemental Information 1 [file peerj-cs-08-1007-s001.zip › code/input_data/M_10_D10.txt]

 -4.4568271056880143e-001  3.7423604013310852e-001  0.0000000000000000e+000  0.0000000000000000e+000 -2.2026929344683860e-001  0.0000000000000000e+000 -7.8281271459396140e-001  0.0000000000000000e+000  0.0000000000000000e+000  0.0000000000000000e+000
 -8.8762664144260184e-001 -8.5541110850273161e-002  0.0000000000000000e+000  0.0000000000000000e+000  5.3697666629273014e-002  0.0000000000000000e+000  4.4935311766404762e-001  0.0000000000000000e+000  0.0000000000000000e+000  0.0000000000000000e+000
  0.0000000000000000e+000  0.0000000000000000e+000  1.1471011924046846e+000  0.0000000000000000e+000  0.0000000000000000e+000  0.0000000000000000e+000  0.0000000000000000e+000 -1.0686538833157408e+000  0.0000000000000000e+000 -8.3964448937229208e-001
  0.0000000000000000e+000  0.0000000000000000e+000  0.0000000000000000e+000  8.0282159842160139e-001  0.0000000000000000e+000  5.0009139693595195e-001  0.0000000000000000e+000  0.0000000000000000e+000 -3.2463221623620903e-001  0.0000000000000000e+000
  6.0255001227036330e-002 -1.3205165102193162e-002  0.0000000000000000e+000  0.0000000000000000e+000 -9.7063789949955548e-001  0.0000000000000000e+000  2.3250166987969084e-001  0.0000000000000000e+000  0.0000000000000000e+000  0.0000000000000000e+000
  0.0000000000000000e+000  0.0000000000000000e+000  0.0000000000000000e+000  5.7624743330381978e-001  0.0000000000000000e+000 -7.9057266476393340e-001  0.0000000000000000e+000  0.0000000000000000e+000  2.0720462673119511e-001  0.0000000000000000e+000
 -9.9273368677116336e-002 -9.2328529081460831e-001  0.0000000000000000e+000  0.0000000000000000e+000 -8.0374542101918023e-002  0.0000000000000000e+000 -3.6225543890849843e-001  0.0000000000000000e+000  0.0000000000000000e+000  0.0000000000000000e+000
  0.0000000000000000e+000  0.0000000000000000e+000 -9.4629678166254294e-001  0.0000000000000000e+000  0.0000000000000000e+000  0.0000000000000000e+000  0.0000000000000000e+000  4.6652529044944235e-001  0.0000000000000000e+000 -7.5006395426259020e-001
  0.0000000000000000e+000  0.0000000000000000e+000  0.0000000000000000e+000  1.5302410502448544e-001  0.0000000000000000e+000  3.5341683100653509e-001  0.0000000000000000e+000  0.0000000000000000e+000  9.2286519429586944e-001  0.0000000000000000e+000
  0.0000000000000000e+000  0.0000000000000000e+000 -1.1712955526736537e+000  0.0000000000000000e+000  0.0000000000000000e+000  0.0000000000000000e+000  0.0000000000000000e+000 -7.3604592353555143e-001  0.0000000000000000e+000  7.5594075746454881e-002
