# Supplementary material for: An adaptive dimension differential evolution algorithm based on ranking scheme for global optimization
Source: PeerJ Comput Sci. 2022 Jun 17;8:e1007. doi: 10.7717/peerj-cs.1007 (PMC9299288; doi:10.7717/peerj-cs.1007)
Supplement: Supplemental Information 1 [file peerj-cs-08-1007-s001.zip › code/input_data/M_10_D50.txt]

 -3.8467935041588525e-001  0.0000000000000000e+000  0.0000000000000000e+000  0.0000000000000000e+000  0.0000000000000000e+000  0.0000000000000000e+000 -6.9740688031457443e-001  0.0000000000000000e+000  0.0000000000000000e+000  0.0000000000000000e+000  0.0000000000000000e+000  0.0000000000000000e+000  0.0000000000000000e+000  0.0000000000000000e+000  0.0000000000000000e+000  8.6142150039020882e-001  0.0000000000000000e+000  0.0000000000000000e+000  0.0000000000000000e+000  0.0000000000000000e+000  0.0000000000000000e+000 -5.2796476459554553e-001  3.9736171835256123e-001  0.0000000000000000e+000  0.0000000000000000e+000  0.0000000000000000e+000  0.0000000000000000e+000  0.0000000000000000e+000  0.0000000000000000e+000  0.0000000000000000e+000  0.0000000000000000e+000  0.0000000000000000e+000 -3.6090697314110975e-001  0.0000000000000000e+000  1.6199231291495855e-001  0.0000000000000000e+000  0.0000000000000000e+000  0.0000000000000000e+000  0.0000000000000000e+000  0.0000000000000000e+000  0.0000000000000000e+000  0.0000000000000000e+000  0.0000000000000000e+000  0.0000000000000000e+000  0.0000000000000000e+000  0.0000000000000000e+000 -1.1317781737930455e-001  0.0000000000000000e+000  0.0000000000000000e+000  0.0000000000000000e+000
  0.0000000000000000e+000  8.1242797514656162e-001  0.0000000000000000e+000  0.0000000000000000e+000  0.0000000000000000e+000  0.0000000000000000e+000  0.0000000000000000e+000  0.0000000000000000e+000  0.0000000000000000e+000  5.9274543268371238e-001  0.0000000000000000e+000  0.0000000000000000e+000  0.0000000000000000e+000 -2.0859487999721216e-001 -9.1022320240216892e-001  0.0000000000000000e+000  0.0000000000000000e+000  0.0000000000000000e+000  0.0000000000000000e+000  0.0000000000000000e+000  0.0000000000000000e+000  0.0000000000000000e+000  0.0000000000000000e+000  0.0000000000000000e+000  0.0000000000000000e+000  0.0000000000000000e+000  0.0000000000000000e+000 -5.3796522643176170e-001  0.0000000000000000e+000  0.0000000000000000e+000  0.0000000000000000e+000  0.0000000000000000e+000  0.0000000000000000e+000  0.0000000000000000e+000  0.0000000000000000e+000  0.0000000000000000e+000 -2.2699139213493014e-001  0.0000000000000000e+000  0.0000000000000000e+000  0.0000000000000000e+000  0.0000000000000000e+000 -1.7349584500395163e-001  3.1258366024870210e-001  0.0000000000000000e+000  0.0000000000000000e+000  0.0000000000000000e+000  0.0000000000000000e+000 -2.4633412081251616e-001  0.0000000000000000e+000 -4.7645592213795870e-002
  0.0000000000000000e+000  0.0000000000000000e+000  3.8447235861598555e-001  0.0000000000000000e+000  0.0000000000000000e+000  0.0000000000000000e+000  0.0000000000000000e+000  0.0000000000000000e+000  0.0000000000000000e+000  0.0000000000000000e+000  0.0000000000000000e+000  0.0000000000000000e+000  0.0000000000000000e+000  0.0000000000000000e+000  0.0000000000000000e+000  0.0000000000000000e+000  0.0000000000000000e+000 -3.9705125497709393e-001  1.2235088349055860e-001  0.0000000000000000e+000  0.0000000000000000e+000  0.0000000000000000e+000  0.0000000000000000e+000  7.9095251896492635e-002  0.0000000000000000e+000  0.0000000000000000e+000  0.0000000000000000e+000  0.0000000000000000e+000  0.0000000000000000e+000  0.0000000000000000e+000  5.3852376253580962e-002  0.0000000000000000e+000  0.0000000000000000e+000  0.0000000000000000e+000  0.0000000000000000e+000 -3.6450922616950815e-001  0.0000000000000000e+000 -2.7244015605687588e-001  0.0000000000000000e+000  0.0000000000000000e+000  0.0000000000000000e+000  0.0000000000000000e+000  0.0000000000000000e+000  0.0000000000000000e+000  0.0000000000000000e+000  0.0000000000000000e+000  0.0000000000000000e+000  0.0000000000000000e+000  6.8067232630300156e-001  0.0000000000000000e+000
  0.0000000000000000e+000  0.0000000000000000e+000  0.0000000000000000e+000 -1.5869263816665874e-001  0.0000000000000000e+000 -2.4264106547051556e-001  0.0000000000000000e+000  0.0000000000000000e+000  7.2673017006619678e-001  0.0000000000000000e+000  0.0000000000000000e+000  0.0000000000000000e+000  0.0000000000000000e+000  0.0000000000000000e+000  0.0000000000000000e+000  0.0000000000000000e+000  0.0000000000000000e+000  0.0000000000000000e+000  0.0000000000000000e+000  0.0000000000000000e+000  0.0000000000000000e+000  0.0000000000000000e+000  0.0000000000000000e+000  0.0000000000000000e+000  0.0000000000000000e+000  5.0490162869755006e-001  0.0000000000000000e+000  0.0000000000000000e+000  0.0000000000000000e+000  3.6452649450095620e-001  0.0000000000000000e+000  0.0000000000000000e+000  0.0000000000000000e+000  0.0000000000000000e+000  0.0000000000000000e+000  0.0000000000000000e+000  0.0000000000000000e+000  0.0000000000000000e+000  0.0000000000000000e+000  0.0000000000000000e+000  0.0000000000000000e+000  0.0000000000000000e+000  0.0000000000000000e+000  0.0000000000000000e+000  0.0000000000000000e+000  0.0000000000000000e+000  0.0000000000000000e+000  0.0000000000000000e+000  0.0000000000000000e+000  0.0000000000000000e+000
  0.0000000000000000e+000  0.0000000000000000e+000  0.0000000000000000e+000  0.0000000000000000e+000  1.2420103975046290e+000  0.0000000000000000e+000  0.0000000000000000e+000  0.0000000000000000e+000  0.0000000000000000e+000  0.0000000000000000e+000  0.0000000000000000e+000 -5.0528739769829190e-001  0.0000000000000000e+000  0.0000000000000000e+000  0.0000000000000000e+000  0.0000000000000000e+000  0.0000000000000000e+000  0.0000000000000000e+000  0.0000000000000000e+000 -2.5922396578971674e-001  0.0000000000000000e+000  0.0000000000000000e+000  0.0000000000000000e+000  0.0000000000000000e+000  0.0000000000000000e+000  0.0000000000000000e+000  0.0000000000000000e+000  0.0000000000000000e+000  5.1744986780915547e-002  0.0000000000000000e+000  0.0000000000000000e+000  0.0000000000000000e+000  0.0000000000000000e+000 -1.6844129906987573e-001  0.0000000000000000e+000  0.0000000000000000e+000  0.0000000000000000e+000  0.0000000000000000e+000  0.0000000000000000e+000  0.0000000000000000e+000  0.0000000000000000e+000  0.0000000000000000e+000  0.0000000000000000e+000  0.0000000000000000e+000 -3.7463921615400819e-001  0.0000000000000000e+000  0.0000000000000000e+000  0.0000000000000000e+000  0.0000000000000000e+000  0.0000000000000000e+000
  0.0000000000000000e+000  0.0000000000000000e+000  0.0000000000000000e+000  1.2429914127687025e-001  0.0000000000000000e+000 -5.2970149780076081e-001  0.0000000000000000e+000  0.0000000000000000e+000  2.7679059130069072e-003  0.0000000000000000e+000  0.0000000000000000e+000  0.0000000000000000e+000  0.0000000000000000e+000  0.0000000000000000e+000  0.0000000000000000e+000  0.0000000000000000e+000  0.0000000000000000e+000  0.0000000000000000e+000  0.0000000000000000e+000  0.0000000000000000e+000  0.0000000000000000e+000  0.0000000000000000e+000  0.0000000000000000e+000  0.0000000000000000e+000  0.0000000000000000e+000 -6.2422973950683092e-001  0.0000000000000000e+000  0.0000000000000000e+000  0.0000000000000000e+000  5.6062074321020228e-001  0.0000000000000000e+000  0.0000000000000000e+000  0.0000000000000000e+000  0.0000000000000000e+000  0.0000000000000000e+000  0.0000000000000000e+000  0.0000000000000000e+000  0.0000000000000000e+000  0.0000000000000000e+000  0.0000000000000000e+000  0.0000000000000000e+000  0.0000000000000000e+000  0.0000000000000000e+000  0.0000000000000000e+000  0.0000000000000000e+000  0.0000000000000000e+000  0.0000000000000000e+000  0.0000000000000000e+000  0.0000000000000000e+000  0.0000000000000000e+000
 -5.3288223126027978e-001  0.0000000000000000e+000  0.0000000000000000e+000  0.0000000000000000e+000  0.0000000000000000e+000  0.0000000000000000e+000 -1.7463620303012095e-001  0.0000000000000000e+000  0.0000000000000000e+000  0.0000000000000000e+000  0.0000000000000000e+000  0.0000000000000000e+000  0.0000000000000000e+000  0.0000000000000000e+000  0.0000000000000000e+000 -1.7381996496630228e-001  0.0000000000000000e+000  0.0000000000000000e+000  0.0000000000000000e+000  0.0000000000000000e+000  0.0000000000000000e+000  9.8761651051649646e-001 -9.6776594095145593e-002  0.0000000000000000e+000  0.0000000000000000e+000  0.0000000000000000e+000  0.0000000000000000e+000  0.0000000000000000e+000  0.0000000000000000e+000  0.0000000000000000e+000  0.0000000000000000e+000  0.0000000000000000e+000 -2.6487081099093829e-001  0.0000000000000000e+000 -1.1334943956916363e+000  0.0000000000000000e+000  0.0000000000000000e+000  0.0000000000000000e+000  0.0000000000000000e+000  0.0000000000000000e+000  0.0000000000000000e+000  0.0000000000000000e+000  0.0000000000000000e+000  0.0000000000000000e+000  0.0000000000000000e+000  0.0000000000000000e+000 -3.2300845187316624e-001  0.0000000000000000e+000  0.0000000000000000e+000  0.0000000000000000e+000
  0.0000000000000000e+000  0.0000000000000000e+000  0.0000000000000000e+000  0.0000000000000000e+000  0.0000000000000000e+000  0.0000000000000000e+000  0.0000000000000000e+000  2.9109327681236524e-001  0.0000000000000000e+000  0.0000000000000000e+000  0.0000000000000000e+000  0.0000000000000000e+000  0.0000000000000000e+000  0.0000000000000000e+000  0.0000000000000000e+000  0.0000000000000000e+000 -4.6678344579384345e-001  0.0000000000000000e+000  0.0000000000000000e+000  0.0000000000000000e+000  0.0000000000000000e+000  0.0000000000000000e+000  0.0000000000000000e+000  0.0000000000000000e+000 -3.5360777786219211e-001  0.0000000000000000e+000  0.0000000000000000e+000  0.0000000000000000e+000  0.0000000000000000e+000  0.0000000000000000e+000  0.0000000000000000e+000  0.0000000000000000e+000  0.0000000000000000e+000  0.0000000000000000e+000  0.0000000000000000e+000  0.0000000000000000e+000  0.0000000000000000e+000  0.0000000000000000e+000 -1.2269813200678834e-001 -6.3108617805134015e-001  0.0000000000000000e+000  0.0000000000000000e+000  0.0000000000000000e+000  3.9876667693956647e-001  0.0000000000000000e+000  0.0000000000000000e+000  0.0000000000000000e+000  0.0000000000000000e+000  0.0000000000000000e+000  0.0000000000000000e+000
  0.0000000000000000e+000  0.0000000000000000e+000  0.0000000000000000e+000  9.6137493680953923e-001  0.0000000000000000e+000 -1.1957523866251896e-001  0.0000000000000000e+000  0.0000000000000000e+000  1.1629103906252400e-001  0.0000000000000000e+000  0.0000000000000000e+000  0.0000000000000000e+000  0.0000000000000000e+000  0.0000000000000000e+000  0.0000000000000000e+000  0.0000000000000000e+000  0.0000000000000000e+000  0.0000000000000000e+000  0.0000000000000000e+000  0.0000000000000000e+000  0.0000000000000000e+000  0.0000000000000000e+000  0.0000000000000000e+000  0.0000000000000000e+000  0.0000000000000000e+000  1.7361965735535023e-001  0.0000000000000000e+000  0.0000000000000000e+000  0.0000000000000000e+000 -1.3338891253329976e-001  0.0000000000000000e+000  0.0000000000000000e+000  0.0000000000000000e+000  0.0000000000000000e+000  0.0000000000000000e+000  0.0000000000000000e+000  0.0000000000000000e+000  0.0000000000000000e+000  0.0000000000000000e+000  0.0000000000000000e+000  0.0000000000000000e+000  0.0000000000000000e+000  0.0000000000000000e+000  0.0000000000000000e+000  0.0000000000000000e+000  0.0000000000000000e+000  0.0000000000000000e+000  0.0000000000000000e+000  0.0000000000000000e+000  0.0000000000000000e+000
  0.0000000000000000e+000  1.6205408957724443e-001  0.0000000000000000e+000  0.0000000000000000e+000  0.0000000000000000e+000  0.0000000000000000e+000  0.0000000000000000e+000  0.0000000000000000e+000  0.0000000000000000e+000  1.0664025047312391e+000  0.0000000000000000e+000  0.0000000000000000e+000  0.0000000000000000e+000  1.2000905738226568e-001 -5.0422335744721969e-001  0.0000000000000000e+000  0.0000000000000000e+000  0.0000000000000000e+000  0.0000000000000000e+000  0.0000000000000000e+000  0.0000000000000000e+000  0.0000000000000000e+000  0.0000000000000000e+000  0.0000000000000000e+000  0.0000000000000000e+000  0.0000000000000000e+000  0.0000000000000000e+000  5.8396763000091412e-001  0.0000000000000000e+000  0.0000000000000000e+000  0.0000000000000000e+000  0.0000000000000000e+000  0.0000000000000000e+000  0.0000000000000000e+000  0.0000000000000000e+000  0.0000000000000000e+000 -4.4713096236990202e-001  0.0000000000000000e+000  0.0000000000000000e+000  0.0000000000000000e+000  0.0000000000000000e+000  7.0296654229462152e-001  1.7915425946855984e-001  0.0000000000000000e+000  0.0000000000000000e+000  0.0000000000000000e+000  0.0000000000000000e+000 -2.0842921105153489e-001  0.0000000000000000e+000  6.6698530700347780e-001
  0.0000000000000000e+000  0.0000000000000000e+000  0.0000000000000000e+000  0.0000000000000000e+000  0.0000000000000000e+000  0.0000000000000000e+000  0.0000000000000000e+000  0.0000000000000000e+000  0.0000000000000000e+000  0.0000000000000000e+000 -4.1088526946822218e-002  0.0000000000000000e+000  0.0000000000000000e+000  0.0000000000000000e+000  0.0000000000000000e+000  0.0000000000000000e+000  0.0000000000000000e+000  0.0000000000000000e+000  0.0000000000000000e+000  0.0000000000000000e+000  0.0000000000000000e+000  0.0000000000000000e+000  0.0000000000000000e+000  0.0000000000000000e+000  0.0000000000000000e+000  0.0000000000000000e+000  9.8620015722246146e-001  0.0000000000000000e+000  0.0000000000000000e+000  0.0000000000000000e+000  0.0000000000000000e+000  1.6037762577034734e-001  0.0000000000000000e+000  0.0000000000000000e+000  0.0000000000000000e+000  0.0000000000000000e+000  0.0000000000000000e+000  0.0000000000000000e+000  0.0000000000000000e+000  0.0000000000000000e+000  0.0000000000000000e+000  0.0000000000000000e+000  0.0000000000000000e+000  0.0000000000000000e+000  0.0000000000000000e+000  0.0000000000000000e+000  0.0000000000000000e+000  0.0000000000000000e+000  0.0000000000000000e+000  0.0000000000000000e+000
  0.0000000000000000e+000  0.0000000000000000e+000  0.0000000000000000e+000  0.0000000000000000e+000  6.1555908692639727e-001  0.0000000000000000e+000  0.0000000000000000e+000  0.0000000000000000e+000  0.0000000000000000e+000  0.0000000000000000e+000  0.0000000000000000e+000 -5.6421960524015546e-001  0.0000000000000000e+000  0.0000000000000000e+000  0.0000000000000000e+000  0.0000000000000000e+000  0.0000000000000000e+000  0.0000000000000000e+000  0.0000000000000000e+000  1.0778364696820748e+000  0.0000000000000000e+000  0.0000000000000000e+000  0.0000000000000000e+000  0.0000000000000000e+000  0.0000000000000000e+000  0.0000000000000000e+000  0.0000000000000000e+000  0.0000000000000000e+000 -4.6994058312026421e-001  0.0000000000000000e+000  0.0000000000000000e+000  0.0000000000000000e+000  0.0000000000000000e+000  5.5969213135000118e-001  0.0000000000000000e+000  0.0000000000000000e+000  0.0000000000000000e+000  0.0000000000000000e+000  0.0000000000000000e+000  0.0000000000000000e+000  0.0000000000000000e+000  0.0000000000000000e+000  0.0000000000000000e+000  0.0000000000000000e+000  1.5200427208237538e-001  0.0000000000000000e+000  0.0000000000000000e+000  0.0000000000000000e+000  0.0000000000000000e+000  0.0000000000000000e+000
  0.0000000000000000e+000  0.0000000000000000e+000  0.0000000000000000e+000  0.0000000000000000e+000  0.0000000000000000e+000  0.0000000000000000e+000  0.0000000000000000e+000  0.0000000000000000e+000  0.0000000000000000e+000  0.0000000000000000e+000  0.0000000000000000e+000  0.0000000000000000e+000 -6.1149477745332226e-001  0.0000000000000000e+000  0.0000000000000000e+000  0.0000000000000000e+000  0.0000000000000000e+000  0.0000000000000000e+000  0.0000000000000000e+000  0.0000000000000000e+000  2.0779050617775807e-001  0.0000000000000000e+000  0.0000000000000000e+000  0.0000000000000000e+000  0.0000000000000000e+000  0.0000000000000000e+000  0.0000000000000000e+000  0.0000000000000000e+000  0.0000000000000000e+000  0.0000000000000000e+000  0.0000000000000000e+000  0.0000000000000000e+000  0.0000000000000000e+000  0.0000000000000000e+000  0.0000000000000000e+000  0.0000000000000000e+000  0.0000000000000000e+000  0.0000000000000000e+000  0.0000000000000000e+000  0.0000000000000000e+000 -1.4069530563144548e+000  0.0000000000000000e+000  0.0000000000000000e+000  0.0000000000000000e+000  0.0000000000000000e+000 -3.3751290693004726e-001  0.0000000000000000e+000  0.0000000000000000e+000  0.0000000000000000e+000  0.0000000000000000e+000
  0.0000000000000000e+000 -6.8166436032564448e-001  0.0000000000000000e+000  0.0000000000000000e+000  0.0000000000000000e+000  0.0000000000000000e+000  0.0000000000000000e+000  0.0000000000000000e+000  0.0000000000000000e+000  4.8122799119102633e-001  0.0000000000000000e+000  0.0000000000000000e+000  0.0000000000000000e+000 -2.1969988484644898e-001 -4.1224496689289403e-001  0.0000000000000000e+000  0.0000000000000000e+000  0.0000000000000000e+000  0.0000000000000000e+000  0.0000000000000000e+000  0.0000000000000000e+000  0.0000000000000000e+000  0.0000000000000000e+000  0.0000000000000000e+000  0.0000000000000000e+000  0.0000000000000000e+000  0.0000000000000000e+000 -1.3929922603659678e-001  0.0000000000000000e+000  0.0000000000000000e+000  0.0000000000000000e+000  0.0000000000000000e+000  0.0000000000000000e+000  0.0000000000000000e+000  0.0000000000000000e+000  0.0000000000000000e+000  1.2612049873493827e-001  0.0000000000000000e+000  0.0000000000000000e+000  0.0000000000000000e+000  0.0000000000000000e+000  6.4906020271471720e-001  2.4243782714782366e-001  0.0000000000000000e+000  0.0000000000000000e+000  0.0000000000000000e+000  0.0000000000000000e+000  5.4422940507867890e-001  0.0000000000000000e+000 -8.6047942353051254e-001
  0.0000000000000000e+000 -9.7608760190708022e-002  0.0000000000000000e+000  0.0000000000000000e+000  0.0000000000000000e+000  0.0000000000000000e+000  0.0000000000000000e+000  0.0000000000000000e+000  0.0000000000000000e+000 -4.5090111874271049e-001  0.0000000000000000e+000  0.0000000000000000e+000  0.0000000000000000e+000 -3.8128293300308896e-002 -4.7407264483855027e-001  0.0000000000000000e+000  0.0000000000000000e+000  0.0000000000000000e+000  0.0000000000000000e+000  0.0000000000000000e+000  0.0000000000000000e+000  0.0000000000000000e+000  0.0000000000000000e+000  0.0000000000000000e+000  0.0000000000000000e+000  0.0000000000000000e+000  0.0000000000000000e+000  7.1217990560334599e-001  0.0000000000000000e+000  0.0000000000000000e+000  0.0000000000000000e+000  0.0000000000000000e+000  0.0000000000000000e+000  0.0000000000000000e+000  0.0000000000000000e+000  0.0000000000000000e+000  3.2989775662009324e-001  0.0000000000000000e+000  0.0000000000000000e+000  0.0000000000000000e+000  0.0000000000000000e+000  1.5007057804426799e-001  6.1903400816641629e-001  0.0000000000000000e+000  0.0000000000000000e+000  0.0000000000000000e+000  0.0000000000000000e+000  7.1903801849729265e-001  0.0000000000000000e+000  6.1068049161297877e-001
  5.9478004317978339e-001  0.0000000000000000e+000  0.0000000000000000e+000  0.0000000000000000e+000  0.0000000000000000e+000  0.0000000000000000e+000  2.5023126701604598e-001  0.0000000000000000e+000  0.0000000000000000e+000  0.0000000000000000e+000  0.0000000000000000e+000  0.0000000000000000e+000  0.0000000000000000e+000  0.0000000000000000e+000  0.0000000000000000e+000  1.0057475690334337e+000  0.0000000000000000e+000  0.0000000000000000e+000  0.0000000000000000e+000  0.0000000000000000e+000  0.0000000000000000e+000 -2.3658573968015872e-001 -5.0034559494104591e-001  0.0000000000000000e+000  0.0000000000000000e+000  0.0000000000000000e+000  0.0000000000000000e+000  0.0000000000000000e+000  0.0000000000000000e+000  0.0000000000000000e+000  0.0000000000000000e+000  0.0000000000000000e+000  1.1901958400420214e+000  0.0000000000000000e+000 -3.4130717060751947e-001  0.0000000000000000e+000  0.0000000000000000e+000  0.0000000000000000e+000  0.0000000000000000e+000  0.0000000000000000e+000  0.0000000000000000e+000  0.0000000000000000e+000  0.0000000000000000e+000  0.0000000000000000e+000  0.0000000000000000e+000  0.0000000000000000e+000 -6.0497019128229745e-001  0.0000000000000000e+000  0.0000000000000000e+000  0.0000000000000000e+000
  0.0000000000000000e+000  0.0000000000000000e+000  0.0000000000000000e+000  0.0000000000000000e+000  0.0000000000000000e+000  0.0000000000000000e+000  0.0000000000000000e+000 -4.7761890231172616e-001  0.0000000000000000e+000  0.0000000000000000e+000  0.0000000000000000e+000  0.0000000000000000e+000  0.0000000000000000e+000  0.0000000000000000e+000  0.0000000000000000e+000  0.0000000000000000e+000 -6.7540025948397575e-001  0.0000000000000000e+000  0.0000000000000000e+000  0.0000000000000000e+000  0.0000000000000000e+000  0.0000000000000000e+000  0.0000000000000000e+000  0.0000000000000000e+000  4.6137566478797420e-001  0.0000000000000000e+000  0.0000000000000000e+000  0.0000000000000000e+000  0.0000000000000000e+000  0.0000000000000000e+000  0.0000000000000000e+000  0.0000000000000000e+000  0.0000000000000000e+000  0.0000000000000000e+000  0.0000000000000000e+000  0.0000000000000000e+000  0.0000000000000000e+000  0.0000000000000000e+000 -2.7656548328001102e-001 -2.6682335145334357e-002  0.0000000000000000e+000  0.0000000000000000e+000  0.0000000000000000e+000 -1.6014604595262372e-001  0.0000000000000000e+000  0.0000000000000000e+000  0.0000000000000000e+000  0.0000000000000000e+000  0.0000000000000000e+000  0.0000000000000000e+000
  0.0000000000000000e+000  0.0000000000000000e+000 -4.7380126472638928e-001  0.0000000000000000e+000  0.0000000000000000e+000  0.0000000000000000e+000  0.0000000000000000e+000  0.0000000000000000e+000  0.0000000000000000e+000  0.0000000000000000e+000  0.0000000000000000e+000  0.0000000000000000e+000  0.0000000000000000e+000  0.0000000000000000e+000  0.0000000000000000e+000  0.0000000000000000e+000  0.0000000000000000e+000 -4.2619712868536996e-001 -7.3616256917276157e-001  0.0000000000000000e+000  0.0000000000000000e+000  0.0000000000000000e+000  0.0000000000000000e+000  3.7615466525838331e-002  0.0000000000000000e+000  0.0000000000000000e+000  0.0000000000000000e+000  0.0000000000000000e+000  0.0000000000000000e+000  0.0000000000000000e+000  1.6104613031595286e-001  0.0000000000000000e+000  0.0000000000000000e+000  0.0000000000000000e+000  0.0000000000000000e+000 -9.9957101331239320e-002  0.0000000000000000e+000  6.0128375347687564e-002  0.0000000000000000e+000  0.0000000000000000e+000  0.0000000000000000e+000  0.0000000000000000e+000  0.0000000000000000e+000  0.0000000000000000e+000  0.0000000000000000e+000  0.0000000000000000e+000  0.0000000000000000e+000  0.0000000000000000e+000  1.0476362800506259e-001  0.0000000000000000e+000
  0.0000000000000000e+000  0.0000000000000000e+000  2.4622928136442490e-001  0.0000000000000000e+000  0.0000000000000000e+000  0.0000000000000000e+000  0.0000000000000000e+000  0.0000000000000000e+000  0.0000000000000000e+000  0.0000000000000000e+000  0.0000000000000000e+000  0.0000000000000000e+000  0.0000000000000000e+000  0.0000000000000000e+000  0.0000000000000000e+000  0.0000000000000000e+000  0.0000000000000000e+000  1.8664972490875187e-001 -7.9865086850045633e-002  0.0000000000000000e+000  0.0000000000000000e+000  0.0000000000000000e+000  0.0000000000000000e+000 -1.9045974584389419e-002  0.0000000000000000e+000  0.0000000000000000e+000  0.0000000000000000e+000  0.0000000000000000e+000  0.0000000000000000e+000  0.0000000000000000e+000  6.1533096591215408e-001  0.0000000000000000e+000  0.0000000000000000e+000  0.0000000000000000e+000  0.0000000000000000e+000  2.9359676931786061e-001  0.0000000000000000e+000  5.7263882616199024e-001  0.0000000000000000e+000  0.0000000000000000e+000  0.0000000000000000e+000  0.0000000000000000e+000  0.0000000000000000e+000  0.0000000000000000e+000  0.0000000000000000e+000  0.0000000000000000e+000  0.0000000000000000e+000  0.0000000000000000e+000  3.2410701034127798e-001  0.0000000000000000e+000
  0.0000000000000000e+000  0.0000000000000000e+000  0.0000000000000000e+000  0.0000000000000000e+000  3.1985301182371556e-002  0.0000000000000000e+000  0.0000000000000000e+000  0.0000000000000000e+000  0.0000000000000000e+000  0.0000000000000000e+000  0.0000000000000000e+000 -3.5983720090667964e-001  0.0000000000000000e+000  0.0000000000000000e+000  0.0000000000000000e+000  0.0000000000000000e+000  0.0000000000000000e+000  0.0000000000000000e+000  0.0000000000000000e+000 -2.5803649449257587e-001  0.0000000000000000e+000  0.0000000000000000e+000  0.0000000000000000e+000  0.0000000000000000e+000  0.0000000000000000e+000  0.0000000000000000e+000  0.0000000000000000e+000  0.0000000000000000e+000  9.1904173119487320e-001  0.0000000000000000e+000  0.0000000000000000e+000  0.0000000000000000e+000  0.0000000000000000e+000 -9.1878113415892448e-001  0.0000000000000000e+000  0.0000000000000000e+000  0.0000000000000000e+000  0.0000000000000000e+000  0.0000000000000000e+000  0.0000000000000000e+000  0.0000000000000000e+000  0.0000000000000000e+000  0.0000000000000000e+000  0.0000000000000000e+000  1.1305220696644704e+000  0.0000000000000000e+000  0.0000000000000000e+000  0.0000000000000000e+000  0.0000000000000000e+000  0.0000000000000000e+000
  0.0000000000000000e+000  0.0000000000000000e+000  0.0000000000000000e+000  0.0000000000000000e+000  0.0000000000000000e+000  0.0000000000000000e+000  0.0000000000000000e+000  0.0000000000000000e+000  0.0000000000000000e+000  0.0000000000000000e+000  0.0000000000000000e+000  0.0000000000000000e+000 -5.5367888221123429e-001  0.0000000000000000e+000  0.0000000000000000e+000  0.0000000000000000e+000  0.0000000000000000e+000  0.0000000000000000e+000  0.0000000000000000e+000  0.0000000000000000e+000 -3.2373388214136334e-001  0.0000000000000000e+000  0.0000000000000000e+000  0.0000000000000000e+000  0.0000000000000000e+000  0.0000000000000000e+000  0.0000000000000000e+000  0.0000000000000000e+000  0.0000000000000000e+000  0.0000000000000000e+000  0.0000000000000000e+000  0.0000000000000000e+000  0.0000000000000000e+000  0.0000000000000000e+000  0.0000000000000000e+000  0.0000000000000000e+000  0.0000000000000000e+000  0.0000000000000000e+000  0.0000000000000000e+000  0.0000000000000000e+000  5.3761712907760839e-001  0.0000000000000000e+000  0.0000000000000000e+000  0.0000000000000000e+000  0.0000000000000000e+000  8.7802102391262893e-001  0.0000000000000000e+000  0.0000000000000000e+000  0.0000000000000000e+000  0.0000000000000000e+000
  3.8216781155495066e-001  0.0000000000000000e+000  0.0000000000000000e+000  0.0000000000000000e+000  0.0000000000000000e+000  0.0000000000000000e+000 -7.7557981799932718e-001  0.0000000000000000e+000  0.0000000000000000e+000  0.0000000000000000e+000  0.0000000000000000e+000  0.0000000000000000e+000  0.0000000000000000e+000  0.0000000000000000e+000  0.0000000000000000e+000 -1.1224693627181895e-001  0.0000000000000000e+000  0.0000000000000000e+000  0.0000000000000000e+000  0.0000000000000000e+000  0.0000000000000000e+000  2.7980668270831260e-001  2.2939153744468288e-001  0.0000000000000000e+000  0.0000000000000000e+000  0.0000000000000000e+000  0.0000000000000000e+000  0.0000000000000000e+000  0.0000000000000000e+000  0.0000000000000000e+000  0.0000000000000000e+000  0.0000000000000000e+000  3.6389045594801789e-001  0.0000000000000000e+000  2.9459103855456364e-001  0.0000000000000000e+000  0.0000000000000000e+000  0.0000000000000000e+000  0.0000000000000000e+000  0.0000000000000000e+000  0.0000000000000000e+000  0.0000000000000000e+000  0.0000000000000000e+000  0.0000000000000000e+000  0.0000000000000000e+000  0.0000000000000000e+000  3.1108132158862384e-001  0.0000000000000000e+000  0.0000000000000000e+000  0.0000000000000000e+000
  5.4944041219762214e-002  0.0000000000000000e+000  0.0000000000000000e+000  0.0000000000000000e+000  0.0000000000000000e+000  0.0000000000000000e+000  5.0137455262903652e-001  0.0000000000000000e+000  0.0000000000000000e+000  0.0000000000000000e+000  0.0000000000000000e+000  0.0000000000000000e+000  0.0000000000000000e+000  0.0000000000000000e+000  0.0000000000000000e+000  7.2511307187850071e-001  0.0000000000000000e+000  0.0000000000000000e+000  0.0000000000000000e+000  0.0000000000000000e+000  0.0000000000000000e+000 -1.6378694042395422e-001  6.2056421755490798e-001  0.0000000000000000e+000  0.0000000000000000e+000  0.0000000000000000e+000  0.0000000000000000e+000  0.0000000000000000e+000  0.0000000000000000e+000  0.0000000000000000e+000  0.0000000000000000e+000  0.0000000000000000e+000 -4.3906341511217500e-002  0.0000000000000000e+000 -1.3188943892376959e-001  0.0000000000000000e+000  0.0000000000000000e+000  0.0000000000000000e+000  0.0000000000000000e+000  0.0000000000000000e+000  0.0000000000000000e+000  0.0000000000000000e+000  0.0000000000000000e+000  0.0000000000000000e+000  0.0000000000000000e+000  0.0000000000000000e+000  1.0637630169366599e+000  0.0000000000000000e+000  0.0000000000000000e+000  0.0000000000000000e+000
  0.0000000000000000e+000  0.0000000000000000e+000  3.3850381347675756e-001  0.0000000000000000e+000  0.0000000000000000e+000  0.0000000000000000e+000  0.0000000000000000e+000  0.0000000000000000e+000  0.0000000000000000e+000  0.0000000000000000e+000  0.0000000000000000e+000  0.0000000000000000e+000  0.0000000000000000e+000  0.0000000000000000e+000  0.0000000000000000e+000  0.0000000000000000e+000  0.0000000000000000e+000  2.0370575996015217e-003 -1.7247960706089599e-001  0.0000000000000000e+000  0.0000000000000000e+000  0.0000000000000000e+000  0.0000000000000000e+000  3.8742406516402994e-001  0.0000000000000000e+000  0.0000000000000000e+000  0.0000000000000000e+000  0.0000000000000000e+000  0.0000000000000000e+000  0.0000000000000000e+000  5.4139217896985659e-001  0.0000000000000000e+000  0.0000000000000000e+000  0.0000000000000000e+000  0.0000000000000000e+000 -7.3890887475086708e-002  0.0000000000000000e+000 -4.3956284031276088e-001  0.0000000000000000e+000  0.0000000000000000e+000  0.0000000000000000e+000  0.0000000000000000e+000  0.0000000000000000e+000  0.0000000000000000e+000  0.0000000000000000e+000  0.0000000000000000e+000  0.0000000000000000e+000  0.0000000000000000e+000 -4.6236733475940700e-001  0.0000000000000000e+000
  0.0000000000000000e+000  0.0000000000000000e+000  0.0000000000000000e+000  0.0000000000000000e+000  0.0000000000000000e+000  0.0000000000000000e+000  0.0000000000000000e+000  5.8946875712090829e-001  0.0000000000000000e+000  0.0000000000000000e+000  0.0000000000000000e+000  0.0000000000000000e+000  0.0000000000000000e+000  0.0000000000000000e+000  0.0000000000000000e+000  0.0000000000000000e+000 -5.2592276992017251e-001  0.0000000000000000e+000  0.0000000000000000e+000  0.0000000000000000e+000  0.0000000000000000e+000  0.0000000000000000e+000  0.0000000000000000e+000  0.0000000000000000e+000 -1.8618933491032663e-002  0.0000000000000000e+000  0.0000000000000000e+000  0.0000000000000000e+000  0.0000000000000000e+000  0.0000000000000000e+000  0.0000000000000000e+000  0.0000000000000000e+000  0.0000000000000000e+000  0.0000000000000000e+000  0.0000000000000000e+000  0.0000000000000000e+000  0.0000000000000000e+000  0.0000000000000000e+000  2.5467389175161048e-001  5.4346134910399901e-001  0.0000000000000000e+000  0.0000000000000000e+000  0.0000000000000000e+000 -1.2400052686837505e-001  0.0000000000000000e+000  0.0000000000000000e+000  0.0000000000000000e+000  0.0000000000000000e+000  0.0000000000000000e+000  0.0000000000000000e+000
  0.0000000000000000e+000  0.0000000000000000e+000  0.0000000000000000e+000  1.3418858709461290e-001  0.0000000000000000e+000  3.5916732011186259e-001  0.0000000000000000e+000  0.0000000000000000e+000 -4.6030856094956230e-001  0.0000000000000000e+000  0.0000000000000000e+000  0.0000000000000000e+000  0.0000000000000000e+000  0.0000000000000000e+000  0.0000000000000000e+000  0.0000000000000000e+000  0.0000000000000000e+000  0.0000000000000000e+000  0.0000000000000000e+000  0.0000000000000000e+000  0.0000000000000000e+000  0.0000000000000000e+000  0.0000000000000000e+000  0.0000000000000000e+000  0.0000000000000000e+000  3.6152797514294099e-001  0.0000000000000000e+000  0.0000000000000000e+000  0.0000000000000000e+000  7.1442691100125932e-001  0.0000000000000000e+000  0.0000000000000000e+000  0.0000000000000000e+000  0.0000000000000000e+000  0.0000000000000000e+000  0.0000000000000000e+000  0.0000000000000000e+000  0.0000000000000000e+000  0.0000000000000000e+000  0.0000000000000000e+000  0.0000000000000000e+000  0.0000000000000000e+000  0.0000000000000000e+000  0.0000000000000000e+000  0.0000000000000000e+000  0.0000000000000000e+000  0.0000000000000000e+000  0.0000000000000000e+000  0.0000000000000000e+000  0.0000000000000000e+000
  0.0000000000000000e+000  0.0000000000000000e+000  0.0000000000000000e+000  0.0000000000000000e+000  0.0000000000000000e+000  0.0000000000000000e+000  0.0000000000000000e+000  0.0000000000000000e+000  0.0000000000000000e+000  0.0000000000000000e+000  9.0991426655994645e-001  0.0000000000000000e+000  0.0000000000000000e+000  0.0000000000000000e+000  0.0000000000000000e+000  0.0000000000000000e+000  0.0000000000000000e+000  0.0000000000000000e+000  0.0000000000000000e+000  0.0000000000000000e+000  0.0000000000000000e+000  0.0000000000000000e+000  0.0000000000000000e+000  0.0000000000000000e+000  0.0000000000000000e+000  0.0000000000000000e+000 -2.9375366719580104e-002  0.0000000000000000e+000  0.0000000000000000e+000  0.0000000000000000e+000  0.0000000000000000e+000  4.1375489766377949e-001  0.0000000000000000e+000  0.0000000000000000e+000  0.0000000000000000e+000  0.0000000000000000e+000  0.0000000000000000e+000  0.0000000000000000e+000  0.0000000000000000e+000  0.0000000000000000e+000  0.0000000000000000e+000  0.0000000000000000e+000  0.0000000000000000e+000  0.0000000000000000e+000  0.0000000000000000e+000  0.0000000000000000e+000  0.0000000000000000e+000  0.0000000000000000e+000  0.0000000000000000e+000  0.0000000000000000e+000
  0.0000000000000000e+000 -6.5914184046237403e-002  0.0000000000000000e+000  0.0000000000000000e+000  0.0000000000000000e+000  0.0000000000000000e+000  0.0000000000000000e+000  0.0000000000000000e+000  0.0000000000000000e+000  3.6557370199980210e-001  0.0000000000000000e+000  0.0000000000000000e+000  0.0000000000000000e+000 -3.1958706138216464e-001 -4.8063857152647227e-001  0.0000000000000000e+000  0.0000000000000000e+000  0.0000000000000000e+000  0.0000000000000000e+000  0.0000000000000000e+000  0.0000000000000000e+000  0.0000000000000000e+000  0.0000000000000000e+000  0.0000000000000000e+000  0.0000000000000000e+000  0.0000000000000000e+000  0.0000000000000000e+000  5.6716170703197766e-001  0.0000000000000000e+000  0.0000000000000000e+000  0.0000000000000000e+000  0.0000000000000000e+000  0.0000000000000000e+000  0.0000000000000000e+000  0.0000000000000000e+000  0.0000000000000000e+000 -8.9258805107755385e-002  0.0000000000000000e+000  0.0000000000000000e+000  0.0000000000000000e+000  0.0000000000000000e+000 -5.6770919162405320e-001 -1.0817728743866841e+000  0.0000000000000000e+000  0.0000000000000000e+000  0.0000000000000000e+000  0.0000000000000000e+000  1.0775689714505308e-001  0.0000000000000000e+000 -2.4039435584663568e-001
  0.0000000000000000e+000  0.0000000000000000e+000  0.0000000000000000e+000  0.0000000000000000e+000  2.8499415423880309e-001  0.0000000000000000e+000  0.0000000000000000e+000  0.0000000000000000e+000  0.0000000000000000e+000  0.0000000000000000e+000  0.0000000000000000e+000 -7.7495441902713158e-001  0.0000000000000000e+000  0.0000000000000000e+000  0.0000000000000000e+000  0.0000000000000000e+000  0.0000000000000000e+000  0.0000000000000000e+000  0.0000000000000000e+000 -6.3408084713735280e-001  0.0000000000000000e+000  0.0000000000000000e+000  0.0000000000000000e+000  0.0000000000000000e+000  0.0000000000000000e+000  0.0000000000000000e+000  0.0000000000000000e+000  0.0000000000000000e+000 -5.2382728300631198e-001  0.0000000000000000e+000  0.0000000000000000e+000  0.0000000000000000e+000  0.0000000000000000e+000  3.5847517112054206e-001  0.0000000000000000e+000  0.0000000000000000e+000  0.0000000000000000e+000  0.0000000000000000e+000  0.0000000000000000e+000  0.0000000000000000e+000  0.0000000000000000e+000  0.0000000000000000e+000  0.0000000000000000e+000  0.0000000000000000e+000  4.6360445617706941e-001  0.0000000000000000e+000  0.0000000000000000e+000  0.0000000000000000e+000  0.0000000000000000e+000  0.0000000000000000e+000
  0.0000000000000000e+000  0.0000000000000000e+000  0.0000000000000000e+000  1.3083586678555870e-001  0.0000000000000000e+000  7.1919554714794398e-001  0.0000000000000000e+000  0.0000000000000000e+000  4.9643531458057710e-001  0.0000000000000000e+000  0.0000000000000000e+000  0.0000000000000000e+000  0.0000000000000000e+000  0.0000000000000000e+000  0.0000000000000000e+000  0.0000000000000000e+000  0.0000000000000000e+000  0.0000000000000000e+000  0.0000000000000000e+000  0.0000000000000000e+000  0.0000000000000000e+000  0.0000000000000000e+000  0.0000000000000000e+000  0.0000000000000000e+000  0.0000000000000000e+000 -4.4109558535838461e-001  0.0000000000000000e+000  0.0000000000000000e+000  0.0000000000000000e+000  1.5692802152475907e-001  0.0000000000000000e+000  0.0000000000000000e+000  0.0000000000000000e+000  0.0000000000000000e+000  0.0000000000000000e+000  0.0000000000000000e+000  0.0000000000000000e+000  0.0000000000000000e+000  0.0000000000000000e+000  0.0000000000000000e+000  0.0000000000000000e+000  0.0000000000000000e+000  0.0000000000000000e+000  0.0000000000000000e+000  0.0000000000000000e+000  0.0000000000000000e+000  0.0000000000000000e+000  0.0000000000000000e+000  0.0000000000000000e+000  0.0000000000000000e+000
  0.0000000000000000e+000  0.0000000000000000e+000  5.8933864448855844e-001  0.0000000000000000e+000  0.0000000000000000e+000  0.0000000000000000e+000  0.0000000000000000e+000  0.0000000000000000e+000  0.0000000000000000e+000  0.0000000000000000e+000  0.0000000000000000e+000  0.0000000000000000e+000  0.0000000000000000e+000  0.0000000000000000e+000  0.0000000000000000e+000  0.0000000000000000e+000  0.0000000000000000e+000 -3.0850459649243622e-001 -3.6955924716286737e-001  0.0000000000000000e+000  0.0000000000000000e+000  0.0000000000000000e+000  0.0000000000000000e+000 -4.0254084646783150e-002  0.0000000000000000e+000  0.0000000000000000e+000  0.0000000000000000e+000  0.0000000000000000e+000  0.0000000000000000e+000  0.0000000000000000e+000 -4.2815728672341108e-001  0.0000000000000000e+000  0.0000000000000000e+000  0.0000000000000000e+000  0.0000000000000000e+000  4.6077817096319262e-001  0.0000000000000000e+000  8.9099068674824297e-002  0.0000000000000000e+000  0.0000000000000000e+000  0.0000000000000000e+000  0.0000000000000000e+000  0.0000000000000000e+000  0.0000000000000000e+000  0.0000000000000000e+000  0.0000000000000000e+000  0.0000000000000000e+000  0.0000000000000000e+000 -1.2544567952637381e-001  0.0000000000000000e+000
  0.0000000000000000e+000  0.0000000000000000e+000  0.0000000000000000e+000  0.0000000000000000e+000  0.0000000000000000e+000  0.0000000000000000e+000  0.0000000000000000e+000  0.0000000000000000e+000  0.0000000000000000e+000  0.0000000000000000e+000 -4.1275629669820341e-001  0.0000000000000000e+000  0.0000000000000000e+000  0.0000000000000000e+000  0.0000000000000000e+000  0.0000000000000000e+000  0.0000000000000000e+000  0.0000000000000000e+000  0.0000000000000000e+000  0.0000000000000000e+000  0.0000000000000000e+000  0.0000000000000000e+000  0.0000000000000000e+000  0.0000000000000000e+000  0.0000000000000000e+000  0.0000000000000000e+000 -1.6293046898748653e-001  0.0000000000000000e+000  0.0000000000000000e+000  0.0000000000000000e+000  0.0000000000000000e+000  8.9615060219334863e-001  0.0000000000000000e+000  0.0000000000000000e+000  0.0000000000000000e+000  0.0000000000000000e+000  0.0000000000000000e+000  0.0000000000000000e+000  0.0000000000000000e+000  0.0000000000000000e+000  0.0000000000000000e+000  0.0000000000000000e+000  0.0000000000000000e+000  0.0000000000000000e+000  0.0000000000000000e+000  0.0000000000000000e+000  0.0000000000000000e+000  0.0000000000000000e+000  0.0000000000000000e+000  0.0000000000000000e+000
 -4.5091845002200209e-001  0.0000000000000000e+000  0.0000000000000000e+000  0.0000000000000000e+000  0.0000000000000000e+000  0.0000000000000000e+000 -4.9322638811921310e-002  0.0000000000000000e+000  0.0000000000000000e+000  0.0000000000000000e+000  0.0000000000000000e+000  0.0000000000000000e+000  0.0000000000000000e+000  0.0000000000000000e+000  0.0000000000000000e+000  8.8909644009876254e-001  0.0000000000000000e+000  0.0000000000000000e+000  0.0000000000000000e+000  0.0000000000000000e+000  0.0000000000000000e+000  6.9513438861373222e-001 -1.2243727290036968e+000  0.0000000000000000e+000  0.0000000000000000e+000  0.0000000000000000e+000  0.0000000000000000e+000  0.0000000000000000e+000  0.0000000000000000e+000  0.0000000000000000e+000  0.0000000000000000e+000  0.0000000000000000e+000 -2.9854224012763164e-001  0.0000000000000000e+000  8.0812622890662600e-002  0.0000000000000000e+000  0.0000000000000000e+000  0.0000000000000000e+000  0.0000000000000000e+000  0.0000000000000000e+000  0.0000000000000000e+000  0.0000000000000000e+000  0.0000000000000000e+000  0.0000000000000000e+000  0.0000000000000000e+000  0.0000000000000000e+000  3.7757329488116598e-001  0.0000000000000000e+000  0.0000000000000000e+000  0.0000000000000000e+000
  0.0000000000000000e+000  0.0000000000000000e+000  0.0000000000000000e+000  0.0000000000000000e+000  6.1801569404062262e-001  0.0000000000000000e+000  0.0000000000000000e+000  0.0000000000000000e+000  0.0000000000000000e+000  0.0000000000000000e+000  0.0000000000000000e+000  1.1951691117256860e+000  0.0000000000000000e+000  0.0000000000000000e+000  0.0000000000000000e+000  0.0000000000000000e+000  0.0000000000000000e+000  0.0000000000000000e+000  0.0000000000000000e+000 -6.4901615413408942e-001  0.0000000000000000e+000  0.0000000000000000e+000  0.0000000000000000e+000  0.0000000000000000e+000  0.0000000000000000e+000  0.0000000000000000e+000  0.0000000000000000e+000  0.0000000000000000e+000  2.5566976282828852e-001  0.0000000000000000e+000  0.0000000000000000e+000  0.0000000000000000e+000  0.0000000000000000e+000  8.2598101581186345e-001  0.0000000000000000e+000  0.0000000000000000e+000  0.0000000000000000e+000  0.0000000000000000e+000  0.0000000000000000e+000  0.0000000000000000e+000  0.0000000000000000e+000  0.0000000000000000e+000  0.0000000000000000e+000  0.0000000000000000e+000  1.7109903209661567e-001  0.0000000000000000e+000  0.0000000000000000e+000  0.0000000000000000e+000  0.0000000000000000e+000  0.0000000000000000e+000
  1.1501064534744985e+000  0.0000000000000000e+000  0.0000000000000000e+000  0.0000000000000000e+000  0.0000000000000000e+000  0.0000000000000000e+000 -1.5681059667230554e-001  0.0000000000000000e+000  0.0000000000000000e+000  0.0000000000000000e+000  0.0000000000000000e+000  0.0000000000000000e+000  0.0000000000000000e+000  0.0000000000000000e+000  0.0000000000000000e+000  5.4436415290776849e-002  0.0000000000000000e+000  0.0000000000000000e+000  0.0000000000000000e+000  0.0000000000000000e+000  0.0000000000000000e+000 -3.3708495430239481e-002 -2.2199704420587296e-001  0.0000000000000000e+000  0.0000000000000000e+000  0.0000000000000000e+000  0.0000000000000000e+000  0.0000000000000000e+000  0.0000000000000000e+000  0.0000000000000000e+000  0.0000000000000000e+000  0.0000000000000000e+000 -4.4198457727736173e-001  0.0000000000000000e+000 -2.6946639923780535e-001  0.0000000000000000e+000  0.0000000000000000e+000  0.0000000000000000e+000  0.0000000000000000e+000  0.0000000000000000e+000  0.0000000000000000e+000  0.0000000000000000e+000  0.0000000000000000e+000  0.0000000000000000e+000  0.0000000000000000e+000  0.0000000000000000e+000 -1.2642951091603721e-001  0.0000000000000000e+000  0.0000000000000000e+000  0.0000000000000000e+000
  0.0000000000000000e+000  0.0000000000000000e+000 -1.0682400797522396e-001  0.0000000000000000e+000  0.0000000000000000e+000  0.0000000000000000e+000  0.0000000000000000e+000  0.0000000000000000e+000  0.0000000000000000e+000  0.0000000000000000e+000  0.0000000000000000e+000  0.0000000000000000e+000  0.0000000000000000e+000  0.0000000000000000e+000  0.0000000000000000e+000  0.0000000000000000e+000  0.0000000000000000e+000  2.5661717286367897e-001 -7.0734559794250029e-002  0.0000000000000000e+000  0.0000000000000000e+000  0.0000000000000000e+000  0.0000000000000000e+000  8.7071015982528921e-001  0.0000000000000000e+000  0.0000000000000000e+000  0.0000000000000000e+000  0.0000000000000000e+000  0.0000000000000000e+000  0.0000000000000000e+000 -2.8367549563340749e-001  0.0000000000000000e+000  0.0000000000000000e+000  0.0000000000000000e+000  0.0000000000000000e+000  1.1189976536327970e-001  0.0000000000000000e+000  9.2466085025095360e-002  0.0000000000000000e+000  0.0000000000000000e+000  0.0000000000000000e+000  0.0000000000000000e+000  0.0000000000000000e+000  0.0000000000000000e+000  0.0000000000000000e+000  0.0000000000000000e+000  0.0000000000000000e+000  0.0000000000000000e+000  2.4094268270318994e-001  0.0000000000000000e+000
  0.0000000000000000e+000  1.1412079035690514e-001  0.0000000000000000e+000  0.0000000000000000e+000  0.0000000000000000e+000  0.0000000000000000e+000  0.0000000000000000e+000  0.0000000000000000e+000  0.0000000000000000e+000 -1.9916736925266482e-001  0.0000000000000000e+000  0.0000000000000000e+000  0.0000000000000000e+000  1.0608439878052507e+000 -7.6276542728945490e-002  0.0000000000000000e+000  0.0000000000000000e+000  0.0000000000000000e+000  0.0000000000000000e+000  0.0000000000000000e+000  0.0000000000000000e+000  0.0000000000000000e+000  0.0000000000000000e+000  0.0000000000000000e+000  0.0000000000000000e+000  0.0000000000000000e+000  0.0000000000000000e+000 -6.1190011998916376e-002  0.0000000000000000e+000  0.0000000000000000e+000  0.0000000000000000e+000  0.0000000000000000e+000  0.0000000000000000e+000  0.0000000000000000e+000  0.0000000000000000e+000  0.0000000000000000e+000 -9.4076645989071817e-001  0.0000000000000000e+000  0.0000000000000000e+000  0.0000000000000000e+000  0.0000000000000000e+000 -2.4749917281057404e-001  9.6961603560174359e-002  0.0000000000000000e+000  0.0000000000000000e+000  0.0000000000000000e+000  0.0000000000000000e+000  6.4338878362776397e-001  0.0000000000000000e+000 -3.0968466526466398e-001
  0.0000000000000000e+000  0.0000000000000000e+000  9.1322924575462650e-002  0.0000000000000000e+000  0.0000000000000000e+000  0.0000000000000000e+000  0.0000000000000000e+000  0.0000000000000000e+000  0.0000000000000000e+000  0.0000000000000000e+000  0.0000000000000000e+000  0.0000000000000000e+000  0.0000000000000000e+000  0.0000000000000000e+000  0.0000000000000000e+000  0.0000000000000000e+000  0.0000000000000000e+000  6.5693585119404529e-001 -4.6446079238584276e-001  0.0000000000000000e+000  0.0000000000000000e+000  0.0000000000000000e+000  0.0000000000000000e+000 -2.8625181630822555e-001  0.0000000000000000e+000  0.0000000000000000e+000  0.0000000000000000e+000  0.0000000000000000e+000  0.0000000000000000e+000  0.0000000000000000e+000 -8.2603299050344609e-002  0.0000000000000000e+000  0.0000000000000000e+000  0.0000000000000000e+000  0.0000000000000000e+000  8.4767157221151690e-003  0.0000000000000000e+000 -4.1035705342235951e-001  0.0000000000000000e+000  0.0000000000000000e+000  0.0000000000000000e+000  0.0000000000000000e+000  0.0000000000000000e+000  0.0000000000000000e+000  0.0000000000000000e+000  0.0000000000000000e+000  0.0000000000000000e+000  0.0000000000000000e+000  2.9520062642647066e-001  0.0000000000000000e+000
  0.0000000000000000e+000  0.0000000000000000e+000  0.0000000000000000e+000  0.0000000000000000e+000  0.0000000000000000e+000  0.0000000000000000e+000  0.0000000000000000e+000 -3.3746477373428191e-001  0.0000000000000000e+000  0.0000000000000000e+000  0.0000000000000000e+000  0.0000000000000000e+000  0.0000000000000000e+000  0.0000000000000000e+000  0.0000000000000000e+000  0.0000000000000000e+000 -8.5775939518961841e-002  0.0000000000000000e+000  0.0000000000000000e+000  0.0000000000000000e+000  0.0000000000000000e+000  0.0000000000000000e+000  0.0000000000000000e+000  0.0000000000000000e+000 -5.3147703784462053e-001  0.0000000000000000e+000  0.0000000000000000e+000  0.0000000000000000e+000  0.0000000000000000e+000  0.0000000000000000e+000  0.0000000000000000e+000  0.0000000000000000e+000  0.0000000000000000e+000  0.0000000000000000e+000  0.0000000000000000e+000  0.0000000000000000e+000  0.0000000000000000e+000  0.0000000000000000e+000 -3.8076368179488901e-001  5.3573409630785473e-001  0.0000000000000000e+000  0.0000000000000000e+000  0.0000000000000000e+000  4.0533957321143188e-001  0.0000000000000000e+000  0.0000000000000000e+000  0.0000000000000000e+000  0.0000000000000000e+000  0.0000000000000000e+000  0.0000000000000000e+000
  0.0000000000000000e+000  0.0000000000000000e+000  0.0000000000000000e+000  0.0000000000000000e+000  0.0000000000000000e+000  0.0000000000000000e+000  0.0000000000000000e+000  4.4427276123185866e-001  0.0000000000000000e+000  0.0000000000000000e+000  0.0000000000000000e+000  0.0000000000000000e+000  0.0000000000000000e+000  0.0000000000000000e+000  0.0000000000000000e+000  0.0000000000000000e+000  1.6772615776909300e-001  0.0000000000000000e+000  0.0000000000000000e+000  0.0000000000000000e+000  0.0000000000000000e+000  0.0000000000000000e+000  0.0000000000000000e+000  0.0000000000000000e+000  1.1948013375594246e-001  0.0000000000000000e+000  0.0000000000000000e+000  0.0000000000000000e+000  0.0000000000000000e+000  0.0000000000000000e+000  0.0000000000000000e+000  0.0000000000000000e+000  0.0000000000000000e+000  0.0000000000000000e+000  0.0000000000000000e+000  0.0000000000000000e+000  0.0000000000000000e+000  0.0000000000000000e+000 -8.3553066826160172e-001  1.9377011998093607e-002  0.0000000000000000e+000  0.0000000000000000e+000  0.0000000000000000e+000 -2.4844955436757399e-001  0.0000000000000000e+000  0.0000000000000000e+000  0.0000000000000000e+000  0.0000000000000000e+000  0.0000000000000000e+000  0.0000000000000000e+000
  0.0000000000000000e+000  0.0000000000000000e+000  0.0000000000000000e+000  0.0000000000000000e+000  0.0000000000000000e+000  0.0000000000000000e+000  0.0000000000000000e+000  0.0000000000000000e+000  0.0000000000000000e+000  0.0000000000000000e+000  0.0000000000000000e+000  0.0000000000000000e+000 -1.1109920971430065e-001  0.0000000000000000e+000  0.0000000000000000e+000  0.0000000000000000e+000  0.0000000000000000e+000  0.0000000000000000e+000  0.0000000000000000e+000  0.0000000000000000e+000  1.1057727404946700e+000  0.0000000000000000e+000  0.0000000000000000e+000  0.0000000000000000e+000  0.0000000000000000e+000  0.0000000000000000e+000  0.0000000000000000e+000  0.0000000000000000e+000  0.0000000000000000e+000  0.0000000000000000e+000  0.0000000000000000e+000  0.0000000000000000e+000  0.0000000000000000e+000  0.0000000000000000e+000  0.0000000000000000e+000  0.0000000000000000e+000  0.0000000000000000e+000  0.0000000000000000e+000  0.0000000000000000e+000  0.0000000000000000e+000 -2.7635986533189105e-001  0.0000000000000000e+000  0.0000000000000000e+000  0.0000000000000000e+000  0.0000000000000000e+000  1.0311757484253152e-001  0.0000000000000000e+000  0.0000000000000000e+000  0.0000000000000000e+000  0.0000000000000000e+000
  0.0000000000000000e+000 -7.0342058761323289e-001  0.0000000000000000e+000  0.0000000000000000e+000  0.0000000000000000e+000  0.0000000000000000e+000  0.0000000000000000e+000  0.0000000000000000e+000  0.0000000000000000e+000  2.0450201377436678e-001  0.0000000000000000e+000  0.0000000000000000e+000  0.0000000000000000e+000 -2.5824395189308930e-002 -4.2891573783938408e-001  0.0000000000000000e+000  0.0000000000000000e+000  0.0000000000000000e+000  0.0000000000000000e+000  0.0000000000000000e+000  0.0000000000000000e+000  0.0000000000000000e+000  0.0000000000000000e+000  0.0000000000000000e+000  0.0000000000000000e+000  0.0000000000000000e+000  0.0000000000000000e+000 -1.0141906560593787e+000  0.0000000000000000e+000  0.0000000000000000e+000  0.0000000000000000e+000  0.0000000000000000e+000  0.0000000000000000e+000  0.0000000000000000e+000  0.0000000000000000e+000  0.0000000000000000e+000  1.7647628633866291e-002  0.0000000000000000e+000  0.0000000000000000e+000  0.0000000000000000e+000  0.0000000000000000e+000 -4.7450043633925704e-001 -3.8413018542682681e-001  0.0000000000000000e+000  0.0000000000000000e+000  0.0000000000000000e+000  0.0000000000000000e+000 -1.9766799198429530e-001  0.0000000000000000e+000  9.8426745311559660e-001
  0.0000000000000000e+000 -8.4658846703802915e-002  0.0000000000000000e+000  0.0000000000000000e+000  0.0000000000000000e+000  0.0000000000000000e+000  0.0000000000000000e+000  0.0000000000000000e+000  0.0000000000000000e+000 -3.8423054214593311e-001  0.0000000000000000e+000  0.0000000000000000e+000  0.0000000000000000e+000  3.2809014010804849e-001 -4.1701891700343918e-001  0.0000000000000000e+000  0.0000000000000000e+000  0.0000000000000000e+000  0.0000000000000000e+000  0.0000000000000000e+000  0.0000000000000000e+000  0.0000000000000000e+000  0.0000000000000000e+000  0.0000000000000000e+000  0.0000000000000000e+000  0.0000000000000000e+000  0.0000000000000000e+000 -1.2985561511892191e-001  0.0000000000000000e+000  0.0000000000000000e+000  0.0000000000000000e+000  0.0000000000000000e+000  0.0000000000000000e+000  0.0000000000000000e+000  0.0000000000000000e+000  0.0000000000000000e+000 -2.6625799498279679e-001  0.0000000000000000e+000  0.0000000000000000e+000  0.0000000000000000e+000  0.0000000000000000e+000  1.2026800427581041e+000 -7.6548916444392057e-001  0.0000000000000000e+000  0.0000000000000000e+000  0.0000000000000000e+000  0.0000000000000000e+000 -3.5666141664522788e-001  0.0000000000000000e+000 -1.9091164962869478e-001
  0.0000000000000000e+000  0.0000000000000000e+000  0.0000000000000000e+000  0.0000000000000000e+000  0.0000000000000000e+000  0.0000000000000000e+000  0.0000000000000000e+000  1.6855477698185489e-001  0.0000000000000000e+000  0.0000000000000000e+000  0.0000000000000000e+000  0.0000000000000000e+000  0.0000000000000000e+000  0.0000000000000000e+000  0.0000000000000000e+000  0.0000000000000000e+000  1.1774280657838665e-001  0.0000000000000000e+000  0.0000000000000000e+000  0.0000000000000000e+000  0.0000000000000000e+000  0.0000000000000000e+000  0.0000000000000000e+000  0.0000000000000000e+000  6.0415563108692372e-001  0.0000000000000000e+000  0.0000000000000000e+000  0.0000000000000000e+000  0.0000000000000000e+000  0.0000000000000000e+000  0.0000000000000000e+000  0.0000000000000000e+000  0.0000000000000000e+000  0.0000000000000000e+000  0.0000000000000000e+000  0.0000000000000000e+000  0.0000000000000000e+000  0.0000000000000000e+000 -2.2481809103139627e-002  1.3520932051098561e-001  0.0000000000000000e+000  0.0000000000000000e+000  0.0000000000000000e+000  7.5758491272464479e-001  0.0000000000000000e+000  0.0000000000000000e+000  0.0000000000000000e+000  0.0000000000000000e+000  0.0000000000000000e+000  0.0000000000000000e+000
  0.0000000000000000e+000  0.0000000000000000e+000  0.0000000000000000e+000  0.0000000000000000e+000 -6.0134936201305267e-001  0.0000000000000000e+000  0.0000000000000000e+000  0.0000000000000000e+000  0.0000000000000000e+000  0.0000000000000000e+000  0.0000000000000000e+000 -3.4495888847564615e-001  0.0000000000000000e+000  0.0000000000000000e+000  0.0000000000000000e+000  0.0000000000000000e+000  0.0000000000000000e+000  0.0000000000000000e+000  0.0000000000000000e+000 -1.5547193140132692e-001  0.0000000000000000e+000  0.0000000000000000e+000  0.0000000000000000e+000  0.0000000000000000e+000  0.0000000000000000e+000  0.0000000000000000e+000  0.0000000000000000e+000  0.0000000000000000e+000  8.3681696957512175e-001  0.0000000000000000e+000  0.0000000000000000e+000  0.0000000000000000e+000  0.0000000000000000e+000  4.0371810980629852e-001  0.0000000000000000e+000  0.0000000000000000e+000  0.0000000000000000e+000  0.0000000000000000e+000  0.0000000000000000e+000  0.0000000000000000e+000  0.0000000000000000e+000  0.0000000000000000e+000  0.0000000000000000e+000  0.0000000000000000e+000 -1.7714277008221543e-001  0.0000000000000000e+000  0.0000000000000000e+000  0.0000000000000000e+000  0.0000000000000000e+000  0.0000000000000000e+000
  0.0000000000000000e+000  0.0000000000000000e+000  0.0000000000000000e+000  0.0000000000000000e+000  0.0000000000000000e+000  0.0000000000000000e+000  0.0000000000000000e+000  0.0000000000000000e+000  0.0000000000000000e+000  0.0000000000000000e+000  0.0000000000000000e+000  0.0000000000000000e+000 -6.0357162136321452e-001  0.0000000000000000e+000  0.0000000000000000e+000  0.0000000000000000e+000  0.0000000000000000e+000  0.0000000000000000e+000  0.0000000000000000e+000  0.0000000000000000e+000 -2.1391197890141356e-001  0.0000000000000000e+000  0.0000000000000000e+000  0.0000000000000000e+000  0.0000000000000000e+000  0.0000000000000000e+000  0.0000000000000000e+000  0.0000000000000000e+000  0.0000000000000000e+000  0.0000000000000000e+000  0.0000000000000000e+000  0.0000000000000000e+000  0.0000000000000000e+000  0.0000000000000000e+000  0.0000000000000000e+000  0.0000000000000000e+000  0.0000000000000000e+000  0.0000000000000000e+000  0.0000000000000000e+000  0.0000000000000000e+000  1.0944136946471572e+000  0.0000000000000000e+000  0.0000000000000000e+000  0.0000000000000000e+000  0.0000000000000000e+000 -5.0007680706089097e-001  0.0000000000000000e+000  0.0000000000000000e+000  0.0000000000000000e+000  0.0000000000000000e+000
  5.6724001939667860e-002  0.0000000000000000e+000  0.0000000000000000e+000  0.0000000000000000e+000  0.0000000000000000e+000  0.0000000000000000e+000 -3.9447863617770101e-001  0.0000000000000000e+000  0.0000000000000000e+000  0.0000000000000000e+000  0.0000000000000000e+000  0.0000000000000000e+000  0.0000000000000000e+000  0.0000000000000000e+000  0.0000000000000000e+000 -5.1630325412020706e-001  0.0000000000000000e+000  0.0000000000000000e+000  0.0000000000000000e+000  0.0000000000000000e+000  0.0000000000000000e+000 -6.2259652055116654e-001 -6.0734981672482347e-001  0.0000000000000000e+000  0.0000000000000000e+000  0.0000000000000000e+000  0.0000000000000000e+000  0.0000000000000000e+000  0.0000000000000000e+000  0.0000000000000000e+000  0.0000000000000000e+000  0.0000000000000000e+000  2.5600255877490263e-001  0.0000000000000000e+000 -7.0677606066606602e-001  0.0000000000000000e+000  0.0000000000000000e+000  0.0000000000000000e+000  0.0000000000000000e+000  0.0000000000000000e+000  0.0000000000000000e+000  0.0000000000000000e+000  0.0000000000000000e+000  0.0000000000000000e+000  0.0000000000000000e+000  0.0000000000000000e+000  2.2075776541096756e-001  0.0000000000000000e+000  0.0000000000000000e+000  0.0000000000000000e+000
  0.0000000000000000e+000  3.3286828336715391e-001  0.0000000000000000e+000  0.0000000000000000e+000  0.0000000000000000e+000  0.0000000000000000e+000  0.0000000000000000e+000  0.0000000000000000e+000  0.0000000000000000e+000  4.6123028713597358e-001  0.0000000000000000e+000  0.0000000000000000e+000  0.0000000000000000e+000  7.9253801302634508e-001  2.4851047969353723e-002  0.0000000000000000e+000  0.0000000000000000e+000  0.0000000000000000e+000  0.0000000000000000e+000  0.0000000000000000e+000  0.0000000000000000e+000  0.0000000000000000e+000  0.0000000000000000e+000  0.0000000000000000e+000  0.0000000000000000e+000  0.0000000000000000e+000  0.0000000000000000e+000 -1.7208130883084377e-001  0.0000000000000000e+000  0.0000000000000000e+000  0.0000000000000000e+000  0.0000000000000000e+000  0.0000000000000000e+000  0.0000000000000000e+000  0.0000000000000000e+000  0.0000000000000000e+000  9.9572829595180656e-001  0.0000000000000000e+000  0.0000000000000000e+000  0.0000000000000000e+000  0.0000000000000000e+000 -2.2681028294038413e-001 -2.6737157978001402e-001  0.0000000000000000e+000  0.0000000000000000e+000  0.0000000000000000e+000  0.0000000000000000e+000  2.5490591948157404e-001  0.0000000000000000e+000  5.0482417992160897e-002
  0.0000000000000000e+000  0.0000000000000000e+000 -2.9224714394475831e-001  0.0000000000000000e+000  0.0000000000000000e+000  0.0000000000000000e+000  0.0000000000000000e+000  0.0000000000000000e+000  0.0000000000000000e+000  0.0000000000000000e+000  0.0000000000000000e+000  0.0000000000000000e+000  0.0000000000000000e+000  0.0000000000000000e+000  0.0000000000000000e+000  0.0000000000000000e+000  0.0000000000000000e+000 -1.8240577556571763e-001  2.2285879684687340e-001  0.0000000000000000e+000  0.0000000000000000e+000  0.0000000000000000e+000  0.0000000000000000e+000 -1.3121977590760836e-002  0.0000000000000000e+000  0.0000000000000000e+000  0.0000000000000000e+000  0.0000000000000000e+000  0.0000000000000000e+000  0.0000000000000000e+000  1.6974281254525478e-001  0.0000000000000000e+000  0.0000000000000000e+000  0.0000000000000000e+000  0.0000000000000000e+000  7.3523652023756647e-001  0.0000000000000000e+000 -4.6491794095482963e-001  0.0000000000000000e+000  0.0000000000000000e+000  0.0000000000000000e+000  0.0000000000000000e+000  0.0000000000000000e+000  0.0000000000000000e+000  0.0000000000000000e+000  0.0000000000000000e+000  0.0000000000000000e+000  0.0000000000000000e+000  2.1435357553578260e-001  0.0000000000000000e+000
  0.0000000000000000e+000  5.6628769848321947e-001  0.0000000000000000e+000  0.0000000000000000e+000  0.0000000000000000e+000  0.0000000000000000e+000  0.0000000000000000e+000  0.0000000000000000e+000  0.0000000000000000e+000 -1.9600438950052090e-002  0.0000000000000000e+000  0.0000000000000000e+000  0.0000000000000000e+000 -6.0394300623370234e-001  5.8927313242926038e-001  0.0000000000000000e+000  0.0000000000000000e+000  0.0000000000000000e+000  0.0000000000000000e+000  0.0000000000000000e+000  0.0000000000000000e+000  0.0000000000000000e+000  0.0000000000000000e+000  0.0000000000000000e+000  0.0000000000000000e+000  0.0000000000000000e+000  0.0000000000000000e+000 -4.4196917937814473e-001  0.0000000000000000e+000  0.0000000000000000e+000  0.0000000000000000e+000  0.0000000000000000e+000  0.0000000000000000e+000  0.0000000000000000e+000  0.0000000000000000e+000  0.0000000000000000e+000 -9.1680704184028905e-002  0.0000000000000000e+000  0.0000000000000000e+000  0.0000000000000000e+000  0.0000000000000000e+000  4.6707449360414477e-001 -6.2251972906878483e-001  0.0000000000000000e+000  0.0000000000000000e+000  0.0000000000000000e+000  0.0000000000000000e+000  7.7602554467739249e-001  0.0000000000000000e+000  3.4043274309019450e-001
