# Supplementary material for: An adaptive dimension differential evolution algorithm based on ranking scheme for global optimization
Source: PeerJ Comput Sci. 2022 Jun 17;8:e1007. doi: 10.7717/peerj-cs.1007 (PMC9299288; doi:10.7717/peerj-cs.1007)
Supplement: Supplemental Information 1 [file peerj-cs-08-1007-s001.zip › code/input_data/M_11_D10.txt]

  1.8255968298969438e-001  6.0556758632414942e-001  0.0000000000000000e+000  0.0000000000000000e+000  0.0000000000000000e+000  0.0000000000000000e+000  0.0000000000000000e+000 -7.7457075889827298e-001  0.0000000000000000e+000  0.0000000000000000e+000
 -9.5377400021285752e-001 -8.2203168229459611e-002  0.0000000000000000e+000  0.0000000000000000e+000  0.0000000000000000e+000  0.0000000000000000e+000  0.0000000000000000e+000 -2.8906365328592082e-001  0.0000000000000000e+000  0.0000000000000000e+000
  0.0000000000000000e+000  0.0000000000000000e+000 -1.1978854923077471e+000  0.0000000000000000e+000  0.0000000000000000e+000  1.0331266597430666e+000  0.0000000000000000e+000  0.0000000000000000e+000  3.5088144826273110e-001  0.0000000000000000e+000
  0.0000000000000000e+000  0.0000000000000000e+000  0.0000000000000000e+000 -5.2176822103159504e-001 -6.2589230077738733e-001  0.0000000000000000e+000 -9.3038452782095771e-002  0.0000000000000000e+000  0.0000000000000000e+000  5.7215434775332097e-001
  0.0000000000000000e+000  0.0000000000000000e+000  0.0000000000000000e+000 -4.2233616333994756e-001 -2.2412086801318540e-001  0.0000000000000000e+000  7.1177014029020180e-001  0.0000000000000000e+000  0.0000000000000000e+000 -5.1457289964355657e-001
  0.0000000000000000e+000  0.0000000000000000e+000  2.2327189008228226e-001  0.0000000000000000e+000  0.0000000000000000e+000  1.3276975604668588e+000  0.0000000000000000e+000  0.0000000000000000e+000  2.6431693582424032e-001  0.0000000000000000e+000
  0.0000000000000000e+000  0.0000000000000000e+000  0.0000000000000000e+000  2.4978635069139918e-001 -6.4799372248216780e-001  0.0000000000000000e+000 -4.5738039450376766e-001  0.0000000000000000e+000  0.0000000000000000e+000 -5.5544044627264588e-001
  2.3871974921373162e-001 -7.9153682007003501e-001  0.0000000000000000e+000  0.0000000000000000e+000  0.0000000000000000e+000  0.0000000000000000e+000  0.0000000000000000e+000 -5.6256763487490979e-001  0.0000000000000000e+000  0.0000000000000000e+000
  0.0000000000000000e+000  0.0000000000000000e+000 -3.4758991799994776e-001  0.0000000000000000e+000  0.0000000000000000e+000  7.4104110742358131e-001  0.0000000000000000e+000  0.0000000000000000e+000 -1.2166175991596846e+000  0.0000000000000000e+000
  0.0000000000000000e+000  0.0000000000000000e+000  0.0000000000000000e+000  6.9785160862828932e-001 -3.7166221219315282e-001  0.0000000000000000e+000  5.2490979074385558e-001  0.0000000000000000e+000  0.0000000000000000e+000  3.1518255653484084e-001
