# Supplementary material for: An adaptive dimension differential evolution algorithm based on ranking scheme for global optimization
Source: PeerJ Comput Sci. 2022 Jun 17;8:e1007. doi: 10.7717/peerj-cs.1007 (PMC9299288; doi:10.7717/peerj-cs.1007)
Supplement: Supplemental Information 1 [file peerj-cs-08-1007-s001.zip › code/input_data/M_12_D10.txt]

  1.7662796105923451e+000  0.0000000000000000e+000 -2.2549988713477492e-002 -7.3494152281550362e-001  0.0000000000000000e+000  0.0000000000000000e+000  0.0000000000000000e+000  0.0000000000000000e+000  0.0000000000000000e+000  0.0000000000000000e+000
  0.0000000000000000e+000 -1.9779213972020557e-001  0.0000000000000000e+000  0.0000000000000000e+000  0.0000000000000000e+000  0.0000000000000000e+000  4.1075730842914066e-001 -5.5185283360334592e-001  6.9829446015338581e-001  0.0000000000000000e+000
 -1.6275396357566074e-001  0.0000000000000000e+000  1.0214832803171436e+000  1.5766059008540306e-001  0.0000000000000000e+000  0.0000000000000000e+000  0.0000000000000000e+000  0.0000000000000000e+000  0.0000000000000000e+000  0.0000000000000000e+000
  8.0746251183686502e-001  0.0000000000000000e+000 -1.7872800079469781e-001  8.2161522145389465e-001  0.0000000000000000e+000  0.0000000000000000e+000  0.0000000000000000e+000  0.0000000000000000e+000  0.0000000000000000e+000  0.0000000000000000e+000
  0.0000000000000000e+000  0.0000000000000000e+000  0.0000000000000000e+000  0.0000000000000000e+000 -6.8408709914794963e-001  4.5620045897827816e-001  0.0000000000000000e+000  0.0000000000000000e+000  0.0000000000000000e+000 -5.6912738644994998e-001
  0.0000000000000000e+000  0.0000000000000000e+000  0.0000000000000000e+000  0.0000000000000000e+000 -1.0028251617067044e-001  7.1403305061191435e-001  0.0000000000000000e+000  0.0000000000000000e+000  0.0000000000000000e+000  6.9289264650761018e-001
  0.0000000000000000e+000  1.0368093280307239e-001  0.0000000000000000e+000  0.0000000000000000e+000  0.0000000000000000e+000  0.0000000000000000e+000 -6.8821098270342485e-001  2.8472031764695360e-001  6.5920425376243574e-001  0.0000000000000000e+000
  0.0000000000000000e+000 -9.2645599266390755e-001  0.0000000000000000e+000  0.0000000000000000e+000  0.0000000000000000e+000  0.0000000000000000e+000  3.0618213047182333e-002  3.7482335137189876e-001  1.5788411993261225e-002  0.0000000000000000e+000
  0.0000000000000000e+000 -3.0299806483725389e-001  0.0000000000000000e+000  0.0000000000000000e+000  0.0000000000000000e+000  0.0000000000000000e+000 -5.9724919580375457e-001 -6.8840412987525967e-001 -2.7854142382657060e-001  0.0000000000000000e+000
  0.0000000000000000e+000  0.0000000000000000e+000  0.0000000000000000e+000  0.0000000000000000e+000 -7.2247370729309046e-001 -5.3107244690517652e-001  0.0000000000000000e+000  0.0000000000000000e+000  0.0000000000000000e+000  4.4271186838431353e-001
