# Supplementary material for: An adaptive dimension differential evolution algorithm based on ranking scheme for global optimization
Source: PeerJ Comput Sci. 2022 Jun 17;8:e1007. doi: 10.7717/peerj-cs.1007 (PMC9299288; doi:10.7717/peerj-cs.1007)
Supplement: Supplemental Information 1 [file peerj-cs-08-1007-s001.zip › code/input_data/M_12_D30.txt]

 -4.6779489735054880e-001  0.0000000000000000e+000  0.0000000000000000e+000  0.0000000000000000e+000  0.0000000000000000e+000  0.0000000000000000e+000  1.6485236835903291e-001  0.0000000000000000e+000  0.0000000000000000e+000  3.6502162739157207e-001  0.0000000000000000e+000  5.3308520912356616e-001 -6.5109710140743848e-002  0.0000000000000000e+000  0.0000000000000000e+000  0.0000000000000000e+000  0.0000000000000000e+000  0.0000000000000000e+000  0.0000000000000000e+000  0.0000000000000000e+000  0.0000000000000000e+000  0.0000000000000000e+000  2.1031336720970642e-001  0.0000000000000000e+000 -5.3674949019780416e-001  0.0000000000000000e+000  0.0000000000000000e+000  0.0000000000000000e+000  0.0000000000000000e+000  0.0000000000000000e+000
  0.0000000000000000e+000  1.8720838401908826e-001  0.0000000000000000e+000  4.7361265692622051e-001  0.0000000000000000e+000  0.0000000000000000e+000  0.0000000000000000e+000  3.3243042799642586e-001  0.0000000000000000e+000  0.0000000000000000e+000  0.0000000000000000e+000  0.0000000000000000e+000  0.0000000000000000e+000  0.0000000000000000e+000  0.0000000000000000e+000  0.0000000000000000e+000  0.0000000000000000e+000  0.0000000000000000e+000 -9.1706492818972274e-001  0.0000000000000000e+000  0.0000000000000000e+000  0.0000000000000000e+000  0.0000000000000000e+000  0.0000000000000000e+000  0.0000000000000000e+000  0.0000000000000000e+000  0.0000000000000000e+000  0.0000000000000000e+000  0.0000000000000000e+000  1.2244761091132550e+000
  0.0000000000000000e+000  0.0000000000000000e+000  4.0682196661287645e-001  0.0000000000000000e+000  0.0000000000000000e+000  1.6969959466124246e-001  0.0000000000000000e+000  0.0000000000000000e+000  0.0000000000000000e+000  0.0000000000000000e+000  6.1140951992577630e-001  0.0000000000000000e+000  0.0000000000000000e+000  4.7018983730248307e-002  0.0000000000000000e+000  6.3728484236920979e-001  0.0000000000000000e+000 -7.1165435633913454e-001  0.0000000000000000e+000  0.0000000000000000e+000 -5.7016522334327624e-001  0.0000000000000000e+000  0.0000000000000000e+000  2.1091021404601290e-001  0.0000000000000000e+000  5.5354610095508083e-001  0.0000000000000000e+000  0.0000000000000000e+000  0.0000000000000000e+000  0.0000000000000000e+000
  0.0000000000000000e+000 -6.8676992696340022e-001  0.0000000000000000e+000 -8.7681108910746342e-001  0.0000000000000000e+000  0.0000000000000000e+000  0.0000000000000000e+000  2.5826165520992933e-001  0.0000000000000000e+000  0.0000000000000000e+000  0.0000000000000000e+000  0.0000000000000000e+000  0.0000000000000000e+000  0.0000000000000000e+000  0.0000000000000000e+000  0.0000000000000000e+000  0.0000000000000000e+000  0.0000000000000000e+000 -6.0080617171767481e-001  0.0000000000000000e+000  0.0000000000000000e+000  0.0000000000000000e+000  0.0000000000000000e+000  0.0000000000000000e+000  0.0000000000000000e+000  0.0000000000000000e+000  0.0000000000000000e+000  0.0000000000000000e+000  0.0000000000000000e+000  9.3557589206387709e-002
  0.0000000000000000e+000  0.0000000000000000e+000  0.0000000000000000e+000  0.0000000000000000e+000  2.4410416994719047e-001  0.0000000000000000e+000  0.0000000000000000e+000  0.0000000000000000e+000  0.0000000000000000e+000  0.0000000000000000e+000  0.0000000000000000e+000  0.0000000000000000e+000  0.0000000000000000e+000  0.0000000000000000e+000  0.0000000000000000e+000  0.0000000000000000e+000  0.0000000000000000e+000  0.0000000000000000e+000  0.0000000000000000e+000  0.0000000000000000e+000  0.0000000000000000e+000  0.0000000000000000e+000  0.0000000000000000e+000  0.0000000000000000e+000  0.0000000000000000e+000  0.0000000000000000e+000  0.0000000000000000e+000  1.3265322047529464e+000 -7.4416488627733846e-001  0.0000000000000000e+000
  0.0000000000000000e+000  0.0000000000000000e+000 -5.8594392096790071e-001  0.0000000000000000e+000  0.0000000000000000e+000 -4.8864270552488664e-001  0.0000000000000000e+000  0.0000000000000000e+000  0.0000000000000000e+000  0.0000000000000000e+000 -9.6168448914055404e-002  0.0000000000000000e+000  0.0000000000000000e+000 -4.3701952395592658e-002  0.0000000000000000e+000  6.0619518640505876e-001  0.0000000000000000e+000  3.2714363547683462e-001  0.0000000000000000e+000  0.0000000000000000e+000 -1.9400221768249504e-001  0.0000000000000000e+000  0.0000000000000000e+000 -6.2901974437369579e-001  0.0000000000000000e+000  4.6333785910920788e-001  0.0000000000000000e+000  0.0000000000000000e+000  0.0000000000000000e+000  0.0000000000000000e+000
  5.4312675800065213e-001  0.0000000000000000e+000  0.0000000000000000e+000  0.0000000000000000e+000  0.0000000000000000e+000  0.0000000000000000e+000 -3.3347514916225962e-001  0.0000000000000000e+000  0.0000000000000000e+000  6.4217220880873960e-001  0.0000000000000000e+000  5.6552861640764757e-002 -3.9773802672547093e-001  0.0000000000000000e+000  0.0000000000000000e+000  0.0000000000000000e+000  0.0000000000000000e+000  0.0000000000000000e+000  0.0000000000000000e+000  0.0000000000000000e+000  0.0000000000000000e+000  0.0000000000000000e+000  1.4006835236106255e-001  0.0000000000000000e+000  2.0238489870558145e-002  0.0000000000000000e+000  0.0000000000000000e+000  0.0000000000000000e+000  0.0000000000000000e+000  0.0000000000000000e+000
  0.0000000000000000e+000 -1.3337969129116201e-001  0.0000000000000000e+000 -3.6824140395254346e-001  0.0000000000000000e+000  0.0000000000000000e+000  0.0000000000000000e+000  1.4550971832018129e+000  0.0000000000000000e+000  0.0000000000000000e+000  0.0000000000000000e+000  0.0000000000000000e+000  0.0000000000000000e+000  0.0000000000000000e+000  0.0000000000000000e+000  0.0000000000000000e+000  0.0000000000000000e+000  0.0000000000000000e+000  4.0157211188797787e-001  0.0000000000000000e+000  0.0000000000000000e+000  0.0000000000000000e+000  0.0000000000000000e+000  0.0000000000000000e+000  0.0000000000000000e+000  0.0000000000000000e+000  0.0000000000000000e+000  0.0000000000000000e+000  0.0000000000000000e+000 -5.8039343552564848e-001
  0.0000000000000000e+000  0.0000000000000000e+000  0.0000000000000000e+000  0.0000000000000000e+000  0.0000000000000000e+000  0.0000000000000000e+000  0.0000000000000000e+000  0.0000000000000000e+000 -8.7454920902884004e-001  0.0000000000000000e+000  0.0000000000000000e+000  0.0000000000000000e+000  0.0000000000000000e+000  0.0000000000000000e+000 -4.8493678040238469e-001  0.0000000000000000e+000  0.0000000000000000e+000  0.0000000000000000e+000  0.0000000000000000e+000  0.0000000000000000e+000  0.0000000000000000e+000  0.0000000000000000e+000  0.0000000000000000e+000  0.0000000000000000e+000  0.0000000000000000e+000  0.0000000000000000e+000  0.0000000000000000e+000  0.0000000000000000e+000  0.0000000000000000e+000  0.0000000000000000e+000
 -2.5780593438417282e-001  0.0000000000000000e+000  0.0000000000000000e+000  0.0000000000000000e+000  0.0000000000000000e+000  0.0000000000000000e+000 -4.5616586915047003e-001  0.0000000000000000e+000  0.0000000000000000e+000 -2.1906865687051230e-001  0.0000000000000000e+000  4.6638707174764676e-001 -9.6804323029095030e-002  0.0000000000000000e+000  0.0000000000000000e+000  0.0000000000000000e+000  0.0000000000000000e+000  0.0000000000000000e+000  0.0000000000000000e+000  0.0000000000000000e+000  0.0000000000000000e+000  0.0000000000000000e+000  3.7428747140027580e-001  0.0000000000000000e+000  5.5720609714698177e-001  0.0000000000000000e+000  0.0000000000000000e+000  0.0000000000000000e+000  0.0000000000000000e+000  0.0000000000000000e+000
  0.0000000000000000e+000  0.0000000000000000e+000 -1.3177135552181476e-001  0.0000000000000000e+000  0.0000000000000000e+000 -1.0352168574102083e+000  0.0000000000000000e+000  0.0000000000000000e+000  0.0000000000000000e+000  0.0000000000000000e+000  6.8925549386181961e-001  0.0000000000000000e+000  0.0000000000000000e+000  8.3779800325668619e-002  0.0000000000000000e+000 -4.5087530285372657e-001  0.0000000000000000e+000 -3.5900166903390052e-001  0.0000000000000000e+000  0.0000000000000000e+000 -1.5119601465373647e-001  0.0000000000000000e+000  0.0000000000000000e+000  5.1446521413705715e-001  0.0000000000000000e+000 -6.9612284537842323e-002  0.0000000000000000e+000  0.0000000000000000e+000  0.0000000000000000e+000  0.0000000000000000e+000
  2.2787755225371359e-001  0.0000000000000000e+000  0.0000000000000000e+000  0.0000000000000000e+000  0.0000000000000000e+000  0.0000000000000000e+000  2.2273225703655278e-001  0.0000000000000000e+000  0.0000000000000000e+000 -4.9512031286989006e-001  0.0000000000000000e+000  3.0357113190992208e-001 -7.0731904602096551e-001  0.0000000000000000e+000  0.0000000000000000e+000  0.0000000000000000e+000  0.0000000000000000e+000  0.0000000000000000e+000  0.0000000000000000e+000  0.0000000000000000e+000  0.0000000000000000e+000  0.0000000000000000e+000 -1.9204666720044528e-001  0.0000000000000000e+000 -1.5485622771462457e-001  0.0000000000000000e+000  0.0000000000000000e+000  0.0000000000000000e+000  0.0000000000000000e+000  0.0000000000000000e+000
  4.5817709116103950e-001  0.0000000000000000e+000  0.0000000000000000e+000  0.0000000000000000e+000  0.0000000000000000e+000  0.0000000000000000e+000 -1.9089374973139794e-001  0.0000000000000000e+000  0.0000000000000000e+000 -3.7620159084374705e-001  0.0000000000000000e+000  9.4748775263532231e-002  3.5113007039610766e-001  0.0000000000000000e+000  0.0000000000000000e+000  0.0000000000000000e+000  0.0000000000000000e+000  0.0000000000000000e+000  0.0000000000000000e+000  0.0000000000000000e+000  0.0000000000000000e+000  0.0000000000000000e+000  5.1880708552233912e-001  0.0000000000000000e+000 -4.5899372953977330e-001  0.0000000000000000e+000  0.0000000000000000e+000  0.0000000000000000e+000  0.0000000000000000e+000  0.0000000000000000e+000
  0.0000000000000000e+000  0.0000000000000000e+000 -7.3302134263755492e-001  0.0000000000000000e+000  0.0000000000000000e+000  5.2014332646193417e-001  0.0000000000000000e+000  0.0000000000000000e+000  0.0000000000000000e+000  0.0000000000000000e+000  9.8490901466520342e-002  0.0000000000000000e+000  0.0000000000000000e+000  1.5947542427033812e-001  0.0000000000000000e+000 -4.3927199126276084e-001  0.0000000000000000e+000 -6.5891634419296685e-001  0.0000000000000000e+000  0.0000000000000000e+000  5.1130115480692051e-001  0.0000000000000000e+000  0.0000000000000000e+000  2.2064647673289856e-001  0.0000000000000000e+000  2.7127585155792133e-001  0.0000000000000000e+000  0.0000000000000000e+000  0.0000000000000000e+000  0.0000000000000000e+000
  0.0000000000000000e+000  0.0000000000000000e+000  0.0000000000000000e+000  0.0000000000000000e+000  0.0000000000000000e+000  0.0000000000000000e+000  0.0000000000000000e+000  0.0000000000000000e+000 -4.8493678040238458e-001  0.0000000000000000e+000  0.0000000000000000e+000  0.0000000000000000e+000  0.0000000000000000e+000  0.0000000000000000e+000  8.7454920902883981e-001  0.0000000000000000e+000  0.0000000000000000e+000  0.0000000000000000e+000  0.0000000000000000e+000  0.0000000000000000e+000  0.0000000000000000e+000  0.0000000000000000e+000  0.0000000000000000e+000  0.0000000000000000e+000  0.0000000000000000e+000  0.0000000000000000e+000  0.0000000000000000e+000  0.0000000000000000e+000  0.0000000000000000e+000  0.0000000000000000e+000
  0.0000000000000000e+000  0.0000000000000000e+000 -1.1973853224885046e-001  0.0000000000000000e+000  0.0000000000000000e+000 -8.3197885358071738e-002  0.0000000000000000e+000  0.0000000000000000e+000  0.0000000000000000e+000  0.0000000000000000e+000  6.8062693876142444e-002  0.0000000000000000e+000  0.0000000000000000e+000  2.1597462542931728e-001  0.0000000000000000e+000  5.5354237994621436e-001  0.0000000000000000e+000  1.7016799221378998e-002  0.0000000000000000e+000  0.0000000000000000e+000  1.2556069480823822e+000  0.0000000000000000e+000  0.0000000000000000e+000  3.9033900902993268e-001  0.0000000000000000e+000 -6.3820642112430670e-001  0.0000000000000000e+000  0.0000000000000000e+000  0.0000000000000000e+000  0.0000000000000000e+000
  0.0000000000000000e+000  0.0000000000000000e+000  0.0000000000000000e+000  0.0000000000000000e+000  0.0000000000000000e+000  0.0000000000000000e+000  0.0000000000000000e+000  0.0000000000000000e+000  0.0000000000000000e+000  0.0000000000000000e+000  0.0000000000000000e+000  0.0000000000000000e+000  0.0000000000000000e+000  0.0000000000000000e+000  0.0000000000000000e+000  0.0000000000000000e+000  7.7872955690195811e-001  0.0000000000000000e+000  0.0000000000000000e+000  4.7360430085312188e-001  0.0000000000000000e+000  2.5859196391005651e-001  0.0000000000000000e+000  0.0000000000000000e+000  0.0000000000000000e+000  0.0000000000000000e+000 -3.2001474906923405e-001  0.0000000000000000e+000  0.0000000000000000e+000  0.0000000000000000e+000
  0.0000000000000000e+000  0.0000000000000000e+000 -3.7096100841317620e-001  0.0000000000000000e+000  0.0000000000000000e+000 -2.9821846436544791e-001  0.0000000000000000e+000  0.0000000000000000e+000  0.0000000000000000e+000  0.0000000000000000e+000 -5.4374214928784970e-001  0.0000000000000000e+000  0.0000000000000000e+000  4.1791473807289575e-001  0.0000000000000000e+000 -2.1056463071178472e-001  0.0000000000000000e+000 -6.1903194675577544e-001  0.0000000000000000e+000  0.0000000000000000e+000 -6.3959266835871298e-001  0.0000000000000000e+000  0.0000000000000000e+000 -5.3408742634740458e-001  0.0000000000000000e+000 -7.5915325988457172e-001  0.0000000000000000e+000  0.0000000000000000e+000  0.0000000000000000e+000  0.0000000000000000e+000
  0.0000000000000000e+000 -2.6275089544590940e-001  0.0000000000000000e+000  8.1113717660405793e-001  0.0000000000000000e+000  0.0000000000000000e+000  0.0000000000000000e+000 -3.8219651804481525e-001  0.0000000000000000e+000  0.0000000000000000e+000  0.0000000000000000e+000  0.0000000000000000e+000  0.0000000000000000e+000  0.0000000000000000e+000  0.0000000000000000e+000  0.0000000000000000e+000  0.0000000000000000e+000  0.0000000000000000e+000 -8.1686448840601500e-001  0.0000000000000000e+000  0.0000000000000000e+000  0.0000000000000000e+000  0.0000000000000000e+000  0.0000000000000000e+000  0.0000000000000000e+000  0.0000000000000000e+000  0.0000000000000000e+000  0.0000000000000000e+000  0.0000000000000000e+000 -6.0978507226051815e-001
  0.0000000000000000e+000  0.0000000000000000e+000  0.0000000000000000e+000  0.0000000000000000e+000  0.0000000000000000e+000  0.0000000000000000e+000  0.0000000000000000e+000  0.0000000000000000e+000  0.0000000000000000e+000  0.0000000000000000e+000  0.0000000000000000e+000  0.0000000000000000e+000  0.0000000000000000e+000  0.0000000000000000e+000  0.0000000000000000e+000  0.0000000000000000e+000 -2.6764165197896589e-001  0.0000000000000000e+000  0.0000000000000000e+000  7.2537414952012769e-001  0.0000000000000000e+000  2.1557581306363177e-001  0.0000000000000000e+000  0.0000000000000000e+000  0.0000000000000000e+000  0.0000000000000000e+000  5.9642883746166564e-001  0.0000000000000000e+000  0.0000000000000000e+000  0.0000000000000000e+000
  0.0000000000000000e+000  0.0000000000000000e+000 -1.1611848404079106e-001  0.0000000000000000e+000  0.0000000000000000e+000 -6.0946264010586249e-001  0.0000000000000000e+000  0.0000000000000000e+000  0.0000000000000000e+000  0.0000000000000000e+000 -5.6980816817213453e-001  0.0000000000000000e+000  0.0000000000000000e+000 -1.2111128833977518e+000  0.0000000000000000e+000  4.4904203374627000e-001  0.0000000000000000e+000 -1.4660914951591092e-001  0.0000000000000000e+000  0.0000000000000000e+000  3.0360818153624380e-001  0.0000000000000000e+000  0.0000000000000000e+000  3.8585447783759708e-001  0.0000000000000000e+000 -6.8100113729839901e-002  0.0000000000000000e+000  0.0000000000000000e+000  0.0000000000000000e+000  0.0000000000000000e+000
  0.0000000000000000e+000  0.0000000000000000e+000  0.0000000000000000e+000  0.0000000000000000e+000  0.0000000000000000e+000  0.0000000000000000e+000  0.0000000000000000e+000  0.0000000000000000e+000  0.0000000000000000e+000  0.0000000000000000e+000  0.0000000000000000e+000  0.0000000000000000e+000  0.0000000000000000e+000  0.0000000000000000e+000  0.0000000000000000e+000  0.0000000000000000e+000 -3.6719471909922086e-001  0.0000000000000000e+000  0.0000000000000000e+000 -1.0069975999558411e-001  0.0000000000000000e+000  8.5528674768161639e-001  0.0000000000000000e+000  0.0000000000000000e+000  0.0000000000000000e+000  0.0000000000000000e+000 -3.5144299088569048e-001  0.0000000000000000e+000  0.0000000000000000e+000  0.0000000000000000e+000
  3.9341733825450392e-001  0.0000000000000000e+000  0.0000000000000000e+000  0.0000000000000000e+000  0.0000000000000000e+000  0.0000000000000000e+000  3.5711822400174659e-001  0.0000000000000000e+000  0.0000000000000000e+000  1.1813612600676043e-001  0.0000000000000000e+000  6.0086140122601517e-001  4.2917676723431702e-001  0.0000000000000000e+000  0.0000000000000000e+000  0.0000000000000000e+000  0.0000000000000000e+000  0.0000000000000000e+000  0.0000000000000000e+000  0.0000000000000000e+000  0.0000000000000000e+000  0.0000000000000000e+000 -2.8148970057180767e-001  0.0000000000000000e+000  2.8154867293897629e-001  0.0000000000000000e+000  0.0000000000000000e+000  0.0000000000000000e+000  0.0000000000000000e+000  0.0000000000000000e+000
  0.0000000000000000e+000  0.0000000000000000e+000 -3.9139247091559103e-002  0.0000000000000000e+000  0.0000000000000000e+000  4.1035747762032906e-002  0.0000000000000000e+000  0.0000000000000000e+000  0.0000000000000000e+000  0.0000000000000000e+000 -9.6826622004511342e-001  0.0000000000000000e+000  0.0000000000000000e+000  5.8640981627904698e-001  0.0000000000000000e+000  7.8347352405494369e-002  0.0000000000000000e+000 -1.6664429733352212e-001  0.0000000000000000e+000  0.0000000000000000e+000 -4.7821954878692718e-001  0.0000000000000000e+000  0.0000000000000000e+000  1.2319461440169721e+000  0.0000000000000000e+000  5.5567603969712809e-001  0.0000000000000000e+000  0.0000000000000000e+000  0.0000000000000000e+000  0.0000000000000000e+000
 -5.5549358480542946e-002  0.0000000000000000e+000  0.0000000000000000e+000  0.0000000000000000e+000  0.0000000000000000e+000  0.0000000000000000e+000 -6.6328516750682043e-001  0.0000000000000000e+000  0.0000000000000000e+000 -7.5862269340125882e-002  0.0000000000000000e+000  1.8148786993702515e-001  1.4285956058560553e-001  0.0000000000000000e+000  0.0000000000000000e+000  0.0000000000000000e+000  0.0000000000000000e+000  0.0000000000000000e+000  0.0000000000000000e+000  0.0000000000000000e+000  0.0000000000000000e+000  0.0000000000000000e+000 -6.4092032819498879e-001  0.0000000000000000e+000 -2.9510405512268384e-001  0.0000000000000000e+000  0.0000000000000000e+000  0.0000000000000000e+000  0.0000000000000000e+000  0.0000000000000000e+000
  0.0000000000000000e+000  0.0000000000000000e+000 -3.6444963002229047e-001  0.0000000000000000e+000  0.0000000000000000e+000  3.6791858492626039e-001  0.0000000000000000e+000  0.0000000000000000e+000  0.0000000000000000e+000  0.0000000000000000e+000  3.5894379134771565e-001  0.0000000000000000e+000  0.0000000000000000e+000  1.3974401306580994e-002  0.0000000000000000e+000  3.7779651315228202e-001  0.0000000000000000e+000  5.5675469198146676e-001  0.0000000000000000e+000  0.0000000000000000e+000 -7.3856040871871564e-001  0.0000000000000000e+000  0.0000000000000000e+000  5.9097882146900438e-001  0.0000000000000000e+000 -7.2201261132336780e-001  0.0000000000000000e+000  0.0000000000000000e+000  0.0000000000000000e+000  0.0000000000000000e+000
  0.0000000000000000e+000  0.0000000000000000e+000  0.0000000000000000e+000  0.0000000000000000e+000  0.0000000000000000e+000  0.0000000000000000e+000  0.0000000000000000e+000  0.0000000000000000e+000  0.0000000000000000e+000  0.0000000000000000e+000  0.0000000000000000e+000  0.0000000000000000e+000  0.0000000000000000e+000  0.0000000000000000e+000  0.0000000000000000e+000  0.0000000000000000e+000  4.3256937200742124e-001  0.0000000000000000e+000  0.0000000000000000e+000 -4.8927586059216932e-001  0.0000000000000000e+000  3.9388049490079585e-001  0.0000000000000000e+000  0.0000000000000000e+000  0.0000000000000000e+000  0.0000000000000000e+000  6.4680060789984006e-001  0.0000000000000000e+000  0.0000000000000000e+000  0.0000000000000000e+000
  0.0000000000000000e+000  0.0000000000000000e+000  0.0000000000000000e+000  0.0000000000000000e+000  9.7837669781974035e-001  0.0000000000000000e+000  0.0000000000000000e+000  0.0000000000000000e+000  0.0000000000000000e+000  0.0000000000000000e+000  0.0000000000000000e+000  0.0000000000000000e+000  0.0000000000000000e+000  0.0000000000000000e+000  0.0000000000000000e+000  0.0000000000000000e+000  0.0000000000000000e+000  0.0000000000000000e+000  0.0000000000000000e+000  0.0000000000000000e+000  0.0000000000000000e+000  0.0000000000000000e+000  0.0000000000000000e+000  0.0000000000000000e+000  0.0000000000000000e+000  0.0000000000000000e+000  0.0000000000000000e+000 -2.1734452337853374e-001 -1.5114240846004618e+000  0.0000000000000000e+000
  0.0000000000000000e+000  0.0000000000000000e+000  0.0000000000000000e+000  0.0000000000000000e+000  9.0257374293228110e-001  0.0000000000000000e+000  0.0000000000000000e+000  0.0000000000000000e+000  0.0000000000000000e+000  0.0000000000000000e+000  0.0000000000000000e+000  0.0000000000000000e+000  0.0000000000000000e+000  0.0000000000000000e+000  0.0000000000000000e+000  0.0000000000000000e+000  0.0000000000000000e+000  0.0000000000000000e+000  0.0000000000000000e+000  0.0000000000000000e+000  0.0000000000000000e+000  0.0000000000000000e+000  0.0000000000000000e+000  0.0000000000000000e+000  0.0000000000000000e+000  0.0000000000000000e+000  0.0000000000000000e+000  7.9893708107323780e-001  7.9056819402261913e-001  0.0000000000000000e+000
  0.0000000000000000e+000 -8.3924446626262772e-001  0.0000000000000000e+000  9.4679924556419925e-001  0.0000000000000000e+000  0.0000000000000000e+000  0.0000000000000000e+000  2.9778687440042506e-001  0.0000000000000000e+000  0.0000000000000000e+000  0.0000000000000000e+000  0.0000000000000000e+000  0.0000000000000000e+000  0.0000000000000000e+000  0.0000000000000000e+000  0.0000000000000000e+000  0.0000000000000000e+000  0.0000000000000000e+000  7.4906286323660487e-001  0.0000000000000000e+000  0.0000000000000000e+000  0.0000000000000000e+000  0.0000000000000000e+000  0.0000000000000000e+000  0.0000000000000000e+000  0.0000000000000000e+000  0.0000000000000000e+000  0.0000000000000000e+000  0.0000000000000000e+000  7.8894694961030887e-001
