# Supplementary material for: An adaptive dimension differential evolution algorithm based on ranking scheme for global optimization
Source: PeerJ Comput Sci. 2022 Jun 17;8:e1007. doi: 10.7717/peerj-cs.1007 (PMC9299288; doi:10.7717/peerj-cs.1007)
Supplement: Supplemental Information 1 [file peerj-cs-08-1007-s001.zip › code/input_data/M_13_D10.txt]

 -6.2396637207290295e-001 -5.8761524443470692e-001  0.0000000000000000e+000  4.9193414847016148e-001  1.5288912518245631e-001  0.0000000000000000e+000  0.0000000000000000e+000  0.0000000000000000e+000  0.0000000000000000e+000  0.0000000000000000e+000
  4.2801306938229283e-002  3.0216464667442977e-001  0.0000000000000000e+000  6.3561483014612574e-001 -7.0912506804005104e-001  0.0000000000000000e+000  0.0000000000000000e+000  0.0000000000000000e+000  0.0000000000000000e+000  0.0000000000000000e+000
  0.0000000000000000e+000  0.0000000000000000e+000 -6.4468776826505236e-001  0.0000000000000000e+000  0.0000000000000000e+000  0.0000000000000000e+000  0.0000000000000000e+000  5.4977142074084395e-001  0.0000000000000000e+000 -5.3115823102538895e-001
 -7.4946741116832216e-001  6.2630895477634529e-001  0.0000000000000000e+000 -2.1225043567587604e-001  3.1391803373096383e-002  0.0000000000000000e+000  0.0000000000000000e+000  0.0000000000000000e+000  0.0000000000000000e+000  0.0000000000000000e+000
 -2.1710047038920022e-001 -4.1369305526563854e-001  0.0000000000000000e+000 -5.5582761160511762e-001 -6.8759079979237747e-001  0.0000000000000000e+000  0.0000000000000000e+000  0.0000000000000000e+000  0.0000000000000000e+000  0.0000000000000000e+000
  0.0000000000000000e+000  0.0000000000000000e+000  0.0000000000000000e+000  0.0000000000000000e+000  0.0000000000000000e+000 -2.8056632301206613e-001 -8.3180618365723846e-001  0.0000000000000000e+000  1.4825897730325361e+000  0.0000000000000000e+000
  0.0000000000000000e+000  0.0000000000000000e+000  0.0000000000000000e+000  0.0000000000000000e+000  0.0000000000000000e+000 -7.5653814374806805e-001 -2.3635980852934668e-001  0.0000000000000000e+000 -9.2604774481726948e-001  0.0000000000000000e+000
  0.0000000000000000e+000  0.0000000000000000e+000  5.2808913429763016e-001  0.0000000000000000e+000  0.0000000000000000e+000  0.0000000000000000e+000  0.0000000000000000e+000 -1.8209240355406220e-001  0.0000000000000000e+000 -8.2943608723317741e-001
  0.0000000000000000e+000  0.0000000000000000e+000  0.0000000000000000e+000  0.0000000000000000e+000  0.0000000000000000e+000  8.6494786159807802e-001 -7.6753044393491743e-001  0.0000000000000000e+000 -9.0600802249912282e-001  0.0000000000000000e+000
  0.0000000000000000e+000  0.0000000000000000e+000 -5.5272013504684769e-001  0.0000000000000000e+000  0.0000000000000000e+000  0.0000000000000000e+000  0.0000000000000000e+000 -8.1522619039411315e-001  0.0000000000000000e+000 -1.7293556837532387e-001
