# Supplementary material for: An adaptive dimension differential evolution algorithm based on ranking scheme for global optimization
Source: PeerJ Comput Sci. 2022 Jun 17;8:e1007. doi: 10.7717/peerj-cs.1007 (PMC9299288; doi:10.7717/peerj-cs.1007)
Supplement: Supplemental Information 1 [file peerj-cs-08-1007-s001.zip › code/input_data/M_13_D30.txt]

 -5.8655584290907536e-001  0.0000000000000000e+000  0.0000000000000000e+000  0.0000000000000000e+000  0.0000000000000000e+000  0.0000000000000000e+000  2.3352865802860634e-001  0.0000000000000000e+000  9.5399248709724396e-002 -3.0701140365960439e-001  0.0000000000000000e+000  0.0000000000000000e+000  0.0000000000000000e+000  0.0000000000000000e+000  0.0000000000000000e+000  0.0000000000000000e+000  0.0000000000000000e+000  0.0000000000000000e+000  0.0000000000000000e+000  0.0000000000000000e+000  0.0000000000000000e+000  0.0000000000000000e+000 -2.4680490645900496e-001  0.0000000000000000e+000  0.0000000000000000e+000  0.0000000000000000e+000  6.4047884437325275e-001  1.6411513780034895e-001  0.0000000000000000e+000  0.0000000000000000e+000
  0.0000000000000000e+000  7.6169753661594219e-001  0.0000000000000000e+000  0.0000000000000000e+000  2.6203844834561624e-001  0.0000000000000000e+000  0.0000000000000000e+000  0.0000000000000000e+000  0.0000000000000000e+000  0.0000000000000000e+000  0.0000000000000000e+000  0.0000000000000000e+000  0.0000000000000000e+000 -5.9217717668499892e-001  0.0000000000000000e+000 -2.1883914531236413e-002  0.0000000000000000e+000  0.0000000000000000e+000  0.0000000000000000e+000  0.0000000000000000e+000  0.0000000000000000e+000  0.0000000000000000e+000  0.0000000000000000e+000  0.0000000000000000e+000  0.0000000000000000e+000  0.0000000000000000e+000  0.0000000000000000e+000  0.0000000000000000e+000  0.0000000000000000e+000  0.0000000000000000e+000
  0.0000000000000000e+000  0.0000000000000000e+000 -1.0285539493417831e-002  0.0000000000000000e+000  0.0000000000000000e+000  0.0000000000000000e+000  0.0000000000000000e+000  5.0127026970165955e-001  0.0000000000000000e+000  0.0000000000000000e+000  1.0028058785946437e+000  0.0000000000000000e+000  6.4044041537916996e-001  0.0000000000000000e+000  0.0000000000000000e+000  0.0000000000000000e+000  0.0000000000000000e+000 -6.8529824343555479e-002  0.0000000000000000e+000  0.0000000000000000e+000 -2.6428445032074310e-002 -5.7297474654792413e-001  0.0000000000000000e+000  2.9279896780393860e-001  0.0000000000000000e+000  2.1348769026895792e-001  0.0000000000000000e+000  0.0000000000000000e+000  0.0000000000000000e+000  0.0000000000000000e+000
  0.0000000000000000e+000  0.0000000000000000e+000  0.0000000000000000e+000  6.7857488353052553e-001  0.0000000000000000e+000  1.5576122961352383e+000  0.0000000000000000e+000  0.0000000000000000e+000  0.0000000000000000e+000  0.0000000000000000e+000  0.0000000000000000e+000  5.8359983588135078e-001  0.0000000000000000e+000  0.0000000000000000e+000  0.0000000000000000e+000  0.0000000000000000e+000  0.0000000000000000e+000  0.0000000000000000e+000  0.0000000000000000e+000  0.0000000000000000e+000  0.0000000000000000e+000  0.0000000000000000e+000  0.0000000000000000e+000  0.0000000000000000e+000  0.0000000000000000e+000  0.0000000000000000e+000  0.0000000000000000e+000  0.0000000000000000e+000  0.0000000000000000e+000  0.0000000000000000e+000
  0.0000000000000000e+000  2.8016963794037741e-001  0.0000000000000000e+000  0.0000000000000000e+000 -5.0816513285146458e-001  0.0000000000000000e+000  0.0000000000000000e+000  0.0000000000000000e+000  0.0000000000000000e+000  0.0000000000000000e+000  0.0000000000000000e+000  0.0000000000000000e+000  0.0000000000000000e+000  1.0566730010362096e-001  0.0000000000000000e+000  8.0753179096505079e-001  0.0000000000000000e+000  0.0000000000000000e+000  0.0000000000000000e+000  0.0000000000000000e+000  0.0000000000000000e+000  0.0000000000000000e+000  0.0000000000000000e+000  0.0000000000000000e+000  0.0000000000000000e+000  0.0000000000000000e+000  0.0000000000000000e+000  0.0000000000000000e+000  0.0000000000000000e+000  0.0000000000000000e+000
  0.0000000000000000e+000  0.0000000000000000e+000  0.0000000000000000e+000 -9.7339665663786257e-001  0.0000000000000000e+000  3.9057726125075187e-003  0.0000000000000000e+000  0.0000000000000000e+000  0.0000000000000000e+000  0.0000000000000000e+000  0.0000000000000000e+000  3.7418747810740316e-001  0.0000000000000000e+000  0.0000000000000000e+000  0.0000000000000000e+000  0.0000000000000000e+000  0.0000000000000000e+000  0.0000000000000000e+000  0.0000000000000000e+000  0.0000000000000000e+000  0.0000000000000000e+000  0.0000000000000000e+000  0.0000000000000000e+000  0.0000000000000000e+000  0.0000000000000000e+000  0.0000000000000000e+000  0.0000000000000000e+000  0.0000000000000000e+000  0.0000000000000000e+000  0.0000000000000000e+000
  2.0097104282217007e-001  0.0000000000000000e+000  0.0000000000000000e+000  0.0000000000000000e+000  0.0000000000000000e+000  0.0000000000000000e+000 -2.0563058567939724e-001  0.0000000000000000e+000 -2.8159963396667431e-001 -2.5099622445353431e-001  0.0000000000000000e+000  0.0000000000000000e+000  0.0000000000000000e+000  0.0000000000000000e+000  0.0000000000000000e+000  0.0000000000000000e+000  0.0000000000000000e+000  0.0000000000000000e+000  0.0000000000000000e+000  0.0000000000000000e+000  0.0000000000000000e+000  0.0000000000000000e+000  9.9890379278349942e-002  0.0000000000000000e+000  0.0000000000000000e+000  0.0000000000000000e+000  4.1626533161422880e-001 -7.6926869783174301e-001  0.0000000000000000e+000  0.0000000000000000e+000
  0.0000000000000000e+000  0.0000000000000000e+000  7.4318111579154267e-001  0.0000000000000000e+000  0.0000000000000000e+000  0.0000000000000000e+000  0.0000000000000000e+000  7.7013623498316852e-001  0.0000000000000000e+000  0.0000000000000000e+000  4.6784380413151344e-001  0.0000000000000000e+000  1.7884423523596116e-001  0.0000000000000000e+000  0.0000000000000000e+000  0.0000000000000000e+000  0.0000000000000000e+000  2.4703056647234561e-001  0.0000000000000000e+000  0.0000000000000000e+000  5.3611095823318766e-001  4.7990973888101501e-001  0.0000000000000000e+000 -1.1593274345249604e-002  0.0000000000000000e+000  3.3211466959944830e-001  0.0000000000000000e+000  0.0000000000000000e+000  0.0000000000000000e+000  0.0000000000000000e+000
 -3.0699798118325605e-001  0.0000000000000000e+000  0.0000000000000000e+000  0.0000000000000000e+000  0.0000000000000000e+000  0.0000000000000000e+000 -6.4372302420022676e-002  0.0000000000000000e+000 -5.7369769657301328e-001  7.3560497956457915e-001  0.0000000000000000e+000  0.0000000000000000e+000  0.0000000000000000e+000  0.0000000000000000e+000  0.0000000000000000e+000  0.0000000000000000e+000  0.0000000000000000e+000  0.0000000000000000e+000  0.0000000000000000e+000  0.0000000000000000e+000  0.0000000000000000e+000  0.0000000000000000e+000 -8.7862992483430338e-002  0.0000000000000000e+000  0.0000000000000000e+000  0.0000000000000000e+000  1.5217766897260590e-001 -2.2062747677581235e-002  0.0000000000000000e+000  0.0000000000000000e+000
 -1.7593438088719762e-001  0.0000000000000000e+000  0.0000000000000000e+000  0.0000000000000000e+000  0.0000000000000000e+000  0.0000000000000000e+000 -2.0406671588162742e-001  0.0000000000000000e+000  6.7440095137432388e-001  3.8474141395997458e-001  0.0000000000000000e+000  0.0000000000000000e+000  0.0000000000000000e+000  0.0000000000000000e+000  0.0000000000000000e+000  0.0000000000000000e+000  0.0000000000000000e+000  0.0000000000000000e+000  0.0000000000000000e+000  0.0000000000000000e+000  0.0000000000000000e+000  0.0000000000000000e+000 -3.7086010218085497e-001  0.0000000000000000e+000  0.0000000000000000e+000  0.0000000000000000e+000 -3.5206851515036601e-002 -4.3102729899324677e-001  0.0000000000000000e+000  0.0000000000000000e+000
  0.0000000000000000e+000  0.0000000000000000e+000  7.1895454665800540e-001  0.0000000000000000e+000  0.0000000000000000e+000  0.0000000000000000e+000  0.0000000000000000e+000  3.6802681455733560e-001  0.0000000000000000e+000  0.0000000000000000e+000 -1.0706338750280178e-001  0.0000000000000000e+000 -2.2228213888524900e-001  0.0000000000000000e+000  0.0000000000000000e+000  0.0000000000000000e+000  0.0000000000000000e+000 -6.0069219764305259e-001  0.0000000000000000e+000  0.0000000000000000e+000  5.8178939998720969e-001 -6.9319924402877831e-001  0.0000000000000000e+000 -6.5304019629554033e-001  0.0000000000000000e+000 -3.8270634840461315e-001  0.0000000000000000e+000  0.0000000000000000e+000  0.0000000000000000e+000  0.0000000000000000e+000
  0.0000000000000000e+000  0.0000000000000000e+000  0.0000000000000000e+000  6.9440836987680599e-001  0.0000000000000000e+000 -1.9005103648785104e-001  0.0000000000000000e+000  0.0000000000000000e+000  0.0000000000000000e+000  0.0000000000000000e+000  0.0000000000000000e+000  1.4133270773933873e+000  0.0000000000000000e+000  0.0000000000000000e+000  0.0000000000000000e+000  0.0000000000000000e+000  0.0000000000000000e+000  0.0000000000000000e+000  0.0000000000000000e+000  0.0000000000000000e+000  0.0000000000000000e+000  0.0000000000000000e+000  0.0000000000000000e+000  0.0000000000000000e+000  0.0000000000000000e+000  0.0000000000000000e+000  0.0000000000000000e+000  0.0000000000000000e+000  0.0000000000000000e+000  0.0000000000000000e+000
  0.0000000000000000e+000  0.0000000000000000e+000  5.5762129218395284e-001  0.0000000000000000e+000  0.0000000000000000e+000  0.0000000000000000e+000  0.0000000000000000e+000 -1.3529337964669885e-001  0.0000000000000000e+000  0.0000000000000000e+000 -2.6714250010488949e-001  0.0000000000000000e+000  1.2656783061771101e-001  0.0000000000000000e+000  0.0000000000000000e+000  0.0000000000000000e+000  0.0000000000000000e+000  1.2257070311591686e-001  0.0000000000000000e+000  0.0000000000000000e+000 -1.2094724280173974e+000 -5.8152063856655375e-002  0.0000000000000000e+000 -4.0673984856922046e-001  0.0000000000000000e+000  1.5175468615131119e-001  0.0000000000000000e+000  0.0000000000000000e+000  0.0000000000000000e+000  0.0000000000000000e+000
  0.0000000000000000e+000  5.6649198914100951e-001  0.0000000000000000e+000  0.0000000000000000e+000 -2.9415235348929147e-001  0.0000000000000000e+000  0.0000000000000000e+000  0.0000000000000000e+000  0.0000000000000000e+000  0.0000000000000000e+000  0.0000000000000000e+000  0.0000000000000000e+000  0.0000000000000000e+000  6.1557757731459462e-001  0.0000000000000000e+000 -4.6219634949149907e-001  0.0000000000000000e+000  0.0000000000000000e+000  0.0000000000000000e+000  0.0000000000000000e+000  0.0000000000000000e+000  0.0000000000000000e+000  0.0000000000000000e+000  0.0000000000000000e+000  0.0000000000000000e+000  0.0000000000000000e+000  0.0000000000000000e+000  0.0000000000000000e+000  0.0000000000000000e+000  0.0000000000000000e+000
  0.0000000000000000e+000  0.0000000000000000e+000  0.0000000000000000e+000  0.0000000000000000e+000  0.0000000000000000e+000  0.0000000000000000e+000  0.0000000000000000e+000  0.0000000000000000e+000  0.0000000000000000e+000  0.0000000000000000e+000  0.0000000000000000e+000  0.0000000000000000e+000  0.0000000000000000e+000  0.0000000000000000e+000  2.9528489342703357e-001  0.0000000000000000e+000  2.5934665515766814e-001  0.0000000000000000e+000 -9.8309954153819434e-002 -1.5591445636047780e+000  0.0000000000000000e+000  0.0000000000000000e+000  0.0000000000000000e+000  0.0000000000000000e+000  0.0000000000000000e+000  0.0000000000000000e+000  0.0000000000000000e+000  0.0000000000000000e+000  0.0000000000000000e+000 -3.6429157862624056e-001
  0.0000000000000000e+000  1.4285889166805701e-001  0.0000000000000000e+000  0.0000000000000000e+000  7.6588409193518714e-001  0.0000000000000000e+000  0.0000000000000000e+000  0.0000000000000000e+000  0.0000000000000000e+000  0.0000000000000000e+000  0.0000000000000000e+000  0.0000000000000000e+000  0.0000000000000000e+000  5.0914129611502668e-001  0.0000000000000000e+000  3.6577046816589609e-001  0.0000000000000000e+000  0.0000000000000000e+000  0.0000000000000000e+000  0.0000000000000000e+000  0.0000000000000000e+000  0.0000000000000000e+000  0.0000000000000000e+000  0.0000000000000000e+000  0.0000000000000000e+000  0.0000000000000000e+000  0.0000000000000000e+000  0.0000000000000000e+000  0.0000000000000000e+000  0.0000000000000000e+000
  0.0000000000000000e+000  0.0000000000000000e+000  0.0000000000000000e+000  0.0000000000000000e+000  0.0000000000000000e+000  0.0000000000000000e+000  0.0000000000000000e+000  0.0000000000000000e+000  0.0000000000000000e+000  0.0000000000000000e+000  0.0000000000000000e+000  0.0000000000000000e+000  0.0000000000000000e+000  0.0000000000000000e+000 -4.5868600372838619e-001  0.0000000000000000e+000 -5.6430780517406509e-001  0.0000000000000000e+000 -4.1908802953796986e-001 -4.9814552819084412e-001  0.0000000000000000e+000  0.0000000000000000e+000  0.0000000000000000e+000  0.0000000000000000e+000  0.0000000000000000e+000  0.0000000000000000e+000  0.0000000000000000e+000  0.0000000000000000e+000  0.0000000000000000e+000  5.9900470109217407e-001
  0.0000000000000000e+000  0.0000000000000000e+000  2.1750324186519388e-002  0.0000000000000000e+000  0.0000000000000000e+000  0.0000000000000000e+000  0.0000000000000000e+000  1.1300595943261246e-001  0.0000000000000000e+000  0.0000000000000000e+000  1.9002247441109915e-001  0.0000000000000000e+000 -1.1055427630145851e+000  0.0000000000000000e+000  0.0000000000000000e+000  0.0000000000000000e+000  0.0000000000000000e+000 -4.1031757933459458e-002  0.0000000000000000e+000  0.0000000000000000e+000 -4.5253829376265842e-001  1.2264915776568243e-001  0.0000000000000000e+000  4.0711348637139455e-001  0.0000000000000000e+000 -2.9657921212145277e-001  0.0000000000000000e+000  0.0000000000000000e+000  0.0000000000000000e+000  0.0000000000000000e+000
  0.0000000000000000e+000  0.0000000000000000e+000  0.0000000000000000e+000  0.0000000000000000e+000  0.0000000000000000e+000  0.0000000000000000e+000  0.0000000000000000e+000  0.0000000000000000e+000  0.0000000000000000e+000  0.0000000000000000e+000  0.0000000000000000e+000  0.0000000000000000e+000  0.0000000000000000e+000  0.0000000000000000e+000 -1.2138550505003622e+000  0.0000000000000000e+000 -5.4048074171537586e-001  0.0000000000000000e+000  1.1552829274268992e+000 -6.6102609019066327e-001  0.0000000000000000e+000  0.0000000000000000e+000  0.0000000000000000e+000  0.0000000000000000e+000  0.0000000000000000e+000  0.0000000000000000e+000  0.0000000000000000e+000  0.0000000000000000e+000  0.0000000000000000e+000  1.1348646371423780e-001
  0.0000000000000000e+000  0.0000000000000000e+000  0.0000000000000000e+000  0.0000000000000000e+000  0.0000000000000000e+000  0.0000000000000000e+000  0.0000000000000000e+000  0.0000000000000000e+000  0.0000000000000000e+000  0.0000000000000000e+000  0.0000000000000000e+000  0.0000000000000000e+000  0.0000000000000000e+000  0.0000000000000000e+000 -2.9373102701173970e-001  0.0000000000000000e+000  2.7426599007774838e-001  0.0000000000000000e+000 -7.8349620165435863e-001 -3.5825378569169136e-001  0.0000000000000000e+000  0.0000000000000000e+000  0.0000000000000000e+000  0.0000000000000000e+000  0.0000000000000000e+000  0.0000000000000000e+000  0.0000000000000000e+000  0.0000000000000000e+000  0.0000000000000000e+000 -9.6985365257216627e-001
  0.0000000000000000e+000  0.0000000000000000e+000 -7.4067233463479654e-002  0.0000000000000000e+000  0.0000000000000000e+000  0.0000000000000000e+000  0.0000000000000000e+000  2.0682270274890358e-001  0.0000000000000000e+000  0.0000000000000000e+000 -6.4664672141173996e-001  0.0000000000000000e+000 -4.7134800814042055e-001  0.0000000000000000e+000  0.0000000000000000e+000  0.0000000000000000e+000  0.0000000000000000e+000  8.9590783678270758e-001  0.0000000000000000e+000  0.0000000000000000e+000  4.1398534396125147e-002 -9.2015753683478563e-001  0.0000000000000000e+000 -2.6363383955924841e-001  0.0000000000000000e+000  5.6993667590656760e-001  0.0000000000000000e+000  0.0000000000000000e+000  0.0000000000000000e+000  0.0000000000000000e+000
  0.0000000000000000e+000  0.0000000000000000e+000 -5.6470865690667593e-001  0.0000000000000000e+000  0.0000000000000000e+000  0.0000000000000000e+000  0.0000000000000000e+000  9.3618446329581839e-001  0.0000000000000000e+000  0.0000000000000000e+000 -7.1471174116213720e-001  0.0000000000000000e+000  5.2861274239181932e-001  0.0000000000000000e+000  0.0000000000000000e+000  0.0000000000000000e+000  0.0000000000000000e+000 -8.0227751780040935e-002  0.0000000000000000e+000  0.0000000000000000e+000 -1.3328239618038296e-001 -4.0364253767395808e-001  0.0000000000000000e+000  3.8248275057949266e-001  0.0000000000000000e+000 -1.3851979295215724e-001  0.0000000000000000e+000  0.0000000000000000e+000  0.0000000000000000e+000  0.0000000000000000e+000
 -2.5945406176032171e-001  0.0000000000000000e+000  0.0000000000000000e+000  0.0000000000000000e+000  0.0000000000000000e+000  0.0000000000000000e+000  7.7735534310666776e-001  0.0000000000000000e+000  1.5113175081578750e-003  4.0188538259019004e-002  0.0000000000000000e+000  0.0000000000000000e+000  0.0000000000000000e+000  0.0000000000000000e+000  0.0000000000000000e+000  0.0000000000000000e+000  0.0000000000000000e+000  0.0000000000000000e+000  0.0000000000000000e+000  0.0000000000000000e+000  0.0000000000000000e+000  0.0000000000000000e+000  2.5311128812377692e-001  0.0000000000000000e+000  0.0000000000000000e+000  0.0000000000000000e+000 -2.9752583691270917e-001 -4.1737023119203981e-001  0.0000000000000000e+000  0.0000000000000000e+000
  0.0000000000000000e+000  0.0000000000000000e+000  4.6996666381853425e-001  0.0000000000000000e+000  0.0000000000000000e+000  0.0000000000000000e+000  0.0000000000000000e+000 -5.7179923951730077e-002  0.0000000000000000e+000  0.0000000000000000e+000  5.6839784080751365e-001  0.0000000000000000e+000 -3.1627719023573184e-002  0.0000000000000000e+000  0.0000000000000000e+000  0.0000000000000000e+000  0.0000000000000000e+000  1.1424050757656299e+000  0.0000000000000000e+000  0.0000000000000000e+000  7.3181504049039156e-002 -2.2578499193165180e-002  0.0000000000000000e+000 -3.5260156985829910e-001  0.0000000000000000e+000 -1.0451439580838640e+000  0.0000000000000000e+000  0.0000000000000000e+000  0.0000000000000000e+000  0.0000000000000000e+000
  0.0000000000000000e+000  0.0000000000000000e+000  0.0000000000000000e+000  0.0000000000000000e+000  0.0000000000000000e+000  0.0000000000000000e+000  0.0000000000000000e+000  0.0000000000000000e+000  0.0000000000000000e+000  0.0000000000000000e+000  0.0000000000000000e+000  0.0000000000000000e+000  0.0000000000000000e+000  0.0000000000000000e+000  0.0000000000000000e+000  0.0000000000000000e+000  0.0000000000000000e+000  0.0000000000000000e+000  0.0000000000000000e+000  0.0000000000000000e+000  0.0000000000000000e+000  0.0000000000000000e+000  0.0000000000000000e+000  0.0000000000000000e+000  7.7845458312563987e-001  0.0000000000000000e+000  0.0000000000000000e+000  0.0000000000000000e+000  6.2770093357480861e-001  0.0000000000000000e+000
  0.0000000000000000e+000  0.0000000000000000e+000 -7.4354033269847153e-001  0.0000000000000000e+000  0.0000000000000000e+000  0.0000000000000000e+000  0.0000000000000000e+000  5.9860952816016699e-001  0.0000000000000000e+000  0.0000000000000000e+000  2.4595574560151884e-001  0.0000000000000000e+000 -3.8709564510183625e-001  0.0000000000000000e+000  0.0000000000000000e+000  0.0000000000000000e+000  0.0000000000000000e+000  1.4032974999219597e-001  0.0000000000000000e+000  0.0000000000000000e+000  1.0090777308444196e-001  4.3791005052290388e-002  0.0000000000000000e+000 -6.7410518621745896e-001  0.0000000000000000e+000 -2.8040813114760789e-002  0.0000000000000000e+000  0.0000000000000000e+000  0.0000000000000000e+000  0.0000000000000000e+000
  6.1163035346982397e-001  0.0000000000000000e+000  0.0000000000000000e+000  0.0000000000000000e+000  0.0000000000000000e+000  0.0000000000000000e+000  4.4616693203694885e-001  0.0000000000000000e+000  1.9822148273480800e-001  3.4832899481984170e-001  0.0000000000000000e+000  0.0000000000000000e+000  0.0000000000000000e+000  0.0000000000000000e+000  0.0000000000000000e+000  0.0000000000000000e+000  0.0000000000000000e+000  0.0000000000000000e+000  0.0000000000000000e+000  0.0000000000000000e+000  0.0000000000000000e+000  0.0000000000000000e+000 -6.0179439626688869e-003  0.0000000000000000e+000  0.0000000000000000e+000  0.0000000000000000e+000  5.0069089979899040e-001  1.2446261217838436e-001  0.0000000000000000e+000  0.0000000000000000e+000
 -2.2125577239449731e-001  0.0000000000000000e+000  0.0000000000000000e+000  0.0000000000000000e+000  0.0000000000000000e+000  0.0000000000000000e+000 -2.3248042834438953e-001  0.0000000000000000e+000  2.9725561210763485e-001  1.7508867615384766e-001  0.0000000000000000e+000  0.0000000000000000e+000  0.0000000000000000e+000  0.0000000000000000e+000  0.0000000000000000e+000  0.0000000000000000e+000  0.0000000000000000e+000  0.0000000000000000e+000  0.0000000000000000e+000  0.0000000000000000e+000  0.0000000000000000e+000  0.0000000000000000e+000  8.4838115821394600e-001  0.0000000000000000e+000  0.0000000000000000e+000  0.0000000000000000e+000  2.2999882066378174e-001  7.3018785616888959e-002  0.0000000000000000e+000  0.0000000000000000e+000
  0.0000000000000000e+000  0.0000000000000000e+000  0.0000000000000000e+000  0.0000000000000000e+000  0.0000000000000000e+000  0.0000000000000000e+000  0.0000000000000000e+000  0.0000000000000000e+000  0.0000000000000000e+000  0.0000000000000000e+000  0.0000000000000000e+000  0.0000000000000000e+000  0.0000000000000000e+000  0.0000000000000000e+000  0.0000000000000000e+000  0.0000000000000000e+000  0.0000000000000000e+000  0.0000000000000000e+000  0.0000000000000000e+000  0.0000000000000000e+000  0.0000000000000000e+000  0.0000000000000000e+000  0.0000000000000000e+000  0.0000000000000000e+000 -6.2770093357480850e-001  0.0000000000000000e+000  0.0000000000000000e+000  0.0000000000000000e+000  7.7845458312563987e-001  0.0000000000000000e+000
  0.0000000000000000e+000  0.0000000000000000e+000  0.0000000000000000e+000  0.0000000000000000e+000  0.0000000000000000e+000  0.0000000000000000e+000  0.0000000000000000e+000  0.0000000000000000e+000  0.0000000000000000e+000  0.0000000000000000e+000  0.0000000000000000e+000  0.0000000000000000e+000  0.0000000000000000e+000  0.0000000000000000e+000 -7.1976185511969815e-001  0.0000000000000000e+000  1.1690156035917123e+000  0.0000000000000000e+000  1.9705847916709332e-001  4.0868838680786107e-001  0.0000000000000000e+000  0.0000000000000000e+000  0.0000000000000000e+000  0.0000000000000000e+000  0.0000000000000000e+000  0.0000000000000000e+000  0.0000000000000000e+000  0.0000000000000000e+000  0.0000000000000000e+000  6.1528637383678053e-001
