# Supplementary material for: An adaptive dimension differential evolution algorithm based on ranking scheme for global optimization
Source: PeerJ Comput Sci. 2022 Jun 17;8:e1007. doi: 10.7717/peerj-cs.1007 (PMC9299288; doi:10.7717/peerj-cs.1007)
Supplement: Supplemental Information 1 [file peerj-cs-08-1007-s001.zip › code/input_data/M_14_D10.txt]

 -8.6683364458127121e-001  0.0000000000000000e+000  1.7015494353021940e-001  0.0000000000000000e+000  0.0000000000000000e+000  0.0000000000000000e+000  0.0000000000000000e+000 -4.6614191933022275e-001  0.0000000000000000e+000 -4.8563760741056589e-002
  0.0000000000000000e+000 -9.1888092026992374e-001  0.0000000000000000e+000  0.0000000000000000e+000 -1.1779019167476488e+000  0.0000000000000000e+000 -1.0741455839688239e+000  0.0000000000000000e+000  0.0000000000000000e+000  0.0000000000000000e+000
 -3.9503687407823040e-001  0.0000000000000000e+000 -6.6641784244045454e-001  0.0000000000000000e+000  0.0000000000000000e+000  0.0000000000000000e+000  0.0000000000000000e+000  5.2764871301221306e-001  0.0000000000000000e+000 -3.4845367418361617e-001
  0.0000000000000000e+000  0.0000000000000000e+000  0.0000000000000000e+000 -5.4612597009231645e-001  0.0000000000000000e+000  4.4090307294809017e-001  0.0000000000000000e+000  0.0000000000000000e+000 -7.1228569061553937e-001  0.0000000000000000e+000
  0.0000000000000000e+000 -6.6990480889386284e-001  0.0000000000000000e+000  0.0000000000000000e+000  7.6182360325173082e-001  0.0000000000000000e+000  8.0719167235547573e-001  0.0000000000000000e+000  0.0000000000000000e+000  0.0000000000000000e+000
  0.0000000000000000e+000  0.0000000000000000e+000  0.0000000000000000e+000 -6.4401950014687270e-001  0.0000000000000000e+000 -7.6473663885457677e-001  0.0000000000000000e+000  0.0000000000000000e+000  2.0414617899366570e-002  0.0000000000000000e+000
  0.0000000000000000e+000 -1.2132434595463344e-001  0.0000000000000000e+000  0.0000000000000000e+000 -7.4971210472792560e-001  0.0000000000000000e+000  1.0561584855081989e+000  0.0000000000000000e+000  0.0000000000000000e+000  0.0000000000000000e+000
 -2.9621995656848266e-001  0.0000000000000000e+000  2.2976925694832193e-001  0.0000000000000000e+000  0.0000000000000000e+000  0.0000000000000000e+000  0.0000000000000000e+000  5.5755573202800224e-001  0.0000000000000000e+000  7.4066958326550969e-001
  0.0000000000000000e+000  0.0000000000000000e+000  0.0000000000000000e+000 -5.3571009718064722e-001  0.0000000000000000e+000  4.6987482743634568e-001  0.0000000000000000e+000  0.0000000000000000e+000  7.0159271541284329e-001  0.0000000000000000e+000
  6.9275089830448389e-002  0.0000000000000000e+000 -6.8857871229849410e-001  0.0000000000000000e+000  0.0000000000000000e+000  0.0000000000000000e+000  0.0000000000000000e+000 -4.3980694899286066e-001  0.0000000000000000e+000  5.7238987282788534e-001
