# Supplementary material for: An adaptive dimension differential evolution algorithm based on ranking scheme for global optimization
Source: PeerJ Comput Sci. 2022 Jun 17;8:e1007. doi: 10.7717/peerj-cs.1007 (PMC9299288; doi:10.7717/peerj-cs.1007)
Supplement: Supplemental Information 1 [file peerj-cs-08-1007-s001.zip › code/input_data/M_14_D30.txt]

  3.0772943194078645e-001  0.0000000000000000e+000  0.0000000000000000e+000  0.0000000000000000e+000  0.0000000000000000e+000  0.0000000000000000e+000  0.0000000000000000e+000  0.0000000000000000e+000  0.0000000000000000e+000  0.0000000000000000e+000  0.0000000000000000e+000 -7.8245358419086997e-001  4.1059381682625695e-001  0.0000000000000000e+000  0.0000000000000000e+000  0.0000000000000000e+000  0.0000000000000000e+000  0.0000000000000000e+000  0.0000000000000000e+000  0.0000000000000000e+000  0.0000000000000000e+000  0.0000000000000000e+000  0.0000000000000000e+000  0.0000000000000000e+000  0.0000000000000000e+000  0.0000000000000000e+000 -3.5281964640352598e-001  0.0000000000000000e+000  0.0000000000000000e+000  0.0000000000000000e+000
  0.0000000000000000e+000  9.5927087304188685e-001  0.0000000000000000e+000  0.0000000000000000e+000  0.0000000000000000e+000  0.0000000000000000e+000  0.0000000000000000e+000  0.0000000000000000e+000  0.0000000000000000e+000  1.2784843978182223e+000 -1.0413613557323509e-002  0.0000000000000000e+000  0.0000000000000000e+000  0.0000000000000000e+000  0.0000000000000000e+000  0.0000000000000000e+000  0.0000000000000000e+000  0.0000000000000000e+000  0.0000000000000000e+000  0.0000000000000000e+000  0.0000000000000000e+000  0.0000000000000000e+000  0.0000000000000000e+000  0.0000000000000000e+000  0.0000000000000000e+000  0.0000000000000000e+000  0.0000000000000000e+000 -2.8585265725685249e-001  0.0000000000000000e+000  5.6882886688391121e-001
  0.0000000000000000e+000  0.0000000000000000e+000 -3.2033167928801032e-001  0.0000000000000000e+000  0.0000000000000000e+000  0.0000000000000000e+000 -9.8299606740439049e-001  0.0000000000000000e+000  0.0000000000000000e+000  0.0000000000000000e+000  0.0000000000000000e+000  0.0000000000000000e+000  0.0000000000000000e+000  0.0000000000000000e+000  0.0000000000000000e+000  0.0000000000000000e+000  0.0000000000000000e+000  0.0000000000000000e+000  0.0000000000000000e+000  0.0000000000000000e+000  0.0000000000000000e+000  0.0000000000000000e+000  0.0000000000000000e+000 -1.0393370856048179e+000  0.0000000000000000e+000  0.0000000000000000e+000  0.0000000000000000e+000  0.0000000000000000e+000  0.0000000000000000e+000  0.0000000000000000e+000
  0.0000000000000000e+000  0.0000000000000000e+000  0.0000000000000000e+000 -1.7849421870831481e-001 -3.4077927446473713e-002 -8.5101617683806738e-002  0.0000000000000000e+000  0.0000000000000000e+000  0.0000000000000000e+000  0.0000000000000000e+000  0.0000000000000000e+000  0.0000000000000000e+000  0.0000000000000000e+000 -8.7276675980728580e-001  0.0000000000000000e+000  0.0000000000000000e+000  0.0000000000000000e+000 -1.7062449832738993e-002  2.7054393736539656e-001  0.0000000000000000e+000  0.0000000000000000e+000  0.0000000000000000e+000  3.5288703171452107e-001  0.0000000000000000e+000  0.0000000000000000e+000  0.0000000000000000e+000  0.0000000000000000e+000  0.0000000000000000e+000  0.0000000000000000e+000  0.0000000000000000e+000
  0.0000000000000000e+000  0.0000000000000000e+000  0.0000000000000000e+000  4.1634089345216485e-001  6.6564760093678965e-001 -1.7771617092372879e-001  0.0000000000000000e+000  0.0000000000000000e+000  0.0000000000000000e+000  0.0000000000000000e+000  0.0000000000000000e+000  0.0000000000000000e+000  0.0000000000000000e+000  2.4669233399824436e-002  0.0000000000000000e+000  0.0000000000000000e+000  0.0000000000000000e+000  3.7046022641716381e-001 -1.6053726348549713e-001  0.0000000000000000e+000  0.0000000000000000e+000  0.0000000000000000e+000  4.3401489720717490e-001  0.0000000000000000e+000  0.0000000000000000e+000  0.0000000000000000e+000  0.0000000000000000e+000  0.0000000000000000e+000  0.0000000000000000e+000  0.0000000000000000e+000
  0.0000000000000000e+000  0.0000000000000000e+000  0.0000000000000000e+000 -1.5742987577182513e-001 -2.1754619041302287e-001  6.4939915747334487e-001  0.0000000000000000e+000  0.0000000000000000e+000  0.0000000000000000e+000  0.0000000000000000e+000  0.0000000000000000e+000  0.0000000000000000e+000  0.0000000000000000e+000 -3.2308581876319215e-002  0.0000000000000000e+000  0.0000000000000000e+000  0.0000000000000000e+000  6.8788849171435074e-001 -1.3719898414204407e-001  0.0000000000000000e+000  0.0000000000000000e+000  0.0000000000000000e+000  1.1450869302653824e-001  0.0000000000000000e+000  0.0000000000000000e+000  0.0000000000000000e+000  0.0000000000000000e+000  0.0000000000000000e+000  0.0000000000000000e+000  0.0000000000000000e+000
  0.0000000000000000e+000  0.0000000000000000e+000 -1.1143709825085593e+000  0.0000000000000000e+000  0.0000000000000000e+000  0.0000000000000000e+000  5.9252049146627284e-001  0.0000000000000000e+000  0.0000000000000000e+000  0.0000000000000000e+000  0.0000000000000000e+000  0.0000000000000000e+000  0.0000000000000000e+000  0.0000000000000000e+000  0.0000000000000000e+000  0.0000000000000000e+000  0.0000000000000000e+000  0.0000000000000000e+000  0.0000000000000000e+000  0.0000000000000000e+000  0.0000000000000000e+000  0.0000000000000000e+000  0.0000000000000000e+000 -4.9732875457162828e-001  0.0000000000000000e+000  0.0000000000000000e+000  0.0000000000000000e+000  0.0000000000000000e+000  0.0000000000000000e+000  0.0000000000000000e+000
  0.0000000000000000e+000  0.0000000000000000e+000  0.0000000000000000e+000  0.0000000000000000e+000  0.0000000000000000e+000  0.0000000000000000e+000  0.0000000000000000e+000  5.6129020638207550e-001 -1.6315046466421695e-001  0.0000000000000000e+000  0.0000000000000000e+000  0.0000000000000000e+000  0.0000000000000000e+000  0.0000000000000000e+000  8.3556479589093047e-001  8.3789369766160271e-001  8.2968307047445899e-002  0.0000000000000000e+000  0.0000000000000000e+000  0.0000000000000000e+000 -3.6725391420440334e-001  0.0000000000000000e+000  0.0000000000000000e+000  0.0000000000000000e+000  1.9627404540889515e-004 -4.8079580160124002e-001  0.0000000000000000e+000  0.0000000000000000e+000  2.9923985142304121e-001  0.0000000000000000e+000
  0.0000000000000000e+000  0.0000000000000000e+000  0.0000000000000000e+000  0.0000000000000000e+000  0.0000000000000000e+000  0.0000000000000000e+000  0.0000000000000000e+000 -1.0402630616873858e+000 -4.4391300590599708e-001  0.0000000000000000e+000  0.0000000000000000e+000  0.0000000000000000e+000  0.0000000000000000e+000  0.0000000000000000e+000  4.6984827464465312e-001 -6.9055442943220324e-001 -2.8106744262297048e-002  0.0000000000000000e+000  0.0000000000000000e+000  0.0000000000000000e+000 -3.1851416221054524e-001  0.0000000000000000e+000  0.0000000000000000e+000  0.0000000000000000e+000  6.3235774941626932e-001 -6.4867277792969813e-001  0.0000000000000000e+000  0.0000000000000000e+000 -2.7614452558479587e-002  0.0000000000000000e+000
  0.0000000000000000e+000  1.8913768144756793e-001  0.0000000000000000e+000  0.0000000000000000e+000  0.0000000000000000e+000  0.0000000000000000e+000  0.0000000000000000e+000  0.0000000000000000e+000  0.0000000000000000e+000 -2.9990628782181628e-001 -1.1495866611707619e+000  0.0000000000000000e+000  0.0000000000000000e+000  0.0000000000000000e+000  0.0000000000000000e+000  0.0000000000000000e+000  0.0000000000000000e+000  0.0000000000000000e+000  0.0000000000000000e+000  0.0000000000000000e+000  0.0000000000000000e+000  0.0000000000000000e+000  0.0000000000000000e+000  0.0000000000000000e+000  0.0000000000000000e+000  0.0000000000000000e+000  0.0000000000000000e+000  7.9343057023451635e-001  0.0000000000000000e+000  6.8071536583574965e-001
  0.0000000000000000e+000 -1.1207773512989303e+000  0.0000000000000000e+000  0.0000000000000000e+000  0.0000000000000000e+000  0.0000000000000000e+000  0.0000000000000000e+000  0.0000000000000000e+000  0.0000000000000000e+000 -4.0172595346794654e-001  4.4793947604362871e-001  0.0000000000000000e+000  0.0000000000000000e+000  0.0000000000000000e+000  0.0000000000000000e+000  0.0000000000000000e+000  0.0000000000000000e+000  0.0000000000000000e+000  0.0000000000000000e+000  0.0000000000000000e+000  0.0000000000000000e+000  0.0000000000000000e+000  0.0000000000000000e+000  0.0000000000000000e+000  0.0000000000000000e+000  0.0000000000000000e+000  0.0000000000000000e+000 -5.1186139418414600e-001  0.0000000000000000e+000  7.1134698146800401e-001
  6.3286998280669982e-001  0.0000000000000000e+000  0.0000000000000000e+000  0.0000000000000000e+000  0.0000000000000000e+000  0.0000000000000000e+000  0.0000000000000000e+000  0.0000000000000000e+000  0.0000000000000000e+000  0.0000000000000000e+000  0.0000000000000000e+000 -6.3540085346118477e-002 -7.5029745580953389e-001  0.0000000000000000e+000  0.0000000000000000e+000  0.0000000000000000e+000  0.0000000000000000e+000  0.0000000000000000e+000  0.0000000000000000e+000  0.0000000000000000e+000  0.0000000000000000e+000  0.0000000000000000e+000  0.0000000000000000e+000  0.0000000000000000e+000  0.0000000000000000e+000  0.0000000000000000e+000 -1.8025529180079883e-001  0.0000000000000000e+000  0.0000000000000000e+000  0.0000000000000000e+000
 -4.4215956572281334e-001  0.0000000000000000e+000  0.0000000000000000e+000  0.0000000000000000e+000  0.0000000000000000e+000  0.0000000000000000e+000  0.0000000000000000e+000  0.0000000000000000e+000  0.0000000000000000e+000  0.0000000000000000e+000  0.0000000000000000e+000 -6.1932500637104337e-001 -4.3594761469656063e-001  0.0000000000000000e+000  0.0000000000000000e+000  0.0000000000000000e+000  0.0000000000000000e+000  0.0000000000000000e+000  0.0000000000000000e+000  0.0000000000000000e+000  0.0000000000000000e+000  0.0000000000000000e+000  0.0000000000000000e+000  0.0000000000000000e+000  0.0000000000000000e+000  0.0000000000000000e+000  4.8050091796343253e-001  0.0000000000000000e+000  0.0000000000000000e+000  0.0000000000000000e+000
  0.0000000000000000e+000  0.0000000000000000e+000  0.0000000000000000e+000 -5.7276457201637654e-001  3.2905195569030626e-002 -8.5188783684677138e-002  0.0000000000000000e+000  0.0000000000000000e+000  0.0000000000000000e+000  0.0000000000000000e+000  0.0000000000000000e+000  0.0000000000000000e+000  0.0000000000000000e+000  4.6029402972832456e-001  0.0000000000000000e+000  0.0000000000000000e+000  0.0000000000000000e+000 -5.8530846608250760e-002  2.9969014801513538e-001  0.0000000000000000e+000  0.0000000000000000e+000  0.0000000000000000e+000  5.9874053283223982e-001  0.0000000000000000e+000  0.0000000000000000e+000  0.0000000000000000e+000  0.0000000000000000e+000  0.0000000000000000e+000  0.0000000000000000e+000  0.0000000000000000e+000
  0.0000000000000000e+000  0.0000000000000000e+000  0.0000000000000000e+000  0.0000000000000000e+000  0.0000000000000000e+000  0.0000000000000000e+000  0.0000000000000000e+000  4.3081071334765508e-001  5.8520902800482300e-001  0.0000000000000000e+000  0.0000000000000000e+000  0.0000000000000000e+000  0.0000000000000000e+000  0.0000000000000000e+000 -7.8680181014714745e-003  4.4192215129088680e-001 -7.8315535982573881e-001  0.0000000000000000e+000  0.0000000000000000e+000  0.0000000000000000e+000 -1.5945314219156953e-001  0.0000000000000000e+000  0.0000000000000000e+000  0.0000000000000000e+000  7.6620253474842470e-001 -2.0338545545499168e-001  0.0000000000000000e+000  0.0000000000000000e+000 -2.5171922895881960e-001  0.0000000000000000e+000
  0.0000000000000000e+000  0.0000000000000000e+000  0.0000000000000000e+000  0.0000000000000000e+000  0.0000000000000000e+000  0.0000000000000000e+000  0.0000000000000000e+000 -2.8861052804906751e-001 -2.8162170703156419e-001  0.0000000000000000e+000  0.0000000000000000e+000  0.0000000000000000e+000  0.0000000000000000e+000  0.0000000000000000e+000  3.1128062531714201e-001  4.7896760384902454e-001  7.4471354193338535e-001  0.0000000000000000e+000  0.0000000000000000e+000  0.0000000000000000e+000  1.0224372050600430e+000  0.0000000000000000e+000  0.0000000000000000e+000  0.0000000000000000e+000  1.2450803122728935e-001  3.4400178235707107e-001  0.0000000000000000e+000  0.0000000000000000e+000 -5.8404839603809200e-001  0.0000000000000000e+000
  0.0000000000000000e+000  0.0000000000000000e+000  0.0000000000000000e+000  0.0000000000000000e+000  0.0000000000000000e+000  0.0000000000000000e+000  0.0000000000000000e+000 -2.0205003474996694e-001 -3.7092034094387943e-001  0.0000000000000000e+000  0.0000000000000000e+000  0.0000000000000000e+000  0.0000000000000000e+000  0.0000000000000000e+000  7.8035363176061945e-001  1.5670952128414908e-001 -6.1152698354280423e-002  0.0000000000000000e+000  0.0000000000000000e+000  0.0000000000000000e+000 -1.8361722647767620e-001  0.0000000000000000e+000  0.0000000000000000e+000  0.0000000000000000e+000  4.4041480114535791e-001  1.1381177944864789e+000  0.0000000000000000e+000  0.0000000000000000e+000  4.9930886827365600e-001  0.0000000000000000e+000
  0.0000000000000000e+000  0.0000000000000000e+000  0.0000000000000000e+000  4.5194819428765026e-001  7.6354837227087136e-002  6.2463668823312990e-001  0.0000000000000000e+000  0.0000000000000000e+000  0.0000000000000000e+000  0.0000000000000000e+000  0.0000000000000000e+000  0.0000000000000000e+000  0.0000000000000000e+000  6.9347504838877180e-002  0.0000000000000000e+000  0.0000000000000000e+000  0.0000000000000000e+000 -4.0768176613559670e-001  4.3046811487893166e-001  0.0000000000000000e+000  0.0000000000000000e+000  0.0000000000000000e+000  2.0838781017868294e-001  0.0000000000000000e+000  0.0000000000000000e+000  0.0000000000000000e+000  0.0000000000000000e+000  0.0000000000000000e+000  0.0000000000000000e+000  0.0000000000000000e+000
  0.0000000000000000e+000  0.0000000000000000e+000  0.0000000000000000e+000 -1.4265102209885583e-001  2.1941123316365260e-002  2.3849471979121975e-001  0.0000000000000000e+000  0.0000000000000000e+000  0.0000000000000000e+000  0.0000000000000000e+000  0.0000000000000000e+000  0.0000000000000000e+000  0.0000000000000000e+000 -9.8753944394479307e-002  0.0000000000000000e+000  0.0000000000000000e+000  0.0000000000000000e+000 -4.6233712479002387e-001 -7.7446021505454055e-001  0.0000000000000000e+000  0.0000000000000000e+000  0.0000000000000000e+000  3.1463146447641932e-001  0.0000000000000000e+000  0.0000000000000000e+000  0.0000000000000000e+000  0.0000000000000000e+000  0.0000000000000000e+000  0.0000000000000000e+000  0.0000000000000000e+000
  0.0000000000000000e+000  0.0000000000000000e+000  0.0000000000000000e+000  0.0000000000000000e+000  0.0000000000000000e+000  0.0000000000000000e+000  0.0000000000000000e+000  0.0000000000000000e+000  0.0000000000000000e+000  0.0000000000000000e+000  0.0000000000000000e+000  0.0000000000000000e+000  0.0000000000000000e+000  0.0000000000000000e+000  0.0000000000000000e+000  0.0000000000000000e+000  0.0000000000000000e+000  0.0000000000000000e+000  0.0000000000000000e+000 -9.0406763642522159e-001  0.0000000000000000e+000 -4.2738941115628193e-001  0.0000000000000000e+000  0.0000000000000000e+000  0.0000000000000000e+000  0.0000000000000000e+000  0.0000000000000000e+000  0.0000000000000000e+000  0.0000000000000000e+000  0.0000000000000000e+000
  0.0000000000000000e+000  0.0000000000000000e+000  0.0000000000000000e+000  0.0000000000000000e+000  0.0000000000000000e+000  0.0000000000000000e+000  0.0000000000000000e+000 -6.9210830368499554e-001  6.6658364160229511e-001  0.0000000000000000e+000  0.0000000000000000e+000  0.0000000000000000e+000  0.0000000000000000e+000  0.0000000000000000e+000 -2.9400132236217874e-002  4.4758673343397931e-001  5.8785964553222980e-001  0.0000000000000000e+000  0.0000000000000000e+000  0.0000000000000000e+000 -2.4593887420585897e-001  0.0000000000000000e+000  0.0000000000000000e+000  0.0000000000000000e+000 -2.8068101516136845e-001 -1.5020646140886043e-001  0.0000000000000000e+000  0.0000000000000000e+000  2.2015473969210977e-001  0.0000000000000000e+000
  0.0000000000000000e+000  0.0000000000000000e+000  0.0000000000000000e+000  0.0000000000000000e+000  0.0000000000000000e+000  0.0000000000000000e+000  0.0000000000000000e+000  0.0000000000000000e+000  0.0000000000000000e+000  0.0000000000000000e+000  0.0000000000000000e+000  0.0000000000000000e+000  0.0000000000000000e+000  0.0000000000000000e+000  0.0000000000000000e+000  0.0000000000000000e+000  0.0000000000000000e+000  0.0000000000000000e+000  0.0000000000000000e+000  4.2738941115628204e-001  0.0000000000000000e+000 -9.0406763642522137e-001  0.0000000000000000e+000  0.0000000000000000e+000  0.0000000000000000e+000  0.0000000000000000e+000  0.0000000000000000e+000  0.0000000000000000e+000  0.0000000000000000e+000  0.0000000000000000e+000
  0.0000000000000000e+000  0.0000000000000000e+000  0.0000000000000000e+000 -4.6620828945741694e-001  7.0783571208934881e-001  2.9180054662713972e-001  0.0000000000000000e+000  0.0000000000000000e+000  0.0000000000000000e+000  0.0000000000000000e+000  0.0000000000000000e+000  0.0000000000000000e+000  0.0000000000000000e+000 -1.0096413061930554e-001  0.0000000000000000e+000  0.0000000000000000e+000  0.0000000000000000e+000 -7.6756869480070183e-002  8.5466930977585454e-002  0.0000000000000000e+000  0.0000000000000000e+000  0.0000000000000000e+000 -4.1602993587653819e-001  0.0000000000000000e+000  0.0000000000000000e+000  0.0000000000000000e+000  0.0000000000000000e+000  0.0000000000000000e+000  0.0000000000000000e+000  0.0000000000000000e+000
  0.0000000000000000e+000  0.0000000000000000e+000 -6.7374803541535877e-001  0.0000000000000000e+000  0.0000000000000000e+000  0.0000000000000000e+000  8.2143039598097656e-003  0.0000000000000000e+000  0.0000000000000000e+000  0.0000000000000000e+000  0.0000000000000000e+000  0.0000000000000000e+000  0.0000000000000000e+000  0.0000000000000000e+000  0.0000000000000000e+000  0.0000000000000000e+000  0.0000000000000000e+000  0.0000000000000000e+000  0.0000000000000000e+000  0.0000000000000000e+000  0.0000000000000000e+000  0.0000000000000000e+000  0.0000000000000000e+000  1.5610019098723855e+000  0.0000000000000000e+000  0.0000000000000000e+000  0.0000000000000000e+000  0.0000000000000000e+000  0.0000000000000000e+000  0.0000000000000000e+000
  0.0000000000000000e+000  0.0000000000000000e+000  0.0000000000000000e+000  0.0000000000000000e+000  0.0000000000000000e+000  0.0000000000000000e+000  0.0000000000000000e+000  2.7057156798492688e-001 -8.9849050928233712e-002  0.0000000000000000e+000  0.0000000000000000e+000  0.0000000000000000e+000  0.0000000000000000e+000  0.0000000000000000e+000 -6.6558046473740556e-002  3.2715926365746723e-001  1.0181266682895043e+000  0.0000000000000000e+000  0.0000000000000000e+000  0.0000000000000000e+000  6.9721725874191912e-002  0.0000000000000000e+000  0.0000000000000000e+000  0.0000000000000000e+000  9.4239460470707559e-001 -5.8200351847514220e-001  0.0000000000000000e+000  0.0000000000000000e+000  7.6132653675257078e-001  0.0000000000000000e+000
  0.0000000000000000e+000  0.0000000000000000e+000  0.0000000000000000e+000  0.0000000000000000e+000  0.0000000000000000e+000  0.0000000000000000e+000  0.0000000000000000e+000  7.5270880384963479e-001  3.7402267406546674e-001  0.0000000000000000e+000  0.0000000000000000e+000  0.0000000000000000e+000  0.0000000000000000e+000  0.0000000000000000e+000  3.3571560625780761e-001 -3.7511914239037952e-001  3.0514281989350550e-001  0.0000000000000000e+000  0.0000000000000000e+000  0.0000000000000000e+000 -5.0787071013346918e-001  0.0000000000000000e+000  0.0000000000000000e+000  0.0000000000000000e+000  4.0084745709192282e-001  4.1131812388927386e-001  0.0000000000000000e+000  0.0000000000000000e+000 -4.7826563711372161e-001  0.0000000000000000e+000
 -5.5612327771768422e-001  0.0000000000000000e+000  0.0000000000000000e+000  0.0000000000000000e+000  0.0000000000000000e+000  0.0000000000000000e+000  0.0000000000000000e+000  0.0000000000000000e+000  0.0000000000000000e+000  0.0000000000000000e+000  0.0000000000000000e+000 -1.2867891224931538e-002 -2.8002878893100780e-001  0.0000000000000000e+000  0.0000000000000000e+000  0.0000000000000000e+000  0.0000000000000000e+000  0.0000000000000000e+000  0.0000000000000000e+000  0.0000000000000000e+000  0.0000000000000000e+000  0.0000000000000000e+000  0.0000000000000000e+000  0.0000000000000000e+000  0.0000000000000000e+000  0.0000000000000000e+000 -7.8239708251360307e-001  0.0000000000000000e+000  0.0000000000000000e+000  0.0000000000000000e+000
  0.0000000000000000e+000  3.9827026160618215e-002  0.0000000000000000e+000  0.0000000000000000e+000  0.0000000000000000e+000  0.0000000000000000e+000  0.0000000000000000e+000  0.0000000000000000e+000  0.0000000000000000e+000 -3.7879628260925818e-001 -8.7205906277431144e-001  0.0000000000000000e+000  0.0000000000000000e+000  0.0000000000000000e+000  0.0000000000000000e+000  0.0000000000000000e+000  0.0000000000000000e+000  0.0000000000000000e+000  0.0000000000000000e+000  0.0000000000000000e+000  0.0000000000000000e+000  0.0000000000000000e+000  0.0000000000000000e+000  0.0000000000000000e+000  0.0000000000000000e+000  0.0000000000000000e+000  0.0000000000000000e+000 -1.2098405837076134e+000  0.0000000000000000e+000 -5.7293228352771330e-001
  0.0000000000000000e+000  0.0000000000000000e+000  0.0000000000000000e+000  0.0000000000000000e+000  0.0000000000000000e+000  0.0000000000000000e+000  0.0000000000000000e+000 -5.2063508524904371e-002 -6.7245126961920321e-001  0.0000000000000000e+000  0.0000000000000000e+000  0.0000000000000000e+000  0.0000000000000000e+000  0.0000000000000000e+000 -5.7771684132391810e-001  7.6283280327598613e-001  5.5824580814355533e-002  0.0000000000000000e+000  0.0000000000000000e+000  0.0000000000000000e+000 -3.4970764968289392e-001  0.0000000000000000e+000  0.0000000000000000e+000  0.0000000000000000e+000 -3.8907870548462238e-002  3.2932225638925855e-001  0.0000000000000000e+000  0.0000000000000000e+000 -6.8332250568716091e-001  0.0000000000000000e+000
  0.0000000000000000e+000 -8.8779452789539348e-001  0.0000000000000000e+000  0.0000000000000000e+000  0.0000000000000000e+000  0.0000000000000000e+000  0.0000000000000000e+000  0.0000000000000000e+000  0.0000000000000000e+000  6.5155175307480639e-001 -3.3256362141257462e-001  0.0000000000000000e+000  0.0000000000000000e+000  0.0000000000000000e+000  0.0000000000000000e+000  0.0000000000000000e+000  0.0000000000000000e+000  0.0000000000000000e+000  0.0000000000000000e+000  0.0000000000000000e+000  0.0000000000000000e+000  0.0000000000000000e+000  0.0000000000000000e+000  0.0000000000000000e+000  0.0000000000000000e+000  0.0000000000000000e+000  0.0000000000000000e+000  4.5816247652972258e-001  0.0000000000000000e+000 -8.8306445436630310e-001
