# Supplementary material for: An adaptive dimension differential evolution algorithm based on ranking scheme for global optimization
Source: PeerJ Comput Sci. 2022 Jun 17;8:e1007. doi: 10.7717/peerj-cs.1007 (PMC9299288; doi:10.7717/peerj-cs.1007)
Supplement: Supplemental Information 1 [file peerj-cs-08-1007-s001.zip › code/input_data/M_15_D10.txt]

  1.7427237462611360e+000  0.0000000000000000e+000  0.0000000000000000e+000  0.0000000000000000e+000  5.1724072459066428e-001  0.0000000000000000e+000 -5.5896710682127471e-001  0.0000000000000000e+000  0.0000000000000000e+000  0.0000000000000000e+000
  0.0000000000000000e+000  7.2808571316803616e-001  0.0000000000000000e+000  0.0000000000000000e+000  0.0000000000000000e+000  0.0000000000000000e+000  0.0000000000000000e+000  1.1942100161754804e-001 -1.4974824002898346e-002  6.7483744212909103e-001
  0.0000000000000000e+000  0.0000000000000000e+000  6.6576219493512934e-001 -1.0467689026693028e-001  0.0000000000000000e+000  7.3878511655230583e-001  0.0000000000000000e+000  0.0000000000000000e+000  0.0000000000000000e+000  0.0000000000000000e+000
  0.0000000000000000e+000  0.0000000000000000e+000 -6.7964841466309178e-001 -4.9371327891412897e-001  0.0000000000000000e+000  5.4251749342284383e-001  0.0000000000000000e+000  0.0000000000000000e+000  0.0000000000000000e+000  0.0000000000000000e+000
  1.6856968841455383e-001  0.0000000000000000e+000  0.0000000000000000e+000  0.0000000000000000e+000 -9.9860663269896288e-002  0.0000000000000000e+000 -1.2649790637080076e+000  0.0000000000000000e+000  0.0000000000000000e+000  0.0000000000000000e+000
  0.0000000000000000e+000  0.0000000000000000e+000  3.0795897817908285e-001 -8.6330177045335921e-001  0.0000000000000000e+000 -3.9983911876027156e-001  0.0000000000000000e+000  0.0000000000000000e+000  0.0000000000000000e+000  0.0000000000000000e+000
 -6.5010614124320509e-001  0.0000000000000000e+000  0.0000000000000000e+000  0.0000000000000000e+000  1.1486414942249616e+000  0.0000000000000000e+000 -5.4137113630338030e-001  0.0000000000000000e+000  0.0000000000000000e+000  0.0000000000000000e+000
  0.0000000000000000e+000 -3.6287978045161602e-002  0.0000000000000000e+000  0.0000000000000000e+000  0.0000000000000000e+000  0.0000000000000000e+000  0.0000000000000000e+000  6.0262351567148698e-001  7.9564096686800556e-001 -4.9835056440986986e-002
  0.0000000000000000e+000 -1.4459067004756243e-002  0.0000000000000000e+000  0.0000000000000000e+000  0.0000000000000000e+000  0.0000000000000000e+000  0.0000000000000000e+000  7.8512422220855393e-001 -6.0388212063384972e-001 -1.3673798104963628e-001
  0.0000000000000000e+000 -6.8437220305279611e-001  0.0000000000000000e+000  0.0000000000000000e+000  0.0000000000000000e+000  0.0000000000000000e+000  0.0000000000000000e+000  7.8507824029278334e-002 -4.5360675327779321e-002  7.2347330178014091e-001
