# Supplementary material for: An adaptive dimension differential evolution algorithm based on ranking scheme for global optimization
Source: PeerJ Comput Sci. 2022 Jun 17;8:e1007. doi: 10.7717/peerj-cs.1007 (PMC9299288; doi:10.7717/peerj-cs.1007)
Supplement: Supplemental Information 1 [file peerj-cs-08-1007-s001.zip › code/input_data/M_15_D30.txt]

 -1.5480797493584116e-002  0.0000000000000000e+000  0.0000000000000000e+000  0.0000000000000000e+000  4.1212387711439330e-001  0.0000000000000000e+000  0.0000000000000000e+000  0.0000000000000000e+000  0.0000000000000000e+000  0.0000000000000000e+000  0.0000000000000000e+000 -1.9592354438536658e-002 -4.4237234256382180e-002  0.0000000000000000e+000  0.0000000000000000e+000  0.0000000000000000e+000  0.0000000000000000e+000  0.0000000000000000e+000  0.0000000000000000e+000  0.0000000000000000e+000  0.0000000000000000e+000  0.0000000000000000e+000  0.0000000000000000e+000  6.3500066028958679e-001  0.0000000000000000e+000  0.0000000000000000e+000 -3.6027978989885345e-001  0.0000000000000000e+000  0.0000000000000000e+000  5.4272101119847027e-001
  0.0000000000000000e+000  6.7752501040409185e-001  0.0000000000000000e+000  0.0000000000000000e+000  0.0000000000000000e+000  0.0000000000000000e+000  0.0000000000000000e+000  0.0000000000000000e+000  0.0000000000000000e+000  0.0000000000000000e+000  0.0000000000000000e+000  0.0000000000000000e+000  0.0000000000000000e+000  4.8099184126477512e-001  0.0000000000000000e+000  0.0000000000000000e+000 -3.2712250928859937e-001  0.0000000000000000e+000  2.1768306609393162e-001 -1.3379348483380574e-001  0.0000000000000000e+000  0.0000000000000000e+000  4.9046916216512920e-001  0.0000000000000000e+000 -8.7040094850598226e-001  0.0000000000000000e+000  0.0000000000000000e+000  4.9113740320492127e-001  4.0775347280654656e-001  0.0000000000000000e+000
  0.0000000000000000e+000  0.0000000000000000e+000 -5.2193129030977137e-001  0.0000000000000000e+000  0.0000000000000000e+000  0.0000000000000000e+000  0.0000000000000000e+000  0.0000000000000000e+000  0.0000000000000000e+000  0.0000000000000000e+000 -2.8219990262253164e-001  0.0000000000000000e+000  0.0000000000000000e+000  0.0000000000000000e+000  0.0000000000000000e+000  0.0000000000000000e+000  0.0000000000000000e+000  0.0000000000000000e+000  0.0000000000000000e+000  0.0000000000000000e+000 -6.7552507164391828e-001  0.0000000000000000e+000  0.0000000000000000e+000  0.0000000000000000e+000  0.0000000000000000e+000  4.3774058611909605e-001  0.0000000000000000e+000  0.0000000000000000e+000  0.0000000000000000e+000  0.0000000000000000e+000
  0.0000000000000000e+000  0.0000000000000000e+000  0.0000000000000000e+000  6.4635141173386035e-001  0.0000000000000000e+000  1.4100868453935433e+000  0.0000000000000000e+000  0.0000000000000000e+000  0.0000000000000000e+000  0.0000000000000000e+000  0.0000000000000000e+000  0.0000000000000000e+000  0.0000000000000000e+000  0.0000000000000000e+000  0.0000000000000000e+000  0.0000000000000000e+000  0.0000000000000000e+000  0.0000000000000000e+000  0.0000000000000000e+000  0.0000000000000000e+000  0.0000000000000000e+000  2.7166796128838044e-002  0.0000000000000000e+000  0.0000000000000000e+000  0.0000000000000000e+000  0.0000000000000000e+000  0.0000000000000000e+000  0.0000000000000000e+000  0.0000000000000000e+000  0.0000000000000000e+000
 -7.1330827800465135e-001  0.0000000000000000e+000  0.0000000000000000e+000  0.0000000000000000e+000 -4.2895275122529103e-001  0.0000000000000000e+000  0.0000000000000000e+000  0.0000000000000000e+000  0.0000000000000000e+000  0.0000000000000000e+000  0.0000000000000000e+000 -2.3252835189174745e-002  3.7325997940353756e-001  0.0000000000000000e+000  0.0000000000000000e+000  0.0000000000000000e+000  0.0000000000000000e+000  0.0000000000000000e+000  0.0000000000000000e+000  0.0000000000000000e+000  0.0000000000000000e+000  0.0000000000000000e+000  0.0000000000000000e+000  3.6573898763112289e-001  0.0000000000000000e+000  0.0000000000000000e+000  1.8115394345918390e-001  0.0000000000000000e+000  0.0000000000000000e+000  2.7301517785243840e-002
  0.0000000000000000e+000  0.0000000000000000e+000  0.0000000000000000e+000 -5.7115928712918274e-001  0.0000000000000000e+000  3.1667182619187090e-001  0.0000000000000000e+000  0.0000000000000000e+000  0.0000000000000000e+000  0.0000000000000000e+000  0.0000000000000000e+000  0.0000000000000000e+000  0.0000000000000000e+000  0.0000000000000000e+000  0.0000000000000000e+000  0.0000000000000000e+000  0.0000000000000000e+000  0.0000000000000000e+000  0.0000000000000000e+000  0.0000000000000000e+000  0.0000000000000000e+000  1.1319819222252494e+000  0.0000000000000000e+000  0.0000000000000000e+000  0.0000000000000000e+000  0.0000000000000000e+000  0.0000000000000000e+000  0.0000000000000000e+000  0.0000000000000000e+000  0.0000000000000000e+000
  0.0000000000000000e+000  0.0000000000000000e+000  0.0000000000000000e+000  0.0000000000000000e+000  0.0000000000000000e+000  0.0000000000000000e+000 -5.0454534318393340e-001  0.0000000000000000e+000 -6.3988720032958735e-001  0.0000000000000000e+000  0.0000000000000000e+000  0.0000000000000000e+000  0.0000000000000000e+000  0.0000000000000000e+000  1.0382322751072686e+000 -2.1895577476461422e-001  0.0000000000000000e+000 -5.8238818562141936e-001  0.0000000000000000e+000  0.0000000000000000e+000  0.0000000000000000e+000  0.0000000000000000e+000  0.0000000000000000e+000  0.0000000000000000e+000  0.0000000000000000e+000  0.0000000000000000e+000  0.0000000000000000e+000  0.0000000000000000e+000  0.0000000000000000e+000  0.0000000000000000e+000
  0.0000000000000000e+000  0.0000000000000000e+000  0.0000000000000000e+000  0.0000000000000000e+000  0.0000000000000000e+000  0.0000000000000000e+000  0.0000000000000000e+000  9.9881991892446664e-001  0.0000000000000000e+000  4.8567165448703820e-002  0.0000000000000000e+000  0.0000000000000000e+000  0.0000000000000000e+000  0.0000000000000000e+000  0.0000000000000000e+000  0.0000000000000000e+000  0.0000000000000000e+000  0.0000000000000000e+000  0.0000000000000000e+000  0.0000000000000000e+000  0.0000000000000000e+000  0.0000000000000000e+000  0.0000000000000000e+000  0.0000000000000000e+000  0.0000000000000000e+000  0.0000000000000000e+000  0.0000000000000000e+000  0.0000000000000000e+000  0.0000000000000000e+000  0.0000000000000000e+000
  0.0000000000000000e+000  0.0000000000000000e+000  0.0000000000000000e+000  0.0000000000000000e+000  0.0000000000000000e+000  0.0000000000000000e+000 -8.7494684738357853e-001  0.0000000000000000e+000  2.6800865862012163e-001  0.0000000000000000e+000  0.0000000000000000e+000  0.0000000000000000e+000  0.0000000000000000e+000  0.0000000000000000e+000  4.0682190450494693e-001  7.9749494388229847e-001  0.0000000000000000e+000  7.9438591547806103e-001  0.0000000000000000e+000  0.0000000000000000e+000  0.0000000000000000e+000  0.0000000000000000e+000  0.0000000000000000e+000  0.0000000000000000e+000  0.0000000000000000e+000  0.0000000000000000e+000  0.0000000000000000e+000  0.0000000000000000e+000  0.0000000000000000e+000  0.0000000000000000e+000
  0.0000000000000000e+000  0.0000000000000000e+000  0.0000000000000000e+000  0.0000000000000000e+000  0.0000000000000000e+000  0.0000000000000000e+000  0.0000000000000000e+000 -4.8567165448704708e-002  0.0000000000000000e+000  9.9881991892446675e-001  0.0000000000000000e+000  0.0000000000000000e+000  0.0000000000000000e+000  0.0000000000000000e+000  0.0000000000000000e+000  0.0000000000000000e+000  0.0000000000000000e+000  0.0000000000000000e+000  0.0000000000000000e+000  0.0000000000000000e+000  0.0000000000000000e+000  0.0000000000000000e+000  0.0000000000000000e+000  0.0000000000000000e+000  0.0000000000000000e+000  0.0000000000000000e+000  0.0000000000000000e+000  0.0000000000000000e+000  0.0000000000000000e+000  0.0000000000000000e+000
  0.0000000000000000e+000  0.0000000000000000e+000 -3.7722379589545696e-001  0.0000000000000000e+000  0.0000000000000000e+000  0.0000000000000000e+000  0.0000000000000000e+000  0.0000000000000000e+000  0.0000000000000000e+000  0.0000000000000000e+000 -6.6982846050106515e-001  0.0000000000000000e+000  0.0000000000000000e+000  0.0000000000000000e+000  0.0000000000000000e+000  0.0000000000000000e+000  0.0000000000000000e+000  0.0000000000000000e+000  0.0000000000000000e+000  0.0000000000000000e+000  6.3253128093336342e-001  0.0000000000000000e+000  0.0000000000000000e+000  0.0000000000000000e+000  0.0000000000000000e+000  9.4531581779818130e-002  0.0000000000000000e+000  0.0000000000000000e+000  0.0000000000000000e+000  0.0000000000000000e+000
 -3.6261194766839233e-001  0.0000000000000000e+000  0.0000000000000000e+000  0.0000000000000000e+000  1.3444303655311735e-001  0.0000000000000000e+000  0.0000000000000000e+000  0.0000000000000000e+000  0.0000000000000000e+000  0.0000000000000000e+000  0.0000000000000000e+000  8.7519288054130479e-002 -1.1671947758925835e-001  0.0000000000000000e+000  0.0000000000000000e+000  0.0000000000000000e+000  0.0000000000000000e+000  0.0000000000000000e+000  0.0000000000000000e+000  0.0000000000000000e+000  0.0000000000000000e+000  0.0000000000000000e+000  0.0000000000000000e+000 -2.8120462556985165e-002  0.0000000000000000e+000  0.0000000000000000e+000 -7.1635187755790408e-001  0.0000000000000000e+000  0.0000000000000000e+000 -5.6143014721793238e-001
  3.4719640065058865e-001  0.0000000000000000e+000  0.0000000000000000e+000  0.0000000000000000e+000 -8.6520311680266665e-003  0.0000000000000000e+000  0.0000000000000000e+000  0.0000000000000000e+000  0.0000000000000000e+000  0.0000000000000000e+000  0.0000000000000000e+000 -5.9156236000820528e-001  6.6595205448544526e-001  0.0000000000000000e+000  0.0000000000000000e+000  0.0000000000000000e+000  0.0000000000000000e+000  0.0000000000000000e+000  0.0000000000000000e+000  0.0000000000000000e+000  0.0000000000000000e+000  0.0000000000000000e+000  0.0000000000000000e+000  7.1941659791501023e-002  0.0000000000000000e+000  0.0000000000000000e+000 -2.1951510484434242e-001  0.0000000000000000e+000  0.0000000000000000e+000 -1.8049696233372070e-001
  0.0000000000000000e+000 -5.0572494325326023e-001  0.0000000000000000e+000  0.0000000000000000e+000  0.0000000000000000e+000  0.0000000000000000e+000  0.0000000000000000e+000  0.0000000000000000e+000  0.0000000000000000e+000  0.0000000000000000e+000  0.0000000000000000e+000  0.0000000000000000e+000  0.0000000000000000e+000  5.8474400197330045e-001  0.0000000000000000e+000  0.0000000000000000e+000  7.9309591693354942e-001  0.0000000000000000e+000 -8.1431135134836152e-001 -1.3717163374956376e-001  0.0000000000000000e+000  0.0000000000000000e+000 -2.8220873320474321e-002  0.0000000000000000e+000  3.0003238206854771e-002  0.0000000000000000e+000  0.0000000000000000e+000  1.9312265456238008e-002  5.5683249083372965e-001  0.0000000000000000e+000
  0.0000000000000000e+000  0.0000000000000000e+000  0.0000000000000000e+000  0.0000000000000000e+000  0.0000000000000000e+000  0.0000000000000000e+000 -7.6735927640654256e-001  0.0000000000000000e+000  1.0013891895318877e-001  0.0000000000000000e+000  0.0000000000000000e+000  0.0000000000000000e+000  0.0000000000000000e+000  0.0000000000000000e+000 -4.4994088531929316e-001 -8.5637121781243242e-001  0.0000000000000000e+000  5.3938821246470692e-001  0.0000000000000000e+000  0.0000000000000000e+000  0.0000000000000000e+000  0.0000000000000000e+000  0.0000000000000000e+000  0.0000000000000000e+000  0.0000000000000000e+000  0.0000000000000000e+000  0.0000000000000000e+000  0.0000000000000000e+000  0.0000000000000000e+000  0.0000000000000000e+000
  0.0000000000000000e+000  0.0000000000000000e+000  0.0000000000000000e+000  0.0000000000000000e+000  0.0000000000000000e+000  0.0000000000000000e+000 -6.0559285041744815e-001  0.0000000000000000e+000 -5.6642314540670968e-001  0.0000000000000000e+000  0.0000000000000000e+000  0.0000000000000000e+000  0.0000000000000000e+000  0.0000000000000000e+000 -7.4136097910051180e-001  2.6278276686067492e-001  0.0000000000000000e+000 -4.7897252314067329e-002  0.0000000000000000e+000  0.0000000000000000e+000  0.0000000000000000e+000  0.0000000000000000e+000  0.0000000000000000e+000  0.0000000000000000e+000  0.0000000000000000e+000  0.0000000000000000e+000  0.0000000000000000e+000  0.0000000000000000e+000  0.0000000000000000e+000  0.0000000000000000e+000
  0.0000000000000000e+000  2.5364348112702895e-001  0.0000000000000000e+000  0.0000000000000000e+000  0.0000000000000000e+000  0.0000000000000000e+000  0.0000000000000000e+000  0.0000000000000000e+000  0.0000000000000000e+000  0.0000000000000000e+000  0.0000000000000000e+000  0.0000000000000000e+000  0.0000000000000000e+000  4.0699027182569292e-002  0.0000000000000000e+000  0.0000000000000000e+000  9.2771124082564005e-001  0.0000000000000000e+000  8.0891471776821444e-001  6.9563555555043477e-001  0.0000000000000000e+000  0.0000000000000000e+000  5.7706097745431895e-001  0.0000000000000000e+000 -1.5858863433676190e-001  0.0000000000000000e+000  0.0000000000000000e+000  1.9980006117469701e-001 -1.8627550902880288e-001  0.0000000000000000e+000
  0.0000000000000000e+000  0.0000000000000000e+000  0.0000000000000000e+000  0.0000000000000000e+000  0.0000000000000000e+000  0.0000000000000000e+000 -7.2904753197377503e-001  0.0000000000000000e+000  1.2561235774678732e+000  0.0000000000000000e+000  0.0000000000000000e+000  0.0000000000000000e+000  0.0000000000000000e+000  0.0000000000000000e+000 -7.1592812655883709e-001  3.2220312047304861e-001  0.0000000000000000e+000 -5.4027721241891591e-001  0.0000000000000000e+000  0.0000000000000000e+000  0.0000000000000000e+000  0.0000000000000000e+000  0.0000000000000000e+000  0.0000000000000000e+000  0.0000000000000000e+000  0.0000000000000000e+000  0.0000000000000000e+000  0.0000000000000000e+000  0.0000000000000000e+000  0.0000000000000000e+000
  0.0000000000000000e+000  9.1308522563368633e-001  0.0000000000000000e+000  0.0000000000000000e+000  0.0000000000000000e+000  0.0000000000000000e+000  0.0000000000000000e+000  0.0000000000000000e+000  0.0000000000000000e+000  0.0000000000000000e+000  0.0000000000000000e+000  0.0000000000000000e+000  0.0000000000000000e+000  1.1144458584350166e-001  0.0000000000000000e+000  0.0000000000000000e+000  2.9320948424734594e-001  0.0000000000000000e+000 -6.5219382445685870e-001 -5.3952327401098121e-002  0.0000000000000000e+000  0.0000000000000000e+000  3.0888333768338516e-001  0.0000000000000000e+000  7.8274954063356916e-001  0.0000000000000000e+000  0.0000000000000000e+000  6.0945625794710787e-002 -5.2145695229539424e-001  0.0000000000000000e+000
  0.0000000000000000e+000  6.3730499226769310e-001  0.0000000000000000e+000  0.0000000000000000e+000  0.0000000000000000e+000  0.0000000000000000e+000  0.0000000000000000e+000  0.0000000000000000e+000  0.0000000000000000e+000  0.0000000000000000e+000  0.0000000000000000e+000  0.0000000000000000e+000  0.0000000000000000e+000 -9.9603794146286972e-001  0.0000000000000000e+000  0.0000000000000000e+000  6.1796820388303442e-001  0.0000000000000000e+000  8.1863386595550272e-002 -3.9915618367691341e-001  0.0000000000000000e+000  0.0000000000000000e+000 -1.0790343534352928e-001  0.0000000000000000e+000 -1.8550973885974556e-001  0.0000000000000000e+000  0.0000000000000000e+000  5.4592638847098940e-001  1.4440042206345571e-001  0.0000000000000000e+000
  0.0000000000000000e+000  0.0000000000000000e+000 -7.4954944026240455e-001  0.0000000000000000e+000  0.0000000000000000e+000  0.0000000000000000e+000  0.0000000000000000e+000  0.0000000000000000e+000  0.0000000000000000e+000  0.0000000000000000e+000  4.2303186034025397e-001  0.0000000000000000e+000  0.0000000000000000e+000  0.0000000000000000e+000  0.0000000000000000e+000  0.0000000000000000e+000  0.0000000000000000e+000  0.0000000000000000e+000  0.0000000000000000e+000  0.0000000000000000e+000  7.6199021786327911e-002  0.0000000000000000e+000  0.0000000000000000e+000  0.0000000000000000e+000  0.0000000000000000e+000 -5.0340181844942355e-001  0.0000000000000000e+000  0.0000000000000000e+000  0.0000000000000000e+000  0.0000000000000000e+000
  0.0000000000000000e+000  0.0000000000000000e+000  0.0000000000000000e+000 -1.1033719972227756e+000  0.0000000000000000e+000  1.2696498086918087e+000  0.0000000000000000e+000  0.0000000000000000e+000  0.0000000000000000e+000  0.0000000000000000e+000  0.0000000000000000e+000  0.0000000000000000e+000  0.0000000000000000e+000  0.0000000000000000e+000  0.0000000000000000e+000  0.0000000000000000e+000  0.0000000000000000e+000  0.0000000000000000e+000  0.0000000000000000e+000  0.0000000000000000e+000  0.0000000000000000e+000 -9.3667525100722820e-002  0.0000000000000000e+000  0.0000000000000000e+000  0.0000000000000000e+000  0.0000000000000000e+000  0.0000000000000000e+000  0.0000000000000000e+000  0.0000000000000000e+000  0.0000000000000000e+000
  0.0000000000000000e+000 -5.9303650333878888e-001  0.0000000000000000e+000  0.0000000000000000e+000  0.0000000000000000e+000  0.0000000000000000e+000  0.0000000000000000e+000  0.0000000000000000e+000  0.0000000000000000e+000  0.0000000000000000e+000  0.0000000000000000e+000  0.0000000000000000e+000  0.0000000000000000e+000  1.5359533593556404e-001  0.0000000000000000e+000  0.0000000000000000e+000  4.0970478567834911e-001  0.0000000000000000e+000 -7.2897657141325678e-002 -1.0250081859115514e+000  0.0000000000000000e+000  0.0000000000000000e+000  3.2306388751532289e-001  0.0000000000000000e+000 -4.1386653387154054e-002  0.0000000000000000e+000  0.0000000000000000e+000  1.5907429185062458e-001 -6.5097733882324715e-001  0.0000000000000000e+000
 -2.6114750828977185e-001  0.0000000000000000e+000  0.0000000000000000e+000  0.0000000000000000e+000 -2.3923096468266603e-001  0.0000000000000000e+000  0.0000000000000000e+000  0.0000000000000000e+000  0.0000000000000000e+000  0.0000000000000000e+000  0.0000000000000000e+000 -5.9345176521628129e-001 -3.1726222826741796e-001  0.0000000000000000e+000  0.0000000000000000e+000  0.0000000000000000e+000  0.0000000000000000e+000  0.0000000000000000e+000  0.0000000000000000e+000  0.0000000000000000e+000  0.0000000000000000e+000  0.0000000000000000e+000  0.0000000000000000e+000 -4.0863487080707972e-001  0.0000000000000000e+000  0.0000000000000000e+000 -2.5763329534882168e-001  0.0000000000000000e+000  0.0000000000000000e+000  4.3401939221157482e-001
  0.0000000000000000e+000  3.6513934224933220e-001  0.0000000000000000e+000  0.0000000000000000e+000  0.0000000000000000e+000  0.0000000000000000e+000  0.0000000000000000e+000  0.0000000000000000e+000  0.0000000000000000e+000  0.0000000000000000e+000  0.0000000000000000e+000  0.0000000000000000e+000  0.0000000000000000e+000  3.7963140626551223e-001  0.0000000000000000e+000  0.0000000000000000e+000  1.3531628795098272e-001  0.0000000000000000e+000  1.0916778599331983e-001 -1.1808120576212230e-001  0.0000000000000000e+000  0.0000000000000000e+000 -1.2047355732465976e+000  0.0000000000000000e+000 -5.8163659253626432e-002  0.0000000000000000e+000  0.0000000000000000e+000  9.0794447223750208e-001 -3.0272922767293187e-001  0.0000000000000000e+000
  0.0000000000000000e+000  0.0000000000000000e+000  1.5318476624036709e-001  0.0000000000000000e+000  0.0000000000000000e+000  0.0000000000000000e+000  0.0000000000000000e+000  0.0000000000000000e+000  0.0000000000000000e+000  0.0000000000000000e+000 -5.4105184002983564e-001  0.0000000000000000e+000  0.0000000000000000e+000  0.0000000000000000e+000  0.0000000000000000e+000  0.0000000000000000e+000  0.0000000000000000e+000  0.0000000000000000e+000  0.0000000000000000e+000  0.0000000000000000e+000 -3.7116541501072614e-001  0.0000000000000000e+000  0.0000000000000000e+000  0.0000000000000000e+000  0.0000000000000000e+000 -7.3894084234945989e-001  0.0000000000000000e+000  0.0000000000000000e+000  0.0000000000000000e+000  0.0000000000000000e+000
  1.6336316254552818e-001  0.0000000000000000e+000  0.0000000000000000e+000  0.0000000000000000e+000 -3.7222997755692655e-001  0.0000000000000000e+000  0.0000000000000000e+000  0.0000000000000000e+000  0.0000000000000000e+000  0.0000000000000000e+000  0.0000000000000000e+000  5.3469232426906799e-001  3.7475267849347166e-001  0.0000000000000000e+000  0.0000000000000000e+000  0.0000000000000000e+000  0.0000000000000000e+000  0.0000000000000000e+000  0.0000000000000000e+000  0.0000000000000000e+000  0.0000000000000000e+000  0.0000000000000000e+000  0.0000000000000000e+000 -2.8008835834793344e-001  0.0000000000000000e+000  0.0000000000000000e+000 -4.3306799387165446e-001  0.0000000000000000e+000  0.0000000000000000e+000  3.7739169766006320e-001
  0.0000000000000000e+000 -2.8451159031612794e-001  0.0000000000000000e+000  0.0000000000000000e+000  0.0000000000000000e+000  0.0000000000000000e+000  0.0000000000000000e+000  0.0000000000000000e+000  0.0000000000000000e+000  0.0000000000000000e+000  0.0000000000000000e+000  0.0000000000000000e+000  0.0000000000000000e+000 -4.7419612108927361e-001  0.0000000000000000e+000  0.0000000000000000e+000 -2.3596191622264895e-001  0.0000000000000000e+000 -3.7244813559306011e-001  4.8051552657510166e-001  0.0000000000000000e+000  0.0000000000000000e+000  4.0388850410393085e-002  0.0000000000000000e+000  1.5846818080531602e-001  0.0000000000000000e+000  0.0000000000000000e+000  9.9054086902914484e-001  1.8532768727578261e-001  0.0000000000000000e+000
  0.0000000000000000e+000 -9.9275916072568221e-002  0.0000000000000000e+000  0.0000000000000000e+000  0.0000000000000000e+000  0.0000000000000000e+000  0.0000000000000000e+000  0.0000000000000000e+000  0.0000000000000000e+000  0.0000000000000000e+000  0.0000000000000000e+000  0.0000000000000000e+000  0.0000000000000000e+000 -2.5415585724842582e-001  0.0000000000000000e+000  0.0000000000000000e+000  5.5324601986391975e-001  0.0000000000000000e+000 -6.5371378081002418e-001  6.3563947254959241e-001  0.0000000000000000e+000  0.0000000000000000e+000 -1.5913419894453201e-001  0.0000000000000000e+000 -1.0257496227244038e+000  0.0000000000000000e+000  0.0000000000000000e+000  2.2102325965628056e-002 -8.1178589172389271e-001  0.0000000000000000e+000
 -3.7951724105708229e-001  0.0000000000000000e+000  0.0000000000000000e+000  0.0000000000000000e+000  6.5743216285215977e-001  0.0000000000000000e+000  0.0000000000000000e+000  0.0000000000000000e+000  0.0000000000000000e+000  0.0000000000000000e+000  0.0000000000000000e+000  5.8214383726552174e-002  4.0063647866324115e-001  0.0000000000000000e+000  0.0000000000000000e+000  0.0000000000000000e+000  0.0000000000000000e+000  0.0000000000000000e+000  0.0000000000000000e+000  0.0000000000000000e+000  0.0000000000000000e+000  0.0000000000000000e+000  0.0000000000000000e+000 -4.6001178833679501e-001  0.0000000000000000e+000  0.0000000000000000e+000  1.4870112923497128e-001  0.0000000000000000e+000  0.0000000000000000e+000  1.6164232501122328e-001
