# Supplementary material for: An adaptive dimension differential evolution algorithm based on ranking scheme for global optimization
Source: PeerJ Comput Sci. 2022 Jun 17;8:e1007. doi: 10.7717/peerj-cs.1007 (PMC9299288; doi:10.7717/peerj-cs.1007)
Supplement: Supplemental Information 1 [file peerj-cs-08-1007-s001.zip › code/input_data/M_16_D10.txt]

 -4.3421825269724679e-001  0.0000000000000000e+000 -7.4600765239851408e-001  4.8738590911278667e-001  0.0000000000000000e+000  0.0000000000000000e+000  0.0000000000000000e+000  0.0000000000000000e+000  0.0000000000000000e+000  1.3184106790264916e-001
  0.0000000000000000e+000 -3.9417734904973190e-001  0.0000000000000000e+000  0.0000000000000000e+000  0.0000000000000000e+000  1.7668771408566078e-001  0.0000000000000000e+000  0.0000000000000000e+000  9.0189005382436149e-001  0.0000000000000000e+000
 -3.1729449674900134e-001  0.0000000000000000e+000 -3.2013000493717914e-001 -5.9193822674775398e-001  0.0000000000000000e+000  0.0000000000000000e+000  0.0000000000000000e+000  0.0000000000000000e+000  0.0000000000000000e+000 -6.6816922855399941e-001
 -7.3438965263097922e-001  0.0000000000000000e+000  5.8388868175915065e-001  2.9036193978534441e-001  0.0000000000000000e+000  0.0000000000000000e+000  0.0000000000000000e+000  0.0000000000000000e+000  0.0000000000000000e+000 -1.8824396231007900e-001
  0.0000000000000000e+000  0.0000000000000000e+000  0.0000000000000000e+000  0.0000000000000000e+000 -1.2505487099082957e+000  0.0000000000000000e+000 -4.8563196583606894e-001  1.6412165886619889e-001  0.0000000000000000e+000  0.0000000000000000e+000
  0.0000000000000000e+000 -4.2915364929714345e-002  0.0000000000000000e+000  0.0000000000000000e+000  0.0000000000000000e+000 -9.8381348665932300e-001  0.0000000000000000e+000  0.0000000000000000e+000  1.7398073146235299e-001  0.0000000000000000e+000
  0.0000000000000000e+000  0.0000000000000000e+000  0.0000000000000000e+000  0.0000000000000000e+000  1.3306980540909588e+000  0.0000000000000000e+000 -9.2141553899407369e-001 -7.3851305250913568e-001  0.0000000000000000e+000  0.0000000000000000e+000
  0.0000000000000000e+000  0.0000000000000000e+000  0.0000000000000000e+000  0.0000000000000000e+000 -2.8275837277063065e-001  0.0000000000000000e+000  4.5409052882206302e-001 -1.2317631949990260e+000  0.0000000000000000e+000  0.0000000000000000e+000
  0.0000000000000000e+000  9.1803185617334393e-001  0.0000000000000000e+000  0.0000000000000000e+000  0.0000000000000000e+000  2.9874322727211383e-002  0.0000000000000000e+000  0.0000000000000000e+000  3.9537960985932891e-001  0.0000000000000000e+000
  4.1406587575637771e-001  0.0000000000000000e+000  7.9605160222132321e-003  5.7249808317331607e-001  0.0000000000000000e+000  0.0000000000000000e+000  0.0000000000000000e+000  0.0000000000000000e+000  0.0000000000000000e+000 -7.0762421205159742e-001
