# Supplementary material for: An adaptive dimension differential evolution algorithm based on ranking scheme for global optimization
Source: PeerJ Comput Sci. 2022 Jun 17;8:e1007. doi: 10.7717/peerj-cs.1007 (PMC9299288; doi:10.7717/peerj-cs.1007)
Supplement: Supplemental Information 1 [file peerj-cs-08-1007-s001.zip › code/input_data/M_16_D30.txt]

  3.6626365620119999e-001  0.0000000000000000e+000  0.0000000000000000e+000  0.0000000000000000e+000  0.0000000000000000e+000  3.9493123100172023e-001  0.0000000000000000e+000  0.0000000000000000e+000  0.0000000000000000e+000  0.0000000000000000e+000  0.0000000000000000e+000  5.1669429398511069e-001 -9.0081280909189931e-001  0.0000000000000000e+000  0.0000000000000000e+000  0.0000000000000000e+000  0.0000000000000000e+000  0.0000000000000000e+000  0.0000000000000000e+000  0.0000000000000000e+000  0.0000000000000000e+000  0.0000000000000000e+000  0.0000000000000000e+000  0.0000000000000000e+000  0.0000000000000000e+000  0.0000000000000000e+000  0.0000000000000000e+000  0.0000000000000000e+000  9.4473193976337999e-001  0.0000000000000000e+000
  0.0000000000000000e+000 -5.3500173645439175e-001  0.0000000000000000e+000 -4.3294581475444055e-001  0.0000000000000000e+000  0.0000000000000000e+000  0.0000000000000000e+000  0.0000000000000000e+000 -8.1909727879358504e-002  0.0000000000000000e+000  0.0000000000000000e+000  0.0000000000000000e+000  0.0000000000000000e+000  0.0000000000000000e+000 -6.8743429435554310e-002  0.0000000000000000e+000  0.0000000000000000e+000  0.0000000000000000e+000  0.0000000000000000e+000  0.0000000000000000e+000  0.0000000000000000e+000  0.0000000000000000e+000  0.0000000000000000e+000  3.4557399208161299e-001  0.0000000000000000e+000  0.0000000000000000e+000  0.0000000000000000e+000  5.8956663925607133e-001  0.0000000000000000e+000 -2.1882868810703637e-001
  0.0000000000000000e+000  0.0000000000000000e+000 -9.9513889591798813e-002  0.0000000000000000e+000  0.0000000000000000e+000  0.0000000000000000e+000  6.4649954592412212e-002  1.5796516148798731e-001  0.0000000000000000e+000  0.0000000000000000e+000  0.0000000000000000e+000  0.0000000000000000e+000  0.0000000000000000e+000  0.0000000000000000e+000  0.0000000000000000e+000  6.5402444710123908e-001  0.0000000000000000e+000  0.0000000000000000e+000  0.0000000000000000e+000  1.3185765222103574e-001 -2.9495973428353461e-001 -6.6409762953204399e-001  5.2794153298608704e-001  0.0000000000000000e+000  0.0000000000000000e+000  0.0000000000000000e+000  3.8746402023669158e-001  0.0000000000000000e+000  0.0000000000000000e+000  0.0000000000000000e+000
  0.0000000000000000e+000 -6.7755774212033748e-001  0.0000000000000000e+000  3.2556125124600932e-001  0.0000000000000000e+000  0.0000000000000000e+000  0.0000000000000000e+000  0.0000000000000000e+000 -1.3812812208594444e-001  0.0000000000000000e+000  0.0000000000000000e+000  0.0000000000000000e+000  0.0000000000000000e+000  0.0000000000000000e+000 -4.6339498362200249e-001  0.0000000000000000e+000  0.0000000000000000e+000  0.0000000000000000e+000  0.0000000000000000e+000  0.0000000000000000e+000  0.0000000000000000e+000  0.0000000000000000e+000  0.0000000000000000e+000  4.5638502522180616e-002  0.0000000000000000e+000  0.0000000000000000e+000  0.0000000000000000e+000 -4.1469639747581843e-001  0.0000000000000000e+000  1.6448438780324354e-001
  0.0000000000000000e+000  0.0000000000000000e+000  0.0000000000000000e+000  0.0000000000000000e+000  4.3632864372790886e-001  0.0000000000000000e+000  0.0000000000000000e+000  0.0000000000000000e+000  0.0000000000000000e+000  0.0000000000000000e+000  0.0000000000000000e+000  0.0000000000000000e+000  0.0000000000000000e+000  0.0000000000000000e+000  0.0000000000000000e+000  0.0000000000000000e+000  4.4395943592676429e-001  0.0000000000000000e+000  0.0000000000000000e+000  0.0000000000000000e+000  0.0000000000000000e+000  0.0000000000000000e+000  0.0000000000000000e+000  0.0000000000000000e+000  0.0000000000000000e+000 -1.5382512487647255e+000  0.0000000000000000e+000  0.0000000000000000e+000  0.0000000000000000e+000  0.0000000000000000e+000
 -6.7971549916226437e-001  0.0000000000000000e+000  0.0000000000000000e+000  0.0000000000000000e+000  0.0000000000000000e+000  1.1761151408168540e+000  0.0000000000000000e+000  0.0000000000000000e+000  0.0000000000000000e+000  0.0000000000000000e+000  0.0000000000000000e+000 -4.1519016701517736e-001 -5.0329032991215605e-002  0.0000000000000000e+000  0.0000000000000000e+000  0.0000000000000000e+000  0.0000000000000000e+000  0.0000000000000000e+000  0.0000000000000000e+000  0.0000000000000000e+000  0.0000000000000000e+000  0.0000000000000000e+000  0.0000000000000000e+000  0.0000000000000000e+000  0.0000000000000000e+000  0.0000000000000000e+000  0.0000000000000000e+000  0.0000000000000000e+000 -5.6069946783000513e-001  0.0000000000000000e+000
  0.0000000000000000e+000  0.0000000000000000e+000 -2.9274303267640622e-001  0.0000000000000000e+000  0.0000000000000000e+000  0.0000000000000000e+000 -1.8691706431973376e-001 -5.1373353489121587e-001  0.0000000000000000e+000  0.0000000000000000e+000  0.0000000000000000e+000  0.0000000000000000e+000  0.0000000000000000e+000  0.0000000000000000e+000  0.0000000000000000e+000 -2.8451159895654088e-001  0.0000000000000000e+000  0.0000000000000000e+000  0.0000000000000000e+000  1.0749580892112203e+000  1.8236084203558406e-001 -3.4757732407635300e-001  1.2614263086289934e-002  0.0000000000000000e+000  0.0000000000000000e+000  0.0000000000000000e+000  5.1759076879901611e-002  0.0000000000000000e+000  0.0000000000000000e+000  0.0000000000000000e+000
  0.0000000000000000e+000  0.0000000000000000e+000 -1.0741427414402069e+000  0.0000000000000000e+000  0.0000000000000000e+000  0.0000000000000000e+000  4.1483911274292179e-001 -5.7983582458650394e-002  0.0000000000000000e+000  0.0000000000000000e+000  0.0000000000000000e+000  0.0000000000000000e+000  0.0000000000000000e+000  0.0000000000000000e+000  0.0000000000000000e+000  4.2896543916488944e-001  0.0000000000000000e+000  0.0000000000000000e+000  0.0000000000000000e+000  1.6799228010382433e-001 -1.0819727549252374e-001  4.1648854189389944e-001 -4.5868917049727642e-001  0.0000000000000000e+000  0.0000000000000000e+000  0.0000000000000000e+000  6.4221320826971251e-001  0.0000000000000000e+000  0.0000000000000000e+000  0.0000000000000000e+000
  0.0000000000000000e+000  7.3937298726828027e-002  0.0000000000000000e+000  4.3770051326226894e-001  0.0000000000000000e+000  0.0000000000000000e+000  0.0000000000000000e+000  0.0000000000000000e+000 -1.6481880912330815e-001  0.0000000000000000e+000  0.0000000000000000e+000  0.0000000000000000e+000  0.0000000000000000e+000  0.0000000000000000e+000 -2.2994883344531802e-001  0.0000000000000000e+000  0.0000000000000000e+000  0.0000000000000000e+000  0.0000000000000000e+000  0.0000000000000000e+000  0.0000000000000000e+000  0.0000000000000000e+000  0.0000000000000000e+000 -2.5248783334006480e-001  0.0000000000000000e+000  0.0000000000000000e+000  0.0000000000000000e+000  1.9420398305176628e-001  0.0000000000000000e+000 -7.8831753607623567e-001
  0.0000000000000000e+000  0.0000000000000000e+000  0.0000000000000000e+000  0.0000000000000000e+000  0.0000000000000000e+000  0.0000000000000000e+000  0.0000000000000000e+000  0.0000000000000000e+000  0.0000000000000000e+000 -8.8314515224496093e-001  0.0000000000000000e+000  0.0000000000000000e+000  0.0000000000000000e+000 -4.3764411700415462e-001  0.0000000000000000e+000  0.0000000000000000e+000  0.0000000000000000e+000 -1.5671652126479013e-001 -6.2945999718324985e-002  0.0000000000000000e+000  0.0000000000000000e+000  0.0000000000000000e+000  0.0000000000000000e+000  0.0000000000000000e+000  0.0000000000000000e+000  0.0000000000000000e+000  0.0000000000000000e+000  0.0000000000000000e+000  0.0000000000000000e+000  0.0000000000000000e+000
  0.0000000000000000e+000  0.0000000000000000e+000  0.0000000000000000e+000  0.0000000000000000e+000  0.0000000000000000e+000  0.0000000000000000e+000  0.0000000000000000e+000  0.0000000000000000e+000  0.0000000000000000e+000  0.0000000000000000e+000  9.7606367554730700e-001  0.0000000000000000e+000  0.0000000000000000e+000  0.0000000000000000e+000  0.0000000000000000e+000  0.0000000000000000e+000  0.0000000000000000e+000  0.0000000000000000e+000  0.0000000000000000e+000  0.0000000000000000e+000  0.0000000000000000e+000  0.0000000000000000e+000  0.0000000000000000e+000  0.0000000000000000e+000  2.1748494494350923e-001  0.0000000000000000e+000  0.0000000000000000e+000  0.0000000000000000e+000  0.0000000000000000e+000  0.0000000000000000e+000
 -6.8592173671978729e-001  0.0000000000000000e+000  0.0000000000000000e+000  0.0000000000000000e+000  0.0000000000000000e+000 -4.7783108120416184e-001  0.0000000000000000e+000  0.0000000000000000e+000  0.0000000000000000e+000  0.0000000000000000e+000  0.0000000000000000e+000 -4.0323109137900451e-002 -6.6038033497909254e-001  0.0000000000000000e+000  0.0000000000000000e+000  0.0000000000000000e+000  0.0000000000000000e+000  0.0000000000000000e+000  0.0000000000000000e+000  0.0000000000000000e+000  0.0000000000000000e+000  0.0000000000000000e+000  0.0000000000000000e+000  0.0000000000000000e+000  0.0000000000000000e+000  0.0000000000000000e+000  0.0000000000000000e+000  0.0000000000000000e+000  8.0289526122155686e-001  0.0000000000000000e+000
 -3.2775141630301313e-001  0.0000000000000000e+000  0.0000000000000000e+000  0.0000000000000000e+000  0.0000000000000000e+000  2.1468433759530847e-001  0.0000000000000000e+000  0.0000000000000000e+000  0.0000000000000000e+000  0.0000000000000000e+000  0.0000000000000000e+000  6.4968456780761297e-002  1.1068187582487710e+000  0.0000000000000000e+000  0.0000000000000000e+000  0.0000000000000000e+000  0.0000000000000000e+000  0.0000000000000000e+000  0.0000000000000000e+000  0.0000000000000000e+000  0.0000000000000000e+000  0.0000000000000000e+000  0.0000000000000000e+000  0.0000000000000000e+000  0.0000000000000000e+000  0.0000000000000000e+000  0.0000000000000000e+000  0.0000000000000000e+000  8.8394352883174221e-001  0.0000000000000000e+000
  0.0000000000000000e+000  0.0000000000000000e+000  0.0000000000000000e+000  0.0000000000000000e+000  0.0000000000000000e+000  0.0000000000000000e+000  0.0000000000000000e+000  0.0000000000000000e+000  0.0000000000000000e+000 -2.1298224637738078e-001  0.0000000000000000e+000  0.0000000000000000e+000  0.0000000000000000e+000  6.7254776941900019e-001  0.0000000000000000e+000  0.0000000000000000e+000  0.0000000000000000e+000 -7.0542875044944831e-001  6.8471443806227009e-002  0.0000000000000000e+000  0.0000000000000000e+000  0.0000000000000000e+000  0.0000000000000000e+000  0.0000000000000000e+000  0.0000000000000000e+000  0.0000000000000000e+000  0.0000000000000000e+000  0.0000000000000000e+000  0.0000000000000000e+000  0.0000000000000000e+000
  0.0000000000000000e+000 -1.5530668915853259e-002  0.0000000000000000e+000  4.8353076932703415e-001  0.0000000000000000e+000  0.0000000000000000e+000  0.0000000000000000e+000  0.0000000000000000e+000 -6.2542415800053330e-001  0.0000000000000000e+000  0.0000000000000000e+000  0.0000000000000000e+000  0.0000000000000000e+000  0.0000000000000000e+000  4.1697944374907270e-001  0.0000000000000000e+000  0.0000000000000000e+000  0.0000000000000000e+000  0.0000000000000000e+000  0.0000000000000000e+000  0.0000000000000000e+000  0.0000000000000000e+000  0.0000000000000000e+000  2.1302742012036874e-001  0.0000000000000000e+000  0.0000000000000000e+000  0.0000000000000000e+000  2.8068549743362292e-001  0.0000000000000000e+000  2.7706412493206384e-001
  0.0000000000000000e+000  0.0000000000000000e+000  3.5588937625370670e-001  0.0000000000000000e+000  0.0000000000000000e+000  0.0000000000000000e+000 -2.1955675107103945e-001 -4.5414855158330103e-001  0.0000000000000000e+000  0.0000000000000000e+000  0.0000000000000000e+000  0.0000000000000000e+000  0.0000000000000000e+000  0.0000000000000000e+000  0.0000000000000000e+000  2.9073369479286809e-001  0.0000000000000000e+000  0.0000000000000000e+000  0.0000000000000000e+000 -5.1486195775649057e-003 -7.4280948590687346e-001 -5.1784064602148419e-002 -7.4231496671356045e-001  0.0000000000000000e+000  0.0000000000000000e+000  0.0000000000000000e+000  5.6544193650037067e-001  0.0000000000000000e+000  0.0000000000000000e+000  0.0000000000000000e+000
  0.0000000000000000e+000  0.0000000000000000e+000  0.0000000000000000e+000  0.0000000000000000e+000 -1.3861175152651652e+000  0.0000000000000000e+000  0.0000000000000000e+000  0.0000000000000000e+000  0.0000000000000000e+000  0.0000000000000000e+000  0.0000000000000000e+000  0.0000000000000000e+000  0.0000000000000000e+000  0.0000000000000000e+000  0.0000000000000000e+000  0.0000000000000000e+000 -3.5968856312527553e-002  0.0000000000000000e+000  0.0000000000000000e+000  0.0000000000000000e+000  0.0000000000000000e+000  0.0000000000000000e+000  0.0000000000000000e+000  0.0000000000000000e+000  0.0000000000000000e+000  9.1228440173503123e-002  0.0000000000000000e+000  0.0000000000000000e+000  0.0000000000000000e+000  0.0000000000000000e+000
  0.0000000000000000e+000  0.0000000000000000e+000  0.0000000000000000e+000  0.0000000000000000e+000  0.0000000000000000e+000  0.0000000000000000e+000  0.0000000000000000e+000  0.0000000000000000e+000  0.0000000000000000e+000 -2.7171576537210557e-001  0.0000000000000000e+000  0.0000000000000000e+000  0.0000000000000000e+000  2.7813369430104212e-001  0.0000000000000000e+000  0.0000000000000000e+000  0.0000000000000000e+000  4.2647351147434942e-001  8.1665937510901099e-001  0.0000000000000000e+000  0.0000000000000000e+000  0.0000000000000000e+000  0.0000000000000000e+000  0.0000000000000000e+000  0.0000000000000000e+000  0.0000000000000000e+000  0.0000000000000000e+000  0.0000000000000000e+000  0.0000000000000000e+000  0.0000000000000000e+000
  0.0000000000000000e+000  0.0000000000000000e+000  0.0000000000000000e+000  0.0000000000000000e+000  0.0000000000000000e+000  0.0000000000000000e+000  0.0000000000000000e+000  0.0000000000000000e+000  0.0000000000000000e+000 -3.1759053141194238e-001  0.0000000000000000e+000  0.0000000000000000e+000  0.0000000000000000e+000  5.2800451967349227e-001  0.0000000000000000e+000  0.0000000000000000e+000  0.0000000000000000e+000  5.4399499447396638e-001 -5.6957609460818381e-001  0.0000000000000000e+000  0.0000000000000000e+000  0.0000000000000000e+000  0.0000000000000000e+000  0.0000000000000000e+000  0.0000000000000000e+000  0.0000000000000000e+000  0.0000000000000000e+000  0.0000000000000000e+000  0.0000000000000000e+000  0.0000000000000000e+000
  0.0000000000000000e+000  0.0000000000000000e+000  5.5624640913911194e-001  0.0000000000000000e+000  0.0000000000000000e+000  0.0000000000000000e+000  1.0548857759859602e+000  4.8414295066853026e-003  0.0000000000000000e+000  0.0000000000000000e+000  0.0000000000000000e+000  0.0000000000000000e+000  0.0000000000000000e+000  0.0000000000000000e+000  0.0000000000000000e+000  1.7276264868432334e-001  0.0000000000000000e+000  0.0000000000000000e+000  0.0000000000000000e+000 -2.2881461810133547e-001  8.6212688182793817e-001 -5.2701945942911776e-001 -8.0332353094989650e-002  0.0000000000000000e+000  0.0000000000000000e+000  0.0000000000000000e+000  2.5098875250269170e-001  0.0000000000000000e+000  0.0000000000000000e+000  0.0000000000000000e+000
  0.0000000000000000e+000  0.0000000000000000e+000  4.0591118709136842e-001  0.0000000000000000e+000  0.0000000000000000e+000  0.0000000000000000e+000  5.5289013595716330e-001  4.3062725827096582e-001  0.0000000000000000e+000  0.0000000000000000e+000  0.0000000000000000e+000  0.0000000000000000e+000  0.0000000000000000e+000  0.0000000000000000e+000  0.0000000000000000e+000  2.2169786859224716e-001  0.0000000000000000e+000  0.0000000000000000e+000  0.0000000000000000e+000  5.5426390703155670e-001 -3.8846808225689677e-001  2.8978125884219663e-001 -6.0695309121808386e-002  0.0000000000000000e+000  0.0000000000000000e+000  0.0000000000000000e+000 -6.9493590322013221e-001  0.0000000000000000e+000  0.0000000000000000e+000  0.0000000000000000e+000
  0.0000000000000000e+000  0.0000000000000000e+000 -4.0919119901404910e-001  0.0000000000000000e+000  0.0000000000000000e+000  0.0000000000000000e+000 -2.1172512433045715e-002 -7.1158529629470044e-002  0.0000000000000000e+000  0.0000000000000000e+000  0.0000000000000000e+000  0.0000000000000000e+000  0.0000000000000000e+000  0.0000000000000000e+000  0.0000000000000000e+000  1.4034366740754076e-001  0.0000000000000000e+000  0.0000000000000000e+000  0.0000000000000000e+000 -5.7416957816776959e-001 -2.2236334124775936e-001 -7.1278235681155100e-001 -7.1877794710993714e-001  0.0000000000000000e+000  0.0000000000000000e+000  0.0000000000000000e+000 -7.2398988343908355e-001  0.0000000000000000e+000  0.0000000000000000e+000  0.0000000000000000e+000
  0.0000000000000000e+000  0.0000000000000000e+000 -4.8674283823212205e-001  0.0000000000000000e+000  0.0000000000000000e+000  0.0000000000000000e+000  4.3863210282114579e-001 -3.0458411495724175e-001  0.0000000000000000e+000  0.0000000000000000e+000  0.0000000000000000e+000  0.0000000000000000e+000  0.0000000000000000e+000  0.0000000000000000e+000  0.0000000000000000e+000 -9.6677431512670520e-001  0.0000000000000000e+000  0.0000000000000000e+000  0.0000000000000000e+000 -1.3382986375186873e-001 -8.2916381143196016e-001 -2.6863139296003113e-001 -5.2497209927364653e-003  0.0000000000000000e+000  0.0000000000000000e+000  0.0000000000000000e+000  5.5748472467657195e-001  0.0000000000000000e+000  0.0000000000000000e+000  0.0000000000000000e+000
  0.0000000000000000e+000 -7.8227587963713902e-002  0.0000000000000000e+000  1.6518279032072475e-001  0.0000000000000000e+000  0.0000000000000000e+000  0.0000000000000000e+000  0.0000000000000000e+000  2.7720424309586067e-001  0.0000000000000000e+000  0.0000000000000000e+000  0.0000000000000000e+000  0.0000000000000000e+000  0.0000000000000000e+000  4.1575624287183305e-001  0.0000000000000000e+000  0.0000000000000000e+000  0.0000000000000000e+000  0.0000000000000000e+000  0.0000000000000000e+000  0.0000000000000000e+000  0.0000000000000000e+000  0.0000000000000000e+000  6.4175866210130927e-001  0.0000000000000000e+000  0.0000000000000000e+000  0.0000000000000000e+000 -3.8562269340772742e-001  0.0000000000000000e+000 -3.9539929480576291e-001
  0.0000000000000000e+000  0.0000000000000000e+000  0.0000000000000000e+000  0.0000000000000000e+000  0.0000000000000000e+000  0.0000000000000000e+000  0.0000000000000000e+000  0.0000000000000000e+000  0.0000000000000000e+000  0.0000000000000000e+000  2.1748494494350917e-001  0.0000000000000000e+000  0.0000000000000000e+000  0.0000000000000000e+000  0.0000000000000000e+000  0.0000000000000000e+000  0.0000000000000000e+000  0.0000000000000000e+000  0.0000000000000000e+000  0.0000000000000000e+000  0.0000000000000000e+000  0.0000000000000000e+000  0.0000000000000000e+000  0.0000000000000000e+000 -9.7606367554730689e-001  0.0000000000000000e+000  0.0000000000000000e+000  0.0000000000000000e+000  0.0000000000000000e+000  0.0000000000000000e+000
  0.0000000000000000e+000  0.0000000000000000e+000  0.0000000000000000e+000  0.0000000000000000e+000  5.8217073360583327e-001  0.0000000000000000e+000  0.0000000000000000e+000  0.0000000000000000e+000  0.0000000000000000e+000  0.0000000000000000e+000  0.0000000000000000e+000  0.0000000000000000e+000  0.0000000000000000e+000  0.0000000000000000e+000  0.0000000000000000e+000  0.0000000000000000e+000  1.2316158451527190e+000  0.0000000000000000e+000  0.0000000000000000e+000  0.0000000000000000e+000  0.0000000000000000e+000  0.0000000000000000e+000  0.0000000000000000e+000  0.0000000000000000e+000  0.0000000000000000e+000 -1.2322770104385494e-001  0.0000000000000000e+000  0.0000000000000000e+000  0.0000000000000000e+000  0.0000000000000000e+000
  0.0000000000000000e+000  0.0000000000000000e+000  1.7330222621139968e-001  0.0000000000000000e+000  0.0000000000000000e+000  0.0000000000000000e+000 -3.5423872150339614e-001  1.2322818484267524e+000  0.0000000000000000e+000  0.0000000000000000e+000  0.0000000000000000e+000  0.0000000000000000e+000  0.0000000000000000e+000  0.0000000000000000e+000  0.0000000000000000e+000 -7.2274421697160918e-002  0.0000000000000000e+000  0.0000000000000000e+000  0.0000000000000000e+000  2.8732476185472400e-001 -9.7012798170862752e-002 -2.8203642999485889e-001 -2.4461838169700906e-001  0.0000000000000000e+000  0.0000000000000000e+000  0.0000000000000000e+000  2.9994638736022783e-001  0.0000000000000000e+000  0.0000000000000000e+000  0.0000000000000000e+000
  0.0000000000000000e+000 -3.3490517067466680e-001  0.0000000000000000e+000 -3.3638581169992754e-001  0.0000000000000000e+000  0.0000000000000000e+000  0.0000000000000000e+000  0.0000000000000000e+000 -3.2276531112946610e-001  0.0000000000000000e+000  0.0000000000000000e+000  0.0000000000000000e+000  0.0000000000000000e+000  0.0000000000000000e+000  5.1821366310465089e-001  0.0000000000000000e+000  0.0000000000000000e+000  0.0000000000000000e+000  0.0000000000000000e+000  0.0000000000000000e+000  0.0000000000000000e+000  0.0000000000000000e+000  0.0000000000000000e+000 -4.8997437019536816e-001  0.0000000000000000e+000  0.0000000000000000e+000  0.0000000000000000e+000 -3.3233512578828561e-001  0.0000000000000000e+000 -2.2680111632099489e-001
  8.7425310875849493e-001  0.0000000000000000e+000  0.0000000000000000e+000  0.0000000000000000e+000  0.0000000000000000e+000  1.4863121199461665e-001  0.0000000000000000e+000  0.0000000000000000e+000  0.0000000000000000e+000  0.0000000000000000e+000  0.0000000000000000e+000 -1.3677362788399470e+000  2.4499230509737993e-001  0.0000000000000000e+000  0.0000000000000000e+000  0.0000000000000000e+000  0.0000000000000000e+000  0.0000000000000000e+000  0.0000000000000000e+000  0.0000000000000000e+000  0.0000000000000000e+000  0.0000000000000000e+000  0.0000000000000000e+000  0.0000000000000000e+000  0.0000000000000000e+000  0.0000000000000000e+000  0.0000000000000000e+000  0.0000000000000000e+000 -6.4590592583693707e-003  0.0000000000000000e+000
  0.0000000000000000e+000  3.6152412561312330e-001  0.0000000000000000e+000 -3.7515767411388434e-001  0.0000000000000000e+000  0.0000000000000000e+000  0.0000000000000000e+000  0.0000000000000000e+000 -6.1226723140911965e-001  0.0000000000000000e+000  0.0000000000000000e+000  0.0000000000000000e+000  0.0000000000000000e+000  0.0000000000000000e+000 -3.3524983733927655e-001  0.0000000000000000e+000  0.0000000000000000e+000  0.0000000000000000e+000  0.0000000000000000e+000  0.0000000000000000e+000  0.0000000000000000e+000  0.0000000000000000e+000  0.0000000000000000e+000  3.4268920547049664e-001  0.0000000000000000e+000  0.0000000000000000e+000  0.0000000000000000e+000 -3.2370826802910430e-001  0.0000000000000000e+000 -1.3809589321672136e-001
