# Supplementary material for: An adaptive dimension differential evolution algorithm based on ranking scheme for global optimization
Source: PeerJ Comput Sci. 2022 Jun 17;8:e1007. doi: 10.7717/peerj-cs.1007 (PMC9299288; doi:10.7717/peerj-cs.1007)
Supplement: Supplemental Information 1 [file peerj-cs-08-1007-s001.zip › code/input_data/M_17_D10.txt]

  3.8150258004694682e-001 -6.9287946881878126e-001  0.0000000000000000e+000 -4.2219062515956007e-001  0.0000000000000000e+000  0.0000000000000000e+000  0.0000000000000000e+000  0.0000000000000000e+000 -4.4286442523004954e-001  0.0000000000000000e+000
 -8.9938262580261830e-002 -6.6190516530240084e-001  0.0000000000000000e+000  6.7391374497691392e-001  0.0000000000000000e+000  0.0000000000000000e+000  0.0000000000000000e+000  0.0000000000000000e+000  3.1564683651391573e-001  0.0000000000000000e+000
  0.0000000000000000e+000  0.0000000000000000e+000 -9.6349837610127409e-001  0.0000000000000000e+000  0.0000000000000000e+000 -2.2476356512206513e-001  0.0000000000000000e+000  0.0000000000000000e+000  0.0000000000000000e+000 -1.4543802475221840e-001
  3.9414691932913642e-001 -6.6867314619663221e-002  0.0000000000000000e+000 -3.9947797954975622e-001  0.0000000000000000e+000  0.0000000000000000e+000  0.0000000000000000e+000  0.0000000000000000e+000  8.2498140104714313e-001  0.0000000000000000e+000
  0.0000000000000000e+000  0.0000000000000000e+000  0.0000000000000000e+000  0.0000000000000000e+000  2.9841129991203286e-001  0.0000000000000000e+000  5.1255077781870839e-001 -8.0513501739909876e-001  0.0000000000000000e+000  0.0000000000000000e+000
  0.0000000000000000e+000  0.0000000000000000e+000 -2.6675958296229274e-001  0.0000000000000000e+000  0.0000000000000000e+000  8.5187160432398845e-001  0.0000000000000000e+000  0.0000000000000000e+000  0.0000000000000000e+000  4.5072618588701646e-001
  0.0000000000000000e+000  0.0000000000000000e+000  0.0000000000000000e+000  0.0000000000000000e+000 -8.7887350362054151e-001  0.0000000000000000e+000  4.7652956895227505e-001 -2.2381567146040615e-002  0.0000000000000000e+000  0.0000000000000000e+000
  0.0000000000000000e+000  0.0000000000000000e+000  0.0000000000000000e+000  0.0000000000000000e+000  3.7219895314007034e-001  0.0000000000000000e+000  7.1429074617525079e-001  5.9266910600253153e-001  0.0000000000000000e+000  0.0000000000000000e+000
  8.3127317791741495e-001  2.7807976566258824e-001  0.0000000000000000e+000  4.5608407581652710e-001  0.0000000000000000e+000  0.0000000000000000e+000  0.0000000000000000e+000  0.0000000000000000e+000 -1.5376561186009086e-001  0.0000000000000000e+000
  0.0000000000000000e+000  0.0000000000000000e+000 -2.2587699041547754e-002  0.0000000000000000e+000  0.0000000000000000e+000 -4.7307093499822300e-001  0.0000000000000000e+000  0.0000000000000000e+000  0.0000000000000000e+000  8.8073474231003046e-001
