# Supplementary material for: An adaptive dimension differential evolution algorithm based on ranking scheme for global optimization
Source: PeerJ Comput Sci. 2022 Jun 17;8:e1007. doi: 10.7717/peerj-cs.1007 (PMC9299288; doi:10.7717/peerj-cs.1007)
Supplement: Supplemental Information 1 [file peerj-cs-08-1007-s001.zip › code/input_data/M_17_D100.txt]

 -2.7409636521250086e-002  0.0000000000000000e+000  4.0820300545642660e-002  0.0000000000000000e+000  0.0000000000000000e+000  0.0000000000000000e+000 -2.1996438481487837e-001  0.0000000000000000e+000 -1.8309715208386212e-001  0.0000000000000000e+000  0.0000000000000000e+000 -1.0862110098677136e-001 -1.7602408509180398e-001  0.0000000000000000e+000  0.0000000000000000e+000 -4.7869940854282270e-002  1.4322685515606537e-001  0.0000000000000000e+000  1.6580249597157135e-001  0.0000000000000000e+000  0.0000000000000000e+000  9.0765072834156219e-002  0.0000000000000000e+000  0.0000000000000000e+000  0.0000000000000000e+000  0.0000000000000000e+000 -6.5269891407594885e-002  0.0000000000000000e+000 -7.7226871724900642e-002 -4.9834514099200991e-002  0.0000000000000000e+000  0.0000000000000000e+000 -1.7325810903606054e-001 -2.2808707152271041e-001  6.7771094585647076e-002  0.0000000000000000e+000 -7.8552513520024903e-002  0.0000000000000000e+000 -2.4501420174704391e-001  0.0000000000000000e+000  0.0000000000000000e+000 -3.0613171018505669e-001  2.2451338977233809e-001  0.0000000000000000e+000  0.0000000000000000e+000  5.9798455228139397e-002  0.0000000000000000e+000  0.0000000000000000e+000  0.0000000000000000e+000  8.2062445305526761e-003  0.0000000000000000e+000  0.0000000000000000e+000  1.8185898084170225e-002 -4.1775101017882849e-001  0.0000000000000000e+000  0.0000000000000000e+000  2.1841062218229612e-001  0.0000000000000000e+000 -2.4525865235107677e-002 -1.3380364389725394e-001  0.0000000000000000e+000  0.0000000000000000e+000  2.9615922402258921e-001 -4.1269310761922466e-002 -1.5323248823787053e-001  0.0000000000000000e+000  0.0000000000000000e+000  1.9353904912750397e-001  0.0000000000000000e+000  0.0000000000000000e+000  0.0000000000000000e+000  0.0000000000000000e+000  0.0000000000000000e+000  7.4704373858004311e-002 -1.2783189148328594e-001  0.0000000000000000e+000  1.5907505340264871e-002 -2.5372566653899969e-001  0.0000000000000000e+000  0.0000000000000000e+000  0.0000000000000000e+000  5.0027959206069617e-002  6.3585145385824729e-002  0.0000000000000000e+000  0.0000000000000000e+000  0.0000000000000000e+000  0.0000000000000000e+000  0.0000000000000000e+000  0.0000000000000000e+000  0.0000000000000000e+000  0.0000000000000000e+000 -2.2221938962287559e-002  0.0000000000000000e+000  0.0000000000000000e+000  0.0000000000000000e+000  5.0721526214202459e-003  0.0000000000000000e+000  0.0000000000000000e+000  0.0000000000000000e+000  1.2657968896324950e-001
  0.0000000000000000e+000  1.0784298950107014e-001  0.0000000000000000e+000 -3.0957593789719828e-001  2.3558074534379411e-001 -6.8730467692829089e-002  0.0000000000000000e+000  0.0000000000000000e+000  0.0000000000000000e+000  0.0000000000000000e+000  0.0000000000000000e+000  0.0000000000000000e+000  0.0000000000000000e+000  0.0000000000000000e+000 -3.2050507384144000e-003  0.0000000000000000e+000  0.0000000000000000e+000  2.7218099972298376e-002  0.0000000000000000e+000 -1.9901086041180537e-002  0.0000000000000000e+000  0.0000000000000000e+000 -2.1873577364522331e-001  0.0000000000000000e+000 -9.0661763136605830e-002  4.1353963789809073e-001  0.0000000000000000e+000 -3.1218403795948974e-001  0.0000000000000000e+000  0.0000000000000000e+000 -1.7855114669357575e-001  0.0000000000000000e+000  0.0000000000000000e+000  0.0000000000000000e+000  0.0000000000000000e+000 -8.2601217327165730e-002  0.0000000000000000e+000  3.8828665270161017e-002  0.0000000000000000e+000  1.4718761035298986e-001  0.0000000000000000e+000  0.0000000000000000e+000  0.0000000000000000e+000 -1.8417393672774396e-001  0.0000000000000000e+000  0.0000000000000000e+000  1.6074057590234250e-001  0.0000000000000000e+000  3.4542437835386619e-001  0.0000000000000000e+000  9.5984691663368205e-002  2.8154586272226251e-002  0.0000000000000000e+000  0.0000000000000000e+000  0.0000000000000000e+000  0.0000000000000000e+000  0.0000000000000000e+000  0.0000000000000000e+000  0.0000000000000000e+000  0.0000000000000000e+000  2.5243375763950293e-001  9.7615128385597688e-002  0.0000000000000000e+000  0.0000000000000000e+000  0.0000000000000000e+000  0.0000000000000000e+000  0.0000000000000000e+000  0.0000000000000000e+000  0.0000000000000000e+000 -8.5632148110873461e-003  0.0000000000000000e+000  0.0000000000000000e+000  0.0000000000000000e+000  0.0000000000000000e+000  0.0000000000000000e+000  0.0000000000000000e+000  0.0000000000000000e+000  0.0000000000000000e+000  0.0000000000000000e+000  0.0000000000000000e+000  0.0000000000000000e+000  0.0000000000000000e+000  0.0000000000000000e+000  8.1665173419860557e-002  1.5852001105956237e-001  1.0327066520146361e-001  0.0000000000000000e+000  0.0000000000000000e+000  0.0000000000000000e+000  0.0000000000000000e+000  1.8663306504067799e-004  0.0000000000000000e+000  1.9090139178736584e-001  0.0000000000000000e+000  0.0000000000000000e+000  0.0000000000000000e+000  0.0000000000000000e+000  3.2074092630424017e-001  2.3712465674708777e-002  0.0000000000000000e+000
 -1.1288992905607617e-001  0.0000000000000000e+000  1.7150244910940948e-001  0.0000000000000000e+000  0.0000000000000000e+000  0.0000000000000000e+000  1.0284088390763295e-001  0.0000000000000000e+000  1.3826288504474458e-002  0.0000000000000000e+000  0.0000000000000000e+000 -7.2803467750953352e-002 -2.0131178950938072e-001  0.0000000000000000e+000  0.0000000000000000e+000 -3.1704763104755007e-001  2.9498359881029973e-001  0.0000000000000000e+000 -2.8868709103481915e-001  0.0000000000000000e+000  0.0000000000000000e+000 -3.6701934950390418e-002  0.0000000000000000e+000  0.0000000000000000e+000  0.0000000000000000e+000  0.0000000000000000e+000 -1.1142973030598712e-001  0.0000000000000000e+000 -5.1037603138945134e-002 -7.1964212802183861e-002  0.0000000000000000e+000  0.0000000000000000e+000 -2.0290171173905892e-002 -1.6887440770608862e-003 -2.0084852569296760e-001  0.0000000000000000e+000  2.6620770080020673e-002  0.0000000000000000e+000 -3.0929432343958047e-001  0.0000000000000000e+000  0.0000000000000000e+000  1.0432387164237389e-002 -2.0191014531755233e-001  0.0000000000000000e+000  0.0000000000000000e+000 -8.5228481881280738e-002  0.0000000000000000e+000  0.0000000000000000e+000  0.0000000000000000e+000  5.9317898323769137e-003  0.0000000000000000e+000  0.0000000000000000e+000  3.9099369369980687e-004  9.7132344258549261e-002  0.0000000000000000e+000  0.0000000000000000e+000  5.6245913805174269e-002  0.0000000000000000e+000 -9.9702610601710595e-002  1.5214208443424630e-002  0.0000000000000000e+000  0.0000000000000000e+000  3.1666964269780780e-003  8.0092499378288093e-002 -1.5752042111097467e-001  0.0000000000000000e+000  0.0000000000000000e+000  6.5286735680195745e-002  0.0000000000000000e+000  0.0000000000000000e+000  0.0000000000000000e+000  0.0000000000000000e+000  0.0000000000000000e+000 -2.1371182473503694e-001 -9.3370517797646602e-002  0.0000000000000000e+000 -3.3354068054557023e-001  1.3682000441246525e-001  0.0000000000000000e+000  0.0000000000000000e+000  0.0000000000000000e+000 -4.0350210997764380e-001 -1.0091594546226715e-001  0.0000000000000000e+000  0.0000000000000000e+000  0.0000000000000000e+000  0.0000000000000000e+000  0.0000000000000000e+000  0.0000000000000000e+000  0.0000000000000000e+000  0.0000000000000000e+000 -7.3006940064166498e-002  0.0000000000000000e+000  0.0000000000000000e+000  0.0000000000000000e+000 -4.4751100119056551e-002  0.0000000000000000e+000  0.0000000000000000e+000  0.0000000000000000e+000  2.3740636487057060e-002
  0.0000000000000000e+000  7.5854708200133614e-003  0.0000000000000000e+000 -2.8546634960399475e-001  2.3965164404580244e-001  2.0453677270715656e-001  0.0000000000000000e+000  0.0000000000000000e+000  0.0000000000000000e+000  0.0000000000000000e+000  0.0000000000000000e+000  0.0000000000000000e+000  0.0000000000000000e+000  0.0000000000000000e+000 -3.3615354566940492e-001  0.0000000000000000e+000  0.0000000000000000e+000  2.5601790951627607e-001  0.0000000000000000e+000 -1.1906944286035832e-001  0.0000000000000000e+000  0.0000000000000000e+000  5.4439577268605988e-002  0.0000000000000000e+000  1.4832649312160517e-001 -1.1000781849281518e-001  0.0000000000000000e+000 -2.2086054563964664e-002  0.0000000000000000e+000  0.0000000000000000e+000  1.6951863037384385e-001  0.0000000000000000e+000  0.0000000000000000e+000  0.0000000000000000e+000  0.0000000000000000e+000 -1.7935035394719562e-001  0.0000000000000000e+000  1.4186523192320027e-001  0.0000000000000000e+000  6.0549283625955193e-002  0.0000000000000000e+000  0.0000000000000000e+000  0.0000000000000000e+000 -1.3854682615469774e-002  0.0000000000000000e+000  0.0000000000000000e+000  1.4509399825668917e-001  0.0000000000000000e+000 -2.0632354451922449e-001  0.0000000000000000e+000 -2.6766339988228055e-001  3.8758623092818266e-003  0.0000000000000000e+000  0.0000000000000000e+000  0.0000000000000000e+000  0.0000000000000000e+000  0.0000000000000000e+000  0.0000000000000000e+000  0.0000000000000000e+000  0.0000000000000000e+000  1.8417870431059913e-001  8.4570611966283855e-003  0.0000000000000000e+000  0.0000000000000000e+000  0.0000000000000000e+000  0.0000000000000000e+000  0.0000000000000000e+000  0.0000000000000000e+000  0.0000000000000000e+000 -1.7615900138568144e-001  0.0000000000000000e+000  0.0000000000000000e+000  0.0000000000000000e+000  0.0000000000000000e+000  0.0000000000000000e+000  0.0000000000000000e+000  0.0000000000000000e+000  0.0000000000000000e+000  0.0000000000000000e+000  0.0000000000000000e+000  0.0000000000000000e+000  0.0000000000000000e+000  0.0000000000000000e+000  2.7769283426563327e-003 -1.6865767782131164e-001  1.7267455429601783e-001  0.0000000000000000e+000  0.0000000000000000e+000  0.0000000000000000e+000  0.0000000000000000e+000  3.9341452022016898e-001  0.0000000000000000e+000  8.4730479273778331e-002  0.0000000000000000e+000  0.0000000000000000e+000  0.0000000000000000e+000  0.0000000000000000e+000 -1.7784400270687145e-001 -2.2773295852415715e-001  0.0000000000000000e+000
  0.0000000000000000e+000  4.3577612396019844e-002  0.0000000000000000e+000  9.3798769780162633e-002 -4.7783977257548682e-002 -1.6518203485139291e-001  0.0000000000000000e+000  0.0000000000000000e+000  0.0000000000000000e+000  0.0000000000000000e+000  0.0000000000000000e+000  0.0000000000000000e+000  0.0000000000000000e+000  0.0000000000000000e+000  2.9161017119130361e-001  0.0000000000000000e+000  0.0000000000000000e+000  1.7284990209422826e-001  0.0000000000000000e+000 -2.9845963281548815e-001  0.0000000000000000e+000  0.0000000000000000e+000 -4.0612249760451677e-002  0.0000000000000000e+000 -8.2083322158529273e-002 -5.9344176447811051e-002  0.0000000000000000e+000  1.3438678069187904e-001  0.0000000000000000e+000  0.0000000000000000e+000 -3.3198397728871398e-001  0.0000000000000000e+000  0.0000000000000000e+000  0.0000000000000000e+000  0.0000000000000000e+000  1.3733028582081641e-003  0.0000000000000000e+000 -6.0523820758603672e-002  0.0000000000000000e+000 -5.4476688091312259e-002  0.0000000000000000e+000  0.0000000000000000e+000  0.0000000000000000e+000 -1.4277455424107174e-002  0.0000000000000000e+000  0.0000000000000000e+000  3.5886510125323880e-002  0.0000000000000000e+000 -1.1466510521012163e-001  0.0000000000000000e+000 -1.5335611242049622e-002  2.4570737087554437e-001  0.0000000000000000e+000  0.0000000000000000e+000  0.0000000000000000e+000  0.0000000000000000e+000  0.0000000000000000e+000  0.0000000000000000e+000  0.0000000000000000e+000  0.0000000000000000e+000 -7.5509448820284791e-002  4.8082333425235085e-001  0.0000000000000000e+000  0.0000000000000000e+000  0.0000000000000000e+000  0.0000000000000000e+000  0.0000000000000000e+000  0.0000000000000000e+000  0.0000000000000000e+000 -1.6452500552357568e-001  0.0000000000000000e+000  0.0000000000000000e+000  0.0000000000000000e+000  0.0000000000000000e+000  0.0000000000000000e+000  0.0000000000000000e+000  0.0000000000000000e+000  0.0000000000000000e+000  0.0000000000000000e+000  0.0000000000000000e+000  0.0000000000000000e+000  0.0000000000000000e+000  0.0000000000000000e+000 -2.0449538759197439e-001 -1.0315141099610894e-001 -8.2499151471543450e-002  0.0000000000000000e+000  0.0000000000000000e+000  0.0000000000000000e+000  0.0000000000000000e+000  1.3083355938406074e-001  0.0000000000000000e+000  3.0734893800719833e-002  0.0000000000000000e+000  0.0000000000000000e+000  0.0000000000000000e+000  0.0000000000000000e+000  1.7945608620166206e-001 -4.0023549852357865e-001  0.0000000000000000e+000
  0.0000000000000000e+000  6.7881281705259366e-002  0.0000000000000000e+000 -2.2388997826141563e-001 -6.4669701098982846e-002  3.7858910404753043e-001  0.0000000000000000e+000  0.0000000000000000e+000  0.0000000000000000e+000  0.0000000000000000e+000  0.0000000000000000e+000  0.0000000000000000e+000  0.0000000000000000e+000  0.0000000000000000e+000  1.0471285820892484e-001  0.0000000000000000e+000  0.0000000000000000e+000  2.6817077064104605e-001  0.0000000000000000e+000 -1.3746935925163520e-001  0.0000000000000000e+000  0.0000000000000000e+000 -1.5656308406343891e-001  0.0000000000000000e+000  4.3301265836763893e-002 -2.0624014100078689e-001  0.0000000000000000e+000 -4.8522207016979006e-002  0.0000000000000000e+000  0.0000000000000000e+000 -1.5826292040241335e-001  0.0000000000000000e+000  0.0000000000000000e+000  0.0000000000000000e+000  0.0000000000000000e+000  1.6295410197712298e-001  0.0000000000000000e+000 -1.4479586465741090e-001  0.0000000000000000e+000  1.2169769024016210e-001  0.0000000000000000e+000  0.0000000000000000e+000  0.0000000000000000e+000 -1.5985220747405465e-001  0.0000000000000000e+000  0.0000000000000000e+000  2.6698709403993642e-001  0.0000000000000000e+000  1.0938826431992295e-001  0.0000000000000000e+000 -3.8425666576689541e-002  2.8100863523789926e-001  0.0000000000000000e+000  0.0000000000000000e+000  0.0000000000000000e+000  0.0000000000000000e+000  0.0000000000000000e+000  0.0000000000000000e+000  0.0000000000000000e+000  0.0000000000000000e+000 -2.1032668946842670e-001 -1.6978976291485956e-001  0.0000000000000000e+000  0.0000000000000000e+000  0.0000000000000000e+000  0.0000000000000000e+000  0.0000000000000000e+000  0.0000000000000000e+000  0.0000000000000000e+000  1.8677186687737529e-001  0.0000000000000000e+000  0.0000000000000000e+000  0.0000000000000000e+000  0.0000000000000000e+000  0.0000000000000000e+000  0.0000000000000000e+000  0.0000000000000000e+000  0.0000000000000000e+000  0.0000000000000000e+000  0.0000000000000000e+000  0.0000000000000000e+000  0.0000000000000000e+000  0.0000000000000000e+000  9.7383630040442704e-002  1.3125638510535889e-001 -2.2007695838646502e-001  0.0000000000000000e+000  0.0000000000000000e+000  0.0000000000000000e+000  0.0000000000000000e+000  7.3244069186725727e-002  0.0000000000000000e+000 -3.7578893498157506e-001  0.0000000000000000e+000  0.0000000000000000e+000  0.0000000000000000e+000  0.0000000000000000e+000 -3.9975468588707354e-002  1.2962731856318105e-001  0.0000000000000000e+000
 -2.4693812673645985e-001  0.0000000000000000e+000 -5.1506875327943520e-002  0.0000000000000000e+000  0.0000000000000000e+000  0.0000000000000000e+000 -1.2332895230004087e-002  0.0000000000000000e+000 -5.2067373146705859e-003  0.0000000000000000e+000  0.0000000000000000e+000  7.8517905459789900e-002  2.8872820649656638e-002  0.0000000000000000e+000  0.0000000000000000e+000  5.7661071118763507e-002 -1.5086138131614596e-001  0.0000000000000000e+000 -1.8177615369421238e-001  0.0000000000000000e+000  0.0000000000000000e+000  2.3190226895192947e-001  0.0000000000000000e+000  0.0000000000000000e+000  0.0000000000000000e+000  0.0000000000000000e+000 -1.7350602383111063e-001  0.0000000000000000e+000  3.3968047496183880e-002 -4.0681509793490750e-001  0.0000000000000000e+000  0.0000000000000000e+000  2.2367849108803725e-001 -9.3357077000725175e-004 -7.8332221782678527e-002  0.0000000000000000e+000 -6.8642863974038876e-002  0.0000000000000000e+000  8.5140966189777040e-002  0.0000000000000000e+000  0.0000000000000000e+000  1.2260911633548674e-001 -8.7232361408731265e-002  0.0000000000000000e+000  0.0000000000000000e+000 -2.6179526802099290e-001  0.0000000000000000e+000  0.0000000000000000e+000  0.0000000000000000e+000  3.0686082133339576e-001  0.0000000000000000e+000  0.0000000000000000e+000 -9.2297211079744902e-003 -2.2510660082129491e-001  0.0000000000000000e+000  0.0000000000000000e+000  1.3880427765155398e-001  0.0000000000000000e+000 -9.4262009523484833e-002  2.3744175684694523e-002  0.0000000000000000e+000  0.0000000000000000e+000 -7.2401858039324432e-002 -8.2545797017878508e-002  1.0783692162968561e-001  0.0000000000000000e+000  0.0000000000000000e+000  4.5052828741902733e-003  0.0000000000000000e+000  0.0000000000000000e+000  0.0000000000000000e+000  0.0000000000000000e+000  0.0000000000000000e+000 -2.2712544140033419e-001 -3.5360979996451136e-001  0.0000000000000000e+000  1.5512317742783555e-001 -7.5958240578302236e-002  0.0000000000000000e+000  0.0000000000000000e+000  0.0000000000000000e+000  1.7079516297935479e-001 -1.6255052216596161e-001  0.0000000000000000e+000  0.0000000000000000e+000  0.0000000000000000e+000  0.0000000000000000e+000  0.0000000000000000e+000  0.0000000000000000e+000  0.0000000000000000e+000  0.0000000000000000e+000  9.9735049764288139e-003  0.0000000000000000e+000  0.0000000000000000e+000  0.0000000000000000e+000 -2.2602563780669310e-002  0.0000000000000000e+000  0.0000000000000000e+000  0.0000000000000000e+000  1.4653946153979153e-002
  0.0000000000000000e+000  0.0000000000000000e+000  0.0000000000000000e+000  0.0000000000000000e+000  0.0000000000000000e+000  0.0000000000000000e+000  0.0000000000000000e+000  1.7283336396873278e-001  0.0000000000000000e+000 -7.1739085246421488e-002  2.0514670776224986e-001  0.0000000000000000e+000  0.0000000000000000e+000  4.0381425644208546e-002  0.0000000000000000e+000  0.0000000000000000e+000  0.0000000000000000e+000  0.0000000000000000e+000  0.0000000000000000e+000  0.0000000000000000e+000 -7.8618597222003789e-002  0.0000000000000000e+000  0.0000000000000000e+000  1.2300805306084990e-001  0.0000000000000000e+000  0.0000000000000000e+000  0.0000000000000000e+000  0.0000000000000000e+000  0.0000000000000000e+000  0.0000000000000000e+000  0.0000000000000000e+000  1.6922012286098537e-001  0.0000000000000000e+000  0.0000000000000000e+000  0.0000000000000000e+000  0.0000000000000000e+000  0.0000000000000000e+000  0.0000000000000000e+000  0.0000000000000000e+000  0.0000000000000000e+000 -5.8070276081990585e-002  0.0000000000000000e+000  0.0000000000000000e+000  0.0000000000000000e+000 -1.4922044752566618e-001  0.0000000000000000e+000  0.0000000000000000e+000 -8.1462458575262658e-002  0.0000000000000000e+000  0.0000000000000000e+000  0.0000000000000000e+000  0.0000000000000000e+000  0.0000000000000000e+000  0.0000000000000000e+000  6.0988152093954515e-002  1.0146130636668563e-001  0.0000000000000000e+000  3.0332820593329077e-002  0.0000000000000000e+000  0.0000000000000000e+000  0.0000000000000000e+000  0.0000000000000000e+000  0.0000000000000000e+000  0.0000000000000000e+000  0.0000000000000000e+000 -1.4763820697926985e-001 -2.6034587195601744e-001  0.0000000000000000e+000  2.5314913483254198e-001  0.0000000000000000e+000  8.1073075412545215e-002 -6.0162806094516810e-002  1.9192740915006445e-001  0.0000000000000000e+000  0.0000000000000000e+000 -1.3363940571134514e-001  0.0000000000000000e+000  0.0000000000000000e+000 -1.0055490650290833e-001 -6.6672378838438018e-002 -1.4848873172877639e-001  0.0000000000000000e+000  0.0000000000000000e+000  0.0000000000000000e+000  0.0000000000000000e+000  0.0000000000000000e+000  2.9753056084898871e-001 -1.6795270135929012e-002  8.3047785097838514e-002 -4.9822877285590456e-001  0.0000000000000000e+000  0.0000000000000000e+000  0.0000000000000000e+000  4.4769920930709606e-001 -1.5352099972180094e-001  0.0000000000000000e+000  3.1880387489759590e-002  0.0000000000000000e+000  0.0000000000000000e+000  0.0000000000000000e+000
 -3.0989642237467536e-002  0.0000000000000000e+000 -2.6438058353759800e-002  0.0000000000000000e+000  0.0000000000000000e+000  0.0000000000000000e+000  3.5190078776243644e-001  0.0000000000000000e+000  6.4930448409709518e-002  0.0000000000000000e+000  0.0000000000000000e+000 -2.2997384988972605e-001 -2.3095558098152447e-001  0.0000000000000000e+000  0.0000000000000000e+000  2.6281086153798261e-001 -7.2893709423590544e-003  0.0000000000000000e+000 -1.0157502260560687e-001  0.0000000000000000e+000  0.0000000000000000e+000 -9.1086678047651040e-002  0.0000000000000000e+000  0.0000000000000000e+000  0.0000000000000000e+000  0.0000000000000000e+000  7.4264092125358921e-002  0.0000000000000000e+000  3.0021294588092906e-001  1.1440016862382671e-001  0.0000000000000000e+000  0.0000000000000000e+000  1.3872713808418202e-001 -2.3152645761390306e-001 -2.0032594765631079e-001  0.0000000000000000e+000 -6.7578286317206707e-002  0.0000000000000000e+000 -1.5468267874096140e-002  0.0000000000000000e+000  0.0000000000000000e+000 -5.4477554096491312e-002  1.7299128406058381e-001  0.0000000000000000e+000  0.0000000000000000e+000 -3.2149444394569737e-001  0.0000000000000000e+000  0.0000000000000000e+000  0.0000000000000000e+000 -2.7531363164854439e-001  0.0000000000000000e+000  0.0000000000000000e+000 -4.8388281144530421e-002 -2.3415396033385119e-002  0.0000000000000000e+000  0.0000000000000000e+000  1.9167977957525259e-001  0.0000000000000000e+000  1.2471365729334533e-001 -2.1812761663296146e-001  0.0000000000000000e+000  0.0000000000000000e+000 -8.9987105460512112e-003 -1.2336702643373778e-002 -1.4802037751803310e-001  0.0000000000000000e+000  0.0000000000000000e+000 -2.1891985678410558e-001  0.0000000000000000e+000  0.0000000000000000e+000  0.0000000000000000e+000  0.0000000000000000e+000  0.0000000000000000e+000 -9.2967941950610949e-002  7.8924169702714639e-002  0.0000000000000000e+000  1.3869659915270474e-001 -5.6124901365683003e-002  0.0000000000000000e+000  0.0000000000000000e+000  0.0000000000000000e+000 -2.3617469172818248e-003 -5.3581339686894984e-002  0.0000000000000000e+000  0.0000000000000000e+000  0.0000000000000000e+000  0.0000000000000000e+000  0.0000000000000000e+000  0.0000000000000000e+000  0.0000000000000000e+000  0.0000000000000000e+000  1.3665146530294814e-001  0.0000000000000000e+000  0.0000000000000000e+000  0.0000000000000000e+000 -9.8058578472333541e-003  0.0000000000000000e+000  0.0000000000000000e+000  0.0000000000000000e+000 -7.7589819212618288e-002
  0.0000000000000000e+000  0.0000000000000000e+000  0.0000000000000000e+000  0.0000000000000000e+000  0.0000000000000000e+000  0.0000000000000000e+000  0.0000000000000000e+000 -4.9000009793853626e-002  0.0000000000000000e+000 -1.3360127831652455e-001  2.4275169606069194e-001  0.0000000000000000e+000  0.0000000000000000e+000 -2.2450529177876113e-001  0.0000000000000000e+000  0.0000000000000000e+000  0.0000000000000000e+000  0.0000000000000000e+000  0.0000000000000000e+000  0.0000000000000000e+000 -1.5963368153044727e-001  0.0000000000000000e+000  0.0000000000000000e+000 -1.4956887393560456e-001  0.0000000000000000e+000  0.0000000000000000e+000  0.0000000000000000e+000  0.0000000000000000e+000  0.0000000000000000e+000  0.0000000000000000e+000  0.0000000000000000e+000 -3.0751036875265336e-001  0.0000000000000000e+000  0.0000000000000000e+000  0.0000000000000000e+000  0.0000000000000000e+000  0.0000000000000000e+000  0.0000000000000000e+000  0.0000000000000000e+000  0.0000000000000000e+000  9.2646640025536478e-002  0.0000000000000000e+000  0.0000000000000000e+000  0.0000000000000000e+000 -1.2274274634812730e-001  0.0000000000000000e+000  0.0000000000000000e+000  9.1863860302420788e-002  0.0000000000000000e+000  0.0000000000000000e+000  0.0000000000000000e+000  0.0000000000000000e+000  0.0000000000000000e+000  0.0000000000000000e+000 -2.4000872204538901e-001 -5.8609892649424379e-002  0.0000000000000000e+000  2.4799182746990542e-001  0.0000000000000000e+000  0.0000000000000000e+000  0.0000000000000000e+000  0.0000000000000000e+000  0.0000000000000000e+000  0.0000000000000000e+000  0.0000000000000000e+000  2.7501090398760763e-002  2.5352098326322314e-001  0.0000000000000000e+000 -3.0667522179892520e-001  0.0000000000000000e+000  2.6645633437623167e-001  4.9077141974932740e-003  1.8602548296469110e-001  0.0000000000000000e+000  0.0000000000000000e+000  1.2329724254549958e-001  0.0000000000000000e+000  0.0000000000000000e+000  1.1393719426053298e-001 -7.8649261936893908e-002  1.5821323651196770e-001  0.0000000000000000e+000  0.0000000000000000e+000  0.0000000000000000e+000  0.0000000000000000e+000  0.0000000000000000e+000 -2.0812623612833772e-001 -9.6854486725488062e-002  6.6788324057427198e-002 -7.6578242556860923e-002  0.0000000000000000e+000  0.0000000000000000e+000  0.0000000000000000e+000  3.2812857302614717e-001 -2.3004450340094637e-001  0.0000000000000000e+000 -1.6017293255360612e-001  0.0000000000000000e+000  0.0000000000000000e+000  0.0000000000000000e+000
  0.0000000000000000e+000  0.0000000000000000e+000  0.0000000000000000e+000  0.0000000000000000e+000  0.0000000000000000e+000  0.0000000000000000e+000  0.0000000000000000e+000  2.2868800746979887e-001  0.0000000000000000e+000 -3.6149591837478001e-001  5.1489674838242849e-002  0.0000000000000000e+000  0.0000000000000000e+000  1.5989024556206288e-001  0.0000000000000000e+000  0.0000000000000000e+000  0.0000000000000000e+000  0.0000000000000000e+000  0.0000000000000000e+000  0.0000000000000000e+000 -2.0544653026866691e-001  0.0000000000000000e+000  0.0000000000000000e+000  1.5432510289429541e-001  0.0000000000000000e+000  0.0000000000000000e+000  0.0000000000000000e+000  0.0000000000000000e+000  0.0000000000000000e+000  0.0000000000000000e+000  0.0000000000000000e+000  5.6403664766287963e-002  0.0000000000000000e+000  0.0000000000000000e+000  0.0000000000000000e+000  0.0000000000000000e+000  0.0000000000000000e+000  0.0000000000000000e+000  0.0000000000000000e+000  0.0000000000000000e+000  3.8947636522938989e-001  0.0000000000000000e+000  0.0000000000000000e+000  0.0000000000000000e+000 -3.7688583163960128e-002  0.0000000000000000e+000  0.0000000000000000e+000 -4.2865562482794009e-003  0.0000000000000000e+000  0.0000000000000000e+000  0.0000000000000000e+000  0.0000000000000000e+000  0.0000000000000000e+000  0.0000000000000000e+000  2.8918891422194554e-001 -4.5658780474910989e-002  0.0000000000000000e+000  1.5411000532326255e-001  0.0000000000000000e+000  0.0000000000000000e+000  0.0000000000000000e+000  0.0000000000000000e+000  0.0000000000000000e+000  0.0000000000000000e+000  0.0000000000000000e+000 -1.3621528202319932e-001 -1.3605499636437590e-001  0.0000000000000000e+000 -1.6481303591462361e-002  0.0000000000000000e+000 -1.0021915985001822e-001 -1.3822966793897709e-001 -3.8129896985878253e-001  0.0000000000000000e+000  0.0000000000000000e+000  9.2438725352046142e-002  0.0000000000000000e+000  0.0000000000000000e+000  1.2184725888143277e-001  1.0378126922221377e-001 -9.3930232282193105e-002  0.0000000000000000e+000  0.0000000000000000e+000  0.0000000000000000e+000  0.0000000000000000e+000  0.0000000000000000e+000 -3.6222370896466155e-001  1.8619610879431714e-001 -5.4327391349327389e-002  1.3406292031874351e-002  0.0000000000000000e+000  0.0000000000000000e+000  0.0000000000000000e+000  7.2141293580054056e-002 -3.9016532650230001e-002  0.0000000000000000e+000 -1.6251045860466684e-001  0.0000000000000000e+000  0.0000000000000000e+000  0.0000000000000000e+000
 -1.2046113191828431e-001  0.0000000000000000e+000  4.2406922596278074e-001  0.0000000000000000e+000  0.0000000000000000e+000  0.0000000000000000e+000  6.9461463406868734e-002  0.0000000000000000e+000  1.4709989623966616e-001  0.0000000000000000e+000  0.0000000000000000e+000  1.3924761772906030e-001  1.2250943841098164e-001  0.0000000000000000e+000  0.0000000000000000e+000  2.9101518263688347e-001 -1.6473305764889509e-001  0.0000000000000000e+000 -9.0825734241336997e-002  0.0000000000000000e+000  0.0000000000000000e+000 -4.6448025353031629e-002  0.0000000000000000e+000  0.0000000000000000e+000  0.0000000000000000e+000  0.0000000000000000e+000 -1.4318561531038518e-001  0.0000000000000000e+000  6.9856777734364828e-002 -1.5720237111778571e-001  0.0000000000000000e+000  0.0000000000000000e+000 -3.5266949879295600e-002 -1.6875714490923698e-002  2.8017189365561503e-002  0.0000000000000000e+000 -1.9540502218963499e-001  0.0000000000000000e+000 -3.5307275193291451e-002  0.0000000000000000e+000  0.0000000000000000e+000 -5.0290941507408891e-002  1.2397327825618883e-001  0.0000000000000000e+000  0.0000000000000000e+000  1.1938872009195768e-001  0.0000000000000000e+000  0.0000000000000000e+000  0.0000000000000000e+000  1.5229673468743837e-001  0.0000000000000000e+000  0.0000000000000000e+000 -8.1542888661199742e-002  2.6141506202988407e-001  0.0000000000000000e+000  0.0000000000000000e+000  6.7209858969651926e-002  0.0000000000000000e+000 -3.2297632287261058e-001 -2.4825495908740142e-001  0.0000000000000000e+000  0.0000000000000000e+000  1.7074610597888382e-001  1.4287064871764080e-001 -5.1756261661185458e-002  0.0000000000000000e+000  0.0000000000000000e+000 -1.3615863438356940e-001  0.0000000000000000e+000  0.0000000000000000e+000  0.0000000000000000e+000  0.0000000000000000e+000  0.0000000000000000e+000  1.4327294201226770e-001  8.2961711890678858e-002  0.0000000000000000e+000 -2.6600826951640610e-001 -6.9679297300369009e-002  0.0000000000000000e+000  0.0000000000000000e+000  0.0000000000000000e+000  9.5874364753391977e-002  1.5707783341965986e-001  0.0000000000000000e+000  0.0000000000000000e+000  0.0000000000000000e+000  0.0000000000000000e+000  0.0000000000000000e+000  0.0000000000000000e+000  0.0000000000000000e+000  0.0000000000000000e+000 -1.3772852499197887e-002  0.0000000000000000e+000  0.0000000000000000e+000  0.0000000000000000e+000 -7.5440711632225987e-002  0.0000000000000000e+000  0.0000000000000000e+000  0.0000000000000000e+000  1.2794673067449638e-001
  1.2326607889221410e-001  0.0000000000000000e+000  1.1350891376550028e-001  0.0000000000000000e+000  0.0000000000000000e+000  0.0000000000000000e+000 -2.6709982069511540e-001  0.0000000000000000e+000 -1.0182455063684341e-001  0.0000000000000000e+000  0.0000000000000000e+000  1.2371766650584774e-001 -4.7433621574671020e-003  0.0000000000000000e+000  0.0000000000000000e+000  2.3072230690301135e-001 -1.8636801557594659e-002  0.0000000000000000e+000 -2.1343108500685454e-001  0.0000000000000000e+000  0.0000000000000000e+000  3.1273044785687637e-001  0.0000000000000000e+000  0.0000000000000000e+000  0.0000000000000000e+000  0.0000000000000000e+000 -1.8927208825663913e-002  0.0000000000000000e+000  2.4013575112682048e-001  5.4221557225686952e-002  0.0000000000000000e+000  0.0000000000000000e+000  5.0094724743747564e-002  1.7264738045388545e-002 -7.4864039264638055e-002  0.0000000000000000e+000  7.8421316054549661e-002  0.0000000000000000e+000  3.6548278150284420e-002  0.0000000000000000e+000  0.0000000000000000e+000 -8.6308721627506080e-002 -1.2215067714704488e-001  0.0000000000000000e+000  0.0000000000000000e+000  1.8092364912202587e-002  0.0000000000000000e+000  0.0000000000000000e+000  0.0000000000000000e+000 -2.7544903290157946e-001  0.0000000000000000e+000  0.0000000000000000e+000 -3.2116730931045584e-001 -4.6607478404876689e-002  0.0000000000000000e+000  0.0000000000000000e+000 -1.1298182177517784e-002  0.0000000000000000e+000  2.5413718678514552e-001  1.5219760690152420e-001  0.0000000000000000e+000  0.0000000000000000e+000  1.0803540578584486e-002  4.7646833799408400e-002 -7.0314868861604582e-002  0.0000000000000000e+000  0.0000000000000000e+000  1.6510823805278982e-001  0.0000000000000000e+000  0.0000000000000000e+000  0.0000000000000000e+000  0.0000000000000000e+000  0.0000000000000000e+000  1.1966296713712468e-001 -1.1967717784828259e-001  0.0000000000000000e+000 -3.8251402825251540e-001  4.6513791607844350e-002  0.0000000000000000e+000  0.0000000000000000e+000  0.0000000000000000e+000  1.8539273225454961e-001 -1.0657551314798036e-001  0.0000000000000000e+000  0.0000000000000000e+000  0.0000000000000000e+000  0.0000000000000000e+000  0.0000000000000000e+000  0.0000000000000000e+000  0.0000000000000000e+000  0.0000000000000000e+000  4.1771700967784473e-002  0.0000000000000000e+000  0.0000000000000000e+000  0.0000000000000000e+000 -8.2163122150222187e-002  0.0000000000000000e+000  0.0000000000000000e+000  0.0000000000000000e+000 -2.0828161541149681e-001
  0.0000000000000000e+000  0.0000000000000000e+000  0.0000000000000000e+000  0.0000000000000000e+000  0.0000000000000000e+000  0.0000000000000000e+000  0.0000000000000000e+000  1.9722500234731893e-001  0.0000000000000000e+000 -2.5861781423891911e-001  2.0252204018191000e-001  0.0000000000000000e+000  0.0000000000000000e+000 -1.8389452232618198e-001  0.0000000000000000e+000  0.0000000000000000e+000  0.0000000000000000e+000  0.0000000000000000e+000  0.0000000000000000e+000  0.0000000000000000e+000  3.2343482369268324e-002  0.0000000000000000e+000  0.0000000000000000e+000 -8.6389358711867051e-002  0.0000000000000000e+000  0.0000000000000000e+000  0.0000000000000000e+000  0.0000000000000000e+000  0.0000000000000000e+000  0.0000000000000000e+000  0.0000000000000000e+000  7.6297468833582405e-002  0.0000000000000000e+000  0.0000000000000000e+000  0.0000000000000000e+000  0.0000000000000000e+000  0.0000000000000000e+000  0.0000000000000000e+000  0.0000000000000000e+000  0.0000000000000000e+000  1.2157783220888438e-001  0.0000000000000000e+000  0.0000000000000000e+000  0.0000000000000000e+000 -9.7272666114667949e-002  0.0000000000000000e+000  0.0000000000000000e+000  2.9769990908041660e-001  0.0000000000000000e+000  0.0000000000000000e+000  0.0000000000000000e+000  0.0000000000000000e+000  0.0000000000000000e+000  0.0000000000000000e+000  1.8758896477391226e-001  4.1244821010796040e-001  0.0000000000000000e+000 -3.2556580119175071e-001  0.0000000000000000e+000  0.0000000000000000e+000  0.0000000000000000e+000  0.0000000000000000e+000  0.0000000000000000e+000  0.0000000000000000e+000  0.0000000000000000e+000 -5.3679860546513788e-002  1.1368782602275787e-001  0.0000000000000000e+000  8.3580969777241151e-002  0.0000000000000000e+000  9.2823009360299150e-002  3.1589586584065582e-001  2.4749726586522702e-001  0.0000000000000000e+000  0.0000000000000000e+000 -4.8245885048607745e-002  0.0000000000000000e+000  0.0000000000000000e+000 -9.5648271302772744e-002 -1.3597821568999990e-001 -7.8185667905420531e-002  0.0000000000000000e+000  0.0000000000000000e+000  0.0000000000000000e+000  0.0000000000000000e+000  0.0000000000000000e+000 -1.7154078686142152e-001 -6.7464442236269045e-002 -2.8289223511810246e-001  7.1892749356562410e-002  0.0000000000000000e+000  0.0000000000000000e+000  0.0000000000000000e+000 -1.6263783077970267e-001  3.6948487281363726e-002  0.0000000000000000e+000  7.3268802514760936e-002  0.0000000000000000e+000  0.0000000000000000e+000  0.0000000000000000e+000
  0.0000000000000000e+000  1.5818677747404711e-002  0.0000000000000000e+000 -2.0054913441008734e-001 -4.0837229772042710e-002 -8.1135476088499379e-003  0.0000000000000000e+000  0.0000000000000000e+000  0.0000000000000000e+000  0.0000000000000000e+000  0.0000000000000000e+000  0.0000000000000000e+000  0.0000000000000000e+000  0.0000000000000000e+000  4.2361881031920939e-001  0.0000000000000000e+000  0.0000000000000000e+000 -1.3508821963706719e-002  0.0000000000000000e+000 -2.7049144287031660e-003  0.0000000000000000e+000  0.0000000000000000e+000  5.3277767898877795e-002  0.0000000000000000e+000 -1.5628748623236327e-001 -2.4038871590836658e-001  0.0000000000000000e+000  2.5684535150418519e-001  0.0000000000000000e+000  0.0000000000000000e+000  2.4126323523666490e-001  0.0000000000000000e+000  0.0000000000000000e+000  0.0000000000000000e+000  0.0000000000000000e+000  2.2253870832066236e-001  0.0000000000000000e+000  2.0391099017299077e-001  0.0000000000000000e+000 -5.6725106905168212e-003  0.0000000000000000e+000  0.0000000000000000e+000  0.0000000000000000e+000  5.4512085835325269e-004  0.0000000000000000e+000  0.0000000000000000e+000 -3.0999689672474566e-002  0.0000000000000000e+000 -8.0017236218132212e-002  0.0000000000000000e+000 -1.6914368061903928e-001 -6.1089813234741594e-002  0.0000000000000000e+000  0.0000000000000000e+000  0.0000000000000000e+000  0.0000000000000000e+000  0.0000000000000000e+000  0.0000000000000000e+000  0.0000000000000000e+000  0.0000000000000000e+000  4.0205734767020651e-001 -1.0801608646477065e-001  0.0000000000000000e+000  0.0000000000000000e+000  0.0000000000000000e+000  0.0000000000000000e+000  0.0000000000000000e+000  0.0000000000000000e+000  0.0000000000000000e+000  2.0298225374876652e-001  0.0000000000000000e+000  0.0000000000000000e+000  0.0000000000000000e+000  0.0000000000000000e+000  0.0000000000000000e+000  0.0000000000000000e+000  0.0000000000000000e+000  0.0000000000000000e+000  0.0000000000000000e+000  0.0000000000000000e+000  0.0000000000000000e+000  0.0000000000000000e+000  0.0000000000000000e+000  2.2340634311377192e-001  2.5481353025095806e-002 -1.7127883664647536e-001  0.0000000000000000e+000  0.0000000000000000e+000  0.0000000000000000e+000  0.0000000000000000e+000  1.0506335782074493e-001  0.0000000000000000e+000  2.0526805392206227e-001  0.0000000000000000e+000  0.0000000000000000e+000  0.0000000000000000e+000  0.0000000000000000e+000  3.0051565309654449e-001 -1.3627164795922547e-002  0.0000000000000000e+000
  1.1557522836474685e-001  0.0000000000000000e+000  3.0704733394229956e-002  0.0000000000000000e+000  0.0000000000000000e+000  0.0000000000000000e+000 -3.0626916497303530e-001  0.0000000000000000e+000 -3.3202441800498562e-002  0.0000000000000000e+000  0.0000000000000000e+000  1.0392689922609441e-001 -1.5589478000921553e-001  0.0000000000000000e+000  0.0000000000000000e+000 -1.8765646290902369e-001 -1.8057674823687264e-001  0.0000000000000000e+000 -4.9532622818362716e-002  0.0000000000000000e+000  0.0000000000000000e+000 -1.6488746220096376e-001  0.0000000000000000e+000  0.0000000000000000e+000  0.0000000000000000e+000  0.0000000000000000e+000  2.7116547841781559e-002  0.0000000000000000e+000 -2.1401963840830932e-001  6.6173630566919057e-003  0.0000000000000000e+000  0.0000000000000000e+000  1.4515520756414663e-001 -2.4959095846320023e-001 -6.5002897207994154e-002  0.0000000000000000e+000 -2.4432063132980814e-002  0.0000000000000000e+000 -1.9618711879842231e-002  0.0000000000000000e+000  0.0000000000000000e+000  5.0124922547121947e-002 -1.1677016044568841e-001  0.0000000000000000e+000  0.0000000000000000e+000 -1.4789343322772616e-001  0.0000000000000000e+000  0.0000000000000000e+000  0.0000000000000000e+000 -2.1100915215296431e-002  0.0000000000000000e+000  0.0000000000000000e+000 -1.2559684179276695e-001 -9.6613038533893388e-004  0.0000000000000000e+000  0.0000000000000000e+000 -5.0775275838292555e-002  0.0000000000000000e+000 -9.8540516470856501e-002  3.4126073534697834e-002  0.0000000000000000e+000  0.0000000000000000e+000  4.0194612530355237e-002 -2.2292784987435610e-001  5.8891270115635851e-002  0.0000000000000000e+000  0.0000000000000000e+000 -3.2282585988507451e-001  0.0000000000000000e+000  0.0000000000000000e+000  0.0000000000000000e+000  0.0000000000000000e+000  0.0000000000000000e+000  1.1357131691836055e-001  1.4107465614781176e-001  0.0000000000000000e+000 -1.8509089502322185e-001 -1.0608828399538019e-001  0.0000000000000000e+000  0.0000000000000000e+000  0.0000000000000000e+000  4.5190289088430133e-002 -1.7413301000320255e-001  0.0000000000000000e+000  0.0000000000000000e+000  0.0000000000000000e+000  0.0000000000000000e+000  0.0000000000000000e+000  0.0000000000000000e+000  0.0000000000000000e+000  0.0000000000000000e+000  3.9182907484404905e-001  0.0000000000000000e+000  0.0000000000000000e+000  0.0000000000000000e+000  3.2183173978702967e-001  0.0000000000000000e+000  0.0000000000000000e+000  0.0000000000000000e+000  1.6910538753641802e-001
 -1.7240812402387279e-001  0.0000000000000000e+000 -1.8975447054561592e-001  0.0000000000000000e+000  0.0000000000000000e+000  0.0000000000000000e+000  2.5984823216775599e-001  0.0000000000000000e+000 -1.5485192495478295e-001  0.0000000000000000e+000  0.0000000000000000e+000  2.3682270266392508e-001  1.5228345868518152e-002  0.0000000000000000e+000  0.0000000000000000e+000 -3.4305315292478961e-001 -1.1016752167133573e-001  0.0000000000000000e+000 -1.1902932894355361e-001  0.0000000000000000e+000  0.0000000000000000e+000 -1.1667611468823241e-001  0.0000000000000000e+000  0.0000000000000000e+000  0.0000000000000000e+000  0.0000000000000000e+000 -1.9225501253010476e-002  0.0000000000000000e+000 -1.4427129141079395e-001 -1.7858589843029296e-001  0.0000000000000000e+000  0.0000000000000000e+000 -3.5226395386516424e-002  6.2782979481059639e-002  1.0613446852284458e-001  0.0000000000000000e+000  4.9691127233199822e-002  0.0000000000000000e+000  2.1507741426767903e-002  0.0000000000000000e+000  0.0000000000000000e+000  1.2091257112093538e-001  1.4686089958481466e-001  0.0000000000000000e+000  0.0000000000000000e+000 -2.1652990035177852e-001  0.0000000000000000e+000  0.0000000000000000e+000  0.0000000000000000e+000 -9.0520118906513194e-002  0.0000000000000000e+000  0.0000000000000000e+000 -3.0499270440982507e-001  1.5251440595582377e-001  0.0000000000000000e+000  0.0000000000000000e+000  1.2006350023493395e-001  0.0000000000000000e+000  3.1095501524083274e-001  4.9042374878123650e-002  0.0000000000000000e+000  0.0000000000000000e+000  1.6447134385975268e-001  1.5050270876429170e-002 -1.2497703151031782e-001  0.0000000000000000e+000  0.0000000000000000e+000  1.0032658082453672e-001  0.0000000000000000e+000  0.0000000000000000e+000  0.0000000000000000e+000  0.0000000000000000e+000  0.0000000000000000e+000  2.0638144523793564e-001  7.3061435563452307e-002  0.0000000000000000e+000 -2.1339371708363166e-002 -1.0344992961927971e-001  0.0000000000000000e+000  0.0000000000000000e+000  0.0000000000000000e+000  1.0978210507381930e-001  2.0464638483600356e-001  0.0000000000000000e+000  0.0000000000000000e+000  0.0000000000000000e+000  0.0000000000000000e+000  0.0000000000000000e+000  0.0000000000000000e+000  0.0000000000000000e+000  0.0000000000000000e+000  1.9718932799189709e-002  0.0000000000000000e+000  0.0000000000000000e+000  0.0000000000000000e+000 -2.1985719620709701e-001  0.0000000000000000e+000  0.0000000000000000e+000  0.0000000000000000e+000  1.4360275333951958e-001
  0.0000000000000000e+000  2.2693653293975938e-001  0.0000000000000000e+000 -3.2796834469275110e-001 -1.3074681039625380e-001  1.5505608558988006e-002  0.0000000000000000e+000  0.0000000000000000e+000  0.0000000000000000e+000  0.0000000000000000e+000  0.0000000000000000e+000  0.0000000000000000e+000  0.0000000000000000e+000  0.0000000000000000e+000 -2.2988943649902716e-001  0.0000000000000000e+000  0.0000000000000000e+000 -3.8912105022245215e-002  0.0000000000000000e+000 -2.6751462345802890e-002  0.0000000000000000e+000  0.0000000000000000e+000  9.6844384423969809e-002  0.0000000000000000e+000 -3.3763267348680981e-001 -1.9155396698224086e-001  0.0000000000000000e+000  7.2006361487742393e-002  0.0000000000000000e+000  0.0000000000000000e+000  7.0374320621916120e-002  0.0000000000000000e+000  0.0000000000000000e+000  0.0000000000000000e+000  0.0000000000000000e+000 -3.8318101098015933e-001  0.0000000000000000e+000  1.1816378133621659e-001  0.0000000000000000e+000  1.0098169801231302e-001  0.0000000000000000e+000  0.0000000000000000e+000  0.0000000000000000e+000 -5.9093722280506147e-002  0.0000000000000000e+000  0.0000000000000000e+000 -2.5780248695050439e-001  0.0000000000000000e+000 -1.8778732871597376e-001  0.0000000000000000e+000  3.1152567522311314e-001  1.4009393180851187e-001  0.0000000000000000e+000  0.0000000000000000e+000  0.0000000000000000e+000  0.0000000000000000e+000  0.0000000000000000e+000  0.0000000000000000e+000  0.0000000000000000e+000  0.0000000000000000e+000 -5.9276969508697153e-002  1.5229819919889420e-001  0.0000000000000000e+000  0.0000000000000000e+000  0.0000000000000000e+000  0.0000000000000000e+000  0.0000000000000000e+000  0.0000000000000000e+000  0.0000000000000000e+000 -2.1409176520371800e-001  0.0000000000000000e+000  0.0000000000000000e+000  0.0000000000000000e+000  0.0000000000000000e+000  0.0000000000000000e+000  0.0000000000000000e+000  0.0000000000000000e+000  0.0000000000000000e+000  0.0000000000000000e+000  0.0000000000000000e+000  0.0000000000000000e+000  0.0000000000000000e+000  0.0000000000000000e+000  1.0074653192767119e-001  4.8335888446555196e-002 -2.2675837203390700e-001  0.0000000000000000e+000  0.0000000000000000e+000  0.0000000000000000e+000  0.0000000000000000e+000 -1.1704811377759174e-001  0.0000000000000000e+000 -7.4214851215125555e-002  0.0000000000000000e+000  0.0000000000000000e+000  0.0000000000000000e+000  0.0000000000000000e+000  1.1343720460022055e-001  1.9212357886394846e-001  0.0000000000000000e+000
  4.6867492773630059e-002  0.0000000000000000e+000  8.1944800753430802e-002  0.0000000000000000e+000  0.0000000000000000e+000  0.0000000000000000e+000 -4.6578289934468477e-002  0.0000000000000000e+000  6.4253668428804034e-002  0.0000000000000000e+000  0.0000000000000000e+000 -1.4688624668232472e-001  2.2918173007355400e-001  0.0000000000000000e+000  0.0000000000000000e+000  7.9607248387162113e-002  1.4355954847776792e-001  0.0000000000000000e+000 -2.9881534581203328e-001  0.0000000000000000e+000  0.0000000000000000e+000  1.3911946585813090e-002  0.0000000000000000e+000  0.0000000000000000e+000  0.0000000000000000e+000  0.0000000000000000e+000 -1.8860427902810117e-001  0.0000000000000000e+000 -2.8198196616854319e-002 -7.9501596851344836e-002  0.0000000000000000e+000  0.0000000000000000e+000 -3.3875862783659799e-001 -1.5491400421597887e-001  2.8815091168354007e-001  0.0000000000000000e+000 -2.6105287784212489e-001  0.0000000000000000e+000 -2.4082839310529004e-003  0.0000000000000000e+000  0.0000000000000000e+000  1.3031361808871292e-001  2.5006140164377411e-002  0.0000000000000000e+000  0.0000000000000000e+000 -5.4314280413470209e-002  0.0000000000000000e+000  0.0000000000000000e+000  0.0000000000000000e+000 -2.5248621124602499e-001  0.0000000000000000e+000  0.0000000000000000e+000  1.2008520345760854e-001  1.6725731259767551e-001  0.0000000000000000e+000  0.0000000000000000e+000 -3.4086363745422441e-003  0.0000000000000000e+000  6.4037849231321692e-002  1.8817320321684533e-001  0.0000000000000000e+000  0.0000000000000000e+000  2.3448084147192780e-002 -1.0840862345812557e-001 -1.1736712425072134e-001  0.0000000000000000e+000  0.0000000000000000e+000  1.6726280110926939e-001  0.0000000000000000e+000  0.0000000000000000e+000  0.0000000000000000e+000  0.0000000000000000e+000  0.0000000000000000e+000 -1.9139382003315922e-001 -1.3511947159150337e-002  0.0000000000000000e+000  1.8103887977906152e-001  1.6338736963562164e-001  0.0000000000000000e+000  0.0000000000000000e+000  0.0000000000000000e+000  1.5056350972258520e-001 -8.7429619332325004e-003  0.0000000000000000e+000  0.0000000000000000e+000  0.0000000000000000e+000  0.0000000000000000e+000  0.0000000000000000e+000  0.0000000000000000e+000  0.0000000000000000e+000  0.0000000000000000e+000  2.1651418573423784e-001  0.0000000000000000e+000  0.0000000000000000e+000  0.0000000000000000e+000  2.0440014885841193e-001  0.0000000000000000e+000  0.0000000000000000e+000  0.0000000000000000e+000  1.8348204087290157e-001
  0.0000000000000000e+000  1.7676252507128391e-002  0.0000000000000000e+000 -4.7867192042496461e-002  3.7078734242837107e-002  2.4181629648152680e-002  0.0000000000000000e+000  0.0000000000000000e+000  0.0000000000000000e+000  0.0000000000000000e+000  0.0000000000000000e+000  0.0000000000000000e+000  0.0000000000000000e+000  0.0000000000000000e+000  3.3991119086838273e-001  0.0000000000000000e+000  0.0000000000000000e+000 -3.5348193414012463e-002  0.0000000000000000e+000  4.7679550269286858e-001  0.0000000000000000e+000  0.0000000000000000e+000 -3.2374765484461672e-002  0.0000000000000000e+000 -1.0969585689026373e-001  1.5135086884481214e-001  0.0000000000000000e+000  2.8098633387485678e-001  0.0000000000000000e+000  0.0000000000000000e+000  1.2968196455107817e-001  0.0000000000000000e+000  0.0000000000000000e+000  0.0000000000000000e+000  0.0000000000000000e+000 -4.4289237814205140e-001  0.0000000000000000e+000 -2.5227035290688218e-002  0.0000000000000000e+000  1.1698503076268146e-001  0.0000000000000000e+000  0.0000000000000000e+000  0.0000000000000000e+000 -1.4445093946911974e-001  0.0000000000000000e+000  0.0000000000000000e+000  1.0082484540547026e-001  0.0000000000000000e+000  1.6459658677323180e-001  0.0000000000000000e+000 -7.9060950213026809e-002 -8.6096455145654796e-002  0.0000000000000000e+000  0.0000000000000000e+000  0.0000000000000000e+000  0.0000000000000000e+000  0.0000000000000000e+000  0.0000000000000000e+000  0.0000000000000000e+000  0.0000000000000000e+000  4.2210703112285398e-002  1.1838434391055747e-001  0.0000000000000000e+000  0.0000000000000000e+000  0.0000000000000000e+000  0.0000000000000000e+000  0.0000000000000000e+000  0.0000000000000000e+000  0.0000000000000000e+000  5.8569112879450408e-002  0.0000000000000000e+000  0.0000000000000000e+000  0.0000000000000000e+000  0.0000000000000000e+000  0.0000000000000000e+000  0.0000000000000000e+000  0.0000000000000000e+000  0.0000000000000000e+000  0.0000000000000000e+000  0.0000000000000000e+000  0.0000000000000000e+000  0.0000000000000000e+000  0.0000000000000000e+000 -1.3570730270221726e-001  3.8602953898246604e-002 -1.3764037296321627e-002  0.0000000000000000e+000  0.0000000000000000e+000  0.0000000000000000e+000  0.0000000000000000e+000  1.1062616898453301e-001  0.0000000000000000e+000 -3.2310701515614193e-001  0.0000000000000000e+000  0.0000000000000000e+000  0.0000000000000000e+000  0.0000000000000000e+000 -2.2782414054992159e-001 -1.7154818729991167e-001  0.0000000000000000e+000
  0.0000000000000000e+000  0.0000000000000000e+000  0.0000000000000000e+000  0.0000000000000000e+000  0.0000000000000000e+000  0.0000000000000000e+000  0.0000000000000000e+000 -2.6584734770439031e-002  0.0000000000000000e+000  2.0595364265137209e-001 -6.6944230556302609e-002  0.0000000000000000e+000  0.0000000000000000e+000 -2.2090573483503673e-001  0.0000000000000000e+000  0.0000000000000000e+000  0.0000000000000000e+000  0.0000000000000000e+000  0.0000000000000000e+000  0.0000000000000000e+000  2.2889069569004675e-001  0.0000000000000000e+000  0.0000000000000000e+000  7.6170881567650447e-005  0.0000000000000000e+000  0.0000000000000000e+000  0.0000000000000000e+000  0.0000000000000000e+000  0.0000000000000000e+000  0.0000000000000000e+000  0.0000000000000000e+000  2.7120320681492333e-001  0.0000000000000000e+000  0.0000000000000000e+000  0.0000000000000000e+000  0.0000000000000000e+000  0.0000000000000000e+000  0.0000000000000000e+000  0.0000000000000000e+000  0.0000000000000000e+000 -2.1092768299306250e-001  0.0000000000000000e+000  0.0000000000000000e+000  0.0000000000000000e+000  2.8030968630997001e-002  0.0000000000000000e+000  0.0000000000000000e+000  2.4800197267631555e-001  0.0000000000000000e+000  0.0000000000000000e+000  0.0000000000000000e+000  0.0000000000000000e+000  0.0000000000000000e+000  0.0000000000000000e+000  9.9842278742475671e-002  2.8047827297758010e-001  0.0000000000000000e+000  1.0999023537819040e-001  0.0000000000000000e+000  0.0000000000000000e+000  0.0000000000000000e+000  0.0000000000000000e+000  0.0000000000000000e+000  0.0000000000000000e+000  0.0000000000000000e+000  1.2246266027354314e-002 -1.2888303521080272e-001  0.0000000000000000e+000 -1.8184027192234745e-001  0.0000000000000000e+000 -1.8581905967664189e-001 -1.7584647815888474e-001 -2.0300606976265487e-001  0.0000000000000000e+000  0.0000000000000000e+000 -7.4764255024138318e-002  0.0000000000000000e+000  0.0000000000000000e+000  1.0774223974173186e-002 -2.8600946284077450e-001 -1.9143384445737491e-002  0.0000000000000000e+000  0.0000000000000000e+000  0.0000000000000000e+000  0.0000000000000000e+000  0.0000000000000000e+000 -1.5692530403113275e-001  1.5784083823132931e-002  1.5763428955523358e-002  3.0888766145492458e-001  0.0000000000000000e+000  0.0000000000000000e+000  0.0000000000000000e+000  4.2924138419015589e-001 -1.4363808252195534e-001  0.0000000000000000e+000  1.8984071973339095e-002  0.0000000000000000e+000  0.0000000000000000e+000  0.0000000000000000e+000
 -1.1746276930191395e-001  0.0000000000000000e+000  1.3531642829955304e-001  0.0000000000000000e+000  0.0000000000000000e+000  0.0000000000000000e+000 -1.0321873400202450e-002  0.0000000000000000e+000 -4.8141223463666039e-001  0.0000000000000000e+000  0.0000000000000000e+000 -7.4273470286631352e-002 -1.6984999330125275e-001  0.0000000000000000e+000  0.0000000000000000e+000  1.2651551920131793e-001  8.9265323426128175e-003  0.0000000000000000e+000 -3.0556235951660966e-002  0.0000000000000000e+000  0.0000000000000000e+000 -4.1278332922827399e-002  0.0000000000000000e+000  0.0000000000000000e+000  0.0000000000000000e+000  0.0000000000000000e+000  4.1540298183796365e-001  0.0000000000000000e+000 -1.6802353462965247e-001  1.3080273893569493e-002  0.0000000000000000e+000  0.0000000000000000e+000  6.9816721778829180e-002  1.2163041781033229e-001 -1.2047915114948954e-001  0.0000000000000000e+000 -2.5095581143673856e-001  0.0000000000000000e+000  2.6576126697925956e-001  0.0000000000000000e+000  0.0000000000000000e+000  8.6548262845611096e-002  6.1725785203245252e-002  0.0000000000000000e+000  0.0000000000000000e+000  9.8814431068794076e-002  0.0000000000000000e+000  0.0000000000000000e+000  0.0000000000000000e+000 -1.8272311537208263e-001  0.0000000000000000e+000  0.0000000000000000e+000  2.7672278765516665e-002  2.3541346835433699e-001  0.0000000000000000e+000  0.0000000000000000e+000  8.6501035924565581e-002  0.0000000000000000e+000 -1.0886335499853945e-001  3.8989328752802629e-002  0.0000000000000000e+000  0.0000000000000000e+000  1.3874674048417811e-002  1.0288397094555982e-001  1.7346164478812234e-001  0.0000000000000000e+000  0.0000000000000000e+000  1.8378431486845684e-001  0.0000000000000000e+000  0.0000000000000000e+000  0.0000000000000000e+000  0.0000000000000000e+000  0.0000000000000000e+000 -5.9664325704528856e-002 -1.9710854095876751e-001  0.0000000000000000e+000  2.1296278442858464e-002 -1.3553892462545822e-001  0.0000000000000000e+000  0.0000000000000000e+000  0.0000000000000000e+000 -8.8406662395510621e-002 -9.9530368274518638e-002  0.0000000000000000e+000  0.0000000000000000e+000  0.0000000000000000e+000  0.0000000000000000e+000  0.0000000000000000e+000  0.0000000000000000e+000  0.0000000000000000e+000  0.0000000000000000e+000  1.8151482736685418e-003  0.0000000000000000e+000  0.0000000000000000e+000  0.0000000000000000e+000  5.1125959744718556e-002  0.0000000000000000e+000  0.0000000000000000e+000  0.0000000000000000e+000  1.6270970659573519e-001
  0.0000000000000000e+000 -9.1235707856397452e-003  0.0000000000000000e+000 -2.5575558296013495e-001 -7.1674033235872528e-002 -2.4059471120216558e-001  0.0000000000000000e+000  0.0000000000000000e+000  0.0000000000000000e+000  0.0000000000000000e+000  0.0000000000000000e+000  0.0000000000000000e+000  0.0000000000000000e+000  0.0000000000000000e+000 -1.6878818948492019e-001  0.0000000000000000e+000  0.0000000000000000e+000  1.6736605593124015e-001  0.0000000000000000e+000  1.8249338403626192e-002  0.0000000000000000e+000  0.0000000000000000e+000  2.9316568486665673e-001  0.0000000000000000e+000  7.9519065119889501e-002  2.1445022883116396e-001  0.0000000000000000e+000  1.9327861285392031e-001  0.0000000000000000e+000  0.0000000000000000e+000 -3.0751822151563213e-001  0.0000000000000000e+000  0.0000000000000000e+000  0.0000000000000000e+000  0.0000000000000000e+000  3.2131316089755996e-001  0.0000000000000000e+000  1.3169383656152087e-001  0.0000000000000000e+000  2.7131128210721872e-001  0.0000000000000000e+000  0.0000000000000000e+000  0.0000000000000000e+000  2.6729417090252713e-002  0.0000000000000000e+000  0.0000000000000000e+000  6.4048116212123835e-002  0.0000000000000000e+000 -1.0897583751801015e-001  0.0000000000000000e+000  7.2135810549125462e-002 -4.1307251627134223e-001  0.0000000000000000e+000  0.0000000000000000e+000  0.0000000000000000e+000  0.0000000000000000e+000  0.0000000000000000e+000  0.0000000000000000e+000  0.0000000000000000e+000  0.0000000000000000e+000  4.6565981423798246e-002  8.9168234386882747e-002  0.0000000000000000e+000  0.0000000000000000e+000  0.0000000000000000e+000  0.0000000000000000e+000  0.0000000000000000e+000  0.0000000000000000e+000  0.0000000000000000e+000  4.4545146533887081e-002  0.0000000000000000e+000  0.0000000000000000e+000  0.0000000000000000e+000  0.0000000000000000e+000  0.0000000000000000e+000  0.0000000000000000e+000  0.0000000000000000e+000  0.0000000000000000e+000  0.0000000000000000e+000  0.0000000000000000e+000  0.0000000000000000e+000  0.0000000000000000e+000  0.0000000000000000e+000  9.8926625027969881e-002  7.2580140866395165e-002 -1.9136298924797801e-001  0.0000000000000000e+000  0.0000000000000000e+000  0.0000000000000000e+000  0.0000000000000000e+000 -9.5451853633040470e-002  0.0000000000000000e+000 -2.0156893337119286e-001  0.0000000000000000e+000  0.0000000000000000e+000  0.0000000000000000e+000  0.0000000000000000e+000 -1.6987507344855390e-001 -1.2397627751354298e-001  0.0000000000000000e+000
  0.0000000000000000e+000  0.0000000000000000e+000  0.0000000000000000e+000  0.0000000000000000e+000  0.0000000000000000e+000  0.0000000000000000e+000  0.0000000000000000e+000  5.9289126856857784e-002  0.0000000000000000e+000 -5.7122183648786629e-002 -3.4636916095524439e-002  0.0000000000000000e+000  0.0000000000000000e+000 -4.6353512332889479e-001  0.0000000000000000e+000  0.0000000000000000e+000  0.0000000000000000e+000  0.0000000000000000e+000  0.0000000000000000e+000  0.0000000000000000e+000 -7.9321786253377449e-002  0.0000000000000000e+000  0.0000000000000000e+000 -2.5104412087241748e-002  0.0000000000000000e+000  0.0000000000000000e+000  0.0000000000000000e+000  0.0000000000000000e+000  0.0000000000000000e+000  0.0000000000000000e+000  0.0000000000000000e+000 -1.5353524991197148e-001  0.0000000000000000e+000  0.0000000000000000e+000  0.0000000000000000e+000  0.0000000000000000e+000  0.0000000000000000e+000  0.0000000000000000e+000  0.0000000000000000e+000  0.0000000000000000e+000 -1.6714994458073790e-001  0.0000000000000000e+000  0.0000000000000000e+000  0.0000000000000000e+000  1.7641610692061790e-001  0.0000000000000000e+000  0.0000000000000000e+000 -1.0184927664301276e-001  0.0000000000000000e+000  0.0000000000000000e+000  0.0000000000000000e+000  0.0000000000000000e+000  0.0000000000000000e+000  0.0000000000000000e+000  1.8569262915440587e-001  1.3382161836818007e-001  0.0000000000000000e+000 -3.2404982861407979e-002  0.0000000000000000e+000  0.0000000000000000e+000  0.0000000000000000e+000  0.0000000000000000e+000  0.0000000000000000e+000  0.0000000000000000e+000  0.0000000000000000e+000 -1.9242217972540876e-001  1.0409578340199810e-001  0.0000000000000000e+000  3.9800054701637733e-001  0.0000000000000000e+000 -1.4368281788789407e-002 -4.5600947859457192e-001  1.4454440539531591e-001  0.0000000000000000e+000  0.0000000000000000e+000  7.6737946845271396e-002  0.0000000000000000e+000  0.0000000000000000e+000  8.3374760560439021e-002  1.5293658599184445e-001  1.5294023829413361e-001  0.0000000000000000e+000  0.0000000000000000e+000  0.0000000000000000e+000  0.0000000000000000e+000  0.0000000000000000e+000 -1.4631225639954773e-001  8.5378074274804136e-002  2.6368776628697577e-001  2.5451848855034449e-002  0.0000000000000000e+000  0.0000000000000000e+000  0.0000000000000000e+000 -1.3789007855033214e-001 -5.7876089948062898e-002  0.0000000000000000e+000  8.7273906217123998e-002  0.0000000000000000e+000  0.0000000000000000e+000  0.0000000000000000e+000
  0.0000000000000000e+000  4.4084979867418203e-002  0.0000000000000000e+000 -1.8896573869477806e-001 -8.8824272981624694e-002  3.1524715206329039e-002  0.0000000000000000e+000  0.0000000000000000e+000  0.0000000000000000e+000  0.0000000000000000e+000  0.0000000000000000e+000  0.0000000000000000e+000  0.0000000000000000e+000  0.0000000000000000e+000  2.7894072475303011e-001  0.0000000000000000e+000  0.0000000000000000e+000  6.2753153528362859e-002  0.0000000000000000e+000 -2.3502321324372855e-002  0.0000000000000000e+000  0.0000000000000000e+000  1.4877756481100426e-001  0.0000000000000000e+000  2.3373931623787642e-001 -2.6126270339301153e-002  0.0000000000000000e+000 -5.7944499926460107e-002  0.0000000000000000e+000  0.0000000000000000e+000 -7.7167971159949889e-002  0.0000000000000000e+000  0.0000000000000000e+000  0.0000000000000000e+000  0.0000000000000000e+000 -5.2779633122885652e-002  0.0000000000000000e+000 -2.4826439800103538e-002  0.0000000000000000e+000  8.6049489833958694e-003  0.0000000000000000e+000  0.0000000000000000e+000  0.0000000000000000e+000 -5.3697910843477858e-001  0.0000000000000000e+000  0.0000000000000000e+000 -2.4167671758302089e-002  0.0000000000000000e+000 -2.2280729221661355e-001  0.0000000000000000e+000  2.0155483153690409e-001 -1.3130662527420878e-001  0.0000000000000000e+000  0.0000000000000000e+000  0.0000000000000000e+000  0.0000000000000000e+000  0.0000000000000000e+000  0.0000000000000000e+000  0.0000000000000000e+000  0.0000000000000000e+000 -1.4715340298389563e-002 -2.4486682762626910e-001  0.0000000000000000e+000  0.0000000000000000e+000  0.0000000000000000e+000  0.0000000000000000e+000  0.0000000000000000e+000  0.0000000000000000e+000  0.0000000000000000e+000 -2.0431027047134349e-002  0.0000000000000000e+000  0.0000000000000000e+000  0.0000000000000000e+000  0.0000000000000000e+000  0.0000000000000000e+000  0.0000000000000000e+000  0.0000000000000000e+000  0.0000000000000000e+000  0.0000000000000000e+000  0.0000000000000000e+000  0.0000000000000000e+000  0.0000000000000000e+000  0.0000000000000000e+000 -2.8087972839322900e-001 -3.7099058977824362e-001  2.2297579369544990e-001  0.0000000000000000e+000  0.0000000000000000e+000  0.0000000000000000e+000  0.0000000000000000e+000 -2.0378860237399776e-001  0.0000000000000000e+000  8.6803535427297435e-002  0.0000000000000000e+000  0.0000000000000000e+000  0.0000000000000000e+000  0.0000000000000000e+000  6.5278397882323050e-002  6.5741133008218794e-002  0.0000000000000000e+000
  0.0000000000000000e+000 -1.3536599441967345e-001  0.0000000000000000e+000 -4.8927351444271211e-002 -1.1104791632350447e-001  2.1773438168850072e-002  0.0000000000000000e+000  0.0000000000000000e+000  0.0000000000000000e+000  0.0000000000000000e+000  0.0000000000000000e+000  0.0000000000000000e+000  0.0000000000000000e+000  0.0000000000000000e+000  2.5578161454759274e-002  0.0000000000000000e+000  0.0000000000000000e+000  2.5838653936379005e-002  0.0000000000000000e+000 -1.8821639798417603e-001  0.0000000000000000e+000  0.0000000000000000e+000  4.4943101753211528e-001  0.0000000000000000e+000  1.5583277942939092e-001  1.7451283345022311e-001  0.0000000000000000e+000 -5.6606122061694540e-002  0.0000000000000000e+000  0.0000000000000000e+000  2.6531506027057111e-001  0.0000000000000000e+000  0.0000000000000000e+000  0.0000000000000000e+000  0.0000000000000000e+000 -2.1500270465587201e-001  0.0000000000000000e+000 -7.9019683819755680e-003  0.0000000000000000e+000 -4.6892890827872354e-002  0.0000000000000000e+000  0.0000000000000000e+000  0.0000000000000000e+000  1.7433225912697012e-001  0.0000000000000000e+000  0.0000000000000000e+000  1.6843470264031613e-001  0.0000000000000000e+000  1.0668452542111975e-001  0.0000000000000000e+000  5.6000079535326902e-002  1.0620605485669124e-001  0.0000000000000000e+000  0.0000000000000000e+000  0.0000000000000000e+000  0.0000000000000000e+000  0.0000000000000000e+000  0.0000000000000000e+000  0.0000000000000000e+000  0.0000000000000000e+000 -8.6114151080889226e-002 -3.1214008066943943e-001  0.0000000000000000e+000  0.0000000000000000e+000  0.0000000000000000e+000  0.0000000000000000e+000  0.0000000000000000e+000  0.0000000000000000e+000  0.0000000000000000e+000 -8.5753526508671712e-002  0.0000000000000000e+000  0.0000000000000000e+000  0.0000000000000000e+000  0.0000000000000000e+000  0.0000000000000000e+000  0.0000000000000000e+000  0.0000000000000000e+000  0.0000000000000000e+000  0.0000000000000000e+000  0.0000000000000000e+000  0.0000000000000000e+000  0.0000000000000000e+000  0.0000000000000000e+000 -1.3234660686646277e-001  2.6885090251246613e-001 -1.3222661563985455e-001  0.0000000000000000e+000  0.0000000000000000e+000  0.0000000000000000e+000  0.0000000000000000e+000 -1.3382280699754545e-001  0.0000000000000000e+000 -8.2324760651424772e-002  0.0000000000000000e+000  0.0000000000000000e+000  0.0000000000000000e+000  0.0000000000000000e+000  3.1007273314851957e-001 -3.5503108420143381e-001  0.0000000000000000e+000
  2.3624479561498306e-002  0.0000000000000000e+000 -2.5898288906217459e-001  0.0000000000000000e+000  0.0000000000000000e+000  0.0000000000000000e+000 -1.6992240585476343e-001  0.0000000000000000e+000  5.3378511021195368e-002  0.0000000000000000e+000  0.0000000000000000e+000  9.6715796665227921e-002  1.3326608100190032e-001  0.0000000000000000e+000  0.0000000000000000e+000  1.5891163594253527e-001 -5.2882007267831418e-002  0.0000000000000000e+000 -1.3646744237050346e-001  0.0000000000000000e+000  0.0000000000000000e+000 -1.9772345042247166e-001  0.0000000000000000e+000  0.0000000000000000e+000  0.0000000000000000e+000  0.0000000000000000e+000  2.8609042344360386e-001  0.0000000000000000e+000 -7.9909608718241754e-003  1.4356747249452104e-001  0.0000000000000000e+000  0.0000000000000000e+000 -1.0385011818998098e-001 -9.7287433519189767e-002 -3.6280764509808078e-002  0.0000000000000000e+000 -1.7223669397802909e-002  0.0000000000000000e+000 -3.8734310462878258e-002  0.0000000000000000e+000  0.0000000000000000e+000 -1.5319481737426396e-001 -1.6548727464557811e-001  0.0000000000000000e+000  0.0000000000000000e+000  1.0924861715393263e-002  0.0000000000000000e+000  0.0000000000000000e+000  0.0000000000000000e+000  1.8537464908865323e-001  0.0000000000000000e+000  0.0000000000000000e+000 -4.0970133811869935e-001  2.3477145699883434e-002  0.0000000000000000e+000  0.0000000000000000e+000  1.3514562509619291e-001  0.0000000000000000e+000 -2.5661981041172904e-001  1.4492526351613458e-001  0.0000000000000000e+000  0.0000000000000000e+000  4.6098859843619840e-002  7.8858839765724581e-002 -2.6115428832360915e-001  0.0000000000000000e+000  0.0000000000000000e+000 -2.0337230445830343e-002  0.0000000000000000e+000  0.0000000000000000e+000  0.0000000000000000e+000  0.0000000000000000e+000  0.0000000000000000e+000 -1.3892673148080970e-001 -1.9458724224281806e-001  0.0000000000000000e+000  2.1966076803354898e-001  9.1067692494145730e-002  0.0000000000000000e+000  0.0000000000000000e+000  0.0000000000000000e+000 -1.6854511330304708e-001  2.6068227383599979e-001  0.0000000000000000e+000  0.0000000000000000e+000  0.0000000000000000e+000  0.0000000000000000e+000  0.0000000000000000e+000  0.0000000000000000e+000  0.0000000000000000e+000  0.0000000000000000e+000  9.9131474376506545e-002  0.0000000000000000e+000  0.0000000000000000e+000  0.0000000000000000e+000 -4.4483167154767661e-002  0.0000000000000000e+000  0.0000000000000000e+000  0.0000000000000000e+000 -6.4633317894590661e-002
  0.0000000000000000e+000  3.0632875170516105e-002  0.0000000000000000e+000  1.5523958170452357e-001 -2.1785401476131167e-001 -1.0857644719738030e-001  0.0000000000000000e+000  0.0000000000000000e+000  0.0000000000000000e+000  0.0000000000000000e+000  0.0000000000000000e+000  0.0000000000000000e+000  0.0000000000000000e+000  0.0000000000000000e+000 -1.3153059049983057e-001  0.0000000000000000e+000  0.0000000000000000e+000  1.6811527023945194e-001  0.0000000000000000e+000  1.4100168300899149e-001  0.0000000000000000e+000  0.0000000000000000e+000  2.0169141193405155e-001  0.0000000000000000e+000 -1.6789144341632736e-001 -2.6768184113609755e-001  0.0000000000000000e+000 -2.0351418116229761e-001  0.0000000000000000e+000  0.0000000000000000e+000 -9.7181876526058641e-002  0.0000000000000000e+000  0.0000000000000000e+000  0.0000000000000000e+000  0.0000000000000000e+000 -1.3340845593113132e-001  0.0000000000000000e+000 -2.4548925366612681e-001  0.0000000000000000e+000  2.0582075474415751e-001  0.0000000000000000e+000  0.0000000000000000e+000  0.0000000000000000e+000 -1.0821416493327068e-001  0.0000000000000000e+000  0.0000000000000000e+000  1.5608183417284682e-001  0.0000000000000000e+000  2.1798177055263718e-001  0.0000000000000000e+000 -4.2932528347562199e-002  8.7414814668077642e-002  0.0000000000000000e+000  0.0000000000000000e+000  0.0000000000000000e+000  0.0000000000000000e+000  0.0000000000000000e+000  0.0000000000000000e+000  0.0000000000000000e+000  0.0000000000000000e+000  2.1071175955644814e-001 -6.3743279015379434e-002  0.0000000000000000e+000  0.0000000000000000e+000  0.0000000000000000e+000  0.0000000000000000e+000  0.0000000000000000e+000  0.0000000000000000e+000  0.0000000000000000e+000  1.4250326919654685e-001  0.0000000000000000e+000  0.0000000000000000e+000  0.0000000000000000e+000  0.0000000000000000e+000  0.0000000000000000e+000  0.0000000000000000e+000  0.0000000000000000e+000  0.0000000000000000e+000  0.0000000000000000e+000  0.0000000000000000e+000  0.0000000000000000e+000  0.0000000000000000e+000  0.0000000000000000e+000 -2.3785217504077284e-002 -8.5859223241776875e-002 -2.6615576039390648e-001  0.0000000000000000e+000  0.0000000000000000e+000  0.0000000000000000e+000  0.0000000000000000e+000 -1.2242871923309701e-001  0.0000000000000000e+000  4.3292910266271500e-001  0.0000000000000000e+000  0.0000000000000000e+000  0.0000000000000000e+000  0.0000000000000000e+000 -2.7173409268596532e-001 -1.4692241417921928e-001  0.0000000000000000e+000
 -7.1894551998485906e-002  0.0000000000000000e+000 -1.6369590341425974e-002  0.0000000000000000e+000  0.0000000000000000e+000  0.0000000000000000e+000  2.3797840914825974e-001  0.0000000000000000e+000 -1.3513513010956393e-001  0.0000000000000000e+000  0.0000000000000000e+000  2.8992807882262422e-001  1.9425667938301694e-001  0.0000000000000000e+000  0.0000000000000000e+000  1.9403074517679142e-001 -4.2315730994498514e-002  0.0000000000000000e+000 -9.9020725156730147e-002  0.0000000000000000e+000  0.0000000000000000e+000  1.5963410754017407e-001  0.0000000000000000e+000  0.0000000000000000e+000  0.0000000000000000e+000  0.0000000000000000e+000 -2.0182262627452367e-003  0.0000000000000000e+000 -1.7074117728488136e-001  2.5469117074102449e-001  0.0000000000000000e+000  0.0000000000000000e+000 -1.0914855913180154e-002  2.2903679215227887e-001 -1.1171863445305920e-001  0.0000000000000000e+000  1.2923072979419717e-001  0.0000000000000000e+000 -1.8152757498500355e-001  0.0000000000000000e+000  0.0000000000000000e+000 -1.1453133589055468e-001 -2.8727430215817251e-002  0.0000000000000000e+000  0.0000000000000000e+000 -2.4614803056981693e-001  0.0000000000000000e+000  0.0000000000000000e+000  0.0000000000000000e+000 -2.1199970619595476e-001  0.0000000000000000e+000  0.0000000000000000e+000  4.3746008433608301e-003 -2.5424026287362067e-001  0.0000000000000000e+000  0.0000000000000000e+000 -8.4172790864900038e-002  0.0000000000000000e+000 -3.4100866170143185e-001  1.2983209396425111e-002  0.0000000000000000e+000  0.0000000000000000e+000 -2.2806780561751415e-002 -1.7831454894003873e-001 -3.9582905633597468e-002  0.0000000000000000e+000  0.0000000000000000e+000  1.4554142501459025e-001  0.0000000000000000e+000  0.0000000000000000e+000  0.0000000000000000e+000  0.0000000000000000e+000  0.0000000000000000e+000  3.9872544396745979e-003  2.3584872501944298e-001  0.0000000000000000e+000  2.9024683026310640e-002  3.6903059239270224e-002  0.0000000000000000e+000  0.0000000000000000e+000  0.0000000000000000e+000  1.8298309082821183e-002 -7.2019832193122552e-002  0.0000000000000000e+000  0.0000000000000000e+000  0.0000000000000000e+000  0.0000000000000000e+000  0.0000000000000000e+000  0.0000000000000000e+000  0.0000000000000000e+000  0.0000000000000000e+000 -1.2000159267722404e-001  0.0000000000000000e+000  0.0000000000000000e+000  0.0000000000000000e+000  1.3632763666505768e-001  0.0000000000000000e+000  0.0000000000000000e+000  0.0000000000000000e+000  2.3520547839145833e-001
 -2.2985396873582348e-001  0.0000000000000000e+000  3.2742681689811801e-002  0.0000000000000000e+000  0.0000000000000000e+000  0.0000000000000000e+000 -2.7694823735598356e-001  0.0000000000000000e+000  1.8934438557599012e-001  0.0000000000000000e+000  0.0000000000000000e+000 -2.4556714065260099e-001 -3.2983934567448075e-003  0.0000000000000000e+000  0.0000000000000000e+000  8.9198073825050739e-002  1.0890481676883271e-001  0.0000000000000000e+000 -8.9896257041898200e-002  0.0000000000000000e+000  0.0000000000000000e+000  7.1440308526239046e-002  0.0000000000000000e+000  0.0000000000000000e+000  0.0000000000000000e+000  0.0000000000000000e+000  2.4431512532134200e-002  0.0000000000000000e+000 -1.0646267637981935e-001  1.5012356092937451e-001  0.0000000000000000e+000  0.0000000000000000e+000  1.3500821242880245e-001 -6.4358263590667666e-002  2.6881033778721031e-001  0.0000000000000000e+000  3.4555185219942296e-002  0.0000000000000000e+000 -3.1307155512240593e-002  0.0000000000000000e+000  0.0000000000000000e+000  1.2564367218435890e-001 -1.3026635233929126e-001  0.0000000000000000e+000  0.0000000000000000e+000 -2.7974004033057193e-001  0.0000000000000000e+000  0.0000000000000000e+000  0.0000000000000000e+000  7.4093429268992622e-002  0.0000000000000000e+000  0.0000000000000000e+000 -1.5360464102281093e-001  1.5342076256434747e-001  0.0000000000000000e+000  0.0000000000000000e+000  7.6696537839047743e-002  0.0000000000000000e+000 -3.8994411128833242e-002  3.0189267963582862e-002  0.0000000000000000e+000  0.0000000000000000e+000  5.0094029962879795e-002  1.5783543793107463e-001  5.5436590312608988e-002  0.0000000000000000e+000  0.0000000000000000e+000  1.6389203128980184e-001  0.0000000000000000e+000  0.0000000000000000e+000  0.0000000000000000e+000  0.0000000000000000e+000  0.0000000000000000e+000  1.6287854314344744e-001  3.2490635962186520e-001  0.0000000000000000e+000  1.5282298063636576e-001 -3.0740290417892435e-001  0.0000000000000000e+000  0.0000000000000000e+000  0.0000000000000000e+000 -8.0566277900049471e-002 -2.0169561277489115e-001  0.0000000000000000e+000  0.0000000000000000e+000  0.0000000000000000e+000  0.0000000000000000e+000  0.0000000000000000e+000  0.0000000000000000e+000  0.0000000000000000e+000  0.0000000000000000e+000 -2.7014321739025626e-001  0.0000000000000000e+000  0.0000000000000000e+000  0.0000000000000000e+000 -9.6131597464154204e-003  0.0000000000000000e+000  0.0000000000000000e+000  0.0000000000000000e+000 -9.7305718369164559e-002
  0.0000000000000000e+000 -2.3402889284247883e-001  0.0000000000000000e+000  8.3675042345510431e-003  2.1380297734383352e-001  6.8176545694832412e-003  0.0000000000000000e+000  0.0000000000000000e+000  0.0000000000000000e+000  0.0000000000000000e+000  0.0000000000000000e+000  0.0000000000000000e+000  0.0000000000000000e+000  0.0000000000000000e+000  2.2757877939285240e-001  0.0000000000000000e+000  0.0000000000000000e+000  1.9470102847530160e-001  0.0000000000000000e+000  1.6486206200926967e-001  0.0000000000000000e+000  0.0000000000000000e+000  1.4815334001982583e-001  0.0000000000000000e+000  3.4242949747923392e-002  6.6713068388613295e-002  0.0000000000000000e+000 -3.2751233605717495e-001  0.0000000000000000e+000  0.0000000000000000e+000  5.8065945344263639e-002  0.0000000000000000e+000  0.0000000000000000e+000  0.0000000000000000e+000  0.0000000000000000e+000 -4.9871759777313319e-002  0.0000000000000000e+000  4.4228709131223700e-003  0.0000000000000000e+000  2.0288660514134385e-001  0.0000000000000000e+000  0.0000000000000000e+000  0.0000000000000000e+000  4.1240566449057897e-001  0.0000000000000000e+000  0.0000000000000000e+000  1.2372075838845004e-001  0.0000000000000000e+000 -3.4675664927240729e-001  0.0000000000000000e+000  2.0159054551587480e-001  1.8800752701469448e-001  0.0000000000000000e+000  0.0000000000000000e+000  0.0000000000000000e+000  0.0000000000000000e+000  0.0000000000000000e+000  0.0000000000000000e+000  0.0000000000000000e+000  0.0000000000000000e+000  1.4905871493526834e-001  1.9503101547810070e-001  0.0000000000000000e+000  0.0000000000000000e+000  0.0000000000000000e+000  0.0000000000000000e+000  0.0000000000000000e+000  0.0000000000000000e+000  0.0000000000000000e+000  1.9151276536783729e-001  0.0000000000000000e+000  0.0000000000000000e+000  0.0000000000000000e+000  0.0000000000000000e+000  0.0000000000000000e+000  0.0000000000000000e+000  0.0000000000000000e+000  0.0000000000000000e+000  0.0000000000000000e+000  0.0000000000000000e+000  0.0000000000000000e+000  0.0000000000000000e+000  0.0000000000000000e+000 -1.0250951590950458e-001 -1.5818680050487055e-001 -5.4460147077397637e-002  0.0000000000000000e+000  0.0000000000000000e+000  0.0000000000000000e+000  0.0000000000000000e+000 -4.9146921174225991e-002  0.0000000000000000e+000 -8.0287052436501471e-002  0.0000000000000000e+000  0.0000000000000000e+000  0.0000000000000000e+000  0.0000000000000000e+000  8.2242050135705232e-003  2.7326516792209748e-001  0.0000000000000000e+000
  0.0000000000000000e+000  0.0000000000000000e+000  0.0000000000000000e+000  0.0000000000000000e+000  0.0000000000000000e+000  0.0000000000000000e+000  0.0000000000000000e+000  1.7283062550821079e-001  0.0000000000000000e+000  2.9175120988701098e-001  2.1582255802987260e-001  0.0000000000000000e+000  0.0000000000000000e+000 -1.1872452322998577e-001  0.0000000000000000e+000  0.0000000000000000e+000  0.0000000000000000e+000  0.0000000000000000e+000  0.0000000000000000e+000  0.0000000000000000e+000  1.5938533924840931e-001  0.0000000000000000e+000  0.0000000000000000e+000  3.1222034385593228e-001  0.0000000000000000e+000  0.0000000000000000e+000  0.0000000000000000e+000  0.0000000000000000e+000  0.0000000000000000e+000  0.0000000000000000e+000  0.0000000000000000e+000 -1.3112920890332797e-001  0.0000000000000000e+000  0.0000000000000000e+000  0.0000000000000000e+000  0.0000000000000000e+000  0.0000000000000000e+000  0.0000000000000000e+000  0.0000000000000000e+000  0.0000000000000000e+000  6.5341104271342210e-002  0.0000000000000000e+000  0.0000000000000000e+000  0.0000000000000000e+000 -2.1606890063850837e-001  0.0000000000000000e+000  0.0000000000000000e+000  1.8484065848695458e-001  0.0000000000000000e+000  0.0000000000000000e+000  0.0000000000000000e+000  0.0000000000000000e+000  0.0000000000000000e+000  0.0000000000000000e+000 -2.2100363213181728e-001  4.7792615011927789e-002  0.0000000000000000e+000  1.4619002665562175e-001  0.0000000000000000e+000  0.0000000000000000e+000  0.0000000000000000e+000  0.0000000000000000e+000  0.0000000000000000e+000  0.0000000000000000e+000  0.0000000000000000e+000  1.6587721635832872e-001  1.7036178799341856e-003  0.0000000000000000e+000  5.7228109748373550e-002  0.0000000000000000e+000 -3.4171421954681563e-001 -9.1978460206166790e-002  9.3095821284865890e-002  0.0000000000000000e+000  0.0000000000000000e+000  2.2247867184310893e-001  0.0000000000000000e+000  0.0000000000000000e+000  1.6601820755287655e-002 -1.4794095570310864e-001  3.2340115323178459e-002  0.0000000000000000e+000  0.0000000000000000e+000  0.0000000000000000e+000  0.0000000000000000e+000  0.0000000000000000e+000 -9.5272140563559024e-002  3.1175443398267699e-001 -8.0756022848388134e-002 -2.7811096764460075e-001  0.0000000000000000e+000  0.0000000000000000e+000  0.0000000000000000e+000 -1.7327188146602907e-001  2.4906454864901290e-001  0.0000000000000000e+000 -8.3974000065886220e-002  0.0000000000000000e+000  0.0000000000000000e+000  0.0000000000000000e+000
  2.6931065144450339e-001  0.0000000000000000e+000  2.8880252944308288e-001  0.0000000000000000e+000  0.0000000000000000e+000  0.0000000000000000e+000  1.1589061394674235e-001  0.0000000000000000e+000 -5.0750917431559829e-002  0.0000000000000000e+000  0.0000000000000000e+000  7.7849714803188683e-002  1.9340082879049014e-001  0.0000000000000000e+000  0.0000000000000000e+000 -1.1725012781997397e-001 -5.6117425710442087e-003  0.0000000000000000e+000 -9.0588080381801023e-002  0.0000000000000000e+000  0.0000000000000000e+000 -5.3197119254731307e-002  0.0000000000000000e+000  0.0000000000000000e+000  0.0000000000000000e+000  0.0000000000000000e+000  1.9284124933217697e-001  0.0000000000000000e+000 -1.5123782147150422e-001 -1.2796864318819438e-002  0.0000000000000000e+000  0.0000000000000000e+000  1.3784103207241313e-001 -2.5664164821997937e-001 -2.6073566007420396e-001  0.0000000000000000e+000 -2.4628729546719203e-002  0.0000000000000000e+000 -1.5627916437131534e-001  0.0000000000000000e+000  0.0000000000000000e+000  5.7216218368714447e-002 -2.8031404260112930e-001  0.0000000000000000e+000  0.0000000000000000e+000 -7.8700032199470991e-003  0.0000000000000000e+000  0.0000000000000000e+000  0.0000000000000000e+000  1.0707540133324674e-001  0.0000000000000000e+000  0.0000000000000000e+000  1.4535915299492380e-001  8.9926973519341702e-002  0.0000000000000000e+000  0.0000000000000000e+000 -2.8089519019907458e-002  0.0000000000000000e+000  1.2312901864934178e-001 -2.2543895138618700e-001  0.0000000000000000e+000  0.0000000000000000e+000 -6.0218009997441771e-002 -8.6280914211816287e-002 -1.4242416885758147e-001  0.0000000000000000e+000  0.0000000000000000e+000  2.8523982481388044e-001  0.0000000000000000e+000  0.0000000000000000e+000  0.0000000000000000e+000  0.0000000000000000e+000  0.0000000000000000e+000  7.5079618039565990e-002 -1.8166862767093978e-002  0.0000000000000000e+000  1.8965309966164406e-001 -1.5168642544571206e-001  0.0000000000000000e+000  0.0000000000000000e+000  0.0000000000000000e+000  2.5514734478375334e-001  1.4186610400122868e-001  0.0000000000000000e+000  0.0000000000000000e+000  0.0000000000000000e+000  0.0000000000000000e+000  0.0000000000000000e+000  0.0000000000000000e+000  0.0000000000000000e+000  0.0000000000000000e+000 -8.8141120649700519e-002  0.0000000000000000e+000  0.0000000000000000e+000  0.0000000000000000e+000  7.4868700429820148e-002  0.0000000000000000e+000  0.0000000000000000e+000  0.0000000000000000e+000 -2.3674843498022266e-001
 -2.3971852589299636e-001  0.0000000000000000e+000  9.7181575868922732e-002  0.0000000000000000e+000  0.0000000000000000e+000  0.0000000000000000e+000 -4.1049045973669341e-003  0.0000000000000000e+000 -1.8569848637855707e-001  0.0000000000000000e+000  0.0000000000000000e+000 -3.5985438477948534e-001  7.6342118091890593e-002  0.0000000000000000e+000  0.0000000000000000e+000  6.8099848486090422e-003 -2.1908935478810854e-001  0.0000000000000000e+000 -2.9896193981658908e-001  0.0000000000000000e+000  0.0000000000000000e+000 -1.9786006703185885e-001  0.0000000000000000e+000  0.0000000000000000e+000  0.0000000000000000e+000  0.0000000000000000e+000 -4.4260230588696749e-002  0.0000000000000000e+000 -1.9110185728793482e-002  2.1619159829997761e-001  0.0000000000000000e+000  0.0000000000000000e+000 -2.1049365401266679e-001 -5.8340087894353646e-002  4.6336127921753678e-002  0.0000000000000000e+000  1.4666025061669870e-002  0.0000000000000000e+000 -2.6223720810002658e-002  0.0000000000000000e+000  0.0000000000000000e+000  3.9344030139324832e-003 -6.0609126041481963e-002  0.0000000000000000e+000  0.0000000000000000e+000  1.7800941421989340e-002  0.0000000000000000e+000  0.0000000000000000e+000  0.0000000000000000e+000  2.9428957819694013e-002  0.0000000000000000e+000  0.0000000000000000e+000 -3.0755493849129640e-002 -1.8531673814198965e-001  0.0000000000000000e+000  0.0000000000000000e+000 -3.3046929198126362e-001  0.0000000000000000e+000  7.7212419353634099e-002 -1.4527827793563819e-002  0.0000000000000000e+000  0.0000000000000000e+000 -2.2150799199287144e-001 -2.3796372763222670e-001  7.9407816949661147e-002  0.0000000000000000e+000  0.0000000000000000e+000 -1.9458810040021737e-001  0.0000000000000000e+000  0.0000000000000000e+000  0.0000000000000000e+000  0.0000000000000000e+000  0.0000000000000000e+000  9.2416422193220882e-002 -1.9616805109658872e-001  0.0000000000000000e+000 -1.0806158203649832e-001 -1.6594586362508904e-001  0.0000000000000000e+000  0.0000000000000000e+000  0.0000000000000000e+000  2.3490915979628962e-002  1.7647914684407701e-001  0.0000000000000000e+000  0.0000000000000000e+000  0.0000000000000000e+000  0.0000000000000000e+000  0.0000000000000000e+000  0.0000000000000000e+000  0.0000000000000000e+000  0.0000000000000000e+000 -1.8796173213597869e-001  0.0000000000000000e+000  0.0000000000000000e+000  0.0000000000000000e+000 -1.6661428862537586e-001  0.0000000000000000e+000  0.0000000000000000e+000  0.0000000000000000e+000  2.0957385362906658e-002
 -1.2183101109497019e-001  0.0000000000000000e+000 -1.5898664740441151e-001  0.0000000000000000e+000  0.0000000000000000e+000  0.0000000000000000e+000  2.1514423623937562e-001  0.0000000000000000e+000  2.8592301590410374e-001  0.0000000000000000e+000  0.0000000000000000e+000 -5.8596180955612961e-002 -8.6989508064030233e-002  0.0000000000000000e+000  0.0000000000000000e+000  4.1252724065617433e-002 -4.1624228971918015e-001  0.0000000000000000e+000 -2.4923710687052170e-003  0.0000000000000000e+000  0.0000000000000000e+000  1.7587328009580183e-001  0.0000000000000000e+000  0.0000000000000000e+000  0.0000000000000000e+000  0.0000000000000000e+000 -2.1521951358614174e-002  0.0000000000000000e+000 -2.4274051259190801e-001  2.1334632512217476e-002  0.0000000000000000e+000  0.0000000000000000e+000  1.2557544618898936e-001 -8.4411878690216630e-002  3.5170652437175223e-002  0.0000000000000000e+000 -9.7488060617751199e-002  0.0000000000000000e+000  3.1074380540342568e-002  0.0000000000000000e+000  0.0000000000000000e+000 -2.4948717964887507e-001 -1.4194472939711689e-001  0.0000000000000000e+000  0.0000000000000000e+000  2.9345429963765796e-001  0.0000000000000000e+000  0.0000000000000000e+000  0.0000000000000000e+000 -9.7875448438937113e-002  0.0000000000000000e+000  0.0000000000000000e+000  1.9171730362585063e-001  5.0652631704313979e-002  0.0000000000000000e+000  0.0000000000000000e+000  3.1962620341034136e-002  0.0000000000000000e+000  9.6300377424470521e-002  2.5304019458488630e-001  0.0000000000000000e+000  0.0000000000000000e+000 -8.8855077610154987e-002  4.4549644472496722e-002 -2.5475059525660443e-001  0.0000000000000000e+000  0.0000000000000000e+000  1.2364297084847528e-001  0.0000000000000000e+000  0.0000000000000000e+000  0.0000000000000000e+000  0.0000000000000000e+000  0.0000000000000000e+000 -1.0999700844456561e-001  2.4162151738221969e-002  0.0000000000000000e+000 -1.4515488642388102e-001 -2.9905732418271097e-001  0.0000000000000000e+000  0.0000000000000000e+000  0.0000000000000000e+000 -9.0752982463285892e-002 -2.5762176351140531e-002  0.0000000000000000e+000  0.0000000000000000e+000  0.0000000000000000e+000  0.0000000000000000e+000  0.0000000000000000e+000  0.0000000000000000e+000  0.0000000000000000e+000  0.0000000000000000e+000  7.0218408976207680e-002  0.0000000000000000e+000  0.0000000000000000e+000  0.0000000000000000e+000  2.1921571549891761e-002  0.0000000000000000e+000  0.0000000000000000e+000  0.0000000000000000e+000  3.4691476844942455e-002
  0.0000000000000000e+000  6.3139525916681385e-002  0.0000000000000000e+000  1.2716161763707051e-001 -1.5303986630028250e-003  3.4776593488935859e-001  0.0000000000000000e+000  0.0000000000000000e+000  0.0000000000000000e+000  0.0000000000000000e+000  0.0000000000000000e+000  0.0000000000000000e+000  0.0000000000000000e+000  0.0000000000000000e+000 -5.8760227291809741e-002  0.0000000000000000e+000  0.0000000000000000e+000  4.9173933547651544e-001  0.0000000000000000e+000  2.0271729794400520e-002  0.0000000000000000e+000  0.0000000000000000e+000  1.1478874222617910e-001  0.0000000000000000e+000 -1.9520373231456284e-001  1.3651592045023908e-001  0.0000000000000000e+000  1.5588373511788378e-001  0.0000000000000000e+000  0.0000000000000000e+000  2.0507559693174124e-001  0.0000000000000000e+000  0.0000000000000000e+000  0.0000000000000000e+000  0.0000000000000000e+000  6.6448948486391421e-002  0.0000000000000000e+000 -1.3320864684619476e-002  0.0000000000000000e+000  9.9077881124378320e-002  0.0000000000000000e+000  0.0000000000000000e+000  0.0000000000000000e+000  4.1522589633914114e-002  0.0000000000000000e+000  0.0000000000000000e+000 -1.0031945938560521e-001  0.0000000000000000e+000  2.1738480443888797e-001  0.0000000000000000e+000 -1.9205340091779446e-001 -2.6124416759598873e-001  0.0000000000000000e+000  0.0000000000000000e+000  0.0000000000000000e+000  0.0000000000000000e+000  0.0000000000000000e+000  0.0000000000000000e+000  0.0000000000000000e+000  0.0000000000000000e+000 -2.4645198748239072e-001  2.2478024057187879e-001  0.0000000000000000e+000  0.0000000000000000e+000  0.0000000000000000e+000  0.0000000000000000e+000  0.0000000000000000e+000  0.0000000000000000e+000  0.0000000000000000e+000  1.5419385197354887e-002  0.0000000000000000e+000  0.0000000000000000e+000  0.0000000000000000e+000  0.0000000000000000e+000  0.0000000000000000e+000  0.0000000000000000e+000  0.0000000000000000e+000  0.0000000000000000e+000  0.0000000000000000e+000  0.0000000000000000e+000  0.0000000000000000e+000  0.0000000000000000e+000  0.0000000000000000e+000 -1.3567858894124071e-001 -1.3736252659020801e-001  6.1749866186110489e-002  0.0000000000000000e+000  0.0000000000000000e+000  0.0000000000000000e+000  0.0000000000000000e+000 -1.8065125092859172e-001  0.0000000000000000e+000  1.4715057152110617e-001  0.0000000000000000e+000  0.0000000000000000e+000  0.0000000000000000e+000  0.0000000000000000e+000  2.5134304526474754e-001  1.6826900452323071e-001  0.0000000000000000e+000
  7.6010065713380537e-002  0.0000000000000000e+000  5.4705493531625175e-002  0.0000000000000000e+000  0.0000000000000000e+000  0.0000000000000000e+000 -7.5896293818749919e-002  0.0000000000000000e+000 -1.8251814944150044e-001  0.0000000000000000e+000  0.0000000000000000e+000  2.2126809264132713e-002  7.8671971320204523e-002  0.0000000000000000e+000  0.0000000000000000e+000 -1.3018676791394405e-002 -9.7486723410708978e-002  0.0000000000000000e+000 -1.5207333137175141e-001  0.0000000000000000e+000  0.0000000000000000e+000 -5.8122829593671710e-002  0.0000000000000000e+000  0.0000000000000000e+000  0.0000000000000000e+000  0.0000000000000000e+000 -5.4676243025687798e-002  0.0000000000000000e+000  1.6072543576480430e-001 -1.6422798581411619e-002  0.0000000000000000e+000  0.0000000000000000e+000  2.5509038827607350e-001  1.1070939802564686e-001  1.7180453523373643e-001  0.0000000000000000e+000  6.9930324634676716e-002  0.0000000000000000e+000 -1.2431837902157325e-001  0.0000000000000000e+000  0.0000000000000000e+000 -4.5144912350176453e-002  2.0492901869290342e-002  0.0000000000000000e+000  0.0000000000000000e+000 -2.3367562515488666e-001  0.0000000000000000e+000  0.0000000000000000e+000  0.0000000000000000e+000 -1.1122792766276549e-001  0.0000000000000000e+000  0.0000000000000000e+000  4.3787051064903093e-001 -3.1875996363626265e-002  0.0000000000000000e+000  0.0000000000000000e+000 -6.3083899083495425e-003  0.0000000000000000e+000 -1.3097196574113404e-001  2.7204808434072780e-001  0.0000000000000000e+000  0.0000000000000000e+000  2.3391029464363067e-001  1.5031557495981523e-001  1.0733566763373598e-001  0.0000000000000000e+000  0.0000000000000000e+000 -3.8019094650903987e-002  0.0000000000000000e+000  0.0000000000000000e+000  0.0000000000000000e+000  0.0000000000000000e+000  0.0000000000000000e+000  8.6983961833717469e-002 -4.1079377560198749e-002  0.0000000000000000e+000  1.3389285573976594e-002 -1.3395300163703336e-001  0.0000000000000000e+000  0.0000000000000000e+000  0.0000000000000000e+000 -1.9409752543845685e-001  3.5742276707230713e-001  0.0000000000000000e+000  0.0000000000000000e+000  0.0000000000000000e+000  0.0000000000000000e+000  0.0000000000000000e+000  0.0000000000000000e+000  0.0000000000000000e+000  0.0000000000000000e+000  2.2006558585026695e-001  0.0000000000000000e+000  0.0000000000000000e+000  0.0000000000000000e+000 -3.5832887357654129e-002  0.0000000000000000e+000  0.0000000000000000e+000  0.0000000000000000e+000 -2.5854368005752537e-001
  0.0000000000000000e+000  2.1633642548625631e-001  0.0000000000000000e+000  2.0598304224659053e-001 -4.2627095852031963e-002  3.0617861332856111e-001  0.0000000000000000e+000  0.0000000000000000e+000  0.0000000000000000e+000  0.0000000000000000e+000  0.0000000000000000e+000  0.0000000000000000e+000  0.0000000000000000e+000  0.0000000000000000e+000  6.6218807634875976e-002  0.0000000000000000e+000  0.0000000000000000e+000 -3.9579061829012004e-002  0.0000000000000000e+000 -7.9127805763617970e-002  0.0000000000000000e+000  0.0000000000000000e+000 -1.5977181535304727e-001  0.0000000000000000e+000  3.1368680433511587e-001 -9.7487882089673759e-003  0.0000000000000000e+000 -1.5446315453391940e-001  0.0000000000000000e+000  0.0000000000000000e+000  1.7924071008839570e-001  0.0000000000000000e+000  0.0000000000000000e+000  0.0000000000000000e+000  0.0000000000000000e+000 -5.5987633693576434e-002  0.0000000000000000e+000 -8.8266685981327808e-002  0.0000000000000000e+000  1.2846654720995321e-001  0.0000000000000000e+000  0.0000000000000000e+000  0.0000000000000000e+000 -1.5724395843432690e-001  0.0000000000000000e+000  0.0000000000000000e+000 -5.1907593330367215e-002  0.0000000000000000e+000 -3.2195729307827853e-001  0.0000000000000000e+000  1.0570664122256129e-001 -2.4532403513733333e-001  0.0000000000000000e+000  0.0000000000000000e+000  0.0000000000000000e+000  0.0000000000000000e+000  0.0000000000000000e+000  0.0000000000000000e+000  0.0000000000000000e+000  0.0000000000000000e+000  9.6666775424957718e-002  2.9570136463915320e-001  0.0000000000000000e+000  0.0000000000000000e+000  0.0000000000000000e+000  0.0000000000000000e+000  0.0000000000000000e+000  0.0000000000000000e+000  0.0000000000000000e+000  1.1179946397338433e-001  0.0000000000000000e+000  0.0000000000000000e+000  0.0000000000000000e+000  0.0000000000000000e+000  0.0000000000000000e+000  0.0000000000000000e+000  0.0000000000000000e+000  0.0000000000000000e+000  0.0000000000000000e+000  0.0000000000000000e+000  0.0000000000000000e+000  0.0000000000000000e+000  0.0000000000000000e+000  6.1022755989276256e-002  4.5703546877610557e-001 -9.7946785813912030e-002  0.0000000000000000e+000  0.0000000000000000e+000  0.0000000000000000e+000  0.0000000000000000e+000 -1.2225528788403252e-001  0.0000000000000000e+000  1.2264220737118349e-001  0.0000000000000000e+000  0.0000000000000000e+000  0.0000000000000000e+000  0.0000000000000000e+000 -6.0023176029837755e-002 -1.6748548847050260e-001  0.0000000000000000e+000
 -1.5645023220081844e-001  0.0000000000000000e+000 -5.8732800875579291e-002  0.0000000000000000e+000  0.0000000000000000e+000  0.0000000000000000e+000 -2.7587968882665927e-002  0.0000000000000000e+000  1.8738045022138199e-002  0.0000000000000000e+000  0.0000000000000000e+000 -1.1860030125384485e-001 -1.7496936108318498e-001  0.0000000000000000e+000  0.0000000000000000e+000 -1.0778384838445154e-001 -1.4802617593927953e-001  0.0000000000000000e+000  1.2788574438841541e-001  0.0000000000000000e+000  0.0000000000000000e+000  1.2973910232704033e-001  0.0000000000000000e+000  0.0000000000000000e+000  0.0000000000000000e+000  0.0000000000000000e+000 -2.9132848624263252e-001  0.0000000000000000e+000 -7.9917827222216423e-002  4.3372140549188885e-002  0.0000000000000000e+000  0.0000000000000000e+000 -2.0709153682664705e-001  2.3170871590650035e-002 -2.2910646007605012e-001  0.0000000000000000e+000  2.4723306025726111e-001  0.0000000000000000e+000 -9.9459653427413988e-002  0.0000000000000000e+000  0.0000000000000000e+000  1.2444556152184377e-001 -9.4307326228683111e-002  0.0000000000000000e+000  0.0000000000000000e+000  5.3457811909462465e-002  0.0000000000000000e+000  0.0000000000000000e+000  0.0000000000000000e+000 -3.1229969618268760e-001  0.0000000000000000e+000  0.0000000000000000e+000 -9.9682488082419085e-002  1.9682601041889528e-001  0.0000000000000000e+000  0.0000000000000000e+000  1.2634060614571957e-001  0.0000000000000000e+000 -2.2918743396859176e-001 -2.7583993127482061e-002  0.0000000000000000e+000  0.0000000000000000e+000 -2.8216389089398473e-002  2.1469217981055266e-001  1.1297223881417533e-001  0.0000000000000000e+000  0.0000000000000000e+000 -6.1413015386039257e-002  0.0000000000000000e+000  0.0000000000000000e+000  0.0000000000000000e+000  0.0000000000000000e+000  0.0000000000000000e+000  8.5084033050249405e-002 -2.0124355157865287e-001  0.0000000000000000e+000  1.6335086109561733e-001 -8.7186374483828356e-003  0.0000000000000000e+000  0.0000000000000000e+000  0.0000000000000000e+000  2.1222335080193738e-001  2.2140990138566630e-001  0.0000000000000000e+000  0.0000000000000000e+000  0.0000000000000000e+000  0.0000000000000000e+000  0.0000000000000000e+000  0.0000000000000000e+000  0.0000000000000000e+000  0.0000000000000000e+000 -5.7755134423126388e-002  0.0000000000000000e+000  0.0000000000000000e+000  0.0000000000000000e+000  3.0885151038601399e-001  0.0000000000000000e+000  0.0000000000000000e+000  0.0000000000000000e+000 -1.6152938356300584e-001
  0.0000000000000000e+000 -1.6383860306293158e-001  0.0000000000000000e+000  1.4311308688067073e-001  2.8537333329559078e-001 -5.4112448977130724e-002  0.0000000000000000e+000  0.0000000000000000e+000  0.0000000000000000e+000  0.0000000000000000e+000  0.0000000000000000e+000  0.0000000000000000e+000  0.0000000000000000e+000  0.0000000000000000e+000 -1.4527779698285212e-001  0.0000000000000000e+000  0.0000000000000000e+000  1.0330849951055757e-001  0.0000000000000000e+000  9.9205666823159733e-002  0.0000000000000000e+000  0.0000000000000000e+000  6.3315210404506980e-002  0.0000000000000000e+000  1.5516227768719842e-001  1.8282328406535927e-002  0.0000000000000000e+000 -7.9632356511405447e-002  0.0000000000000000e+000  0.0000000000000000e+000  1.6266123576584102e-001  0.0000000000000000e+000  0.0000000000000000e+000  0.0000000000000000e+000  0.0000000000000000e+000  1.9056047359297507e-001  0.0000000000000000e+000  3.3001062971683745e-002  0.0000000000000000e+000 -1.8115667402490984e-001  0.0000000000000000e+000  0.0000000000000000e+000  0.0000000000000000e+000 -3.8209692816094243e-001  0.0000000000000000e+000  0.0000000000000000e+000 -2.6065305284631340e-001  0.0000000000000000e+000  1.1290441561566206e-001  0.0000000000000000e+000 -1.2146090859815047e-001  1.9279812488645987e-001  0.0000000000000000e+000  0.0000000000000000e+000  0.0000000000000000e+000  0.0000000000000000e+000  0.0000000000000000e+000  0.0000000000000000e+000  0.0000000000000000e+000  0.0000000000000000e+000  3.0141521368518120e-001  1.2332474424410397e-001  0.0000000000000000e+000  0.0000000000000000e+000  0.0000000000000000e+000  0.0000000000000000e+000  0.0000000000000000e+000  0.0000000000000000e+000  0.0000000000000000e+000 -1.9143017667837001e-001  0.0000000000000000e+000  0.0000000000000000e+000  0.0000000000000000e+000  0.0000000000000000e+000  0.0000000000000000e+000  0.0000000000000000e+000  0.0000000000000000e+000  0.0000000000000000e+000  0.0000000000000000e+000  0.0000000000000000e+000  0.0000000000000000e+000  0.0000000000000000e+000  0.0000000000000000e+000 -9.5770922602033404e-002 -4.6242180389157686e-002 -4.0298145190936280e-001  0.0000000000000000e+000  0.0000000000000000e+000  0.0000000000000000e+000  0.0000000000000000e+000 -1.5774839889304620e-001  0.0000000000000000e+000 -2.7059343618799059e-001  0.0000000000000000e+000  0.0000000000000000e+000  0.0000000000000000e+000  0.0000000000000000e+000  3.8076430727580199e-002  2.6005708237712456e-002  0.0000000000000000e+000
  0.0000000000000000e+000  0.0000000000000000e+000  0.0000000000000000e+000  0.0000000000000000e+000  0.0000000000000000e+000  0.0000000000000000e+000  0.0000000000000000e+000 -1.1429225466468723e-001  0.0000000000000000e+000 -2.6500788093059321e-002  1.6974812782532329e-002  0.0000000000000000e+000  0.0000000000000000e+000 -1.0610867842286240e-001  0.0000000000000000e+000  0.0000000000000000e+000  0.0000000000000000e+000  0.0000000000000000e+000  0.0000000000000000e+000  0.0000000000000000e+000  1.6647925997432811e-001  0.0000000000000000e+000  0.0000000000000000e+000 -2.9954046296150316e-001  0.0000000000000000e+000  0.0000000000000000e+000  0.0000000000000000e+000  0.0000000000000000e+000  0.0000000000000000e+000  0.0000000000000000e+000  0.0000000000000000e+000  1.2825622242634965e-001  0.0000000000000000e+000  0.0000000000000000e+000  0.0000000000000000e+000  0.0000000000000000e+000  0.0000000000000000e+000  0.0000000000000000e+000  0.0000000000000000e+000  0.0000000000000000e+000  3.2840850175790959e-001  0.0000000000000000e+000  0.0000000000000000e+000  0.0000000000000000e+000 -2.8265757231492612e-002  0.0000000000000000e+000  0.0000000000000000e+000 -2.6572809732812841e-002  0.0000000000000000e+000  0.0000000000000000e+000  0.0000000000000000e+000  0.0000000000000000e+000  0.0000000000000000e+000  0.0000000000000000e+000  8.5279882153529135e-002 -6.4238383837760454e-002  0.0000000000000000e+000  2.4225094984870948e-001  0.0000000000000000e+000  0.0000000000000000e+000  0.0000000000000000e+000  0.0000000000000000e+000  0.0000000000000000e+000  0.0000000000000000e+000  0.0000000000000000e+000 -2.6410225356958827e-001 -2.0468078426826380e-001  0.0000000000000000e+000  1.1949573500579498e-001  0.0000000000000000e+000 -4.6777398077623170e-002  1.6200272275800845e-001 -9.1344266357724330e-002  0.0000000000000000e+000  0.0000000000000000e+000  1.3112499088078242e-001  0.0000000000000000e+000  0.0000000000000000e+000  1.6549675417274617e-001 -3.1105334901024861e-001  4.7913053720632803e-001  0.0000000000000000e+000  0.0000000000000000e+000  0.0000000000000000e+000  0.0000000000000000e+000  0.0000000000000000e+000  1.3148119886300530e-001 -1.2387602417990176e-001  4.8511957171127010e-002 -1.0523747835911437e-001  0.0000000000000000e+000  0.0000000000000000e+000  0.0000000000000000e+000 -7.1771662400085853e-002  1.6850837755843312e-001  0.0000000000000000e+000  2.1942139655105508e-001  0.0000000000000000e+000  0.0000000000000000e+000  0.0000000000000000e+000
 -5.9817029835011755e-002  0.0000000000000000e+000  6.2935288855886784e-002  0.0000000000000000e+000  0.0000000000000000e+000  0.0000000000000000e+000 -2.2972859184622933e-002  0.0000000000000000e+000  2.6111940906123690e-002  0.0000000000000000e+000  0.0000000000000000e+000  3.5137868195249783e-001 -2.3870259296494525e-001  0.0000000000000000e+000  0.0000000000000000e+000 -8.6535207730047192e-002 -2.6768016813292544e-001  0.0000000000000000e+000 -1.8235113669621973e-002  0.0000000000000000e+000  0.0000000000000000e+000 -1.9136697235248035e-001  0.0000000000000000e+000  0.0000000000000000e+000  0.0000000000000000e+000  0.0000000000000000e+000  2.0518858883520952e-002  0.0000000000000000e+000  1.0524977931625550e-001  1.8215589443057370e-001  0.0000000000000000e+000  0.0000000000000000e+000 -1.5225372560046592e-002 -3.6881950162694044e-001  2.6234547574445954e-001  0.0000000000000000e+000  5.0907415766646202e-002  0.0000000000000000e+000 -1.6049667350362978e-001  0.0000000000000000e+000  0.0000000000000000e+000 -7.3170602354441922e-003  1.7502921226677545e-001  0.0000000000000000e+000  0.0000000000000000e+000  2.5078838204302366e-003  0.0000000000000000e+000  0.0000000000000000e+000  0.0000000000000000e+000 -8.4158708527072412e-002  0.0000000000000000e+000  0.0000000000000000e+000  1.2987696425606521e-001  9.2987017104953884e-002  0.0000000000000000e+000  0.0000000000000000e+000  6.0223359720568664e-002  0.0000000000000000e+000 -1.6847689810621233e-001  4.9513828558285011e-002  0.0000000000000000e+000  0.0000000000000000e+000 -1.7842121835337565e-001 -1.9732383365219992e-002  1.2554655345028118e-001  0.0000000000000000e+000  0.0000000000000000e+000  2.0098237572492320e-001  0.0000000000000000e+000  0.0000000000000000e+000  0.0000000000000000e+000  0.0000000000000000e+000  0.0000000000000000e+000  2.9646765592921103e-002 -1.6081682533211167e-001  0.0000000000000000e+000  7.1559202006047831e-002  2.3166126187794667e-001  0.0000000000000000e+000  0.0000000000000000e+000  0.0000000000000000e+000  5.6653108804046698e-002 -2.6401729187133099e-001  0.0000000000000000e+000  0.0000000000000000e+000  0.0000000000000000e+000  0.0000000000000000e+000  0.0000000000000000e+000  0.0000000000000000e+000  0.0000000000000000e+000  0.0000000000000000e+000 -1.3330750096715838e-001  0.0000000000000000e+000  0.0000000000000000e+000  0.0000000000000000e+000 -2.1636978372569701e-001  0.0000000000000000e+000  0.0000000000000000e+000  0.0000000000000000e+000 -8.6203973918211788e-002
 -2.4198394473791360e-001  0.0000000000000000e+000  9.7019346322918559e-002  0.0000000000000000e+000  0.0000000000000000e+000  0.0000000000000000e+000 -6.5933318877321748e-002  0.0000000000000000e+000 -2.4270662600980753e-002  0.0000000000000000e+000  0.0000000000000000e+000  8.0167842697564773e-002 -9.6353694119346078e-002  0.0000000000000000e+000  0.0000000000000000e+000  2.8710832861597940e-001 -1.2167283553472819e-001  0.0000000000000000e+000  2.3476458234732683e-001  0.0000000000000000e+000  0.0000000000000000e+000  2.8173698690209067e-002  0.0000000000000000e+000  0.0000000000000000e+000  0.0000000000000000e+000  0.0000000000000000e+000 -7.6840175548972045e-002  0.0000000000000000e+000 -9.9642929143557699e-002 -1.4353442338206507e-001  0.0000000000000000e+000  0.0000000000000000e+000  1.1427566014876633e-001 -1.0643479213180648e-001 -7.3017408471006268e-002  0.0000000000000000e+000 -2.3403031085197156e-002  0.0000000000000000e+000 -2.8335455373559776e-001  0.0000000000000000e+000  0.0000000000000000e+000  2.5469388678525240e-001 -4.4959875371228877e-002  0.0000000000000000e+000  0.0000000000000000e+000  9.4155647689081204e-002  0.0000000000000000e+000  0.0000000000000000e+000  0.0000000000000000e+000 -9.7900919486361995e-002  0.0000000000000000e+000  0.0000000000000000e+000 -1.4560158255952660e-001 -2.6770668720710877e-002  0.0000000000000000e+000  0.0000000000000000e+000 -4.4468922657147320e-001  0.0000000000000000e+000  2.0955964514361314e-001 -6.3359584263842583e-002  0.0000000000000000e+000  0.0000000000000000e+000  2.1034546972620674e-001 -5.8554658437958096e-002  9.6684616291622949e-003  0.0000000000000000e+000  0.0000000000000000e+000  1.2228771784949530e-001  0.0000000000000000e+000  0.0000000000000000e+000  0.0000000000000000e+000  0.0000000000000000e+000  0.0000000000000000e+000 -6.4482856398454913e-002  2.2383448289964858e-002  0.0000000000000000e+000  2.1403183562783173e-001  1.4466227352513342e-001  0.0000000000000000e+000  0.0000000000000000e+000  0.0000000000000000e+000 -3.0072951971034512e-001  7.1889357795079240e-002  0.0000000000000000e+000  0.0000000000000000e+000  0.0000000000000000e+000  0.0000000000000000e+000  0.0000000000000000e+000  0.0000000000000000e+000  0.0000000000000000e+000  0.0000000000000000e+000  1.5316901062785757e-001  0.0000000000000000e+000  0.0000000000000000e+000  0.0000000000000000e+000 -6.9924573295375658e-002  0.0000000000000000e+000  0.0000000000000000e+000  0.0000000000000000e+000 -1.5481422039530939e-002
  0.0000000000000000e+000  1.0646790765748912e-003  0.0000000000000000e+000  3.6304409823883790e-002 -2.3944548765128179e-001 -3.8941175861633637e-001  0.0000000000000000e+000  0.0000000000000000e+000  0.0000000000000000e+000  0.0000000000000000e+000  0.0000000000000000e+000  0.0000000000000000e+000  0.0000000000000000e+000  0.0000000000000000e+000 -1.6583135587509545e-001  0.0000000000000000e+000  0.0000000000000000e+000  1.5769059500645138e-001  0.0000000000000000e+000 -1.1638939905505633e-002  0.0000000000000000e+000  0.0000000000000000e+000 -1.7042269257615211e-001  0.0000000000000000e+000 -1.4667494886281310e-001  3.4040696175546720e-001  0.0000000000000000e+000  6.9348273340329891e-002  0.0000000000000000e+000  0.0000000000000000e+000  3.6736884383006135e-001  0.0000000000000000e+000  0.0000000000000000e+000  0.0000000000000000e+000  0.0000000000000000e+000  1.1574944962803886e-001  0.0000000000000000e+000 -2.7676067858661748e-002  0.0000000000000000e+000  7.0195633463939797e-002  0.0000000000000000e+000  0.0000000000000000e+000  0.0000000000000000e+000 -2.6134940184893279e-001  0.0000000000000000e+000  0.0000000000000000e+000  1.2290482118018478e-001  0.0000000000000000e+000 -3.1478131131902559e-001  0.0000000000000000e+000 -8.1698778649669984e-002  2.3376993539419305e-001  0.0000000000000000e+000  0.0000000000000000e+000  0.0000000000000000e+000  0.0000000000000000e+000  0.0000000000000000e+000  0.0000000000000000e+000  0.0000000000000000e+000  0.0000000000000000e+000 -1.4819982788607269e-001 -5.6287584080294169e-002  0.0000000000000000e+000  0.0000000000000000e+000  0.0000000000000000e+000  0.0000000000000000e+000  0.0000000000000000e+000  0.0000000000000000e+000  0.0000000000000000e+000  1.9747592848035597e-001  0.0000000000000000e+000  0.0000000000000000e+000  0.0000000000000000e+000  0.0000000000000000e+000  0.0000000000000000e+000  0.0000000000000000e+000  0.0000000000000000e+000  0.0000000000000000e+000  0.0000000000000000e+000  0.0000000000000000e+000  0.0000000000000000e+000  0.0000000000000000e+000  0.0000000000000000e+000 -1.6636009096705631e-001  1.3097223447570497e-001 -2.2838810650544002e-002  0.0000000000000000e+000  0.0000000000000000e+000  0.0000000000000000e+000  0.0000000000000000e+000  1.9430677025479870e-001  0.0000000000000000e+000  7.8587199311695277e-002  0.0000000000000000e+000  0.0000000000000000e+000  0.0000000000000000e+000  0.0000000000000000e+000 -1.2781318194407986e-002  1.2048043155490649e-001  0.0000000000000000e+000
  0.0000000000000000e+000  0.0000000000000000e+000  0.0000000000000000e+000  0.0000000000000000e+000  0.0000000000000000e+000  0.0000000000000000e+000  0.0000000000000000e+000 -3.2095265408034618e-003  0.0000000000000000e+000 -7.4937941535816219e-002 -1.5861988866296409e-001  0.0000000000000000e+000  0.0000000000000000e+000 -4.1495177673838986e-002  0.0000000000000000e+000  0.0000000000000000e+000  0.0000000000000000e+000  0.0000000000000000e+000  0.0000000000000000e+000  0.0000000000000000e+000 -1.7038788816186468e-001  0.0000000000000000e+000  0.0000000000000000e+000 -2.0870203419497674e-001  0.0000000000000000e+000  0.0000000000000000e+000  0.0000000000000000e+000  0.0000000000000000e+000  0.0000000000000000e+000  0.0000000000000000e+000  0.0000000000000000e+000  1.6901593870770970e-001  0.0000000000000000e+000  0.0000000000000000e+000  0.0000000000000000e+000  0.0000000000000000e+000  0.0000000000000000e+000  0.0000000000000000e+000  0.0000000000000000e+000  0.0000000000000000e+000 -1.6263121201350125e-001  0.0000000000000000e+000  0.0000000000000000e+000  0.0000000000000000e+000 -8.1605466388581460e-002  0.0000000000000000e+000  0.0000000000000000e+000  2.3490419898123208e-001  0.0000000000000000e+000  0.0000000000000000e+000  0.0000000000000000e+000  0.0000000000000000e+000  0.0000000000000000e+000  0.0000000000000000e+000 -1.0192571368013285e-001 -1.9414246472112598e-001  0.0000000000000000e+000 -2.3143495009755691e-001  0.0000000000000000e+000  0.0000000000000000e+000  0.0000000000000000e+000  0.0000000000000000e+000  0.0000000000000000e+000  0.0000000000000000e+000  0.0000000000000000e+000  2.6977813130885675e-001  2.6861928393306544e-001  0.0000000000000000e+000  3.4078481755076540e-001  0.0000000000000000e+000  1.8338581653478521e-002 -2.3218866379589899e-002 -3.4210861147176186e-001  0.0000000000000000e+000  0.0000000000000000e+000  1.6496359912558343e-002  0.0000000000000000e+000  0.0000000000000000e+000 -5.6616970730421101e-002  5.2132126504565113e-002  2.8391786711708178e-001  0.0000000000000000e+000  0.0000000000000000e+000  0.0000000000000000e+000  0.0000000000000000e+000  0.0000000000000000e+000 -7.8376591022420145e-002  7.8724276217377376e-002 -2.2761516904501408e-001 -2.3292561460072805e-001  0.0000000000000000e+000  0.0000000000000000e+000  0.0000000000000000e+000  2.7008774453909723e-001  1.3865903926038214e-001  0.0000000000000000e+000 -6.3142855356462593e-003  0.0000000000000000e+000  0.0000000000000000e+000  0.0000000000000000e+000
 -1.3126882507476420e-001  0.0000000000000000e+000  2.2324240122038033e-001  0.0000000000000000e+000  0.0000000000000000e+000  0.0000000000000000e+000  1.7576720460964979e-001  0.0000000000000000e+000  1.2320459785078805e-001  0.0000000000000000e+000  0.0000000000000000e+000 -4.1703676853245442e-002  9.1895119237670797e-002  0.0000000000000000e+000  0.0000000000000000e+000 -9.8430790527270814e-002 -5.1730535984082303e-002  0.0000000000000000e+000  2.2001162306497155e-001  0.0000000000000000e+000  0.0000000000000000e+000 -2.3359228381657210e-001  0.0000000000000000e+000  0.0000000000000000e+000  0.0000000000000000e+000  0.0000000000000000e+000  1.0661604192903382e-001  0.0000000000000000e+000  2.2299930302282484e-001 -8.3007839257969895e-002  0.0000000000000000e+000  0.0000000000000000e+000 -3.9692421110316164e-002  6.8203979108557786e-002  6.5116205953385894e-002  0.0000000000000000e+000 -1.0065394075394422e-001  0.0000000000000000e+000  1.8968438688904524e-002  0.0000000000000000e+000  0.0000000000000000e+000  8.4339694668578671e-002 -3.1613644139307651e-001  0.0000000000000000e+000  0.0000000000000000e+000  1.4570331544959744e-001  0.0000000000000000e+000  0.0000000000000000e+000  0.0000000000000000e+000 -1.9209598259632341e-001  0.0000000000000000e+000  0.0000000000000000e+000 -1.5444562138091705e-001 -1.9976009700027048e-001  0.0000000000000000e+000  0.0000000000000000e+000  3.1020752533227131e-001  0.0000000000000000e+000 -5.6972221842470576e-002  2.3915630390993137e-001  0.0000000000000000e+000  0.0000000000000000e+000  2.6383400522646033e-001 -3.6295039894425724e-001  1.9647211134885528e-001  0.0000000000000000e+000  0.0000000000000000e+000  2.5030991068852173e-002  0.0000000000000000e+000  0.0000000000000000e+000  0.0000000000000000e+000  0.0000000000000000e+000  0.0000000000000000e+000 -5.8319082421478902e-002  7.5990483215998855e-002  0.0000000000000000e+000 -3.5139819705904345e-002 -2.0788003974013796e-002  0.0000000000000000e+000  0.0000000000000000e+000  0.0000000000000000e+000  2.3558820301615817e-003 -3.0070099141423289e-002  0.0000000000000000e+000  0.0000000000000000e+000  0.0000000000000000e+000  0.0000000000000000e+000  0.0000000000000000e+000  0.0000000000000000e+000  0.0000000000000000e+000  0.0000000000000000e+000 -1.0572638144103955e-001  0.0000000000000000e+000  0.0000000000000000e+000  0.0000000000000000e+000  3.6769045355832940e-002  0.0000000000000000e+000  0.0000000000000000e+000  0.0000000000000000e+000 -1.4808513802338785e-001
  0.0000000000000000e+000 -1.2593471407275378e-001  0.0000000000000000e+000 -1.1382190764799857e-001 -9.5627192514702336e-002  4.4121773087655192e-002  0.0000000000000000e+000  0.0000000000000000e+000  0.0000000000000000e+000  0.0000000000000000e+000  0.0000000000000000e+000  0.0000000000000000e+000  0.0000000000000000e+000  0.0000000000000000e+000  2.4275564317040435e-001  0.0000000000000000e+000  0.0000000000000000e+000  4.3080187204011627e-001  0.0000000000000000e+000 -6.0578736531862326e-002  0.0000000000000000e+000  0.0000000000000000e+000 -1.3547889628470430e-001  0.0000000000000000e+000 -2.0023893187181044e-001  1.8238967756704194e-001  0.0000000000000000e+000 -9.8845250424099668e-002  0.0000000000000000e+000  0.0000000000000000e+000  3.5472241383757167e-002  0.0000000000000000e+000  0.0000000000000000e+000  0.0000000000000000e+000  0.0000000000000000e+000 -5.6132405552902298e-003  0.0000000000000000e+000  2.6094116478309219e-002  0.0000000000000000e+000 -5.0380633906982064e-001  0.0000000000000000e+000  0.0000000000000000e+000  0.0000000000000000e+000  6.8065178362959916e-002  0.0000000000000000e+000  0.0000000000000000e+000 -7.5323325372874450e-002  0.0000000000000000e+000 -2.0092380146507459e-002  0.0000000000000000e+000  2.2588915477709692e-001 -1.0093186946471969e-001  0.0000000000000000e+000  0.0000000000000000e+000  0.0000000000000000e+000  0.0000000000000000e+000  0.0000000000000000e+000  0.0000000000000000e+000  0.0000000000000000e+000  0.0000000000000000e+000  6.8454263317107369e-002 -1.1887062727587361e-001  0.0000000000000000e+000  0.0000000000000000e+000  0.0000000000000000e+000  0.0000000000000000e+000  0.0000000000000000e+000  0.0000000000000000e+000  0.0000000000000000e+000 -2.2711316851633270e-001  0.0000000000000000e+000  0.0000000000000000e+000  0.0000000000000000e+000  0.0000000000000000e+000  0.0000000000000000e+000  0.0000000000000000e+000  0.0000000000000000e+000  0.0000000000000000e+000  0.0000000000000000e+000  0.0000000000000000e+000  0.0000000000000000e+000  0.0000000000000000e+000  0.0000000000000000e+000  1.4132900269946538e-001  1.3727103429563473e-001 -4.4890310470126649e-002  0.0000000000000000e+000  0.0000000000000000e+000  0.0000000000000000e+000  0.0000000000000000e+000 -4.3985853331966564e-002  0.0000000000000000e+000  1.0917032351203303e-001  0.0000000000000000e+000  0.0000000000000000e+000  0.0000000000000000e+000  0.0000000000000000e+000 -3.9605122516983937e-001 -2.7632422015752649e-002  0.0000000000000000e+000
  0.0000000000000000e+000  0.0000000000000000e+000  0.0000000000000000e+000  0.0000000000000000e+000  0.0000000000000000e+000  0.0000000000000000e+000  0.0000000000000000e+000 -2.1357821096175256e-001  0.0000000000000000e+000  4.5283690597478762e-002 -3.8276393942409581e-001  0.0000000000000000e+000  0.0000000000000000e+000  9.7111800870145655e-003  0.0000000000000000e+000  0.0000000000000000e+000  0.0000000000000000e+000  0.0000000000000000e+000  0.0000000000000000e+000  0.0000000000000000e+000 -5.8314207819475071e-003  0.0000000000000000e+000  0.0000000000000000e+000  2.9228928459097753e-001  0.0000000000000000e+000  0.0000000000000000e+000  0.0000000000000000e+000  0.0000000000000000e+000  0.0000000000000000e+000  0.0000000000000000e+000  0.0000000000000000e+000  2.3013153352778964e-001  0.0000000000000000e+000  0.0000000000000000e+000  0.0000000000000000e+000  0.0000000000000000e+000  0.0000000000000000e+000  0.0000000000000000e+000  0.0000000000000000e+000  0.0000000000000000e+000  1.7913868388146340e-001  0.0000000000000000e+000  0.0000000000000000e+000  0.0000000000000000e+000 -1.8017524811646196e-001  0.0000000000000000e+000  0.0000000000000000e+000 -1.0969500838119838e-001  0.0000000000000000e+000  0.0000000000000000e+000  0.0000000000000000e+000  0.0000000000000000e+000  0.0000000000000000e+000  0.0000000000000000e+000 -2.0183227200828430e-001  2.8896816520645746e-001  0.0000000000000000e+000 -3.1111238075458601e-002  0.0000000000000000e+000  0.0000000000000000e+000  0.0000000000000000e+000  0.0000000000000000e+000  0.0000000000000000e+000  0.0000000000000000e+000  0.0000000000000000e+000 -3.3421491739808956e-001  2.4987534938516306e-001  0.0000000000000000e+000  1.0509452629800043e-003  0.0000000000000000e+000 -2.2258280484249079e-001  1.1403786696885126e-001  1.5203190250090401e-001  0.0000000000000000e+000  0.0000000000000000e+000  8.4393176085807028e-002  0.0000000000000000e+000  0.0000000000000000e+000  5.2293178842385483e-002  2.9064816247092740e-001  1.9053567157486254e-001  0.0000000000000000e+000  0.0000000000000000e+000  0.0000000000000000e+000  0.0000000000000000e+000  0.0000000000000000e+000 -4.0431947437349597e-002 -9.5111620779435552e-002 -1.0897127327857418e-001 -5.7127249332419999e-002  0.0000000000000000e+000  0.0000000000000000e+000  0.0000000000000000e+000  1.1298872670302576e-001 -1.3955448790744102e-001  0.0000000000000000e+000 -1.3043053491289905e-001  0.0000000000000000e+000  0.0000000000000000e+000  0.0000000000000000e+000
  0.0000000000000000e+000  4.3527028518501415e-001  0.0000000000000000e+000 -1.6431179238497817e-001  9.2257228679723871e-002 -1.1847289061459694e-001  0.0000000000000000e+000  0.0000000000000000e+000  0.0000000000000000e+000  0.0000000000000000e+000  0.0000000000000000e+000  0.0000000000000000e+000  0.0000000000000000e+000  0.0000000000000000e+000 -3.1826966324306379e-002  0.0000000000000000e+000  0.0000000000000000e+000  1.2632221174855515e-001  0.0000000000000000e+000  2.7135809173175951e-001  0.0000000000000000e+000  0.0000000000000000e+000  2.1015380260954916e-001  0.0000000000000000e+000  9.4497048857995453e-002  4.2342476358625598e-002  0.0000000000000000e+000 -1.4037342848531076e-001  0.0000000000000000e+000  0.0000000000000000e+000 -1.2171394480590690e-001  0.0000000000000000e+000  0.0000000000000000e+000  0.0000000000000000e+000  0.0000000000000000e+000 -1.3962696121789428e-002  0.0000000000000000e+000 -4.4481015870895096e-001  0.0000000000000000e+000 -3.4939642252375902e-001  0.0000000000000000e+000  0.0000000000000000e+000  0.0000000000000000e+000  1.1215942514412333e-001  0.0000000000000000e+000  0.0000000000000000e+000 -2.8094634570325988e-001  0.0000000000000000e+000 -1.1314650720526720e-001  0.0000000000000000e+000 -1.3956139692706701e-001 -3.7386518080860659e-002  0.0000000000000000e+000  0.0000000000000000e+000  0.0000000000000000e+000  0.0000000000000000e+000  0.0000000000000000e+000  0.0000000000000000e+000  0.0000000000000000e+000  0.0000000000000000e+000 -4.9347270124847298e-002 -4.9456777579972327e-002  0.0000000000000000e+000  0.0000000000000000e+000  0.0000000000000000e+000  0.0000000000000000e+000  0.0000000000000000e+000  0.0000000000000000e+000  0.0000000000000000e+000  2.1905339742146301e-001  0.0000000000000000e+000  0.0000000000000000e+000  0.0000000000000000e+000  0.0000000000000000e+000  0.0000000000000000e+000  0.0000000000000000e+000  0.0000000000000000e+000  0.0000000000000000e+000  0.0000000000000000e+000  0.0000000000000000e+000  0.0000000000000000e+000  0.0000000000000000e+000  0.0000000000000000e+000  2.5134128926853388e-002  4.0134322735654537e-002 -2.2035164260054457e-002  0.0000000000000000e+000  0.0000000000000000e+000  0.0000000000000000e+000  0.0000000000000000e+000  2.2041745621958600e-001  0.0000000000000000e+000 -4.2460104434209056e-002  0.0000000000000000e+000  0.0000000000000000e+000  0.0000000000000000e+000  0.0000000000000000e+000  1.6948328986328662e-001 -3.0998978187416711e-002  0.0000000000000000e+000
 -4.5016102761606322e-003  0.0000000000000000e+000  1.5685104125764279e-002  0.0000000000000000e+000  0.0000000000000000e+000  0.0000000000000000e+000 -4.2967888548539487e-002  0.0000000000000000e+000 -2.4919423180152660e-002  0.0000000000000000e+000  0.0000000000000000e+000 -2.9438780688586449e-002 -2.7739592930596949e-003  0.0000000000000000e+000  0.0000000000000000e+000  1.2373000113834718e-002 -1.4692123697038978e-001  0.0000000000000000e+000  1.4547238515885741e-002  0.0000000000000000e+000  0.0000000000000000e+000  4.2581910492431527e-002  0.0000000000000000e+000  0.0000000000000000e+000  0.0000000000000000e+000  0.0000000000000000e+000  1.5910460427228684e-001  0.0000000000000000e+000  1.6296309750355084e-001 -1.9866636586447758e-001  0.0000000000000000e+000  0.0000000000000000e+000 -2.9560022570761191e-001  2.2038777204235128e-002 -3.5942766165139417e-001  0.0000000000000000e+000 -1.7901927652537519e-001  0.0000000000000000e+000 -2.5972123172489797e-001  0.0000000000000000e+000  0.0000000000000000e+000  1.3803955472506482e-001  3.4411659054986793e-001  0.0000000000000000e+000  0.0000000000000000e+000 -4.9459031128315539e-002  0.0000000000000000e+000  0.0000000000000000e+000  0.0000000000000000e+000  2.0660604745895111e-001  0.0000000000000000e+000  0.0000000000000000e+000  1.8699330191589293e-002 -1.3114365067752314e-002  0.0000000000000000e+000  0.0000000000000000e+000  9.0475889553642344e-003  0.0000000000000000e+000  1.2387573566420462e-002  4.3777843418272050e-001  0.0000000000000000e+000  0.0000000000000000e+000 -2.1076463687117353e-001  1.3882582481013220e-002 -5.6025262422078483e-002  0.0000000000000000e+000  0.0000000000000000e+000  2.5808882104045139e-002  0.0000000000000000e+000  0.0000000000000000e+000  0.0000000000000000e+000  0.0000000000000000e+000  0.0000000000000000e+000  1.8615033045169060e-001  2.3175306657415184e-001  0.0000000000000000e+000  4.7006910581450165e-003 -5.8211273843429195e-002  0.0000000000000000e+000  0.0000000000000000e+000  0.0000000000000000e+000 -6.2165534880654232e-002 -6.8228675419069615e-002  0.0000000000000000e+000  0.0000000000000000e+000  0.0000000000000000e+000  0.0000000000000000e+000  0.0000000000000000e+000  0.0000000000000000e+000  0.0000000000000000e+000  0.0000000000000000e+000 -7.0215257184323449e-002  0.0000000000000000e+000  0.0000000000000000e+000  0.0000000000000000e+000  1.3640726460053437e-001  0.0000000000000000e+000  0.0000000000000000e+000  0.0000000000000000e+000 -1.3218821869360844e-001
  0.0000000000000000e+000  2.4878256501320745e-001  0.0000000000000000e+000  6.6088927423729002e-002 -8.0550713375347083e-002 -9.0985879856914226e-002  0.0000000000000000e+000  0.0000000000000000e+000  0.0000000000000000e+000  0.0000000000000000e+000  0.0000000000000000e+000  0.0000000000000000e+000  0.0000000000000000e+000  0.0000000000000000e+000 -2.8277390358538858e-002  0.0000000000000000e+000  0.0000000000000000e+000  1.3012833076536195e-001  0.0000000000000000e+000  2.4031665969226665e-002  0.0000000000000000e+000  0.0000000000000000e+000 -2.1934827791190306e-001  0.0000000000000000e+000  2.9235315718555732e-001  1.4413048228696806e-001  0.0000000000000000e+000  3.6320435208042623e-001  0.0000000000000000e+000  0.0000000000000000e+000  2.3156068488486246e-002  0.0000000000000000e+000  0.0000000000000000e+000  0.0000000000000000e+000  0.0000000000000000e+000 -1.1488547880207724e-001  0.0000000000000000e+000 -2.6495451499330308e-001  0.0000000000000000e+000  2.7612452165521582e-002  0.0000000000000000e+000  0.0000000000000000e+000  0.0000000000000000e+000  1.8811700320039065e-001  0.0000000000000000e+000  0.0000000000000000e+000  2.4563908393731909e-001  0.0000000000000000e+000 -9.5804904088796300e-002  0.0000000000000000e+000 -8.8251645585937483e-002  1.5824382217510655e-001  0.0000000000000000e+000  0.0000000000000000e+000  0.0000000000000000e+000  0.0000000000000000e+000  0.0000000000000000e+000  0.0000000000000000e+000  0.0000000000000000e+000  0.0000000000000000e+000  2.3896511693317724e-001 -8.5941863710765398e-002  0.0000000000000000e+000  0.0000000000000000e+000  0.0000000000000000e+000  0.0000000000000000e+000  0.0000000000000000e+000  0.0000000000000000e+000  0.0000000000000000e+000 -2.6682863582475780e-001  0.0000000000000000e+000  0.0000000000000000e+000  0.0000000000000000e+000  0.0000000000000000e+000  0.0000000000000000e+000  0.0000000000000000e+000  0.0000000000000000e+000  0.0000000000000000e+000  0.0000000000000000e+000  0.0000000000000000e+000  0.0000000000000000e+000  0.0000000000000000e+000  0.0000000000000000e+000  2.7197771914132191e-001 -1.8751521233159513e-001 -3.4874117992716031e-003  0.0000000000000000e+000  0.0000000000000000e+000  0.0000000000000000e+000  0.0000000000000000e+000 -3.5997534201176690e-001  0.0000000000000000e+000 -1.0227404538462770e-002  0.0000000000000000e+000  0.0000000000000000e+000  0.0000000000000000e+000  0.0000000000000000e+000  6.7438086054975796e-002  1.1351510005208754e-001  0.0000000000000000e+000
  0.0000000000000000e+000 -3.1096927551353354e-001  0.0000000000000000e+000 -7.2374738338083805e-002  1.4667498377035976e-001 -2.6174297335933616e-001  0.0000000000000000e+000  0.0000000000000000e+000  0.0000000000000000e+000  0.0000000000000000e+000  0.0000000000000000e+000  0.0000000000000000e+000  0.0000000000000000e+000  0.0000000000000000e+000  1.5927941471943957e-001  0.0000000000000000e+000  0.0000000000000000e+000  1.4961347323102803e-001  0.0000000000000000e+000 -1.6881709506896833e-001  0.0000000000000000e+000  0.0000000000000000e+000  9.1646826483653451e-002  0.0000000000000000e+000  3.9404524151854754e-002 -1.1988793409543480e-001  0.0000000000000000e+000  5.8554661534915816e-003  0.0000000000000000e+000  0.0000000000000000e+000  1.3029012212305832e-001  0.0000000000000000e+000  0.0000000000000000e+000  0.0000000000000000e+000  0.0000000000000000e+000 -7.2016218533483028e-002  0.0000000000000000e+000 -3.3774735563528691e-001  0.0000000000000000e+000  3.2036729123905172e-001  0.0000000000000000e+000  0.0000000000000000e+000  0.0000000000000000e+000 -1.1704196119137655e-001  0.0000000000000000e+000  0.0000000000000000e+000 -3.5082761705166288e-001  0.0000000000000000e+000  6.6580427117893151e-002  0.0000000000000000e+000 -8.3938381595446976e-002  6.9368494445935153e-002  0.0000000000000000e+000  0.0000000000000000e+000  0.0000000000000000e+000  0.0000000000000000e+000  0.0000000000000000e+000  0.0000000000000000e+000  0.0000000000000000e+000  0.0000000000000000e+000 -1.3318439548899969e-001  4.1348483246298327e-002  0.0000000000000000e+000  0.0000000000000000e+000  0.0000000000000000e+000  0.0000000000000000e+000  0.0000000000000000e+000  0.0000000000000000e+000  0.0000000000000000e+000 -2.8778162953364120e-002  0.0000000000000000e+000  0.0000000000000000e+000  0.0000000000000000e+000  0.0000000000000000e+000  0.0000000000000000e+000  0.0000000000000000e+000  0.0000000000000000e+000  0.0000000000000000e+000  0.0000000000000000e+000  0.0000000000000000e+000  0.0000000000000000e+000  0.0000000000000000e+000  0.0000000000000000e+000  4.0203815910378476e-001  1.3895884046341689e-001  3.2082211065045124e-001  0.0000000000000000e+000  0.0000000000000000e+000  0.0000000000000000e+000  0.0000000000000000e+000 -6.3256847845907210e-002  0.0000000000000000e+000 -3.7899795365881825e-002  0.0000000000000000e+000  0.0000000000000000e+000  0.0000000000000000e+000  0.0000000000000000e+000 -7.1123606640603645e-002 -2.9005094460107655e-002  0.0000000000000000e+000
  1.5496334303477488e-001  0.0000000000000000e+000  2.4961768792790537e-001  0.0000000000000000e+000  0.0000000000000000e+000  0.0000000000000000e+000  9.3856439126899921e-002  0.0000000000000000e+000 -6.9345055515587214e-002  0.0000000000000000e+000  0.0000000000000000e+000 -4.6399459644403673e-003  2.7353185983882394e-001  0.0000000000000000e+000  0.0000000000000000e+000 -2.0297529058787278e-001 -1.9126754033796215e-002  0.0000000000000000e+000  1.5503088784205754e-001  0.0000000000000000e+000  0.0000000000000000e+000  1.0620852685926757e-001  0.0000000000000000e+000  0.0000000000000000e+000  0.0000000000000000e+000  0.0000000000000000e+000 -1.5726312683279448e-001  0.0000000000000000e+000 -2.8580567636435794e-002 -7.0965317348560861e-002  0.0000000000000000e+000  0.0000000000000000e+000 -7.5328629958010027e-002 -3.4752363118680830e-002  2.9309541971565840e-002  0.0000000000000000e+000  1.0271930450887426e-001  0.0000000000000000e+000  2.2966680233035158e-001  0.0000000000000000e+000  0.0000000000000000e+000 -7.5827509376487190e-002  1.9916481044240361e-001  0.0000000000000000e+000  0.0000000000000000e+000 -4.0025327689585909e-002  0.0000000000000000e+000  0.0000000000000000e+000  0.0000000000000000e+000 -1.5930080979784042e-001  0.0000000000000000e+000  0.0000000000000000e+000 -2.1846059602711321e-001  6.3143360637308646e-002  0.0000000000000000e+000  0.0000000000000000e+000 -1.6158528603403099e-001  0.0000000000000000e+000 -2.1455772083494351e-001  1.9316178374731485e-002  0.0000000000000000e+000  0.0000000000000000e+000 -5.8330670772399548e-002 -7.1271489227213158e-002 -2.2150072705943055e-001  0.0000000000000000e+000  0.0000000000000000e+000 -7.8381070994524710e-002  0.0000000000000000e+000  0.0000000000000000e+000  0.0000000000000000e+000  0.0000000000000000e+000  0.0000000000000000e+000  1.0159843291798670e-002 -1.5588927357144905e-001  0.0000000000000000e+000  1.8640525683222686e-001 -2.7088351547037814e-001  0.0000000000000000e+000  0.0000000000000000e+000  0.0000000000000000e+000 -2.9422319142238984e-001 -2.9999989266554283e-001  0.0000000000000000e+000  0.0000000000000000e+000  0.0000000000000000e+000  0.0000000000000000e+000  0.0000000000000000e+000  0.0000000000000000e+000  0.0000000000000000e+000  0.0000000000000000e+000  9.8841423433245104e-002  0.0000000000000000e+000  0.0000000000000000e+000  0.0000000000000000e+000 -1.2623890318496400e-001  0.0000000000000000e+000  0.0000000000000000e+000  0.0000000000000000e+000 -2.2715361777369802e-001
  1.1731359104711774e-001  0.0000000000000000e+000  2.2923247611505645e-003  0.0000000000000000e+000  0.0000000000000000e+000  0.0000000000000000e+000 -9.4965543246244340e-003  0.0000000000000000e+000  2.7941006700259058e-001  0.0000000000000000e+000  0.0000000000000000e+000 -8.2842763647693607e-002  2.9203320596180432e-001  0.0000000000000000e+000  0.0000000000000000e+000  7.2231053577906552e-003  5.6108929880376426e-002  0.0000000000000000e+000 -5.8452114095822225e-002  0.0000000000000000e+000  0.0000000000000000e+000 -5.7926215351146323e-002  0.0000000000000000e+000  0.0000000000000000e+000  0.0000000000000000e+000  0.0000000000000000e+000  1.7983423353540420e-001  0.0000000000000000e+000 -3.0819812671127245e-001 -1.2683136614828780e-001  0.0000000000000000e+000  0.0000000000000000e+000  1.5584306075561999e-001 -4.4927414999529992e-002  2.4628134104509859e-002  0.0000000000000000e+000 -2.8003594411904656e-002  0.0000000000000000e+000 -2.1041691425045003e-001  0.0000000000000000e+000  0.0000000000000000e+000  2.1403947450293687e-001  2.2077766158899925e-001  0.0000000000000000e+000  0.0000000000000000e+000  8.2712795102835746e-002  0.0000000000000000e+000  0.0000000000000000e+000  0.0000000000000000e+000 -3.0498432093054301e-001  0.0000000000000000e+000  0.0000000000000000e+000 -1.1793750427137914e-001 -3.1790005522598858e-001  0.0000000000000000e+000  0.0000000000000000e+000  1.6030019359799577e-001  0.0000000000000000e+000 -2.4902481056228932e-002 -6.7840743338703297e-002  0.0000000000000000e+000  0.0000000000000000e+000 -2.6072876964675318e-001  2.5101266111357240e-001  2.5490094885249576e-001  0.0000000000000000e+000  0.0000000000000000e+000 -3.0152820092848170e-002  0.0000000000000000e+000  0.0000000000000000e+000  0.0000000000000000e+000  0.0000000000000000e+000  0.0000000000000000e+000  2.4286050482767878e-002 -1.1050027141648705e-001  0.0000000000000000e+000 -1.2536810718155925e-001 -6.5487366065000783e-004  0.0000000000000000e+000  0.0000000000000000e+000  0.0000000000000000e+000 -5.3257482999461557e-002  5.6112509312236325e-002  0.0000000000000000e+000  0.0000000000000000e+000  0.0000000000000000e+000  0.0000000000000000e+000  0.0000000000000000e+000  0.0000000000000000e+000  0.0000000000000000e+000  0.0000000000000000e+000  7.4288315399134011e-002  0.0000000000000000e+000  0.0000000000000000e+000  0.0000000000000000e+000 -1.1375584480668578e-001  0.0000000000000000e+000  0.0000000000000000e+000  0.0000000000000000e+000  2.0877651935344001e-002
  0.0000000000000000e+000  0.0000000000000000e+000  0.0000000000000000e+000  0.0000000000000000e+000  0.0000000000000000e+000  0.0000000000000000e+000  0.0000000000000000e+000 -2.9380657317187930e-001  0.0000000000000000e+000 -2.7238959738038540e-003  1.1480611812090759e-001  0.0000000000000000e+000  0.0000000000000000e+000 -7.7754494299912033e-002  0.0000000000000000e+000  0.0000000000000000e+000  0.0000000000000000e+000  0.0000000000000000e+000  0.0000000000000000e+000  0.0000000000000000e+000 -2.1743251807553793e-001  0.0000000000000000e+000  0.0000000000000000e+000 -1.1222598509320453e-001  0.0000000000000000e+000  0.0000000000000000e+000  0.0000000000000000e+000  0.0000000000000000e+000  0.0000000000000000e+000  0.0000000000000000e+000  0.0000000000000000e+000 -1.9250660876869546e-001  0.0000000000000000e+000  0.0000000000000000e+000  0.0000000000000000e+000  0.0000000000000000e+000  0.0000000000000000e+000  0.0000000000000000e+000  0.0000000000000000e+000  0.0000000000000000e+000 -8.6147190938414317e-002  0.0000000000000000e+000  0.0000000000000000e+000  0.0000000000000000e+000 -1.8012947635319798e-001  0.0000000000000000e+000  0.0000000000000000e+000  9.6237614631435708e-002  0.0000000000000000e+000  0.0000000000000000e+000  0.0000000000000000e+000  0.0000000000000000e+000  0.0000000000000000e+000  0.0000000000000000e+000  9.4138626006226800e-002  9.5728677923091171e-002  0.0000000000000000e+000  7.5269895571204476e-002  0.0000000000000000e+000  0.0000000000000000e+000  0.0000000000000000e+000  0.0000000000000000e+000  0.0000000000000000e+000  0.0000000000000000e+000  0.0000000000000000e+000  8.2847713831140327e-002 -5.9489038060931837e-002  0.0000000000000000e+000  1.5542561176991831e-001  0.0000000000000000e+000 -2.7789795114249460e-001  3.8770981642834608e-003 -6.3057553704714900e-002  0.0000000000000000e+000  0.0000000000000000e+000  2.9661443597254835e-002  0.0000000000000000e+000  0.0000000000000000e+000  5.7504638222807858e-001  1.1450617959517154e-001 -3.1994164260679536e-001  0.0000000000000000e+000  0.0000000000000000e+000  0.0000000000000000e+000  0.0000000000000000e+000  0.0000000000000000e+000  2.1739745805765617e-001 -2.2451186573035642e-001 -2.4153001438310531e-001  5.0560278399244388e-002  0.0000000000000000e+000  0.0000000000000000e+000  0.0000000000000000e+000  2.9640345670837575e-002  3.6899953190798696e-002  0.0000000000000000e+000  3.2880581721996274e-002  0.0000000000000000e+000  0.0000000000000000e+000  0.0000000000000000e+000
  0.0000000000000000e+000  0.0000000000000000e+000  0.0000000000000000e+000  0.0000000000000000e+000  0.0000000000000000e+000  0.0000000000000000e+000  0.0000000000000000e+000 -3.0019654422769149e-001  0.0000000000000000e+000 -2.5754405687207237e-002  2.7558137880052552e-001  0.0000000000000000e+000  0.0000000000000000e+000 -1.0442744745550168e-001  0.0000000000000000e+000  0.0000000000000000e+000  0.0000000000000000e+000  0.0000000000000000e+000  0.0000000000000000e+000  0.0000000000000000e+000 -2.4209219778875690e-001  0.0000000000000000e+000  0.0000000000000000e+000  1.2233337864213614e-001  0.0000000000000000e+000  0.0000000000000000e+000  0.0000000000000000e+000  0.0000000000000000e+000  0.0000000000000000e+000  0.0000000000000000e+000  0.0000000000000000e+000  3.3897930545915411e-001  0.0000000000000000e+000  0.0000000000000000e+000  0.0000000000000000e+000  0.0000000000000000e+000  0.0000000000000000e+000  0.0000000000000000e+000  0.0000000000000000e+000  0.0000000000000000e+000 -1.7191665527658267e-001  0.0000000000000000e+000  0.0000000000000000e+000  0.0000000000000000e+000  4.2340129242241170e-001  0.0000000000000000e+000  0.0000000000000000e+000 -8.0515273241088224e-003  0.0000000000000000e+000  0.0000000000000000e+000  0.0000000000000000e+000  0.0000000000000000e+000  0.0000000000000000e+000  0.0000000000000000e+000 -1.7323313341571299e-002  8.9694342083091710e-002  0.0000000000000000e+000  2.3027369301187955e-001  0.0000000000000000e+000  0.0000000000000000e+000  0.0000000000000000e+000  0.0000000000000000e+000  0.0000000000000000e+000  0.0000000000000000e+000  0.0000000000000000e+000 -7.0451755474263258e-002  7.3378291426929532e-002  0.0000000000000000e+000 -2.3805372355916590e-001  0.0000000000000000e+000  6.9565623007272259e-002  9.8344745233714156e-002 -1.7635258554339759e-002  0.0000000000000000e+000  0.0000000000000000e+000 -6.7745174500390935e-003  0.0000000000000000e+000  0.0000000000000000e+000 -1.4117720522480266e-003  1.5750073933096148e-001 -4.6405499166504188e-002  0.0000000000000000e+000  0.0000000000000000e+000  0.0000000000000000e+000  0.0000000000000000e+000  0.0000000000000000e+000 -1.2304979180207666e-001  1.7590592647969541e-001 -1.3075272405720359e-001 -2.3556034843928453e-001  0.0000000000000000e+000  0.0000000000000000e+000  0.0000000000000000e+000 -5.4535439248877104e-002  2.1464465352453399e-001  0.0000000000000000e+000  2.9506726283000601e-001  0.0000000000000000e+000  0.0000000000000000e+000  0.0000000000000000e+000
  4.6482696764886602e-002  0.0000000000000000e+000  2.6012704807095688e-001  0.0000000000000000e+000  0.0000000000000000e+000  0.0000000000000000e+000  3.7263466016412131e-002  0.0000000000000000e+000  8.2947850065135095e-002  0.0000000000000000e+000  0.0000000000000000e+000 -2.1187228304419858e-001  3.2596050249780475e-002  0.0000000000000000e+000  0.0000000000000000e+000 -2.1288348951928918e-001 -4.0410583547406936e-001  0.0000000000000000e+000 -4.5654968656458413e-002  0.0000000000000000e+000  0.0000000000000000e+000  1.7221399966022899e-001  0.0000000000000000e+000  0.0000000000000000e+000  0.0000000000000000e+000  0.0000000000000000e+000  2.1893331092341964e-001  0.0000000000000000e+000  1.7168591935362416e-002  1.3709906317996740e-001  0.0000000000000000e+000  0.0000000000000000e+000  6.9529733045392741e-002  6.4627990257752940e-002  1.5367655431192873e-001  0.0000000000000000e+000  1.3016849100054800e-001  0.0000000000000000e+000  9.8809903774121438e-002  0.0000000000000000e+000  0.0000000000000000e+000  2.2985328690952524e-002  2.4605076840402698e-001  0.0000000000000000e+000  0.0000000000000000e+000 -1.2705207946422301e-001  0.0000000000000000e+000  0.0000000000000000e+000  0.0000000000000000e+000  1.5642942015760369e-001  0.0000000000000000e+000  0.0000000000000000e+000 -1.1852831592847685e-001 -1.1022813168882536e-001  0.0000000000000000e+000  0.0000000000000000e+000 -1.2899293769983815e-002  0.0000000000000000e+000  1.1586792740292989e-001 -9.6033426876572139e-002  0.0000000000000000e+000  0.0000000000000000e+000  2.1102976103427992e-001  9.6075134980155019e-002 -6.0872785778723827e-002  0.0000000000000000e+000  0.0000000000000000e+000  1.1836995173334922e-001  0.0000000000000000e+000  0.0000000000000000e+000  0.0000000000000000e+000  0.0000000000000000e+000  0.0000000000000000e+000 -1.5050896672162778e-001 -6.7139851288783511e-002  0.0000000000000000e+000 -5.8295474702469839e-002  3.0335092767695010e-001  0.0000000000000000e+000  0.0000000000000000e+000  0.0000000000000000e+000 -9.5915910826645995e-002  6.0833533594469677e-002  0.0000000000000000e+000  0.0000000000000000e+000  0.0000000000000000e+000  0.0000000000000000e+000  0.0000000000000000e+000  0.0000000000000000e+000  0.0000000000000000e+000  0.0000000000000000e+000 -9.6262781171688933e-002  0.0000000000000000e+000  0.0000000000000000e+000  0.0000000000000000e+000  3.7631266405069236e-001  0.0000000000000000e+000  0.0000000000000000e+000  0.0000000000000000e+000  2.6386822003146196e-002
  0.0000000000000000e+000  0.0000000000000000e+000  0.0000000000000000e+000  0.0000000000000000e+000  0.0000000000000000e+000  0.0000000000000000e+000  0.0000000000000000e+000 -1.5191941336700460e-002  0.0000000000000000e+000 -2.3092730587594679e-001  3.8198104904820773e-001  0.0000000000000000e+000  0.0000000000000000e+000  4.0657103795118227e-001  0.0000000000000000e+000  0.0000000000000000e+000  0.0000000000000000e+000  0.0000000000000000e+000  0.0000000000000000e+000  0.0000000000000000e+000  4.1580471983547906e-001  0.0000000000000000e+000  0.0000000000000000e+000  4.8346961771492787e-002  0.0000000000000000e+000  0.0000000000000000e+000  0.0000000000000000e+000  0.0000000000000000e+000  0.0000000000000000e+000  0.0000000000000000e+000  0.0000000000000000e+000 -8.0953447658552030e-002  0.0000000000000000e+000  0.0000000000000000e+000  0.0000000000000000e+000  0.0000000000000000e+000  0.0000000000000000e+000  0.0000000000000000e+000  0.0000000000000000e+000  0.0000000000000000e+000 -4.0950981296891459e-001  0.0000000000000000e+000  0.0000000000000000e+000  0.0000000000000000e+000 -1.7452454544405912e-002  0.0000000000000000e+000  0.0000000000000000e+000  2.7865373136063819e-002  0.0000000000000000e+000  0.0000000000000000e+000  0.0000000000000000e+000  0.0000000000000000e+000  0.0000000000000000e+000  0.0000000000000000e+000 -1.5287630036098410e-001  5.9379389029643251e-002  0.0000000000000000e+000  1.4330655818504234e-001  0.0000000000000000e+000  0.0000000000000000e+000  0.0000000000000000e+000  0.0000000000000000e+000  0.0000000000000000e+000  0.0000000000000000e+000  0.0000000000000000e+000 -1.8531945645217310e-001  4.8821324151395513e-002  0.0000000000000000e+000  2.4989039654726994e-001  0.0000000000000000e+000 -2.7002183550069930e-002  7.6016147595714567e-002 -9.5329063479970680e-002  0.0000000000000000e+000  0.0000000000000000e+000  5.8126873316567428e-002  0.0000000000000000e+000  0.0000000000000000e+000  5.0013976809472060e-002  1.7877780767728538e-001  1.8178729723628892e-001  0.0000000000000000e+000  0.0000000000000000e+000  0.0000000000000000e+000  0.0000000000000000e+000  0.0000000000000000e+000 -1.4860365349933854e-001 -7.2289451144590955e-002 -1.5258710627539774e-002  1.3657643527399974e-001  0.0000000000000000e+000  0.0000000000000000e+000  0.0000000000000000e+000  1.4547218329177538e-002 -7.1541074817993336e-002  0.0000000000000000e+000  7.3891009781604441e-003  0.0000000000000000e+000  0.0000000000000000e+000  0.0000000000000000e+000
 -8.7883907831703675e-002  0.0000000000000000e+000  7.9218681628861587e-002  0.0000000000000000e+000  0.0000000000000000e+000  0.0000000000000000e+000 -7.7799188939363439e-002  0.0000000000000000e+000  9.4888216982145446e-002  0.0000000000000000e+000  0.0000000000000000e+000  2.0985258918050556e-001 -1.0393668852024897e-001  0.0000000000000000e+000  0.0000000000000000e+000 -1.6020175219508193e-001  1.4113961969002237e-001  0.0000000000000000e+000  7.1927106008619790e-002  0.0000000000000000e+000  0.0000000000000000e+000 -3.1408315254073130e-002  0.0000000000000000e+000  0.0000000000000000e+000  0.0000000000000000e+000  0.0000000000000000e+000 -1.6118697334427146e-001  0.0000000000000000e+000 -4.1235530587375516e-002  3.7459040614809598e-002  0.0000000000000000e+000  0.0000000000000000e+000  1.8749972550722704e-001 -1.0801986684121920e-001 -5.3026551376501904e-002  0.0000000000000000e+000 -5.2475963298576644e-001  0.0000000000000000e+000  2.8599126472685671e-001  0.0000000000000000e+000  0.0000000000000000e+000 -1.7022354051525213e-001  4.2554866951192996e-002  0.0000000000000000e+000  0.0000000000000000e+000 -1.5430485442916864e-001  0.0000000000000000e+000  0.0000000000000000e+000  0.0000000000000000e+000 -1.5774816145524104e-001  0.0000000000000000e+000  0.0000000000000000e+000 -9.8109456247920293e-002 -1.6451356830445496e-001  0.0000000000000000e+000  0.0000000000000000e+000 -2.0003560698208747e-001  0.0000000000000000e+000 -5.1792252236866794e-003  1.0368191671504301e-001  0.0000000000000000e+000  0.0000000000000000e+000 -1.5488404237439887e-001  1.0047740520180731e-001 -3.2621123347012046e-002  0.0000000000000000e+000  0.0000000000000000e+000 -3.5914271879939300e-002  0.0000000000000000e+000  0.0000000000000000e+000  0.0000000000000000e+000  0.0000000000000000e+000  0.0000000000000000e+000  2.0496163322358159e-003  3.7274177504137210e-002  0.0000000000000000e+000  2.8518636888863524e-002  1.0336945576906154e-001  0.0000000000000000e+000  0.0000000000000000e+000  0.0000000000000000e+000 -3.0589824157096358e-002  2.9575300177324870e-001  0.0000000000000000e+000  0.0000000000000000e+000  0.0000000000000000e+000  0.0000000000000000e+000  0.0000000000000000e+000  0.0000000000000000e+000  0.0000000000000000e+000  0.0000000000000000e+000 -2.9936204795068733e-001  0.0000000000000000e+000  0.0000000000000000e+000  0.0000000000000000e+000  1.5669713467158036e-001  0.0000000000000000e+000  0.0000000000000000e+000  0.0000000000000000e+000 -9.7994803567487812e-002
  1.1091550352158299e-002  0.0000000000000000e+000  1.9692317935148951e-001  0.0000000000000000e+000  0.0000000000000000e+000  0.0000000000000000e+000 -2.5759342178330574e-001  0.0000000000000000e+000  2.1247113518095567e-001  0.0000000000000000e+000  0.0000000000000000e+000  1.2585422122562293e-001 -2.8038020123614452e-002  0.0000000000000000e+000  0.0000000000000000e+000 -9.8644545674405698e-002 -2.0058290472901703e-002  0.0000000000000000e+000  3.7791051175124976e-002  0.0000000000000000e+000  0.0000000000000000e+000 -1.1903177508995547e-001  0.0000000000000000e+000  0.0000000000000000e+000  0.0000000000000000e+000  0.0000000000000000e+000 -4.6019161536891506e-002  0.0000000000000000e+000  1.2063595321963259e-001  2.0076825652538735e-001  0.0000000000000000e+000  0.0000000000000000e+000 -5.6898846596794478e-002  5.2696158982736802e-002 -2.8328752032063198e-001  0.0000000000000000e+000  1.9334370902130196e-001  0.0000000000000000e+000  1.0628256233694056e-001  0.0000000000000000e+000  0.0000000000000000e+000  8.0710263054357634e-002  1.6745533009466115e-001  0.0000000000000000e+000  0.0000000000000000e+000 -5.8464352839794495e-002  0.0000000000000000e+000  0.0000000000000000e+000  0.0000000000000000e+000 -3.1519903547035003e-002  0.0000000000000000e+000  0.0000000000000000e+000  1.4642652692811222e-002  1.3217982501372632e-002  0.0000000000000000e+000  0.0000000000000000e+000 -4.2714587821895370e-002  0.0000000000000000e+000  5.6033640981990519e-002  9.1403999281698373e-002  0.0000000000000000e+000  0.0000000000000000e+000  1.2302271872208601e-002  2.4291535400166528e-002  9.2433131361886564e-002  0.0000000000000000e+000  0.0000000000000000e+000  1.4260856517922113e-001  0.0000000000000000e+000  0.0000000000000000e+000  0.0000000000000000e+000  0.0000000000000000e+000  0.0000000000000000e+000 -5.2736738379816384e-001  1.1866466789999926e-001  0.0000000000000000e+000  1.7029631647355541e-002 -3.1300858705033568e-001  0.0000000000000000e+000  0.0000000000000000e+000  0.0000000000000000e+000  1.2282166372508554e-001  1.6688976460847316e-001  0.0000000000000000e+000  0.0000000000000000e+000  0.0000000000000000e+000  0.0000000000000000e+000  0.0000000000000000e+000  0.0000000000000000e+000  0.0000000000000000e+000  0.0000000000000000e+000  5.4545984090498198e-002  0.0000000000000000e+000  0.0000000000000000e+000  0.0000000000000000e+000 -2.1645990987722280e-001  0.0000000000000000e+000  0.0000000000000000e+000  0.0000000000000000e+000  2.2314750835805003e-001
  0.0000000000000000e+000  1.0130123122114035e-001  0.0000000000000000e+000 -2.5593357959033564e-001 -1.2375957999494795e-001 -2.3264114127505373e-001  0.0000000000000000e+000  0.0000000000000000e+000  0.0000000000000000e+000  0.0000000000000000e+000  0.0000000000000000e+000  0.0000000000000000e+000  0.0000000000000000e+000  0.0000000000000000e+000 -3.5223373168994689e-002  0.0000000000000000e+000  0.0000000000000000e+000  1.7012651734481643e-001  0.0000000000000000e+000 -1.3123771838980258e-001  0.0000000000000000e+000  0.0000000000000000e+000 -1.6585319915458169e-001  0.0000000000000000e+000  3.3871636761392593e-001 -2.2645337307260252e-001  0.0000000000000000e+000  9.2509155928254080e-002  0.0000000000000000e+000  0.0000000000000000e+000  7.6818394807007820e-002  0.0000000000000000e+000  0.0000000000000000e+000  0.0000000000000000e+000  0.0000000000000000e+000 -7.6364225612544509e-002  0.0000000000000000e+000  2.0796364329956896e-001  0.0000000000000000e+000 -6.1568832258809783e-002  0.0000000000000000e+000  0.0000000000000000e+000  0.0000000000000000e+000  2.1015328898454164e-001  0.0000000000000000e+000  0.0000000000000000e+000 -1.9076451523760327e-001  0.0000000000000000e+000  3.0229604184362341e-001  0.0000000000000000e+000 -7.7344422915250153e-004  8.6966629503806098e-002  0.0000000000000000e+000  0.0000000000000000e+000  0.0000000000000000e+000  0.0000000000000000e+000  0.0000000000000000e+000  0.0000000000000000e+000  0.0000000000000000e+000  0.0000000000000000e+000  1.2549868575337847e-001  1.2355587334470441e-001  0.0000000000000000e+000  0.0000000000000000e+000  0.0000000000000000e+000  0.0000000000000000e+000  0.0000000000000000e+000  0.0000000000000000e+000  0.0000000000000000e+000  2.7379703299689295e-001  0.0000000000000000e+000  0.0000000000000000e+000  0.0000000000000000e+000  0.0000000000000000e+000  0.0000000000000000e+000  0.0000000000000000e+000  0.0000000000000000e+000  0.0000000000000000e+000  0.0000000000000000e+000  0.0000000000000000e+000  0.0000000000000000e+000  0.0000000000000000e+000  0.0000000000000000e+000 -3.9483722067760213e-001  1.5570686976051579e-001  1.4425303779751888e-001  0.0000000000000000e+000  0.0000000000000000e+000  0.0000000000000000e+000  0.0000000000000000e+000 -1.7306565909912169e-001  0.0000000000000000e+000 -6.8987246209447663e-003  0.0000000000000000e+000  0.0000000000000000e+000  0.0000000000000000e+000  0.0000000000000000e+000 -1.4374588586165576e-001  9.7201854834933654e-002  0.0000000000000000e+000
  0.0000000000000000e+000  3.2688720665247822e-001  0.0000000000000000e+000  1.3460073765358471e-001 -1.7014708093240474e-001  1.5551588894198254e-001  0.0000000000000000e+000  0.0000000000000000e+000  0.0000000000000000e+000  0.0000000000000000e+000  0.0000000000000000e+000  0.0000000000000000e+000  0.0000000000000000e+000  0.0000000000000000e+000  7.6241388650385711e-003  0.0000000000000000e+000  0.0000000000000000e+000  1.0592216402987992e-003  0.0000000000000000e+000  9.0769068657957197e-002  0.0000000000000000e+000  0.0000000000000000e+000  3.6171530963090587e-001  0.0000000000000000e+000 -1.2312894925976153e-001  8.2182180208818123e-002  0.0000000000000000e+000 -2.1278671162371483e-002  0.0000000000000000e+000  0.0000000000000000e+000  7.0916480013567526e-002  0.0000000000000000e+000  0.0000000000000000e+000  0.0000000000000000e+000  0.0000000000000000e+000  2.9444853241974145e-001  0.0000000000000000e+000  1.5566442452706086e-001  0.0000000000000000e+000 -1.3563347237208548e-003  0.0000000000000000e+000  0.0000000000000000e+000  0.0000000000000000e+000 -6.2619655877459324e-002  0.0000000000000000e+000  0.0000000000000000e+000  3.4226604993366459e-003  0.0000000000000000e+000  7.1419517322432124e-002  0.0000000000000000e+000  1.3086169532838923e-001  3.8350073939992635e-001  0.0000000000000000e+000  0.0000000000000000e+000  0.0000000000000000e+000  0.0000000000000000e+000  0.0000000000000000e+000  0.0000000000000000e+000  0.0000000000000000e+000  0.0000000000000000e+000  2.1561162238663617e-001  1.2629127127143910e-001  0.0000000000000000e+000  0.0000000000000000e+000  0.0000000000000000e+000  0.0000000000000000e+000  0.0000000000000000e+000  0.0000000000000000e+000  0.0000000000000000e+000 -8.9098636908876566e-003  0.0000000000000000e+000  0.0000000000000000e+000  0.0000000000000000e+000  0.0000000000000000e+000  0.0000000000000000e+000  0.0000000000000000e+000  0.0000000000000000e+000  0.0000000000000000e+000  0.0000000000000000e+000  0.0000000000000000e+000  0.0000000000000000e+000  0.0000000000000000e+000  0.0000000000000000e+000  1.2026963836981161e-001  6.2612322186208144e-002  4.8295472811853624e-001  0.0000000000000000e+000  0.0000000000000000e+000  0.0000000000000000e+000  0.0000000000000000e+000 -5.1471414202137106e-002  0.0000000000000000e+000 -1.5123681270514056e-001  0.0000000000000000e+000  0.0000000000000000e+000  0.0000000000000000e+000  0.0000000000000000e+000 -1.4951235857585604e-001 -9.5767726439846435e-002  0.0000000000000000e+000
 -1.9814088225027129e-001  0.0000000000000000e+000 -9.2060262260727541e-002  0.0000000000000000e+000  0.0000000000000000e+000  0.0000000000000000e+000 -4.9905451357329083e-003  0.0000000000000000e+000 -2.5547183744971452e-001  0.0000000000000000e+000  0.0000000000000000e+000  2.0267124223840974e-001  1.9446817086725912e-001  0.0000000000000000e+000  0.0000000000000000e+000  5.7879101580243619e-002  5.6703659987429024e-002  0.0000000000000000e+000 -2.3431514673137338e-001  0.0000000000000000e+000  0.0000000000000000e+000 -2.3077587696230317e-001  0.0000000000000000e+000  0.0000000000000000e+000  0.0000000000000000e+000  0.0000000000000000e+000 -1.8819590957005167e-001  0.0000000000000000e+000 -9.9918450786086466e-002  1.1562007178609282e-001  0.0000000000000000e+000  0.0000000000000000e+000  7.1481926138641780e-002 -8.9215313229309340e-002 -2.7219881582718642e-002  0.0000000000000000e+000  7.4258354154667666e-002  0.0000000000000000e+000  3.5863889818407026e-002  0.0000000000000000e+000  0.0000000000000000e+000  1.1104328502776986e-001  1.9322214177733460e-001  0.0000000000000000e+000  0.0000000000000000e+000  3.4479221664461046e-001  0.0000000000000000e+000  0.0000000000000000e+000  0.0000000000000000e+000  5.1031100871248146e-002  0.0000000000000000e+000  0.0000000000000000e+000  2.4580315405353034e-002 -1.1895381159472830e-001  0.0000000000000000e+000  0.0000000000000000e+000  1.0052010071331256e-001  0.0000000000000000e+000  1.4677222490695821e-001 -3.0108880808721341e-002  0.0000000000000000e+000  0.0000000000000000e+000  1.6200285290519353e-001  1.6471535710470084e-001 -6.9334432765818965e-002  0.0000000000000000e+000  0.0000000000000000e+000 -1.5681016666749792e-001  0.0000000000000000e+000  0.0000000000000000e+000  0.0000000000000000e+000  0.0000000000000000e+000  0.0000000000000000e+000 -2.4996414311654902e-001  1.5675488627486903e-001  0.0000000000000000e+000 -2.0297836232103999e-002 -6.8629630343957776e-002  0.0000000000000000e+000  0.0000000000000000e+000  0.0000000000000000e+000  1.9052212915294540e-002 -1.9464440432695843e-001  0.0000000000000000e+000  0.0000000000000000e+000  0.0000000000000000e+000  0.0000000000000000e+000  0.0000000000000000e+000  0.0000000000000000e+000  0.0000000000000000e+000  0.0000000000000000e+000 -1.1918291239426544e-001  0.0000000000000000e+000  0.0000000000000000e+000  0.0000000000000000e+000  2.6192944723039552e-001  0.0000000000000000e+000  0.0000000000000000e+000  0.0000000000000000e+000 -3.1544602366447422e-001
 -1.2564010858631514e-001  0.0000000000000000e+000 -1.9439782466532413e-001  0.0000000000000000e+000  0.0000000000000000e+000  0.0000000000000000e+000 -1.8719760260838259e-002  0.0000000000000000e+000 -6.9572229666627808e-002  0.0000000000000000e+000  0.0000000000000000e+000 -1.9372594813004729e-001  2.8007982502898743e-001  0.0000000000000000e+000  0.0000000000000000e+000 -3.4074727563943302e-001 -1.2747294916449317e-001  0.0000000000000000e+000 -2.5168231881962780e-002  0.0000000000000000e+000  0.0000000000000000e+000 -1.3763985004270826e-003  0.0000000000000000e+000  0.0000000000000000e+000  0.0000000000000000e+000  0.0000000000000000e+000 -1.0063788127809448e-001  0.0000000000000000e+000  2.9949862534907118e-001  1.8021733202233148e-001  0.0000000000000000e+000  0.0000000000000000e+000  1.6270232427664791e-001  5.4128068603101744e-002 -1.7879467876658217e-001  0.0000000000000000e+000 -3.2789522701088225e-001  0.0000000000000000e+000 -1.7494427493856918e-001  0.0000000000000000e+000  0.0000000000000000e+000 -1.7354643998067532e-001 -4.4361895968792892e-002  0.0000000000000000e+000  0.0000000000000000e+000  1.3172155153260981e-001  0.0000000000000000e+000  0.0000000000000000e+000  0.0000000000000000e+000  3.0450864941427430e-004  0.0000000000000000e+000  0.0000000000000000e+000 -1.0050425276165069e-001  2.9209417407911779e-002  0.0000000000000000e+000  0.0000000000000000e+000 -1.3489723722667457e-001  0.0000000000000000e+000 -9.6944332035465056e-002 -1.3729973875881415e-001  0.0000000000000000e+000  0.0000000000000000e+000  8.6411905976952932e-002  1.9843657914233401e-001  1.6670094614518532e-001  0.0000000000000000e+000  0.0000000000000000e+000  1.8834964638222557e-001  0.0000000000000000e+000  0.0000000000000000e+000  0.0000000000000000e+000  0.0000000000000000e+000  0.0000000000000000e+000  4.4608598948409149e-002  9.1527443755560794e-002  0.0000000000000000e+000  8.3151625492665276e-002  6.1657649080179920e-002  0.0000000000000000e+000  0.0000000000000000e+000  0.0000000000000000e+000  1.1635846836470436e-001 -1.9850514468310809e-001  0.0000000000000000e+000  0.0000000000000000e+000  0.0000000000000000e+000  0.0000000000000000e+000  0.0000000000000000e+000  0.0000000000000000e+000  0.0000000000000000e+000  0.0000000000000000e+000  2.3286553267233212e-001  0.0000000000000000e+000  0.0000000000000000e+000  0.0000000000000000e+000 -9.3444906599495295e-002  0.0000000000000000e+000  0.0000000000000000e+000  0.0000000000000000e+000  8.0856341150117861e-002
  2.1461003082359548e-001  0.0000000000000000e+000 -1.4127160330440608e-001  0.0000000000000000e+000  0.0000000000000000e+000  0.0000000000000000e+000  5.5954947475516173e-002  0.0000000000000000e+000 -6.0131073525863908e-002  0.0000000000000000e+000  0.0000000000000000e+000  5.2335978912984270e-002  4.1176704158109652e-002  0.0000000000000000e+000  0.0000000000000000e+000  1.0675845098304439e-001 -6.7980382309043116e-002  0.0000000000000000e+000  2.8981788190964100e-002  0.0000000000000000e+000  0.0000000000000000e+000 -2.8586915968539972e-001  0.0000000000000000e+000  0.0000000000000000e+000  0.0000000000000000e+000  0.0000000000000000e+000 -4.8107580423286306e-002  0.0000000000000000e+000  2.6415151279790144e-001 -3.3246088164673215e-001  0.0000000000000000e+000  0.0000000000000000e+000 -3.5092472718985870e-003 -9.4566371431616808e-003  1.5939473460490872e-001  0.0000000000000000e+000  1.1142003791270051e-001  0.0000000000000000e+000 -1.5483941129607820e-001  0.0000000000000000e+000  0.0000000000000000e+000 -2.4685674910986435e-001 -6.0857821856451541e-002  0.0000000000000000e+000  0.0000000000000000e+000 -6.5721594282658669e-002  0.0000000000000000e+000  0.0000000000000000e+000  0.0000000000000000e+000 -6.9209607712998944e-002  0.0000000000000000e+000  0.0000000000000000e+000 -1.5855489268176487e-001  1.0527881667919363e-001  0.0000000000000000e+000  0.0000000000000000e+000 -1.6687915573805787e-001  0.0000000000000000e+000  8.9241136606941246e-002 -9.4421217333540391e-002  0.0000000000000000e+000  0.0000000000000000e+000 -1.4795123851842071e-001  1.1300891445804466e-001  1.9762075223072983e-001  0.0000000000000000e+000  0.0000000000000000e+000  1.5416413191410380e-001  0.0000000000000000e+000  0.0000000000000000e+000  0.0000000000000000e+000  0.0000000000000000e+000  0.0000000000000000e+000 -1.4104742641079285e-001 -6.5075855961021389e-002  0.0000000000000000e+000 -6.1945491309975051e-002 -2.6788805558330175e-001  0.0000000000000000e+000  0.0000000000000000e+000  0.0000000000000000e+000 -1.3269355236595071e-001 -2.4904788851981413e-002  0.0000000000000000e+000  0.0000000000000000e+000  0.0000000000000000e+000  0.0000000000000000e+000  0.0000000000000000e+000  0.0000000000000000e+000  0.0000000000000000e+000  0.0000000000000000e+000 -2.1911485787546398e-001  0.0000000000000000e+000  0.0000000000000000e+000  0.0000000000000000e+000  3.6638645525167318e-001  0.0000000000000000e+000  0.0000000000000000e+000  0.0000000000000000e+000  1.6526574049257561e-001
  0.0000000000000000e+000  0.0000000000000000e+000  0.0000000000000000e+000  0.0000000000000000e+000  0.0000000000000000e+000  0.0000000000000000e+000  0.0000000000000000e+000  3.5502075867886007e-002  0.0000000000000000e+000 -3.0773338691781169e-003  2.4489726545753315e-001  0.0000000000000000e+000  0.0000000000000000e+000 -8.8949417551774226e-002  0.0000000000000000e+000  0.0000000000000000e+000  0.0000000000000000e+000  0.0000000000000000e+000  0.0000000000000000e+000  0.0000000000000000e+000 -3.0204283953409816e-001  0.0000000000000000e+000  0.0000000000000000e+000  9.6986408404497543e-002  0.0000000000000000e+000  0.0000000000000000e+000  0.0000000000000000e+000  0.0000000000000000e+000  0.0000000000000000e+000  0.0000000000000000e+000  0.0000000000000000e+000 -1.6044648274077003e-001  0.0000000000000000e+000  0.0000000000000000e+000  0.0000000000000000e+000  0.0000000000000000e+000  0.0000000000000000e+000  0.0000000000000000e+000  0.0000000000000000e+000  0.0000000000000000e+000 -6.7389924366830042e-002  0.0000000000000000e+000  0.0000000000000000e+000  0.0000000000000000e+000  3.3496349591515823e-001  0.0000000000000000e+000  0.0000000000000000e+000 -1.2681940556174312e-001  0.0000000000000000e+000  0.0000000000000000e+000  0.0000000000000000e+000  0.0000000000000000e+000  0.0000000000000000e+000  0.0000000000000000e+000 -1.3482873398959934e-002 -5.0346501754770248e-002  0.0000000000000000e+000 -2.4786294003496032e-001  0.0000000000000000e+000  0.0000000000000000e+000  0.0000000000000000e+000  0.0000000000000000e+000  0.0000000000000000e+000  0.0000000000000000e+000  0.0000000000000000e+000 -9.5927350253693755e-002 -1.8691003565783521e-001  0.0000000000000000e+000 -1.7820262242655295e-002  0.0000000000000000e+000 -3.2529453169566935e-001  1.6344400158928021e-001 -6.8176404728835689e-003  0.0000000000000000e+000  0.0000000000000000e+000  2.4706613055677887e-001  0.0000000000000000e+000  0.0000000000000000e+000 -2.0162973867444656e-001 -8.0821043872572704e-002  2.7933522746310785e-001  0.0000000000000000e+000  0.0000000000000000e+000  0.0000000000000000e+000  0.0000000000000000e+000  0.0000000000000000e+000  2.4145482794074952e-001  3.0602968193518300e-002 -1.8903638700743697e-001  2.3030510490606160e-001  0.0000000000000000e+000  0.0000000000000000e+000  0.0000000000000000e+000  1.6016801542076411e-001 -7.3221234294312570e-002  0.0000000000000000e+000 -2.5528564991293212e-001  0.0000000000000000e+000  0.0000000000000000e+000  0.0000000000000000e+000
  0.0000000000000000e+000  0.0000000000000000e+000  0.0000000000000000e+000  0.0000000000000000e+000  0.0000000000000000e+000  0.0000000000000000e+000  0.0000000000000000e+000  1.7885133287729388e-001  0.0000000000000000e+000  9.5670356223192948e-002  1.9499824315686465e-001  0.0000000000000000e+000  0.0000000000000000e+000  2.7512192875460681e-002  0.0000000000000000e+000  0.0000000000000000e+000  0.0000000000000000e+000  0.0000000000000000e+000  0.0000000000000000e+000  0.0000000000000000e+000 -1.5280392236260701e-001  0.0000000000000000e+000  0.0000000000000000e+000  8.1363626399028152e-002  0.0000000000000000e+000  0.0000000000000000e+000  0.0000000000000000e+000  0.0000000000000000e+000  0.0000000000000000e+000  0.0000000000000000e+000  0.0000000000000000e+000 -4.0165753461440447e-002  0.0000000000000000e+000  0.0000000000000000e+000  0.0000000000000000e+000  0.0000000000000000e+000  0.0000000000000000e+000  0.0000000000000000e+000  0.0000000000000000e+000  0.0000000000000000e+000  1.5231840375899203e-001  0.0000000000000000e+000  0.0000000000000000e+000  0.0000000000000000e+000  8.3873752519081760e-002  0.0000000000000000e+000  0.0000000000000000e+000 -1.2004300511253035e-001  0.0000000000000000e+000  0.0000000000000000e+000  0.0000000000000000e+000  0.0000000000000000e+000  0.0000000000000000e+000  0.0000000000000000e+000 -1.8861614079351199e-001  3.3824953962904428e-002  0.0000000000000000e+000 -2.9477463728007702e-002  0.0000000000000000e+000  0.0000000000000000e+000  0.0000000000000000e+000  0.0000000000000000e+000  0.0000000000000000e+000  0.0000000000000000e+000  0.0000000000000000e+000 -1.8765255769548889e-001  3.9181776678472363e-001  0.0000000000000000e+000  9.6735616637270497e-002  0.0000000000000000e+000 -1.7348668352277846e-001  1.5860064972288750e-002 -1.6684119502619835e-001  0.0000000000000000e+000  0.0000000000000000e+000 -3.8756570356161690e-001  0.0000000000000000e+000  0.0000000000000000e+000  3.7282991007687267e-003 -1.7619712454827302e-001 -1.0701078309981153e-001  0.0000000000000000e+000  0.0000000000000000e+000  0.0000000000000000e+000  0.0000000000000000e+000  0.0000000000000000e+000 -1.9646996387106527e-002 -2.7347840741082330e-001  2.7368740719299051e-001  1.3258592915687600e-001  0.0000000000000000e+000  0.0000000000000000e+000  0.0000000000000000e+000  1.4549778882236389e-001  4.1023464772915214e-001  0.0000000000000000e+000  1.1955272981994235e-002  0.0000000000000000e+000  0.0000000000000000e+000  0.0000000000000000e+000
  2.8874699672349131e-002  0.0000000000000000e+000 -6.3532490605439126e-002  0.0000000000000000e+000  0.0000000000000000e+000  0.0000000000000000e+000  3.5929579469540777e-002  0.0000000000000000e+000  3.5483399478128180e-001  0.0000000000000000e+000  0.0000000000000000e+000  6.0301353589401592e-002  7.1209351310348626e-002  0.0000000000000000e+000  0.0000000000000000e+000  6.7679289232758733e-002  7.3178414821255228e-002  0.0000000000000000e+000 -6.6574191208776848e-002  0.0000000000000000e+000  0.0000000000000000e+000 -1.8967557173780233e-001  0.0000000000000000e+000  0.0000000000000000e+000  0.0000000000000000e+000  0.0000000000000000e+000  7.9680800099957150e-002  0.0000000000000000e+000 -1.3008804192624077e-001  6.5253008297393972e-002  0.0000000000000000e+000  0.0000000000000000e+000 -8.3994834338938590e-002  6.6921934398560881e-002 -2.4201592125717647e-001  0.0000000000000000e+000 -2.7025317130960177e-002  0.0000000000000000e+000  1.1063217677362955e-003  0.0000000000000000e+000  0.0000000000000000e+000 -1.1159038181206825e-001  6.5175482743919919e-002  0.0000000000000000e+000  0.0000000000000000e+000 -1.3931566628951847e-001  0.0000000000000000e+000  0.0000000000000000e+000  0.0000000000000000e+000 -4.0120776359776615e-002  0.0000000000000000e+000  0.0000000000000000e+000  1.3985779006963256e-001  4.8611944205154849e-002  0.0000000000000000e+000  0.0000000000000000e+000 -2.1644299562250560e-001  0.0000000000000000e+000  1.2057017998135632e-001  1.4877991114148159e-001  0.0000000000000000e+000  0.0000000000000000e+000  4.7813414611175464e-001  7.9595082503963382e-002  7.4605041154040319e-002  0.0000000000000000e+000  0.0000000000000000e+000 -1.0248011747341011e-001  0.0000000000000000e+000  0.0000000000000000e+000  0.0000000000000000e+000  0.0000000000000000e+000  0.0000000000000000e+000  1.9764350635123457e-001 -3.9402474723043479e-001  0.0000000000000000e+000  2.9063911513002052e-002 -3.0870910711541716e-002  0.0000000000000000e+000  0.0000000000000000e+000  0.0000000000000000e+000  8.7971179044365341e-002 -2.7895885408015647e-001  0.0000000000000000e+000  0.0000000000000000e+000  0.0000000000000000e+000  0.0000000000000000e+000  0.0000000000000000e+000  0.0000000000000000e+000  0.0000000000000000e+000  0.0000000000000000e+000 -1.7658064128883472e-001  0.0000000000000000e+000  0.0000000000000000e+000  0.0000000000000000e+000  2.7930205354927354e-002  0.0000000000000000e+000  0.0000000000000000e+000  0.0000000000000000e+000  5.1974722318928600e-002
  0.0000000000000000e+000  0.0000000000000000e+000  0.0000000000000000e+000  0.0000000000000000e+000  0.0000000000000000e+000  0.0000000000000000e+000  0.0000000000000000e+000 -1.1363723217189553e-001  0.0000000000000000e+000  7.1560558757203838e-002 -1.7076203052467962e-002  0.0000000000000000e+000  0.0000000000000000e+000  2.4298870951976537e-001  0.0000000000000000e+000  0.0000000000000000e+000  0.0000000000000000e+000  0.0000000000000000e+000  0.0000000000000000e+000  0.0000000000000000e+000 -2.0229735203485241e-001  0.0000000000000000e+000  0.0000000000000000e+000 -3.4057297365632988e-001  0.0000000000000000e+000  0.0000000000000000e+000  0.0000000000000000e+000  0.0000000000000000e+000  0.0000000000000000e+000  0.0000000000000000e+000  0.0000000000000000e+000 -1.4808255592611194e-001  0.0000000000000000e+000  0.0000000000000000e+000  0.0000000000000000e+000  0.0000000000000000e+000  0.0000000000000000e+000  0.0000000000000000e+000  0.0000000000000000e+000  0.0000000000000000e+000 -7.3286362609287503e-002  0.0000000000000000e+000  0.0000000000000000e+000  0.0000000000000000e+000 -2.7423360975150851e-001  0.0000000000000000e+000  0.0000000000000000e+000 -9.1659647072936667e-002  0.0000000000000000e+000  0.0000000000000000e+000  0.0000000000000000e+000  0.0000000000000000e+000  0.0000000000000000e+000  0.0000000000000000e+000  2.4621565139976920e-001  9.0827862832123685e-002  0.0000000000000000e+000  2.9182428695532431e-001  0.0000000000000000e+000  0.0000000000000000e+000  0.0000000000000000e+000  0.0000000000000000e+000  0.0000000000000000e+000  0.0000000000000000e+000  0.0000000000000000e+000 -1.1008672555392121e-001  1.3651150031395590e-001  0.0000000000000000e+000 -4.7883003451552039e-002  0.0000000000000000e+000 -2.3371730264647650e-001 -2.1865856460354777e-001  1.6455041200920029e-001  0.0000000000000000e+000  0.0000000000000000e+000 -1.3564153503467132e-002  0.0000000000000000e+000  0.0000000000000000e+000 -5.0848835257592284e-001 -1.6181642051198614e-002  5.7077108261651133e-003  0.0000000000000000e+000  0.0000000000000000e+000  0.0000000000000000e+000  0.0000000000000000e+000  0.0000000000000000e+000 -5.2137025218067866e-002  3.5365394190137962e-002 -2.1417285425293114e-001  5.0808694216127256e-002  0.0000000000000000e+000  0.0000000000000000e+000  0.0000000000000000e+000  2.1349981557758160e-002  1.1560394754208583e-001  0.0000000000000000e+000  1.1375130975196603e-001  0.0000000000000000e+000  0.0000000000000000e+000  0.0000000000000000e+000
  0.0000000000000000e+000  1.6609362481379084e-001  0.0000000000000000e+000  3.7724922335481037e-001 -6.7725909392711003e-002 -1.4963237754231768e-002  0.0000000000000000e+000  0.0000000000000000e+000  0.0000000000000000e+000  0.0000000000000000e+000  0.0000000000000000e+000  0.0000000000000000e+000  0.0000000000000000e+000  0.0000000000000000e+000  1.1041132440780567e-001  0.0000000000000000e+000  0.0000000000000000e+000  2.1693293993533161e-001  0.0000000000000000e+000 -1.0585067587654934e-001  0.0000000000000000e+000  0.0000000000000000e+000  2.5146010680726496e-002  0.0000000000000000e+000  1.8747433933241109e-001  2.0715872720633116e-001  0.0000000000000000e+000 -2.9308851385072953e-002  0.0000000000000000e+000  0.0000000000000000e+000 -2.3532490849516871e-001  0.0000000000000000e+000  0.0000000000000000e+000  0.0000000000000000e+000  0.0000000000000000e+000 -2.7890184400515916e-001  0.0000000000000000e+000  4.1302934445092193e-001  0.0000000000000000e+000  1.9789504292023988e-001  0.0000000000000000e+000  0.0000000000000000e+000  0.0000000000000000e+000 -6.1865030067942209e-003  0.0000000000000000e+000  0.0000000000000000e+000 -3.3766702167357793e-001  0.0000000000000000e+000  3.5910999147187525e-002  0.0000000000000000e+000 -4.5794964772645413e-002  8.4963302345618219e-002  0.0000000000000000e+000  0.0000000000000000e+000  0.0000000000000000e+000  0.0000000000000000e+000  0.0000000000000000e+000  0.0000000000000000e+000  0.0000000000000000e+000  0.0000000000000000e+000  5.6365725881564830e-003 -2.6984551684103575e-001  0.0000000000000000e+000  0.0000000000000000e+000  0.0000000000000000e+000  0.0000000000000000e+000  0.0000000000000000e+000  0.0000000000000000e+000  0.0000000000000000e+000  8.6605318295431513e-002  0.0000000000000000e+000  0.0000000000000000e+000  0.0000000000000000e+000  0.0000000000000000e+000  0.0000000000000000e+000  0.0000000000000000e+000  0.0000000000000000e+000  0.0000000000000000e+000  0.0000000000000000e+000  0.0000000000000000e+000  0.0000000000000000e+000  0.0000000000000000e+000  0.0000000000000000e+000  1.8372480459463031e-001 -6.5718578071738143e-002 -1.3819496092145625e-001  0.0000000000000000e+000  0.0000000000000000e+000  0.0000000000000000e+000  0.0000000000000000e+000  2.5133730355048417e-001  0.0000000000000000e+000 -2.9938372030441449e-003  0.0000000000000000e+000  0.0000000000000000e+000  0.0000000000000000e+000  0.0000000000000000e+000  7.0514701700221966e-004  8.3634336694782721e-002  0.0000000000000000e+000
  0.0000000000000000e+000  0.0000000000000000e+000  0.0000000000000000e+000  0.0000000000000000e+000  0.0000000000000000e+000  0.0000000000000000e+000  0.0000000000000000e+000  1.0044646606508249e-001  0.0000000000000000e+000 -2.1636662851622046e-001  1.1505755831916809e-001  0.0000000000000000e+000  0.0000000000000000e+000 -1.5487745360779412e-001  0.0000000000000000e+000  0.0000000000000000e+000  0.0000000000000000e+000  0.0000000000000000e+000  0.0000000000000000e+000  0.0000000000000000e+000  3.3616174331379617e-002  0.0000000000000000e+000  0.0000000000000000e+000  1.0609649371173469e-001  0.0000000000000000e+000  0.0000000000000000e+000  0.0000000000000000e+000  0.0000000000000000e+000  0.0000000000000000e+000  0.0000000000000000e+000  0.0000000000000000e+000  3.1345837534049426e-001  0.0000000000000000e+000  0.0000000000000000e+000  0.0000000000000000e+000  0.0000000000000000e+000  0.0000000000000000e+000  0.0000000000000000e+000  0.0000000000000000e+000  0.0000000000000000e+000 -1.1499547845051220e-001  0.0000000000000000e+000  0.0000000000000000e+000  0.0000000000000000e+000 -2.0700516036726185e-001  0.0000000000000000e+000  0.0000000000000000e+000  1.9425180313821030e-001  0.0000000000000000e+000  0.0000000000000000e+000  0.0000000000000000e+000  0.0000000000000000e+000  0.0000000000000000e+000  0.0000000000000000e+000 -8.7204460841174863e-002 -4.1535903502206661e-001  0.0000000000000000e+000 -6.8502020219548515e-002  0.0000000000000000e+000  0.0000000000000000e+000  0.0000000000000000e+000  0.0000000000000000e+000  0.0000000000000000e+000  0.0000000000000000e+000  0.0000000000000000e+000 -3.0615103608094230e-001  1.0237609408246616e-001  0.0000000000000000e+000 -2.4276769116621827e-001  0.0000000000000000e+000 -1.5543119402443953e-002 -3.9984562411228525e-001  4.5881549896543181e-002  0.0000000000000000e+000  0.0000000000000000e+000  2.4493566198584244e-002  0.0000000000000000e+000  0.0000000000000000e+000 -1.5147540144121672e-002 -3.2912170004259604e-002 -2.7791259218177645e-002  0.0000000000000000e+000  0.0000000000000000e+000  0.0000000000000000e+000  0.0000000000000000e+000  0.0000000000000000e+000  2.6233609748824283e-001 -1.7584651932113171e-001 -1.9439137670060266e-001  1.0128759478408290e-001  0.0000000000000000e+000  0.0000000000000000e+000  0.0000000000000000e+000 -1.9703540688589494e-001  2.7654945996373633e-002  0.0000000000000000e+000 -3.4177711968658535e-002  0.0000000000000000e+000  0.0000000000000000e+000  0.0000000000000000e+000
  0.0000000000000000e+000  0.0000000000000000e+000  0.0000000000000000e+000  0.0000000000000000e+000  0.0000000000000000e+000  0.0000000000000000e+000  0.0000000000000000e+000 -7.7292836253670782e-002  0.0000000000000000e+000 -1.6603692962996239e-001 -4.5494748040650207e-002  0.0000000000000000e+000  0.0000000000000000e+000  1.3316878133574050e-001  0.0000000000000000e+000  0.0000000000000000e+000  0.0000000000000000e+000  0.0000000000000000e+000  0.0000000000000000e+000  0.0000000000000000e+000  1.0928150332640291e-001  0.0000000000000000e+000  0.0000000000000000e+000 -1.6616359378841822e-001  0.0000000000000000e+000  0.0000000000000000e+000  0.0000000000000000e+000  0.0000000000000000e+000  0.0000000000000000e+000  0.0000000000000000e+000  0.0000000000000000e+000  1.5980736634709292e-001  0.0000000000000000e+000  0.0000000000000000e+000  0.0000000000000000e+000  0.0000000000000000e+000  0.0000000000000000e+000  0.0000000000000000e+000  0.0000000000000000e+000  0.0000000000000000e+000 -1.7579920248797748e-001  0.0000000000000000e+000  0.0000000000000000e+000  0.0000000000000000e+000  7.6446901858678515e-002  0.0000000000000000e+000  0.0000000000000000e+000 -3.2044145341671981e-001  0.0000000000000000e+000  0.0000000000000000e+000  0.0000000000000000e+000  0.0000000000000000e+000  0.0000000000000000e+000  0.0000000000000000e+000  1.5391858150951310e-001  9.6642961306423913e-002  0.0000000000000000e+000 -3.4181509901966473e-002  0.0000000000000000e+000  0.0000000000000000e+000  0.0000000000000000e+000  0.0000000000000000e+000  0.0000000000000000e+000  0.0000000000000000e+000  0.0000000000000000e+000  1.4155605366163379e-003  2.5645167617077774e-001  0.0000000000000000e+000 -6.0089586570783809e-002  0.0000000000000000e+000  8.8498179279175911e-003 -5.8650242312088145e-002  1.5359211558644861e-001  0.0000000000000000e+000  0.0000000000000000e+000 -5.3425696432336509e-002  0.0000000000000000e+000  0.0000000000000000e+000  3.0095983949009925e-001 -3.7914901869839740e-001 -1.1198223288020726e-002  0.0000000000000000e+000  0.0000000000000000e+000  0.0000000000000000e+000  0.0000000000000000e+000  0.0000000000000000e+000  7.8195550956063647e-002  3.2193104174672543e-001 -5.8844712190417203e-002 -9.3671090693988546e-002  0.0000000000000000e+000  0.0000000000000000e+000  0.0000000000000000e+000 -3.5850100357482137e-002  1.2475865754085087e-001  0.0000000000000000e+000 -4.8506782029280887e-001  0.0000000000000000e+000  0.0000000000000000e+000  0.0000000000000000e+000
  0.0000000000000000e+000  0.0000000000000000e+000  0.0000000000000000e+000  0.0000000000000000e+000  0.0000000000000000e+000  0.0000000000000000e+000  0.0000000000000000e+000  4.3517184427491096e-001  0.0000000000000000e+000  1.2837134574922501e-001 -2.2417582307216768e-001  0.0000000000000000e+000  0.0000000000000000e+000  2.2522453444885510e-001  0.0000000000000000e+000  0.0000000000000000e+000  0.0000000000000000e+000  0.0000000000000000e+000  0.0000000000000000e+000  0.0000000000000000e+000  1.6976162129441304e-002  0.0000000000000000e+000  0.0000000000000000e+000 -2.1598213154473730e-001  0.0000000000000000e+000  0.0000000000000000e+000  0.0000000000000000e+000  0.0000000000000000e+000  0.0000000000000000e+000  0.0000000000000000e+000  0.0000000000000000e+000 -2.5964588977036684e-002  0.0000000000000000e+000  0.0000000000000000e+000  0.0000000000000000e+000  0.0000000000000000e+000  0.0000000000000000e+000  0.0000000000000000e+000  0.0000000000000000e+000  0.0000000000000000e+000 -3.5931508496131387e-002  0.0000000000000000e+000  0.0000000000000000e+000  0.0000000000000000e+000  3.5582930286187991e-001  0.0000000000000000e+000  0.0000000000000000e+000  1.3263162342046694e-001  0.0000000000000000e+000  0.0000000000000000e+000  0.0000000000000000e+000  0.0000000000000000e+000  0.0000000000000000e+000  0.0000000000000000e+000 -5.2415100951565118e-002 -2.2107161927666666e-001  0.0000000000000000e+000  1.0478086621728590e-003  0.0000000000000000e+000  0.0000000000000000e+000  0.0000000000000000e+000  0.0000000000000000e+000  0.0000000000000000e+000  0.0000000000000000e+000  0.0000000000000000e+000 -1.8948600179602759e-001  9.6669767535139686e-002  0.0000000000000000e+000 -4.0313808554860303e-002  0.0000000000000000e+000 -2.1541001147704725e-001  4.4652192598501103e-002  3.1559990703872848e-001  0.0000000000000000e+000  0.0000000000000000e+000  1.3468276924808509e-001  0.0000000000000000e+000  0.0000000000000000e+000  2.6794040471995745e-001 -1.5670314702409427e-002 -1.2784411267044968e-001  0.0000000000000000e+000  0.0000000000000000e+000  0.0000000000000000e+000  0.0000000000000000e+000  0.0000000000000000e+000 -1.3017167284998227e-001  1.3897187245326226e-002 -1.5008817356596058e-001 -8.1395851510723774e-002  0.0000000000000000e+000  0.0000000000000000e+000  0.0000000000000000e+000  1.5866962654826103e-001 -9.1587043496206583e-002  0.0000000000000000e+000  2.5920682798158839e-001  0.0000000000000000e+000  0.0000000000000000e+000  0.0000000000000000e+000
  2.6357509640417853e-001  0.0000000000000000e+000  1.1144723933115905e-001  0.0000000000000000e+000  0.0000000000000000e+000  0.0000000000000000e+000  2.0436501129294604e-001  0.0000000000000000e+000  7.1213700540083288e-002  0.0000000000000000e+000  0.0000000000000000e+000  1.0585755727644197e-001 -3.7070916622022060e-001  0.0000000000000000e+000  0.0000000000000000e+000 -5.1735256166015015e-002 -1.9011552208315338e-002  0.0000000000000000e+000 -3.4326647082132228e-001  0.0000000000000000e+000  0.0000000000000000e+000  2.3332293697648054e-002  0.0000000000000000e+000  0.0000000000000000e+000  0.0000000000000000e+000  0.0000000000000000e+000 -3.0919421413041374e-002  0.0000000000000000e+000  1.2038147668647914e-001  7.9920768437692219e-003  0.0000000000000000e+000  0.0000000000000000e+000 -1.4935110439902310e-001  6.4300684854309273e-002  7.5537032585712705e-002  0.0000000000000000e+000 -2.4997610118976672e-002  0.0000000000000000e+000  1.2718806125104593e-001  0.0000000000000000e+000  0.0000000000000000e+000  2.0419007933414440e-001 -1.6956943534051283e-001  0.0000000000000000e+000  0.0000000000000000e+000  2.3219885509649008e-001  0.0000000000000000e+000  0.0000000000000000e+000  0.0000000000000000e+000  5.7718330074586627e-002  0.0000000000000000e+000  0.0000000000000000e+000 -9.7549440072964663e-002 -3.5225412884808871e-001  0.0000000000000000e+000  0.0000000000000000e+000 -1.3406128853134644e-001  0.0000000000000000e+000 -8.2378169763934056e-002  2.2566053208774986e-002  0.0000000000000000e+000  0.0000000000000000e+000  7.6469557330295007e-002  2.9920408147288596e-001  4.5511042882857095e-002  0.0000000000000000e+000  0.0000000000000000e+000  1.8282989680586240e-002  0.0000000000000000e+000  0.0000000000000000e+000  0.0000000000000000e+000  0.0000000000000000e+000  0.0000000000000000e+000  1.5508678542481863e-001  9.6950601570766751e-002  0.0000000000000000e+000  2.7293196986861057e-001 -1.4116388309984393e-001  0.0000000000000000e+000  0.0000000000000000e+000  0.0000000000000000e+000 -4.0849328009381417e-002 -5.1147191023810587e-002  0.0000000000000000e+000  0.0000000000000000e+000  0.0000000000000000e+000  0.0000000000000000e+000  0.0000000000000000e+000  0.0000000000000000e+000  0.0000000000000000e+000  0.0000000000000000e+000  8.2751161069660933e-002  0.0000000000000000e+000  0.0000000000000000e+000  0.0000000000000000e+000 -1.1182652880939472e-002  0.0000000000000000e+000  0.0000000000000000e+000  0.0000000000000000e+000  1.1532789136655987e-001
 -1.3446079181745940e-001  0.0000000000000000e+000  2.2467173422470330e-001  0.0000000000000000e+000  0.0000000000000000e+000  0.0000000000000000e+000  2.2268053780675479e-001  0.0000000000000000e+000  1.9118677092489005e-003  0.0000000000000000e+000  0.0000000000000000e+000 -6.8086417701809579e-002 -1.8944365948493963e-001  0.0000000000000000e+000  0.0000000000000000e+000  4.9823305231315382e-002  1.9057747154427071e-001  0.0000000000000000e+000  1.1627144135684120e-001  0.0000000000000000e+000  0.0000000000000000e+000 -1.7433490825783488e-001  0.0000000000000000e+000  0.0000000000000000e+000  0.0000000000000000e+000  0.0000000000000000e+000  5.4915269755680264e-002  0.0000000000000000e+000 -2.1140019402678947e-001  2.7524655472291912e-002  0.0000000000000000e+000  0.0000000000000000e+000  4.8583585444337395e-003  2.2437780725087506e-001  1.9607900355673624e-001  0.0000000000000000e+000  2.4564789924887684e-002  0.0000000000000000e+000 -1.6496795770675116e-001  0.0000000000000000e+000  0.0000000000000000e+000 -2.6027700171314033e-001  5.7285151434286502e-002  0.0000000000000000e+000  0.0000000000000000e+000 -8.9839431206268194e-002  0.0000000000000000e+000  0.0000000000000000e+000  0.0000000000000000e+000  1.8338048276214025e-001  0.0000000000000000e+000  0.0000000000000000e+000 -1.8411274743360620e-001 -2.2148698841575543e-002  0.0000000000000000e+000  0.0000000000000000e+000 -1.8311145780460666e-001  0.0000000000000000e+000 -3.2998084505179680e-003  1.7894694308804127e-001  0.0000000000000000e+000  0.0000000000000000e+000 -1.2283218520796972e-001  1.3746659301909206e-001  5.4642571099206422e-002  0.0000000000000000e+000  0.0000000000000000e+000  4.9679192496827423e-002  0.0000000000000000e+000  0.0000000000000000e+000  0.0000000000000000e+000  0.0000000000000000e+000  0.0000000000000000e+000 -1.4051154814085717e-001 -1.4366162377303045e-002  0.0000000000000000e+000 -2.2569354546641395e-002 -3.9937023586701882e-003  0.0000000000000000e+000  0.0000000000000000e+000  0.0000000000000000e+000  3.7094114245493631e-001 -5.9539960429842706e-002  0.0000000000000000e+000  0.0000000000000000e+000  0.0000000000000000e+000  0.0000000000000000e+000  0.0000000000000000e+000  0.0000000000000000e+000  0.0000000000000000e+000  0.0000000000000000e+000  3.2831548907650182e-001  0.0000000000000000e+000  0.0000000000000000e+000  0.0000000000000000e+000  4.9037217949785127e-002  0.0000000000000000e+000  0.0000000000000000e+000  0.0000000000000000e+000 -2.6379737674251608e-001
  0.0000000000000000e+000  0.0000000000000000e+000  0.0000000000000000e+000  0.0000000000000000e+000  0.0000000000000000e+000  0.0000000000000000e+000  0.0000000000000000e+000 -1.6583107220278137e-001  0.0000000000000000e+000  2.2225601698724756e-002  1.8591471672216245e-001  0.0000000000000000e+000  0.0000000000000000e+000  9.0563437177881012e-002  0.0000000000000000e+000  0.0000000000000000e+000  0.0000000000000000e+000  0.0000000000000000e+000  0.0000000000000000e+000  0.0000000000000000e+000  2.3783349257957270e-001  0.0000000000000000e+000  0.0000000000000000e+000 -1.7218383946995758e-001  0.0000000000000000e+000  0.0000000000000000e+000  0.0000000000000000e+000  0.0000000000000000e+000  0.0000000000000000e+000  0.0000000000000000e+000  0.0000000000000000e+000 -5.9892068547837955e-002  0.0000000000000000e+000  0.0000000000000000e+000  0.0000000000000000e+000  0.0000000000000000e+000  0.0000000000000000e+000  0.0000000000000000e+000  0.0000000000000000e+000  0.0000000000000000e+000  4.1639444727293368e-001  0.0000000000000000e+000  0.0000000000000000e+000  0.0000000000000000e+000  1.8427063339313413e-001  0.0000000000000000e+000  0.0000000000000000e+000  1.9594253124917602e-001  0.0000000000000000e+000  0.0000000000000000e+000  0.0000000000000000e+000  0.0000000000000000e+000  0.0000000000000000e+000  0.0000000000000000e+000 -7.8230069475371936e-002  4.3926121514881872e-002  0.0000000000000000e+000 -1.5274743872301677e-001  0.0000000000000000e+000  0.0000000000000000e+000  0.0000000000000000e+000  0.0000000000000000e+000  0.0000000000000000e+000  0.0000000000000000e+000  0.0000000000000000e+000  3.2540260562575404e-002 -7.5104541555383597e-002  0.0000000000000000e+000 -2.6517251371969978e-002  0.0000000000000000e+000  3.0772061442754842e-003 -3.0953291939825311e-001  1.8379006024514397e-001  0.0000000000000000e+000  0.0000000000000000e+000 -3.4024003374258577e-001  0.0000000000000000e+000  0.0000000000000000e+000  5.4491583725169060e-002  3.3433105493400928e-001  1.3139302927978919e-001  0.0000000000000000e+000  0.0000000000000000e+000  0.0000000000000000e+000  0.0000000000000000e+000  0.0000000000000000e+000  1.6146538612522082e-001  2.7382009099371335e-001 -1.2065572739127002e-001  9.8729113221553325e-002  0.0000000000000000e+000  0.0000000000000000e+000  0.0000000000000000e+000  1.9111339410990807e-001  1.1347383808107858e-001  0.0000000000000000e+000 -5.2879564738046198e-002  0.0000000000000000e+000  0.0000000000000000e+000  0.0000000000000000e+000
 -2.3184390224857523e-001  0.0000000000000000e+000  1.4014764777490729e-001  0.0000000000000000e+000  0.0000000000000000e+000  0.0000000000000000e+000 -3.2807285230757632e-001  0.0000000000000000e+000  1.4775383453747504e-001  0.0000000000000000e+000  0.0000000000000000e+000  1.3858715191868051e-001 -6.4885728305953405e-002  0.0000000000000000e+000  0.0000000000000000e+000 -1.2450035047898171e-001 -5.9139636460873314e-002  0.0000000000000000e+000 -1.6079418515500818e-001  0.0000000000000000e+000  0.0000000000000000e+000 -9.8337451572026793e-002  0.0000000000000000e+000  0.0000000000000000e+000  0.0000000000000000e+000  0.0000000000000000e+000  1.9919147573437720e-001  0.0000000000000000e+000  9.6443198187768198e-002 -1.6907869933023428e-001  0.0000000000000000e+000  0.0000000000000000e+000  1.6896628197648002e-002  4.6571482917842716e-001  6.2791971358681364e-002  0.0000000000000000e+000  4.2947453371439005e-003  0.0000000000000000e+000 -1.1870870383997333e-001  0.0000000000000000e+000  0.0000000000000000e+000 -1.6342418502835174e-001 -4.9671489310445689e-003  0.0000000000000000e+000  0.0000000000000000e+000  1.1057616974069139e-001  0.0000000000000000e+000  0.0000000000000000e+000  0.0000000000000000e+000 -2.2289539332098637e-001  0.0000000000000000e+000  0.0000000000000000e+000  1.2957820193256561e-001 -9.7077608558210557e-003  0.0000000000000000e+000  0.0000000000000000e+000  5.3506638772466045e-002  0.0000000000000000e+000  1.2597066980822128e-001 -2.4313117677331816e-001  0.0000000000000000e+000  0.0000000000000000e+000 -1.7258870519076985e-001 -8.4567699727201573e-002 -2.7738225489665497e-001  0.0000000000000000e+000  0.0000000000000000e+000 -1.4102341434525248e-001  0.0000000000000000e+000  0.0000000000000000e+000  0.0000000000000000e+000  0.0000000000000000e+000  0.0000000000000000e+000  7.3211166104164060e-002 -8.4693809032483115e-003  0.0000000000000000e+000  2.7096036464595386e-001  1.6362122411061855e-003  0.0000000000000000e+000  0.0000000000000000e+000  0.0000000000000000e+000  5.9972940608180054e-003 -8.1604881537583274e-002  0.0000000000000000e+000  0.0000000000000000e+000  0.0000000000000000e+000  0.0000000000000000e+000  0.0000000000000000e+000  0.0000000000000000e+000  0.0000000000000000e+000  0.0000000000000000e+000  1.6367630836831411e-002  0.0000000000000000e+000  0.0000000000000000e+000  0.0000000000000000e+000  5.7406800388237089e-002  0.0000000000000000e+000  0.0000000000000000e+000  0.0000000000000000e+000 -1.2623338310514199e-002
 -1.3187085002401178e-001  0.0000000000000000e+000  8.3392367405346335e-002  0.0000000000000000e+000  0.0000000000000000e+000  0.0000000000000000e+000  9.9484194215660043e-002  0.0000000000000000e+000  5.2727186430260697e-002  0.0000000000000000e+000  0.0000000000000000e+000  7.9676945308015529e-002  7.0875499857370947e-002  0.0000000000000000e+000  0.0000000000000000e+000  6.2012947254845574e-003  2.4234563706980744e-001  0.0000000000000000e+000  1.4168406117938750e-001  0.0000000000000000e+000  0.0000000000000000e+000 -2.8491078081342422e-002  0.0000000000000000e+000  0.0000000000000000e+000  0.0000000000000000e+000  0.0000000000000000e+000 -7.1834204863650053e-002  0.0000000000000000e+000  2.6655432918276895e-001  3.1118837716933889e-001  0.0000000000000000e+000  0.0000000000000000e+000  3.1237936746972611e-001  2.0408812045681426e-002  8.2809713403182411e-002  0.0000000000000000e+000  4.8896835289366232e-002  0.0000000000000000e+000 -1.0669497101231698e-001  0.0000000000000000e+000  0.0000000000000000e+000  2.8309191609156514e-001  8.2073829749671492e-002  0.0000000000000000e+000  0.0000000000000000e+000  1.3065237143059918e-001  0.0000000000000000e+000  0.0000000000000000e+000  0.0000000000000000e+000  1.2729604424557797e-001  0.0000000000000000e+000  0.0000000000000000e+000 -3.7466220070957734e-002  2.0028295621380192e-002  0.0000000000000000e+000  0.0000000000000000e+000  4.9365192528739797e-002  0.0000000000000000e+000  4.9922985545085743e-002  1.6528767739295036e-001  0.0000000000000000e+000  0.0000000000000000e+000 -1.6749905917170138e-001 -5.2585843142730973e-002 -2.3462401087404156e-001  0.0000000000000000e+000  0.0000000000000000e+000  4.0287720504747743e-002  0.0000000000000000e+000  0.0000000000000000e+000  0.0000000000000000e+000  0.0000000000000000e+000  0.0000000000000000e+000  2.2813573522694958e-001 -3.2585335368316054e-001  0.0000000000000000e+000 -1.3014443475132170e-002 -1.6218856670269327e-001  0.0000000000000000e+000  0.0000000000000000e+000  0.0000000000000000e+000 -1.5124284826664745e-002  5.1678630820072249e-002  0.0000000000000000e+000  0.0000000000000000e+000  0.0000000000000000e+000  0.0000000000000000e+000  0.0000000000000000e+000  0.0000000000000000e+000  0.0000000000000000e+000  0.0000000000000000e+000  8.5031321390695663e-002  0.0000000000000000e+000  0.0000000000000000e+000  0.0000000000000000e+000  2.5332701630901433e-001  0.0000000000000000e+000  0.0000000000000000e+000  0.0000000000000000e+000  2.8207839707106042e-001
  0.0000000000000000e+000  0.0000000000000000e+000  0.0000000000000000e+000  0.0000000000000000e+000  0.0000000000000000e+000  0.0000000000000000e+000  0.0000000000000000e+000  1.6843487287484218e-001  0.0000000000000000e+000 -1.3629039728713940e-001 -3.5761010623680485e-002  0.0000000000000000e+000  0.0000000000000000e+000 -1.3879388975993209e-001  0.0000000000000000e+000  0.0000000000000000e+000  0.0000000000000000e+000  0.0000000000000000e+000  0.0000000000000000e+000  0.0000000000000000e+000 -2.6681550836616625e-002  0.0000000000000000e+000  0.0000000000000000e+000  1.3686824742459805e-001  0.0000000000000000e+000  0.0000000000000000e+000  0.0000000000000000e+000  0.0000000000000000e+000  0.0000000000000000e+000  0.0000000000000000e+000  0.0000000000000000e+000  1.9221308225153186e-001  0.0000000000000000e+000  0.0000000000000000e+000  0.0000000000000000e+000  0.0000000000000000e+000  0.0000000000000000e+000  0.0000000000000000e+000  0.0000000000000000e+000  0.0000000000000000e+000  4.1836286008975938e-002  0.0000000000000000e+000  0.0000000000000000e+000  0.0000000000000000e+000 -1.5619264835864216e-001  0.0000000000000000e+000  0.0000000000000000e+000 -1.6223619445780274e-001  0.0000000000000000e+000  0.0000000000000000e+000  0.0000000000000000e+000  0.0000000000000000e+000  0.0000000000000000e+000  0.0000000000000000e+000 -4.6969061147256810e-003 -1.4240516025752856e-001  0.0000000000000000e+000  3.1973888460772865e-001  0.0000000000000000e+000  0.0000000000000000e+000  0.0000000000000000e+000  0.0000000000000000e+000  0.0000000000000000e+000  0.0000000000000000e+000  0.0000000000000000e+000  2.2440592453380079e-001  9.9674704930293401e-002  0.0000000000000000e+000  2.1076937677117855e-001  0.0000000000000000e+000  1.0798284752141145e-001  2.0226104624594832e-001  2.3944928017904454e-001  0.0000000000000000e+000  0.0000000000000000e+000  9.1153850334666969e-002  0.0000000000000000e+000  0.0000000000000000e+000  3.9518010739726023e-002  1.0608192564610003e-001 -1.6978440072929056e-002  0.0000000000000000e+000  0.0000000000000000e+000  0.0000000000000000e+000  0.0000000000000000e+000  0.0000000000000000e+000  1.8901690429289181e-001  2.8188720541501955e-001 -2.1341046495379292e-002  5.0012901086076411e-001  0.0000000000000000e+000  0.0000000000000000e+000  0.0000000000000000e+000  2.1324907471943721e-001  1.5669393013652524e-001  0.0000000000000000e+000  1.7112790621270943e-001  0.0000000000000000e+000  0.0000000000000000e+000  0.0000000000000000e+000
  0.0000000000000000e+000  0.0000000000000000e+000  0.0000000000000000e+000  0.0000000000000000e+000  0.0000000000000000e+000  0.0000000000000000e+000  0.0000000000000000e+000  3.3764739679860045e-001  0.0000000000000000e+000 -1.7202539171433034e-001 -1.0270725953478960e-001  0.0000000000000000e+000  0.0000000000000000e+000 -4.5114414414922518e-002  0.0000000000000000e+000  0.0000000000000000e+000  0.0000000000000000e+000  0.0000000000000000e+000  0.0000000000000000e+000  0.0000000000000000e+000 -1.0788157306266601e-001  0.0000000000000000e+000  0.0000000000000000e+000  5.7069815791457312e-002  0.0000000000000000e+000  0.0000000000000000e+000  0.0000000000000000e+000  0.0000000000000000e+000  0.0000000000000000e+000  0.0000000000000000e+000  0.0000000000000000e+000 -3.7859709085963138e-002  0.0000000000000000e+000  0.0000000000000000e+000  0.0000000000000000e+000  0.0000000000000000e+000  0.0000000000000000e+000  0.0000000000000000e+000  0.0000000000000000e+000  0.0000000000000000e+000 -1.7618596823824356e-001  0.0000000000000000e+000  0.0000000000000000e+000  0.0000000000000000e+000 -5.9700122938284396e-002  0.0000000000000000e+000  0.0000000000000000e+000 -2.2183958414786450e-001  0.0000000000000000e+000  0.0000000000000000e+000  0.0000000000000000e+000  0.0000000000000000e+000  0.0000000000000000e+000  0.0000000000000000e+000 -8.6191748680228233e-002  1.5596095933764967e-001  0.0000000000000000e+000  1.1302924111844512e-001  0.0000000000000000e+000  0.0000000000000000e+000  0.0000000000000000e+000  0.0000000000000000e+000  0.0000000000000000e+000  0.0000000000000000e+000  0.0000000000000000e+000  2.7432464721109867e-001 -2.3346274877281728e-001  0.0000000000000000e+000 -2.2820583297583355e-001  0.0000000000000000e+000 -1.3285524469747662e-001 -6.7617769334551589e-002  6.3550212070533241e-002  0.0000000000000000e+000  0.0000000000000000e+000 -4.4860275476962536e-001  0.0000000000000000e+000  0.0000000000000000e+000  1.6078501502398101e-001  8.6298834644130296e-002  4.0341293493372082e-001  0.0000000000000000e+000  0.0000000000000000e+000  0.0000000000000000e+000  0.0000000000000000e+000  0.0000000000000000e+000 -5.9370146291867466e-002 -1.6544469271969087e-001 -1.9754780679039227e-001 -6.0754200506518447e-002  0.0000000000000000e+000  0.0000000000000000e+000  0.0000000000000000e+000 -1.1539074647341335e-001  2.6403467222666926e-002  0.0000000000000000e+000  7.8312529490698876e-002  0.0000000000000000e+000  0.0000000000000000e+000  0.0000000000000000e+000
  0.0000000000000000e+000  0.0000000000000000e+000  0.0000000000000000e+000  0.0000000000000000e+000  0.0000000000000000e+000  0.0000000000000000e+000  0.0000000000000000e+000 -3.3638521107716604e-002  0.0000000000000000e+000 -5.1020957922173371e-001 -1.5845518669536299e-001  0.0000000000000000e+000  0.0000000000000000e+000 -9.5432867268335733e-002  0.0000000000000000e+000  0.0000000000000000e+000  0.0000000000000000e+000  0.0000000000000000e+000  0.0000000000000000e+000  0.0000000000000000e+000  2.0038397849350564e-001  0.0000000000000000e+000  0.0000000000000000e+000 -1.5317507358843213e-001  0.0000000000000000e+000  0.0000000000000000e+000  0.0000000000000000e+000  0.0000000000000000e+000  0.0000000000000000e+000  0.0000000000000000e+000  0.0000000000000000e+000  4.6312991114993873e-002  0.0000000000000000e+000  0.0000000000000000e+000  0.0000000000000000e+000  0.0000000000000000e+000  0.0000000000000000e+000  0.0000000000000000e+000  0.0000000000000000e+000  0.0000000000000000e+000  3.3717135858348166e-002  0.0000000000000000e+000  0.0000000000000000e+000  0.0000000000000000e+000  1.8819991807811351e-001  0.0000000000000000e+000  0.0000000000000000e+000  4.6133055670326995e-002  0.0000000000000000e+000  0.0000000000000000e+000  0.0000000000000000e+000  0.0000000000000000e+000  0.0000000000000000e+000  0.0000000000000000e+000 -1.5243482026474589e-001  1.0279247126076994e-001  0.0000000000000000e+000  7.3559307840559626e-002  0.0000000000000000e+000  0.0000000000000000e+000  0.0000000000000000e+000  0.0000000000000000e+000  0.0000000000000000e+000  0.0000000000000000e+000  0.0000000000000000e+000  2.5572783340411698e-001 -7.7534856606477492e-002  0.0000000000000000e+000 -7.9564945492921119e-002  0.0000000000000000e+000 -3.1693652474994027e-001 -4.4094512493934118e-002  9.4117425160886753e-002  0.0000000000000000e+000  0.0000000000000000e+000  2.5314634031606026e-001  0.0000000000000000e+000  0.0000000000000000e+000 -2.0688552572613420e-001  1.0345601539262181e-001 -1.9493571080297223e-001  0.0000000000000000e+000  0.0000000000000000e+000  0.0000000000000000e+000  0.0000000000000000e+000  0.0000000000000000e+000  5.0899409416311693e-002 -2.3919761638989193e-001  2.4642527354688987e-001 -1.1944948217596757e-001  0.0000000000000000e+000  0.0000000000000000e+000  0.0000000000000000e+000  8.7751678373094652e-002  2.5340038097065348e-001  0.0000000000000000e+000 -9.6902587800195256e-002  0.0000000000000000e+000  0.0000000000000000e+000  0.0000000000000000e+000
 -1.8819750788281681e-001  0.0000000000000000e+000  6.4076630988750757e-003  0.0000000000000000e+000  0.0000000000000000e+000  0.0000000000000000e+000  8.1864306310877516e-002  0.0000000000000000e+000  2.6552505634916210e-002  0.0000000000000000e+000  0.0000000000000000e+000  7.6859311253403978e-003  2.3439794816099549e-002  0.0000000000000000e+000  0.0000000000000000e+000 -1.5563130910888370e-001  2.4527403910439460e-001  0.0000000000000000e+000 -1.7557347539926732e-001  0.0000000000000000e+000  0.0000000000000000e+000  3.2931970971697322e-001  0.0000000000000000e+000  0.0000000000000000e+000  0.0000000000000000e+000  0.0000000000000000e+000  3.4532221684533282e-001  0.0000000000000000e+000  1.3588322829681626e-001 -1.9452882807311839e-001  0.0000000000000000e+000  0.0000000000000000e+000  1.5345318730081725e-001 -3.1395135263183105e-001  4.3069007367568787e-002  0.0000000000000000e+000  2.4004654868219252e-001  0.0000000000000000e+000 -5.2449900514498674e-002  0.0000000000000000e+000  0.0000000000000000e+000 -1.7135670486375418e-001  1.1147597078422565e-001  0.0000000000000000e+000  0.0000000000000000e+000  2.3202703775674036e-001  0.0000000000000000e+000  0.0000000000000000e+000  0.0000000000000000e+000 -8.4684559519296015e-002  0.0000000000000000e+000  0.0000000000000000e+000 -4.5250243945827801e-002  1.0956278203944944e-001  0.0000000000000000e+000  0.0000000000000000e+000 -2.3107213200242185e-001  0.0000000000000000e+000 -1.2940312913035207e-001  1.6808725046085629e-001  0.0000000000000000e+000  0.0000000000000000e+000  9.8275075744664125e-002 -7.5198272431853799e-002  1.2204658974642171e-001  0.0000000000000000e+000  0.0000000000000000e+000 -2.2370880593155015e-001  0.0000000000000000e+000  0.0000000000000000e+000  0.0000000000000000e+000  0.0000000000000000e+000  0.0000000000000000e+000 -5.7485411250810442e-002  9.6390399381799774e-002  0.0000000000000000e+000  1.0882905709770646e-001 -7.9305694445516370e-003  0.0000000000000000e+000  0.0000000000000000e+000  0.0000000000000000e+000  1.4587519501014659e-001  1.0958361452780312e-001  0.0000000000000000e+000  0.0000000000000000e+000  0.0000000000000000e+000  0.0000000000000000e+000  0.0000000000000000e+000  0.0000000000000000e+000  0.0000000000000000e+000  0.0000000000000000e+000 -1.0037993541155914e-001  0.0000000000000000e+000  0.0000000000000000e+000  0.0000000000000000e+000  1.5409433495455413e-002  0.0000000000000000e+000  0.0000000000000000e+000  0.0000000000000000e+000  9.6810792972519405e-002
  3.1161091001421376e-001  0.0000000000000000e+000 -1.7315665974709299e-001  0.0000000000000000e+000  0.0000000000000000e+000  0.0000000000000000e+000 -9.0726779845140514e-003  0.0000000000000000e+000 -6.0220896092508108e-002  0.0000000000000000e+000  0.0000000000000000e+000 -2.2476266108281497e-002 -1.3755144339404826e-001  0.0000000000000000e+000  0.0000000000000000e+000 -5.9801488229600262e-002 -7.3795280083374937e-002  0.0000000000000000e+000  5.4003374548897365e-002  0.0000000000000000e+000  0.0000000000000000e+000  1.4270863702596673e-001  0.0000000000000000e+000  0.0000000000000000e+000  0.0000000000000000e+000  0.0000000000000000e+000  5.8189245182040952e-002  0.0000000000000000e+000  3.0323396510993244e-003  7.6061770259058109e-002  0.0000000000000000e+000  0.0000000000000000e+000  1.0466514011265574e-001  2.0584151289105410e-001  2.0184639367960183e-001  0.0000000000000000e+000 -3.0047256181900417e-001  0.0000000000000000e+000 -3.3605756058580361e-001  0.0000000000000000e+000  0.0000000000000000e+000  2.9057065825111394e-001  6.1193652383389557e-002  0.0000000000000000e+000  0.0000000000000000e+000  1.5590389667662723e-002  0.0000000000000000e+000  0.0000000000000000e+000  0.0000000000000000e+000 -7.1472048335451080e-002  0.0000000000000000e+000  0.0000000000000000e+000 -8.3184301366013472e-002  1.0698374332382035e-001  0.0000000000000000e+000  0.0000000000000000e+000 -1.3050062968425019e-001  0.0000000000000000e+000 -1.4336232663719992e-001 -2.0792433422849088e-002  0.0000000000000000e+000  0.0000000000000000e+000  1.4148597965950271e-001 -1.0279790552771582e-001 -1.7960624863036032e-001  0.0000000000000000e+000  0.0000000000000000e+000 -2.2798145029037981e-001  0.0000000000000000e+000  0.0000000000000000e+000  0.0000000000000000e+000  0.0000000000000000e+000  0.0000000000000000e+000 -2.8978549802962772e-001 -7.2172384289149086e-002  0.0000000000000000e+000 -6.7973568588089089e-002 -1.5561348794643634e-001  0.0000000000000000e+000  0.0000000000000000e+000  0.0000000000000000e+000  2.0956296193337873e-001 -2.1913210961821208e-002  0.0000000000000000e+000  0.0000000000000000e+000  0.0000000000000000e+000  0.0000000000000000e+000  0.0000000000000000e+000  0.0000000000000000e+000  0.0000000000000000e+000  0.0000000000000000e+000 -2.5816121534326669e-001  0.0000000000000000e+000  0.0000000000000000e+000  0.0000000000000000e+000 -9.4104883945199252e-002  0.0000000000000000e+000  0.0000000000000000e+000  0.0000000000000000e+000 -9.1447175697597846e-002
  0.0000000000000000e+000 -1.1744622742092758e-001  0.0000000000000000e+000  1.3243202270408883e-001  2.9989993008417221e-001  4.2391769150540555e-002  0.0000000000000000e+000  0.0000000000000000e+000  0.0000000000000000e+000  0.0000000000000000e+000  0.0000000000000000e+000  0.0000000000000000e+000  0.0000000000000000e+000  0.0000000000000000e+000 -8.5340080381388128e-002  0.0000000000000000e+000  0.0000000000000000e+000  4.0686783987887262e-002  0.0000000000000000e+000 -7.4458334994978295e-002  0.0000000000000000e+000  0.0000000000000000e+000  2.8775910401392973e-001  0.0000000000000000e+000  1.3553299569110669e-001 -2.3030641767477517e-002  0.0000000000000000e+000  4.7308760588744664e-001  0.0000000000000000e+000  0.0000000000000000e+000 -1.2616165103235730e-001  0.0000000000000000e+000  0.0000000000000000e+000  0.0000000000000000e+000  0.0000000000000000e+000 -1.0692297139778704e-001  0.0000000000000000e+000 -9.3011707686515593e-002  0.0000000000000000e+000 -1.9443455498687809e-001  0.0000000000000000e+000  0.0000000000000000e+000  0.0000000000000000e+000 -1.5868756110191790e-001  0.0000000000000000e+000  0.0000000000000000e+000  1.9070045660094243e-001  0.0000000000000000e+000  6.8687037161649561e-002  0.0000000000000000e+000  3.4114950415296469e-001  7.3049583980775490e-002  0.0000000000000000e+000  0.0000000000000000e+000  0.0000000000000000e+000  0.0000000000000000e+000  0.0000000000000000e+000  0.0000000000000000e+000  0.0000000000000000e+000  0.0000000000000000e+000  3.2810503983470525e-002  8.1519030594563391e-002  0.0000000000000000e+000  0.0000000000000000e+000  0.0000000000000000e+000  0.0000000000000000e+000  0.0000000000000000e+000  0.0000000000000000e+000  0.0000000000000000e+000  1.4561388950658211e-001  0.0000000000000000e+000  0.0000000000000000e+000  0.0000000000000000e+000  0.0000000000000000e+000  0.0000000000000000e+000  0.0000000000000000e+000  0.0000000000000000e+000  0.0000000000000000e+000  0.0000000000000000e+000  0.0000000000000000e+000  0.0000000000000000e+000  0.0000000000000000e+000  0.0000000000000000e+000  1.5092730895553595e-002  2.2254534823630154e-001  9.3280952048937840e-003  0.0000000000000000e+000  0.0000000000000000e+000  0.0000000000000000e+000  0.0000000000000000e+000  2.1681136697956319e-001  0.0000000000000000e+000  2.3626021614356896e-001  0.0000000000000000e+000  0.0000000000000000e+000  0.0000000000000000e+000  0.0000000000000000e+000 -2.1422883083159518e-002  3.0510591189802572e-001  0.0000000000000000e+000
  0.0000000000000000e+000  8.1322398259881218e-002  0.0000000000000000e+000  1.8689824380091652e-001  9.6718469430908810e-002 -1.5578636009320049e-001  0.0000000000000000e+000  0.0000000000000000e+000  0.0000000000000000e+000  0.0000000000000000e+000  0.0000000000000000e+000  0.0000000000000000e+000  0.0000000000000000e+000  0.0000000000000000e+000 -1.5643719705419387e-001  0.0000000000000000e+000  0.0000000000000000e+000  2.1296063752402700e-001  0.0000000000000000e+000  2.2142838759877367e-002  0.0000000000000000e+000  0.0000000000000000e+000 -2.2601921521727666e-001  0.0000000000000000e+000 -1.8109952010213367e-002 -1.9550035589147316e-001  0.0000000000000000e+000 -5.1147274079618513e-003  0.0000000000000000e+000  0.0000000000000000e+000  2.5023542193631093e-001  0.0000000000000000e+000  0.0000000000000000e+000  0.0000000000000000e+000  0.0000000000000000e+000  4.4005491385766836e-002  0.0000000000000000e+000 -1.5539406537425329e-002  0.0000000000000000e+000 -1.8845359178934398e-003  0.0000000000000000e+000  0.0000000000000000e+000  0.0000000000000000e+000  3.6085232555611857e-003  0.0000000000000000e+000  0.0000000000000000e+000  6.7398146960700053e-002  0.0000000000000000e+000  1.3531457512239159e-001  0.0000000000000000e+000  5.5985411104123073e-001 -1.7551299892780428e-001  0.0000000000000000e+000  0.0000000000000000e+000  0.0000000000000000e+000  0.0000000000000000e+000  0.0000000000000000e+000  0.0000000000000000e+000  0.0000000000000000e+000  0.0000000000000000e+000  1.3835086858520623e-002 -6.7239316964464335e-002  0.0000000000000000e+000  0.0000000000000000e+000  0.0000000000000000e+000  0.0000000000000000e+000  0.0000000000000000e+000  0.0000000000000000e+000  0.0000000000000000e+000  1.9386917115230801e-001  0.0000000000000000e+000  0.0000000000000000e+000  0.0000000000000000e+000  0.0000000000000000e+000  0.0000000000000000e+000  0.0000000000000000e+000  0.0000000000000000e+000  0.0000000000000000e+000  0.0000000000000000e+000  0.0000000000000000e+000  0.0000000000000000e+000  0.0000000000000000e+000  0.0000000000000000e+000  1.4462158174892556e-001 -2.6761402318186078e-001  3.8085774835621443e-002  0.0000000000000000e+000  0.0000000000000000e+000  0.0000000000000000e+000  0.0000000000000000e+000  1.2292410693621593e-001  0.0000000000000000e+000 -2.1711504822241018e-001  0.0000000000000000e+000  0.0000000000000000e+000  0.0000000000000000e+000  0.0000000000000000e+000  1.9217264727216476e-001 -3.1223492973280442e-001  0.0000000000000000e+000
  0.0000000000000000e+000  9.1735598036766591e-002  0.0000000000000000e+000  1.6521077817439975e-001  4.3132209923477211e-001 -4.6481663822622185e-002  0.0000000000000000e+000  0.0000000000000000e+000  0.0000000000000000e+000  0.0000000000000000e+000  0.0000000000000000e+000  0.0000000000000000e+000  0.0000000000000000e+000  0.0000000000000000e+000 -6.7662430698738035e-002  0.0000000000000000e+000  0.0000000000000000e+000  1.6508705169902352e-001  0.0000000000000000e+000  4.2593649998357075e-002  0.0000000000000000e+000  0.0000000000000000e+000 -1.1554243296833297e-001  0.0000000000000000e+000 -3.4272759406854802e-001 -1.5758491663427637e-001  0.0000000000000000e+000  1.1441012000025098e-001  0.0000000000000000e+000  0.0000000000000000e+000 -2.1993084722039663e-001  0.0000000000000000e+000  0.0000000000000000e+000  0.0000000000000000e+000  0.0000000000000000e+000 -2.2300121379175891e-002  0.0000000000000000e+000  7.8874675036412545e-002  0.0000000000000000e+000  7.0025013709521494e-002  0.0000000000000000e+000  0.0000000000000000e+000  0.0000000000000000e+000  1.4927832074722432e-002  0.0000000000000000e+000  0.0000000000000000e+000 -1.6525301331097416e-002  0.0000000000000000e+000 -2.6316756811285774e-001  0.0000000000000000e+000 -9.1006139521990936e-002  1.9253823199880379e-002  0.0000000000000000e+000  0.0000000000000000e+000  0.0000000000000000e+000  0.0000000000000000e+000  0.0000000000000000e+000  0.0000000000000000e+000  0.0000000000000000e+000  0.0000000000000000e+000  7.1900328289554546e-002 -3.5885890178479579e-001  0.0000000000000000e+000  0.0000000000000000e+000  0.0000000000000000e+000  0.0000000000000000e+000  0.0000000000000000e+000  0.0000000000000000e+000  0.0000000000000000e+000  4.3324730009210416e-002  0.0000000000000000e+000  0.0000000000000000e+000  0.0000000000000000e+000  0.0000000000000000e+000  0.0000000000000000e+000  0.0000000000000000e+000  0.0000000000000000e+000  0.0000000000000000e+000  0.0000000000000000e+000  0.0000000000000000e+000  0.0000000000000000e+000  0.0000000000000000e+000  0.0000000000000000e+000 -2.3619608942548947e-001  3.0271758937088777e-001  1.6790506072936925e-001  0.0000000000000000e+000  0.0000000000000000e+000  0.0000000000000000e+000  0.0000000000000000e+000 -3.1325664657518049e-001  0.0000000000000000e+000 -6.0057833559957960e-002  0.0000000000000000e+000  0.0000000000000000e+000  0.0000000000000000e+000  0.0000000000000000e+000  4.1376655984060651e-002 -1.4289272921611282e-001  0.0000000000000000e+000
  0.0000000000000000e+000  0.0000000000000000e+000  0.0000000000000000e+000  0.0000000000000000e+000  0.0000000000000000e+000  0.0000000000000000e+000  0.0000000000000000e+000 -1.4662287516274403e-001  0.0000000000000000e+000 -2.5803793975484820e-002  6.4473257759664337e-002  0.0000000000000000e+000  0.0000000000000000e+000 -2.9288538371045553e-001  0.0000000000000000e+000  0.0000000000000000e+000  0.0000000000000000e+000  0.0000000000000000e+000  0.0000000000000000e+000  0.0000000000000000e+000  2.0978686895814846e-001  0.0000000000000000e+000  0.0000000000000000e+000 -8.4197731747372995e-002  0.0000000000000000e+000  0.0000000000000000e+000  0.0000000000000000e+000  0.0000000000000000e+000  0.0000000000000000e+000  0.0000000000000000e+000  0.0000000000000000e+000 -6.5052011166654392e-002  0.0000000000000000e+000  0.0000000000000000e+000  0.0000000000000000e+000  0.0000000000000000e+000  0.0000000000000000e+000  0.0000000000000000e+000  0.0000000000000000e+000  0.0000000000000000e+000 -1.1989184562035564e-001  0.0000000000000000e+000  0.0000000000000000e+000  0.0000000000000000e+000 -2.4697336103047693e-001  0.0000000000000000e+000  0.0000000000000000e+000 -2.3884638555145810e-001  0.0000000000000000e+000  0.0000000000000000e+000  0.0000000000000000e+000  0.0000000000000000e+000  0.0000000000000000e+000  0.0000000000000000e+000  1.3250144420950158e-001 -3.9854430918176925e-001  0.0000000000000000e+000 -2.5636343014884638e-001  0.0000000000000000e+000  0.0000000000000000e+000  0.0000000000000000e+000  0.0000000000000000e+000  0.0000000000000000e+000  0.0000000000000000e+000  0.0000000000000000e+000 -1.5437514351685924e-001 -1.3658663395867013e-001  0.0000000000000000e+000 -1.2624878116235913e-001  0.0000000000000000e+000 -2.5411841988641543e-001  2.8022570654880530e-001  7.6669776339753956e-002  0.0000000000000000e+000  0.0000000000000000e+000 -2.0065996933164965e-001  0.0000000000000000e+000  0.0000000000000000e+000 -7.9002778476667031e-003  1.5416985419598328e-001 -9.0454535582637760e-002  0.0000000000000000e+000  0.0000000000000000e+000  0.0000000000000000e+000  0.0000000000000000e+000  0.0000000000000000e+000 -3.2856284488691057e-001  1.4469982230132644e-001  7.0677969905698523e-002 -8.0049443816827826e-002  0.0000000000000000e+000  0.0000000000000000e+000  0.0000000000000000e+000  1.6039094556502934e-001  1.0500997990764631e-001  0.0000000000000000e+000  3.6057577862757872e-002  0.0000000000000000e+000  0.0000000000000000e+000  0.0000000000000000e+000
  0.0000000000000000e+000  0.0000000000000000e+000  0.0000000000000000e+000  0.0000000000000000e+000  0.0000000000000000e+000  0.0000000000000000e+000  0.0000000000000000e+000 -1.4034922458283292e-001  0.0000000000000000e+000 -2.2684863724399078e-002 -1.4817261117135708e-001  0.0000000000000000e+000  0.0000000000000000e+000 -1.0529284925838563e-001  0.0000000000000000e+000  0.0000000000000000e+000  0.0000000000000000e+000  0.0000000000000000e+000  0.0000000000000000e+000  0.0000000000000000e+000  1.1611014712789648e-001  0.0000000000000000e+000  0.0000000000000000e+000  1.1569323728777500e-001  0.0000000000000000e+000  0.0000000000000000e+000  0.0000000000000000e+000  0.0000000000000000e+000  0.0000000000000000e+000  0.0000000000000000e+000  0.0000000000000000e+000 -1.3107008756254140e-001  0.0000000000000000e+000  0.0000000000000000e+000  0.0000000000000000e+000  0.0000000000000000e+000  0.0000000000000000e+000  0.0000000000000000e+000  0.0000000000000000e+000  0.0000000000000000e+000  6.7930718390765046e-002  0.0000000000000000e+000  0.0000000000000000e+000  0.0000000000000000e+000  1.4467999984661456e-001  0.0000000000000000e+000  0.0000000000000000e+000 -2.4865664799946235e-001  0.0000000000000000e+000  0.0000000000000000e+000  0.0000000000000000e+000  0.0000000000000000e+000  0.0000000000000000e+000  0.0000000000000000e+000 -2.8033271514879554e-001 -6.1922929530163567e-002  0.0000000000000000e+000  5.3097175891197966e-002  0.0000000000000000e+000  0.0000000000000000e+000  0.0000000000000000e+000  0.0000000000000000e+000  0.0000000000000000e+000  0.0000000000000000e+000  0.0000000000000000e+000 -9.3636718501544147e-002 -2.4014305995619939e-001  0.0000000000000000e+000  2.4706049961343202e-001  0.0000000000000000e+000  2.6532340607960014e-001 -1.7477576117505247e-001  4.1621554688671958e-002  0.0000000000000000e+000  0.0000000000000000e+000  1.7787065921596769e-003  0.0000000000000000e+000  0.0000000000000000e+000 -8.9558367829370822e-002 -2.2490720636496997e-001 -1.9707777756273942e-001  0.0000000000000000e+000  0.0000000000000000e+000  0.0000000000000000e+000  0.0000000000000000e+000  0.0000000000000000e+000 -2.7233944015142164e-001 -1.6955462308855745e-001 -5.0236252609489807e-001  5.1117034651760013e-002  0.0000000000000000e+000  0.0000000000000000e+000  0.0000000000000000e+000  9.8525693937817099e-002  1.8145458058050640e-001  0.0000000000000000e+000 -4.4197660427308813e-002  0.0000000000000000e+000  0.0000000000000000e+000  0.0000000000000000e+000
  0.0000000000000000e+000  0.0000000000000000e+000  0.0000000000000000e+000  0.0000000000000000e+000  0.0000000000000000e+000  0.0000000000000000e+000  0.0000000000000000e+000  1.3419754109985038e-001  0.0000000000000000e+000  1.9922093813467687e-001  3.2689505388545509e-001  0.0000000000000000e+000  0.0000000000000000e+000 -3.0638886500948807e-002  0.0000000000000000e+000  0.0000000000000000e+000  0.0000000000000000e+000  0.0000000000000000e+000  0.0000000000000000e+000  0.0000000000000000e+000  1.8890132415593278e-001  0.0000000000000000e+000  0.0000000000000000e+000 -1.6656271238340303e-001  0.0000000000000000e+000  0.0000000000000000e+000  0.0000000000000000e+000  0.0000000000000000e+000  0.0000000000000000e+000  0.0000000000000000e+000  0.0000000000000000e+000  2.4526943704582063e-001  0.0000000000000000e+000  0.0000000000000000e+000  0.0000000000000000e+000  0.0000000000000000e+000  0.0000000000000000e+000  0.0000000000000000e+000  0.0000000000000000e+000  0.0000000000000000e+000  1.9118634023875464e-001  0.0000000000000000e+000  0.0000000000000000e+000  0.0000000000000000e+000 -3.8833938061135824e-002  0.0000000000000000e+000  0.0000000000000000e+000 -5.0751187727888081e-001  0.0000000000000000e+000  0.0000000000000000e+000  0.0000000000000000e+000  0.0000000000000000e+000  0.0000000000000000e+000  0.0000000000000000e+000  2.8479552698863136e-002  7.6174715167623849e-002  0.0000000000000000e+000 -1.8823125013665848e-001  0.0000000000000000e+000  0.0000000000000000e+000  0.0000000000000000e+000  0.0000000000000000e+000  0.0000000000000000e+000  0.0000000000000000e+000  0.0000000000000000e+000  2.6651875788394341e-001  1.7979190858131730e-001  0.0000000000000000e+000 -7.0977052025351553e-002  0.0000000000000000e+000 -3.1819502019759076e-002 -1.7984817920926158e-001 -1.1519011715103171e-001  0.0000000000000000e+000  0.0000000000000000e+000  2.8833599750631389e-001  0.0000000000000000e+000  0.0000000000000000e+000  2.3751159011784817e-002  1.2064232746530451e-001 -4.6239854792116217e-002  0.0000000000000000e+000  0.0000000000000000e+000  0.0000000000000000e+000  0.0000000000000000e+000  0.0000000000000000e+000 -4.2488861143196811e-002 -1.9760174665961633e-001 -1.3294740657838444e-001 -2.9933490080094129e-002  0.0000000000000000e+000  0.0000000000000000e+000  0.0000000000000000e+000  2.8753673679118068e-002 -1.7403815616732213e-001  0.0000000000000000e+000  1.6519890146570565e-001  0.0000000000000000e+000  0.0000000000000000e+000  0.0000000000000000e+000
  0.0000000000000000e+000  0.0000000000000000e+000  0.0000000000000000e+000  0.0000000000000000e+000  0.0000000000000000e+000  0.0000000000000000e+000  0.0000000000000000e+000  4.1421963805521170e-002  0.0000000000000000e+000  1.7107747986489294e-001  2.2087145348890017e-003  0.0000000000000000e+000  0.0000000000000000e+000 -1.0269737483439262e-001  0.0000000000000000e+000  0.0000000000000000e+000  0.0000000000000000e+000  0.0000000000000000e+000  0.0000000000000000e+000  0.0000000000000000e+000  2.4278981518164014e-001  0.0000000000000000e+000  0.0000000000000000e+000  2.3001256108498530e-001  0.0000000000000000e+000  0.0000000000000000e+000  0.0000000000000000e+000  0.0000000000000000e+000  0.0000000000000000e+000  0.0000000000000000e+000  0.0000000000000000e+000 -4.9402178789847526e-002  0.0000000000000000e+000  0.0000000000000000e+000  0.0000000000000000e+000  0.0000000000000000e+000  0.0000000000000000e+000  0.0000000000000000e+000  0.0000000000000000e+000  0.0000000000000000e+000  2.8696112964763203e-002  0.0000000000000000e+000  0.0000000000000000e+000  0.0000000000000000e+000  2.1429320340790703e-001  0.0000000000000000e+000  0.0000000000000000e+000  1.0619669298161871e-001  0.0000000000000000e+000  0.0000000000000000e+000  0.0000000000000000e+000  0.0000000000000000e+000  0.0000000000000000e+000  0.0000000000000000e+000  5.4607424536918414e-001 -1.9378932551663247e-001  0.0000000000000000e+000  2.5961837408757865e-001  0.0000000000000000e+000  0.0000000000000000e+000  0.0000000000000000e+000  0.0000000000000000e+000  0.0000000000000000e+000  0.0000000000000000e+000  0.0000000000000000e+000  1.2625561148802533e-001  2.0028541649413995e-001  0.0000000000000000e+000  5.3207197304510276e-002  0.0000000000000000e+000  4.2649388691365656e-002  1.0005489375504134e-001  7.3623437722400931e-002  0.0000000000000000e+000  0.0000000000000000e+000 -8.0392937215736177e-002  0.0000000000000000e+000  0.0000000000000000e+000 -6.9981477095751865e-002  1.5652473801587968e-001  9.3182463079425473e-002  0.0000000000000000e+000  0.0000000000000000e+000  0.0000000000000000e+000  0.0000000000000000e+000  0.0000000000000000e+000  3.7549206214141297e-002 -3.5615470324867760e-001 -1.6233693627062373e-001 -1.2937097139128145e-001  0.0000000000000000e+000  0.0000000000000000e+000  0.0000000000000000e+000  7.0457972602503458e-002  6.2264736483485336e-002  0.0000000000000000e+000 -2.8658159979068160e-001  0.0000000000000000e+000  0.0000000000000000e+000  0.0000000000000000e+000
  0.0000000000000000e+000  3.8722152407650701e-001  0.0000000000000000e+000 -1.0716562471503811e-001  4.4978287969218506e-001 -8.6212081107816238e-002  0.0000000000000000e+000  0.0000000000000000e+000  0.0000000000000000e+000  0.0000000000000000e+000  0.0000000000000000e+000  0.0000000000000000e+000  0.0000000000000000e+000  0.0000000000000000e+000  2.1030543633352144e-001  0.0000000000000000e+000  0.0000000000000000e+000 -1.2723841426190421e-001  0.0000000000000000e+000 -4.0833548443165939e-002  0.0000000000000000e+000  0.0000000000000000e+000  4.3218218562518264e-002  0.0000000000000000e+000  6.5941673529162526e-002  6.9453645822668747e-002  0.0000000000000000e+000  2.8252462429886348e-002  0.0000000000000000e+000  0.0000000000000000e+000  2.4194228559744890e-001  0.0000000000000000e+000  0.0000000000000000e+000  0.0000000000000000e+000  0.0000000000000000e+000  2.0344692046705487e-001  0.0000000000000000e+000  8.8739221237205901e-002  0.0000000000000000e+000  1.4624788340842176e-001  0.0000000000000000e+000  0.0000000000000000e+000  0.0000000000000000e+000  7.4904849916174757e-002  0.0000000000000000e+000  0.0000000000000000e+000 -6.1066759714919778e-004  0.0000000000000000e+000  1.0516950332951200e-001  0.0000000000000000e+000  9.6903978259927553e-002  1.3637823906359586e-001  0.0000000000000000e+000  0.0000000000000000e+000  0.0000000000000000e+000  0.0000000000000000e+000  0.0000000000000000e+000  0.0000000000000000e+000  0.0000000000000000e+000  0.0000000000000000e+000 -3.7081271304934604e-001 -6.0555319081750394e-002  0.0000000000000000e+000  0.0000000000000000e+000  0.0000000000000000e+000  0.0000000000000000e+000  0.0000000000000000e+000  0.0000000000000000e+000  0.0000000000000000e+000 -1.0030833950809569e-001  0.0000000000000000e+000  0.0000000000000000e+000  0.0000000000000000e+000  0.0000000000000000e+000  0.0000000000000000e+000  0.0000000000000000e+000  0.0000000000000000e+000  0.0000000000000000e+000  0.0000000000000000e+000  0.0000000000000000e+000  0.0000000000000000e+000  0.0000000000000000e+000  0.0000000000000000e+000 -1.7627833084070905e-002 -1.0961712760029134e-001 -2.3279093653669494e-001  0.0000000000000000e+000  0.0000000000000000e+000  0.0000000000000000e+000  0.0000000000000000e+000 -7.0154661178782649e-002  0.0000000000000000e+000  2.5561940542381095e-001  0.0000000000000000e+000  0.0000000000000000e+000  0.0000000000000000e+000  0.0000000000000000e+000 -2.9212701456346257e-001 -8.7824861993232139e-002  0.0000000000000000e+000
 -1.6171810955973631e-001  0.0000000000000000e+000  7.0258150996918803e-002  0.0000000000000000e+000  0.0000000000000000e+000  0.0000000000000000e+000 -1.3676749785839607e-002  0.0000000000000000e+000 -1.5790175322659147e-001  0.0000000000000000e+000  0.0000000000000000e+000  3.1352806400500796e-002  1.6756030719485143e-001  0.0000000000000000e+000  0.0000000000000000e+000 -4.0944255026421877e-002 -6.3364460053301513e-002  0.0000000000000000e+000  3.1186132936449057e-001  0.0000000000000000e+000  0.0000000000000000e+000 -3.8779338756754003e-002  0.0000000000000000e+000  0.0000000000000000e+000  0.0000000000000000e+000  0.0000000000000000e+000  2.0562095347951084e-001  0.0000000000000000e+000  1.1711108822649657e-001 -8.1451067663626295e-002  0.0000000000000000e+000  0.0000000000000000e+000 -1.6792144167741252e-001 -1.7175079270841873e-001  7.7943716076492794e-002  0.0000000000000000e+000  4.9194938710244648e-002  0.0000000000000000e+000  2.5613550064943310e-002  0.0000000000000000e+000  0.0000000000000000e+000  1.3361451764783044e-001 -3.0631186096354857e-001  0.0000000000000000e+000  0.0000000000000000e+000 -1.8846813662579667e-001  0.0000000000000000e+000  0.0000000000000000e+000  0.0000000000000000e+000 -9.5256636238940456e-002  0.0000000000000000e+000  0.0000000000000000e+000  1.6796456776641519e-001 -1.7304671060214324e-001  0.0000000000000000e+000  0.0000000000000000e+000 -9.9154003334147103e-002  0.0000000000000000e+000  2.6192309686886186e-003  4.8606975562777190e-002  0.0000000000000000e+000  0.0000000000000000e+000 -2.5358280237080717e-002  4.8192648364383034e-001 -3.0241412981416099e-001  0.0000000000000000e+000  0.0000000000000000e+000 -1.9934716689502571e-001  0.0000000000000000e+000  0.0000000000000000e+000  0.0000000000000000e+000  0.0000000000000000e+000  0.0000000000000000e+000 -8.3470451630817150e-002  2.4476228825972217e-002  0.0000000000000000e+000 -1.1361099012763327e-001  2.7567764104655914e-002  0.0000000000000000e+000  0.0000000000000000e+000  0.0000000000000000e+000  1.5770380143796331e-001 -1.2343772171413217e-001  0.0000000000000000e+000  0.0000000000000000e+000  0.0000000000000000e+000  0.0000000000000000e+000  0.0000000000000000e+000  0.0000000000000000e+000  0.0000000000000000e+000  0.0000000000000000e+000 -3.7809043761482780e-002  0.0000000000000000e+000  0.0000000000000000e+000  0.0000000000000000e+000 -6.0927076420170360e-002  0.0000000000000000e+000  0.0000000000000000e+000  0.0000000000000000e+000  1.5361442129217748e-001
  0.0000000000000000e+000 -1.9875947375477886e-002  0.0000000000000000e+000 -4.2391370905032338e-002 -3.4424101525904471e-002  2.5484655014845092e-001  0.0000000000000000e+000  0.0000000000000000e+000  0.0000000000000000e+000  0.0000000000000000e+000  0.0000000000000000e+000  0.0000000000000000e+000  0.0000000000000000e+000  0.0000000000000000e+000 -2.3839934547941831e-002  0.0000000000000000e+000  0.0000000000000000e+000 -1.3069218688907713e-001  0.0000000000000000e+000 -2.4885847611164072e-001  0.0000000000000000e+000  0.0000000000000000e+000 -8.3753824397035687e-002  0.0000000000000000e+000 -1.3195838685239794e-001  2.3753381072424179e-001  0.0000000000000000e+000  1.8275646208733431e-001  0.0000000000000000e+000  0.0000000000000000e+000  1.9715851056247589e-002  0.0000000000000000e+000  0.0000000000000000e+000  0.0000000000000000e+000  0.0000000000000000e+000  1.3121326009034967e-001  0.0000000000000000e+000 -3.9489208234525686e-001  0.0000000000000000e+000  2.6446577549742661e-001  0.0000000000000000e+000  0.0000000000000000e+000  0.0000000000000000e+000  1.5345652763834336e-001  0.0000000000000000e+000  0.0000000000000000e+000 -3.4255131412228368e-001  0.0000000000000000e+000  4.7385129822159658e-002  0.0000000000000000e+000  1.9389778942698568e-001  2.0350607096239041e-002  0.0000000000000000e+000  0.0000000000000000e+000  0.0000000000000000e+000  0.0000000000000000e+000  0.0000000000000000e+000  0.0000000000000000e+000  0.0000000000000000e+000  0.0000000000000000e+000  3.3109775025717297e-001 -1.8393707132577641e-001  0.0000000000000000e+000  0.0000000000000000e+000  0.0000000000000000e+000  0.0000000000000000e+000  0.0000000000000000e+000  0.0000000000000000e+000  0.0000000000000000e+000 -2.5244916413025800e-002  0.0000000000000000e+000  0.0000000000000000e+000  0.0000000000000000e+000  0.0000000000000000e+000  0.0000000000000000e+000  0.0000000000000000e+000  0.0000000000000000e+000  0.0000000000000000e+000  0.0000000000000000e+000  0.0000000000000000e+000  0.0000000000000000e+000  0.0000000000000000e+000  0.0000000000000000e+000 -3.2509280222240339e-001 -8.0821334250053750e-002 -6.7296372746704372e-002  0.0000000000000000e+000  0.0000000000000000e+000  0.0000000000000000e+000  0.0000000000000000e+000  1.9809131478245703e-001  0.0000000000000000e+000 -2.1344036778033981e-002  0.0000000000000000e+000  0.0000000000000000e+000  0.0000000000000000e+000  0.0000000000000000e+000 -1.0737028384862156e-001 -3.3866590626500118e-002  0.0000000000000000e+000
  0.0000000000000000e+000  0.0000000000000000e+000  0.0000000000000000e+000  0.0000000000000000e+000  0.0000000000000000e+000  0.0000000000000000e+000  0.0000000000000000e+000 -1.6081826306389491e-001  0.0000000000000000e+000 -1.3985661631793189e-001  6.9086239566542390e-002  0.0000000000000000e+000  0.0000000000000000e+000 -9.2260029895820578e-002  0.0000000000000000e+000  0.0000000000000000e+000  0.0000000000000000e+000  0.0000000000000000e+000  0.0000000000000000e+000  0.0000000000000000e+000  1.6844536145119448e-002  0.0000000000000000e+000  0.0000000000000000e+000 -1.8717507721135902e-002  0.0000000000000000e+000  0.0000000000000000e+000  0.0000000000000000e+000  0.0000000000000000e+000  0.0000000000000000e+000  0.0000000000000000e+000  0.0000000000000000e+000  1.1249804182285056e-001  0.0000000000000000e+000  0.0000000000000000e+000  0.0000000000000000e+000  0.0000000000000000e+000  0.0000000000000000e+000  0.0000000000000000e+000  0.0000000000000000e+000  0.0000000000000000e+000  1.6672613306464662e-001  0.0000000000000000e+000  0.0000000000000000e+000  0.0000000000000000e+000  1.4954535212056319e-001  0.0000000000000000e+000  0.0000000000000000e+000  4.2789045203781712e-004  0.0000000000000000e+000  0.0000000000000000e+000  0.0000000000000000e+000  0.0000000000000000e+000  0.0000000000000000e+000  0.0000000000000000e+000 -1.5064267339727011e-001 -1.9159408615834272e-001  0.0000000000000000e+000  2.0034344834687101e-001  0.0000000000000000e+000  0.0000000000000000e+000  0.0000000000000000e+000  0.0000000000000000e+000  0.0000000000000000e+000  0.0000000000000000e+000  0.0000000000000000e+000  1.5903454937335582e-001  1.4871159924660399e-001  0.0000000000000000e+000  2.5859400608474586e-001  0.0000000000000000e+000 -3.2716645735912531e-001  6.7467736166293230e-002  1.5413943878844975e-002  0.0000000000000000e+000  0.0000000000000000e+000 -3.2976283995828409e-001  0.0000000000000000e+000  0.0000000000000000e+000 -1.3612345185532776e-001 -2.0376342259474262e-001 -1.0023643011157096e-001  0.0000000000000000e+000  0.0000000000000000e+000  0.0000000000000000e+000  0.0000000000000000e+000  0.0000000000000000e+000 -3.3419806767519301e-002  6.4190903907234698e-002 -5.3792350432059578e-002 -2.0570282277518698e-002  0.0000000000000000e+000  0.0000000000000000e+000  0.0000000000000000e+000 -2.1731337271944343e-001 -5.6311372396503867e-001  0.0000000000000000e+000  2.1923816889975349e-002  0.0000000000000000e+000  0.0000000000000000e+000  0.0000000000000000e+000
  0.0000000000000000e+000  0.0000000000000000e+000  0.0000000000000000e+000  0.0000000000000000e+000  0.0000000000000000e+000  0.0000000000000000e+000  0.0000000000000000e+000  1.3406791012922128e-001  0.0000000000000000e+000 -1.7511281183093530e-001 -1.4849924568371156e-001  0.0000000000000000e+000  0.0000000000000000e+000 -2.1324105432742238e-001  0.0000000000000000e+000  0.0000000000000000e+000  0.0000000000000000e+000  0.0000000000000000e+000  0.0000000000000000e+000  0.0000000000000000e+000  2.7325796520941387e-001  0.0000000000000000e+000  0.0000000000000000e+000  4.9058677145259563e-002  0.0000000000000000e+000  0.0000000000000000e+000  0.0000000000000000e+000  0.0000000000000000e+000  0.0000000000000000e+000  0.0000000000000000e+000  0.0000000000000000e+000 -3.9297731155667354e-001  0.0000000000000000e+000  0.0000000000000000e+000  0.0000000000000000e+000  0.0000000000000000e+000  0.0000000000000000e+000  0.0000000000000000e+000  0.0000000000000000e+000  0.0000000000000000e+000 -8.3559171612848475e-003  0.0000000000000000e+000  0.0000000000000000e+000  0.0000000000000000e+000  4.8792255607092494e-002  0.0000000000000000e+000  0.0000000000000000e+000 -1.0739063012136035e-001  0.0000000000000000e+000  0.0000000000000000e+000  0.0000000000000000e+000  0.0000000000000000e+000  0.0000000000000000e+000  0.0000000000000000e+000  8.6537610291025427e-003  1.3828180573741478e-001  0.0000000000000000e+000  5.8114660252597435e-002  0.0000000000000000e+000  0.0000000000000000e+000  0.0000000000000000e+000  0.0000000000000000e+000  0.0000000000000000e+000  0.0000000000000000e+000  0.0000000000000000e+000 -1.6990608908505106e-001  2.5324368935834185e-001  0.0000000000000000e+000 -1.7127099882446004e-001  0.0000000000000000e+000  2.2190597302507949e-002  7.2478893828143209e-002 -3.9108393015241011e-001  0.0000000000000000e+000  0.0000000000000000e+000 -3.5127198926042311e-002  0.0000000000000000e+000  0.0000000000000000e+000 -7.7088515135064650e-002  1.1638149986788695e-002 -1.0163274509557081e-001  0.0000000000000000e+000  0.0000000000000000e+000  0.0000000000000000e+000  0.0000000000000000e+000  0.0000000000000000e+000  3.6511985434680622e-001  2.3794800594588114e-001 -2.1185566306400067e-001 -1.3442514653658486e-001  0.0000000000000000e+000  0.0000000000000000e+000  0.0000000000000000e+000  6.4932686067409567e-002 -7.5295159614122809e-002  0.0000000000000000e+000  2.3309737035719563e-001  0.0000000000000000e+000  0.0000000000000000e+000  0.0000000000000000e+000
  2.2042140091847540e-001  0.0000000000000000e+000  1.6040708105818652e-001  0.0000000000000000e+000  0.0000000000000000e+000  0.0000000000000000e+000 -7.3390277447656665e-002  0.0000000000000000e+000 -1.6084106763537048e-001  0.0000000000000000e+000  0.0000000000000000e+000 -2.8971065803482660e-001 -3.0076001839452464e-002  0.0000000000000000e+000  0.0000000000000000e+000  7.7887209483464240e-002 -9.6995461027354249e-002  0.0000000000000000e+000  1.2914820885540079e-004  0.0000000000000000e+000  0.0000000000000000e+000 -2.3916732128352652e-001  0.0000000000000000e+000  0.0000000000000000e+000  0.0000000000000000e+000  0.0000000000000000e+000 -2.4267053291110216e-001  0.0000000000000000e+000 -1.1395016565376063e-001 -1.4488582029670943e-001  0.0000000000000000e+000  0.0000000000000000e+000  3.6240141252170405e-001  3.8346566313288567e-002 -1.1018905775183971e-001  0.0000000000000000e+000  1.5735579292384805e-001  0.0000000000000000e+000 -2.7706528167832378e-002  0.0000000000000000e+000  0.0000000000000000e+000 -1.2014602854117537e-001  1.9664753340005815e-002  0.0000000000000000e+000  0.0000000000000000e+000  1.1022616719510767e-001  0.0000000000000000e+000  0.0000000000000000e+000  0.0000000000000000e+000 -3.9104316914111356e-002  0.0000000000000000e+000  0.0000000000000000e+000 -7.3971161817526096e-002  2.6726082066772915e-003  0.0000000000000000e+000  0.0000000000000000e+000  9.3274362085468771e-002  0.0000000000000000e+000 -2.0386992572732854e-002  3.1219242435272448e-001  0.0000000000000000e+000  0.0000000000000000e+000  4.7834095641693941e-004  5.6721582817911537e-002 -1.8702788360619543e-001  0.0000000000000000e+000  0.0000000000000000e+000 -5.7252465262634930e-002  0.0000000000000000e+000  0.0000000000000000e+000  0.0000000000000000e+000  0.0000000000000000e+000  0.0000000000000000e+000  4.6329490058403124e-002  9.7315853603799685e-002  0.0000000000000000e+000  2.0637186133243585e-001  2.5668681712172003e-001  0.0000000000000000e+000  0.0000000000000000e+000  0.0000000000000000e+000  1.4279151704527829e-001 -6.2064255971425064e-002  0.0000000000000000e+000  0.0000000000000000e+000  0.0000000000000000e+000  0.0000000000000000e+000  0.0000000000000000e+000  0.0000000000000000e+000  0.0000000000000000e+000  0.0000000000000000e+000 -2.2756054861737202e-001  0.0000000000000000e+000  0.0000000000000000e+000  0.0000000000000000e+000 -1.6464442080396319e-001  0.0000000000000000e+000  0.0000000000000000e+000  0.0000000000000000e+000  2.6136788660001781e-001
  0.0000000000000000e+000  0.0000000000000000e+000  0.0000000000000000e+000  0.0000000000000000e+000  0.0000000000000000e+000  0.0000000000000000e+000  0.0000000000000000e+000  2.8233768816076421e-001  0.0000000000000000e+000  2.2758362616454292e-001  3.0203961265979073e-002  0.0000000000000000e+000  0.0000000000000000e+000 -2.3322437839929713e-001  0.0000000000000000e+000  0.0000000000000000e+000  0.0000000000000000e+000  0.0000000000000000e+000  0.0000000000000000e+000  0.0000000000000000e+000 -2.0633534654282124e-002  0.0000000000000000e+000  0.0000000000000000e+000 -4.3357124563513422e-001  0.0000000000000000e+000  0.0000000000000000e+000  0.0000000000000000e+000  0.0000000000000000e+000  0.0000000000000000e+000  0.0000000000000000e+000  0.0000000000000000e+000  1.6740327969420010e-001  0.0000000000000000e+000  0.0000000000000000e+000  0.0000000000000000e+000  0.0000000000000000e+000  0.0000000000000000e+000  0.0000000000000000e+000  0.0000000000000000e+000  0.0000000000000000e+000 -6.1052598339365938e-002  0.0000000000000000e+000  0.0000000000000000e+000  0.0000000000000000e+000  7.9331922863010197e-003  0.0000000000000000e+000  0.0000000000000000e+000  6.7963383824090964e-004  0.0000000000000000e+000  0.0000000000000000e+000  0.0000000000000000e+000  0.0000000000000000e+000  0.0000000000000000e+000  0.0000000000000000e+000 -2.2468389348399059e-001  8.6799916374763891e-002  0.0000000000000000e+000  2.6249750558358842e-001  0.0000000000000000e+000  0.0000000000000000e+000  0.0000000000000000e+000  0.0000000000000000e+000  0.0000000000000000e+000  0.0000000000000000e+000  0.0000000000000000e+000 -1.9735421322216568e-001 -1.3220247365697504e-001  0.0000000000000000e+000  7.3823301248513828e-002  0.0000000000000000e+000  7.0981005991578652e-002  1.7412609910529769e-001 -1.5974607569407434e-001  0.0000000000000000e+000  0.0000000000000000e+000 -6.2657660460008480e-002  0.0000000000000000e+000  0.0000000000000000e+000 -7.7647586766466173e-002  3.1628864144065516e-001 -1.6084502374475795e-001  0.0000000000000000e+000  0.0000000000000000e+000  0.0000000000000000e+000  0.0000000000000000e+000  0.0000000000000000e+000  4.3602283728051527e-002  4.6337957254715720e-002 -5.8653526600628107e-002  4.1364613168850652e-003  0.0000000000000000e+000  0.0000000000000000e+000  0.0000000000000000e+000 -1.5422058361080657e-001 -5.3636843853874239e-004  0.0000000000000000e+000 -4.1967958952475942e-001  0.0000000000000000e+000  0.0000000000000000e+000  0.0000000000000000e+000
  0.0000000000000000e+000 -5.7295979954180384e-002  0.0000000000000000e+000  4.1915461591977114e-003 -1.3102090984405154e-001 -2.7829173365336565e-002  0.0000000000000000e+000  0.0000000000000000e+000  0.0000000000000000e+000  0.0000000000000000e+000  0.0000000000000000e+000  0.0000000000000000e+000  0.0000000000000000e+000  0.0000000000000000e+000  4.6314136005060971e-002  0.0000000000000000e+000  0.0000000000000000e+000  1.6331010560791021e-001  0.0000000000000000e+000  4.8079022282955997e-001  0.0000000000000000e+000  0.0000000000000000e+000 -8.5489707834811440e-002  0.0000000000000000e+000  2.0201295806979250e-001 -2.0262783454803554e-001  0.0000000000000000e+000  8.5168791271779780e-003  0.0000000000000000e+000  0.0000000000000000e+000 -4.2850745332732663e-002  0.0000000000000000e+000  0.0000000000000000e+000  0.0000000000000000e+000  0.0000000000000000e+000  2.2256464212783247e-001  0.0000000000000000e+000  1.5099136848270356e-002  0.0000000000000000e+000  2.2585614672093879e-001  0.0000000000000000e+000  0.0000000000000000e+000  0.0000000000000000e+000  6.8878515120346401e-002  0.0000000000000000e+000  0.0000000000000000e+000 -5.3067819728947654e-002  0.0000000000000000e+000  3.7983805043960747e-002  0.0000000000000000e+000  1.6471624267031823e-001  4.1522933603434398e-002  0.0000000000000000e+000  0.0000000000000000e+000  0.0000000000000000e+000  0.0000000000000000e+000  0.0000000000000000e+000  0.0000000000000000e+000  0.0000000000000000e+000  0.0000000000000000e+000 -6.9032221313964401e-002 -1.0251875015213746e-001  0.0000000000000000e+000  0.0000000000000000e+000  0.0000000000000000e+000  0.0000000000000000e+000  0.0000000000000000e+000  0.0000000000000000e+000  0.0000000000000000e+000 -5.0225720864672696e-001  0.0000000000000000e+000  0.0000000000000000e+000  0.0000000000000000e+000  0.0000000000000000e+000  0.0000000000000000e+000  0.0000000000000000e+000  0.0000000000000000e+000  0.0000000000000000e+000  0.0000000000000000e+000  0.0000000000000000e+000  0.0000000000000000e+000  0.0000000000000000e+000  0.0000000000000000e+000 -1.5559225990012662e-001  2.6566326029819481e-001  4.2756417302942842e-002  0.0000000000000000e+000  0.0000000000000000e+000  0.0000000000000000e+000  0.0000000000000000e+000  2.6453948456595844e-001  0.0000000000000000e+000  1.5620584283076996e-001  0.0000000000000000e+000  0.0000000000000000e+000  0.0000000000000000e+000  0.0000000000000000e+000  1.6888138741566200e-001  4.4863461208095617e-002  0.0000000000000000e+000
  0.0000000000000000e+000  2.9153437856510545e-001  0.0000000000000000e+000  1.9243913614495012e-001  2.9042060417158885e-002 -2.6231223580349844e-001  0.0000000000000000e+000  0.0000000000000000e+000  0.0000000000000000e+000  0.0000000000000000e+000  0.0000000000000000e+000  0.0000000000000000e+000  0.0000000000000000e+000  0.0000000000000000e+000  1.6668072501657072e-001  0.0000000000000000e+000  0.0000000000000000e+000  1.4252396865961541e-002  0.0000000000000000e+000 -3.2205306803863026e-001  0.0000000000000000e+000  0.0000000000000000e+000  1.5449731673101511e-001  0.0000000000000000e+000 -1.1917913963885142e-001 -1.6799776702874600e-001  0.0000000000000000e+000 -1.9268256412372287e-001  0.0000000000000000e+000  0.0000000000000000e+000  1.3135804066888288e-001  0.0000000000000000e+000  0.0000000000000000e+000  0.0000000000000000e+000  0.0000000000000000e+000 -3.4805033723516114e-002  0.0000000000000000e+000 -9.6890770487708305e-002  0.0000000000000000e+000  4.6889088367489007e-002  0.0000000000000000e+000  0.0000000000000000e+000  0.0000000000000000e+000 -5.9421407513223085e-003  0.0000000000000000e+000  0.0000000000000000e+000  2.3374677133565147e-001  0.0000000000000000e+000  9.5976042315734617e-002  0.0000000000000000e+000 -8.8383116753862082e-002 -3.2580878933969593e-001  0.0000000000000000e+000  0.0000000000000000e+000  0.0000000000000000e+000  0.0000000000000000e+000  0.0000000000000000e+000  0.0000000000000000e+000  0.0000000000000000e+000  0.0000000000000000e+000  1.5359185980980558e-001 -7.5978064818960078e-003  0.0000000000000000e+000  0.0000000000000000e+000  0.0000000000000000e+000  0.0000000000000000e+000  0.0000000000000000e+000  0.0000000000000000e+000  0.0000000000000000e+000 -2.8912626827136334e-001  0.0000000000000000e+000  0.0000000000000000e+000  0.0000000000000000e+000  0.0000000000000000e+000  0.0000000000000000e+000  0.0000000000000000e+000  0.0000000000000000e+000  0.0000000000000000e+000  0.0000000000000000e+000  0.0000000000000000e+000  0.0000000000000000e+000  0.0000000000000000e+000  0.0000000000000000e+000 -1.4081816920883367e-001  1.0072779775060788e-001  2.2684233114682196e-002  0.0000000000000000e+000  0.0000000000000000e+000  0.0000000000000000e+000  0.0000000000000000e+000  1.8795654404232787e-001  0.0000000000000000e+000 -2.4962856537686265e-001  0.0000000000000000e+000  0.0000000000000000e+000  0.0000000000000000e+000  0.0000000000000000e+000 -4.8567145125665075e-002  3.5716054913541384e-001  0.0000000000000000e+000
 -8.4125922443129858e-002  0.0000000000000000e+000 -2.4281018148478770e-001  0.0000000000000000e+000  0.0000000000000000e+000  0.0000000000000000e+000 -4.9791352848772487e-002  0.0000000000000000e+000  1.1916891312696642e-001  0.0000000000000000e+000  0.0000000000000000e+000 -1.7862207017840212e-001 -9.3643523989113520e-002  0.0000000000000000e+000  0.0000000000000000e+000  9.3345418078731989e-003  4.8493159400510757e-002  0.0000000000000000e+000 -4.7851986116927696e-002  0.0000000000000000e+000  0.0000000000000000e+000 -2.6408423781303519e-001  0.0000000000000000e+000  0.0000000000000000e+000  0.0000000000000000e+000  0.0000000000000000e+000  6.8969605715495624e-002  0.0000000000000000e+000  7.9341624370644764e-002 -2.2414318129969588e-001  0.0000000000000000e+000  0.0000000000000000e+000  1.0057547394005130e-001  3.5687112734546517e-003 -4.1956929079572478e-002  0.0000000000000000e+000  1.3976051256465996e-001  0.0000000000000000e+000  2.4559075920090151e-001  0.0000000000000000e+000  0.0000000000000000e+000  2.1042940144171912e-001  1.3496697925842907e-001  0.0000000000000000e+000  0.0000000000000000e+000  3.0614470854165597e-002  0.0000000000000000e+000  0.0000000000000000e+000  0.0000000000000000e+000 -9.3568425751602333e-002  0.0000000000000000e+000  0.0000000000000000e+000  6.3553082578186940e-002 -1.1569837661443665e-001  0.0000000000000000e+000  0.0000000000000000e+000 -2.5590191646381399e-001  0.0000000000000000e+000 -3.6709720415885982e-001 -9.8036898384532667e-002  0.0000000000000000e+000  0.0000000000000000e+000  5.9565565528389201e-002 -1.1362859517110944e-001 -2.9357149771124547e-001  0.0000000000000000e+000  0.0000000000000000e+000  3.7053220471492193e-001  0.0000000000000000e+000  0.0000000000000000e+000  0.0000000000000000e+000  0.0000000000000000e+000  0.0000000000000000e+000  7.4016132102112261e-002  4.8505476811183112e-002  0.0000000000000000e+000 -2.2899538028745267e-001  3.0138504242967500e-002  0.0000000000000000e+000  0.0000000000000000e+000  0.0000000000000000e+000  1.5541268147184054e-001  1.8153450023489955e-002  0.0000000000000000e+000  0.0000000000000000e+000  0.0000000000000000e+000  0.0000000000000000e+000  0.0000000000000000e+000  0.0000000000000000e+000  0.0000000000000000e+000  0.0000000000000000e+000  3.8538220714066401e-002  0.0000000000000000e+000  0.0000000000000000e+000  0.0000000000000000e+000  4.0106369384511842e-002  0.0000000000000000e+000  0.0000000000000000e+000  0.0000000000000000e+000 -1.4473847738452555e-001
