# Supplementary material for: An adaptive dimension differential evolution algorithm based on ranking scheme for global optimization
Source: PeerJ Comput Sci. 2022 Jun 17;8:e1007. doi: 10.7717/peerj-cs.1007 (PMC9299288; doi:10.7717/peerj-cs.1007)
Supplement: Supplemental Information 1 [file peerj-cs-08-1007-s001.zip › code/input_data/M_17_D20.txt]

  1.4399596607835952e-001  0.0000000000000000e+000 -5.3192953493595940e-001  0.0000000000000000e+000 -6.3049275989638331e-002  6.4982274116601568e-001  0.0000000000000000e+000  0.0000000000000000e+000  0.0000000000000000e+000  0.0000000000000000e+000  3.2845654808116032e-001  0.0000000000000000e+000  0.0000000000000000e+000  0.0000000000000000e+000  0.0000000000000000e+000  0.0000000000000000e+000  0.0000000000000000e+000 -4.0272524318595759e-001  0.0000000000000000e+000  0.0000000000000000e+000
  0.0000000000000000e+000  2.7435842627079682e-001  0.0000000000000000e+000 -2.6420533286710246e-001  0.0000000000000000e+000  0.0000000000000000e+000 -1.9292748624105469e-001 -6.6393657491718538e-001  0.0000000000000000e+000  0.0000000000000000e+000  0.0000000000000000e+000  0.0000000000000000e+000  0.0000000000000000e+000  0.0000000000000000e+000 -5.4674284220760827e-001  0.0000000000000000e+000 -2.7921760340903656e-001  0.0000000000000000e+000  0.0000000000000000e+000  0.0000000000000000e+000
  4.3697370165852084e-001  0.0000000000000000e+000 -3.7363590783197542e-001  0.0000000000000000e+000 -1.1121985270900164e-002 -3.0660953078178887e-001  0.0000000000000000e+000  0.0000000000000000e+000  0.0000000000000000e+000  0.0000000000000000e+000 -6.5698160647341131e-001  0.0000000000000000e+000  0.0000000000000000e+000  0.0000000000000000e+000  0.0000000000000000e+000  0.0000000000000000e+000  0.0000000000000000e+000 -3.7906761701634351e-001  0.0000000000000000e+000  0.0000000000000000e+000
  0.0000000000000000e+000 -1.9427443877405248e-001  0.0000000000000000e+000  2.3979672577645722e-001  0.0000000000000000e+000  0.0000000000000000e+000 -2.7561834623953158e-001  5.6871116106471317e-003  0.0000000000000000e+000  0.0000000000000000e+000  0.0000000000000000e+000  0.0000000000000000e+000  0.0000000000000000e+000  0.0000000000000000e+000 -5.0860622157595081e-001  0.0000000000000000e+000  7.5503434895232835e-001  0.0000000000000000e+000  0.0000000000000000e+000  0.0000000000000000e+000
  2.7153056541202508e-002  0.0000000000000000e+000 -3.4625496735253763e-001  0.0000000000000000e+000 -4.8339795118955314e-001  2.5022890760124489e-001  0.0000000000000000e+000  0.0000000000000000e+000  0.0000000000000000e+000  0.0000000000000000e+000 -2.9901520173855600e-001  0.0000000000000000e+000  0.0000000000000000e+000  0.0000000000000000e+000  0.0000000000000000e+000  0.0000000000000000e+000  0.0000000000000000e+000  7.0261798498185601e-001  0.0000000000000000e+000  0.0000000000000000e+000
  5.7488518405226841e-001  0.0000000000000000e+000 -4.9651984314422776e-002  0.0000000000000000e+000 -3.7977911713858625e-001 -4.3687858764836990e-001  0.0000000000000000e+000  0.0000000000000000e+000  0.0000000000000000e+000  0.0000000000000000e+000  5.6910481941570346e-001  0.0000000000000000e+000  0.0000000000000000e+000  0.0000000000000000e+000  0.0000000000000000e+000  0.0000000000000000e+000  0.0000000000000000e+000  8.9812760609558576e-002  0.0000000000000000e+000  0.0000000000000000e+000
  0.0000000000000000e+000 -3.6726734435178199e-001  0.0000000000000000e+000 -1.0292480787691774e-001  0.0000000000000000e+000  0.0000000000000000e+000 -9.0730570776290986e-002  5.6704660659513950e-001  0.0000000000000000e+000  0.0000000000000000e+000  0.0000000000000000e+000  0.0000000000000000e+000  0.0000000000000000e+000  0.0000000000000000e+000 -5.5094286111458168e-001  0.0000000000000000e+000 -4.7032887957121439e-001  0.0000000000000000e+000  0.0000000000000000e+000  0.0000000000000000e+000
  0.0000000000000000e+000 -6.4099616429356199e-001  0.0000000000000000e+000  3.7926903687668895e-001  0.0000000000000000e+000  0.0000000000000000e+000 -4.0327189343264463e-001 -3.9043314694139086e-001  0.0000000000000000e+000  0.0000000000000000e+000  0.0000000000000000e+000  0.0000000000000000e+000  0.0000000000000000e+000  0.0000000000000000e+000  2.4621375817845742e-001  0.0000000000000000e+000 -2.6380189166854268e-001  0.0000000000000000e+000  0.0000000000000000e+000  0.0000000000000000e+000
  0.0000000000000000e+000  0.0000000000000000e+000  0.0000000000000000e+000  0.0000000000000000e+000  0.0000000000000000e+000  0.0000000000000000e+000  0.0000000000000000e+000  0.0000000000000000e+000  6.1894435296470729e-001  5.2813058770595889e-002  0.0000000000000000e+000  9.7427621945197856e-002  1.0807815443951041e-001  4.4325444681947157e-001  0.0000000000000000e+000  2.0505295259736386e-001  0.0000000000000000e+000  0.0000000000000000e+000  5.8854339435153491e-001 -8.9672151432265035e-002
  0.0000000000000000e+000  0.0000000000000000e+000  0.0000000000000000e+000  0.0000000000000000e+000  0.0000000000000000e+000  0.0000000000000000e+000  0.0000000000000000e+000  0.0000000000000000e+000  2.6377409137025304e-001  3.0518271284831450e-001  0.0000000000000000e+000  4.9410818343477236e-001 -4.5517489406251643e-001 -1.1813951566064607e-001  0.0000000000000000e+000 -1.1698133703793118e-001  0.0000000000000000e+000  0.0000000000000000e+000 -8.2936020686261200e-002  5.9282349605537932e-001
  6.5760509334524964e-001  0.0000000000000000e+000  5.2391066262231245e-001  0.0000000000000000e+000  1.9112759910932714e-001  4.6306244690751830e-001  0.0000000000000000e+000  0.0000000000000000e+000  0.0000000000000000e+000  0.0000000000000000e+000 -1.5650624707290711e-001  0.0000000000000000e+000  0.0000000000000000e+000  0.0000000000000000e+000  0.0000000000000000e+000  0.0000000000000000e+000  0.0000000000000000e+000  1.3274925441226082e-001  0.0000000000000000e+000  0.0000000000000000e+000
  0.0000000000000000e+000  0.0000000000000000e+000  0.0000000000000000e+000  0.0000000000000000e+000  0.0000000000000000e+000  0.0000000000000000e+000  0.0000000000000000e+000  0.0000000000000000e+000 -3.5906420641509212e-001 -1.2253483629895648e-001  0.0000000000000000e+000  2.2684247223366227e-001 -3.3738585981204477e-001 -5.0837001021681261e-002  0.0000000000000000e+000 -5.2025913413315805e-001  0.0000000000000000e+000  0.0000000000000000e+000  5.9370808308400191e-001 -2.5500613465827021e-001
  0.0000000000000000e+000  0.0000000000000000e+000  0.0000000000000000e+000  0.0000000000000000e+000  0.0000000000000000e+000  0.0000000000000000e+000  0.0000000000000000e+000  0.0000000000000000e+000 -2.0962380005818068e-001 -5.7662166586906360e-001  0.0000000000000000e+000 -2.1003148468958810e-001  4.4436345138450850e-002  2.6774238912875636e-001  0.0000000000000000e+000  2.0402562627183381e-002  0.0000000000000000e+000  0.0000000000000000e+000  1.9424097942603158e-001  6.8384625025137358e-001
  0.0000000000000000e+000  0.0000000000000000e+000  0.0000000000000000e+000  0.0000000000000000e+000  0.0000000000000000e+000  0.0000000000000000e+000  0.0000000000000000e+000  0.0000000000000000e+000 -2.9261680213900793e-001  6.2418261130485686e-001  0.0000000000000000e+000 -3.4150387902194701e-001 -5.7051427387967979e-002  5.8744736725870650e-001  0.0000000000000000e+000 -2.1017392418682088e-001  0.0000000000000000e+000  0.0000000000000000e+000 -3.2065208099452763e-002  1.2081409197114527e-001
  0.0000000000000000e+000 -5.2658929783217701e-001  0.0000000000000000e+000 -2.2348901589987225e-001  0.0000000000000000e+000  0.0000000000000000e+000  7.4655427328117874e-001 -2.8871685129108582e-001  0.0000000000000000e+000  0.0000000000000000e+000  0.0000000000000000e+000  0.0000000000000000e+000  0.0000000000000000e+000  0.0000000000000000e+000 -1.3126186366828768e-001  0.0000000000000000e+000  1.2176202672928159e-001  0.0000000000000000e+000  0.0000000000000000e+000  0.0000000000000000e+000
  0.0000000000000000e+000  0.0000000000000000e+000  0.0000000000000000e+000  0.0000000000000000e+000  0.0000000000000000e+000  0.0000000000000000e+000  0.0000000000000000e+000  0.0000000000000000e+000  3.3199911883163752e-001  8.9253863607910475e-002  0.0000000000000000e+000 -2.0723132910300540e-001  5.1397417700733339e-001 -2.7835023535283332e-001  0.0000000000000000e+000 -6.7582709352304493e-001  0.0000000000000000e+000  0.0000000000000000e+000  5.7248156169692518e-002  1.9286676563964894e-001
  0.0000000000000000e+000  2.5283833355641272e-001  0.0000000000000000e+000  8.1750058945159754e-001  0.0000000000000000e+000  0.0000000000000000e+000  3.9825867574776430e-001 -4.2644633281401695e-002  0.0000000000000000e+000  0.0000000000000000e+000  0.0000000000000000e+000  0.0000000000000000e+000  0.0000000000000000e+000  0.0000000000000000e+000 -2.4698795129687570e-001  0.0000000000000000e+000 -2.1525328728920853e-001  0.0000000000000000e+000  0.0000000000000000e+000  0.0000000000000000e+000
 -1.5698542510724242e-001  0.0000000000000000e+000  4.2497879225844604e-001  0.0000000000000000e+000 -7.6253890003767388e-001  1.2576471848788970e-001  0.0000000000000000e+000  0.0000000000000000e+000  0.0000000000000000e+000  0.0000000000000000e+000 -1.5068799903225466e-001  0.0000000000000000e+000  0.0000000000000000e+000  0.0000000000000000e+000  0.0000000000000000e+000  0.0000000000000000e+000  0.0000000000000000e+000 -4.1804233146307845e-001  0.0000000000000000e+000  0.0000000000000000e+000
  0.0000000000000000e+000  0.0000000000000000e+000  0.0000000000000000e+000  0.0000000000000000e+000  0.0000000000000000e+000  0.0000000000000000e+000  0.0000000000000000e+000  0.0000000000000000e+000 -1.1066918830511226e-001 -1.8050436089115168e-001  0.0000000000000000e+000  6.4368433861483010e-001  3.8707561121488110e-001  4.6793241090743121e-001  0.0000000000000000e+000 -2.2934840874178775e-001  0.0000000000000000e+000  0.0000000000000000e+000 -3.3213152971630355e-001 -9.5606815039803755e-002
  0.0000000000000000e+000  0.0000000000000000e+000  0.0000000000000000e+000  0.0000000000000000e+000  0.0000000000000000e+000  0.0000000000000000e+000  0.0000000000000000e+000  0.0000000000000000e+000 -4.0788012667499540e-001  3.5554880427361574e-001  0.0000000000000000e+000  2.7729943896094411e-001  4.9807556894813287e-001 -2.7159557913775556e-001  0.0000000000000000e+000  3.4592888122401272e-001  0.0000000000000000e+000  0.0000000000000000e+000  3.7669956390107245e-001  2.1658967633939349e-001
