# Supplementary material for: An adaptive dimension differential evolution algorithm based on ranking scheme for global optimization
Source: PeerJ Comput Sci. 2022 Jun 17;8:e1007. doi: 10.7717/peerj-cs.1007 (PMC9299288; doi:10.7717/peerj-cs.1007)
Supplement: Supplemental Information 1 [file peerj-cs-08-1007-s001.zip › code/input_data/M_17_D30.txt]

  5.4007011410457995e-001 -2.3759031929770996e-001  0.0000000000000000e+000  3.6137859835065139e-001  0.0000000000000000e+000  0.0000000000000000e+000  0.0000000000000000e+000  0.0000000000000000e+000  0.0000000000000000e+000  1.8517480410787626e-001  0.0000000000000000e+000  0.0000000000000000e+000  0.0000000000000000e+000  2.7449658999773791e-001  0.0000000000000000e+000  0.0000000000000000e+000  0.0000000000000000e+000  0.0000000000000000e+000 -7.9841000242246218e-002 -4.8768105706086295e-001 -1.7732618999888322e-001  0.0000000000000000e+000  0.0000000000000000e+000  0.0000000000000000e+000  0.0000000000000000e+000  0.0000000000000000e+000  3.6876897685301047e-001  0.0000000000000000e+000  0.0000000000000000e+000  0.0000000000000000e+000
 -4.0874574047913850e-002 -1.1669667874085345e-001  0.0000000000000000e+000 -1.5583460124129677e-002  0.0000000000000000e+000  0.0000000000000000e+000  0.0000000000000000e+000  0.0000000000000000e+000  0.0000000000000000e+000  1.8130309696980182e-001  0.0000000000000000e+000  0.0000000000000000e+000  0.0000000000000000e+000  4.7993516866122421e-001  0.0000000000000000e+000  0.0000000000000000e+000  0.0000000000000000e+000  0.0000000000000000e+000 -1.9862046224829558e-001  7.0886513429676479e-001 -2.9407680987307255e-001  0.0000000000000000e+000  0.0000000000000000e+000  0.0000000000000000e+000  0.0000000000000000e+000  0.0000000000000000e+000  3.0469442774471422e-001  0.0000000000000000e+000  0.0000000000000000e+000  0.0000000000000000e+000
  0.0000000000000000e+000  0.0000000000000000e+000  1.2177831641419559e-001  0.0000000000000000e+000  1.6178045395177965e-001  0.0000000000000000e+000 -1.6488719472820718e-001  0.0000000000000000e+000 -6.2092208301045204e-001  0.0000000000000000e+000  0.0000000000000000e+000  4.1960796091760771e-001  0.0000000000000000e+000  0.0000000000000000e+000  0.0000000000000000e+000 -8.7451412741338566e-002 -1.8217322741758565e-001 -2.0555759315504726e-001  0.0000000000000000e+000  0.0000000000000000e+000  0.0000000000000000e+000  0.0000000000000000e+000 -2.3525933750435213e-002  0.0000000000000000e+000  0.0000000000000000e+000 -4.7092171078526135e-001  0.0000000000000000e+000  0.0000000000000000e+000 -2.5436188901589862e-001 -9.2091821730025669e-003
  3.3505794997589461e-002 -1.6534988847752399e-001  0.0000000000000000e+000 -2.9610193992741185e-001  0.0000000000000000e+000  0.0000000000000000e+000  0.0000000000000000e+000  0.0000000000000000e+000  0.0000000000000000e+000 -2.0073105835572172e-001  0.0000000000000000e+000  0.0000000000000000e+000  0.0000000000000000e+000  2.5281946475746631e-001  0.0000000000000000e+000  0.0000000000000000e+000  0.0000000000000000e+000  0.0000000000000000e+000 -4.0914838490223565e-002 -1.0304235403701928e-002  7.8495363055602119e-001  0.0000000000000000e+000  0.0000000000000000e+000  0.0000000000000000e+000  0.0000000000000000e+000  0.0000000000000000e+000  4.0214098809421028e-001  0.0000000000000000e+000  0.0000000000000000e+000  0.0000000000000000e+000
  0.0000000000000000e+000  0.0000000000000000e+000 -1.8800012939375582e-001  0.0000000000000000e+000  3.3565382771636398e-001  0.0000000000000000e+000  8.0354204194742740e-001  0.0000000000000000e+000 -1.3312668196285468e-001  0.0000000000000000e+000  0.0000000000000000e+000  1.3882375083088869e-001  0.0000000000000000e+000  0.0000000000000000e+000  0.0000000000000000e+000  1.1524802145842357e-001 -1.2867079230112932e-001 -1.5659552022030496e-001  0.0000000000000000e+000  0.0000000000000000e+000  0.0000000000000000e+000  0.0000000000000000e+000  1.3392486728393768e-001  0.0000000000000000e+000  0.0000000000000000e+000  2.1139289561548322e-001  0.0000000000000000e+000  0.0000000000000000e+000 -7.5913438219012419e-002  2.1580497254360698e-001
  0.0000000000000000e+000  0.0000000000000000e+000  0.0000000000000000e+000  0.0000000000000000e+000  0.0000000000000000e+000 -3.5976950333725211e-001  0.0000000000000000e+000 -2.7740539232441253e-001  0.0000000000000000e+000  0.0000000000000000e+000  2.7791712027265614e-001  0.0000000000000000e+000 -2.2563775077615392e-001  0.0000000000000000e+000 -2.0619529705662032e-001  0.0000000000000000e+000  0.0000000000000000e+000  0.0000000000000000e+000  0.0000000000000000e+000  0.0000000000000000e+000  0.0000000000000000e+000 -7.5527463727371857e-001  0.0000000000000000e+000 -2.2709485392932610e-001 -2.5370182641774985e-002  0.0000000000000000e+000  0.0000000000000000e+000 -1.7024552157510694e-002  0.0000000000000000e+000  0.0000000000000000e+000
  0.0000000000000000e+000  0.0000000000000000e+000  1.4336755816042515e-001  0.0000000000000000e+000 -7.5873613197939796e-002  0.0000000000000000e+000  1.9190166926618785e-001  0.0000000000000000e+000  4.5833327523804951e-002  0.0000000000000000e+000  0.0000000000000000e+000 -1.3735035907905041e-001  0.0000000000000000e+000  0.0000000000000000e+000  0.0000000000000000e+000  9.6554851693613192e-002  8.3048005762502097e-002 -4.3182748431786488e-001  0.0000000000000000e+000  0.0000000000000000e+000  0.0000000000000000e+000  0.0000000000000000e+000  4.6016435793278354e-001  0.0000000000000000e+000  0.0000000000000000e+000 -2.9096284443330639e-001  0.0000000000000000e+000  0.0000000000000000e+000  3.3002986862473516e-001 -5.5486192712542226e-001
  0.0000000000000000e+000  0.0000000000000000e+000  0.0000000000000000e+000  0.0000000000000000e+000  0.0000000000000000e+000 -5.1033675741014406e-001  0.0000000000000000e+000  2.1892347047876581e-001  0.0000000000000000e+000  0.0000000000000000e+000 -1.0946839174171762e-001  0.0000000000000000e+000  5.3943302526687908e-001  0.0000000000000000e+000  4.4625484465373594e-001  0.0000000000000000e+000  0.0000000000000000e+000  0.0000000000000000e+000  0.0000000000000000e+000  0.0000000000000000e+000  0.0000000000000000e+000 -9.1717736788608784e-002  0.0000000000000000e+000 -2.7280873697328606e-001  2.5485906943552472e-001  0.0000000000000000e+000  0.0000000000000000e+000  2.0426529002619673e-001  0.0000000000000000e+000  0.0000000000000000e+000
  0.0000000000000000e+000  0.0000000000000000e+000  2.9704278690815772e-001  0.0000000000000000e+000  1.5584532584599514e-001  0.0000000000000000e+000 -1.9036558540980360e-003  0.0000000000000000e+000 -2.9306575763179393e-001  0.0000000000000000e+000  0.0000000000000000e+000 -3.4683063349218790e-001  0.0000000000000000e+000  0.0000000000000000e+000  0.0000000000000000e+000  4.0337169918674010e-001  4.6414598009614061e-001  1.8062226801863970e-001  0.0000000000000000e+000  0.0000000000000000e+000  0.0000000000000000e+000  0.0000000000000000e+000  1.3813694027210879e-001  0.0000000000000000e+000  0.0000000000000000e+000  1.2514702291107704e-001  0.0000000000000000e+000  0.0000000000000000e+000 -4.7151933786162875e-001 -1.1600201200916228e-001
 -3.0912355418830217e-001  7.8420872665712349e-002  0.0000000000000000e+000  4.9037082441475158e-002  0.0000000000000000e+000  0.0000000000000000e+000  0.0000000000000000e+000  0.0000000000000000e+000  0.0000000000000000e+000  1.2834760258933139e-003  0.0000000000000000e+000  0.0000000000000000e+000  0.0000000000000000e+000  2.7568832055279846e-001  0.0000000000000000e+000  0.0000000000000000e+000  0.0000000000000000e+000  0.0000000000000000e+000  8.5841839557600152e-001 -1.0351291255050799e-001 -1.2010169427079116e-001  0.0000000000000000e+000  0.0000000000000000e+000  0.0000000000000000e+000  0.0000000000000000e+000  0.0000000000000000e+000  2.4054309432482077e-001  0.0000000000000000e+000  0.0000000000000000e+000  0.0000000000000000e+000
  0.0000000000000000e+000  0.0000000000000000e+000  0.0000000000000000e+000  0.0000000000000000e+000  0.0000000000000000e+000 -2.8667749366755035e-002  0.0000000000000000e+000 -1.0687154708798302e-002  0.0000000000000000e+000  0.0000000000000000e+000 -2.7115636542863419e-001  0.0000000000000000e+000 -2.4890851410589163e-001  0.0000000000000000e+000  2.2991026047269039e-001  0.0000000000000000e+000  0.0000000000000000e+000  0.0000000000000000e+000  0.0000000000000000e+000  0.0000000000000000e+000  0.0000000000000000e+000 -2.7899861824164685e-001  0.0000000000000000e+000  6.3248248956080799e-001  5.7490624845362004e-001  0.0000000000000000e+000  0.0000000000000000e+000 -4.8295662332848495e-002  0.0000000000000000e+000  0.0000000000000000e+000
  0.0000000000000000e+000  0.0000000000000000e+000 -5.0447731362335879e-002  0.0000000000000000e+000 -1.9488272468396001e-001  0.0000000000000000e+000 -1.6384299112385009e-001  0.0000000000000000e+000  2.5027398662558642e-001  0.0000000000000000e+000  0.0000000000000000e+000  4.8794745804777007e-001  0.0000000000000000e+000  0.0000000000000000e+000  0.0000000000000000e+000  7.5521767143377161e-001 -1.3170726262628574e-001  4.7137627673959903e-004  0.0000000000000000e+000  0.0000000000000000e+000  0.0000000000000000e+000  0.0000000000000000e+000  1.8495633007186835e-001  0.0000000000000000e+000  0.0000000000000000e+000  1.2130965981363082e-002  0.0000000000000000e+000  0.0000000000000000e+000 -5.6123886321114480e-002  8.1821651339742729e-002
  0.0000000000000000e+000  0.0000000000000000e+000  0.0000000000000000e+000  0.0000000000000000e+000  0.0000000000000000e+000 -3.5080605845312612e-001  0.0000000000000000e+000  9.1339112913955633e-002  0.0000000000000000e+000  0.0000000000000000e+000 -4.4708917450918068e-001  0.0000000000000000e+000 -7.9393167512568891e-002  0.0000000000000000e+000 -2.8149175217281069e-001  0.0000000000000000e+000  0.0000000000000000e+000  0.0000000000000000e+000  0.0000000000000000e+000  0.0000000000000000e+000  0.0000000000000000e+000  1.4515662431654694e-001  0.0000000000000000e+000 -2.0779834008355583e-001  9.0549859379189204e-002  0.0000000000000000e+000  0.0000000000000000e+000 -7.1464172246961299e-001  0.0000000000000000e+000  0.0000000000000000e+000
 -4.1187087628352564e-001 -2.0724206364365669e-001  0.0000000000000000e+000 -2.8075983877943628e-001  0.0000000000000000e+000  0.0000000000000000e+000  0.0000000000000000e+000  0.0000000000000000e+000  0.0000000000000000e+000  5.2560039144084414e-001  0.0000000000000000e+000  0.0000000000000000e+000  0.0000000000000000e+000  3.9374650774069508e-001  0.0000000000000000e+000  0.0000000000000000e+000  0.0000000000000000e+000  0.0000000000000000e+000 -1.8981555924884735e-001 -3.6696019247226730e-001  2.7569819540289614e-002  0.0000000000000000e+000  0.0000000000000000e+000  0.0000000000000000e+000  0.0000000000000000e+000  0.0000000000000000e+000 -3.2533845925778898e-001  0.0000000000000000e+000  0.0000000000000000e+000  0.0000000000000000e+000
  0.0000000000000000e+000  0.0000000000000000e+000  0.0000000000000000e+000  0.0000000000000000e+000  0.0000000000000000e+000  2.4368479725112319e-001  0.0000000000000000e+000  2.5265374478779279e-001  0.0000000000000000e+000  0.0000000000000000e+000 -7.0465962585531805e-001  0.0000000000000000e+000 -9.1278006904499331e-002  0.0000000000000000e+000 -2.8398687675782023e-002  0.0000000000000000e+000  0.0000000000000000e+000  0.0000000000000000e+000  0.0000000000000000e+000  0.0000000000000000e+000  0.0000000000000000e+000 -3.8204532602043856e-001  0.0000000000000000e+000 -1.5524224241907730e-001 -3.3306709160052839e-001  0.0000000000000000e+000  0.0000000000000000e+000  3.0017991945508210e-001  0.0000000000000000e+000  0.0000000000000000e+000
  0.0000000000000000e+000  0.0000000000000000e+000 -4.3418368888113124e-002  0.0000000000000000e+000  6.4789764967394481e-001  0.0000000000000000e+000 -3.6184627106471062e-001  0.0000000000000000e+000  8.9722091596408232e-002  0.0000000000000000e+000  0.0000000000000000e+000  5.0977366308919421e-002  0.0000000000000000e+000  0.0000000000000000e+000  0.0000000000000000e+000  1.0912233534965268e-001  1.5665715336661831e-002 -4.1835060346325087e-001  0.0000000000000000e+000  0.0000000000000000e+000  0.0000000000000000e+000  0.0000000000000000e+000 -2.3697065824028932e-001  0.0000000000000000e+000  0.0000000000000000e+000  3.7121410476900418e-001  0.0000000000000000e+000  0.0000000000000000e+000  1.2223518598225433e-001 -2.0173061256231417e-001
  0.0000000000000000e+000  0.0000000000000000e+000 -4.0290799890326195e-001  0.0000000000000000e+000  8.9840699718564621e-002  0.0000000000000000e+000 -2.1142169225890312e-001  0.0000000000000000e+000 -3.2671978762272524e-001  0.0000000000000000e+000  0.0000000000000000e+000  1.5573725651981291e-001  0.0000000000000000e+000  0.0000000000000000e+000  0.0000000000000000e+000 -1.4547263233706395e-001 -2.6459967456486364e-002  4.1016595421158886e-001  0.0000000000000000e+000  0.0000000000000000e+000  0.0000000000000000e+000  0.0000000000000000e+000  5.3341145806221124e-001  0.0000000000000000e+000  0.0000000000000000e+000  3.1565523896123610e-001  0.0000000000000000e+000  0.0000000000000000e+000  1.6774159487662577e-001 -2.2692061538126687e-001
  0.0000000000000000e+000  0.0000000000000000e+000 -3.9499646675721611e-001  0.0000000000000000e+000  4.0589208625819251e-001  0.0000000000000000e+000  5.3895562111143241e-002  0.0000000000000000e+000  9.1774082731300721e-002  0.0000000000000000e+000  0.0000000000000000e+000 -1.7180533382475910e-001  0.0000000000000000e+000  0.0000000000000000e+000  0.0000000000000000e+000  2.6183029056598645e-001  6.3486725197620775e-002  3.7749714961000236e-001  0.0000000000000000e+000  0.0000000000000000e+000  0.0000000000000000e+000  0.0000000000000000e+000 -1.9962490453569726e-001  0.0000000000000000e+000  0.0000000000000000e+000 -5.8479149899316696e-001  0.0000000000000000e+000  0.0000000000000000e+000  1.8990639183022476e-001 -7.3482774810164547e-002
 -3.5451049644151633e-001 -7.0080607313998200e-001  0.0000000000000000e+000  4.2879365608384479e-001  0.0000000000000000e+000  0.0000000000000000e+000  0.0000000000000000e+000  0.0000000000000000e+000  0.0000000000000000e+000 -4.2077952776837424e-001  0.0000000000000000e+000  0.0000000000000000e+000  0.0000000000000000e+000  6.2841033305691962e-003  0.0000000000000000e+000  0.0000000000000000e+000  0.0000000000000000e+000  0.0000000000000000e+000 -5.0104225505811770e-002  1.7790437776891259e-002 -1.1625464901654146e-002  0.0000000000000000e+000  0.0000000000000000e+000  0.0000000000000000e+000  0.0000000000000000e+000  0.0000000000000000e+000 -1.3882424427131629e-001  0.0000000000000000e+000  0.0000000000000000e+000  0.0000000000000000e+000
 -4.9494206338125252e-001  8.5603137586517150e-002  0.0000000000000000e+000  2.0769231052419804e-001  0.0000000000000000e+000  0.0000000000000000e+000  0.0000000000000000e+000  0.0000000000000000e+000  0.0000000000000000e+000  3.0698150101009553e-001  0.0000000000000000e+000  0.0000000000000000e+000  0.0000000000000000e+000 -4.4615912379928391e-001  0.0000000000000000e+000  0.0000000000000000e+000  0.0000000000000000e+000  0.0000000000000000e+000 -2.2882043673037153e-001 -9.4672875174644400e-002  2.3714525480094430e-002  0.0000000000000000e+000  0.0000000000000000e+000  0.0000000000000000e+000  0.0000000000000000e+000  0.0000000000000000e+000  5.9109105126922423e-001  0.0000000000000000e+000  0.0000000000000000e+000  0.0000000000000000e+000
 -1.7343076033292024e-001  5.5872873909964160e-001  0.0000000000000000e+000  5.8929290342535245e-001  0.0000000000000000e+000  0.0000000000000000e+000  0.0000000000000000e+000  0.0000000000000000e+000  0.0000000000000000e+000 -1.0897809879722746e-001  0.0000000000000000e+000  0.0000000000000000e+000  0.0000000000000000e+000  4.0428550611807329e-001  0.0000000000000000e+000  0.0000000000000000e+000  0.0000000000000000e+000  0.0000000000000000e+000 -1.9782400646164625e-001 -2.7556708134324426e-002  2.6212121959369611e-001  0.0000000000000000e+000  0.0000000000000000e+000  0.0000000000000000e+000  0.0000000000000000e+000  0.0000000000000000e+000 -1.6295275853865829e-001  0.0000000000000000e+000  0.0000000000000000e+000  0.0000000000000000e+000
  0.0000000000000000e+000  0.0000000000000000e+000  0.0000000000000000e+000  0.0000000000000000e+000  0.0000000000000000e+000  3.5669725078543524e-001  0.0000000000000000e+000  4.2032022072628894e-001  0.0000000000000000e+000  0.0000000000000000e+000  1.8012262698345899e-001  0.0000000000000000e+000 -2.5548701920943284e-001  0.0000000000000000e+000 -1.0801734103719317e-001  0.0000000000000000e+000  0.0000000000000000e+000  0.0000000000000000e+000  0.0000000000000000e+000  0.0000000000000000e+000  0.0000000000000000e+000 -2.3766476528845712e-002  0.0000000000000000e+000 -4.9579876050113963e-001  5.8124510322373912e-001  0.0000000000000000e+000  0.0000000000000000e+000  4.9853117128099526e-002  0.0000000000000000e+000  0.0000000000000000e+000
  0.0000000000000000e+000  0.0000000000000000e+000 -2.1160795996806461e-001  0.0000000000000000e+000 -7.6509952886489083e-002  0.0000000000000000e+000 -8.7803467066605023e-002  0.0000000000000000e+000 -1.3066751703438870e-001  0.0000000000000000e+000  0.0000000000000000e+000  1.4586184899509611e-001  0.0000000000000000e+000  0.0000000000000000e+000  0.0000000000000000e+000 -2.5359422722465289e-002  7.2037411104197069e-001 -2.6387132217669351e-001  0.0000000000000000e+000  0.0000000000000000e+000  0.0000000000000000e+000  0.0000000000000000e+000  7.9872454091750408e-002  0.0000000000000000e+000  0.0000000000000000e+000 -7.6707328061691421e-002  0.0000000000000000e+000  0.0000000000000000e+000  2.9031069217187078e-001  4.6642814518468750e-001
  0.0000000000000000e+000  0.0000000000000000e+000  0.0000000000000000e+000  0.0000000000000000e+000  0.0000000000000000e+000  3.4625836430558427e-001  0.0000000000000000e+000  3.0930564434509533e-001  0.0000000000000000e+000  0.0000000000000000e+000  2.3087717890760204e-001  0.0000000000000000e+000  2.4122374997267246e-001  0.0000000000000000e+000  3.7692341712575927e-001  0.0000000000000000e+000  0.0000000000000000e+000  0.0000000000000000e+000  0.0000000000000000e+000  0.0000000000000000e+000  0.0000000000000000e+000 -3.7152526399337515e-001  0.0000000000000000e+000  7.8878281643590759e-002 -2.2999222179297843e-001  0.0000000000000000e+000  0.0000000000000000e+000 -5.7768633761762089e-001  0.0000000000000000e+000  0.0000000000000000e+000
  0.0000000000000000e+000  0.0000000000000000e+000  0.0000000000000000e+000  0.0000000000000000e+000  0.0000000000000000e+000 -6.5415861214983453e-002  0.0000000000000000e+000  4.2761757398030287e-001  0.0000000000000000e+000  0.0000000000000000e+000  1.1636162127498198e-001  0.0000000000000000e+000  4.3437511949899393e-001  0.0000000000000000e+000 -6.6771956851499781e-001  0.0000000000000000e+000  0.0000000000000000e+000  0.0000000000000000e+000  0.0000000000000000e+000  0.0000000000000000e+000  0.0000000000000000e+000 -1.4346755261314270e-001  0.0000000000000000e+000  3.6168807643545625e-001  5.5650291815977901e-002  0.0000000000000000e+000  0.0000000000000000e+000  1.0146242523095859e-001  0.0000000000000000e+000  0.0000000000000000e+000
  0.0000000000000000e+000  0.0000000000000000e+000 -1.4482318510018058e-001  0.0000000000000000e+000 -3.4897754788971308e-004  0.0000000000000000e+000 -2.5384696295668940e-001  0.0000000000000000e+000 -1.6837671029951143e-001  0.0000000000000000e+000  0.0000000000000000e+000 -5.7655145218099912e-001  0.0000000000000000e+000  0.0000000000000000e+000  0.0000000000000000e+000  1.7703283369983566e-001 -4.1737104457450436e-001 -2.4925881304296774e-001  0.0000000000000000e+000  0.0000000000000000e+000  0.0000000000000000e+000  0.0000000000000000e+000  2.8157353624529774e-001  0.0000000000000000e+000  0.0000000000000000e+000 -4.8755108905776043e-002  0.0000000000000000e+000  0.0000000000000000e+000  4.2321613987166384e-002  4.5022721395013476e-001
 -1.9902850409808487e-001  2.0702217345972826e-001  0.0000000000000000e+000 -3.5494980165364498e-001  0.0000000000000000e+000  0.0000000000000000e+000  0.0000000000000000e+000  0.0000000000000000e+000  0.0000000000000000e+000 -5.7716533454621555e-001  0.0000000000000000e+000  0.0000000000000000e+000  0.0000000000000000e+000  1.9186346080770061e-001  0.0000000000000000e+000  0.0000000000000000e+000  0.0000000000000000e+000  0.0000000000000000e+000 -2.9255025387124195e-001 -3.2273472022370631e-001 -4.2583150926377128e-001  0.0000000000000000e+000  0.0000000000000000e+000  0.0000000000000000e+000  0.0000000000000000e+000  0.0000000000000000e+000  2.2479518812400906e-001  0.0000000000000000e+000  0.0000000000000000e+000  0.0000000000000000e+000
  0.0000000000000000e+000  0.0000000000000000e+000  0.0000000000000000e+000  0.0000000000000000e+000  0.0000000000000000e+000  4.1886306727151895e-001  0.0000000000000000e+000 -5.8960320525921817e-001  0.0000000000000000e+000  0.0000000000000000e+000 -2.0379056230604953e-001  0.0000000000000000e+000  5.1900381473974866e-001  0.0000000000000000e+000 -1.6077581503696819e-001  0.0000000000000000e+000  0.0000000000000000e+000  0.0000000000000000e+000  0.0000000000000000e+000  0.0000000000000000e+000  0.0000000000000000e+000 -1.3076684406572228e-001  0.0000000000000000e+000 -1.5437764705726165e-001  3.0151915763561582e-001  0.0000000000000000e+000  0.0000000000000000e+000 -9.1275120841268736e-002  0.0000000000000000e+000  0.0000000000000000e+000
  0.0000000000000000e+000  0.0000000000000000e+000 -2.1326263594627839e-001  0.0000000000000000e+000 -3.9786196282444275e-001  0.0000000000000000e+000  1.0671739264661770e-001  0.0000000000000000e+000 -4.9965530068938180e-001  0.0000000000000000e+000  0.0000000000000000e+000 -1.1356316111254106e-001  0.0000000000000000e+000  0.0000000000000000e+000  0.0000000000000000e+000  3.0125329884256713e-001 -5.3104724616333809e-002 -7.0190579918870746e-002  0.0000000000000000e+000  0.0000000000000000e+000  0.0000000000000000e+000  0.0000000000000000e+000 -5.0014649507299258e-001  0.0000000000000000e+000  0.0000000000000000e+000  2.0581923127916685e-001  0.0000000000000000e+000  0.0000000000000000e+000  2.7305173225476453e-001 -2.3815665716002768e-001
  0.0000000000000000e+000  0.0000000000000000e+000 -6.3797922440281662e-001  0.0000000000000000e+000 -1.9078943342333904e-001  0.0000000000000000e+000 -3.7216672924598175e-002  0.0000000000000000e+000  1.6676108987949098e-001  0.0000000000000000e+000  0.0000000000000000e+000 -6.6738960254742602e-002  0.0000000000000000e+000  0.0000000000000000e+000  0.0000000000000000e+000 -1.1100675268647742e-001  9.8223255980396093e-002 -3.0279057680002280e-001  0.0000000000000000e+000  0.0000000000000000e+000  0.0000000000000000e+000  0.0000000000000000e+000 -1.1225195373276320e-002  0.0000000000000000e+000  0.0000000000000000e+000 -5.5096296877271508e-002  0.0000000000000000e+000  0.0000000000000000e+000 -5.9612524023678026e-001 -2.2528675310087598e-001
