# Supplementary material for: An adaptive dimension differential evolution algorithm based on ranking scheme for global optimization
Source: PeerJ Comput Sci. 2022 Jun 17;8:e1007. doi: 10.7717/peerj-cs.1007 (PMC9299288; doi:10.7717/peerj-cs.1007)
Supplement: Supplemental Information 1 [file peerj-cs-08-1007-s001.zip › code/input_data/M_17_D50.txt]

  1.1506201435452890e-001  1.8683999116162558e-001  0.0000000000000000e+000  0.0000000000000000e+000  0.0000000000000000e+000  0.0000000000000000e+000  0.0000000000000000e+000  0.0000000000000000e+000  0.0000000000000000e+000  1.1947160708061998e-001  0.0000000000000000e+000  0.0000000000000000e+000  0.0000000000000000e+000  0.0000000000000000e+000 -2.4972399102948656e-001  0.0000000000000000e+000  0.0000000000000000e+000 -3.0882683325739457e-002  1.9803083900489760e-001  1.5090440481044348e-001  0.0000000000000000e+000  0.0000000000000000e+000  0.0000000000000000e+000  0.0000000000000000e+000  5.3898753666666932e-001  0.0000000000000000e+000  2.3298719873316326e-001  0.0000000000000000e+000 -1.1914374632815494e-001  0.0000000000000000e+000  0.0000000000000000e+000  0.0000000000000000e+000  0.0000000000000000e+000 -2.9908840148714688e-001  2.9822990415160644e-001  0.0000000000000000e+000  0.0000000000000000e+000  0.0000000000000000e+000 -2.0263446746312536e-001  0.0000000000000000e+000  0.0000000000000000e+000  0.0000000000000000e+000  0.0000000000000000e+000  0.0000000000000000e+000  0.0000000000000000e+000  0.0000000000000000e+000 -4.8314730037911985e-001  0.0000000000000000e+000  0.0000000000000000e+000 -2.0027496023133945e-002
 -4.3235066908754782e-001 -3.4348634009060097e-001  0.0000000000000000e+000  0.0000000000000000e+000  0.0000000000000000e+000  0.0000000000000000e+000  0.0000000000000000e+000  0.0000000000000000e+000  0.0000000000000000e+000 -2.1726753970222212e-001  0.0000000000000000e+000  0.0000000000000000e+000  0.0000000000000000e+000  0.0000000000000000e+000  2.5561739009880641e-001  0.0000000000000000e+000  0.0000000000000000e+000 -1.0628197206580617e-001  1.4872798680642529e-001 -2.6935423345059079e-001  0.0000000000000000e+000  0.0000000000000000e+000  0.0000000000000000e+000  0.0000000000000000e+000  4.2533124350078816e-001  0.0000000000000000e+000  2.1284095708782205e-001  0.0000000000000000e+000 -4.8839365946871043e-002  0.0000000000000000e+000  0.0000000000000000e+000  0.0000000000000000e+000  0.0000000000000000e+000  3.8658652177489039e-001  2.8937692425238593e-001  0.0000000000000000e+000  0.0000000000000000e+000  0.0000000000000000e+000 -1.3832553103723267e-003  0.0000000000000000e+000  0.0000000000000000e+000  0.0000000000000000e+000  0.0000000000000000e+000  0.0000000000000000e+000  0.0000000000000000e+000  0.0000000000000000e+000  9.4230509931229028e-002  0.0000000000000000e+000  0.0000000000000000e+000 -7.6904847539502733e-002
  0.0000000000000000e+000  0.0000000000000000e+000  6.8000021117078924e-002  1.3998766818831127e-002  0.0000000000000000e+000  0.0000000000000000e+000  0.0000000000000000e+000  2.4116520508864406e-001  0.0000000000000000e+000  0.0000000000000000e+000  0.0000000000000000e+000 -1.1125457271468235e-001  0.0000000000000000e+000  0.0000000000000000e+000  0.0000000000000000e+000  0.0000000000000000e+000  8.2071102830135736e-004  0.0000000000000000e+000  0.0000000000000000e+000  0.0000000000000000e+000  0.0000000000000000e+000  1.9318930459910436e-001  2.9065170443045046e-001  0.0000000000000000e+000  0.0000000000000000e+000 -3.8354253216912421e-001  0.0000000000000000e+000 -3.3629607926606520e-001  0.0000000000000000e+000  5.4037936558699762e-002  1.6667724640481114e-002 -1.5627256779941320e-001 -2.6549449034917744e-001  0.0000000000000000e+000  0.0000000000000000e+000  0.0000000000000000e+000 -1.3998954992981438e-001 -2.0260828927048413e-001  0.0000000000000000e+000  0.0000000000000000e+000  1.8234642417342833e-001  0.0000000000000000e+000 -7.2467334437748707e-002  0.0000000000000000e+000  1.4263443092202965e-001 -5.5074672411046632e-001  0.0000000000000000e+000  0.0000000000000000e+000  1.4737320636372844e-001  0.0000000000000000e+000
  0.0000000000000000e+000  0.0000000000000000e+000  1.0480196180252407e-001 -9.3546740821746854e-002  0.0000000000000000e+000  0.0000000000000000e+000  0.0000000000000000e+000 -2.3287482605712828e-001  0.0000000000000000e+000  0.0000000000000000e+000  0.0000000000000000e+000  1.1269297905803667e-001  0.0000000000000000e+000  0.0000000000000000e+000  0.0000000000000000e+000  0.0000000000000000e+000  2.0184985860706095e-001  0.0000000000000000e+000  0.0000000000000000e+000  0.0000000000000000e+000  0.0000000000000000e+000 -2.5418417873073279e-001  1.9938992857441909e-001  0.0000000000000000e+000  0.0000000000000000e+000  8.8608689414522421e-002  0.0000000000000000e+000 -2.9655595068530632e-001  0.0000000000000000e+000  3.2804199830742053e-001 -3.7495017385047086e-001 -1.4335321122860206e-001  2.8654260699100442e-001  0.0000000000000000e+000  0.0000000000000000e+000  0.0000000000000000e+000  2.9908951086646957e-001 -2.6874538518799596e-001  0.0000000000000000e+000  0.0000000000000000e+000 -1.5391778245854831e-001  0.0000000000000000e+000  1.6694542445205671e-001  0.0000000000000000e+000 -2.1846630027694103e-001 -1.0172753354058815e-001  0.0000000000000000e+000  0.0000000000000000e+000  2.2418037523217932e-001  0.0000000000000000e+000
  0.0000000000000000e+000  0.0000000000000000e+000  0.0000000000000000e+000  0.0000000000000000e+000  3.0336703100318840e-001  6.6877292933351457e-002 -2.0864285371555213e-001  0.0000000000000000e+000  2.0435747912833852e-001  0.0000000000000000e+000 -1.1082928423085597e-001  0.0000000000000000e+000 -3.7265011186659963e-001 -4.1108149372523117e-001  0.0000000000000000e+000  1.5642492028530763e-001  0.0000000000000000e+000  0.0000000000000000e+000  0.0000000000000000e+000  0.0000000000000000e+000  1.3430729743997244e-001  0.0000000000000000e+000  0.0000000000000000e+000 -3.5239523109855231e-001  0.0000000000000000e+000  0.0000000000000000e+000  0.0000000000000000e+000  0.0000000000000000e+000  0.0000000000000000e+000  0.0000000000000000e+000  0.0000000000000000e+000  0.0000000000000000e+000  0.0000000000000000e+000  0.0000000000000000e+000  0.0000000000000000e+000  4.2936398563510347e-001  0.0000000000000000e+000  0.0000000000000000e+000  0.0000000000000000e+000  2.0228436184415535e-001  0.0000000000000000e+000  2.6342819603109108e-001  0.0000000000000000e+000  1.5815335634518676e-001  0.0000000000000000e+000  0.0000000000000000e+000  0.0000000000000000e+000 -1.0813844542886862e-001  0.0000000000000000e+000  0.0000000000000000e+000
  0.0000000000000000e+000  0.0000000000000000e+000  0.0000000000000000e+000  0.0000000000000000e+000 -2.1969221449906706e-001  2.4332611933469556e-001 -3.7834609586092993e-001  0.0000000000000000e+000  1.7061573122084403e-001  0.0000000000000000e+000 -2.3528012410510263e-001  0.0000000000000000e+000  5.3255611493392174e-001 -6.6708439143490103e-002  0.0000000000000000e+000 -2.0505932422920172e-002  0.0000000000000000e+000  0.0000000000000000e+000  0.0000000000000000e+000  0.0000000000000000e+000  2.4566593862183453e-001  0.0000000000000000e+000  0.0000000000000000e+000  2.2625678043521047e-001  0.0000000000000000e+000  0.0000000000000000e+000  0.0000000000000000e+000  0.0000000000000000e+000  0.0000000000000000e+000  0.0000000000000000e+000  0.0000000000000000e+000  0.0000000000000000e+000  0.0000000000000000e+000  0.0000000000000000e+000  0.0000000000000000e+000  3.7519529391584827e-001  0.0000000000000000e+000  0.0000000000000000e+000  0.0000000000000000e+000  1.6486740868802516e-001  0.0000000000000000e+000 -2.8660474382631052e-001  0.0000000000000000e+000  1.1184959879529642e-001  0.0000000000000000e+000  0.0000000000000000e+000  0.0000000000000000e+000  4.7746267126270059e-002  0.0000000000000000e+000  0.0000000000000000e+000
  0.0000000000000000e+000  0.0000000000000000e+000  0.0000000000000000e+000  0.0000000000000000e+000  2.5132283358063573e-001  2.4221696968591009e-003  2.8281358815637431e-001  0.0000000000000000e+000  2.3087209947000698e-001  0.0000000000000000e+000  3.4511394874383827e-001  0.0000000000000000e+000  1.6513381485717066e-001  1.2004936384422410e-001  0.0000000000000000e+000 -2.4764595988851890e-001  0.0000000000000000e+000  0.0000000000000000e+000  0.0000000000000000e+000  0.0000000000000000e+000  2.5418126898314419e-001  0.0000000000000000e+000  0.0000000000000000e+000  8.4850470900400779e-002  0.0000000000000000e+000  0.0000000000000000e+000  0.0000000000000000e+000  0.0000000000000000e+000  0.0000000000000000e+000  0.0000000000000000e+000  0.0000000000000000e+000  0.0000000000000000e+000  0.0000000000000000e+000  0.0000000000000000e+000  0.0000000000000000e+000 -1.3646533733738661e-001  0.0000000000000000e+000  0.0000000000000000e+000  0.0000000000000000e+000  6.5148197910792061e-001  0.0000000000000000e+000  4.3980187159284242e-002  0.0000000000000000e+000  4.5757448687157920e-002  0.0000000000000000e+000  0.0000000000000000e+000  0.0000000000000000e+000 -2.5009008484190587e-001  0.0000000000000000e+000  0.0000000000000000e+000
  0.0000000000000000e+000  0.0000000000000000e+000  2.3431864195979077e-002 -8.5231282863452551e-002  0.0000000000000000e+000  0.0000000000000000e+000  0.0000000000000000e+000  3.4944944852200954e-001  0.0000000000000000e+000  0.0000000000000000e+000  0.0000000000000000e+000  1.3962620017241023e-001  0.0000000000000000e+000  0.0000000000000000e+000  0.0000000000000000e+000  0.0000000000000000e+000 -1.8475102895112894e-001  0.0000000000000000e+000  0.0000000000000000e+000  0.0000000000000000e+000  0.0000000000000000e+000  4.6035057926841977e-003  4.7579082489218549e-001  0.0000000000000000e+000  0.0000000000000000e+000  7.2104115262248261e-002  0.0000000000000000e+000  1.6502609404853924e-001  0.0000000000000000e+000  8.9931506349714765e-002 -2.5509957684662493e-001  2.6152876636244377e-001 -1.2131158693974341e-001  0.0000000000000000e+000  0.0000000000000000e+000  0.0000000000000000e+000 -4.0404438348929761e-001 -2.5633975281217480e-001  0.0000000000000000e+000  0.0000000000000000e+000 -1.1426629726529944e-001  0.0000000000000000e+000 -8.1867294432961604e-003  0.0000000000000000e+000 -1.9937656665041364e-001  3.3903630440370985e-001  0.0000000000000000e+000  0.0000000000000000e+000  6.7475065603879891e-002  0.0000000000000000e+000
  0.0000000000000000e+000  0.0000000000000000e+000  0.0000000000000000e+000  0.0000000000000000e+000  3.3007356859093273e-001  2.9018606138259651e-001 -2.2925027235285719e-001  0.0000000000000000e+000 -1.5785098096300498e-001  0.0000000000000000e+000 -2.9474894297799670e-001  0.0000000000000000e+000  1.5135518855538121e-001 -1.4188719832158017e-001  0.0000000000000000e+000 -3.3419863547663953e-001  0.0000000000000000e+000  0.0000000000000000e+000  0.0000000000000000e+000  0.0000000000000000e+000  5.4034818436689669e-002  0.0000000000000000e+000  0.0000000000000000e+000  2.8315175846509510e-001  0.0000000000000000e+000  0.0000000000000000e+000  0.0000000000000000e+000  0.0000000000000000e+000  0.0000000000000000e+000  0.0000000000000000e+000  0.0000000000000000e+000  0.0000000000000000e+000  0.0000000000000000e+000  0.0000000000000000e+000  0.0000000000000000e+000 -2.9730144143748033e-001  0.0000000000000000e+000  0.0000000000000000e+000  0.0000000000000000e+000 -1.6337553414109290e-001  0.0000000000000000e+000  5.0725392898359611e-001  0.0000000000000000e+000 -9.1864845463200021e-002  0.0000000000000000e+000  0.0000000000000000e+000  0.0000000000000000e+000 -1.5441742640470946e-001  0.0000000000000000e+000  0.0000000000000000e+000
 -1.6213063146958082e-001  1.7660486155355506e-002  0.0000000000000000e+000  0.0000000000000000e+000  0.0000000000000000e+000  0.0000000000000000e+000  0.0000000000000000e+000  0.0000000000000000e+000  0.0000000000000000e+000  1.7963915825322355e-001  0.0000000000000000e+000  0.0000000000000000e+000  0.0000000000000000e+000  0.0000000000000000e+000 -7.0264237299482502e-002  0.0000000000000000e+000  0.0000000000000000e+000  1.8342129569840171e-001 -1.0379119607443772e-001 -1.4164679719914511e-001  0.0000000000000000e+000  0.0000000000000000e+000  0.0000000000000000e+000  0.0000000000000000e+000  1.1943750761070639e-001  0.0000000000000000e+000 -9.8490844687408693e-002  0.0000000000000000e+000 -2.3282103711074920e-001  0.0000000000000000e+000  0.0000000000000000e+000  0.0000000000000000e+000  0.0000000000000000e+000  2.6456211951025776e-001 -5.2319888402468262e-001  0.0000000000000000e+000  0.0000000000000000e+000  0.0000000000000000e+000 -6.5333586127624677e-001  0.0000000000000000e+000  0.0000000000000000e+000  0.0000000000000000e+000  0.0000000000000000e+000  0.0000000000000000e+000  0.0000000000000000e+000  0.0000000000000000e+000 -1.1501568771426741e-001  0.0000000000000000e+000  0.0000000000000000e+000 -9.8674883757676746e-002
  0.0000000000000000e+000  0.0000000000000000e+000  0.0000000000000000e+000  0.0000000000000000e+000 -2.3324294157577782e-001  1.4482997998732833e-001 -6.2906336088400724e-002  0.0000000000000000e+000 -7.6510541463978940e-002  0.0000000000000000e+000 -1.1926553404959522e-001  0.0000000000000000e+000  1.2483431636739874e-001  8.0327319445019460e-002  0.0000000000000000e+000  9.6378660709348848e-003  0.0000000000000000e+000  0.0000000000000000e+000  0.0000000000000000e+000  0.0000000000000000e+000 -7.0258641869130933e-001  0.0000000000000000e+000  0.0000000000000000e+000 -1.5107119495269111e-001  0.0000000000000000e+000  0.0000000000000000e+000  0.0000000000000000e+000  0.0000000000000000e+000  0.0000000000000000e+000  0.0000000000000000e+000  0.0000000000000000e+000  0.0000000000000000e+000  0.0000000000000000e+000  0.0000000000000000e+000  0.0000000000000000e+000  1.3708855029350572e-001  0.0000000000000000e+000  0.0000000000000000e+000  0.0000000000000000e+000  4.1676295498191429e-001  0.0000000000000000e+000  1.9676775281401385e-001  0.0000000000000000e+000 -2.9960581315439372e-001  0.0000000000000000e+000  0.0000000000000000e+000  0.0000000000000000e+000 -2.0258749071936946e-001  0.0000000000000000e+000  0.0000000000000000e+000
  0.0000000000000000e+000  0.0000000000000000e+000 -2.2877011680520054e-001  1.0167035073355643e-001  0.0000000000000000e+000  0.0000000000000000e+000  0.0000000000000000e+000 -5.4999300542198939e-002  0.0000000000000000e+000  0.0000000000000000e+000  0.0000000000000000e+000 -8.8387195968421095e-002  0.0000000000000000e+000  0.0000000000000000e+000  0.0000000000000000e+000  0.0000000000000000e+000 -5.9626421415596187e-001  0.0000000000000000e+000  0.0000000000000000e+000  0.0000000000000000e+000  0.0000000000000000e+000  1.5960135869891423e-002  1.6324692416743353e-001  0.0000000000000000e+000  0.0000000000000000e+000 -1.1403989641426721e-001  0.0000000000000000e+000 -9.9083484317793402e-002  0.0000000000000000e+000  9.6102802231392531e-002  3.8955851863759511e-001  1.3139075872190634e-001  1.1983456893806893e-001  0.0000000000000000e+000  0.0000000000000000e+000  0.0000000000000000e+000  1.7338571638002964e-001  1.2760609173578633e-001  0.0000000000000000e+000  0.0000000000000000e+000 -2.4608157041720591e-001  0.0000000000000000e+000  3.2343102241753308e-001  0.0000000000000000e+000 -7.3312763124236666e-002 -1.9683044550722270e-002  0.0000000000000000e+000  0.0000000000000000e+000  3.3368384452216726e-001  0.0000000000000000e+000
  0.0000000000000000e+000  0.0000000000000000e+000  0.0000000000000000e+000  0.0000000000000000e+000 -2.2086182846072638e-001 -1.9864238179762400e-001  3.9803187686756641e-001  0.0000000000000000e+000  1.2226020095255952e-001  0.0000000000000000e+000 -1.0540563583602983e-001  0.0000000000000000e+000  2.2684157504792030e-001  2.1540638608343929e-001  0.0000000000000000e+000  2.1175715703467621e-001  0.0000000000000000e+000  0.0000000000000000e+000  0.0000000000000000e+000  0.0000000000000000e+000  1.0070186756867681e-001  0.0000000000000000e+000  0.0000000000000000e+000  1.5525209876171836e-001  0.0000000000000000e+000  0.0000000000000000e+000  0.0000000000000000e+000  0.0000000000000000e+000  0.0000000000000000e+000  0.0000000000000000e+000  0.0000000000000000e+000  0.0000000000000000e+000  0.0000000000000000e+000  0.0000000000000000e+000  0.0000000000000000e+000  3.2726689839354739e-001  0.0000000000000000e+000  0.0000000000000000e+000  0.0000000000000000e+000 -1.6451704216276375e-001  0.0000000000000000e+000  6.0493539407499319e-001  0.0000000000000000e+000  2.1299804700270392e-001  0.0000000000000000e+000  0.0000000000000000e+000  0.0000000000000000e+000 -6.9622646505565655e-002  0.0000000000000000e+000  0.0000000000000000e+000
  0.0000000000000000e+000  0.0000000000000000e+000  0.0000000000000000e+000  0.0000000000000000e+000  3.0802504965686109e-002 -1.9233440024235884e-001  1.1092227415126189e-001  0.0000000000000000e+000  7.0899273644971439e-001  0.0000000000000000e+000 -4.7507537000234851e-001  0.0000000000000000e+000 -1.9992711373986388e-001 -4.0031604959358008e-002  0.0000000000000000e+000 -3.1673844599359818e-002  0.0000000000000000e+000  0.0000000000000000e+000  0.0000000000000000e+000  0.0000000000000000e+000 -2.0250242636943844e-001  0.0000000000000000e+000  0.0000000000000000e+000  2.6053881302340592e-001  0.0000000000000000e+000  0.0000000000000000e+000  0.0000000000000000e+000  0.0000000000000000e+000  0.0000000000000000e+000  0.0000000000000000e+000  0.0000000000000000e+000  0.0000000000000000e+000  0.0000000000000000e+000  0.0000000000000000e+000  0.0000000000000000e+000 -2.0672138774580398e-001  0.0000000000000000e+000  0.0000000000000000e+000  0.0000000000000000e+000 -7.5769084995767726e-004  0.0000000000000000e+000 -1.4915442406529708e-001  0.0000000000000000e+000 -6.9283143773914077e-002  0.0000000000000000e+000  0.0000000000000000e+000  0.0000000000000000e+000 -1.1908184487337920e-002  0.0000000000000000e+000  0.0000000000000000e+000
  2.1571331296018847e-001  3.5050760108144141e-001  0.0000000000000000e+000  0.0000000000000000e+000  0.0000000000000000e+000  0.0000000000000000e+000  0.0000000000000000e+000  0.0000000000000000e+000  0.0000000000000000e+000  6.7299112390809185e-002  0.0000000000000000e+000  0.0000000000000000e+000  0.0000000000000000e+000  0.0000000000000000e+000 -1.0619673850873979e-002  0.0000000000000000e+000  0.0000000000000000e+000  3.5639213400587078e-001 -2.8741700869914660e-001 -2.5879713671200136e-002  0.0000000000000000e+000  0.0000000000000000e+000  0.0000000000000000e+000  0.0000000000000000e+000  1.3478282528328348e-001  0.0000000000000000e+000 -2.4784763301714360e-001  0.0000000000000000e+000 -1.2038057856044795e-002  0.0000000000000000e+000  0.0000000000000000e+000  0.0000000000000000e+000  0.0000000000000000e+000  4.8530766465271141e-001  4.4660498848574010e-001  0.0000000000000000e+000  0.0000000000000000e+000  0.0000000000000000e+000 -2.6557059099093630e-002  0.0000000000000000e+000  0.0000000000000000e+000  0.0000000000000000e+000  0.0000000000000000e+000  0.0000000000000000e+000  0.0000000000000000e+000  0.0000000000000000e+000  6.7755182321153767e-002  0.0000000000000000e+000  0.0000000000000000e+000  3.0929149566902414e-001
  0.0000000000000000e+000  0.0000000000000000e+000  0.0000000000000000e+000  0.0000000000000000e+000  1.0720659594835616e-001 -6.2524604514051341e-002  4.8474408955860721e-003  0.0000000000000000e+000 -1.2985462538538609e-001  0.0000000000000000e+000 -1.0940927745806334e-001  0.0000000000000000e+000  7.3763359406176288e-002 -6.9730135948617836e-002  0.0000000000000000e+000  7.0040567053026115e-001  0.0000000000000000e+000  0.0000000000000000e+000  0.0000000000000000e+000  0.0000000000000000e+000  2.7669236630604060e-001  0.0000000000000000e+000  0.0000000000000000e+000  1.4650072100731470e-001  0.0000000000000000e+000  0.0000000000000000e+000  0.0000000000000000e+000  0.0000000000000000e+000  0.0000000000000000e+000  0.0000000000000000e+000  0.0000000000000000e+000  0.0000000000000000e+000  0.0000000000000000e+000  0.0000000000000000e+000  0.0000000000000000e+000 -1.4978522369043731e-001  0.0000000000000000e+000  0.0000000000000000e+000  0.0000000000000000e+000  1.0752450146038595e-001  0.0000000000000000e+000 -4.7392904517909729e-002  0.0000000000000000e+000 -5.1022876219545232e-001  0.0000000000000000e+000  0.0000000000000000e+000  0.0000000000000000e+000 -2.4550385780070244e-001  0.0000000000000000e+000  0.0000000000000000e+000
  0.0000000000000000e+000  0.0000000000000000e+000 -1.1036337422267449e-001  1.2868997563202689e-001  0.0000000000000000e+000  0.0000000000000000e+000  0.0000000000000000e+000  4.9426458663354260e-002  0.0000000000000000e+000  0.0000000000000000e+000  0.0000000000000000e+000  8.1327560359642073e-002  0.0000000000000000e+000  0.0000000000000000e+000  0.0000000000000000e+000  0.0000000000000000e+000  4.0913757646393351e-001  0.0000000000000000e+000  0.0000000000000000e+000  0.0000000000000000e+000  0.0000000000000000e+000 -2.6821394094240295e-003  2.2791882639989694e-001  0.0000000000000000e+000  0.0000000000000000e+000 -9.6128030253683910e-002  0.0000000000000000e+000  1.3168142477440231e-001  0.0000000000000000e+000 -1.0812784518101916e-001  3.8041114301700180e-001 -1.1636458634278959e-001  3.1060947527882277e-001  0.0000000000000000e+000  0.0000000000000000e+000  0.0000000000000000e+000 -1.0286472876453366e-001  8.6531892205431934e-002  0.0000000000000000e+000  0.0000000000000000e+000  3.9508846097985401e-001  0.0000000000000000e+000 -6.9571214354453348e-002  0.0000000000000000e+000 -3.3444745805711190e-001  1.3371454788393372e-001  0.0000000000000000e+000  0.0000000000000000e+000  3.7564804060303719e-001  0.0000000000000000e+000
 -4.7639555387906701e-001 -1.5261319495364106e-002  0.0000000000000000e+000  0.0000000000000000e+000  0.0000000000000000e+000  0.0000000000000000e+000  0.0000000000000000e+000  0.0000000000000000e+000  0.0000000000000000e+000 -3.4226874791130024e-001  0.0000000000000000e+000  0.0000000000000000e+000  0.0000000000000000e+000  0.0000000000000000e+000 -5.1990935257904480e-001  0.0000000000000000e+000  0.0000000000000000e+000 -1.3846937900088091e-002 -3.1179452440863176e-001  3.0010845364005223e-001  0.0000000000000000e+000  0.0000000000000000e+000  0.0000000000000000e+000  0.0000000000000000e+000 -9.1426168511580766e-002  0.0000000000000000e+000 -2.0805983203357686e-001  0.0000000000000000e+000  7.5542044863528487e-002  0.0000000000000000e+000  0.0000000000000000e+000  0.0000000000000000e+000  0.0000000000000000e+000  1.2267592216408466e-001  7.4670740118125384e-002  0.0000000000000000e+000  0.0000000000000000e+000  0.0000000000000000e+000  1.1358706127265605e-001  0.0000000000000000e+000  0.0000000000000000e+000  0.0000000000000000e+000  0.0000000000000000e+000  0.0000000000000000e+000  0.0000000000000000e+000  0.0000000000000000e+000 -2.5858108906794602e-001  0.0000000000000000e+000  0.0000000000000000e+000 -2.0035605963265218e-001
 -4.2824459299413489e-002  3.3114061549926688e-001  0.0000000000000000e+000  0.0000000000000000e+000  0.0000000000000000e+000  0.0000000000000000e+000  0.0000000000000000e+000  0.0000000000000000e+000  0.0000000000000000e+000 -3.7173310017943956e-001  0.0000000000000000e+000  0.0000000000000000e+000  0.0000000000000000e+000  0.0000000000000000e+000  1.2096875409786342e-001  0.0000000000000000e+000  0.0000000000000000e+000 -4.6698677217418727e-001 -2.0637985580049834e-001 -8.8202643558749239e-002  0.0000000000000000e+000  0.0000000000000000e+000  0.0000000000000000e+000  0.0000000000000000e+000 -6.3284078886424511e-002  0.0000000000000000e+000  7.1603535205442465e-002  0.0000000000000000e+000  3.3349512573314027e-001  0.0000000000000000e+000  0.0000000000000000e+000  0.0000000000000000e+000  0.0000000000000000e+000 -1.5073138866906022e-001  1.0208301360192636e-001  0.0000000000000000e+000  0.0000000000000000e+000  0.0000000000000000e+000 -5.1021011322043508e-001  0.0000000000000000e+000  0.0000000000000000e+000  0.0000000000000000e+000  0.0000000000000000e+000  0.0000000000000000e+000  0.0000000000000000e+000  0.0000000000000000e+000  1.2506077027771770e-001  0.0000000000000000e+000  0.0000000000000000e+000  1.9441614065097318e-001
  8.7987581461239847e-003  4.3656148848275050e-001  0.0000000000000000e+000  0.0000000000000000e+000  0.0000000000000000e+000  0.0000000000000000e+000  0.0000000000000000e+000  0.0000000000000000e+000  0.0000000000000000e+000  8.6544259974831936e-002  0.0000000000000000e+000  0.0000000000000000e+000  0.0000000000000000e+000  0.0000000000000000e+000 -2.7584457911399130e-001  0.0000000000000000e+000  0.0000000000000000e+000 -4.4826453383896270e-001  1.5278143195691871e-001  1.1577964785874566e-001  0.0000000000000000e+000  0.0000000000000000e+000  0.0000000000000000e+000  0.0000000000000000e+000  1.0097635826718894e-002  0.0000000000000000e+000  2.3592603632865319e-001  0.0000000000000000e+000 -3.9600577975640761e-001  0.0000000000000000e+000  0.0000000000000000e+000  0.0000000000000000e+000  0.0000000000000000e+000  3.2943964256595648e-001 -1.2220844874900666e-001  0.0000000000000000e+000  0.0000000000000000e+000  0.0000000000000000e+000  1.8139128948854885e-001  0.0000000000000000e+000  0.0000000000000000e+000  0.0000000000000000e+000  0.0000000000000000e+000  0.0000000000000000e+000  0.0000000000000000e+000  0.0000000000000000e+000  3.3328958572937678e-001  0.0000000000000000e+000  0.0000000000000000e+000 -8.9635692642826212e-002
  0.0000000000000000e+000  0.0000000000000000e+000  0.0000000000000000e+000  0.0000000000000000e+000  3.3288919053908034e-001 -1.0631551514881056e-001  6.4711126482138157e-002  0.0000000000000000e+000 -1.4381280874158270e-001  0.0000000000000000e+000 -6.1112130047214358e-002  0.0000000000000000e+000  1.4071922596345210e-001 -1.0839538848909519e-001  0.0000000000000000e+000  2.1278830384979058e-001  0.0000000000000000e+000  0.0000000000000000e+000  0.0000000000000000e+000  0.0000000000000000e+000 -1.9693836566603637e-001  0.0000000000000000e+000  0.0000000000000000e+000  1.9969056290537154e-001  0.0000000000000000e+000  0.0000000000000000e+000  0.0000000000000000e+000  0.0000000000000000e+000  0.0000000000000000e+000  0.0000000000000000e+000  0.0000000000000000e+000  0.0000000000000000e+000  0.0000000000000000e+000  0.0000000000000000e+000  0.0000000000000000e+000 -3.0074177837896440e-002  0.0000000000000000e+000  0.0000000000000000e+000  0.0000000000000000e+000  3.1234188277300057e-001  0.0000000000000000e+000  1.0409027540127752e-001  0.0000000000000000e+000  1.1219587408566939e-001  0.0000000000000000e+000  0.0000000000000000e+000  0.0000000000000000e+000  7.5624168123033353e-001  0.0000000000000000e+000  0.0000000000000000e+000
  0.0000000000000000e+000  0.0000000000000000e+000  2.2177653394748184e-001  1.7393635945455380e-001  0.0000000000000000e+000  0.0000000000000000e+000  0.0000000000000000e+000  1.6964658316538397e-001  0.0000000000000000e+000  0.0000000000000000e+000  0.0000000000000000e+000  2.6644809917754536e-001  0.0000000000000000e+000  0.0000000000000000e+000  0.0000000000000000e+000  0.0000000000000000e+000 -1.2065283019220507e-001  0.0000000000000000e+000  0.0000000000000000e+000  0.0000000000000000e+000  0.0000000000000000e+000 -2.3111974446892586e-002 -2.7522018740794890e-001  0.0000000000000000e+000  0.0000000000000000e+000 -3.5912140531659881e-001  0.0000000000000000e+000 -3.3985190144713345e-001  0.0000000000000000e+000  8.3034537506423783e-002 -1.5594971225606000e-001  3.0571899390278773e-001  1.0731567235902870e-001  0.0000000000000000e+000  0.0000000000000000e+000  0.0000000000000000e+000 -3.4463958516394028e-002  2.9776315442125145e-001  0.0000000000000000e+000  0.0000000000000000e+000  1.8776097687130253e-001  0.0000000000000000e+000  5.2299781159875214e-002  0.0000000000000000e+000 -4.2245065920830344e-001  1.0992153582794997e-002  0.0000000000000000e+000  0.0000000000000000e+000 -2.0702786559092765e-001  0.0000000000000000e+000
  0.0000000000000000e+000  0.0000000000000000e+000 -3.0369360299337800e-001  1.5208915746616911e-002  0.0000000000000000e+000  0.0000000000000000e+000  0.0000000000000000e+000 -4.3335074732731342e-002  0.0000000000000000e+000  0.0000000000000000e+000  0.0000000000000000e+000 -1.2704449881319874e-001  0.0000000000000000e+000  0.0000000000000000e+000  0.0000000000000000e+000  0.0000000000000000e+000 -7.0541945472655437e-002  0.0000000000000000e+000  0.0000000000000000e+000  0.0000000000000000e+000  0.0000000000000000e+000  2.9023998224723402e-001  2.1059523736411598e-002  0.0000000000000000e+000  0.0000000000000000e+000  1.4594585469091137e-001  0.0000000000000000e+000 -2.7954227363806078e-001  0.0000000000000000e+000 -1.0893951230142249e-001 -3.8950397566381978e-001 -3.1543217624078301e-001  1.2512470617558713e-001  0.0000000000000000e+000  0.0000000000000000e+000  0.0000000000000000e+000 -2.7509106412518280e-001  2.4780588799062789e-001  0.0000000000000000e+000  0.0000000000000000e+000  2.5511140288514278e-001  0.0000000000000000e+000  4.0218054776721712e-001  0.0000000000000000e+000  1.2509884251311343e-001  2.0472281802534592e-001  0.0000000000000000e+000  0.0000000000000000e+000  1.4415940997751781e-002  0.0000000000000000e+000
  0.0000000000000000e+000  0.0000000000000000e+000  0.0000000000000000e+000  0.0000000000000000e+000  1.9218195543155395e-001 -2.3411163095596876e-002 -2.4345547362419999e-002  0.0000000000000000e+000  3.4644782656516399e-001  0.0000000000000000e+000  4.7684323956892627e-001  0.0000000000000000e+000  1.9074790811863387e-001 -1.5870151262206417e-001  0.0000000000000000e+000 -1.2366474783981732e-001  0.0000000000000000e+000  0.0000000000000000e+000  0.0000000000000000e+000  0.0000000000000000e+000 -1.0517411134086974e-001  0.0000000000000000e+000  0.0000000000000000e+000  7.1171365586834776e-002  0.0000000000000000e+000  0.0000000000000000e+000  0.0000000000000000e+000  0.0000000000000000e+000  0.0000000000000000e+000  0.0000000000000000e+000  0.0000000000000000e+000  0.0000000000000000e+000  0.0000000000000000e+000  0.0000000000000000e+000  0.0000000000000000e+000  3.0533650905467691e-001  0.0000000000000000e+000  0.0000000000000000e+000  0.0000000000000000e+000 -3.1446081520826447e-001  0.0000000000000000e+000  7.8877399184998837e-002  0.0000000000000000e+000 -5.4521395718897259e-001  0.0000000000000000e+000  0.0000000000000000e+000  0.0000000000000000e+000  1.6103721136757157e-001  0.0000000000000000e+000  0.0000000000000000e+000
  2.3223184945848985e-001 -4.9524562098548199e-002  0.0000000000000000e+000  0.0000000000000000e+000  0.0000000000000000e+000  0.0000000000000000e+000  0.0000000000000000e+000  0.0000000000000000e+000  0.0000000000000000e+000 -2.4754100037681145e-001  0.0000000000000000e+000  0.0000000000000000e+000  0.0000000000000000e+000  0.0000000000000000e+000  5.7979535328175312e-002  0.0000000000000000e+000  0.0000000000000000e+000 -2.1240618158620647e-001 -4.3670734530248595e-001 -4.1370423227400593e-001  0.0000000000000000e+000  0.0000000000000000e+000  0.0000000000000000e+000  0.0000000000000000e+000  5.9165623118512339e-002  0.0000000000000000e+000  8.4092389649435662e-002  0.0000000000000000e+000 -3.3809552832580025e-001  0.0000000000000000e+000  0.0000000000000000e+000  0.0000000000000000e+000  0.0000000000000000e+000  3.2265997527990108e-003 -2.0709201145739536e-001  0.0000000000000000e+000  0.0000000000000000e+000  0.0000000000000000e+000  2.9684758385228610e-001  0.0000000000000000e+000  0.0000000000000000e+000  0.0000000000000000e+000  0.0000000000000000e+000  0.0000000000000000e+000  0.0000000000000000e+000  0.0000000000000000e+000 -4.2212753666261349e-001  0.0000000000000000e+000  0.0000000000000000e+000  1.9470049976806131e-001
  0.0000000000000000e+000  0.0000000000000000e+000  2.6255759762502584e-001  1.3187091682689750e-001  0.0000000000000000e+000  0.0000000000000000e+000  0.0000000000000000e+000 -1.8109977965242074e-001  0.0000000000000000e+000  0.0000000000000000e+000  0.0000000000000000e+000 -4.5132991668071026e-002  0.0000000000000000e+000  0.0000000000000000e+000  0.0000000000000000e+000  0.0000000000000000e+000  1.2790195909895727e-001  0.0000000000000000e+000  0.0000000000000000e+000  0.0000000000000000e+000  0.0000000000000000e+000  3.0210571301085504e-001 -2.4521495861756878e-002  0.0000000000000000e+000  0.0000000000000000e+000 -2.5049433369653679e-001  0.0000000000000000e+000  5.2369832318567594e-002  0.0000000000000000e+000 -2.4172150525830699e-001  1.9091939999442753e-001 -4.4685879424051729e-002  1.0528447293035847e-001  0.0000000000000000e+000  0.0000000000000000e+000  0.0000000000000000e+000 -7.8595662355442131e-002 -4.8238266362534887e-001  0.0000000000000000e+000  0.0000000000000000e+000 -1.6444824733032232e-001  0.0000000000000000e+000  4.7187903840162537e-001  0.0000000000000000e+000 -1.0278801473546569e-001  1.2243862493376874e-001  0.0000000000000000e+000  0.0000000000000000e+000 -2.8813235719697933e-001  0.0000000000000000e+000
 -1.2248883500011526e-001  5.4160858749725524e-002  0.0000000000000000e+000  0.0000000000000000e+000  0.0000000000000000e+000  0.0000000000000000e+000  0.0000000000000000e+000  0.0000000000000000e+000  0.0000000000000000e+000  3.5799003247143096e-001  0.0000000000000000e+000  0.0000000000000000e+000  0.0000000000000000e+000  0.0000000000000000e+000  2.7227138263454487e-001  0.0000000000000000e+000  0.0000000000000000e+000 -5.7829802931037899e-002 -4.5493895854584315e-001 -2.1069852911715647e-002  0.0000000000000000e+000  0.0000000000000000e+000  0.0000000000000000e+000  0.0000000000000000e+000 -2.4855137872868666e-001  0.0000000000000000e+000  1.5686874121117075e-001  0.0000000000000000e+000 -2.5739298430581936e-001  0.0000000000000000e+000  0.0000000000000000e+000  0.0000000000000000e+000  0.0000000000000000e+000 -1.4594443568126850e-001  3.7348163647984350e-001  0.0000000000000000e+000  0.0000000000000000e+000  0.0000000000000000e+000 -9.8088014302845694e-002  0.0000000000000000e+000  0.0000000000000000e+000  0.0000000000000000e+000  0.0000000000000000e+000  0.0000000000000000e+000  0.0000000000000000e+000  0.0000000000000000e+000 -5.3649843349436732e-003  0.0000000000000000e+000  0.0000000000000000e+000 -4.9592514133677823e-001
  0.0000000000000000e+000  0.0000000000000000e+000  1.9958064438502726e-001  2.9490960393935800e-001  0.0000000000000000e+000  0.0000000000000000e+000  0.0000000000000000e+000  1.2064803732325724e-001  0.0000000000000000e+000  0.0000000000000000e+000  0.0000000000000000e+000  3.4409854391253097e-001  0.0000000000000000e+000  0.0000000000000000e+000  0.0000000000000000e+000  0.0000000000000000e+000  1.4267712704003949e-001  0.0000000000000000e+000  0.0000000000000000e+000  0.0000000000000000e+000  0.0000000000000000e+000  4.3598666130981012e-001 -1.0540968608235189e-001  0.0000000000000000e+000  0.0000000000000000e+000  1.5922452393018990e-001  0.0000000000000000e+000 -5.7045099550716662e-002  0.0000000000000000e+000  3.2097757194430931e-001  9.8952956069416453e-002 -2.5062962598562177e-001 -3.4962123180704702e-001  0.0000000000000000e+000  0.0000000000000000e+000  0.0000000000000000e+000  1.4035604671925564e-001  1.2675384639125370e-001  0.0000000000000000e+000  0.0000000000000000e+000 -2.2159361843496678e-001  0.0000000000000000e+000 -9.3192710197162422e-004  0.0000000000000000e+000  3.3091045594688381e-002  2.2674392630521553e-001  0.0000000000000000e+000  0.0000000000000000e+000  2.3415789949664823e-001  0.0000000000000000e+000
 -1.8122448739677760e-001  9.8135026657375862e-002  0.0000000000000000e+000  0.0000000000000000e+000  0.0000000000000000e+000  0.0000000000000000e+000  0.0000000000000000e+000  0.0000000000000000e+000  0.0000000000000000e+000  3.6163833416411123e-001  0.0000000000000000e+000  0.0000000000000000e+000  0.0000000000000000e+000  0.0000000000000000e+000  4.3007088779358316e-001  0.0000000000000000e+000  0.0000000000000000e+000 -2.9957111019085458e-001 -3.2557492631503523e-002  3.8563883770051954e-001  0.0000000000000000e+000  0.0000000000000000e+000  0.0000000000000000e+000  0.0000000000000000e+000  5.1092454878468675e-002  0.0000000000000000e+000 -4.9522558054162606e-002  0.0000000000000000e+000  2.7397438877877450e-001  0.0000000000000000e+000  0.0000000000000000e+000  0.0000000000000000e+000  0.0000000000000000e+000  2.7472343122608134e-001 -1.7898755978081196e-001  0.0000000000000000e+000  0.0000000000000000e+000  0.0000000000000000e+000  1.5584457987442213e-001  0.0000000000000000e+000  0.0000000000000000e+000  0.0000000000000000e+000  0.0000000000000000e+000  0.0000000000000000e+000  0.0000000000000000e+000  0.0000000000000000e+000 -3.9944922451631110e-001  0.0000000000000000e+000  0.0000000000000000e+000  1.7544851165929617e-001
  0.0000000000000000e+000  0.0000000000000000e+000 -1.0821591652154265e-001  3.0405384574240096e-001  0.0000000000000000e+000  0.0000000000000000e+000  0.0000000000000000e+000 -2.2230275086415649e-001  0.0000000000000000e+000  0.0000000000000000e+000  0.0000000000000000e+000 -1.3170211559152914e-001  0.0000000000000000e+000  0.0000000000000000e+000  0.0000000000000000e+000  0.0000000000000000e+000 -2.1608739427928583e-001  0.0000000000000000e+000  0.0000000000000000e+000  0.0000000000000000e+000  0.0000000000000000e+000  2.0152593990086846e-002 -2.6440177132352544e-001  0.0000000000000000e+000  0.0000000000000000e+000 -2.6321266085163786e-001  0.0000000000000000e+000  3.8630414787262995e-001  0.0000000000000000e+000  2.9355893194175497e-001 -2.7559484574149329e-001  1.1793771478515951e-002 -1.0811016263333931e-001  0.0000000000000000e+000  0.0000000000000000e+000  0.0000000000000000e+000  7.5379959389197532e-002 -3.1419649196325933e-001  0.0000000000000000e+000  0.0000000000000000e+000  3.9048340825469863e-001  0.0000000000000000e+000 -4.5842533313460734e-002  0.0000000000000000e+000  1.6049630868998035e-002  1.0306782665173039e-001  0.0000000000000000e+000  0.0000000000000000e+000  2.2302329839069140e-001  0.0000000000000000e+000
  0.0000000000000000e+000  0.0000000000000000e+000 -4.3763489257852717e-001  2.8863984585556940e-001  0.0000000000000000e+000  0.0000000000000000e+000  0.0000000000000000e+000 -2.1286209017624658e-001  0.0000000000000000e+000  0.0000000000000000e+000  0.0000000000000000e+000 -6.2782851029848250e-002  0.0000000000000000e+000  0.0000000000000000e+000  0.0000000000000000e+000  0.0000000000000000e+000  2.2290559370226150e-002  0.0000000000000000e+000  0.0000000000000000e+000  0.0000000000000000e+000  0.0000000000000000e+000 -1.0872429070533310e-001  1.6985668344733590e-001  0.0000000000000000e+000  0.0000000000000000e+000 -1.5276521011692337e-001  0.0000000000000000e+000 -1.0489258027265991e-001  0.0000000000000000e+000  2.3668025789951030e-001  8.5495970757799286e-002 -2.9993919303834654e-001 -1.0568054062314573e-001  0.0000000000000000e+000  0.0000000000000000e+000  0.0000000000000000e+000 -1.6136938545374468e-001  1.0637376142108034e-002  0.0000000000000000e+000  0.0000000000000000e+000 -2.3799470897311897e-001  0.0000000000000000e+000 -2.8532504429961020e-001  0.0000000000000000e+000 -2.6197065392024921e-001  6.5287671911712003e-002  0.0000000000000000e+000  0.0000000000000000e+000 -4.4592240151213802e-001  0.0000000000000000e+000
  0.0000000000000000e+000  0.0000000000000000e+000 -2.0661570596025325e-001  1.3668927515642709e-001  0.0000000000000000e+000  0.0000000000000000e+000  0.0000000000000000e+000 -1.3164977437073380e-001  0.0000000000000000e+000  0.0000000000000000e+000  0.0000000000000000e+000 -5.2144410969741081e-002  0.0000000000000000e+000  0.0000000000000000e+000  0.0000000000000000e+000  0.0000000000000000e+000  3.2790779621066191e-001  0.0000000000000000e+000  0.0000000000000000e+000  0.0000000000000000e+000  0.0000000000000000e+000  2.4001730463623297e-001 -8.0670828371740097e-002  0.0000000000000000e+000  0.0000000000000000e+000  1.5458756013944808e-001  0.0000000000000000e+000  1.8605510718070573e-001  0.0000000000000000e+000  2.8041294340516582e-001 -5.7384980172317412e-002  4.6406229130938143e-001  8.9394502542217119e-002  0.0000000000000000e+000  0.0000000000000000e+000  0.0000000000000000e+000 -3.2059795577663508e-001  1.2691878818871996e-001  0.0000000000000000e+000  0.0000000000000000e+000 -1.8901246164498003e-001  0.0000000000000000e+000  1.7774186106985251e-001  0.0000000000000000e+000 -2.0964633195553816e-002 -4.4041365862998788e-001  0.0000000000000000e+000  0.0000000000000000e+000  5.0390518585020520e-002  0.0000000000000000e+000
  0.0000000000000000e+000  0.0000000000000000e+000 -2.7259162479220896e-002  4.1170900222870052e-002  0.0000000000000000e+000  0.0000000000000000e+000  0.0000000000000000e+000  5.2918373653149209e-001  0.0000000000000000e+000  0.0000000000000000e+000  0.0000000000000000e+000 -2.1854768054338738e-001  0.0000000000000000e+000  0.0000000000000000e+000  0.0000000000000000e+000  0.0000000000000000e+000  6.8753203402979343e-002  0.0000000000000000e+000  0.0000000000000000e+000  0.0000000000000000e+000  0.0000000000000000e+000 -1.6491364253101046e-001 -2.8210170991389460e-001  0.0000000000000000e+000  0.0000000000000000e+000  6.3069727910513261e-003  0.0000000000000000e+000 -1.0630365503774437e-001  0.0000000000000000e+000  4.2304337722409796e-001  1.9768571797397499e-001 -9.0873363697090107e-002  3.9231807894247051e-001  0.0000000000000000e+000  0.0000000000000000e+000  0.0000000000000000e+000 -1.3449333397450045e-001 -1.9663706903499753e-001  0.0000000000000000e+000  0.0000000000000000e+000 -4.3824848449569173e-002  0.0000000000000000e+000  4.6777714341261267e-002  0.0000000000000000e+000  2.7795643839022527e-001  1.4720688952532654e-001  0.0000000000000000e+000  0.0000000000000000e+000 -8.3117062628355720e-002  0.0000000000000000e+000
  3.2306858536995209e-001 -4.1932446642158228e-001  0.0000000000000000e+000  0.0000000000000000e+000  0.0000000000000000e+000  0.0000000000000000e+000  0.0000000000000000e+000  0.0000000000000000e+000  0.0000000000000000e+000  1.3464820009386330e-001  0.0000000000000000e+000  0.0000000000000000e+000  0.0000000000000000e+000  0.0000000000000000e+000 -2.3992104434815201e-001  0.0000000000000000e+000  0.0000000000000000e+000 -3.7317956255431334e-001  2.1261039080035699e-001 -7.2612409536400385e-002  0.0000000000000000e+000  0.0000000000000000e+000  0.0000000000000000e+000  0.0000000000000000e+000 -3.6929685817055369e-001  0.0000000000000000e+000 -1.3928416461848619e-001  0.0000000000000000e+000 -5.7239370986580662e-003  0.0000000000000000e+000  0.0000000000000000e+000  0.0000000000000000e+000  0.0000000000000000e+000  3.1619760282016285e-001  2.8247701230630989e-001  0.0000000000000000e+000  0.0000000000000000e+000  0.0000000000000000e+000 -2.5443130847177819e-001  0.0000000000000000e+000  0.0000000000000000e+000  0.0000000000000000e+000  0.0000000000000000e+000  0.0000000000000000e+000  0.0000000000000000e+000  0.0000000000000000e+000 -2.3232897338207625e-001  0.0000000000000000e+000  0.0000000000000000e+000  7.9667406337855795e-003
  1.2470791473055967e-001  3.0715415174167088e-001  0.0000000000000000e+000  0.0000000000000000e+000  0.0000000000000000e+000  0.0000000000000000e+000  0.0000000000000000e+000  0.0000000000000000e+000  0.0000000000000000e+000 -2.5593206655568579e-001  0.0000000000000000e+000  0.0000000000000000e+000  0.0000000000000000e+000  0.0000000000000000e+000  2.7845586738740852e-001  0.0000000000000000e+000  0.0000000000000000e+000 -8.8601495102695063e-002  3.1005299979388723e-001 -1.4006125662329125e-001  0.0000000000000000e+000  0.0000000000000000e+000  0.0000000000000000e+000  0.0000000000000000e+000  7.2579385254303422e-002  0.0000000000000000e+000 -5.8695437368888637e-001  0.0000000000000000e+000 -6.7940570918811560e-002  0.0000000000000000e+000  0.0000000000000000e+000  0.0000000000000000e+000  0.0000000000000000e+000  1.2104187469383854e-002  1.0258883072809921e-002  0.0000000000000000e+000  0.0000000000000000e+000  0.0000000000000000e+000  5.8091416642862097e-002  0.0000000000000000e+000  0.0000000000000000e+000  0.0000000000000000e+000  0.0000000000000000e+000  0.0000000000000000e+000  0.0000000000000000e+000  0.0000000000000000e+000 -1.6028232171044288e-001  0.0000000000000000e+000  0.0000000000000000e+000 -4.8964192075956642e-001
  0.0000000000000000e+000  0.0000000000000000e+000  0.0000000000000000e+000  0.0000000000000000e+000  5.5379801231553316e-001  1.5477124936186165e-001  1.6190064207308402e-001  0.0000000000000000e+000 -1.5783986048753720e-001  0.0000000000000000e+000 -1.9935603684211192e-001  0.0000000000000000e+000 -9.3742750935168373e-002  5.0112705246523892e-001  0.0000000000000000e+000 -1.9350535474124207e-002  0.0000000000000000e+000  0.0000000000000000e+000  0.0000000000000000e+000  0.0000000000000000e+000 -1.1980804025919656e-001  0.0000000000000000e+000  0.0000000000000000e+000  1.2139301117751891e-001  0.0000000000000000e+000  0.0000000000000000e+000  0.0000000000000000e+000  0.0000000000000000e+000  0.0000000000000000e+000  0.0000000000000000e+000  0.0000000000000000e+000  0.0000000000000000e+000  0.0000000000000000e+000  0.0000000000000000e+000  0.0000000000000000e+000  4.2098898492330628e-001  0.0000000000000000e+000  0.0000000000000000e+000  0.0000000000000000e+000 -1.1654867816313177e-001  0.0000000000000000e+000 -2.7720419921489847e-001  0.0000000000000000e+000 -8.9304342443732171e-003  0.0000000000000000e+000  0.0000000000000000e+000  0.0000000000000000e+000 -1.4617665186348144e-001  0.0000000000000000e+000  0.0000000000000000e+000
  0.0000000000000000e+000  0.0000000000000000e+000 -3.1915245797777930e-001 -4.1379077607173981e-001  0.0000000000000000e+000  0.0000000000000000e+000  0.0000000000000000e+000 -7.9790302382652792e-002  0.0000000000000000e+000  0.0000000000000000e+000  0.0000000000000000e+000  2.9814437782233083e-001  0.0000000000000000e+000  0.0000000000000000e+000  0.0000000000000000e+000  0.0000000000000000e+000 -3.3787138371869710e-002  0.0000000000000000e+000  0.0000000000000000e+000  0.0000000000000000e+000  0.0000000000000000e+000  5.0044996773321471e-001  4.6143655129722114e-002  0.0000000000000000e+000  0.0000000000000000e+000 -8.4392838668543940e-002  0.0000000000000000e+000 -1.0724805033867593e-001  0.0000000000000000e+000  1.6294292081728493e-001  8.3293643041651627e-002  2.0345610736841005e-001  2.2649249188639725e-001  0.0000000000000000e+000  0.0000000000000000e+000  0.0000000000000000e+000  2.4679057811485189e-001 -1.8793632080473291e-001  0.0000000000000000e+000  0.0000000000000000e+000  1.6018156168581538e-001  0.0000000000000000e+000 -2.3761820516318449e-001  0.0000000000000000e+000  1.1301997593994274e-001  1.0320071366328054e-001  0.0000000000000000e+000  0.0000000000000000e+000 -1.7710309718866976e-001  0.0000000000000000e+000
  0.0000000000000000e+000  0.0000000000000000e+000  1.4695396145583389e-001 -3.4911974080981217e-001  0.0000000000000000e+000  0.0000000000000000e+000  0.0000000000000000e+000 -1.2598275103025885e-001  0.0000000000000000e+000  0.0000000000000000e+000  0.0000000000000000e+000  1.1187854704123557e-001  0.0000000000000000e+000  0.0000000000000000e+000  0.0000000000000000e+000  0.0000000000000000e+000  1.1414113554555427e-001  0.0000000000000000e+000  0.0000000000000000e+000  0.0000000000000000e+000  0.0000000000000000e+000 -1.2185955771082940e-001  1.8462347484865343e-001  0.0000000000000000e+000  0.0000000000000000e+000 -5.0825289318470324e-001  0.0000000000000000e+000  3.1870113939149303e-001  0.0000000000000000e+000  3.0308518779427740e-001 -1.2595199599374350e-002 -1.4577441247042994e-001 -1.7738201259795985e-002  0.0000000000000000e+000  0.0000000000000000e+000  0.0000000000000000e+000 -8.3605247866319579e-002  3.8849022042187881e-001  0.0000000000000000e+000  0.0000000000000000e+000 -6.5008060016325156e-002  0.0000000000000000e+000  2.2935111450453988e-001  0.0000000000000000e+000  2.5237343286518577e-001  9.9177370024428793e-002  0.0000000000000000e+000  0.0000000000000000e+000 -6.6492218901614553e-002  0.0000000000000000e+000
  2.6326916739950484e-001  1.4090065531950519e-001  0.0000000000000000e+000  0.0000000000000000e+000  0.0000000000000000e+000  0.0000000000000000e+000  0.0000000000000000e+000  0.0000000000000000e+000  0.0000000000000000e+000 -2.7686661654355597e-003  0.0000000000000000e+000  0.0000000000000000e+000  0.0000000000000000e+000  0.0000000000000000e+000 -1.3369606930742362e-001  0.0000000000000000e+000  0.0000000000000000e+000  1.4312887067970692e-001 -5.4471206783041744e-002 -2.2873489871719899e-001  0.0000000000000000e+000  0.0000000000000000e+000  0.0000000000000000e+000  0.0000000000000000e+000  4.0913062232202507e-003  0.0000000000000000e+000  4.2231745341427102e-001  0.0000000000000000e+000  5.6801790249005735e-001  0.0000000000000000e+000  0.0000000000000000e+000  0.0000000000000000e+000  0.0000000000000000e+000  2.8176661793745578e-001 -1.2981590937420470e-001  0.0000000000000000e+000  0.0000000000000000e+000  0.0000000000000000e+000  9.1944509191408036e-002  0.0000000000000000e+000  0.0000000000000000e+000  0.0000000000000000e+000  0.0000000000000000e+000  0.0000000000000000e+000  0.0000000000000000e+000  0.0000000000000000e+000 -1.2392911023566339e-001  0.0000000000000000e+000  0.0000000000000000e+000 -4.4284476314635285e-001
  0.0000000000000000e+000  0.0000000000000000e+000  0.0000000000000000e+000  0.0000000000000000e+000  1.6195857683536710e-001 -2.0937601886022916e-001 -5.7321575937281721e-001  0.0000000000000000e+000  2.5307263368959299e-001  0.0000000000000000e+000  8.7843183545569956e-002  0.0000000000000000e+000  1.3254826657296806e-001  5.6694249523693852e-001  0.0000000000000000e+000  1.6859470050481673e-001  0.0000000000000000e+000  0.0000000000000000e+000  0.0000000000000000e+000  0.0000000000000000e+000  6.8733914729229295e-003  0.0000000000000000e+000  0.0000000000000000e+000 -2.8248543132223947e-001  0.0000000000000000e+000  0.0000000000000000e+000  0.0000000000000000e+000  0.0000000000000000e+000  0.0000000000000000e+000  0.0000000000000000e+000  0.0000000000000000e+000  0.0000000000000000e+000  0.0000000000000000e+000  0.0000000000000000e+000  0.0000000000000000e+000 -2.0443140729584217e-001  0.0000000000000000e+000  0.0000000000000000e+000  0.0000000000000000e+000 -2.7272483298661505e-002  0.0000000000000000e+000  1.7486849026805873e-001  0.0000000000000000e+000  7.7494146602837183e-002  0.0000000000000000e+000  0.0000000000000000e+000  0.0000000000000000e+000  5.6657046241674169e-002  0.0000000000000000e+000  0.0000000000000000e+000
  0.0000000000000000e+000  0.0000000000000000e+000 -3.1710887180623182e-001 -1.1089545070521679e-001  0.0000000000000000e+000  0.0000000000000000e+000  0.0000000000000000e+000  3.2230687464384988e-001  0.0000000000000000e+000  0.0000000000000000e+000  0.0000000000000000e+000  4.6168412989885954e-001  0.0000000000000000e+000  0.0000000000000000e+000  0.0000000000000000e+000  0.0000000000000000e+000 -1.1267978404098049e-001  0.0000000000000000e+000  0.0000000000000000e+000  0.0000000000000000e+000  0.0000000000000000e+000 -5.5920001028775888e-002 -2.4650140508113871e-001  0.0000000000000000e+000  0.0000000000000000e+000 -3.5043985875143679e-002  0.0000000000000000e+000  3.3208865567628643e-001  0.0000000000000000e+000 -1.6887231621816046e-001 -9.9364937603823714e-002 -3.5594651020620899e-001  5.1538007374869792e-002  0.0000000000000000e+000  0.0000000000000000e+000  0.0000000000000000e+000  1.5208375122507750e-002 -1.0694198820315481e-001  0.0000000000000000e+000  0.0000000000000000e+000 -1.2498829032875196e-001  0.0000000000000000e+000  1.7624307576558823e-001  0.0000000000000000e+000 -1.9063432392586477e-001 -3.4574886591206355e-001  0.0000000000000000e+000  0.0000000000000000e+000 -5.6471225849645673e-003  0.0000000000000000e+000
  0.0000000000000000e+000  0.0000000000000000e+000  0.0000000000000000e+000  0.0000000000000000e+000 -2.8581081650024232e-001  3.6728513329877649e-001 -1.6242002983354425e-001  0.0000000000000000e+000  5.5773785874281612e-002  0.0000000000000000e+000  1.5627302827688153e-001  0.0000000000000000e+000 -5.5584074480505374e-001  3.0413547966537247e-001  0.0000000000000000e+000  2.4624868750139826e-002  0.0000000000000000e+000  0.0000000000000000e+000  0.0000000000000000e+000  0.0000000000000000e+000  1.6526190287709608e-001  0.0000000000000000e+000  0.0000000000000000e+000  3.9817941154886366e-001  0.0000000000000000e+000  0.0000000000000000e+000  0.0000000000000000e+000  0.0000000000000000e+000  0.0000000000000000e+000  0.0000000000000000e+000  0.0000000000000000e+000  0.0000000000000000e+000  0.0000000000000000e+000  0.0000000000000000e+000  0.0000000000000000e+000  8.4440264834389656e-002  0.0000000000000000e+000  0.0000000000000000e+000  0.0000000000000000e+000  1.5904711151608272e-001  0.0000000000000000e+000  1.7989188266877348e-001  0.0000000000000000e+000 -1.5649869165903690e-001  0.0000000000000000e+000  0.0000000000000000e+000  0.0000000000000000e+000  2.2869291062645478e-001  0.0000000000000000e+000  0.0000000000000000e+000
  0.0000000000000000e+000  0.0000000000000000e+000 -1.7833210609622915e-001  2.2022248069577616e-001  0.0000000000000000e+000  0.0000000000000000e+000  0.0000000000000000e+000  3.1882211567689661e-001  0.0000000000000000e+000  0.0000000000000000e+000  0.0000000000000000e+000 -2.6522933518771813e-001  0.0000000000000000e+000  0.0000000000000000e+000  0.0000000000000000e+000  0.0000000000000000e+000  2.2997636539445088e-001  0.0000000000000000e+000  0.0000000000000000e+000  0.0000000000000000e+000  0.0000000000000000e+000  1.5750837812134302e-001  1.2691395291780652e-001  0.0000000000000000e+000  0.0000000000000000e+000 -3.2177390218635421e-001  0.0000000000000000e+000  1.0970649815267804e-001  0.0000000000000000e+000 -2.5852971827443660e-001 -3.4065956769153549e-001  1.1668464181741894e-001  1.3092959355171616e-001  0.0000000000000000e+000  0.0000000000000000e+000  0.0000000000000000e+000  4.2660306837914008e-001  1.3381101184814231e-001  0.0000000000000000e+000  0.0000000000000000e+000 -3.1000456003256516e-001  0.0000000000000000e+000 -9.9861874677987322e-002  0.0000000000000000e+000  6.5372219802565024e-002  1.0825386806248136e-001  0.0000000000000000e+000  0.0000000000000000e+000  5.2142253014331820e-002  0.0000000000000000e+000
  0.0000000000000000e+000  0.0000000000000000e+000  0.0000000000000000e+000  0.0000000000000000e+000  6.8970468682813077e-002 -2.3199001417230125e-001 -2.8569538780965636e-001  0.0000000000000000e+000 -6.4357835663276491e-002  0.0000000000000000e+000  3.5651745901367587e-001  0.0000000000000000e+000 -7.4754174134555595e-002 -1.7234867542203330e-001  0.0000000000000000e+000  1.8288208959123145e-001  0.0000000000000000e+000  0.0000000000000000e+000  0.0000000000000000e+000  0.0000000000000000e+000 -3.2945985914403703e-001  0.0000000000000000e+000  0.0000000000000000e+000  5.3879185527867390e-001  0.0000000000000000e+000  0.0000000000000000e+000  0.0000000000000000e+000  0.0000000000000000e+000  0.0000000000000000e+000  0.0000000000000000e+000  0.0000000000000000e+000  0.0000000000000000e+000  0.0000000000000000e+000  0.0000000000000000e+000  0.0000000000000000e+000  4.3387847484357228e-002  0.0000000000000000e+000  0.0000000000000000e+000  0.0000000000000000e+000 -3.4954638813719303e-002  0.0000000000000000e+000 -4.8842138227577228e-002  0.0000000000000000e+000  3.7006520915116731e-001  0.0000000000000000e+000  0.0000000000000000e+000  0.0000000000000000e+000 -3.4429421244835573e-001  0.0000000000000000e+000  0.0000000000000000e+000
  0.0000000000000000e+000  0.0000000000000000e+000  3.6517403141694937e-001 -1.1713171286127083e-001  0.0000000000000000e+000  0.0000000000000000e+000  0.0000000000000000e+000 -7.5238478756020841e-002  0.0000000000000000e+000  0.0000000000000000e+000  0.0000000000000000e+000 -2.3544405004640656e-001  0.0000000000000000e+000  0.0000000000000000e+000  0.0000000000000000e+000  0.0000000000000000e+000 -2.7754233018842961e-001  0.0000000000000000e+000  0.0000000000000000e+000  0.0000000000000000e+000  0.0000000000000000e+000  3.5105239172655056e-001 -5.1224687542427892e-002  0.0000000000000000e+000  0.0000000000000000e+000  2.0382719109014250e-002  0.0000000000000000e+000  1.7613942478381353e-001  0.0000000000000000e+000  3.6630853515055295e-002 -1.0616747729175982e-001 -2.7792573651061664e-001  4.0922348895754823e-001  0.0000000000000000e+000  0.0000000000000000e+000  0.0000000000000000e+000 -1.8824542114625409e-001  1.2237659418485185e-001  0.0000000000000000e+000  0.0000000000000000e+000 -1.8756051586355499e-001  0.0000000000000000e+000 -3.7576594243698719e-001  0.0000000000000000e+000 -2.2206340649720388e-001 -1.3355932772282492e-001  0.0000000000000000e+000  0.0000000000000000e+000  7.8992211772978826e-002  0.0000000000000000e+000
  0.0000000000000000e+000  0.0000000000000000e+000 -3.5687573263027796e-003 -3.0262574608704773e-001  0.0000000000000000e+000  0.0000000000000000e+000  0.0000000000000000e+000  2.2142000337521869e-001  0.0000000000000000e+000  0.0000000000000000e+000  0.0000000000000000e+000 -4.3973666740760348e-001  0.0000000000000000e+000  0.0000000000000000e+000  0.0000000000000000e+000  0.0000000000000000e+000  5.8749802376160870e-002  0.0000000000000000e+000  0.0000000000000000e+000  0.0000000000000000e+000  0.0000000000000000e+000  1.3324884703249432e-001  2.2314449185093486e-002  0.0000000000000000e+000  0.0000000000000000e+000  1.7228623233197199e-001  0.0000000000000000e+000  1.4364472266107511e-001  0.0000000000000000e+000  2.3606174741547087e-001  7.2582412115958742e-002 -5.4961492509947980e-002 -2.8089808377030928e-001  0.0000000000000000e+000  0.0000000000000000e+000  0.0000000000000000e+000  3.0490368019800823e-001  7.2953642079644429e-002  0.0000000000000000e+000  0.0000000000000000e+000  1.9735475563271301e-001  0.0000000000000000e+000  2.3318266968373244e-001  0.0000000000000000e+000 -4.6564765275700448e-001 -3.9570444170634475e-002  0.0000000000000000e+000  0.0000000000000000e+000 -2.0264681079034039e-001  0.0000000000000000e+000
  2.3951096845971284e-001 -4.9730582894217917e-002  0.0000000000000000e+000  0.0000000000000000e+000  0.0000000000000000e+000  0.0000000000000000e+000  0.0000000000000000e+000  0.0000000000000000e+000  0.0000000000000000e+000 -4.8481016634371693e-001  0.0000000000000000e+000  0.0000000000000000e+000  0.0000000000000000e+000  0.0000000000000000e+000  3.0088929850803037e-001  0.0000000000000000e+000  0.0000000000000000e+000  2.3067315650048575e-001  6.9191949052873125e-002  5.1547560656818170e-001  0.0000000000000000e+000  0.0000000000000000e+000  0.0000000000000000e+000  0.0000000000000000e+000 -1.9822850669416728e-001  0.0000000000000000e+000  3.3065913493576510e-001  0.0000000000000000e+000 -2.5746022368398142e-001  0.0000000000000000e+000  0.0000000000000000e+000  0.0000000000000000e+000  0.0000000000000000e+000  1.8156509689632211e-001 -1.8687377295188955e-002  0.0000000000000000e+000  0.0000000000000000e+000  0.0000000000000000e+000 -1.6119616069658163e-001  0.0000000000000000e+000  0.0000000000000000e+000  0.0000000000000000e+000  0.0000000000000000e+000  0.0000000000000000e+000  0.0000000000000000e+000  0.0000000000000000e+000 -1.1507636332757737e-001  0.0000000000000000e+000  0.0000000000000000e+000 -5.8444166448925750e-002
  0.0000000000000000e+000  0.0000000000000000e+000  0.0000000000000000e+000  0.0000000000000000e+000 -6.9649822894428143e-002 -6.9455624648940228e-001 -1.9621128061540882e-001  0.0000000000000000e+000 -2.7139462880078857e-001  0.0000000000000000e+000 -1.8242413016963549e-001  0.0000000000000000e+000 -1.3339859999359813e-001  3.1790726693606587e-002  0.0000000000000000e+000 -3.7704839564168813e-001  0.0000000000000000e+000  0.0000000000000000e+000  0.0000000000000000e+000  0.0000000000000000e+000  1.8067832828759564e-001  0.0000000000000000e+000  0.0000000000000000e+000  1.1252920442923957e-001  0.0000000000000000e+000  0.0000000000000000e+000  0.0000000000000000e+000  0.0000000000000000e+000  0.0000000000000000e+000  0.0000000000000000e+000  0.0000000000000000e+000  0.0000000000000000e+000  0.0000000000000000e+000  0.0000000000000000e+000  0.0000000000000000e+000  2.3372303226172042e-001  0.0000000000000000e+000  0.0000000000000000e+000  0.0000000000000000e+000  1.7655560232369011e-001  0.0000000000000000e+000  2.8995886744349691e-002  0.0000000000000000e+000 -2.7259414134218996e-001  0.0000000000000000e+000  0.0000000000000000e+000  0.0000000000000000e+000  9.0870631469501112e-003  0.0000000000000000e+000  0.0000000000000000e+000
  0.0000000000000000e+000  0.0000000000000000e+000 -1.8247479818261905e-001 -4.0828653406938770e-001  0.0000000000000000e+000  0.0000000000000000e+000  0.0000000000000000e+000 -8.6394128021591896e-002  0.0000000000000000e+000  0.0000000000000000e+000  0.0000000000000000e+000 -1.6717614824473465e-001  0.0000000000000000e+000  0.0000000000000000e+000  0.0000000000000000e+000  0.0000000000000000e+000  1.6208463990652108e-001  0.0000000000000000e+000  0.0000000000000000e+000  0.0000000000000000e+000  0.0000000000000000e+000 -1.9968308350617237e-002 -4.2641976376539703e-001  0.0000000000000000e+000  0.0000000000000000e+000 -2.4973546674232061e-001  0.0000000000000000e+000 -2.2743846577264390e-001  0.0000000000000000e+000 -9.8029975426085811e-002  1.1018958019292244e-002  3.3435559338975497e-002 -2.4252302242033222e-001  0.0000000000000000e+000  0.0000000000000000e+000  0.0000000000000000e+000 -2.3065037658665155e-001 -9.4458264105101455e-002  0.0000000000000000e+000  0.0000000000000000e+000 -2.7270181684903466e-001  0.0000000000000000e+000 -8.5105512086217208e-002  0.0000000000000000e+000 -1.9840892374293556e-001  2.0738733213820026e-001  0.0000000000000000e+000  0.0000000000000000e+000  3.8238693011649838e-001  0.0000000000000000e+000
  3.8700385751094918e-001 -3.4051161714333467e-001  0.0000000000000000e+000  0.0000000000000000e+000  0.0000000000000000e+000  0.0000000000000000e+000  0.0000000000000000e+000  0.0000000000000000e+000  0.0000000000000000e+000 -1.7414793843181786e-003  0.0000000000000000e+000  0.0000000000000000e+000  0.0000000000000000e+000  0.0000000000000000e+000 -1.5979490574739352e-002  0.0000000000000000e+000  0.0000000000000000e+000 -2.2106444824092514e-001 -3.6646767426223648e-001  3.3084127543214475e-001  0.0000000000000000e+000  0.0000000000000000e+000  0.0000000000000000e+000  0.0000000000000000e+000  4.8460338956942861e-001  0.0000000000000000e+000 -1.9868295335117081e-001  0.0000000000000000e+000  7.8244920246405336e-002  0.0000000000000000e+000  0.0000000000000000e+000  0.0000000000000000e+000  0.0000000000000000e+000 -3.4108106390415560e-003 -1.0808880533989240e-001  0.0000000000000000e+000  0.0000000000000000e+000  0.0000000000000000e+000 -2.6267395812573639e-002  0.0000000000000000e+000  0.0000000000000000e+000  0.0000000000000000e+000  0.0000000000000000e+000  0.0000000000000000e+000  0.0000000000000000e+000  0.0000000000000000e+000  3.1659960300421058e-001  0.0000000000000000e+000  0.0000000000000000e+000 -2.1986300974627682e-001
