# Supplementary material for: An adaptive dimension differential evolution algorithm based on ranking scheme for global optimization
Source: PeerJ Comput Sci. 2022 Jun 17;8:e1007. doi: 10.7717/peerj-cs.1007 (PMC9299288; doi:10.7717/peerj-cs.1007)
Supplement: Supplemental Information 1 [file peerj-cs-08-1007-s001.zip › code/input_data/M_18_D10.txt]

 -3.0784412248344223e-001  0.0000000000000000e+000  0.0000000000000000e+000  0.0000000000000000e+000  0.0000000000000000e+000 -4.9073339616126455e-001  0.0000000000000000e+000  5.9529963463705227e-001  0.0000000000000000e+000 -5.5680434188808448e-001
  0.0000000000000000e+000  5.0035979531831165e-001  8.6433022353807321e-001  0.0000000000000000e+000  5.0728097812177797e-002  0.0000000000000000e+000  0.0000000000000000e+000  0.0000000000000000e+000  0.0000000000000000e+000  0.0000000000000000e+000
  0.0000000000000000e+000 -8.6501312490210769e-001  5.0156121760879491e-001  0.0000000000000000e+000 -1.3734581823778402e-002  0.0000000000000000e+000  0.0000000000000000e+000  0.0000000000000000e+000  0.0000000000000000e+000  0.0000000000000000e+000
  0.0000000000000000e+000  0.0000000000000000e+000  0.0000000000000000e+000  8.8341552036598547e-001  0.0000000000000000e+000  0.0000000000000000e+000 -4.6115328988397586e-001  0.0000000000000000e+000  8.3154444293022600e-002  0.0000000000000000e+000
  0.0000000000000000e+000 -3.7314460683602578e-002 -3.7008237858723148e-002  0.0000000000000000e+000  9.9861805579234542e-001  0.0000000000000000e+000  0.0000000000000000e+000  0.0000000000000000e+000  0.0000000000000000e+000  0.0000000000000000e+000
  9.2495948683869911e-001  0.0000000000000000e+000  0.0000000000000000e+000  0.0000000000000000e+000  0.0000000000000000e+000  4.5079487256498768e-002  0.0000000000000000e+000  2.9287665204281510e-001  0.0000000000000000e+000 -2.3799381131443997e-001
  0.0000000000000000e+000  0.0000000000000000e+000  0.0000000000000000e+000  1.7075624125500680e-001  0.0000000000000000e+000  0.0000000000000000e+000  1.5155604092004410e-001  0.0000000000000000e+000 -9.7358773232467533e-001  0.0000000000000000e+000
  2.0556027474698643e-001  0.0000000000000000e+000  0.0000000000000000e+000  0.0000000000000000e+000  0.0000000000000000e+000 -7.6045807075644023e-001  0.0000000000000000e+000 -6.0874020243816940e-001  0.0000000000000000e+000 -9.4254241299120967e-002
  0.0000000000000000e+000  0.0000000000000000e+000  0.0000000000000000e+000 -4.3637062739024635e-001  0.0000000000000000e+000  0.0000000000000000e+000 -8.7428165352466791e-001  0.0000000000000000e+000 -2.1263176117695723e-001  0.0000000000000000e+000
 -8.6179564894661220e-002  0.0000000000000000e+000  0.0000000000000000e+000  0.0000000000000000e+000  0.0000000000000000e+000  4.2290908756151807e-001  0.0000000000000000e+000 -4.3505974029404332e-001  0.0000000000000000e+000 -7.9021769698465427e-001
