# Supplementary material for: An adaptive dimension differential evolution algorithm based on ranking scheme for global optimization
Source: PeerJ Comput Sci. 2022 Jun 17;8:e1007. doi: 10.7717/peerj-cs.1007 (PMC9299288; doi:10.7717/peerj-cs.1007)
Supplement: Supplemental Information 1 [file peerj-cs-08-1007-s001.zip › code/input_data/M_18_D100.txt]

  4.5557713946106929e-002  0.0000000000000000e+000  0.0000000000000000e+000  0.0000000000000000e+000  2.7712757504830149e-001  7.8905495130781128e-002  1.6149019364755302e-001 -1.2581997081273857e-001  0.0000000000000000e+000  0.0000000000000000e+000  0.0000000000000000e+000  3.4582001953616603e-001  1.9094808570898078e-001  5.6853194015823713e-002  0.0000000000000000e+000  0.0000000000000000e+000  0.0000000000000000e+000  0.0000000000000000e+000  0.0000000000000000e+000  0.0000000000000000e+000  0.0000000000000000e+000  0.0000000000000000e+000  1.9027567850737342e-001  0.0000000000000000e+000  2.6532083692697023e-001  0.0000000000000000e+000  0.0000000000000000e+000  3.2387329131417170e-001  3.5525077398898486e-001  0.0000000000000000e+000  0.0000000000000000e+000  0.0000000000000000e+000  0.0000000000000000e+000  0.0000000000000000e+000  1.7751843847028023e-001  0.0000000000000000e+000  0.0000000000000000e+000  0.0000000000000000e+000  0.0000000000000000e+000  0.0000000000000000e+000  0.0000000000000000e+000  0.0000000000000000e+000  0.0000000000000000e+000  0.0000000000000000e+000  0.0000000000000000e+000  0.0000000000000000e+000  0.0000000000000000e+000  0.0000000000000000e+000  0.0000000000000000e+000  0.0000000000000000e+000 -1.9724212511129979e-001  0.0000000000000000e+000  0.0000000000000000e+000  0.0000000000000000e+000  0.0000000000000000e+000  1.1847599548888262e-002  0.0000000000000000e+000  0.0000000000000000e+000 -4.3568443823831071e-002  0.0000000000000000e+000 -3.3758464843145225e-001  0.0000000000000000e+000 -1.0812376975219319e-001  1.0895074734816884e-001  0.0000000000000000e+000  0.0000000000000000e+000  0.0000000000000000e+000  5.4888264110821788e-002  0.0000000000000000e+000  2.6181536012511619e-002  0.0000000000000000e+000  1.6130689608143620e-001  0.0000000000000000e+000  0.0000000000000000e+000  0.0000000000000000e+000  6.0682680699295249e-002  0.0000000000000000e+000  0.0000000000000000e+000  0.0000000000000000e+000  9.1269731533231646e-002  0.0000000000000000e+000  4.2744583309246444e-002  2.1279323324741092e-001  0.0000000000000000e+000  0.0000000000000000e+000  0.0000000000000000e+000  1.5608691401661420e-001  0.0000000000000000e+000  0.0000000000000000e+000  0.0000000000000000e+000  1.6333686058946567e-001 -1.6149866940493060e-001  0.0000000000000000e+000  0.0000000000000000e+000  8.0125248233734910e-003  0.0000000000000000e+000  0.0000000000000000e+000  0.0000000000000000e+000  0.0000000000000000e+000  0.0000000000000000e+000
  0.0000000000000000e+000 -3.2867981618974543e-003 -1.4334612857804160e-001 -1.6030682176524924e-002  0.0000000000000000e+000  0.0000000000000000e+000  0.0000000000000000e+000  0.0000000000000000e+000  0.0000000000000000e+000  0.0000000000000000e+000 -9.5126527995441718e-002  0.0000000000000000e+000  0.0000000000000000e+000  0.0000000000000000e+000  0.0000000000000000e+000 -6.1986525949239250e-002  0.0000000000000000e+000 -4.9201336728142399e-002  0.0000000000000000e+000  0.0000000000000000e+000 -1.0172569383139288e-001 -3.2366452983277832e-001  0.0000000000000000e+000  1.6360673502491435e-001  0.0000000000000000e+000 -2.4192237170213632e-001 -1.7628513587037359e-001  0.0000000000000000e+000  0.0000000000000000e+000  0.0000000000000000e+000  2.0374637580340083e-001  1.6311034601458740e-001  6.6953456474690060e-002 -6.8675579131196526e-002  0.0000000000000000e+000  1.0506624887091581e-001  0.0000000000000000e+000  1.7691192830310118e-001  7.9061726955384319e-003 -9.1657884467474110e-004  0.0000000000000000e+000  0.0000000000000000e+000 -2.8294907445489223e-002 -1.8287540817499481e-001 -1.4798787928711687e-001  5.0536271394125518e-002 -1.4709633244983208e-001 -1.8220572131386739e-002  0.0000000000000000e+000  0.0000000000000000e+000  0.0000000000000000e+000  0.0000000000000000e+000  0.0000000000000000e+000 -3.5180186003473009e-002  0.0000000000000000e+000  0.0000000000000000e+000  0.0000000000000000e+000  4.7110361218701123e-002  0.0000000000000000e+000 -1.0174769931159354e-001  0.0000000000000000e+000  0.0000000000000000e+000  0.0000000000000000e+000  0.0000000000000000e+000  0.0000000000000000e+000  0.0000000000000000e+000  0.0000000000000000e+000  0.0000000000000000e+000  0.0000000000000000e+000  0.0000000000000000e+000 -1.5952468355926572e-001  0.0000000000000000e+000  0.0000000000000000e+000  0.0000000000000000e+000  2.2376249820214503e-001  0.0000000000000000e+000  0.0000000000000000e+000 -4.6699968632905264e-001  0.0000000000000000e+000  0.0000000000000000e+000  0.0000000000000000e+000  0.0000000000000000e+000  0.0000000000000000e+000 -8.2240342981238237e-002  0.0000000000000000e+000 -3.3623520750962460e-001  0.0000000000000000e+000 -7.2556662111512529e-002 -2.2138539563618392e-001  1.9811506910690335e-001  0.0000000000000000e+000  0.0000000000000000e+000  0.0000000000000000e+000  0.0000000000000000e+000  0.0000000000000000e+000 -1.9671183725810726e-002  6.2811813129575511e-002  8.2242152032274529e-002  1.2463016268789042e-002  0.0000000000000000e+000
  0.0000000000000000e+000 -1.2980968962945397e-001  8.8578406165423548e-002  2.6877728029540315e-001  0.0000000000000000e+000  0.0000000000000000e+000  0.0000000000000000e+000  0.0000000000000000e+000  0.0000000000000000e+000  0.0000000000000000e+000  2.4378560418574249e-002  0.0000000000000000e+000  0.0000000000000000e+000  0.0000000000000000e+000  0.0000000000000000e+000 -8.9927296980829338e-002  0.0000000000000000e+000  2.7097606138333435e-001  0.0000000000000000e+000  0.0000000000000000e+000 -1.2658369951570753e-001 -2.2280834969985355e-001  0.0000000000000000e+000 -2.9286398569594291e-001  0.0000000000000000e+000  2.8903779000039148e-001 -1.4443814867452112e-001  0.0000000000000000e+000  0.0000000000000000e+000  0.0000000000000000e+000  1.9102285218174281e-001  1.2561264916328690e-001 -9.1522040613735034e-002  1.9335447442327944e-001  0.0000000000000000e+000 -2.3317929228185316e-001  0.0000000000000000e+000  1.6813155618847894e-001  1.6457030246324510e-002 -6.9604855054971729e-002  0.0000000000000000e+000  0.0000000000000000e+000 -2.5487169136270450e-002 -1.1726493327560376e-001  7.5855862046743827e-002  4.5735130164403073e-002  9.3538496635515292e-002 -5.5981327472046580e-002  0.0000000000000000e+000  0.0000000000000000e+000  0.0000000000000000e+000  0.0000000000000000e+000  0.0000000000000000e+000  1.4094122842817641e-001  0.0000000000000000e+000  0.0000000000000000e+000  0.0000000000000000e+000  1.2069923520632372e-002  0.0000000000000000e+000  1.2593483943348999e-001  0.0000000000000000e+000  0.0000000000000000e+000  0.0000000000000000e+000  0.0000000000000000e+000  0.0000000000000000e+000  0.0000000000000000e+000  0.0000000000000000e+000  0.0000000000000000e+000  0.0000000000000000e+000  0.0000000000000000e+000 -1.0255960728301126e-002  0.0000000000000000e+000  0.0000000000000000e+000  0.0000000000000000e+000 -5.7467766208950347e-002  0.0000000000000000e+000  0.0000000000000000e+000 -2.3977598576123135e-001  0.0000000000000000e+000  0.0000000000000000e+000  0.0000000000000000e+000  0.0000000000000000e+000  0.0000000000000000e+000  5.6143264053657188e-002  0.0000000000000000e+000  2.3838271756662507e-001  0.0000000000000000e+000  1.7182228088019205e-001  4.3352748626337013e-002  8.3497278865804561e-002  0.0000000000000000e+000  0.0000000000000000e+000  0.0000000000000000e+000  0.0000000000000000e+000  0.0000000000000000e+000  1.1983212780587299e-001 -2.4698948307782753e-001  1.8494457271890541e-001 -2.0125595160949294e-001  0.0000000000000000e+000
  0.0000000000000000e+000 -8.0991624943908769e-002  3.4168069205057550e-001 -1.3640145139297385e-002  0.0000000000000000e+000  0.0000000000000000e+000  0.0000000000000000e+000  0.0000000000000000e+000  0.0000000000000000e+000  0.0000000000000000e+000 -5.4867379477816558e-002  0.0000000000000000e+000  0.0000000000000000e+000  0.0000000000000000e+000  0.0000000000000000e+000 -1.5041973285771009e-002  0.0000000000000000e+000  1.1612568641639048e-001  0.0000000000000000e+000  0.0000000000000000e+000  2.6919576866609402e-001 -5.2182003987422641e-002  0.0000000000000000e+000 -5.1191544092806671e-002  0.0000000000000000e+000 -7.3233254467360065e-002 -3.6182687554346254e-002  0.0000000000000000e+000  0.0000000000000000e+000  0.0000000000000000e+000 -2.3700974881860631e-001  3.7614041176433244e-002  6.5493851077043877e-002 -2.0202407582652931e-001  0.0000000000000000e+000 -1.7598536074157800e-001  0.0000000000000000e+000 -3.0600622694201840e-001 -4.3110817224145337e-002  3.0718774855338957e-002  0.0000000000000000e+000  0.0000000000000000e+000 -1.4029089079866114e-001  1.7945637607058060e-001 -2.3218898303013238e-001  3.3850242816627282e-002 -1.5535642294325047e-001 -1.6656538644155411e-001  0.0000000000000000e+000  0.0000000000000000e+000  0.0000000000000000e+000  0.0000000000000000e+000  0.0000000000000000e+000  1.9934864495059940e-001  0.0000000000000000e+000  0.0000000000000000e+000  0.0000000000000000e+000 -6.1018227455256827e-002  0.0000000000000000e+000 -3.3386294593402499e-001  0.0000000000000000e+000  0.0000000000000000e+000  0.0000000000000000e+000  0.0000000000000000e+000  0.0000000000000000e+000  0.0000000000000000e+000  0.0000000000000000e+000  0.0000000000000000e+000  0.0000000000000000e+000  0.0000000000000000e+000 -8.2825637657278309e-002  0.0000000000000000e+000  0.0000000000000000e+000  0.0000000000000000e+000  2.0366765426769978e-001  0.0000000000000000e+000  0.0000000000000000e+000 -1.5944120163100942e-001  0.0000000000000000e+000  0.0000000000000000e+000  0.0000000000000000e+000  0.0000000000000000e+000  0.0000000000000000e+000 -5.1922451535138664e-002  0.0000000000000000e+000  1.2001596839530591e-001  0.0000000000000000e+000  1.2273130600791975e-001 -7.8363440846757518e-002 -6.6602408547713030e-002  0.0000000000000000e+000  0.0000000000000000e+000  0.0000000000000000e+000  0.0000000000000000e+000  0.0000000000000000e+000 -2.4136370014150962e-001 -1.6919006079075519e-001 -2.3529667022013506e-002 -1.6586825508114561e-001  0.0000000000000000e+000
  9.0168262987067191e-002  0.0000000000000000e+000  0.0000000000000000e+000  0.0000000000000000e+000 -2.5486434112792028e-001 -6.9079894767135983e-002  2.0951991573550038e-001 -5.7403204945676009e-002  0.0000000000000000e+000  0.0000000000000000e+000  0.0000000000000000e+000  2.8866433779021906e-002  2.2376241382395726e-001  1.1215606328963194e-001  0.0000000000000000e+000  0.0000000000000000e+000  0.0000000000000000e+000  0.0000000000000000e+000  0.0000000000000000e+000  0.0000000000000000e+000  0.0000000000000000e+000  0.0000000000000000e+000 -2.3121994971688209e-001  0.0000000000000000e+000  3.7552846429384562e-001  0.0000000000000000e+000  0.0000000000000000e+000 -1.6533111130466563e-001  7.2493755784559272e-002  0.0000000000000000e+000  0.0000000000000000e+000  0.0000000000000000e+000  0.0000000000000000e+000  0.0000000000000000e+000  7.3325910939494393e-002  0.0000000000000000e+000  0.0000000000000000e+000  0.0000000000000000e+000  0.0000000000000000e+000  0.0000000000000000e+000  0.0000000000000000e+000  0.0000000000000000e+000  0.0000000000000000e+000  0.0000000000000000e+000  0.0000000000000000e+000  0.0000000000000000e+000  0.0000000000000000e+000  0.0000000000000000e+000  0.0000000000000000e+000  0.0000000000000000e+000  2.0197255944923181e-001  0.0000000000000000e+000  0.0000000000000000e+000  0.0000000000000000e+000  0.0000000000000000e+000 -3.8226160139805582e-001  0.0000000000000000e+000  0.0000000000000000e+000  2.6430779243596825e-001  0.0000000000000000e+000  6.8529941634686634e-003  0.0000000000000000e+000  1.7874159013546861e-001 -2.4078482739368787e-001  0.0000000000000000e+000  0.0000000000000000e+000  0.0000000000000000e+000  1.0078766623626084e-001  0.0000000000000000e+000 -1.3264146033703214e-001  0.0000000000000000e+000  1.1052003355518851e-001  0.0000000000000000e+000  0.0000000000000000e+000  0.0000000000000000e+000  2.2664094515816893e-001  0.0000000000000000e+000  0.0000000000000000e+000  0.0000000000000000e+000 -1.5302064867744430e-001  0.0000000000000000e+000 -1.1720797490071655e-001  8.7883665513458734e-002  0.0000000000000000e+000  0.0000000000000000e+000  0.0000000000000000e+000  3.1742476780922839e-002  0.0000000000000000e+000  0.0000000000000000e+000  0.0000000000000000e+000  4.6602399996857391e-002  5.4543293680056927e-002  0.0000000000000000e+000  0.0000000000000000e+000 -2.9983929277828442e-001  0.0000000000000000e+000  0.0000000000000000e+000  0.0000000000000000e+000  0.0000000000000000e+000  0.0000000000000000e+000
 -2.0346659614326262e-001  0.0000000000000000e+000  0.0000000000000000e+000  0.0000000000000000e+000  2.9620208559258743e-001  1.1257465645154532e-001  1.5924373394401395e-001  1.1423742856317244e-001  0.0000000000000000e+000  0.0000000000000000e+000  0.0000000000000000e+000 -2.7368746936489202e-001  1.6241244925209136e-001 -5.9354866457514421e-004  0.0000000000000000e+000  0.0000000000000000e+000  0.0000000000000000e+000  0.0000000000000000e+000  0.0000000000000000e+000  0.0000000000000000e+000  0.0000000000000000e+000  0.0000000000000000e+000 -3.6445904996380268e-001  0.0000000000000000e+000 -1.9007939989097303e-001  0.0000000000000000e+000  0.0000000000000000e+000  2.0521690138776799e-001  2.9804284432949503e-002  0.0000000000000000e+000  0.0000000000000000e+000  0.0000000000000000e+000  0.0000000000000000e+000  0.0000000000000000e+000 -2.0069293839374841e-001  0.0000000000000000e+000  0.0000000000000000e+000  0.0000000000000000e+000  0.0000000000000000e+000  0.0000000000000000e+000  0.0000000000000000e+000  0.0000000000000000e+000  0.0000000000000000e+000  0.0000000000000000e+000  0.0000000000000000e+000  0.0000000000000000e+000  0.0000000000000000e+000  0.0000000000000000e+000  0.0000000000000000e+000  0.0000000000000000e+000  6.9914143936313927e-003  0.0000000000000000e+000  0.0000000000000000e+000  0.0000000000000000e+000  0.0000000000000000e+000  2.2493907169395908e-002  0.0000000000000000e+000  0.0000000000000000e+000 -9.7783990129188411e-002  0.0000000000000000e+000  2.1792995149839553e-002  0.0000000000000000e+000 -2.5592817740878859e-001 -1.1735538723526848e-001  0.0000000000000000e+000  0.0000000000000000e+000  0.0000000000000000e+000  8.1646976987281850e-003  0.0000000000000000e+000  1.9708512028174213e-001  0.0000000000000000e+000  1.1636072602092398e-001  0.0000000000000000e+000  0.0000000000000000e+000  0.0000000000000000e+000  2.9347091208441672e-001  0.0000000000000000e+000  0.0000000000000000e+000  0.0000000000000000e+000 -2.3141800698950307e-001  0.0000000000000000e+000  9.6548398834674753e-002  2.3348388795492397e-001  0.0000000000000000e+000  0.0000000000000000e+000  0.0000000000000000e+000 -1.6643658871846162e-001  0.0000000000000000e+000  0.0000000000000000e+000  0.0000000000000000e+000 -1.9847331592839779e-001 -1.4409023282658645e-001  0.0000000000000000e+000  0.0000000000000000e+000 -1.8049305670764279e-001  0.0000000000000000e+000  0.0000000000000000e+000  0.0000000000000000e+000  0.0000000000000000e+000  0.0000000000000000e+000
  2.2627624907822491e-001  0.0000000000000000e+000  0.0000000000000000e+000  0.0000000000000000e+000 -1.5068398948636946e-001 -2.0886443931200874e-001  1.3224845359579879e-001  1.4136791147699881e-001  0.0000000000000000e+000  0.0000000000000000e+000  0.0000000000000000e+000  1.6589752253074205e-001  3.5094029411038570e-002  3.3421059038736059e-002  0.0000000000000000e+000  0.0000000000000000e+000  0.0000000000000000e+000  0.0000000000000000e+000  0.0000000000000000e+000  0.0000000000000000e+000  0.0000000000000000e+000  0.0000000000000000e+000 -1.8580540336065553e-002  0.0000000000000000e+000 -2.0918160191087723e-001  0.0000000000000000e+000  0.0000000000000000e+000 -2.4546854537090303e-003 -1.0376100898655374e-001  0.0000000000000000e+000  0.0000000000000000e+000  0.0000000000000000e+000  0.0000000000000000e+000  0.0000000000000000e+000 -4.1117277259284740e-002  0.0000000000000000e+000  0.0000000000000000e+000  0.0000000000000000e+000  0.0000000000000000e+000  0.0000000000000000e+000  0.0000000000000000e+000  0.0000000000000000e+000  0.0000000000000000e+000  0.0000000000000000e+000  0.0000000000000000e+000  0.0000000000000000e+000  0.0000000000000000e+000  0.0000000000000000e+000  0.0000000000000000e+000  0.0000000000000000e+000 -5.4829146173722920e-002  0.0000000000000000e+000  0.0000000000000000e+000  0.0000000000000000e+000  0.0000000000000000e+000 -9.1539629646212803e-003  0.0000000000000000e+000  0.0000000000000000e+000 -6.4442892391561743e-002  0.0000000000000000e+000  3.0642609399629900e-002  0.0000000000000000e+000  2.5444303131446327e-001  1.1340230455287539e-001  0.0000000000000000e+000  0.0000000000000000e+000  0.0000000000000000e+000  2.2357732099808858e-001  0.0000000000000000e+000 -4.6592306938758932e-002  0.0000000000000000e+000 -8.0250107326146652e-002  0.0000000000000000e+000  0.0000000000000000e+000  0.0000000000000000e+000  5.5931433153599919e-001  0.0000000000000000e+000  0.0000000000000000e+000  0.0000000000000000e+000  3.3967749721390515e-002  0.0000000000000000e+000  2.1477326742844075e-001  1.2586428327884644e-001  0.0000000000000000e+000  0.0000000000000000e+000  0.0000000000000000e+000  5.9003762513344972e-002  0.0000000000000000e+000  0.0000000000000000e+000  0.0000000000000000e+000 -8.6826533929555444e-002 -1.5237552084305719e-001  0.0000000000000000e+000  0.0000000000000000e+000  4.5164533885082014e-001  0.0000000000000000e+000  0.0000000000000000e+000  0.0000000000000000e+000  0.0000000000000000e+000  0.0000000000000000e+000
 -1.2517250085283314e-002  0.0000000000000000e+000  0.0000000000000000e+000  0.0000000000000000e+000 -2.6033946596499674e-001  5.6947990891888962e-002  1.8128453298391109e-001  8.0450347065803215e-002  0.0000000000000000e+000  0.0000000000000000e+000  0.0000000000000000e+000 -2.7547194542408904e-001  3.9937587186978728e-002  5.1956970331824592e-001  0.0000000000000000e+000  0.0000000000000000e+000  0.0000000000000000e+000  0.0000000000000000e+000  0.0000000000000000e+000  0.0000000000000000e+000  0.0000000000000000e+000  0.0000000000000000e+000  1.0046157426423623e-001  0.0000000000000000e+000 -3.6188526257886500e-001  0.0000000000000000e+000  0.0000000000000000e+000  7.2448578728228324e-002  2.2739493861117559e-002  0.0000000000000000e+000  0.0000000000000000e+000  0.0000000000000000e+000  0.0000000000000000e+000  0.0000000000000000e+000  9.1676290739714450e-002  0.0000000000000000e+000  0.0000000000000000e+000  0.0000000000000000e+000  0.0000000000000000e+000  0.0000000000000000e+000  0.0000000000000000e+000  0.0000000000000000e+000  0.0000000000000000e+000  0.0000000000000000e+000  0.0000000000000000e+000  0.0000000000000000e+000  0.0000000000000000e+000  0.0000000000000000e+000  0.0000000000000000e+000  0.0000000000000000e+000 -9.1466186328408583e-002  0.0000000000000000e+000  0.0000000000000000e+000  0.0000000000000000e+000  0.0000000000000000e+000  5.3763504610026297e-002  0.0000000000000000e+000  0.0000000000000000e+000  2.7789711616817536e-001  0.0000000000000000e+000  3.6293725209278600e-002  0.0000000000000000e+000 -4.5683708187667676e-002  1.0783645709004402e-001  0.0000000000000000e+000  0.0000000000000000e+000  0.0000000000000000e+000  1.5094903647161029e-001  0.0000000000000000e+000  8.3527037314821473e-002  0.0000000000000000e+000  3.9157046190440764e-001  0.0000000000000000e+000  0.0000000000000000e+000  0.0000000000000000e+000 -1.4503255090043710e-001  0.0000000000000000e+000  0.0000000000000000e+000  0.0000000000000000e+000  1.8437150567673419e-001  0.0000000000000000e+000 -1.3728460324964845e-001  3.6546240195091964e-002  0.0000000000000000e+000  0.0000000000000000e+000  0.0000000000000000e+000  1.2526168578531977e-001  0.0000000000000000e+000  0.0000000000000000e+000  0.0000000000000000e+000  7.3680779395696949e-002 -6.2247255706640928e-002  0.0000000000000000e+000  0.0000000000000000e+000  4.5513828339082381e-003  0.0000000000000000e+000  0.0000000000000000e+000  0.0000000000000000e+000  0.0000000000000000e+000  0.0000000000000000e+000
  0.0000000000000000e+000  0.0000000000000000e+000  0.0000000000000000e+000  0.0000000000000000e+000  0.0000000000000000e+000  0.0000000000000000e+000  0.0000000000000000e+000  0.0000000000000000e+000  2.2038053113102196e-001 -2.4908072490094177e-001  0.0000000000000000e+000  0.0000000000000000e+000  0.0000000000000000e+000  0.0000000000000000e+000  7.5503487618998805e-002  0.0000000000000000e+000  1.0612125459615551e-001  0.0000000000000000e+000 -1.1576084203399581e-001  2.0824019152319437e-001  0.0000000000000000e+000  0.0000000000000000e+000  0.0000000000000000e+000  0.0000000000000000e+000  0.0000000000000000e+000  0.0000000000000000e+000  0.0000000000000000e+000  0.0000000000000000e+000  0.0000000000000000e+000  1.1448562015965597e-001  0.0000000000000000e+000  0.0000000000000000e+000  0.0000000000000000e+000  0.0000000000000000e+000  0.0000000000000000e+000  0.0000000000000000e+000  2.9947914947665820e-002  0.0000000000000000e+000  0.0000000000000000e+000  0.0000000000000000e+000 -4.1617898905319800e-001  1.5728497458582236e-002  0.0000000000000000e+000  0.0000000000000000e+000  0.0000000000000000e+000  0.0000000000000000e+000  0.0000000000000000e+000  0.0000000000000000e+000 -1.9820128019292360e-001 -1.6369614827496431e-001  0.0000000000000000e+000  1.0101599416383865e-001  2.2685398277346508e-001  0.0000000000000000e+000 -1.2677488744969118e-001  0.0000000000000000e+000 -2.5570371738261999e-001  0.0000000000000000e+000  0.0000000000000000e+000  0.0000000000000000e+000  0.0000000000000000e+000 -2.5003977360875085e-001  0.0000000000000000e+000  0.0000000000000000e+000  1.0904207078968421e-001  8.8760528065464014e-002  2.7614867693938512e-003  0.0000000000000000e+000  4.3047587711387690e-002  0.0000000000000000e+000  0.0000000000000000e+000  0.0000000000000000e+000 -2.5027153666238527e-001 -1.4193271113459396e-001  0.0000000000000000e+000  0.0000000000000000e+000  1.8833780534122657e-001  0.0000000000000000e+000  8.7283174180071157e-002  0.0000000000000000e+000 -1.2719587686497769e-001  0.0000000000000000e+000  0.0000000000000000e+000  0.0000000000000000e+000 -1.4362652866919307e-001  0.0000000000000000e+000  0.0000000000000000e+000  0.0000000000000000e+000  0.0000000000000000e+000  0.0000000000000000e+000  0.0000000000000000e+000  0.0000000000000000e+000  1.3501437599604818e-001 -3.9075237125673912e-001  0.0000000000000000e+000  0.0000000000000000e+000  0.0000000000000000e+000  0.0000000000000000e+000  0.0000000000000000e+000  3.5517537359643428e-002
  0.0000000000000000e+000  0.0000000000000000e+000  0.0000000000000000e+000  0.0000000000000000e+000  0.0000000000000000e+000  0.0000000000000000e+000  0.0000000000000000e+000  0.0000000000000000e+000  1.6537050167667133e-001  2.4420670445798243e-001  0.0000000000000000e+000  0.0000000000000000e+000  0.0000000000000000e+000  0.0000000000000000e+000  4.4470359457092645e-001  0.0000000000000000e+000  2.4195679157193513e-002  0.0000000000000000e+000  1.5182919105354156e-001  4.3645311275311038e-001  0.0000000000000000e+000  0.0000000000000000e+000  0.0000000000000000e+000  0.0000000000000000e+000  0.0000000000000000e+000  0.0000000000000000e+000  0.0000000000000000e+000  0.0000000000000000e+000  0.0000000000000000e+000  2.5909111647298283e-001  0.0000000000000000e+000  0.0000000000000000e+000  0.0000000000000000e+000  0.0000000000000000e+000  0.0000000000000000e+000  0.0000000000000000e+000  8.3705830137360618e-002  0.0000000000000000e+000  0.0000000000000000e+000  0.0000000000000000e+000  5.4985886692732175e-002 -4.1251993145956886e-002  0.0000000000000000e+000  0.0000000000000000e+000  0.0000000000000000e+000  0.0000000000000000e+000  0.0000000000000000e+000  0.0000000000000000e+000  2.0908795713772108e-001  8.8456109791307289e-002  0.0000000000000000e+000  1.2329092671987360e-001 -5.7596094380363318e-002  0.0000000000000000e+000  1.6498676932040490e-001  0.0000000000000000e+000 -3.3240096019000145e-002  0.0000000000000000e+000  0.0000000000000000e+000  0.0000000000000000e+000  0.0000000000000000e+000 -1.4871671995614613e-001  0.0000000000000000e+000  0.0000000000000000e+000 -6.9912722756008787e-003 -4.0910832434056238e-001 -9.0016526492856658e-002  0.0000000000000000e+000  8.4661339372603950e-002  0.0000000000000000e+000  0.0000000000000000e+000  0.0000000000000000e+000  8.5123775475952831e-002 -1.9338771789443751e-001  0.0000000000000000e+000  0.0000000000000000e+000 -9.2427152607154381e-002  0.0000000000000000e+000  1.1822563801657805e-001  0.0000000000000000e+000 -1.2041933101847982e-001  0.0000000000000000e+000  0.0000000000000000e+000  0.0000000000000000e+000  7.0037282944213380e-002  0.0000000000000000e+000  0.0000000000000000e+000  0.0000000000000000e+000  0.0000000000000000e+000  0.0000000000000000e+000  0.0000000000000000e+000  0.0000000000000000e+000 -1.6120689200752547e-001  3.4314228084310332e-002  0.0000000000000000e+000  0.0000000000000000e+000  0.0000000000000000e+000  0.0000000000000000e+000  0.0000000000000000e+000  7.3061250498278635e-002
  0.0000000000000000e+000 -1.5837482487385349e-001  1.7418277413459171e-001  2.9370603103430915e-003  0.0000000000000000e+000  0.0000000000000000e+000  0.0000000000000000e+000  0.0000000000000000e+000  0.0000000000000000e+000  0.0000000000000000e+000  1.6550769763781680e-002  0.0000000000000000e+000  0.0000000000000000e+000  0.0000000000000000e+000  0.0000000000000000e+000 -1.1733410462906976e-002  0.0000000000000000e+000  5.2142881093286131e-002  0.0000000000000000e+000  0.0000000000000000e+000  9.9738722037205171e-002 -1.0357025997434333e-001  0.0000000000000000e+000 -1.8570231608713128e-001  0.0000000000000000e+000  9.3600180055901386e-002  1.3873279490577272e-002  0.0000000000000000e+000  0.0000000000000000e+000  0.0000000000000000e+000 -1.7404699207852617e-001  5.6402573922353740e-002 -1.0486485156558625e-001 -1.5990699347919995e-001  0.0000000000000000e+000  7.9558899876533938e-003  0.0000000000000000e+000  2.8079450553326990e-001  5.8446129228432198e-001  1.1875860026735548e-001  0.0000000000000000e+000  0.0000000000000000e+000  3.7419612993477312e-002  5.5237249132414248e-002 -1.7122071936970482e-001 -1.2792618130200833e-001  4.7822116131055175e-004  3.4348699430740798e-001  0.0000000000000000e+000  0.0000000000000000e+000  0.0000000000000000e+000  0.0000000000000000e+000  0.0000000000000000e+000  4.7752897609483799e-002  0.0000000000000000e+000  0.0000000000000000e+000  0.0000000000000000e+000 -6.7559184485092190e-003  0.0000000000000000e+000 -1.2750245626156700e-001  0.0000000000000000e+000  0.0000000000000000e+000  0.0000000000000000e+000  0.0000000000000000e+000  0.0000000000000000e+000  0.0000000000000000e+000  0.0000000000000000e+000  0.0000000000000000e+000  0.0000000000000000e+000  0.0000000000000000e+000  1.9943262351584379e-001  0.0000000000000000e+000  0.0000000000000000e+000  0.0000000000000000e+000  2.4204288101513694e-002  0.0000000000000000e+000  0.0000000000000000e+000  8.3903347178816576e-002  0.0000000000000000e+000  0.0000000000000000e+000  0.0000000000000000e+000  0.0000000000000000e+000  0.0000000000000000e+000  5.1312341756638714e-002  0.0000000000000000e+000 -1.5879601715556071e-001  0.0000000000000000e+000  9.4167670277927412e-002 -1.3118289123456947e-001 -1.8706557675185281e-002  0.0000000000000000e+000  0.0000000000000000e+000  0.0000000000000000e+000  0.0000000000000000e+000  0.0000000000000000e+000  1.1920086724538805e-001  8.0215461689774989e-002  8.7330841114961699e-002  2.3671347931303000e-001  0.0000000000000000e+000
  1.0972585245160768e-001  0.0000000000000000e+000  0.0000000000000000e+000  0.0000000000000000e+000  5.6453445411033608e-002 -1.8566174160481140e-003 -2.3520827164068800e-001  1.6834000291056323e-002  0.0000000000000000e+000  0.0000000000000000e+000  0.0000000000000000e+000  3.1527506597410777e-002 -2.2666408329411070e-001 -1.7322810895480406e-001  0.0000000000000000e+000  0.0000000000000000e+000  0.0000000000000000e+000  0.0000000000000000e+000  0.0000000000000000e+000  0.0000000000000000e+000  0.0000000000000000e+000  0.0000000000000000e+000 -3.0217173224318572e-001  0.0000000000000000e+000 -2.7874275478951732e-001  0.0000000000000000e+000  0.0000000000000000e+000 -3.3237719055197690e-001  1.1445473457093260e-001  0.0000000000000000e+000  0.0000000000000000e+000  0.0000000000000000e+000  0.0000000000000000e+000  0.0000000000000000e+000  3.0382415697121894e-002  0.0000000000000000e+000  0.0000000000000000e+000  0.0000000000000000e+000  0.0000000000000000e+000  0.0000000000000000e+000  0.0000000000000000e+000  0.0000000000000000e+000  0.0000000000000000e+000  0.0000000000000000e+000  0.0000000000000000e+000  0.0000000000000000e+000  0.0000000000000000e+000  0.0000000000000000e+000  0.0000000000000000e+000  0.0000000000000000e+000  1.9949471059616874e-002  0.0000000000000000e+000  0.0000000000000000e+000  0.0000000000000000e+000  0.0000000000000000e+000 -1.0283113286845731e-002  0.0000000000000000e+000  0.0000000000000000e+000 -1.0471541672356824e-002  0.0000000000000000e+000 -1.9756683022149751e-001  0.0000000000000000e+000  1.2518024044077314e-002  3.3191916693461931e-001  0.0000000000000000e+000  0.0000000000000000e+000  0.0000000000000000e+000 -9.1491195134872028e-002  0.0000000000000000e+000 -9.6545856382514894e-002  0.0000000000000000e+000  2.1520474463015016e-001  0.0000000000000000e+000  0.0000000000000000e+000  0.0000000000000000e+000  1.2025062503184542e-001  0.0000000000000000e+000  0.0000000000000000e+000  0.0000000000000000e+000 -1.6371739735263284e-002  0.0000000000000000e+000  1.3754201907819549e-001  8.4024146919633738e-002  0.0000000000000000e+000  0.0000000000000000e+000  0.0000000000000000e+000  3.6796353759002837e-001  0.0000000000000000e+000  0.0000000000000000e+000  0.0000000000000000e+000  2.2247759111928964e-001 -5.6582160357148831e-002  0.0000000000000000e+000  0.0000000000000000e+000 -3.3242003605694298e-001  0.0000000000000000e+000  0.0000000000000000e+000  0.0000000000000000e+000  0.0000000000000000e+000  0.0000000000000000e+000
 -6.9813870207194970e-002  0.0000000000000000e+000  0.0000000000000000e+000  0.0000000000000000e+000 -2.3775414063926417e-001  1.6271188310995821e-001  1.7547503755789157e-001 -2.4288744009649388e-001  0.0000000000000000e+000  0.0000000000000000e+000  0.0000000000000000e+000  1.2962214094516683e-001  6.7570047287615606e-002  5.7122831193119339e-002  0.0000000000000000e+000  0.0000000000000000e+000  0.0000000000000000e+000  0.0000000000000000e+000  0.0000000000000000e+000  0.0000000000000000e+000  0.0000000000000000e+000  0.0000000000000000e+000  1.1639310078120624e-001  0.0000000000000000e+000 -1.2667574338609305e-001  0.0000000000000000e+000  0.0000000000000000e+000  2.9857598341050888e-002 -2.2709319324889737e-001  0.0000000000000000e+000  0.0000000000000000e+000  0.0000000000000000e+000  0.0000000000000000e+000  0.0000000000000000e+000 -1.0394594232008479e-001  0.0000000000000000e+000  0.0000000000000000e+000  0.0000000000000000e+000  0.0000000000000000e+000  0.0000000000000000e+000  0.0000000000000000e+000  0.0000000000000000e+000  0.0000000000000000e+000  0.0000000000000000e+000  0.0000000000000000e+000  0.0000000000000000e+000  0.0000000000000000e+000  0.0000000000000000e+000  0.0000000000000000e+000  0.0000000000000000e+000 -1.7308889651202883e-001  0.0000000000000000e+000  0.0000000000000000e+000  0.0000000000000000e+000  0.0000000000000000e+000  3.0611681863255197e-001  0.0000000000000000e+000  0.0000000000000000e+000 -2.7771210340919356e-001  0.0000000000000000e+000 -1.5185830432789360e-001  0.0000000000000000e+000  3.4659085637899462e-002 -4.6759968820889723e-002  0.0000000000000000e+000  0.0000000000000000e+000  0.0000000000000000e+000 -1.6683161194788748e-001  0.0000000000000000e+000 -2.0494975909144664e-001  0.0000000000000000e+000 -2.1259389763982249e-002  0.0000000000000000e+000  0.0000000000000000e+000  0.0000000000000000e+000  3.6169165648713825e-001  0.0000000000000000e+000  0.0000000000000000e+000  0.0000000000000000e+000  2.0379107809905594e-001  0.0000000000000000e+000 -1.8914293053661654e-001 -1.0138341125029683e-001  0.0000000000000000e+000  0.0000000000000000e+000  0.0000000000000000e+000 -1.0194577896813631e-001  0.0000000000000000e+000  0.0000000000000000e+000  0.0000000000000000e+000 -2.8518723805465857e-003  1.7644982982087953e-001  0.0000000000000000e+000  0.0000000000000000e+000 -3.8389544089763283e-001  0.0000000000000000e+000  0.0000000000000000e+000  0.0000000000000000e+000  0.0000000000000000e+000  0.0000000000000000e+000
 -3.3508197722503064e-001  0.0000000000000000e+000  0.0000000000000000e+000  0.0000000000000000e+000  1.7985353050557579e-001  1.6352099370225706e-001 -3.1016664311144837e-001 -3.2772647382595232e-001  0.0000000000000000e+000  0.0000000000000000e+000  0.0000000000000000e+000  4.3000480985859929e-002  2.4694785580660547e-001  2.2265124337163150e-001  0.0000000000000000e+000  0.0000000000000000e+000  0.0000000000000000e+000  0.0000000000000000e+000  0.0000000000000000e+000  0.0000000000000000e+000  0.0000000000000000e+000  0.0000000000000000e+000  8.5346549337146985e-002  0.0000000000000000e+000 -4.6679380310091487e-002  0.0000000000000000e+000  0.0000000000000000e+000 -1.9303433480867632e-002 -3.6439059196348356e-001  0.0000000000000000e+000  0.0000000000000000e+000  0.0000000000000000e+000  0.0000000000000000e+000  0.0000000000000000e+000 -2.9445386921332271e-002  0.0000000000000000e+000  0.0000000000000000e+000  0.0000000000000000e+000  0.0000000000000000e+000  0.0000000000000000e+000  0.0000000000000000e+000  0.0000000000000000e+000  0.0000000000000000e+000  0.0000000000000000e+000  0.0000000000000000e+000  0.0000000000000000e+000  0.0000000000000000e+000  0.0000000000000000e+000  0.0000000000000000e+000  0.0000000000000000e+000 -1.8405680432415333e-002  0.0000000000000000e+000  0.0000000000000000e+000  0.0000000000000000e+000  0.0000000000000000e+000 -3.2200228180386231e-001  0.0000000000000000e+000  0.0000000000000000e+000 -1.4419042343952973e-001  0.0000000000000000e+000  1.9724690766098357e-001  0.0000000000000000e+000  2.7556891441857045e-001  1.5293158531194145e-002  0.0000000000000000e+000  0.0000000000000000e+000  0.0000000000000000e+000  2.6824412773915646e-002  0.0000000000000000e+000  1.9007191982933894e-002  0.0000000000000000e+000  3.8859928265689500e-002  0.0000000000000000e+000  0.0000000000000000e+000  0.0000000000000000e+000 -3.5639214394672158e-002  0.0000000000000000e+000  0.0000000000000000e+000  0.0000000000000000e+000  7.0889272330988046e-002  0.0000000000000000e+000  2.0487397611233105e-001  2.0213514714123310e-001  0.0000000000000000e+000  0.0000000000000000e+000  0.0000000000000000e+000  1.6584129612353976e-001  0.0000000000000000e+000  0.0000000000000000e+000  0.0000000000000000e+000  8.7017318744701283e-002 -4.9453005788303146e-002  0.0000000000000000e+000  0.0000000000000000e+000 -1.9540064381676769e-003  0.0000000000000000e+000  0.0000000000000000e+000  0.0000000000000000e+000  0.0000000000000000e+000  0.0000000000000000e+000
  0.0000000000000000e+000  0.0000000000000000e+000  0.0000000000000000e+000  0.0000000000000000e+000  0.0000000000000000e+000  0.0000000000000000e+000  0.0000000000000000e+000  0.0000000000000000e+000  1.6735151318070865e-001  4.7929145802120710e-002  0.0000000000000000e+000  0.0000000000000000e+000  0.0000000000000000e+000  0.0000000000000000e+000 -8.4641823281153133e-002  0.0000000000000000e+000  1.2315164006111874e-001  0.0000000000000000e+000  4.0812010559565415e-001 -1.7999515857218851e-001  0.0000000000000000e+000  0.0000000000000000e+000  0.0000000000000000e+000  0.0000000000000000e+000  0.0000000000000000e+000  0.0000000000000000e+000  0.0000000000000000e+000  0.0000000000000000e+000  0.0000000000000000e+000  1.4423516155189764e-001  0.0000000000000000e+000  0.0000000000000000e+000  0.0000000000000000e+000  0.0000000000000000e+000  0.0000000000000000e+000  0.0000000000000000e+000 -1.1238196442376455e-001  0.0000000000000000e+000  0.0000000000000000e+000  0.0000000000000000e+000 -1.1362451027835570e-002  9.6761478399107051e-002  0.0000000000000000e+000  0.0000000000000000e+000  0.0000000000000000e+000  0.0000000000000000e+000  0.0000000000000000e+000  0.0000000000000000e+000 -2.0928231501149314e-001 -7.3758818710635957e-002  0.0000000000000000e+000 -1.5329887153998079e-002  3.6133568579755554e-001  0.0000000000000000e+000 -2.5954282999188960e-001  0.0000000000000000e+000  5.4615869731058355e-003  0.0000000000000000e+000  0.0000000000000000e+000  0.0000000000000000e+000  0.0000000000000000e+000  6.7150627556698622e-002  0.0000000000000000e+000  0.0000000000000000e+000 -1.3758846307311107e-001 -1.9989850121040634e-001 -1.7282084323008104e-001  0.0000000000000000e+000  1.4092864051274639e-001  0.0000000000000000e+000  0.0000000000000000e+000  0.0000000000000000e+000 -4.5341497655929208e-002 -8.1369121489666851e-002  0.0000000000000000e+000  0.0000000000000000e+000  5.5742433048538376e-002  0.0000000000000000e+000  8.6617176629411582e-002  0.0000000000000000e+000  4.2115553942532002e-001  0.0000000000000000e+000  0.0000000000000000e+000  0.0000000000000000e+000  1.1873390971054143e-001  0.0000000000000000e+000  0.0000000000000000e+000  0.0000000000000000e+000  0.0000000000000000e+000  0.0000000000000000e+000  0.0000000000000000e+000  0.0000000000000000e+000 -1.2916719677757565e-003  1.7751967799067300e-001  0.0000000000000000e+000  0.0000000000000000e+000  0.0000000000000000e+000  0.0000000000000000e+000  0.0000000000000000e+000  3.2039273302662619e-001
  0.0000000000000000e+000  2.1329269001074830e-001  2.7915213490134716e-001  7.9677262054348608e-002  0.0000000000000000e+000  0.0000000000000000e+000  0.0000000000000000e+000  0.0000000000000000e+000  0.0000000000000000e+000  0.0000000000000000e+000 -6.2112111077773917e-002  0.0000000000000000e+000  0.0000000000000000e+000  0.0000000000000000e+000  0.0000000000000000e+000  2.6725786174780430e-001  0.0000000000000000e+000 -2.6182053331214063e-002  0.0000000000000000e+000  0.0000000000000000e+000 -1.4492463813687401e-001 -1.4848744105149650e-001  0.0000000000000000e+000  1.8289543849751885e-001  0.0000000000000000e+000  4.1003848772229692e-002 -9.7856219189662766e-002  0.0000000000000000e+000  0.0000000000000000e+000  0.0000000000000000e+000 -1.4401829430410476e-001 -2.5012756992777918e-001 -2.8616148334360405e-002  9.9570207476320852e-003  0.0000000000000000e+000 -2.2374433943971905e-001  0.0000000000000000e+000  1.5648461182140183e-001 -1.5987433111765492e-001 -1.3559563318366311e-001  0.0000000000000000e+000  0.0000000000000000e+000  3.0172060602739631e-001 -1.4478574077990103e-001  1.1101630470771590e-002  1.0641842314108794e-001  2.1026929135024960e-001  4.3715738100212329e-002  0.0000000000000000e+000  0.0000000000000000e+000  0.0000000000000000e+000  0.0000000000000000e+000  0.0000000000000000e+000 -3.8607188563895181e-002  0.0000000000000000e+000  0.0000000000000000e+000  0.0000000000000000e+000  1.7452836774267833e-001  0.0000000000000000e+000 -2.8260045303629194e-001  0.0000000000000000e+000  0.0000000000000000e+000  0.0000000000000000e+000  0.0000000000000000e+000  0.0000000000000000e+000  0.0000000000000000e+000  0.0000000000000000e+000  0.0000000000000000e+000  0.0000000000000000e+000  0.0000000000000000e+000 -5.4667510974829497e-002  0.0000000000000000e+000  0.0000000000000000e+000  0.0000000000000000e+000  2.6732680924119784e-001  0.0000000000000000e+000  0.0000000000000000e+000  2.1563130236375219e-001  0.0000000000000000e+000  0.0000000000000000e+000  0.0000000000000000e+000  0.0000000000000000e+000  0.0000000000000000e+000 -1.4409089344545270e-001  0.0000000000000000e+000  2.8811495463485562e-002  0.0000000000000000e+000 -3.3463469133280833e-002 -9.3266826931938676e-002 -3.1078740993240109e-002  0.0000000000000000e+000  0.0000000000000000e+000  0.0000000000000000e+000  0.0000000000000000e+000  0.0000000000000000e+000  2.3374793312732631e-001  4.1586110232058077e-002  1.0203310611209013e-001 -4.7914767691733584e-002  0.0000000000000000e+000
  0.0000000000000000e+000  0.0000000000000000e+000  0.0000000000000000e+000  0.0000000000000000e+000  0.0000000000000000e+000  0.0000000000000000e+000  0.0000000000000000e+000  0.0000000000000000e+000  1.3176461766501529e-001 -1.0333078698108604e-001  0.0000000000000000e+000  0.0000000000000000e+000  0.0000000000000000e+000  0.0000000000000000e+000 -4.6970113431131930e-002  0.0000000000000000e+000  2.0283557419652079e-001  0.0000000000000000e+000  4.7606158211649707e-002 -2.0564471548001914e-001  0.0000000000000000e+000  0.0000000000000000e+000  0.0000000000000000e+000  0.0000000000000000e+000  0.0000000000000000e+000  0.0000000000000000e+000  0.0000000000000000e+000  0.0000000000000000e+000  0.0000000000000000e+000  3.1284380634580028e-001  0.0000000000000000e+000  0.0000000000000000e+000  0.0000000000000000e+000  0.0000000000000000e+000  0.0000000000000000e+000  0.0000000000000000e+000  8.2193620763869657e-002  0.0000000000000000e+000  0.0000000000000000e+000  0.0000000000000000e+000 -3.5546574782803333e-002 -4.3078774308423773e-001  0.0000000000000000e+000  0.0000000000000000e+000  0.0000000000000000e+000  0.0000000000000000e+000  0.0000000000000000e+000  0.0000000000000000e+000  6.3286697604812096e-003  2.3569825153098142e-001  0.0000000000000000e+000 -5.2032525323529855e-001  1.0816795817934929e-001  0.0000000000000000e+000  2.3335723825000637e-001  0.0000000000000000e+000 -5.7257284128743084e-002  0.0000000000000000e+000  0.0000000000000000e+000  0.0000000000000000e+000  0.0000000000000000e+000 -1.7416363668400728e-002  0.0000000000000000e+000  0.0000000000000000e+000 -3.6977386303229449e-002 -6.7888111881450344e-002 -9.2786177828177337e-003  0.0000000000000000e+000 -1.5754213057716615e-001  0.0000000000000000e+000  0.0000000000000000e+000  0.0000000000000000e+000 -1.1158969826772963e-001  1.3605862840716507e-001  0.0000000000000000e+000  0.0000000000000000e+000  3.8471869196978065e-002  0.0000000000000000e+000 -1.3058509801078963e-001  0.0000000000000000e+000 -2.7566209495801969e-001  0.0000000000000000e+000  0.0000000000000000e+000  0.0000000000000000e+000  9.2017552109217485e-002  0.0000000000000000e+000  0.0000000000000000e+000  0.0000000000000000e+000  0.0000000000000000e+000  0.0000000000000000e+000  0.0000000000000000e+000  0.0000000000000000e+000  6.2925207589539081e-002  4.0801132952383086e-002  0.0000000000000000e+000  0.0000000000000000e+000  0.0000000000000000e+000  0.0000000000000000e+000  0.0000000000000000e+000  1.6142565463450809e-001
  0.0000000000000000e+000 -4.1966061026328813e-002  5.9523819900382247e-002  2.3600610656220278e-001  0.0000000000000000e+000  0.0000000000000000e+000  0.0000000000000000e+000  0.0000000000000000e+000  0.0000000000000000e+000  0.0000000000000000e+000  1.3991821609175231e-002  0.0000000000000000e+000  0.0000000000000000e+000  0.0000000000000000e+000  0.0000000000000000e+000  8.8074637102815503e-002  0.0000000000000000e+000 -2.1972068147411158e-001  0.0000000000000000e+000  0.0000000000000000e+000 -4.2622377862167576e-002  8.8304247698437893e-002  0.0000000000000000e+000  7.1718684066114119e-002  0.0000000000000000e+000  9.9606132837214492e-002  3.3076867447807176e-002  0.0000000000000000e+000  0.0000000000000000e+000  0.0000000000000000e+000  1.0320324250466495e-001  1.9436106118527238e-002  1.7887595705928802e-001  4.4410808333336982e-001  0.0000000000000000e+000  8.2390111027571947e-002  0.0000000000000000e+000 -2.3625459620872660e-002  1.4834118146811542e-001 -2.1862063919975253e-001  0.0000000000000000e+000  0.0000000000000000e+000  2.8171341496464396e-002 -2.1945043882864584e-002 -3.7484591921879896e-002 -1.7529257956620728e-001 -8.6304430306632013e-002  1.9457712978997491e-001  0.0000000000000000e+000  0.0000000000000000e+000  0.0000000000000000e+000  0.0000000000000000e+000  0.0000000000000000e+000  1.1066782024892197e-001  0.0000000000000000e+000  0.0000000000000000e+000  0.0000000000000000e+000 -1.5561563659264049e-001  0.0000000000000000e+000 -1.6514367066771875e-002  0.0000000000000000e+000  0.0000000000000000e+000  0.0000000000000000e+000  0.0000000000000000e+000  0.0000000000000000e+000  0.0000000000000000e+000  0.0000000000000000e+000  0.0000000000000000e+000  0.0000000000000000e+000  0.0000000000000000e+000  3.4422651373619120e-002  0.0000000000000000e+000  0.0000000000000000e+000  0.0000000000000000e+000  5.9956971821485253e-002  0.0000000000000000e+000  0.0000000000000000e+000  1.2630374574856601e-001  0.0000000000000000e+000  0.0000000000000000e+000  0.0000000000000000e+000  0.0000000000000000e+000  0.0000000000000000e+000 -2.7378268354532120e-001  0.0000000000000000e+000 -2.3688960342888155e-001  0.0000000000000000e+000  1.7436309082500981e-001 -1.8390923939807366e-001 -5.5588381966219048e-002  0.0000000000000000e+000  0.0000000000000000e+000  0.0000000000000000e+000  0.0000000000000000e+000  0.0000000000000000e+000 -2.1753913727672547e-001 -1.5379870795429679e-001 -2.4043511644556670e-001 -2.7609674852180294e-001  0.0000000000000000e+000
  0.0000000000000000e+000  0.0000000000000000e+000  0.0000000000000000e+000  0.0000000000000000e+000  0.0000000000000000e+000  0.0000000000000000e+000  0.0000000000000000e+000  0.0000000000000000e+000 -2.3405042890484992e-001 -2.2415995894243723e-001  0.0000000000000000e+000  0.0000000000000000e+000  0.0000000000000000e+000  0.0000000000000000e+000  9.3247037434895458e-002  0.0000000000000000e+000 -3.6113260769749028e-001  0.0000000000000000e+000  1.7791801903157362e-001 -1.4535732195774281e-001  0.0000000000000000e+000  0.0000000000000000e+000  0.0000000000000000e+000  0.0000000000000000e+000  0.0000000000000000e+000  0.0000000000000000e+000  0.0000000000000000e+000  0.0000000000000000e+000  0.0000000000000000e+000  8.8651399529906527e-002  0.0000000000000000e+000  0.0000000000000000e+000  0.0000000000000000e+000  0.0000000000000000e+000  0.0000000000000000e+000  0.0000000000000000e+000 -9.4497239918816131e-002  0.0000000000000000e+000  0.0000000000000000e+000  0.0000000000000000e+000 -1.0193737874679142e-001 -3.3589688080362923e-001  0.0000000000000000e+000  0.0000000000000000e+000  0.0000000000000000e+000  0.0000000000000000e+000  0.0000000000000000e+000  0.0000000000000000e+000  3.0393789294400547e-001  2.3533117150911331e-002  0.0000000000000000e+000  2.2823976047114605e-001  1.8504577938183497e-001  0.0000000000000000e+000  6.1645716555406363e-002  0.0000000000000000e+000  1.6348553287271211e-001  0.0000000000000000e+000  0.0000000000000000e+000  0.0000000000000000e+000  0.0000000000000000e+000  4.3933537927765699e-002  0.0000000000000000e+000  0.0000000000000000e+000  1.4342154426483608e-001  6.2476200780811550e-002 -3.2456515273463782e-001  0.0000000000000000e+000 -1.3992450214345070e-001  0.0000000000000000e+000  0.0000000000000000e+000  0.0000000000000000e+000  1.0616700983276942e-001 -2.2783753691091849e-001  0.0000000000000000e+000  0.0000000000000000e+000 -8.9298317638902530e-002  0.0000000000000000e+000  2.1513092013074067e-002  0.0000000000000000e+000  4.6290821578381852e-002  0.0000000000000000e+000  0.0000000000000000e+000  0.0000000000000000e+000 -1.7531645376375948e-001  0.0000000000000000e+000  0.0000000000000000e+000  0.0000000000000000e+000  0.0000000000000000e+000  0.0000000000000000e+000  0.0000000000000000e+000  0.0000000000000000e+000  2.9526105702837940e-001 -6.6910005603322054e-002  0.0000000000000000e+000  0.0000000000000000e+000  0.0000000000000000e+000  0.0000000000000000e+000  0.0000000000000000e+000  7.6143522007101838e-002
  0.0000000000000000e+000  0.0000000000000000e+000  0.0000000000000000e+000  0.0000000000000000e+000  0.0000000000000000e+000  0.0000000000000000e+000  0.0000000000000000e+000  0.0000000000000000e+000  1.1294836106008899e-001 -1.5226153253903688e-001  0.0000000000000000e+000  0.0000000000000000e+000  0.0000000000000000e+000  0.0000000000000000e+000 -1.5138764177828656e-001  0.0000000000000000e+000  1.8205221112668274e-001  0.0000000000000000e+000 -2.8035358247567788e-001 -8.5669227102499398e-003  0.0000000000000000e+000  0.0000000000000000e+000  0.0000000000000000e+000  0.0000000000000000e+000  0.0000000000000000e+000  0.0000000000000000e+000  0.0000000000000000e+000  0.0000000000000000e+000  0.0000000000000000e+000  1.0074266429271084e-001  0.0000000000000000e+000  0.0000000000000000e+000  0.0000000000000000e+000  0.0000000000000000e+000  0.0000000000000000e+000  0.0000000000000000e+000  2.8619452563350878e-001  0.0000000000000000e+000  0.0000000000000000e+000  0.0000000000000000e+000 -8.5754755438456037e-002 -5.4578497203870292e-002  0.0000000000000000e+000  0.0000000000000000e+000  0.0000000000000000e+000  0.0000000000000000e+000  0.0000000000000000e+000  0.0000000000000000e+000 -2.9671938787789846e-002 -2.7050777713054697e-001  0.0000000000000000e+000  2.1075422930124466e-001 -4.1451458730057407e-002  0.0000000000000000e+000  1.4761478722147678e-001  0.0000000000000000e+000  2.2691491140831371e-001  0.0000000000000000e+000  0.0000000000000000e+000  0.0000000000000000e+000  0.0000000000000000e+000 -4.8835576746353068e-002  0.0000000000000000e+000  0.0000000000000000e+000 -2.6677363436062418e-001  4.3844275990400049e-002  1.1178557965917581e-001  0.0000000000000000e+000  1.1056024705612774e-002  0.0000000000000000e+000  0.0000000000000000e+000  0.0000000000000000e+000  4.8240587091136605e-001 -1.9149112628239184e-001  0.0000000000000000e+000  0.0000000000000000e+000 -6.3055456786405062e-002  0.0000000000000000e+000 -1.8669223677221339e-001  0.0000000000000000e+000  2.4891938675108659e-002  0.0000000000000000e+000  0.0000000000000000e+000  0.0000000000000000e+000  1.4734683185160030e-001  0.0000000000000000e+000  0.0000000000000000e+000  0.0000000000000000e+000  0.0000000000000000e+000  0.0000000000000000e+000  0.0000000000000000e+000  0.0000000000000000e+000  6.6885170697043528e-002  1.0723627168376937e-002  0.0000000000000000e+000  0.0000000000000000e+000  0.0000000000000000e+000  0.0000000000000000e+000  0.0000000000000000e+000  3.3202270354655311e-001
  0.0000000000000000e+000 -1.6672787069209435e-001  1.0758470158242103e-001 -2.4002868060031565e-001  0.0000000000000000e+000  0.0000000000000000e+000  0.0000000000000000e+000  0.0000000000000000e+000  0.0000000000000000e+000  0.0000000000000000e+000  3.4083796525636206e-001  0.0000000000000000e+000  0.0000000000000000e+000  0.0000000000000000e+000  0.0000000000000000e+000 -1.7519571232334474e-001  0.0000000000000000e+000 -2.5357471053532166e-001  0.0000000000000000e+000  0.0000000000000000e+000 -3.7580418615484938e-002 -5.7497912265851873e-002  0.0000000000000000e+000  1.8984968952494155e-001  0.0000000000000000e+000  4.2492383500912778e-003 -1.0931954812252723e-001  0.0000000000000000e+000  0.0000000000000000e+000  0.0000000000000000e+000 -9.5584308895093326e-002 -2.0635461532999005e-001 -2.5687518873915982e-001  6.1379350719067492e-002  0.0000000000000000e+000  3.1268088932745332e-002  0.0000000000000000e+000  1.1613711806566793e-001 -2.5762231675897293e-002 -2.7809079854455097e-002  0.0000000000000000e+000  0.0000000000000000e+000  6.9089959118829605e-002 -3.4478076155125700e-002  2.0266416992974315e-001  2.7954464421736286e-001 -1.4672490962113374e-001 -1.4692482627908615e-001  0.0000000000000000e+000  0.0000000000000000e+000  0.0000000000000000e+000  0.0000000000000000e+000  0.0000000000000000e+000  2.7538796890040962e-001  0.0000000000000000e+000  0.0000000000000000e+000  0.0000000000000000e+000 -1.9291822192720720e-001  0.0000000000000000e+000  9.4302055594119943e-002  0.0000000000000000e+000  0.0000000000000000e+000  0.0000000000000000e+000  0.0000000000000000e+000  0.0000000000000000e+000  0.0000000000000000e+000  0.0000000000000000e+000  0.0000000000000000e+000  0.0000000000000000e+000  0.0000000000000000e+000  2.9405970059641899e-002  0.0000000000000000e+000  0.0000000000000000e+000  0.0000000000000000e+000  4.8558411435779825e-004  0.0000000000000000e+000  0.0000000000000000e+000  4.7760261165138283e-002  0.0000000000000000e+000  0.0000000000000000e+000  0.0000000000000000e+000  0.0000000000000000e+000  0.0000000000000000e+000  3.5745448456832356e-002  0.0000000000000000e+000 -1.3712080561497131e-001  0.0000000000000000e+000  2.6916682580707291e-001 -3.4409263184791640e-003 -5.8749216824481004e-002  0.0000000000000000e+000  0.0000000000000000e+000  0.0000000000000000e+000  0.0000000000000000e+000  0.0000000000000000e+000 -1.6065221339244670e-001  2.3688388981163211e-002  2.9131834112921073e-001  3.3544938904220931e-002  0.0000000000000000e+000
  0.0000000000000000e+000  1.9861879910652941e-001 -4.7832743786071330e-002  3.8204780687600588e-002  0.0000000000000000e+000  0.0000000000000000e+000  0.0000000000000000e+000  0.0000000000000000e+000  0.0000000000000000e+000  0.0000000000000000e+000 -6.0058632385465549e-002  0.0000000000000000e+000  0.0000000000000000e+000  0.0000000000000000e+000  0.0000000000000000e+000  1.6177700805468431e-001  0.0000000000000000e+000  2.6970286884958233e-001  0.0000000000000000e+000  0.0000000000000000e+000  1.3602261523698345e-001 -1.0498019308686823e-001  0.0000000000000000e+000 -5.7337282271761436e-002  0.0000000000000000e+000 -2.0780964010677594e-001 -2.5261173029221518e-001  0.0000000000000000e+000  0.0000000000000000e+000  0.0000000000000000e+000  2.8243769783915468e-001 -4.7180930592426923e-002 -3.6780786624493909e-003  1.5998129088246857e-001  0.0000000000000000e+000  1.6501301916212488e-001  0.0000000000000000e+000  2.3511461806596792e-001  1.1918939105896978e-001 -1.0117686515481306e-001  0.0000000000000000e+000  0.0000000000000000e+000 -1.3948136953931611e-001  1.7020662108013440e-001 -1.3987081671062615e-002  6.7105814792520535e-002 -1.6806675605218549e-001 -1.7392478157544097e-001  0.0000000000000000e+000  0.0000000000000000e+000  0.0000000000000000e+000  0.0000000000000000e+000  0.0000000000000000e+000  7.2051517328703296e-002  0.0000000000000000e+000  0.0000000000000000e+000  0.0000000000000000e+000  5.1887072714719693e-002  0.0000000000000000e+000 -7.3573577733343123e-002  0.0000000000000000e+000  0.0000000000000000e+000  0.0000000000000000e+000  0.0000000000000000e+000  0.0000000000000000e+000  0.0000000000000000e+000  0.0000000000000000e+000  0.0000000000000000e+000  0.0000000000000000e+000  0.0000000000000000e+000 -2.1851598333088193e-001  0.0000000000000000e+000  0.0000000000000000e+000  0.0000000000000000e+000  6.3068812928427406e-002  0.0000000000000000e+000  0.0000000000000000e+000  3.0880640598166137e-001  0.0000000000000000e+000  0.0000000000000000e+000  0.0000000000000000e+000  0.0000000000000000e+000  0.0000000000000000e+000  1.5757592931642392e-001  0.0000000000000000e+000 -3.3181584772857722e-002  0.0000000000000000e+000  6.1131286044013800e-002  1.4092071672459480e-001 -3.4784195863286499e-001  0.0000000000000000e+000  0.0000000000000000e+000  0.0000000000000000e+000  0.0000000000000000e+000  0.0000000000000000e+000 -7.5589327437223866e-002 -1.1825750932450962e-001 -7.4391216885102869e-003  1.9401136903539912e-001  0.0000000000000000e+000
 -2.7697635523452408e-002  0.0000000000000000e+000  0.0000000000000000e+000  0.0000000000000000e+000  1.4552450125798910e-001  2.8624198905196524e-001  2.4450719193849391e-001 -1.3455731629270559e-001  0.0000000000000000e+000  0.0000000000000000e+000  0.0000000000000000e+000 -5.9371979947956684e-002 -3.6345111791257501e-001 -1.9563642722769854e-002  0.0000000000000000e+000  0.0000000000000000e+000  0.0000000000000000e+000  0.0000000000000000e+000  0.0000000000000000e+000  0.0000000000000000e+000  0.0000000000000000e+000  0.0000000000000000e+000 -3.6985974821541423e-001  0.0000000000000000e+000  1.6850933527074241e-001  0.0000000000000000e+000  0.0000000000000000e+000  1.6757389648384519e-001 -2.5136776840206876e-001  0.0000000000000000e+000  0.0000000000000000e+000  0.0000000000000000e+000  0.0000000000000000e+000  0.0000000000000000e+000  2.2214537894713185e-002  0.0000000000000000e+000  0.0000000000000000e+000  0.0000000000000000e+000  0.0000000000000000e+000  0.0000000000000000e+000  0.0000000000000000e+000  0.0000000000000000e+000  0.0000000000000000e+000  0.0000000000000000e+000  0.0000000000000000e+000  0.0000000000000000e+000  0.0000000000000000e+000  0.0000000000000000e+000  0.0000000000000000e+000  0.0000000000000000e+000 -1.7751047786347515e-001  0.0000000000000000e+000  0.0000000000000000e+000  0.0000000000000000e+000  0.0000000000000000e+000  1.5363017601578760e-001  0.0000000000000000e+000  0.0000000000000000e+000  2.2995989740934858e-001  0.0000000000000000e+000 -1.4100419315262555e-001  0.0000000000000000e+000  2.5990807208572264e-001 -8.5151366272514808e-002  0.0000000000000000e+000  0.0000000000000000e+000  0.0000000000000000e+000  2.4568365715375909e-001  0.0000000000000000e+000 -1.0009893900412591e-002  0.0000000000000000e+000  2.9268036813209906e-002  0.0000000000000000e+000  0.0000000000000000e+000  0.0000000000000000e+000 -6.7410391355245458e-002  0.0000000000000000e+000  0.0000000000000000e+000  0.0000000000000000e+000  3.1881745222475125e-002  0.0000000000000000e+000  2.6715874705993825e-001 -1.9370348719125616e-001  0.0000000000000000e+000  0.0000000000000000e+000  0.0000000000000000e+000 -1.4017432163600041e-003  0.0000000000000000e+000  0.0000000000000000e+000  0.0000000000000000e+000  1.5489815113112618e-001  1.2412825711678509e-001  0.0000000000000000e+000  0.0000000000000000e+000  8.6141382511000703e-002  0.0000000000000000e+000  0.0000000000000000e+000  0.0000000000000000e+000  0.0000000000000000e+000  0.0000000000000000e+000
  0.0000000000000000e+000  7.2677175129859509e-002  5.3297744642806746e-002 -1.7249283355661543e-001  0.0000000000000000e+000  0.0000000000000000e+000  0.0000000000000000e+000  0.0000000000000000e+000  0.0000000000000000e+000  0.0000000000000000e+000 -4.2223840166239246e-001  0.0000000000000000e+000  0.0000000000000000e+000  0.0000000000000000e+000  0.0000000000000000e+000 -5.8700039080352089e-002  0.0000000000000000e+000 -2.5391789690532252e-001  0.0000000000000000e+000  0.0000000000000000e+000  7.1265186084439186e-002 -2.1532100119227413e-001  0.0000000000000000e+000 -6.6012975359903595e-002  0.0000000000000000e+000  7.2466295236731829e-002 -5.7293950570557597e-002  0.0000000000000000e+000  0.0000000000000000e+000  0.0000000000000000e+000 -1.1526458365536706e-001  1.7676392428203883e-001 -8.7487601778003105e-002 -1.9102015480009130e-001  0.0000000000000000e+000 -7.7545077386037012e-002  0.0000000000000000e+000  1.7340807763849672e-001 -1.2614375796844760e-001 -1.9176788170915587e-001  0.0000000000000000e+000  0.0000000000000000e+000 -9.6558680095782209e-002  2.5167440041749881e-002  2.3044076252319176e-001 -3.9820336066187727e-002  1.8037747227909467e-001  1.3955183963125303e-001  0.0000000000000000e+000  0.0000000000000000e+000  0.0000000000000000e+000  0.0000000000000000e+000  0.0000000000000000e+000 -7.1534565224661797e-002  0.0000000000000000e+000  0.0000000000000000e+000  0.0000000000000000e+000 -3.1858259257390095e-002  0.0000000000000000e+000  1.1864268377183425e-001  0.0000000000000000e+000  0.0000000000000000e+000  0.0000000000000000e+000  0.0000000000000000e+000  0.0000000000000000e+000  0.0000000000000000e+000  0.0000000000000000e+000  0.0000000000000000e+000  0.0000000000000000e+000  0.0000000000000000e+000  2.5244665106724767e-002  0.0000000000000000e+000  0.0000000000000000e+000  0.0000000000000000e+000  1.3603456600038605e-001  0.0000000000000000e+000  0.0000000000000000e+000  1.2050266453914064e-001  0.0000000000000000e+000  0.0000000000000000e+000  0.0000000000000000e+000  0.0000000000000000e+000  0.0000000000000000e+000  2.8719778517927180e-001  0.0000000000000000e+000 -1.5762162479664091e-001  0.0000000000000000e+000  1.1327905558237056e-001  1.9116103943991394e-001  1.1202512967210784e-001  0.0000000000000000e+000  0.0000000000000000e+000  0.0000000000000000e+000  0.0000000000000000e+000  0.0000000000000000e+000 -2.4406078527389943e-001 -1.8089094886839943e-001 -1.8300187897904488e-001 -9.2646360379100276e-002  0.0000000000000000e+000
  2.8147762228814366e-001  0.0000000000000000e+000  0.0000000000000000e+000  0.0000000000000000e+000  3.2964234098307515e-001  3.0113688967806959e-002  1.3865824365038681e-001  1.7888107669857243e-002  0.0000000000000000e+000  0.0000000000000000e+000  0.0000000000000000e+000 -8.3133505573103061e-002  2.3329624585751101e-002  9.8857234227829910e-002  0.0000000000000000e+000  0.0000000000000000e+000  0.0000000000000000e+000  0.0000000000000000e+000  0.0000000000000000e+000  0.0000000000000000e+000  0.0000000000000000e+000  0.0000000000000000e+000  7.6492474992556243e-003  0.0000000000000000e+000  2.8854678344998212e-002  0.0000000000000000e+000  0.0000000000000000e+000 -3.0029321310146861e-001 -9.2969023731023143e-002  0.0000000000000000e+000  0.0000000000000000e+000  0.0000000000000000e+000  0.0000000000000000e+000  0.0000000000000000e+000  2.4517980508002374e-001  0.0000000000000000e+000  0.0000000000000000e+000  0.0000000000000000e+000  0.0000000000000000e+000  0.0000000000000000e+000  0.0000000000000000e+000  0.0000000000000000e+000  0.0000000000000000e+000  0.0000000000000000e+000  0.0000000000000000e+000  0.0000000000000000e+000  0.0000000000000000e+000  0.0000000000000000e+000  0.0000000000000000e+000  0.0000000000000000e+000 -9.4568811911418527e-002  0.0000000000000000e+000  0.0000000000000000e+000  0.0000000000000000e+000  0.0000000000000000e+000  7.2609615396800942e-002  0.0000000000000000e+000  0.0000000000000000e+000 -2.9129527138140215e-001  0.0000000000000000e+000  2.2054225405665423e-001  0.0000000000000000e+000 -8.0337427737475084e-002  1.0159369273094751e-001  0.0000000000000000e+000  0.0000000000000000e+000  0.0000000000000000e+000  4.7649178268128639e-001  0.0000000000000000e+000 -3.2622712636895090e-001  0.0000000000000000e+000 -5.5625552623978738e-002  0.0000000000000000e+000  0.0000000000000000e+000  0.0000000000000000e+000 -1.4875998465990098e-001  0.0000000000000000e+000  0.0000000000000000e+000  0.0000000000000000e+000  8.2552993924275078e-003  0.0000000000000000e+000 -1.1229336888900555e-001  1.1403920273461610e-001  0.0000000000000000e+000  0.0000000000000000e+000  0.0000000000000000e+000 -1.7310740518877293e-001  0.0000000000000000e+000  0.0000000000000000e+000  0.0000000000000000e+000 -6.5161305775565184e-002 -6.9722152385787675e-002  0.0000000000000000e+000  0.0000000000000000e+000 -1.6331105900680581e-001  0.0000000000000000e+000  0.0000000000000000e+000  0.0000000000000000e+000  0.0000000000000000e+000  0.0000000000000000e+000
  0.0000000000000000e+000 -3.2887789445999921e-001 -1.1915978828866022e-001 -2.2536650340644290e-001  0.0000000000000000e+000  0.0000000000000000e+000  0.0000000000000000e+000  0.0000000000000000e+000  0.0000000000000000e+000  0.0000000000000000e+000 -2.1763625753158805e-001  0.0000000000000000e+000  0.0000000000000000e+000  0.0000000000000000e+000  0.0000000000000000e+000 -2.2259117441945850e-001  0.0000000000000000e+000  1.8150641937141765e-001  0.0000000000000000e+000  0.0000000000000000e+000 -1.1535515555079723e-001  1.3054930780177815e-001  0.0000000000000000e+000  1.5121189430244844e-001  0.0000000000000000e+000 -1.3376762942998083e-001  6.7393981698650213e-002  0.0000000000000000e+000  0.0000000000000000e+000  0.0000000000000000e+000 -7.7292331784818260e-003  1.2816771954838088e-001 -2.8606788858697971e-002 -4.3918609095539268e-002  0.0000000000000000e+000 -1.6415464861320533e-001  0.0000000000000000e+000 -1.8347573054793143e-001  1.7003932858309845e-001 -3.6765470918744964e-001  0.0000000000000000e+000  0.0000000000000000e+000  8.8377156894555650e-002 -2.8074699450696483e-001 -6.0289268812400931e-002  2.1145453562748870e-001 -1.4605374445577060e-001  1.2881402042150059e-001  0.0000000000000000e+000  0.0000000000000000e+000  0.0000000000000000e+000  0.0000000000000000e+000  0.0000000000000000e+000 -3.4223974396286085e-002  0.0000000000000000e+000  0.0000000000000000e+000  0.0000000000000000e+000  1.7320795271846198e-001  0.0000000000000000e+000  2.6461678061713644e-002  0.0000000000000000e+000  0.0000000000000000e+000  0.0000000000000000e+000  0.0000000000000000e+000  0.0000000000000000e+000  0.0000000000000000e+000  0.0000000000000000e+000  0.0000000000000000e+000  0.0000000000000000e+000  0.0000000000000000e+000 -1.7229362357352801e-001  0.0000000000000000e+000  0.0000000000000000e+000  0.0000000000000000e+000 -1.8445586192896730e-002  0.0000000000000000e+000  0.0000000000000000e+000  1.7514443206594188e-001  0.0000000000000000e+000  0.0000000000000000e+000  0.0000000000000000e+000  0.0000000000000000e+000  0.0000000000000000e+000 -1.1817513761298486e-001  0.0000000000000000e+000  9.5433540959548965e-002  0.0000000000000000e+000  1.5434783680634565e-001  1.1240949466396224e-002 -8.3423032117774382e-002  0.0000000000000000e+000  0.0000000000000000e+000  0.0000000000000000e+000  0.0000000000000000e+000  0.0000000000000000e+000  1.3868435675901111e-001 -1.4235329969938740e-001 -8.8799333695329927e-002  1.0283374896005010e-001  0.0000000000000000e+000
  0.0000000000000000e+000 -4.3226200012537720e-002 -1.9958741005961228e-001 -3.1371074849066094e-001  0.0000000000000000e+000  0.0000000000000000e+000  0.0000000000000000e+000  0.0000000000000000e+000  0.0000000000000000e+000  0.0000000000000000e+000  7.7710347539567459e-002  0.0000000000000000e+000  0.0000000000000000e+000  0.0000000000000000e+000  0.0000000000000000e+000  1.3577198818955433e-001  0.0000000000000000e+000  3.9475420447466623e-002  0.0000000000000000e+000  0.0000000000000000e+000  2.5284233942517198e-001  1.3745301881870473e-001  0.0000000000000000e+000 -7.3654041145859439e-002  0.0000000000000000e+000  3.2903778068079748e-001 -3.3395820208909681e-002  0.0000000000000000e+000  0.0000000000000000e+000  0.0000000000000000e+000  3.1458949207696590e-001 -2.5242876891386162e-001 -4.2041930841917000e-002 -9.6816372484396590e-002  0.0000000000000000e+000 -6.3578956324457536e-002  0.0000000000000000e+000  3.0293776992647199e-002 -1.0187568902660141e-001  1.5117375425093538e-001  0.0000000000000000e+000  0.0000000000000000e+000  2.6933509513931099e-003  2.3756259400938663e-002  7.8130772702834222e-002 -2.1093855906540018e-002 -1.7422209135788341e-001  3.2649789385019656e-001  0.0000000000000000e+000  0.0000000000000000e+000  0.0000000000000000e+000  0.0000000000000000e+000  0.0000000000000000e+000  1.2838106233585839e-001  0.0000000000000000e+000  0.0000000000000000e+000  0.0000000000000000e+000  1.2636669374289994e-001  0.0000000000000000e+000 -1.8769221713994452e-001  0.0000000000000000e+000  0.0000000000000000e+000  0.0000000000000000e+000  0.0000000000000000e+000  0.0000000000000000e+000  0.0000000000000000e+000  0.0000000000000000e+000  0.0000000000000000e+000  0.0000000000000000e+000  0.0000000000000000e+000 -1.1023447589657523e-001  0.0000000000000000e+000  0.0000000000000000e+000  0.0000000000000000e+000  1.5658466590468476e-001  0.0000000000000000e+000  0.0000000000000000e+000 -8.8564283080080394e-002  0.0000000000000000e+000  0.0000000000000000e+000  0.0000000000000000e+000  0.0000000000000000e+000  0.0000000000000000e+000 -1.8210451359327195e-001  0.0000000000000000e+000 -9.9375678515962435e-002  0.0000000000000000e+000  4.5516610116848835e-002  2.7292868281892235e-001  1.3810743996705208e-001  0.0000000000000000e+000  0.0000000000000000e+000  0.0000000000000000e+000  0.0000000000000000e+000  0.0000000000000000e+000  9.0980954713723333e-002 -9.3474963343152209e-002 -5.9544691794522618e-002 -9.3276733662071259e-002  0.0000000000000000e+000
  1.9868217362093588e-002  0.0000000000000000e+000  0.0000000000000000e+000  0.0000000000000000e+000  1.1027115763361456e-001  1.6232299505725881e-001  1.3965523939711311e-001  1.4098630743090645e-001  0.0000000000000000e+000  0.0000000000000000e+000  0.0000000000000000e+000  6.1345141648760260e-002 -3.1879202783358795e-001 -1.1367476885121609e-001  0.0000000000000000e+000  0.0000000000000000e+000  0.0000000000000000e+000  0.0000000000000000e+000  0.0000000000000000e+000  0.0000000000000000e+000  0.0000000000000000e+000  0.0000000000000000e+000  1.0954587143913230e-001  0.0000000000000000e+000  2.6922131434886649e-002  0.0000000000000000e+000  0.0000000000000000e+000 -4.1155537999960946e-002  1.1348287766078635e-001  0.0000000000000000e+000  0.0000000000000000e+000  0.0000000000000000e+000  0.0000000000000000e+000  0.0000000000000000e+000 -4.5345538906154886e-001  0.0000000000000000e+000  0.0000000000000000e+000  0.0000000000000000e+000  0.0000000000000000e+000  0.0000000000000000e+000  0.0000000000000000e+000  0.0000000000000000e+000  0.0000000000000000e+000  0.0000000000000000e+000  0.0000000000000000e+000  0.0000000000000000e+000  0.0000000000000000e+000  0.0000000000000000e+000  0.0000000000000000e+000  0.0000000000000000e+000 -2.2469720128910844e-001  0.0000000000000000e+000  0.0000000000000000e+000  0.0000000000000000e+000  0.0000000000000000e+000 -3.6940286411257583e-001  0.0000000000000000e+000  0.0000000000000000e+000  9.7612100540281937e-002  0.0000000000000000e+000  2.6885511410684543e-001  0.0000000000000000e+000 -2.6211820609774610e-002  1.9835588632115694e-002  0.0000000000000000e+000  0.0000000000000000e+000  0.0000000000000000e+000 -1.3602476075440359e-001  0.0000000000000000e+000 -1.7737572373435601e-001  0.0000000000000000e+000  1.2294258713778443e-001  0.0000000000000000e+000  0.0000000000000000e+000  0.0000000000000000e+000  5.7310732705346736e-002  0.0000000000000000e+000  0.0000000000000000e+000  0.0000000000000000e+000  2.8776363859006082e-001  0.0000000000000000e+000 -1.4279133939908667e-001  2.3712871195650193e-001  0.0000000000000000e+000  0.0000000000000000e+000  0.0000000000000000e+000 -1.9441676644593225e-001  0.0000000000000000e+000  0.0000000000000000e+000  0.0000000000000000e+000  1.7301578009252730e-001  4.6647047269699288e-002  0.0000000000000000e+000  0.0000000000000000e+000  5.4264101126065840e-002  0.0000000000000000e+000  0.0000000000000000e+000  0.0000000000000000e+000  0.0000000000000000e+000  0.0000000000000000e+000
 -6.9207367092962435e-002  0.0000000000000000e+000  0.0000000000000000e+000  0.0000000000000000e+000 -1.3308663694518110e-002 -2.1711780887007442e-001  3.1043655424201524e-002 -1.3869259489642249e-001  0.0000000000000000e+000  0.0000000000000000e+000  0.0000000000000000e+000 -1.2415815663446329e-001 -1.0878310962568635e-001 -1.8602223985542059e-002  0.0000000000000000e+000  0.0000000000000000e+000  0.0000000000000000e+000  0.0000000000000000e+000  0.0000000000000000e+000  0.0000000000000000e+000  0.0000000000000000e+000  0.0000000000000000e+000  1.9752515516711766e-001  0.0000000000000000e+000 -9.1738643202769199e-003  0.0000000000000000e+000  0.0000000000000000e+000  6.0761115981993880e-002  4.0540905725967691e-002  0.0000000000000000e+000  0.0000000000000000e+000  0.0000000000000000e+000  0.0000000000000000e+000  0.0000000000000000e+000 -2.2420894618555501e-001  0.0000000000000000e+000  0.0000000000000000e+000  0.0000000000000000e+000  0.0000000000000000e+000  0.0000000000000000e+000  0.0000000000000000e+000  0.0000000000000000e+000  0.0000000000000000e+000  0.0000000000000000e+000  0.0000000000000000e+000  0.0000000000000000e+000  0.0000000000000000e+000  0.0000000000000000e+000  0.0000000000000000e+000  0.0000000000000000e+000  3.9304584535561438e-001  0.0000000000000000e+000  0.0000000000000000e+000  0.0000000000000000e+000  0.0000000000000000e+000 -1.8833135286960911e-001  0.0000000000000000e+000  0.0000000000000000e+000 -1.1311667774357220e-001  0.0000000000000000e+000 -1.4402278402002849e-001  0.0000000000000000e+000 -2.7916828510337172e-001 -2.4834253055294644e-002  0.0000000000000000e+000  0.0000000000000000e+000  0.0000000000000000e+000  4.1169098457077169e-001  0.0000000000000000e+000  7.0067662184891050e-002  0.0000000000000000e+000 -3.2427865373460679e-002  0.0000000000000000e+000  0.0000000000000000e+000  0.0000000000000000e+000  9.8497134575854461e-002  0.0000000000000000e+000  0.0000000000000000e+000  0.0000000000000000e+000  3.1789004183495678e-001  0.0000000000000000e+000  2.8345270909303533e-001 -2.5915112967063225e-001  0.0000000000000000e+000  0.0000000000000000e+000  0.0000000000000000e+000 -6.8263517321167547e-002  0.0000000000000000e+000  0.0000000000000000e+000  0.0000000000000000e+000  1.9837152679812331e-001 -2.4359007704490940e-002  0.0000000000000000e+000  0.0000000000000000e+000 -1.5822229938961122e-001  0.0000000000000000e+000  0.0000000000000000e+000  0.0000000000000000e+000  0.0000000000000000e+000  0.0000000000000000e+000
  0.0000000000000000e+000  0.0000000000000000e+000  0.0000000000000000e+000  0.0000000000000000e+000  0.0000000000000000e+000  0.0000000000000000e+000  0.0000000000000000e+000  0.0000000000000000e+000 -3.8838405570699641e-001 -4.3139503363386705e-002  0.0000000000000000e+000  0.0000000000000000e+000  0.0000000000000000e+000  0.0000000000000000e+000  4.9617113791440216e-002  0.0000000000000000e+000  3.6413398503181371e-002  0.0000000000000000e+000 -5.9133330416874491e-002  3.4781947772559940e-001  0.0000000000000000e+000  0.0000000000000000e+000  0.0000000000000000e+000  0.0000000000000000e+000  0.0000000000000000e+000  0.0000000000000000e+000  0.0000000000000000e+000  0.0000000000000000e+000  0.0000000000000000e+000 -1.0709649233380615e-002  0.0000000000000000e+000  0.0000000000000000e+000  0.0000000000000000e+000  0.0000000000000000e+000  0.0000000000000000e+000  0.0000000000000000e+000 -6.2020746318465804e-002  0.0000000000000000e+000  0.0000000000000000e+000  0.0000000000000000e+000 -4.0041649242689888e-003  1.5509567335724078e-001  0.0000000000000000e+000  0.0000000000000000e+000  0.0000000000000000e+000  0.0000000000000000e+000  0.0000000000000000e+000  0.0000000000000000e+000 -6.0729558485446956e-002  4.0402088394266844e-001  0.0000000000000000e+000  5.5809939427645713e-002  2.0561751201929193e-001  0.0000000000000000e+000  5.9618879688078670e-002  0.0000000000000000e+000  2.5760327745630335e-001  0.0000000000000000e+000  0.0000000000000000e+000  0.0000000000000000e+000  0.0000000000000000e+000 -1.7006157624560697e-001  0.0000000000000000e+000  0.0000000000000000e+000 -6.3354632025827917e-002 -1.6760791918639942e-002  1.4529989589001874e-001  0.0000000000000000e+000  1.5451709976055456e-002  0.0000000000000000e+000  0.0000000000000000e+000  0.0000000000000000e+000  2.5150665289381282e-002  3.1193461528446437e-001  0.0000000000000000e+000  0.0000000000000000e+000  3.3357471950070317e-001  0.0000000000000000e+000 -3.3035027130572596e-002  0.0000000000000000e+000  6.0784505820848475e-002  0.0000000000000000e+000  0.0000000000000000e+000  0.0000000000000000e+000 -2.1134014731820666e-002  0.0000000000000000e+000  0.0000000000000000e+000  0.0000000000000000e+000  0.0000000000000000e+000  0.0000000000000000e+000  0.0000000000000000e+000  0.0000000000000000e+000  2.3333101881794344e-001  4.9678135878278851e-002  0.0000000000000000e+000  0.0000000000000000e+000  0.0000000000000000e+000  0.0000000000000000e+000  0.0000000000000000e+000  2.8784621089660412e-001
  0.0000000000000000e+000  5.9248665338523389e-002  1.6011976469563854e-001 -2.8885849980165035e-001  0.0000000000000000e+000  0.0000000000000000e+000  0.0000000000000000e+000  0.0000000000000000e+000  0.0000000000000000e+000  0.0000000000000000e+000  2.2005705673850906e-002  0.0000000000000000e+000  0.0000000000000000e+000  0.0000000000000000e+000  0.0000000000000000e+000 -1.4569759360967577e-001  0.0000000000000000e+000 -2.2188403398992246e-001  0.0000000000000000e+000  0.0000000000000000e+000  1.0390301163938895e-001  2.4301622942624440e-001  0.0000000000000000e+000 -4.3256432853005081e-002  0.0000000000000000e+000 -2.0560902753874656e-002 -4.6531098154639877e-002  0.0000000000000000e+000  0.0000000000000000e+000  0.0000000000000000e+000  2.0757525847165331e-001  2.6614433737426246e-001 -4.4803920914788888e-002  9.6529901464418671e-002  0.0000000000000000e+000 -2.7038068873888262e-002  0.0000000000000000e+000  2.0788677622325932e-001 -1.2923614395421526e-001 -1.5387906039107335e-001  0.0000000000000000e+000  0.0000000000000000e+000  9.8764247120102566e-002  1.0586109251497017e-001 -1.1166320701627984e-001 -2.3407858146784474e-001 -1.3386209154867146e-001 -7.5727662266134199e-002  0.0000000000000000e+000  0.0000000000000000e+000  0.0000000000000000e+000  0.0000000000000000e+000  0.0000000000000000e+000  3.8083869748487466e-002  0.0000000000000000e+000  0.0000000000000000e+000  0.0000000000000000e+000 -1.0434523674312744e-001  0.0000000000000000e+000 -1.7106234822798747e-001  0.0000000000000000e+000  0.0000000000000000e+000  0.0000000000000000e+000  0.0000000000000000e+000  0.0000000000000000e+000  0.0000000000000000e+000  0.0000000000000000e+000  0.0000000000000000e+000  0.0000000000000000e+000  0.0000000000000000e+000 -2.9541862671084197e-002  0.0000000000000000e+000  0.0000000000000000e+000  0.0000000000000000e+000 -7.7236659642583791e-002  0.0000000000000000e+000  0.0000000000000000e+000  1.5629400193231624e-001  0.0000000000000000e+000  0.0000000000000000e+000  0.0000000000000000e+000  0.0000000000000000e+000  0.0000000000000000e+000  1.0576768539214203e-001  0.0000000000000000e+000  1.9999074969865269e-001  0.0000000000000000e+000 -2.5331744112344379e-001 -2.8235929226061190e-001  2.1404859687089683e-001  0.0000000000000000e+000  0.0000000000000000e+000  0.0000000000000000e+000  0.0000000000000000e+000  0.0000000000000000e+000  1.8003788447058730e-001 -2.0778972871725956e-001  1.7647767205279274e-001  1.4404956932817084e-002  0.0000000000000000e+000
  0.0000000000000000e+000  1.3093541372669731e-001 -2.7585558854306563e-001  3.3487627372710334e-002  0.0000000000000000e+000  0.0000000000000000e+000  0.0000000000000000e+000  0.0000000000000000e+000  0.0000000000000000e+000  0.0000000000000000e+000  2.5341483209402663e-002  0.0000000000000000e+000  0.0000000000000000e+000  0.0000000000000000e+000  0.0000000000000000e+000 -1.2175659591541214e-001  0.0000000000000000e+000  1.9211622601812764e-001  0.0000000000000000e+000  0.0000000000000000e+000  1.7117829697637584e-002  2.2910141097629380e-001  0.0000000000000000e+000  1.3416401683254497e-001  0.0000000000000000e+000  1.7906586648567591e-001  4.5114603331995351e-002  0.0000000000000000e+000  0.0000000000000000e+000  0.0000000000000000e+000 -3.0402542889680073e-001 -2.5872627447628020e-002  1.6443806158655647e-001  1.9179169129173015e-001  0.0000000000000000e+000 -2.3269773196475657e-001  0.0000000000000000e+000  2.9464023120565364e-001  1.2858589862098310e-001 -1.4801111946782591e-001  0.0000000000000000e+000  0.0000000000000000e+000  1.1518100230277360e-001  1.3021878347784513e-001 -1.0079754599415922e-001 -2.0547737378967403e-002 -4.2278184726597820e-002 -1.6125228141424958e-001  0.0000000000000000e+000  0.0000000000000000e+000  0.0000000000000000e+000  0.0000000000000000e+000  0.0000000000000000e+000  6.0386684027111767e-002  0.0000000000000000e+000  0.0000000000000000e+000  0.0000000000000000e+000 -5.7539719274482509e-002  0.0000000000000000e+000  2.1782058436222811e-002  0.0000000000000000e+000  0.0000000000000000e+000  0.0000000000000000e+000  0.0000000000000000e+000  0.0000000000000000e+000  0.0000000000000000e+000  0.0000000000000000e+000  0.0000000000000000e+000  0.0000000000000000e+000  0.0000000000000000e+000 -9.5551137426935343e-002  0.0000000000000000e+000  0.0000000000000000e+000  0.0000000000000000e+000  2.6883459275266830e-001  0.0000000000000000e+000  0.0000000000000000e+000 -7.2009843640950436e-002  0.0000000000000000e+000  0.0000000000000000e+000  0.0000000000000000e+000  0.0000000000000000e+000  0.0000000000000000e+000  6.4280277288052468e-002  0.0000000000000000e+000  9.7379324089390998e-002  0.0000000000000000e+000  4.7613452267878100e-003  1.2153841538699627e-001  3.2068117066709401e-001  0.0000000000000000e+000  0.0000000000000000e+000  0.0000000000000000e+000  0.0000000000000000e+000  0.0000000000000000e+000 -2.4534096274872891e-001  1.6993213439697469e-001 -4.0152449344953350e-002  1.6587077691873425e-001  0.0000000000000000e+000
  0.0000000000000000e+000  4.2681152480381360e-002 -7.5087128443060092e-002 -1.7087500853571819e-001  0.0000000000000000e+000  0.0000000000000000e+000  0.0000000000000000e+000  0.0000000000000000e+000  0.0000000000000000e+000  0.0000000000000000e+000  1.3603582678842141e-001  0.0000000000000000e+000  0.0000000000000000e+000  0.0000000000000000e+000  0.0000000000000000e+000 -1.1159322338271151e-001  0.0000000000000000e+000  8.7794857382099911e-002  0.0000000000000000e+000  0.0000000000000000e+000  8.9695184758025154e-002 -2.4935923627915296e-001  0.0000000000000000e+000 -9.1895057710441860e-002  0.0000000000000000e+000 -1.9875474758228245e-002  3.3491804166585765e-001  0.0000000000000000e+000  0.0000000000000000e+000  0.0000000000000000e+000  1.0173562744516629e-001 -4.0519025228266736e-001 -1.3540424826159606e-001 -1.3314251746339228e-001  0.0000000000000000e+000  7.5988649841795181e-002  0.0000000000000000e+000  1.3292127896691838e-001  7.7180655452255581e-002 -4.0515472444661427e-001  0.0000000000000000e+000  0.0000000000000000e+000 -9.6469497765075574e-002 -1.2028635895197434e-001 -2.2612850243926258e-001 -2.0618871372095632e-001 -1.5018640978195605e-003 -1.9692941325045515e-001  0.0000000000000000e+000  0.0000000000000000e+000  0.0000000000000000e+000  0.0000000000000000e+000  0.0000000000000000e+000 -1.3493312686809489e-001  0.0000000000000000e+000  0.0000000000000000e+000  0.0000000000000000e+000 -4.0145753320091168e-002  0.0000000000000000e+000  6.1672069309679167e-002  0.0000000000000000e+000  0.0000000000000000e+000  0.0000000000000000e+000  0.0000000000000000e+000  0.0000000000000000e+000  0.0000000000000000e+000  0.0000000000000000e+000  0.0000000000000000e+000  0.0000000000000000e+000  0.0000000000000000e+000  2.0271875884068055e-001  0.0000000000000000e+000  0.0000000000000000e+000  0.0000000000000000e+000  8.2933233514379784e-002  0.0000000000000000e+000  0.0000000000000000e+000 -2.5639189291184014e-002  0.0000000000000000e+000  0.0000000000000000e+000  0.0000000000000000e+000  0.0000000000000000e+000  0.0000000000000000e+000 -1.5058347455238621e-002  0.0000000000000000e+000  8.7950712589780933e-002  0.0000000000000000e+000 -8.1591389714284951e-002 -3.0583162347557511e-002 -8.0983580699453953e-002  0.0000000000000000e+000  0.0000000000000000e+000  0.0000000000000000e+000  0.0000000000000000e+000  0.0000000000000000e+000 -1.5215622710223590e-002  3.6458745849186867e-002 -7.8641491090119198e-002 -2.6642669022564686e-001  0.0000000000000000e+000
  0.0000000000000000e+000  1.5988555655757974e-001  8.8331566232703149e-002  2.6853009914046400e-001  0.0000000000000000e+000  0.0000000000000000e+000  0.0000000000000000e+000  0.0000000000000000e+000  0.0000000000000000e+000  0.0000000000000000e+000 -4.4539513492512318e-002  0.0000000000000000e+000  0.0000000000000000e+000  0.0000000000000000e+000  0.0000000000000000e+000 -2.0990086998716215e-001  0.0000000000000000e+000 -1.9327252635968162e-001  0.0000000000000000e+000  0.0000000000000000e+000 -3.1453036794314479e-002  3.4403214745387496e-002  0.0000000000000000e+000  1.4598003000065507e-001  0.0000000000000000e+000  1.1335497232311832e-001  3.0807479111764841e-001  0.0000000000000000e+000  0.0000000000000000e+000  0.0000000000000000e+000  8.1501592184632904e-002 -1.8389034042654281e-001 -1.1895482218622487e-001 -1.3887739374696506e-001  0.0000000000000000e+000 -5.6440852510289075e-002  0.0000000000000000e+000  6.7447131832245225e-002  1.8048793704519204e-002  1.6368032310978323e-001  0.0000000000000000e+000  0.0000000000000000e+000 -2.7234329723421435e-001  2.0941532068441168e-002  5.6882487567238023e-002 -5.3133024920496673e-002 -5.5525382190308489e-002 -1.7649995424018969e-001  0.0000000000000000e+000  0.0000000000000000e+000  0.0000000000000000e+000  0.0000000000000000e+000  0.0000000000000000e+000  1.4416211919486677e-001  0.0000000000000000e+000  0.0000000000000000e+000  0.0000000000000000e+000  2.5225182417072844e-001  0.0000000000000000e+000  1.2813122763016080e-001  0.0000000000000000e+000  0.0000000000000000e+000  0.0000000000000000e+000  0.0000000000000000e+000  0.0000000000000000e+000  0.0000000000000000e+000  0.0000000000000000e+000  0.0000000000000000e+000  0.0000000000000000e+000  0.0000000000000000e+000 -1.4597027334348467e-001  0.0000000000000000e+000  0.0000000000000000e+000  0.0000000000000000e+000  7.4727230608281833e-002  0.0000000000000000e+000  0.0000000000000000e+000  1.7584080624758528e-002  0.0000000000000000e+000  0.0000000000000000e+000  0.0000000000000000e+000  0.0000000000000000e+000  0.0000000000000000e+000 -9.3170366137786828e-002  0.0000000000000000e+000 -2.1271339100909448e-002  0.0000000000000000e+000  1.1500558563515008e-001 -1.8955446459919756e-001  8.8464792098321116e-002  0.0000000000000000e+000  0.0000000000000000e+000  0.0000000000000000e+000  0.0000000000000000e+000  0.0000000000000000e+000  1.3999436493921549e-001 -3.0953421826251054e-001 -1.8629994743292472e-001  3.3461985511913328e-001  0.0000000000000000e+000
  1.3746387114161759e-001  0.0000000000000000e+000  0.0000000000000000e+000  0.0000000000000000e+000 -1.0728198062740617e-001 -2.0870413700999088e-001 -3.4538118012252643e-002 -1.3217011896230083e-001  0.0000000000000000e+000  0.0000000000000000e+000  0.0000000000000000e+000 -1.5773341601245372e-001  2.6732256634290641e-001 -2.0891140749913945e-001  0.0000000000000000e+000  0.0000000000000000e+000  0.0000000000000000e+000  0.0000000000000000e+000  0.0000000000000000e+000  0.0000000000000000e+000  0.0000000000000000e+000  0.0000000000000000e+000 -1.0339452815321545e-001  0.0000000000000000e+000  2.7366659490516400e-002  0.0000000000000000e+000  0.0000000000000000e+000  2.6533386445665480e-001 -5.9735406810427279e-002  0.0000000000000000e+000  0.0000000000000000e+000  0.0000000000000000e+000  0.0000000000000000e+000  0.0000000000000000e+000 -2.3174808065095689e-001  0.0000000000000000e+000  0.0000000000000000e+000  0.0000000000000000e+000  0.0000000000000000e+000  0.0000000000000000e+000  0.0000000000000000e+000  0.0000000000000000e+000  0.0000000000000000e+000  0.0000000000000000e+000  0.0000000000000000e+000  0.0000000000000000e+000  0.0000000000000000e+000  0.0000000000000000e+000  0.0000000000000000e+000  0.0000000000000000e+000 -9.5512823911262073e-003  0.0000000000000000e+000  0.0000000000000000e+000  0.0000000000000000e+000  0.0000000000000000e+000  3.2563728220778615e-001  0.0000000000000000e+000  0.0000000000000000e+000  3.2502590007181247e-002  0.0000000000000000e+000  3.0137556658904863e-001  0.0000000000000000e+000 -7.1796907602910354e-002 -8.8001325738669603e-002  0.0000000000000000e+000  0.0000000000000000e+000  0.0000000000000000e+000  2.1541905811352423e-002  0.0000000000000000e+000 -2.5720225988521606e-001  0.0000000000000000e+000 -8.6097335008039344e-003  0.0000000000000000e+000  0.0000000000000000e+000  0.0000000000000000e+000 -1.0283311415477352e-001  0.0000000000000000e+000  0.0000000000000000e+000  0.0000000000000000e+000 -1.0320532525772762e-001  0.0000000000000000e+000 -2.4650285445579536e-002  1.2636376355629658e-001  0.0000000000000000e+000  0.0000000000000000e+000  0.0000000000000000e+000  1.6620725526033833e-001  0.0000000000000000e+000  0.0000000000000000e+000  0.0000000000000000e+000  5.2076671158174093e-001 -1.0989005415324701e-001  0.0000000000000000e+000  0.0000000000000000e+000  4.4363808644368362e-002  0.0000000000000000e+000  0.0000000000000000e+000  0.0000000000000000e+000  0.0000000000000000e+000  0.0000000000000000e+000
  0.0000000000000000e+000  2.9544778678414357e-001  1.6961085982411797e-001  1.3537914735123099e-001  0.0000000000000000e+000  0.0000000000000000e+000  0.0000000000000000e+000  0.0000000000000000e+000  0.0000000000000000e+000  0.0000000000000000e+000  3.7417170801568078e-001  0.0000000000000000e+000  0.0000000000000000e+000  0.0000000000000000e+000  0.0000000000000000e+000 -1.4677476313350898e-001  0.0000000000000000e+000  2.1093231135301155e-001  0.0000000000000000e+000  0.0000000000000000e+000 -1.2370154833316410e-001 -3.4289640275687136e-002  0.0000000000000000e+000  2.1782138232118442e-001  0.0000000000000000e+000  2.0265801735055586e-002 -5.2697280474379993e-002  0.0000000000000000e+000  0.0000000000000000e+000  0.0000000000000000e+000 -2.3382997073797922e-002  1.0937385175037602e-001 -5.9818038729617384e-002 -1.6471267275613821e-001  0.0000000000000000e+000 -3.3737549535918045e-002  0.0000000000000000e+000 -7.0819470205256183e-002 -1.1297154483395705e-001 -1.8422374929602472e-001  0.0000000000000000e+000  0.0000000000000000e+000  7.3455122932434377e-002  1.4755763679326592e-001 -1.5742636472037622e-001  1.6594609985290148e-002 -1.8764653280356997e-001  1.8964457859852341e-001  0.0000000000000000e+000  0.0000000000000000e+000  0.0000000000000000e+000  0.0000000000000000e+000  0.0000000000000000e+000 -1.1856218456114778e-001  0.0000000000000000e+000  0.0000000000000000e+000  0.0000000000000000e+000 -1.2732236275805434e-001  0.0000000000000000e+000 -4.3787517538383787e-002  0.0000000000000000e+000  0.0000000000000000e+000  0.0000000000000000e+000  0.0000000000000000e+000  0.0000000000000000e+000  0.0000000000000000e+000  0.0000000000000000e+000  0.0000000000000000e+000  0.0000000000000000e+000  0.0000000000000000e+000 -1.1364267109977629e-002  0.0000000000000000e+000  0.0000000000000000e+000  0.0000000000000000e+000 -2.1851934651023058e-001  0.0000000000000000e+000  0.0000000000000000e+000 -1.9354663414959686e-002  0.0000000000000000e+000  0.0000000000000000e+000  0.0000000000000000e+000  0.0000000000000000e+000  0.0000000000000000e+000  2.0242253964072621e-001  0.0000000000000000e+000 -2.6205629246560852e-001  0.0000000000000000e+000  1.3013248921680617e-001  2.0924674592917281e-001  1.3347597161309790e-001  0.0000000000000000e+000  0.0000000000000000e+000  0.0000000000000000e+000  0.0000000000000000e+000  0.0000000000000000e+000  2.0774274333549059e-001 -9.3088196343953711e-002 -2.2215402810725945e-001 -5.6481650332645877e-002  0.0000000000000000e+000
  0.0000000000000000e+000  0.0000000000000000e+000  0.0000000000000000e+000  0.0000000000000000e+000  0.0000000000000000e+000  0.0000000000000000e+000  0.0000000000000000e+000  0.0000000000000000e+000 -2.5180351296111381e-001 -1.1178287235523260e-001  0.0000000000000000e+000  0.0000000000000000e+000  0.0000000000000000e+000  0.0000000000000000e+000 -6.4845957595407483e-002  0.0000000000000000e+000  1.3487649357999687e-001  0.0000000000000000e+000 -1.6102575848078909e-001 -9.8361960337182364e-002  0.0000000000000000e+000  0.0000000000000000e+000  0.0000000000000000e+000  0.0000000000000000e+000  0.0000000000000000e+000  0.0000000000000000e+000  0.0000000000000000e+000  0.0000000000000000e+000  0.0000000000000000e+000  2.2570112319453434e-001  0.0000000000000000e+000  0.0000000000000000e+000  0.0000000000000000e+000  0.0000000000000000e+000  0.0000000000000000e+000  0.0000000000000000e+000 -3.2351445994480726e-001  0.0000000000000000e+000  0.0000000000000000e+000  0.0000000000000000e+000 -1.4565458604042961e-001 -1.5395996609263593e-001  0.0000000000000000e+000  0.0000000000000000e+000  0.0000000000000000e+000  0.0000000000000000e+000  0.0000000000000000e+000  0.0000000000000000e+000 -7.8472854970201344e-002 -2.4686398153911612e-001  0.0000000000000000e+000  6.9415496028187376e-002 -2.7917682644436648e-001  0.0000000000000000e+000 -1.1369092232869125e-001  0.0000000000000000e+000  1.4850856343735702e-001  0.0000000000000000e+000  0.0000000000000000e+000  0.0000000000000000e+000  0.0000000000000000e+000  7.0547340114964802e-002  0.0000000000000000e+000  0.0000000000000000e+000 -9.6374409621836854e-002 -4.8939651474794821e-001  2.1600329426549070e-001  0.0000000000000000e+000 -4.2492034762522869e-002  0.0000000000000000e+000  0.0000000000000000e+000  0.0000000000000000e+000 -1.1202153291250760e-001  7.2775483050344134e-002  0.0000000000000000e+000  0.0000000000000000e+000 -3.3528210688551593e-002  0.0000000000000000e+000  2.8296100778884153e-001  0.0000000000000000e+000 -6.2384697996756819e-002  0.0000000000000000e+000  0.0000000000000000e+000  0.0000000000000000e+000 -2.5303325097745216e-001  0.0000000000000000e+000  0.0000000000000000e+000  0.0000000000000000e+000  0.0000000000000000e+000  0.0000000000000000e+000  0.0000000000000000e+000  0.0000000000000000e+000  2.3679048299022017e-002  1.0466781269878087e-001  0.0000000000000000e+000  0.0000000000000000e+000  0.0000000000000000e+000  0.0000000000000000e+000  0.0000000000000000e+000 -5.6368890164526335e-003
  0.0000000000000000e+000 -1.7147145109739634e-001 -9.7193443356358641e-002  2.0039494912458095e-001  0.0000000000000000e+000  0.0000000000000000e+000  0.0000000000000000e+000  0.0000000000000000e+000  0.0000000000000000e+000  0.0000000000000000e+000  1.7748174149045051e-001  0.0000000000000000e+000  0.0000000000000000e+000  0.0000000000000000e+000  0.0000000000000000e+000 -1.1630748390034534e-001  0.0000000000000000e+000 -1.5393762282054119e-001  0.0000000000000000e+000  0.0000000000000000e+000  1.6238725322276559e-001 -2.5498857729061436e-002  0.0000000000000000e+000 -1.8104166982448938e-001  0.0000000000000000e+000  1.0448453169237606e-001 -1.2468981185617098e-001  0.0000000000000000e+000  0.0000000000000000e+000  0.0000000000000000e+000  9.6958049379629846e-002  4.2151477450852667e-003 -2.3027615612910296e-001  9.3757939472673066e-002  0.0000000000000000e+000  7.8742895740995189e-002  0.0000000000000000e+000 -1.8117764634514152e-001 -1.6545624174071968e-001  1.5355359043581561e-002  0.0000000000000000e+000  0.0000000000000000e+000  1.4399944220339558e-001 -3.4630203119238440e-001 -2.3001481646210273e-001 -3.0545764858943567e-003  1.5832769662444068e-001 -1.1157801661900973e-002  0.0000000000000000e+000  0.0000000000000000e+000  0.0000000000000000e+000  0.0000000000000000e+000  0.0000000000000000e+000  6.5135630312208814e-002  0.0000000000000000e+000  0.0000000000000000e+000  0.0000000000000000e+000 -5.1917624842917398e-002  0.0000000000000000e+000 -1.8400646526392633e-001  0.0000000000000000e+000  0.0000000000000000e+000  0.0000000000000000e+000  0.0000000000000000e+000  0.0000000000000000e+000  0.0000000000000000e+000  0.0000000000000000e+000  0.0000000000000000e+000  0.0000000000000000e+000  0.0000000000000000e+000 -1.2570081805060809e-001  0.0000000000000000e+000  0.0000000000000000e+000  0.0000000000000000e+000  1.9150612188571078e-001  0.0000000000000000e+000  0.0000000000000000e+000  9.2358495140332092e-002  0.0000000000000000e+000  0.0000000000000000e+000  0.0000000000000000e+000  0.0000000000000000e+000  0.0000000000000000e+000  3.4863381465780019e-001  0.0000000000000000e+000  4.2166544723928806e-002  0.0000000000000000e+000  6.1323244951727255e-003 -4.4852218418213470e-002  3.7355269424760480e-003  0.0000000000000000e+000  0.0000000000000000e+000  0.0000000000000000e+000  0.0000000000000000e+000  0.0000000000000000e+000 -3.9015061410720940e-002  1.7069003822088552e-001 -3.2602465002687370e-001  2.1266756887178151e-001  0.0000000000000000e+000
  0.0000000000000000e+000  1.6333887769035355e-001 -7.2188958321654326e-002 -2.9101228552895664e-001  0.0000000000000000e+000  0.0000000000000000e+000  0.0000000000000000e+000  0.0000000000000000e+000  0.0000000000000000e+000  0.0000000000000000e+000  2.5802081473552768e-001  0.0000000000000000e+000  0.0000000000000000e+000  0.0000000000000000e+000  0.0000000000000000e+000  1.0352648125255894e-001  0.0000000000000000e+000 -6.8400138418112461e-002  0.0000000000000000e+000  0.0000000000000000e+000 -4.7093836405371586e-001 -1.3859480264327009e-001  0.0000000000000000e+000 -5.1026219113052129e-001  0.0000000000000000e+000  5.3236497272340477e-002  2.5280519448462893e-002  0.0000000000000000e+000  0.0000000000000000e+000  0.0000000000000000e+000 -7.0106686381965308e-002  7.9899409773730209e-002  2.4324819949646082e-001 -1.0925900406317250e-001  0.0000000000000000e+000 -6.9396177070860904e-002  0.0000000000000000e+000 -1.0416593421077688e-001 -7.2005645690239234e-002 -1.0038070595615504e-001  0.0000000000000000e+000  0.0000000000000000e+000 -1.2824060006703131e-001  4.5633328519277955e-002 -5.2354996403821741e-002 -1.0374754690649084e-003  2.5351590918337275e-002  1.1250117915327852e-002  0.0000000000000000e+000  0.0000000000000000e+000  0.0000000000000000e+000  0.0000000000000000e+000  0.0000000000000000e+000  1.6021306231697069e-001  0.0000000000000000e+000  0.0000000000000000e+000  0.0000000000000000e+000 -1.6039111371830728e-002  0.0000000000000000e+000  3.5191004972519674e-002  0.0000000000000000e+000  0.0000000000000000e+000  0.0000000000000000e+000  0.0000000000000000e+000  0.0000000000000000e+000  0.0000000000000000e+000  0.0000000000000000e+000  0.0000000000000000e+000  0.0000000000000000e+000  0.0000000000000000e+000 -1.8871153868491053e-001  0.0000000000000000e+000  0.0000000000000000e+000  0.0000000000000000e+000  5.1117062314142703e-002  0.0000000000000000e+000  0.0000000000000000e+000  1.1887497769208308e-001  0.0000000000000000e+000  0.0000000000000000e+000  0.0000000000000000e+000  0.0000000000000000e+000  0.0000000000000000e+000 -1.2693353629965984e-001  0.0000000000000000e+000 -4.1723100666875991e-002  0.0000000000000000e+000  7.8423049422713192e-002 -1.2699454835816823e-001  1.0307437345761956e-002  0.0000000000000000e+000  0.0000000000000000e+000  0.0000000000000000e+000  0.0000000000000000e+000  0.0000000000000000e+000 -4.1572945473247698e-002  5.2633305217255025e-002 -6.7721707829073857e-002  1.8000792610875593e-001  0.0000000000000000e+000
  0.0000000000000000e+000 -2.0138658479870500e-001 -3.0192157506711775e-001  1.3043663666501976e-001  0.0000000000000000e+000  0.0000000000000000e+000  0.0000000000000000e+000  0.0000000000000000e+000  0.0000000000000000e+000  0.0000000000000000e+000 -5.1470281777249216e-002  0.0000000000000000e+000  0.0000000000000000e+000  0.0000000000000000e+000  0.0000000000000000e+000  1.9903089784096517e-001  0.0000000000000000e+000  1.6908425031620100e-002  0.0000000000000000e+000  0.0000000000000000e+000 -1.9154222787695444e-001  1.0781978632018202e-001  0.0000000000000000e+000 -6.5292463344679988e-002  0.0000000000000000e+000 -7.4280709443963477e-002 -1.4314590745852954e-001  0.0000000000000000e+000  0.0000000000000000e+000  0.0000000000000000e+000  1.4927670513171207e-001 -1.2578412830889496e-001 -1.2701117596497571e-001 -2.6318183431186476e-001  0.0000000000000000e+000 -1.8915146570316935e-001  0.0000000000000000e+000  3.5648965162357459e-002 -7.3546776292593791e-002  5.4731299186773677e-002  0.0000000000000000e+000  0.0000000000000000e+000  2.5134187969478128e-001  2.8430582975051588e-001 -4.7418847608176440e-002  4.8177122903215099e-003 -1.2883749796108657e-001 -1.5795043381772189e-001  0.0000000000000000e+000  0.0000000000000000e+000  0.0000000000000000e+000  0.0000000000000000e+000  0.0000000000000000e+000 -1.1657330793076029e-001  0.0000000000000000e+000  0.0000000000000000e+000  0.0000000000000000e+000  1.5275962104114921e-001  0.0000000000000000e+000 -3.7224736338934049e-002  0.0000000000000000e+000  0.0000000000000000e+000  0.0000000000000000e+000  0.0000000000000000e+000  0.0000000000000000e+000  0.0000000000000000e+000  0.0000000000000000e+000  0.0000000000000000e+000  0.0000000000000000e+000  0.0000000000000000e+000  2.4576439905031261e-001  0.0000000000000000e+000  0.0000000000000000e+000  0.0000000000000000e+000 -8.8826137130888605e-002  0.0000000000000000e+000  0.0000000000000000e+000  1.2444904062445317e-001  0.0000000000000000e+000  0.0000000000000000e+000  0.0000000000000000e+000  0.0000000000000000e+000  0.0000000000000000e+000  1.3755170361887892e-001  0.0000000000000000e+000 -5.2128888292926487e-002  0.0000000000000000e+000  2.4159207000538271e-001 -3.2980315515201281e-001  1.1930678822373611e-001  0.0000000000000000e+000  0.0000000000000000e+000  0.0000000000000000e+000  0.0000000000000000e+000  0.0000000000000000e+000 -1.5762330690166299e-001 -6.2841493923348452e-002 -8.4297518522522777e-002 -1.1119845320461411e-001  0.0000000000000000e+000
  0.0000000000000000e+000  0.0000000000000000e+000  0.0000000000000000e+000  0.0000000000000000e+000  0.0000000000000000e+000  0.0000000000000000e+000  0.0000000000000000e+000  0.0000000000000000e+000 -1.5371992565644224e-001 -5.4767099131354580e-001  0.0000000000000000e+000  0.0000000000000000e+000  0.0000000000000000e+000  0.0000000000000000e+000  9.2853217956896023e-002  0.0000000000000000e+000 -1.2025841359168836e-001  0.0000000000000000e+000  3.0404432609446811e-002  9.1094602267006400e-002  0.0000000000000000e+000  0.0000000000000000e+000  0.0000000000000000e+000  0.0000000000000000e+000  0.0000000000000000e+000  0.0000000000000000e+000  0.0000000000000000e+000  0.0000000000000000e+000  0.0000000000000000e+000 -3.1854228718542299e-001  0.0000000000000000e+000  0.0000000000000000e+000  0.0000000000000000e+000  0.0000000000000000e+000  0.0000000000000000e+000  0.0000000000000000e+000  1.9410630767799067e-001  0.0000000000000000e+000  0.0000000000000000e+000  0.0000000000000000e+000  1.6649669048164294e-002 -1.7349512292857536e-001  0.0000000000000000e+000  0.0000000000000000e+000  0.0000000000000000e+000  0.0000000000000000e+000  0.0000000000000000e+000  0.0000000000000000e+000 -7.4245450883601863e-002  1.6289707322271393e-001  0.0000000000000000e+000  7.2148223800593464e-002 -5.5631982092302378e-002  0.0000000000000000e+000 -1.9290583628528346e-001  0.0000000000000000e+000 -2.0816672025370520e-001  0.0000000000000000e+000  0.0000000000000000e+000  0.0000000000000000e+000  0.0000000000000000e+000  1.9893410398466868e-001  0.0000000000000000e+000  0.0000000000000000e+000 -1.2014637815298718e-001 -2.4973760354586583e-001  3.3136479142117391e-002  0.0000000000000000e+000 -9.1180838228589120e-002  0.0000000000000000e+000  0.0000000000000000e+000  0.0000000000000000e+000 -5.7551972959801821e-002 -1.1402189421094837e-001  0.0000000000000000e+000  0.0000000000000000e+000  1.1291539597387169e-001  0.0000000000000000e+000  8.7647578874546495e-003  0.0000000000000000e+000 -3.0183712909593437e-002  0.0000000000000000e+000  0.0000000000000000e+000  0.0000000000000000e+000  3.3708894855620242e-001  0.0000000000000000e+000  0.0000000000000000e+000  0.0000000000000000e+000  0.0000000000000000e+000  0.0000000000000000e+000  0.0000000000000000e+000  0.0000000000000000e+000 -2.8244557469678983e-001  3.9180507694252013e-002  0.0000000000000000e+000  0.0000000000000000e+000  0.0000000000000000e+000  0.0000000000000000e+000  0.0000000000000000e+000  5.4041526183387006e-002
  0.0000000000000000e+000  0.0000000000000000e+000  0.0000000000000000e+000  0.0000000000000000e+000  0.0000000000000000e+000  0.0000000000000000e+000  0.0000000000000000e+000  0.0000000000000000e+000 -5.0954193349744076e-002  4.4757075548138507e-002  0.0000000000000000e+000  0.0000000000000000e+000  0.0000000000000000e+000  0.0000000000000000e+000  2.4564812810190639e-001  0.0000000000000000e+000 -8.3910553910047592e-002  0.0000000000000000e+000 -2.5411799273335055e-002  1.0313585538755354e-001  0.0000000000000000e+000  0.0000000000000000e+000  0.0000000000000000e+000  0.0000000000000000e+000  0.0000000000000000e+000  0.0000000000000000e+000  0.0000000000000000e+000  0.0000000000000000e+000  0.0000000000000000e+000  2.7793252853981482e-001  0.0000000000000000e+000  0.0000000000000000e+000  0.0000000000000000e+000  0.0000000000000000e+000  0.0000000000000000e+000  0.0000000000000000e+000 -2.3625013102979409e-001  0.0000000000000000e+000  0.0000000000000000e+000  0.0000000000000000e+000  3.7599248714756547e-002  4.9392522438382838e-002  0.0000000000000000e+000  0.0000000000000000e+000  0.0000000000000000e+000  0.0000000000000000e+000  0.0000000000000000e+000  0.0000000000000000e+000  1.1861200938040303e-001 -1.6000641068673305e-001  0.0000000000000000e+000 -9.2828793623985946e-003 -1.3475648426677594e-001  0.0000000000000000e+000 -4.1247777690035438e-002  0.0000000000000000e+000 -6.1041153545898383e-002  0.0000000000000000e+000  0.0000000000000000e+000  0.0000000000000000e+000  0.0000000000000000e+000  1.0275104858316308e-001  0.0000000000000000e+000  0.0000000000000000e+000 -3.8631077865900970e-001  3.1357053283849917e-001  1.1340240299673798e-001  0.0000000000000000e+000 -3.4079811004701832e-001  0.0000000000000000e+000  0.0000000000000000e+000  0.0000000000000000e+000 -2.4739104573091569e-001  5.9777237098431382e-003  0.0000000000000000e+000  0.0000000000000000e+000 -3.4711647553696774e-002  0.0000000000000000e+000  2.6900683901374380e-002  0.0000000000000000e+000  1.6651644041025276e-001  0.0000000000000000e+000  0.0000000000000000e+000  0.0000000000000000e+000  4.4219861018243461e-001  0.0000000000000000e+000  0.0000000000000000e+000  0.0000000000000000e+000  0.0000000000000000e+000  0.0000000000000000e+000  0.0000000000000000e+000  0.0000000000000000e+000  1.7187044452570049e-001 -1.1505841343490049e-001  0.0000000000000000e+000  0.0000000000000000e+000  0.0000000000000000e+000  0.0000000000000000e+000  0.0000000000000000e+000  1.1852401443866204e-002
  0.0000000000000000e+000 -1.0589010327337411e-001 -1.0353678795083543e-001 -1.0916322490424913e-002  0.0000000000000000e+000  0.0000000000000000e+000  0.0000000000000000e+000  0.0000000000000000e+000  0.0000000000000000e+000  0.0000000000000000e+000  9.6479671867196387e-002  0.0000000000000000e+000  0.0000000000000000e+000  0.0000000000000000e+000  0.0000000000000000e+000 -1.6633291535154068e-001  0.0000000000000000e+000 -1.5147528836877114e-001  0.0000000000000000e+000  0.0000000000000000e+000 -1.1150607153682937e-001 -9.2674125976211497e-002  0.0000000000000000e+000 -1.5704967212681678e-002  0.0000000000000000e+000  2.9021190808137454e-001 -6.7101189186739962e-002  0.0000000000000000e+000  0.0000000000000000e+000  0.0000000000000000e+000 -1.9577605442437107e-001 -1.9806803556074445e-002  1.6119699325559947e-001  4.2481123823343493e-002  0.0000000000000000e+000  2.1458669587892620e-001  0.0000000000000000e+000  2.4388911191724268e-002  1.0428359393947145e-001 -1.2571843671977712e-001  0.0000000000000000e+000  0.0000000000000000e+000  8.8331644587033034e-002  1.6876117020267073e-001  3.5664525241598716e-001  1.9924098706707742e-002 -1.4801904679204791e-001 -8.9658675454008255e-002  0.0000000000000000e+000  0.0000000000000000e+000  0.0000000000000000e+000  0.0000000000000000e+000  0.0000000000000000e+000 -2.5459303457744553e-001  0.0000000000000000e+000  0.0000000000000000e+000  0.0000000000000000e+000  1.8546448799354814e-001  0.0000000000000000e+000 -3.8131087950460552e-001  0.0000000000000000e+000  0.0000000000000000e+000  0.0000000000000000e+000  0.0000000000000000e+000  0.0000000000000000e+000  0.0000000000000000e+000  0.0000000000000000e+000  0.0000000000000000e+000  0.0000000000000000e+000  0.0000000000000000e+000 -1.2178374754232744e-002  0.0000000000000000e+000  0.0000000000000000e+000  0.0000000000000000e+000 -8.2950186232307703e-003  0.0000000000000000e+000  0.0000000000000000e+000 -2.4054468542868954e-001  0.0000000000000000e+000  0.0000000000000000e+000  0.0000000000000000e+000  0.0000000000000000e+000  0.0000000000000000e+000  1.2950624981798828e-001  0.0000000000000000e+000  1.0180280670905884e-001  0.0000000000000000e+000 -1.0998172032970978e-001 -5.3639661020875133e-002 -2.9028087178905088e-001  0.0000000000000000e+000  0.0000000000000000e+000  0.0000000000000000e+000  0.0000000000000000e+000  0.0000000000000000e+000  7.6246338585384904e-002 -1.3500562969262839e-001 -1.4407901912032706e-001  2.2715348607090749e-002  0.0000000000000000e+000
  0.0000000000000000e+000 -3.5650232347175584e-002 -9.0153511257858004e-002  1.5729808715338645e-001  0.0000000000000000e+000  0.0000000000000000e+000  0.0000000000000000e+000  0.0000000000000000e+000  0.0000000000000000e+000  0.0000000000000000e+000 -9.5452953794757892e-002  0.0000000000000000e+000  0.0000000000000000e+000  0.0000000000000000e+000  0.0000000000000000e+000 -1.6411500475451346e-001  0.0000000000000000e+000  1.3818693832474634e-002  0.0000000000000000e+000  0.0000000000000000e+000  1.2300582909753094e-001 -1.5232989622915563e-001  0.0000000000000000e+000 -5.9888870902481753e-002  0.0000000000000000e+000  4.4580292280848310e-002  3.2429407698111806e-001  0.0000000000000000e+000  0.0000000000000000e+000  0.0000000000000000e+000  1.3979243628197532e-001  3.2524150614466216e-002  2.0162079845996780e-001  1.2245105492836132e-002  0.0000000000000000e+000  1.4030801647901184e-001  0.0000000000000000e+000 -1.9273521834179569e-001 -8.6046527908159184e-002 -2.3297263671464338e-001  0.0000000000000000e+000  0.0000000000000000e+000  2.0856789728137903e-001  3.1178094306416682e-001 -1.4720259496919942e-002  2.3674516862849343e-001  1.2316592155918449e-001  5.9617416761800782e-002  0.0000000000000000e+000  0.0000000000000000e+000  0.0000000000000000e+000  0.0000000000000000e+000  0.0000000000000000e+000  3.8700093638373345e-001  0.0000000000000000e+000  0.0000000000000000e+000  0.0000000000000000e+000  2.0857938230062012e-001  0.0000000000000000e+000 -5.0469929499127375e-002  0.0000000000000000e+000  0.0000000000000000e+000  0.0000000000000000e+000  0.0000000000000000e+000  0.0000000000000000e+000  0.0000000000000000e+000  0.0000000000000000e+000  0.0000000000000000e+000  0.0000000000000000e+000  0.0000000000000000e+000  1.2276379845856243e-001  0.0000000000000000e+000  0.0000000000000000e+000  0.0000000000000000e+000  2.7449615696954241e-002  0.0000000000000000e+000  0.0000000000000000e+000  8.9928627637002101e-002  0.0000000000000000e+000  0.0000000000000000e+000  0.0000000000000000e+000  0.0000000000000000e+000  0.0000000000000000e+000  1.3732408098734622e-001  0.0000000000000000e+000 -2.1717521710135182e-001  0.0000000000000000e+000 -1.3356912991166095e-001  1.4841464893637996e-002  7.3897446015375165e-002  0.0000000000000000e+000  0.0000000000000000e+000  0.0000000000000000e+000  0.0000000000000000e+000  0.0000000000000000e+000  6.0260038666066641e-002  6.7930964377757544e-002  2.5944984333003601e-001  9.8667868982773906e-003  0.0000000000000000e+000
  0.0000000000000000e+000  7.3609604363419956e-002 -4.2659116875827213e-002 -1.6417360589876068e-001  0.0000000000000000e+000  0.0000000000000000e+000  0.0000000000000000e+000  0.0000000000000000e+000  0.0000000000000000e+000  0.0000000000000000e+000  2.3068213746744307e-001  0.0000000000000000e+000  0.0000000000000000e+000  0.0000000000000000e+000  0.0000000000000000e+000  2.4422284905855011e-002  0.0000000000000000e+000  5.5473093572716903e-002  0.0000000000000000e+000  0.0000000000000000e+000  9.0470825481328718e-002 -1.7003160129119338e-001  0.0000000000000000e+000  2.0257760312211165e-001  0.0000000000000000e+000 -6.8269360302540522e-002  3.2649811773905094e-002  0.0000000000000000e+000  0.0000000000000000e+000  0.0000000000000000e+000  8.4760326984684997e-002  2.7154745358260592e-002  1.9945683807285788e-001 -7.7421157269144114e-003  0.0000000000000000e+000 -4.4021091457239675e-002  0.0000000000000000e+000  1.5755579410589398e-002 -6.5253228463158536e-002  1.2493871088578588e-001  0.0000000000000000e+000  0.0000000000000000e+000  3.4750769493148403e-001 -8.6691621336061758e-003 -1.2927409003909912e-001 -5.0704118795347260e-002  2.1671914998490727e-001  2.3646658478966320e-001  0.0000000000000000e+000  0.0000000000000000e+000  0.0000000000000000e+000  0.0000000000000000e+000  0.0000000000000000e+000  2.2303477087894513e-003  0.0000000000000000e+000  0.0000000000000000e+000  0.0000000000000000e+000  4.7128887922118085e-002  0.0000000000000000e+000  2.2094984942276422e-001  0.0000000000000000e+000  0.0000000000000000e+000  0.0000000000000000e+000  0.0000000000000000e+000  0.0000000000000000e+000  0.0000000000000000e+000  0.0000000000000000e+000  0.0000000000000000e+000  0.0000000000000000e+000  0.0000000000000000e+000  1.4198332091293028e-001  0.0000000000000000e+000  0.0000000000000000e+000  0.0000000000000000e+000  5.4230327020296731e-002  0.0000000000000000e+000  0.0000000000000000e+000 -1.5378326052006713e-001  0.0000000000000000e+000  0.0000000000000000e+000  0.0000000000000000e+000  0.0000000000000000e+000  0.0000000000000000e+000  3.1053097817621864e-002  0.0000000000000000e+000  2.0737693481108860e-001  0.0000000000000000e+000 -8.6009877469028911e-003 -7.9522520643167879e-002 -2.1892478442098062e-001  0.0000000000000000e+000  0.0000000000000000e+000  0.0000000000000000e+000  0.0000000000000000e+000  0.0000000000000000e+000 -2.7175639364288207e-001 -4.2531570106276390e-001 -3.0822427198564303e-002  2.4587492251542828e-001  0.0000000000000000e+000
  0.0000000000000000e+000 -8.5467731872568564e-003 -1.0216664913913112e-001  1.0138412921504431e-001  0.0000000000000000e+000  0.0000000000000000e+000  0.0000000000000000e+000  0.0000000000000000e+000  0.0000000000000000e+000  0.0000000000000000e+000 -2.2824548739855968e-002  0.0000000000000000e+000  0.0000000000000000e+000  0.0000000000000000e+000  0.0000000000000000e+000  7.2364627269104129e-002  0.0000000000000000e+000  1.2265993707150740e-002  0.0000000000000000e+000  0.0000000000000000e+000 -3.9344118685304644e-002  6.4257337056952551e-003  0.0000000000000000e+000  8.8261445410594497e-002  0.0000000000000000e+000  3.6626571812842929e-003  1.0313976596925731e-001  0.0000000000000000e+000  0.0000000000000000e+000  0.0000000000000000e+000  1.4452065220402627e-001 -2.4802257617326975e-001  3.8976762474714310e-001 -2.0549609089479531e-001  0.0000000000000000e+000 -6.0768420799209653e-002  0.0000000000000000e+000 -4.6659800688218650e-002  1.9591624240660407e-001  5.1040583224501626e-002  0.0000000000000000e+000  0.0000000000000000e+000 -1.2510956244222057e-001 -2.4949181922255742e-001  1.4738913675931056e-001  1.6048034350982049e-001  7.1251883536113864e-002  3.9387406472633446e-002  0.0000000000000000e+000  0.0000000000000000e+000  0.0000000000000000e+000  0.0000000000000000e+000  0.0000000000000000e+000 -4.3523171008093955e-002  0.0000000000000000e+000  0.0000000000000000e+000  0.0000000000000000e+000 -4.8148928924893691e-001  0.0000000000000000e+000 -2.3706398812741683e-001  0.0000000000000000e+000  0.0000000000000000e+000  0.0000000000000000e+000  0.0000000000000000e+000  0.0000000000000000e+000  0.0000000000000000e+000  0.0000000000000000e+000  0.0000000000000000e+000  0.0000000000000000e+000  0.0000000000000000e+000 -8.4498188129656537e-002  0.0000000000000000e+000  0.0000000000000000e+000  0.0000000000000000e+000 -8.4313771017902953e-002  0.0000000000000000e+000  0.0000000000000000e+000  1.2703148491893371e-001  0.0000000000000000e+000  0.0000000000000000e+000  0.0000000000000000e+000  0.0000000000000000e+000  0.0000000000000000e+000  2.7865580882405400e-001  0.0000000000000000e+000  5.0333017694757426e-002  0.0000000000000000e+000 -4.1630654487769272e-002 -8.1183165873822072e-002  1.7158432255016909e-001  0.0000000000000000e+000  0.0000000000000000e+000  0.0000000000000000e+000  0.0000000000000000e+000  0.0000000000000000e+000 -1.5347997171639326e-002 -2.0183619243214387e-001  1.3648364561940882e-001 -4.8575189836062502e-004  0.0000000000000000e+000
  0.0000000000000000e+000 -3.8516245648169661e-002  3.3570800151225579e-002  8.9610342767696291e-002  0.0000000000000000e+000  0.0000000000000000e+000  0.0000000000000000e+000  0.0000000000000000e+000  0.0000000000000000e+000  0.0000000000000000e+000  5.4122080173030697e-002  0.0000000000000000e+000  0.0000000000000000e+000  0.0000000000000000e+000  0.0000000000000000e+000 -9.4701614627627675e-002  0.0000000000000000e+000 -1.5360734044326574e-001  0.0000000000000000e+000  0.0000000000000000e+000 -3.2038423805339777e-001  3.3423163024034586e-001  0.0000000000000000e+000  1.9077735151670078e-002  0.0000000000000000e+000 -8.3748563634119477e-002 -6.0418150989187958e-002  0.0000000000000000e+000  0.0000000000000000e+000  0.0000000000000000e+000 -2.9164110712554866e-002 -2.8668354152103691e-002  1.6858430759917012e-001 -9.6142712317281637e-002  0.0000000000000000e+000  9.8683081489423341e-002  0.0000000000000000e+000  2.1078813820210884e-001 -7.4320248406841039e-002  4.6638569101930663e-002  0.0000000000000000e+000  0.0000000000000000e+000 -2.2795603693371966e-001 -2.1843657912284334e-001 -3.0107680630302536e-001 -2.8651930590187592e-002  1.2868003105595993e-002  8.5430686101637066e-002  0.0000000000000000e+000  0.0000000000000000e+000  0.0000000000000000e+000  0.0000000000000000e+000  0.0000000000000000e+000  1.5264752580082405e-001  0.0000000000000000e+000  0.0000000000000000e+000  0.0000000000000000e+000  3.3798369155051905e-001  0.0000000000000000e+000 -1.4232186531989796e-001  0.0000000000000000e+000  0.0000000000000000e+000  0.0000000000000000e+000  0.0000000000000000e+000  0.0000000000000000e+000  0.0000000000000000e+000  0.0000000000000000e+000  0.0000000000000000e+000  0.0000000000000000e+000  0.0000000000000000e+000  2.0467857331308709e-001  0.0000000000000000e+000  0.0000000000000000e+000  0.0000000000000000e+000  3.8398550664750411e-002  0.0000000000000000e+000  0.0000000000000000e+000 -4.5774709671757233e-003  0.0000000000000000e+000  0.0000000000000000e+000  0.0000000000000000e+000  0.0000000000000000e+000  0.0000000000000000e+000  1.9266746686628047e-001  0.0000000000000000e+000  1.5691795480971476e-002  0.0000000000000000e+000 -2.1959114482004702e-002  2.9566918357613270e-001 -1.3846377969310145e-001  0.0000000000000000e+000  0.0000000000000000e+000  0.0000000000000000e+000  0.0000000000000000e+000  0.0000000000000000e+000 -1.4314207371470467e-001 -9.7281595715495925e-002  1.6579706914380191e-001 -1.6001158286987763e-001  0.0000000000000000e+000
  0.0000000000000000e+000  1.0788594946270717e-001  6.3703709993847432e-002 -3.5568578448171646e-003  0.0000000000000000e+000  0.0000000000000000e+000  0.0000000000000000e+000  0.0000000000000000e+000  0.0000000000000000e+000  0.0000000000000000e+000 -8.0724622246106104e-007  0.0000000000000000e+000  0.0000000000000000e+000  0.0000000000000000e+000  0.0000000000000000e+000  4.9472626069817262e-003  0.0000000000000000e+000  7.0582276342569916e-002  0.0000000000000000e+000  0.0000000000000000e+000  9.6265930783455481e-002  3.1606528226965219e-002  0.0000000000000000e+000 -2.3841660242267776e-001  0.0000000000000000e+000 -3.1886638781093862e-001 -2.8807338263606614e-002  0.0000000000000000e+000  0.0000000000000000e+000  0.0000000000000000e+000 -2.6641423919117618e-001 -3.2708710288226478e-001 -7.2499710521529079e-002  1.2932412209409971e-001  0.0000000000000000e+000  7.5933010247872593e-002  0.0000000000000000e+000  2.3119178582783478e-002  7.3169794661615495e-002 -2.7467125105481039e-002  0.0000000000000000e+000  0.0000000000000000e+000  1.5737879593879134e-001 -1.3922527274263025e-001  1.4661709805057430e-001 -4.4860286713943327e-002 -6.2661088090360528e-002  1.8122710935769729e-001  0.0000000000000000e+000  0.0000000000000000e+000  0.0000000000000000e+000  0.0000000000000000e+000  0.0000000000000000e+000  1.6609254730688580e-001  0.0000000000000000e+000  0.0000000000000000e+000  0.0000000000000000e+000  2.7336118847326052e-001  0.0000000000000000e+000  2.0233420190205208e-002  0.0000000000000000e+000  0.0000000000000000e+000  0.0000000000000000e+000  0.0000000000000000e+000  0.0000000000000000e+000  0.0000000000000000e+000  0.0000000000000000e+000  0.0000000000000000e+000  0.0000000000000000e+000  0.0000000000000000e+000 -2.7797759714507730e-001  0.0000000000000000e+000  0.0000000000000000e+000  0.0000000000000000e+000 -3.5537284605233505e-001  0.0000000000000000e+000  0.0000000000000000e+000 -1.1934442757803661e-001  0.0000000000000000e+000  0.0000000000000000e+000  0.0000000000000000e+000  0.0000000000000000e+000  0.0000000000000000e+000  1.4922461988401778e-001  0.0000000000000000e+000 -2.6864426802566579e-002  0.0000000000000000e+000 -1.2983678083594244e-001 -1.2555612398838356e-001  2.4204224688526785e-001  0.0000000000000000e+000  0.0000000000000000e+000  0.0000000000000000e+000  0.0000000000000000e+000  0.0000000000000000e+000 -1.6267055747751610e-001 -1.1784995052077404e-001 -7.4485746097810432e-002 -1.1074878417604768e-001  0.0000000000000000e+000
  0.0000000000000000e+000  0.0000000000000000e+000  0.0000000000000000e+000  0.0000000000000000e+000  0.0000000000000000e+000  0.0000000000000000e+000  0.0000000000000000e+000  0.0000000000000000e+000  6.4654163954543875e-002  3.4588800601968145e-002  0.0000000000000000e+000  0.0000000000000000e+000  0.0000000000000000e+000  0.0000000000000000e+000  2.1586364110082051e-002  0.0000000000000000e+000 -4.1431461000585490e-001  0.0000000000000000e+000 -8.8660711363067780e-003  1.0375588656668167e-001  0.0000000000000000e+000  0.0000000000000000e+000  0.0000000000000000e+000  0.0000000000000000e+000  0.0000000000000000e+000  0.0000000000000000e+000  0.0000000000000000e+000  0.0000000000000000e+000  0.0000000000000000e+000  8.6025778254165131e-002  0.0000000000000000e+000  0.0000000000000000e+000  0.0000000000000000e+000  0.0000000000000000e+000  0.0000000000000000e+000  0.0000000000000000e+000 -1.1595918339176764e-001  0.0000000000000000e+000  0.0000000000000000e+000  0.0000000000000000e+000  1.4065443353185203e-001 -1.8435271421776134e-001  0.0000000000000000e+000  0.0000000000000000e+000  0.0000000000000000e+000  0.0000000000000000e+000  0.0000000000000000e+000  0.0000000000000000e+000 -3.7088569362778506e-001 -1.3845700524258983e-001  0.0000000000000000e+000 -1.8789294107426963e-001  6.7380227403000190e-002  0.0000000000000000e+000  3.9219703081378933e-002  0.0000000000000000e+000  2.2235445999537662e-001  0.0000000000000000e+000  0.0000000000000000e+000  0.0000000000000000e+000  0.0000000000000000e+000  1.0837103607930787e-001  0.0000000000000000e+000  0.0000000000000000e+000  1.8613489321538054e-001  6.9190204945337230e-002  2.3327870589818611e-001  0.0000000000000000e+000  3.5130237577969159e-001  0.0000000000000000e+000  0.0000000000000000e+000  0.0000000000000000e+000  1.1558002499898029e-001 -1.9107150524216612e-001  0.0000000000000000e+000  0.0000000000000000e+000  1.7938183476358394e-001  0.0000000000000000e+000  1.8424244504492068e-001  0.0000000000000000e+000 -1.7793690317630906e-001  0.0000000000000000e+000  0.0000000000000000e+000  0.0000000000000000e+000  2.7916917307416572e-001  0.0000000000000000e+000  0.0000000000000000e+000  0.0000000000000000e+000  0.0000000000000000e+000  0.0000000000000000e+000  0.0000000000000000e+000  0.0000000000000000e+000  1.4700860106098865e-001  6.0350915081014485e-002  0.0000000000000000e+000  0.0000000000000000e+000  0.0000000000000000e+000  0.0000000000000000e+000  0.0000000000000000e+000 -9.8180244191491267e-002
  0.0000000000000000e+000  0.0000000000000000e+000  0.0000000000000000e+000  0.0000000000000000e+000  0.0000000000000000e+000  0.0000000000000000e+000  0.0000000000000000e+000  0.0000000000000000e+000  8.6407022433598324e-002 -8.7151810776793515e-002  0.0000000000000000e+000  0.0000000000000000e+000  0.0000000000000000e+000  0.0000000000000000e+000 -2.6764865374590087e-002  0.0000000000000000e+000 -2.4966075546553501e-002  0.0000000000000000e+000  1.4103097355716840e-001 -1.2993621473002884e-003  0.0000000000000000e+000  0.0000000000000000e+000  0.0000000000000000e+000  0.0000000000000000e+000  0.0000000000000000e+000  0.0000000000000000e+000  0.0000000000000000e+000  0.0000000000000000e+000  0.0000000000000000e+000 -2.5112976645383545e-001  0.0000000000000000e+000  0.0000000000000000e+000  0.0000000000000000e+000  0.0000000000000000e+000  0.0000000000000000e+000  0.0000000000000000e+000 -1.1757138809744634e-001  0.0000000000000000e+000  0.0000000000000000e+000  0.0000000000000000e+000  6.9469185118209181e-002  1.3054435534606490e-001  0.0000000000000000e+000  0.0000000000000000e+000  0.0000000000000000e+000  0.0000000000000000e+000  0.0000000000000000e+000  0.0000000000000000e+000 -3.6806507005666927e-002 -5.1603675690243531e-002  0.0000000000000000e+000 -1.5567991789817665e-001 -1.7897627156850962e-002  0.0000000000000000e+000  4.9911170504632346e-001  0.0000000000000000e+000  2.0032310810422022e-001  0.0000000000000000e+000  0.0000000000000000e+000  0.0000000000000000e+000  0.0000000000000000e+000  4.3034765624573201e-002  0.0000000000000000e+000  0.0000000000000000e+000  1.0481373010348773e-001  2.3420443822265234e-002  2.1933881812172826e-001  0.0000000000000000e+000 -2.4294654559842685e-001  0.0000000000000000e+000  0.0000000000000000e+000  0.0000000000000000e+000 -1.4970744941536071e-001 -2.0924547763933904e-001  0.0000000000000000e+000  0.0000000000000000e+000 -2.5521577451492666e-002  0.0000000000000000e+000  2.4843572961193036e-001  0.0000000000000000e+000  1.6365255343461413e-001  0.0000000000000000e+000  0.0000000000000000e+000  0.0000000000000000e+000 -1.4575777179441113e-001  0.0000000000000000e+000  0.0000000000000000e+000  0.0000000000000000e+000  0.0000000000000000e+000  0.0000000000000000e+000  0.0000000000000000e+000  0.0000000000000000e+000 -2.6426773387702551e-001 -2.6909958107451915e-001  0.0000000000000000e+000  0.0000000000000000e+000  0.0000000000000000e+000  0.0000000000000000e+000  0.0000000000000000e+000  3.2828055978233012e-001
 -4.1834463524152356e-002  0.0000000000000000e+000  0.0000000000000000e+000  0.0000000000000000e+000 -2.6968362129322426e-001 -2.3498515167952500e-001  1.3385980522176316e-001 -7.3046858857501534e-002  0.0000000000000000e+000  0.0000000000000000e+000  0.0000000000000000e+000  2.1219377125723682e-001  1.4392419748435142e-002 -2.4388875914917793e-001  0.0000000000000000e+000  0.0000000000000000e+000  0.0000000000000000e+000  0.0000000000000000e+000  0.0000000000000000e+000  0.0000000000000000e+000  0.0000000000000000e+000  0.0000000000000000e+000 -4.0707729073715858e-002  0.0000000000000000e+000 -2.6447923035721521e-001  0.0000000000000000e+000  0.0000000000000000e+000  1.8146311562376727e-001  6.9524735681113312e-003  0.0000000000000000e+000  0.0000000000000000e+000  0.0000000000000000e+000  0.0000000000000000e+000  0.0000000000000000e+000  7.1055671525116090e-002  0.0000000000000000e+000  0.0000000000000000e+000  0.0000000000000000e+000  0.0000000000000000e+000  0.0000000000000000e+000  0.0000000000000000e+000  0.0000000000000000e+000  0.0000000000000000e+000  0.0000000000000000e+000  0.0000000000000000e+000  0.0000000000000000e+000  0.0000000000000000e+000  0.0000000000000000e+000  0.0000000000000000e+000  0.0000000000000000e+000 -8.4149366674883458e-002  0.0000000000000000e+000  0.0000000000000000e+000  0.0000000000000000e+000  0.0000000000000000e+000 -9.2878477896591774e-002  0.0000000000000000e+000  0.0000000000000000e+000  4.4409222110154786e-002  0.0000000000000000e+000 -6.9480975029041797e-002  0.0000000000000000e+000  2.0893200505762774e-001  5.8768213583624870e-002  0.0000000000000000e+000  0.0000000000000000e+000  0.0000000000000000e+000  4.1123327595565265e-002  0.0000000000000000e+000 -4.2904535888965006e-002  0.0000000000000000e+000  1.9863231119663705e-002  0.0000000000000000e+000  0.0000000000000000e+000  0.0000000000000000e+000 -3.9428634026862613e-001  0.0000000000000000e+000  0.0000000000000000e+000  0.0000000000000000e+000  1.4252752228763623e-002  0.0000000000000000e+000  2.8906668989983936e-001  2.7484385590754512e-001  0.0000000000000000e+000  0.0000000000000000e+000  0.0000000000000000e+000 -3.7913424216532771e-001  0.0000000000000000e+000  0.0000000000000000e+000  0.0000000000000000e+000 -1.4004500825797667e-001 -1.0504491313784960e-001  0.0000000000000000e+000  0.0000000000000000e+000 -2.6458895240644376e-001  0.0000000000000000e+000  0.0000000000000000e+000  0.0000000000000000e+000  0.0000000000000000e+000  0.0000000000000000e+000
  0.0000000000000000e+000  0.0000000000000000e+000  0.0000000000000000e+000  0.0000000000000000e+000  0.0000000000000000e+000  0.0000000000000000e+000  0.0000000000000000e+000  0.0000000000000000e+000  7.0230202632426561e-002 -6.2325108961534580e-003  0.0000000000000000e+000  0.0000000000000000e+000  0.0000000000000000e+000  0.0000000000000000e+000  2.5960271005490082e-001  0.0000000000000000e+000 -9.1396741754465410e-002  0.0000000000000000e+000 -2.2099189568997649e-001 -1.8841678607047985e-001  0.0000000000000000e+000  0.0000000000000000e+000  0.0000000000000000e+000  0.0000000000000000e+000  0.0000000000000000e+000  0.0000000000000000e+000  0.0000000000000000e+000  0.0000000000000000e+000  0.0000000000000000e+000 -4.4815102413608296e-002  0.0000000000000000e+000  0.0000000000000000e+000  0.0000000000000000e+000  0.0000000000000000e+000  0.0000000000000000e+000  0.0000000000000000e+000  9.1271025174669743e-002  0.0000000000000000e+000  0.0000000000000000e+000  0.0000000000000000e+000 -1.0230717236900758e-001  2.2872334326484600e-001  0.0000000000000000e+000  0.0000000000000000e+000  0.0000000000000000e+000  0.0000000000000000e+000  0.0000000000000000e+000  0.0000000000000000e+000  2.1188846996142710e-001 -3.2201948089824584e-001  0.0000000000000000e+000  7.1821903012552576e-002  4.4428570606651474e-001  0.0000000000000000e+000  1.7584260445413302e-001  0.0000000000000000e+000  1.2955192636782978e-001  0.0000000000000000e+000  0.0000000000000000e+000  0.0000000000000000e+000  0.0000000000000000e+000  1.4641960430452494e-001  0.0000000000000000e+000  0.0000000000000000e+000  9.2814171778294263e-002 -1.4829113056179111e-001  7.8511500007771184e-002  0.0000000000000000e+000 -1.3288605848073506e-001  0.0000000000000000e+000  0.0000000000000000e+000  0.0000000000000000e+000 -2.1067525229029135e-001  9.4668445308918797e-002  0.0000000000000000e+000  0.0000000000000000e+000  2.2325479934155629e-001  0.0000000000000000e+000 -1.4147361427633703e-001  0.0000000000000000e+000 -1.3826220395532415e-001  0.0000000000000000e+000  0.0000000000000000e+000  0.0000000000000000e+000  5.6467481903147106e-002  0.0000000000000000e+000  0.0000000000000000e+000  0.0000000000000000e+000  0.0000000000000000e+000  0.0000000000000000e+000  0.0000000000000000e+000  0.0000000000000000e+000 -9.6323288544563124e-002  3.5159367504007766e-001  0.0000000000000000e+000  0.0000000000000000e+000  0.0000000000000000e+000  0.0000000000000000e+000  0.0000000000000000e+000 -9.3310213271794687e-002
  0.0000000000000000e+000  0.0000000000000000e+000  0.0000000000000000e+000  0.0000000000000000e+000  0.0000000000000000e+000  0.0000000000000000e+000  0.0000000000000000e+000  0.0000000000000000e+000  2.1887873346926285e-002  1.0140526670780109e-001  0.0000000000000000e+000  0.0000000000000000e+000  0.0000000000000000e+000  0.0000000000000000e+000  1.6610256244905949e-001  0.0000000000000000e+000  1.1265702469521525e-001  0.0000000000000000e+000 -8.4101047200009146e-004 -6.1869552688082086e-002  0.0000000000000000e+000  0.0000000000000000e+000  0.0000000000000000e+000  0.0000000000000000e+000  0.0000000000000000e+000  0.0000000000000000e+000  0.0000000000000000e+000  0.0000000000000000e+000  0.0000000000000000e+000 -4.6949073912426226e-002  0.0000000000000000e+000  0.0000000000000000e+000  0.0000000000000000e+000  0.0000000000000000e+000  0.0000000000000000e+000  0.0000000000000000e+000  1.5685175778372784e-001  0.0000000000000000e+000  0.0000000000000000e+000  0.0000000000000000e+000 -6.7754964077301652e-002 -5.4347096817391846e-002  0.0000000000000000e+000  0.0000000000000000e+000  0.0000000000000000e+000  0.0000000000000000e+000  0.0000000000000000e+000  0.0000000000000000e+000 -5.4099822885610493e-001  2.0212512859632756e-002  0.0000000000000000e+000  2.8549240555751831e-001 -1.3996306882938636e-001  0.0000000000000000e+000  1.2610875851845441e-001  0.0000000000000000e+000  7.5941599255676950e-002  0.0000000000000000e+000  0.0000000000000000e+000  0.0000000000000000e+000  0.0000000000000000e+000 -8.8485656519735820e-003  0.0000000000000000e+000  0.0000000000000000e+000  3.5169217314725759e-001  7.5529528196837704e-004 -2.3272753601628443e-001  0.0000000000000000e+000 -3.7008377498313311e-001  0.0000000000000000e+000  0.0000000000000000e+000  0.0000000000000000e+000 -3.9598934069768776e-002  2.1271272940956953e-001  0.0000000000000000e+000  0.0000000000000000e+000 -1.8167810439130139e-001  0.0000000000000000e+000  1.2648649040351087e-001  0.0000000000000000e+000  8.9696932586448563e-003  0.0000000000000000e+000  0.0000000000000000e+000  0.0000000000000000e+000  2.1054578016786760e-001  0.0000000000000000e+000  0.0000000000000000e+000  0.0000000000000000e+000  0.0000000000000000e+000  0.0000000000000000e+000  0.0000000000000000e+000  0.0000000000000000e+000  1.4375240855287649e-001  1.3586906809739727e-001  0.0000000000000000e+000  0.0000000000000000e+000  0.0000000000000000e+000  0.0000000000000000e+000  0.0000000000000000e+000  2.6016378269884476e-002
  0.0000000000000000e+000  7.9028325635387586e-002 -8.3263300269386734e-003  1.7843304907594154e-001  0.0000000000000000e+000  0.0000000000000000e+000  0.0000000000000000e+000  0.0000000000000000e+000  0.0000000000000000e+000  0.0000000000000000e+000 -1.4040306190443035e-002  0.0000000000000000e+000  0.0000000000000000e+000  0.0000000000000000e+000  0.0000000000000000e+000 -4.2530971335473988e-001  0.0000000000000000e+000  9.5592868782242546e-002  0.0000000000000000e+000  0.0000000000000000e+000 -1.2021339113124517e-001  1.0182536068423770e-001  0.0000000000000000e+000 -2.0612239659670120e-001  0.0000000000000000e+000 -1.7531712829672921e-001  2.8686253688692993e-002  0.0000000000000000e+000  0.0000000000000000e+000  0.0000000000000000e+000  2.0735005295639340e-002 -4.2450124396211590e-002 -3.8304237888490175e-002 -1.7044890424885187e-001  0.0000000000000000e+000  1.9966670784650095e-001  0.0000000000000000e+000 -3.6933033905242593e-002 -2.0392185379712987e-002  1.8840727985128228e-001  0.0000000000000000e+000  0.0000000000000000e+000  3.0797467343386681e-001  4.8548270449627492e-002  1.5525031185967064e-001 -2.0994145796584565e-001 -6.5844625422279396e-002  1.1310194663111257e-001  0.0000000000000000e+000  0.0000000000000000e+000  0.0000000000000000e+000  0.0000000000000000e+000  0.0000000000000000e+000 -1.6622419373186187e-001  0.0000000000000000e+000  0.0000000000000000e+000  0.0000000000000000e+000 -1.4608529567780321e-001  0.0000000000000000e+000  6.6746886658908738e-002  0.0000000000000000e+000  0.0000000000000000e+000  0.0000000000000000e+000  0.0000000000000000e+000  0.0000000000000000e+000  0.0000000000000000e+000  0.0000000000000000e+000  0.0000000000000000e+000  0.0000000000000000e+000  0.0000000000000000e+000 -2.0978706113952258e-001  0.0000000000000000e+000  0.0000000000000000e+000  0.0000000000000000e+000  3.9156182729024636e-001  0.0000000000000000e+000  0.0000000000000000e+000  1.5217332848826726e-001  0.0000000000000000e+000  0.0000000000000000e+000  0.0000000000000000e+000  0.0000000000000000e+000  0.0000000000000000e+000 -1.1920883996288688e-001  0.0000000000000000e+000  4.1840402544818564e-002  0.0000000000000000e+000  8.7883874964942585e-002  6.3331378309458369e-002 -5.7886655228954038e-002  0.0000000000000000e+000  0.0000000000000000e+000  0.0000000000000000e+000  0.0000000000000000e+000  0.0000000000000000e+000 -3.6634382692285687e-002 -4.5687268851621950e-002  2.0920635451858466e-001 -1.6790886848602268e-001  0.0000000000000000e+000
  0.0000000000000000e+000  0.0000000000000000e+000  0.0000000000000000e+000  0.0000000000000000e+000  0.0000000000000000e+000  0.0000000000000000e+000  0.0000000000000000e+000  0.0000000000000000e+000  2.6960156544207409e-001 -2.3878236202649475e-001  0.0000000000000000e+000  0.0000000000000000e+000  0.0000000000000000e+000  0.0000000000000000e+000 -5.3103070152374726e-002  0.0000000000000000e+000 -3.0794077341613768e-001  0.0000000000000000e+000 -5.2815347093759291e-002  1.5164092145111466e-001  0.0000000000000000e+000  0.0000000000000000e+000  0.0000000000000000e+000  0.0000000000000000e+000  0.0000000000000000e+000  0.0000000000000000e+000  0.0000000000000000e+000  0.0000000000000000e+000  0.0000000000000000e+000  1.2337861186517882e-001  0.0000000000000000e+000  0.0000000000000000e+000  0.0000000000000000e+000  0.0000000000000000e+000  0.0000000000000000e+000  0.0000000000000000e+000 -6.3946982134671898e-002  0.0000000000000000e+000  0.0000000000000000e+000  0.0000000000000000e+000  1.2132135387140799e-001  1.6528452656113052e-001  0.0000000000000000e+000  0.0000000000000000e+000  0.0000000000000000e+000  0.0000000000000000e+000  0.0000000000000000e+000  0.0000000000000000e+000 -1.5968949262538989e-001  1.5892675526142985e-001  0.0000000000000000e+000  2.4623496195251521e-002 -9.5533694677127981e-002  0.0000000000000000e+000 -1.2811910572020879e-001  0.0000000000000000e+000  1.1398545233874269e-001  0.0000000000000000e+000  0.0000000000000000e+000  0.0000000000000000e+000  0.0000000000000000e+000 -1.1744192506645186e-001  0.0000000000000000e+000  0.0000000000000000e+000 -3.6809377019832286e-002  2.2458131882947898e-002  9.2635645895178781e-002  0.0000000000000000e+000 -5.6050278428885353e-002  0.0000000000000000e+000  0.0000000000000000e+000  0.0000000000000000e+000 -2.9821037611052048e-001 -1.1937074094134477e-001  0.0000000000000000e+000  0.0000000000000000e+000 -3.7829010029396254e-001  0.0000000000000000e+000 -3.4675741060433396e-001  0.0000000000000000e+000 -7.8973027632352949e-002  0.0000000000000000e+000  0.0000000000000000e+000  0.0000000000000000e+000 -2.4320128149969064e-001  0.0000000000000000e+000  0.0000000000000000e+000  0.0000000000000000e+000  0.0000000000000000e+000  0.0000000000000000e+000  0.0000000000000000e+000  0.0000000000000000e+000  4.1402013975499211e-002  3.3069591604397247e-001  0.0000000000000000e+000  0.0000000000000000e+000  0.0000000000000000e+000  0.0000000000000000e+000  0.0000000000000000e+000  1.5894271802032428e-001
 -1.5284563302051729e-001  0.0000000000000000e+000  0.0000000000000000e+000  0.0000000000000000e+000  1.5293974734912152e-001 -1.7592186466722684e-001  3.7579667100518571e-001  2.6003389004274952e-001  0.0000000000000000e+000  0.0000000000000000e+000  0.0000000000000000e+000 -1.5717720814757649e-001 -4.5489451486226531e-002 -1.7588831704487942e-001  0.0000000000000000e+000  0.0000000000000000e+000  0.0000000000000000e+000  0.0000000000000000e+000  0.0000000000000000e+000  0.0000000000000000e+000  0.0000000000000000e+000  0.0000000000000000e+000  2.6053758946522099e-001  0.0000000000000000e+000 -8.1427033089969583e-002  0.0000000000000000e+000  0.0000000000000000e+000 -4.5660363134315908e-002 -2.2670543135938914e-002  0.0000000000000000e+000  0.0000000000000000e+000  0.0000000000000000e+000  0.0000000000000000e+000  0.0000000000000000e+000  3.3192847207880316e-001  0.0000000000000000e+000  0.0000000000000000e+000  0.0000000000000000e+000  0.0000000000000000e+000  0.0000000000000000e+000  0.0000000000000000e+000  0.0000000000000000e+000  0.0000000000000000e+000  0.0000000000000000e+000  0.0000000000000000e+000  0.0000000000000000e+000  0.0000000000000000e+000  0.0000000000000000e+000  0.0000000000000000e+000  0.0000000000000000e+000 -9.7873373946800749e-002  0.0000000000000000e+000  0.0000000000000000e+000  0.0000000000000000e+000  0.0000000000000000e+000 -9.2761379172798031e-002  0.0000000000000000e+000  0.0000000000000000e+000 -1.9379526669879962e-001  0.0000000000000000e+000  1.8200882868140361e-001  0.0000000000000000e+000  2.6789869568697239e-001 -1.4131331543328679e-001  0.0000000000000000e+000  0.0000000000000000e+000  0.0000000000000000e+000 -1.8499117906234921e-001  0.0000000000000000e+000  2.3414474974014221e-001  0.0000000000000000e+000  1.9136753635507979e-002  0.0000000000000000e+000  0.0000000000000000e+000  0.0000000000000000e+000  8.0372734155219977e-002  0.0000000000000000e+000  0.0000000000000000e+000  0.0000000000000000e+000 -7.7938526072072134e-002  0.0000000000000000e+000  5.9613057641625854e-002 -1.7350003078311638e-001  0.0000000000000000e+000  0.0000000000000000e+000  0.0000000000000000e+000  9.1016548335205588e-002  0.0000000000000000e+000  0.0000000000000000e+000  0.0000000000000000e+000  3.4154545397154773e-001 -4.6189456452131274e-002  0.0000000000000000e+000  0.0000000000000000e+000 -1.5869049846714350e-001  0.0000000000000000e+000  0.0000000000000000e+000  0.0000000000000000e+000  0.0000000000000000e+000  0.0000000000000000e+000
  0.0000000000000000e+000  0.0000000000000000e+000  0.0000000000000000e+000  0.0000000000000000e+000  0.0000000000000000e+000  0.0000000000000000e+000  0.0000000000000000e+000  0.0000000000000000e+000  1.6504942504924200e-001 -2.8975328063407146e-001  0.0000000000000000e+000  0.0000000000000000e+000  0.0000000000000000e+000  0.0000000000000000e+000  2.0824166241446918e-003  0.0000000000000000e+000  2.2061409910375446e-001  0.0000000000000000e+000 -2.5982119487850941e-001 -1.0836488758057905e-001  0.0000000000000000e+000  0.0000000000000000e+000  0.0000000000000000e+000  0.0000000000000000e+000  0.0000000000000000e+000  0.0000000000000000e+000  0.0000000000000000e+000  0.0000000000000000e+000  0.0000000000000000e+000  2.4840307582580948e-001  0.0000000000000000e+000  0.0000000000000000e+000  0.0000000000000000e+000  0.0000000000000000e+000  0.0000000000000000e+000  0.0000000000000000e+000  3.7748769007300752e-002  0.0000000000000000e+000  0.0000000000000000e+000  0.0000000000000000e+000  3.5971444302887029e-001 -1.1538724006745470e-001  0.0000000000000000e+000  0.0000000000000000e+000  0.0000000000000000e+000  0.0000000000000000e+000  0.0000000000000000e+000  0.0000000000000000e+000  2.3114668652627782e-001  1.4758858389161031e-001  0.0000000000000000e+000  1.9778093169546004e-001 -7.9544331173324698e-002  0.0000000000000000e+000  1.0822771517602185e-002  0.0000000000000000e+000  6.3591266760348125e-002  0.0000000000000000e+000  0.0000000000000000e+000  0.0000000000000000e+000  0.0000000000000000e+000 -1.4019976053203329e-001  0.0000000000000000e+000  0.0000000000000000e+000  2.9772631341415273e-001  1.8559145201929508e-001  2.7435031440607469e-002  0.0000000000000000e+000  1.9319728901702662e-001  0.0000000000000000e+000  0.0000000000000000e+000  0.0000000000000000e+000 -1.7508398093365310e-001  1.9386584530583721e-003  0.0000000000000000e+000  0.0000000000000000e+000  1.4079328106999972e-001  0.0000000000000000e+000  2.5656201663880013e-001  0.0000000000000000e+000  3.1469837671594136e-001  0.0000000000000000e+000  0.0000000000000000e+000  0.0000000000000000e+000  7.9191000400967160e-002  0.0000000000000000e+000  0.0000000000000000e+000  0.0000000000000000e+000  0.0000000000000000e+000  0.0000000000000000e+000  0.0000000000000000e+000  0.0000000000000000e+000 -8.9476756840367211e-002  1.3218341721564286e-001  0.0000000000000000e+000  0.0000000000000000e+000  0.0000000000000000e+000  0.0000000000000000e+000  0.0000000000000000e+000 -4.8098816711548587e-002
  0.0000000000000000e+000 -6.8808055907669113e-002  1.8304810682257880e-001 -1.1080340624921345e-001  0.0000000000000000e+000  0.0000000000000000e+000  0.0000000000000000e+000  0.0000000000000000e+000  0.0000000000000000e+000  0.0000000000000000e+000 -3.2174681393814597e-001  0.0000000000000000e+000  0.0000000000000000e+000  0.0000000000000000e+000  0.0000000000000000e+000 -2.3656576635645418e-001  0.0000000000000000e+000  3.0115452855143807e-002  0.0000000000000000e+000  0.0000000000000000e+000 -2.3553869089632276e-001 -1.0497454426689146e-001  0.0000000000000000e+000  5.9793008975168645e-003  0.0000000000000000e+000 -9.7513254391156351e-002  6.1915289762849719e-002  0.0000000000000000e+000  0.0000000000000000e+000  0.0000000000000000e+000  1.7877363305428304e-001 -1.9731826598101093e-001  1.5102945540426041e-001  8.6604550509239139e-002  0.0000000000000000e+000 -2.2502726479845764e-001  0.0000000000000000e+000  1.3397951009811504e-001 -1.0597783144624595e-001  1.8918892889602246e-001  0.0000000000000000e+000  0.0000000000000000e+000  2.1494536314133331e-001  4.3315607075446586e-002  2.1425446307139225e-002 -1.6723192587495916e-001 -1.3481544943534224e-001 -2.7544359143117526e-002  0.0000000000000000e+000  0.0000000000000000e+000  0.0000000000000000e+000  0.0000000000000000e+000  0.0000000000000000e+000  2.7545502749979023e-001  0.0000000000000000e+000  0.0000000000000000e+000  0.0000000000000000e+000 -2.0387294714708129e-001  0.0000000000000000e+000 -1.0464652331255482e-001  0.0000000000000000e+000  0.0000000000000000e+000  0.0000000000000000e+000  0.0000000000000000e+000  0.0000000000000000e+000  0.0000000000000000e+000  0.0000000000000000e+000  0.0000000000000000e+000  0.0000000000000000e+000  0.0000000000000000e+000  9.7397278831684669e-002  0.0000000000000000e+000  0.0000000000000000e+000  0.0000000000000000e+000 -1.7518502966764798e-001  0.0000000000000000e+000  0.0000000000000000e+000 -1.1329729937610002e-001  0.0000000000000000e+000  0.0000000000000000e+000  0.0000000000000000e+000  0.0000000000000000e+000  0.0000000000000000e+000  4.3020995082061315e-002  0.0000000000000000e+000  1.5543475817440207e-002  0.0000000000000000e+000 -2.2377036736028300e-002  1.3177156532736342e-001 -1.8502900457847854e-001  0.0000000000000000e+000  0.0000000000000000e+000  0.0000000000000000e+000  0.0000000000000000e+000  0.0000000000000000e+000  5.0100694420496347e-002  2.4000229081974458e-001 -3.0495529086732759e-001  9.0862757144618042e-002  0.0000000000000000e+000
  6.0944217996653359e-002  0.0000000000000000e+000  0.0000000000000000e+000  0.0000000000000000e+000 -1.1017890608694286e-001  4.9454785892374079e-002 -6.4641815891069987e-003 -2.7239529727273665e-001  0.0000000000000000e+000  0.0000000000000000e+000  0.0000000000000000e+000  1.3768336114025077e-002 -6.5879372644552792e-002 -2.6929383988381794e-002  0.0000000000000000e+000  0.0000000000000000e+000  0.0000000000000000e+000  0.0000000000000000e+000  0.0000000000000000e+000  0.0000000000000000e+000  0.0000000000000000e+000  0.0000000000000000e+000  2.0502621735689250e-001  0.0000000000000000e+000 -1.4367730382130259e-001  0.0000000000000000e+000  0.0000000000000000e+000 -1.8999357346537768e-001  1.3292340301576069e-001  0.0000000000000000e+000  0.0000000000000000e+000  0.0000000000000000e+000  0.0000000000000000e+000  0.0000000000000000e+000 -2.1945622129757664e-001  0.0000000000000000e+000  0.0000000000000000e+000  0.0000000000000000e+000  0.0000000000000000e+000  0.0000000000000000e+000  0.0000000000000000e+000  0.0000000000000000e+000  0.0000000000000000e+000  0.0000000000000000e+000  0.0000000000000000e+000  0.0000000000000000e+000  0.0000000000000000e+000  0.0000000000000000e+000  0.0000000000000000e+000  0.0000000000000000e+000 -4.8851997195711994e-001  0.0000000000000000e+000  0.0000000000000000e+000  0.0000000000000000e+000  0.0000000000000000e+000 -1.4482733759714750e-001  0.0000000000000000e+000  0.0000000000000000e+000  5.5818730068663974e-002  0.0000000000000000e+000 -3.1070446999306348e-002  0.0000000000000000e+000 -1.1860028452901572e-001 -2.8523634215802796e-001  0.0000000000000000e+000  0.0000000000000000e+000  0.0000000000000000e+000  1.6456529554719923e-001  0.0000000000000000e+000  1.6829686146879585e-002  0.0000000000000000e+000 -6.0470194297105220e-002  0.0000000000000000e+000  0.0000000000000000e+000  0.0000000000000000e+000 -2.7471596563930070e-002  0.0000000000000000e+000  0.0000000000000000e+000  0.0000000000000000e+000 -3.9745620056740294e-001  0.0000000000000000e+000  7.2123590899262027e-002 -2.4867184085037622e-001  0.0000000000000000e+000  0.0000000000000000e+000  0.0000000000000000e+000  1.5866779008483084e-001  0.0000000000000000e+000  0.0000000000000000e+000  0.0000000000000000e+000 -9.5355618719671215e-002 -2.9194824996891444e-001  0.0000000000000000e+000  0.0000000000000000e+000 -4.6646122036840279e-002  0.0000000000000000e+000  0.0000000000000000e+000  0.0000000000000000e+000  0.0000000000000000e+000  0.0000000000000000e+000
  0.0000000000000000e+000 -4.5135201473231135e-002  8.9228059569155915e-002 -3.2359888891689711e-002  0.0000000000000000e+000  0.0000000000000000e+000  0.0000000000000000e+000  0.0000000000000000e+000  0.0000000000000000e+000  0.0000000000000000e+000  2.0094658928980128e-001  0.0000000000000000e+000  0.0000000000000000e+000  0.0000000000000000e+000  0.0000000000000000e+000  1.6902404213089470e-001  0.0000000000000000e+000  1.4286408589748847e-001  0.0000000000000000e+000  0.0000000000000000e+000 -8.4036177565887327e-002  5.1221064546963478e-003  0.0000000000000000e+000  9.2974646402954345e-002  0.0000000000000000e+000 -8.5370011493267034e-002  3.4727487221227266e-001  0.0000000000000000e+000  0.0000000000000000e+000  0.0000000000000000e+000  5.6642412735677078e-002  2.7193218222631549e-001 -7.9463373915518873e-002 -9.6352060201720553e-003  0.0000000000000000e+000 -5.1145773183497029e-002  0.0000000000000000e+000  1.6789327400005344e-001  3.6407872086124407e-002  1.7092977336572562e-001  0.0000000000000000e+000  0.0000000000000000e+000 -6.1355145327937476e-002 -3.0809395615568412e-002  2.4404317270280323e-001  2.1146011282014471e-001 -2.0561016888458553e-001  1.3834214803671516e-001  0.0000000000000000e+000  0.0000000000000000e+000  0.0000000000000000e+000  0.0000000000000000e+000  0.0000000000000000e+000  1.3798380514573388e-001  0.0000000000000000e+000  0.0000000000000000e+000  0.0000000000000000e+000  6.8279488458487012e-002  0.0000000000000000e+000  8.0680079863485660e-002  0.0000000000000000e+000  0.0000000000000000e+000  0.0000000000000000e+000  0.0000000000000000e+000  0.0000000000000000e+000  0.0000000000000000e+000  0.0000000000000000e+000  0.0000000000000000e+000  0.0000000000000000e+000  0.0000000000000000e+000 -2.3921361154318522e-002  0.0000000000000000e+000  0.0000000000000000e+000  0.0000000000000000e+000  2.8376299997992077e-001  0.0000000000000000e+000  0.0000000000000000e+000  7.2665121388237747e-002  0.0000000000000000e+000  0.0000000000000000e+000  0.0000000000000000e+000  0.0000000000000000e+000  0.0000000000000000e+000  2.5314379750869898e-001  0.0000000000000000e+000  1.4362280762368615e-001  0.0000000000000000e+000 -1.9202508740030530e-001 -1.8107601140553597e-001 -6.4097680779797689e-002  0.0000000000000000e+000  0.0000000000000000e+000  0.0000000000000000e+000  0.0000000000000000e+000  0.0000000000000000e+000 -2.6114019076063009e-002  1.4639729426330822e-001 -2.4296505553947842e-001 -2.9061027531068589e-001  0.0000000000000000e+000
  4.5765594438808072e-001  0.0000000000000000e+000  0.0000000000000000e+000  0.0000000000000000e+000  6.4775586744267838e-002 -6.6620205286196207e-002  4.0910212251138334e-002 -7.0928561496173090e-002  0.0000000000000000e+000  0.0000000000000000e+000  0.0000000000000000e+000 -1.8870111636850528e-001  2.1893618436040810e-001  3.6325598702246879e-002  0.0000000000000000e+000  0.0000000000000000e+000  0.0000000000000000e+000  0.0000000000000000e+000  0.0000000000000000e+000  0.0000000000000000e+000  0.0000000000000000e+000  0.0000000000000000e+000 -9.7862997300455876e-002  0.0000000000000000e+000  1.7104302290227538e-001  0.0000000000000000e+000  0.0000000000000000e+000  4.1375049846521614e-002  1.5060846813432435e-001  0.0000000000000000e+000  0.0000000000000000e+000  0.0000000000000000e+000  0.0000000000000000e+000  0.0000000000000000e+000 -2.8559506763654191e-001  0.0000000000000000e+000  0.0000000000000000e+000  0.0000000000000000e+000  0.0000000000000000e+000  0.0000000000000000e+000  0.0000000000000000e+000  0.0000000000000000e+000  0.0000000000000000e+000  0.0000000000000000e+000  0.0000000000000000e+000  0.0000000000000000e+000  0.0000000000000000e+000  0.0000000000000000e+000  0.0000000000000000e+000  0.0000000000000000e+000 -1.3317007110652029e-001  0.0000000000000000e+000  0.0000000000000000e+000  0.0000000000000000e+000  0.0000000000000000e+000  9.7717960748912661e-003  0.0000000000000000e+000  0.0000000000000000e+000 -1.7418717409735668e-001  0.0000000000000000e+000  1.4628295405929254e-001  0.0000000000000000e+000  2.7530525209210627e-001  1.1218661979146888e-001  0.0000000000000000e+000  0.0000000000000000e+000  0.0000000000000000e+000 -1.4101841401010323e-001  0.0000000000000000e+000  2.8233132061539090e-001  0.0000000000000000e+000  8.9803574167852215e-002  0.0000000000000000e+000  0.0000000000000000e+000  0.0000000000000000e+000 -1.2311822700625179e-001  0.0000000000000000e+000  0.0000000000000000e+000  0.0000000000000000e+000  2.7350422873576408e-001  0.0000000000000000e+000  1.7061581954986230e-001 -1.9347171069111146e-001  0.0000000000000000e+000  0.0000000000000000e+000  0.0000000000000000e+000  1.3852452018809852e-001  0.0000000000000000e+000  0.0000000000000000e+000  0.0000000000000000e+000 -2.7386459158142390e-001  6.8647252016281801e-002  0.0000000000000000e+000  0.0000000000000000e+000 -1.5665929683811283e-001  0.0000000000000000e+000  0.0000000000000000e+000  0.0000000000000000e+000  0.0000000000000000e+000  0.0000000000000000e+000
  0.0000000000000000e+000  0.0000000000000000e+000  0.0000000000000000e+000  0.0000000000000000e+000  0.0000000000000000e+000  0.0000000000000000e+000  0.0000000000000000e+000  0.0000000000000000e+000 -6.5319376086629480e-003 -7.5532266211533028e-002  0.0000000000000000e+000  0.0000000000000000e+000  0.0000000000000000e+000  0.0000000000000000e+000 -2.5257492921501523e-001  0.0000000000000000e+000 -1.0352304411438069e-001  0.0000000000000000e+000  2.5222236290310129e-001  1.5994565756011281e-001  0.0000000000000000e+000  0.0000000000000000e+000  0.0000000000000000e+000  0.0000000000000000e+000  0.0000000000000000e+000  0.0000000000000000e+000  0.0000000000000000e+000  0.0000000000000000e+000  0.0000000000000000e+000  3.9218743898659675e-001  0.0000000000000000e+000  0.0000000000000000e+000  0.0000000000000000e+000  0.0000000000000000e+000  0.0000000000000000e+000  0.0000000000000000e+000  1.6257828128986959e-001  0.0000000000000000e+000  0.0000000000000000e+000  0.0000000000000000e+000 -1.5123672248363493e-001  5.8948962525585499e-002  0.0000000000000000e+000  0.0000000000000000e+000  0.0000000000000000e+000  0.0000000000000000e+000  0.0000000000000000e+000  0.0000000000000000e+000 -9.9424515860616815e-003  1.0153898133065539e-001  0.0000000000000000e+000  1.4490614032095805e-001  2.1441631800483479e-001  0.0000000000000000e+000  1.2565557905362930e-002  0.0000000000000000e+000 -1.3912940025039611e-001  0.0000000000000000e+000  0.0000000000000000e+000  0.0000000000000000e+000  0.0000000000000000e+000  1.6618300167315880e-001  0.0000000000000000e+000  0.0000000000000000e+000  4.5324866543084971e-002  1.7902077033936203e-001  3.3855137956576498e-001  0.0000000000000000e+000 -2.6327077589300946e-001  0.0000000000000000e+000  0.0000000000000000e+000  0.0000000000000000e+000  2.5668701617892442e-001  1.2919879961969621e-001  0.0000000000000000e+000  0.0000000000000000e+000 -7.3273356428727399e-002  0.0000000000000000e+000  2.3166482642774561e-001  0.0000000000000000e+000 -4.3486849633847975e-003  0.0000000000000000e+000  0.0000000000000000e+000  0.0000000000000000e+000 -1.1080802418141875e-001  0.0000000000000000e+000  0.0000000000000000e+000  0.0000000000000000e+000  0.0000000000000000e+000  0.0000000000000000e+000  0.0000000000000000e+000  0.0000000000000000e+000 -2.5076532726353057e-001  1.4209653435204669e-001  0.0000000000000000e+000  0.0000000000000000e+000  0.0000000000000000e+000  0.0000000000000000e+000  0.0000000000000000e+000 -2.1075545205546231e-001
 -1.2703473561473119e-001  0.0000000000000000e+000  0.0000000000000000e+000  0.0000000000000000e+000 -2.2280940199110377e-001  1.7437114278092472e-001 -2.3415146630163375e-001  1.4150175206833854e-001  0.0000000000000000e+000  0.0000000000000000e+000  0.0000000000000000e+000  8.0764632011922452e-002  5.4560227366581199e-002 -1.6642594925499757e-002  0.0000000000000000e+000  0.0000000000000000e+000  0.0000000000000000e+000  0.0000000000000000e+000  0.0000000000000000e+000  0.0000000000000000e+000  0.0000000000000000e+000  0.0000000000000000e+000 -8.8588984290703388e-002  0.0000000000000000e+000  2.0931421416251056e-001  0.0000000000000000e+000  0.0000000000000000e+000 -2.6878869771508535e-001  1.6932905053826641e-001  0.0000000000000000e+000  0.0000000000000000e+000  0.0000000000000000e+000  0.0000000000000000e+000  0.0000000000000000e+000  1.8878473153215425e-001  0.0000000000000000e+000  0.0000000000000000e+000  0.0000000000000000e+000  0.0000000000000000e+000  0.0000000000000000e+000  0.0000000000000000e+000  0.0000000000000000e+000  0.0000000000000000e+000  0.0000000000000000e+000  0.0000000000000000e+000  0.0000000000000000e+000  0.0000000000000000e+000  0.0000000000000000e+000  0.0000000000000000e+000  0.0000000000000000e+000 -1.0802829755729101e-001  0.0000000000000000e+000  0.0000000000000000e+000  0.0000000000000000e+000  0.0000000000000000e+000  2.6656650777446222e-001  0.0000000000000000e+000  0.0000000000000000e+000 -3.3941464245746129e-002  0.0000000000000000e+000  2.2931300859504783e-001  0.0000000000000000e+000 -1.1164989795860937e-001 -2.9584524279323832e-001  0.0000000000000000e+000  0.0000000000000000e+000  0.0000000000000000e+000 -2.7651058925957879e-002  0.0000000000000000e+000  3.4922794419456782e-002  0.0000000000000000e+000  2.2601665915892391e-001  0.0000000000000000e+000  0.0000000000000000e+000  0.0000000000000000e+000  9.2278404525185126e-002  0.0000000000000000e+000  0.0000000000000000e+000  0.0000000000000000e+000  3.1148725513319925e-001  0.0000000000000000e+000  3.5086800047448297e-001 -2.5379300107345328e-002  0.0000000000000000e+000  0.0000000000000000e+000  0.0000000000000000e+000 -2.0080636310109060e-001  0.0000000000000000e+000  0.0000000000000000e+000  0.0000000000000000e+000  4.6183139524692052e-002 -2.6281867840278444e-001  0.0000000000000000e+000  0.0000000000000000e+000  2.4954630315272508e-002  0.0000000000000000e+000  0.0000000000000000e+000  0.0000000000000000e+000  0.0000000000000000e+000  0.0000000000000000e+000
  2.5261142803924908e-001  0.0000000000000000e+000  0.0000000000000000e+000  0.0000000000000000e+000  5.2081169552203203e-002  4.6917411454889940e-001 -1.6206527904720453e-002  2.7736843702299241e-001  0.0000000000000000e+000  0.0000000000000000e+000  0.0000000000000000e+000 -1.4051108795320866e-001  2.3463388423337889e-001 -1.8339393317854835e-001  0.0000000000000000e+000  0.0000000000000000e+000  0.0000000000000000e+000  0.0000000000000000e+000  0.0000000000000000e+000  0.0000000000000000e+000  0.0000000000000000e+000  0.0000000000000000e+000  1.9161564888914670e-001  0.0000000000000000e+000 -1.4771977995595309e-001  0.0000000000000000e+000  0.0000000000000000e+000 -8.4317376634995920e-003 -1.3253206897352204e-001  0.0000000000000000e+000  0.0000000000000000e+000  0.0000000000000000e+000  0.0000000000000000e+000  0.0000000000000000e+000 -8.1539755237465789e-002  0.0000000000000000e+000  0.0000000000000000e+000  0.0000000000000000e+000  0.0000000000000000e+000  0.0000000000000000e+000  0.0000000000000000e+000  0.0000000000000000e+000  0.0000000000000000e+000  0.0000000000000000e+000  0.0000000000000000e+000  0.0000000000000000e+000  0.0000000000000000e+000  0.0000000000000000e+000  0.0000000000000000e+000  0.0000000000000000e+000  2.3980455958080668e-001  0.0000000000000000e+000  0.0000000000000000e+000  0.0000000000000000e+000  0.0000000000000000e+000 -3.4694661722833010e-002  0.0000000000000000e+000  0.0000000000000000e+000  1.2840862383904927e-001  0.0000000000000000e+000 -3.2756444831906650e-001  0.0000000000000000e+000  1.8999982511565958e-001 -1.9898150049949923e-001  0.0000000000000000e+000  0.0000000000000000e+000  0.0000000000000000e+000 -3.5256001606189656e-002  0.0000000000000000e+000 -1.1824913497396834e-001  0.0000000000000000e+000 -1.5914681875706191e-001  0.0000000000000000e+000  0.0000000000000000e+000  0.0000000000000000e+000 -9.2717805020612595e-002  0.0000000000000000e+000  0.0000000000000000e+000  0.0000000000000000e+000  1.2401015868668530e-001  0.0000000000000000e+000 -9.5555497106333560e-003  1.3887689399187360e-002  0.0000000000000000e+000  0.0000000000000000e+000  0.0000000000000000e+000  1.7089658232084345e-002  0.0000000000000000e+000  0.0000000000000000e+000  0.0000000000000000e+000  3.2032176311080643e-002 -3.4456422257301139e-001  0.0000000000000000e+000  0.0000000000000000e+000 -4.3087358587049020e-002  0.0000000000000000e+000  0.0000000000000000e+000  0.0000000000000000e+000  0.0000000000000000e+000  0.0000000000000000e+000
  0.0000000000000000e+000  0.0000000000000000e+000  0.0000000000000000e+000  0.0000000000000000e+000  0.0000000000000000e+000  0.0000000000000000e+000  0.0000000000000000e+000  0.0000000000000000e+000 -9.1269199235290532e-002  8.8756184984949860e-002  0.0000000000000000e+000  0.0000000000000000e+000  0.0000000000000000e+000  0.0000000000000000e+000 -7.4002031113761121e-002  0.0000000000000000e+000  2.6342707924339265e-001  0.0000000000000000e+000  2.6114653133652244e-001  1.9036742300880530e-001  0.0000000000000000e+000  0.0000000000000000e+000  0.0000000000000000e+000  0.0000000000000000e+000  0.0000000000000000e+000  0.0000000000000000e+000  0.0000000000000000e+000  0.0000000000000000e+000  0.0000000000000000e+000 -4.0664366139382215e-002  0.0000000000000000e+000  0.0000000000000000e+000  0.0000000000000000e+000  0.0000000000000000e+000  0.0000000000000000e+000  0.0000000000000000e+000  5.2165459867883665e-002  0.0000000000000000e+000  0.0000000000000000e+000  0.0000000000000000e+000  2.9175496940206119e-001 -2.6180046256503725e-001  0.0000000000000000e+000  0.0000000000000000e+000  0.0000000000000000e+000  0.0000000000000000e+000  0.0000000000000000e+000  0.0000000000000000e+000 -3.9816772542567075e-002 -1.8388755506980337e-001  0.0000000000000000e+000  1.8936753627345199e-001  3.8462469139108210e-002  0.0000000000000000e+000  7.8622128195370858e-002  0.0000000000000000e+000 -1.3309814138187942e-001  0.0000000000000000e+000  0.0000000000000000e+000  0.0000000000000000e+000  0.0000000000000000e+000  1.5773441245134207e-001  0.0000000000000000e+000  0.0000000000000000e+000  1.8362257302593460e-001 -1.0667984941445602e-001  3.3028024421546420e-001  0.0000000000000000e+000 -7.6749814274868045e-002  0.0000000000000000e+000  0.0000000000000000e+000  0.0000000000000000e+000 -1.5347929522352510e-001 -1.5363855603216009e-001  0.0000000000000000e+000  0.0000000000000000e+000  1.1597538875762217e-001  0.0000000000000000e+000 -4.4716463955475172e-001  0.0000000000000000e+000  1.4730031347955591e-001  0.0000000000000000e+000  0.0000000000000000e+000  0.0000000000000000e+000 -9.6690872370242778e-002  0.0000000000000000e+000  0.0000000000000000e+000  0.0000000000000000e+000  0.0000000000000000e+000  0.0000000000000000e+000  0.0000000000000000e+000  0.0000000000000000e+000  2.3573811023627933e-001 -3.8262581322889518e-002  0.0000000000000000e+000  0.0000000000000000e+000  0.0000000000000000e+000  0.0000000000000000e+000  0.0000000000000000e+000 -1.2731798299958400e-001
  0.0000000000000000e+000  0.0000000000000000e+000  0.0000000000000000e+000  0.0000000000000000e+000  0.0000000000000000e+000  0.0000000000000000e+000  0.0000000000000000e+000  0.0000000000000000e+000 -2.9825911356212303e-001 -1.5296764179993006e-002  0.0000000000000000e+000  0.0000000000000000e+000  0.0000000000000000e+000  0.0000000000000000e+000  8.0349242345912092e-002  0.0000000000000000e+000 -1.2052797300713967e-001  0.0000000000000000e+000  1.0771970187991776e-001  2.2345558428079129e-003  0.0000000000000000e+000  0.0000000000000000e+000  0.0000000000000000e+000  0.0000000000000000e+000  0.0000000000000000e+000  0.0000000000000000e+000  0.0000000000000000e+000  0.0000000000000000e+000  0.0000000000000000e+000 -3.9326734938832666e-002  0.0000000000000000e+000  0.0000000000000000e+000  0.0000000000000000e+000  0.0000000000000000e+000  0.0000000000000000e+000  0.0000000000000000e+000  5.1734404051950855e-001  0.0000000000000000e+000  0.0000000000000000e+000  0.0000000000000000e+000  7.0775747112256635e-002 -8.1855319831064630e-002  0.0000000000000000e+000  0.0000000000000000e+000  0.0000000000000000e+000  0.0000000000000000e+000  0.0000000000000000e+000  0.0000000000000000e+000  2.5567817833479264e-002 -3.0195275742824418e-001  0.0000000000000000e+000 -2.8078797906658820e-001  7.7465858945473476e-002  0.0000000000000000e+000 -1.0242335686034038e-001  0.0000000000000000e+000  7.1926570869189632e-002  0.0000000000000000e+000  0.0000000000000000e+000  0.0000000000000000e+000  0.0000000000000000e+000 -4.6363306673997645e-001  0.0000000000000000e+000  0.0000000000000000e+000 -4.1460301808697558e-002 -1.9286993192198350e-002  1.4225959922433359e-001  0.0000000000000000e+000  2.8061128439935676e-002  0.0000000000000000e+000  0.0000000000000000e+000  0.0000000000000000e+000 -1.5185447462031965e-001  8.9191376147323989e-002  0.0000000000000000e+000  0.0000000000000000e+000 -2.5714915645665776e-001  0.0000000000000000e+000  1.5319195192551222e-001  0.0000000000000000e+000  1.9922618095101285e-001  0.0000000000000000e+000  0.0000000000000000e+000  0.0000000000000000e+000 -1.8516430881415687e-002  0.0000000000000000e+000  0.0000000000000000e+000  0.0000000000000000e+000  0.0000000000000000e+000  0.0000000000000000e+000  0.0000000000000000e+000  0.0000000000000000e+000  4.7951325536143903e-002  2.8513443285272316e-002  0.0000000000000000e+000  0.0000000000000000e+000  0.0000000000000000e+000  0.0000000000000000e+000  0.0000000000000000e+000 -5.6148280364757198e-002
  0.0000000000000000e+000  0.0000000000000000e+000  0.0000000000000000e+000  0.0000000000000000e+000  0.0000000000000000e+000  0.0000000000000000e+000  0.0000000000000000e+000  0.0000000000000000e+000  3.2897188850778629e-002 -3.9292164897634776e-002  0.0000000000000000e+000  0.0000000000000000e+000  0.0000000000000000e+000  0.0000000000000000e+000 -2.1651523700956010e-001  0.0000000000000000e+000 -2.1792617223743457e-001  0.0000000000000000e+000 -2.1084284405929141e-001  2.1516332851210535e-001  0.0000000000000000e+000  0.0000000000000000e+000  0.0000000000000000e+000  0.0000000000000000e+000  0.0000000000000000e+000  0.0000000000000000e+000  0.0000000000000000e+000  0.0000000000000000e+000  0.0000000000000000e+000  2.4401847699101159e-001  0.0000000000000000e+000  0.0000000000000000e+000  0.0000000000000000e+000  0.0000000000000000e+000  0.0000000000000000e+000  0.0000000000000000e+000  6.4470579772921796e-002  0.0000000000000000e+000  0.0000000000000000e+000  0.0000000000000000e+000  2.2093520185039897e-001  1.5259178494831943e-001  0.0000000000000000e+000  0.0000000000000000e+000  0.0000000000000000e+000  0.0000000000000000e+000  0.0000000000000000e+000  0.0000000000000000e+000 -7.5642503899880425e-003 -1.6923578748741300e-001  0.0000000000000000e+000 -2.7409628683712106e-001 -6.6420741984385551e-002  0.0000000000000000e+000 -1.4685615323077891e-001  0.0000000000000000e+000  3.8215947594188240e-002  0.0000000000000000e+000  0.0000000000000000e+000  0.0000000000000000e+000  0.0000000000000000e+000  3.3900956732454343e-002  0.0000000000000000e+000  0.0000000000000000e+000  2.3213328104502001e-001 -2.7057693552743567e-001 -3.1846855524016227e-001  0.0000000000000000e+000 -3.4014927147870533e-001  0.0000000000000000e+000  0.0000000000000000e+000  0.0000000000000000e+000  1.5060499155110213e-001  6.3417885559453810e-002  0.0000000000000000e+000  0.0000000000000000e+000  2.4308740974733498e-001  0.0000000000000000e+000 -1.4294537852898878e-001  0.0000000000000000e+000  1.9925580497104931e-001  0.0000000000000000e+000  0.0000000000000000e+000  0.0000000000000000e+000 -1.3548968258630948e-002  0.0000000000000000e+000  0.0000000000000000e+000  0.0000000000000000e+000  0.0000000000000000e+000  0.0000000000000000e+000  0.0000000000000000e+000  0.0000000000000000e+000 -6.4466771353282007e-002 -2.2154930880365065e-001  0.0000000000000000e+000  0.0000000000000000e+000  0.0000000000000000e+000  0.0000000000000000e+000  0.0000000000000000e+000 -2.1533775371586766e-002
 -2.9827975239206463e-002  0.0000000000000000e+000  0.0000000000000000e+000  0.0000000000000000e+000  1.6934905556554139e-001 -6.6841393893164458e-002  1.3679485823851021e-003  8.2741499970050258e-002  0.0000000000000000e+000  0.0000000000000000e+000  0.0000000000000000e+000  4.4713657639606619e-001  3.9982891011396376e-002 -2.3923935761972012e-001  0.0000000000000000e+000  0.0000000000000000e+000  0.0000000000000000e+000  0.0000000000000000e+000  0.0000000000000000e+000  0.0000000000000000e+000  0.0000000000000000e+000  0.0000000000000000e+000 -8.2362522340831565e-002  0.0000000000000000e+000 -2.2324688543126980e-001  0.0000000000000000e+000  0.0000000000000000e+000  3.2702062911713028e-002 -9.6295876729684107e-002  0.0000000000000000e+000  0.0000000000000000e+000  0.0000000000000000e+000  0.0000000000000000e+000  0.0000000000000000e+000 -1.6782052762531446e-002  0.0000000000000000e+000  0.0000000000000000e+000  0.0000000000000000e+000  0.0000000000000000e+000  0.0000000000000000e+000  0.0000000000000000e+000  0.0000000000000000e+000  0.0000000000000000e+000  0.0000000000000000e+000  0.0000000000000000e+000  0.0000000000000000e+000  0.0000000000000000e+000  0.0000000000000000e+000  0.0000000000000000e+000  0.0000000000000000e+000  6.1996444875376304e-002  0.0000000000000000e+000  0.0000000000000000e+000  0.0000000000000000e+000  0.0000000000000000e+000  9.0413499198819955e-002  0.0000000000000000e+000  0.0000000000000000e+000  1.6157162434083611e-001  0.0000000000000000e+000  2.0363570427952699e-001  0.0000000000000000e+000 -3.8874684185373889e-002 -3.4991560718330489e-001  0.0000000000000000e+000  0.0000000000000000e+000  0.0000000000000000e+000  2.7334175918080406e-001  0.0000000000000000e+000  2.0769549145022692e-001  0.0000000000000000e+000  7.9365673913607965e-002  0.0000000000000000e+000  0.0000000000000000e+000  0.0000000000000000e+000 -4.8804361817244714e-002  0.0000000000000000e+000  0.0000000000000000e+000  0.0000000000000000e+000  2.5273802224187847e-001  0.0000000000000000e+000 -2.5857355837697554e-001 -1.2857459996696812e-002  0.0000000000000000e+000  0.0000000000000000e+000  0.0000000000000000e+000  3.3780627834541055e-001  0.0000000000000000e+000  0.0000000000000000e+000  0.0000000000000000e+000 -1.8257864757071673e-001  1.1137502437421333e-001  0.0000000000000000e+000  0.0000000000000000e+000 -1.1077804115550632e-001  0.0000000000000000e+000  0.0000000000000000e+000  0.0000000000000000e+000  0.0000000000000000e+000  0.0000000000000000e+000
  0.0000000000000000e+000  0.0000000000000000e+000  0.0000000000000000e+000  0.0000000000000000e+000  0.0000000000000000e+000  0.0000000000000000e+000  0.0000000000000000e+000  0.0000000000000000e+000  3.3533178980291428e-001  1.8506946723593681e-002  0.0000000000000000e+000  0.0000000000000000e+000  0.0000000000000000e+000  0.0000000000000000e+000 -2.5406304149484527e-003  0.0000000000000000e+000 -3.1211183214161919e-001  0.0000000000000000e+000  9.3414034615459746e-002  6.5870166445948772e-002  0.0000000000000000e+000  0.0000000000000000e+000  0.0000000000000000e+000  0.0000000000000000e+000  0.0000000000000000e+000  0.0000000000000000e+000  0.0000000000000000e+000  0.0000000000000000e+000  0.0000000000000000e+000 -1.2614124550730732e-001  0.0000000000000000e+000  0.0000000000000000e+000  0.0000000000000000e+000  0.0000000000000000e+000  0.0000000000000000e+000  0.0000000000000000e+000 -1.0606701396571794e-001  0.0000000000000000e+000  0.0000000000000000e+000  0.0000000000000000e+000 -2.1714147266966213e-002 -3.9057870499910818e-001  0.0000000000000000e+000  0.0000000000000000e+000  0.0000000000000000e+000  0.0000000000000000e+000  0.0000000000000000e+000  0.0000000000000000e+000  4.1132657026338740e-002 -1.9272044048650289e-001  0.0000000000000000e+000  2.1034557463246664e-001 -6.5091801698088064e-002  0.0000000000000000e+000  6.7031470758336514e-002  0.0000000000000000e+000 -2.1953888328862359e-002  0.0000000000000000e+000  0.0000000000000000e+000  0.0000000000000000e+000  0.0000000000000000e+000 -1.1028146898649421e-001  0.0000000000000000e+000  0.0000000000000000e+000 -1.1715429863515966e-001 -4.2708131028191673e-003  3.5128596056352289e-002  0.0000000000000000e+000  9.5891180724351446e-002  0.0000000000000000e+000  0.0000000000000000e+000  0.0000000000000000e+000  8.2748605459884977e-003  6.0978083748040313e-001  0.0000000000000000e+000  0.0000000000000000e+000  9.9350384229043756e-002  0.0000000000000000e+000 -1.0022021378445699e-001  0.0000000000000000e+000  1.3230377900129692e-001  0.0000000000000000e+000  0.0000000000000000e+000  0.0000000000000000e+000 -6.4057955954758369e-002  0.0000000000000000e+000  0.0000000000000000e+000  0.0000000000000000e+000  0.0000000000000000e+000  0.0000000000000000e+000  0.0000000000000000e+000  0.0000000000000000e+000 -1.7266234758598090e-001 -9.0161195840041494e-002  0.0000000000000000e+000  0.0000000000000000e+000  0.0000000000000000e+000  0.0000000000000000e+000  0.0000000000000000e+000  1.2864672059674404e-001
  4.1839249149982111e-001  0.0000000000000000e+000  0.0000000000000000e+000  0.0000000000000000e+000 -6.3722966343894488e-002  3.2067299430617105e-002 -2.7593652978260336e-001  8.4048305458346129e-002  0.0000000000000000e+000  0.0000000000000000e+000  0.0000000000000000e+000  4.8063154671351603e-002  5.1696979455954778e-002 -1.1727075639830595e-001  0.0000000000000000e+000  0.0000000000000000e+000  0.0000000000000000e+000  0.0000000000000000e+000  0.0000000000000000e+000  0.0000000000000000e+000  0.0000000000000000e+000  0.0000000000000000e+000  5.0750796153757140e-002  0.0000000000000000e+000  3.9743905071360552e-002  0.0000000000000000e+000  0.0000000000000000e+000  1.9635726274858648e-001 -4.5110931479401517e-001  0.0000000000000000e+000  0.0000000000000000e+000  0.0000000000000000e+000  0.0000000000000000e+000  0.0000000000000000e+000  2.0436263417238063e-001  0.0000000000000000e+000  0.0000000000000000e+000  0.0000000000000000e+000  0.0000000000000000e+000  0.0000000000000000e+000  0.0000000000000000e+000  0.0000000000000000e+000  0.0000000000000000e+000  0.0000000000000000e+000  0.0000000000000000e+000  0.0000000000000000e+000  0.0000000000000000e+000  0.0000000000000000e+000  0.0000000000000000e+000  0.0000000000000000e+000 -2.1318410373438379e-001  0.0000000000000000e+000  0.0000000000000000e+000  0.0000000000000000e+000  0.0000000000000000e+000 -2.3425389291814108e-001  0.0000000000000000e+000  0.0000000000000000e+000  8.6949963543520012e-002  0.0000000000000000e+000 -1.7333212465172488e-003  0.0000000000000000e+000 -3.0076754322631039e-001  6.2231132584613151e-002  0.0000000000000000e+000  0.0000000000000000e+000  0.0000000000000000e+000  3.2066602804940031e-004  0.0000000000000000e+000  2.6318109674615098e-001  0.0000000000000000e+000  1.9365605908828060e-001  0.0000000000000000e+000  0.0000000000000000e+000  0.0000000000000000e+000  1.3793151479669105e-001  0.0000000000000000e+000  0.0000000000000000e+000  0.0000000000000000e+000 -8.0917160388888229e-002  0.0000000000000000e+000 -4.0185994782300817e-003 -7.1099346002870475e-002  0.0000000000000000e+000  0.0000000000000000e+000  0.0000000000000000e+000 -2.2108091519890835e-001  0.0000000000000000e+000  0.0000000000000000e+000  0.0000000000000000e+000  1.4933426907694328e-001  1.0397715213112466e-001  0.0000000000000000e+000  0.0000000000000000e+000 -9.1237598275596618e-002  0.0000000000000000e+000  0.0000000000000000e+000  0.0000000000000000e+000  0.0000000000000000e+000  0.0000000000000000e+000
  0.0000000000000000e+000  2.0153525611358125e-001  4.3935404509338180e-002  5.8053077220471684e-002  0.0000000000000000e+000  0.0000000000000000e+000  0.0000000000000000e+000  0.0000000000000000e+000  0.0000000000000000e+000  0.0000000000000000e+000 -9.5532153174077525e-002  0.0000000000000000e+000  0.0000000000000000e+000  0.0000000000000000e+000  0.0000000000000000e+000 -7.3499122335324268e-002  0.0000000000000000e+000 -1.3191438614211154e-001  0.0000000000000000e+000  0.0000000000000000e+000  3.0155111810224306e-002 -1.5181393996395895e-001  0.0000000000000000e+000 -1.4370358158574506e-001  0.0000000000000000e+000  2.2851036819469672e-001  4.4675117786830136e-002  0.0000000000000000e+000  0.0000000000000000e+000  0.0000000000000000e+000  2.0586241831416784e-002 -4.4455114999836537e-002 -7.0986361751649019e-003  1.4988359906506049e-001  0.0000000000000000e+000 -3.1961549856171634e-001  0.0000000000000000e+000 -1.7406527754848866e-001  1.4904008317732462e-002  1.2349286288505719e-001  0.0000000000000000e+000  0.0000000000000000e+000  4.4946111922542942e-002 -1.6848734062335552e-001 -1.4740900596908754e-001  1.4684584335368167e-001 -5.1087351840439399e-001  5.7016573427696005e-002  0.0000000000000000e+000  0.0000000000000000e+000  0.0000000000000000e+000  0.0000000000000000e+000  0.0000000000000000e+000 -2.8716497371902588e-001  0.0000000000000000e+000  0.0000000000000000e+000  0.0000000000000000e+000  8.9880025902988894e-002  0.0000000000000000e+000  1.2518607191607869e-001  0.0000000000000000e+000  0.0000000000000000e+000  0.0000000000000000e+000  0.0000000000000000e+000  0.0000000000000000e+000  0.0000000000000000e+000  0.0000000000000000e+000  0.0000000000000000e+000  0.0000000000000000e+000  0.0000000000000000e+000  8.9167008532946707e-002  0.0000000000000000e+000  0.0000000000000000e+000  0.0000000000000000e+000 -2.4235565868263129e-002  0.0000000000000000e+000  0.0000000000000000e+000  1.2577736077700949e-001  0.0000000000000000e+000  0.0000000000000000e+000  0.0000000000000000e+000  0.0000000000000000e+000  0.0000000000000000e+000  8.3038372873092361e-002  0.0000000000000000e+000 -1.0797685344677631e-001  0.0000000000000000e+000 -2.4194701311526967e-001  8.7492026397494385e-003 -9.0010719827886290e-002  0.0000000000000000e+000  0.0000000000000000e+000  0.0000000000000000e+000  0.0000000000000000e+000  0.0000000000000000e+000 -2.1581955267791703e-001  6.7081465194326201e-003  2.1686652716396851e-001  5.5234031694879900e-002  0.0000000000000000e+000
 -7.7511031166948071e-003  0.0000000000000000e+000  0.0000000000000000e+000  0.0000000000000000e+000 -2.6417987315164249e-001  3.8286280743756795e-001  2.4288322389097142e-001 -1.1136862572118172e-001  0.0000000000000000e+000  0.0000000000000000e+000  0.0000000000000000e+000 -2.4221308226135940e-002  2.1496288401169916e-001 -1.7080289707012411e-001  0.0000000000000000e+000  0.0000000000000000e+000  0.0000000000000000e+000  0.0000000000000000e+000  0.0000000000000000e+000  0.0000000000000000e+000  0.0000000000000000e+000  0.0000000000000000e+000 -1.5534892051488841e-001  0.0000000000000000e+000 -1.2906089357201347e-001  0.0000000000000000e+000  0.0000000000000000e+000 -1.0443518998322467e-001  1.5899340635033760e-001  0.0000000000000000e+000  0.0000000000000000e+000  0.0000000000000000e+000  0.0000000000000000e+000  0.0000000000000000e+000  1.6227162364725062e-001  0.0000000000000000e+000  0.0000000000000000e+000  0.0000000000000000e+000  0.0000000000000000e+000  0.0000000000000000e+000  0.0000000000000000e+000  0.0000000000000000e+000  0.0000000000000000e+000  0.0000000000000000e+000  0.0000000000000000e+000  0.0000000000000000e+000  0.0000000000000000e+000  0.0000000000000000e+000  0.0000000000000000e+000  0.0000000000000000e+000 -6.3794187711972677e-002  0.0000000000000000e+000  0.0000000000000000e+000  0.0000000000000000e+000  0.0000000000000000e+000 -1.6005201428050669e-001  0.0000000000000000e+000  0.0000000000000000e+000 -2.9697757203819054e-002  0.0000000000000000e+000  1.5301211272849327e-001  0.0000000000000000e+000 -2.6067775645384422e-001  1.8545644778017403e-001  0.0000000000000000e+000  0.0000000000000000e+000  0.0000000000000000e+000  5.9140271989064304e-002  0.0000000000000000e+000  2.1064010155731583e-001  0.0000000000000000e+000 -4.4401845409908031e-001  0.0000000000000000e+000  0.0000000000000000e+000  0.0000000000000000e+000 -3.8958931680558660e-002  0.0000000000000000e+000  0.0000000000000000e+000  0.0000000000000000e+000  1.1092600325308020e-001  0.0000000000000000e+000  9.9492413138640073e-002  9.2001296099157692e-002  0.0000000000000000e+000  0.0000000000000000e+000  0.0000000000000000e+000  1.3178885527039721e-001  0.0000000000000000e+000  0.0000000000000000e+000  0.0000000000000000e+000  1.2241980249031792e-001  2.4292226968731717e-001  0.0000000000000000e+000  0.0000000000000000e+000  8.9409260042957239e-002  0.0000000000000000e+000  0.0000000000000000e+000  0.0000000000000000e+000  0.0000000000000000e+000  0.0000000000000000e+000
  0.0000000000000000e+000  0.0000000000000000e+000  0.0000000000000000e+000  0.0000000000000000e+000  0.0000000000000000e+000  0.0000000000000000e+000  0.0000000000000000e+000  0.0000000000000000e+000  1.5608561462861148e-001  3.3693696624819652e-001  0.0000000000000000e+000  0.0000000000000000e+000  0.0000000000000000e+000  0.0000000000000000e+000 -5.2940790167341156e-002  0.0000000000000000e+000 -8.3360970817652716e-002  0.0000000000000000e+000 -2.3769688662664473e-001  1.7152623279779450e-001  0.0000000000000000e+000  0.0000000000000000e+000  0.0000000000000000e+000  0.0000000000000000e+000  0.0000000000000000e+000  0.0000000000000000e+000  0.0000000000000000e+000  0.0000000000000000e+000  0.0000000000000000e+000 -1.2724801190842622e-001  0.0000000000000000e+000  0.0000000000000000e+000  0.0000000000000000e+000  0.0000000000000000e+000  0.0000000000000000e+000  0.0000000000000000e+000  3.2477138708325498e-001  0.0000000000000000e+000  0.0000000000000000e+000  0.0000000000000000e+000 -2.9695838983760148e-001 -2.1878711625518982e-001  0.0000000000000000e+000  0.0000000000000000e+000  0.0000000000000000e+000  0.0000000000000000e+000  0.0000000000000000e+000  0.0000000000000000e+000  1.5403983148849695e-001  1.4535418442042200e-001  0.0000000000000000e+000 -1.0830808161200775e-001 -1.1368674700644868e-001  0.0000000000000000e+000 -1.9827004181696256e-001  0.0000000000000000e+000  5.1025268859968373e-002  0.0000000000000000e+000  0.0000000000000000e+000  0.0000000000000000e+000  0.0000000000000000e+000  3.9810041999349194e-001  0.0000000000000000e+000  0.0000000000000000e+000  4.6143160835446423e-002  4.8866391170916193e-002  7.6756354546746702e-002  0.0000000000000000e+000 -3.0643978384850390e-002  0.0000000000000000e+000  0.0000000000000000e+000  0.0000000000000000e+000 -1.8352211027153395e-001 -1.0080567162352885e-001  0.0000000000000000e+000  0.0000000000000000e+000  7.0280529899995711e-002  0.0000000000000000e+000  1.6955823074877607e-001  0.0000000000000000e+000  2.2193521861898319e-001  0.0000000000000000e+000  0.0000000000000000e+000  0.0000000000000000e+000 -1.3741193160112974e-001  0.0000000000000000e+000  0.0000000000000000e+000  0.0000000000000000e+000  0.0000000000000000e+000  0.0000000000000000e+000  0.0000000000000000e+000  0.0000000000000000e+000  1.4710392837825617e-001  1.3520690144501923e-001  0.0000000000000000e+000  0.0000000000000000e+000  0.0000000000000000e+000  0.0000000000000000e+000  0.0000000000000000e+000  2.0462261639104101e-001
  0.0000000000000000e+000  0.0000000000000000e+000  0.0000000000000000e+000  0.0000000000000000e+000  0.0000000000000000e+000  0.0000000000000000e+000  0.0000000000000000e+000  0.0000000000000000e+000 -1.9569341291322589e-001 -5.1257353155596992e-003  0.0000000000000000e+000  0.0000000000000000e+000  0.0000000000000000e+000  0.0000000000000000e+000  2.2751871716100913e-001  0.0000000000000000e+000 -8.9210318250768791e-002  0.0000000000000000e+000  1.4494162804096899e-001 -1.1131879068328740e-001  0.0000000000000000e+000  0.0000000000000000e+000  0.0000000000000000e+000  0.0000000000000000e+000  0.0000000000000000e+000  0.0000000000000000e+000  0.0000000000000000e+000  0.0000000000000000e+000  0.0000000000000000e+000  2.2098631738489638e-001  0.0000000000000000e+000  0.0000000000000000e+000  0.0000000000000000e+000  0.0000000000000000e+000  0.0000000000000000e+000  0.0000000000000000e+000  1.9070615681634137e-001  0.0000000000000000e+000  0.0000000000000000e+000  0.0000000000000000e+000 -5.2089378367534210e-002  2.9803864969669192e-002  0.0000000000000000e+000  0.0000000000000000e+000  0.0000000000000000e+000  0.0000000000000000e+000  0.0000000000000000e+000  0.0000000000000000e+000 -2.3882108583629350e-001 -8.4855025776388995e-002  0.0000000000000000e+000 -1.6398980649928032e-002 -3.5111495268371201e-001  0.0000000000000000e+000  1.7996564381283153e-001  0.0000000000000000e+000 -1.0141011263959146e-001  0.0000000000000000e+000  0.0000000000000000e+000  0.0000000000000000e+000  0.0000000000000000e+000  2.5691165609789256e-002  0.0000000000000000e+000  0.0000000000000000e+000 -1.6617706604380905e-001  2.4173156854277814e-001 -1.8227511396353563e-001  0.0000000000000000e+000  9.6127774376062181e-002  0.0000000000000000e+000  0.0000000000000000e+000  0.0000000000000000e+000 -4.6660930382263627e-002 -1.2107834586346082e-001  0.0000000000000000e+000  0.0000000000000000e+000  4.5036378219003653e-001  0.0000000000000000e+000 -1.1808292865069898e-001  0.0000000000000000e+000  6.4057797299540475e-002  0.0000000000000000e+000  0.0000000000000000e+000  0.0000000000000000e+000 -3.1916227305511408e-001  0.0000000000000000e+000  0.0000000000000000e+000  0.0000000000000000e+000  0.0000000000000000e+000  0.0000000000000000e+000  0.0000000000000000e+000  0.0000000000000000e+000 -1.9369632555617208e-001  2.0254336523101391e-001  0.0000000000000000e+000  0.0000000000000000e+000  0.0000000000000000e+000  0.0000000000000000e+000  0.0000000000000000e+000  4.4709672988041911e-002
  0.0000000000000000e+000 -3.2901099815677898e-001  1.9023351671977262e-001  2.4421081646515969e-001  0.0000000000000000e+000  0.0000000000000000e+000  0.0000000000000000e+000  0.0000000000000000e+000  0.0000000000000000e+000  0.0000000000000000e+000  1.4811059901476359e-001  0.0000000000000000e+000  0.0000000000000000e+000  0.0000000000000000e+000  0.0000000000000000e+000  1.0109534931142383e-001  0.0000000000000000e+000 -1.0446440631958792e-001  0.0000000000000000e+000  0.0000000000000000e+000  2.5136843595995545e-001  5.0898804113201537e-002  0.0000000000000000e+000 -1.8626315959750356e-001  0.0000000000000000e+000 -1.3319215853657948e-001  1.9985156782289934e-001  0.0000000000000000e+000  0.0000000000000000e+000  0.0000000000000000e+000  2.6374544533925313e-002  2.6224031518600595e-002  2.5808795110608485e-001 -1.4449372694339593e-001  0.0000000000000000e+000 -8.2955931394357113e-002  0.0000000000000000e+000  3.6578677519731922e-001 -3.2085637412256673e-001 -1.8753490830873049e-001  0.0000000000000000e+000  0.0000000000000000e+000  2.3293482065757001e-002 -5.9135772374461319e-003  4.9483044771681105e-002  8.2807880674528739e-002 -1.2516596012152501e-001  6.7667418603641782e-002  0.0000000000000000e+000  0.0000000000000000e+000  0.0000000000000000e+000  0.0000000000000000e+000  0.0000000000000000e+000 -2.4739342840389156e-001  0.0000000000000000e+000  0.0000000000000000e+000  0.0000000000000000e+000 -8.9400893672582499e-003  0.0000000000000000e+000  5.2773554185838470e-002  0.0000000000000000e+000  0.0000000000000000e+000  0.0000000000000000e+000  0.0000000000000000e+000  0.0000000000000000e+000  0.0000000000000000e+000  0.0000000000000000e+000  0.0000000000000000e+000  0.0000000000000000e+000  0.0000000000000000e+000 -1.4804155053403301e-001  0.0000000000000000e+000  0.0000000000000000e+000  0.0000000000000000e+000 -1.1416336056735692e-001  0.0000000000000000e+000  0.0000000000000000e+000 -4.8886885858245799e-002  0.0000000000000000e+000  0.0000000000000000e+000  0.0000000000000000e+000  0.0000000000000000e+000  0.0000000000000000e+000 -1.4856650790734346e-001  0.0000000000000000e+000 -2.9468404174025891e-003  0.0000000000000000e+000  9.3005023136151860e-002  8.8784169704282240e-002 -3.8718635798724983e-002  0.0000000000000000e+000  0.0000000000000000e+000  0.0000000000000000e+000  0.0000000000000000e+000  0.0000000000000000e+000 -7.0031329347883295e-002  1.1899882689725369e-001  2.1121069806205921e-002  1.8939766649826914e-001  0.0000000000000000e+000
 -1.1675687571308511e-001  0.0000000000000000e+000  0.0000000000000000e+000  0.0000000000000000e+000  1.0170534381100323e-002 -2.0461753031553248e-001 -2.2909390382162109e-001  1.3739227802380016e-001  0.0000000000000000e+000  0.0000000000000000e+000  0.0000000000000000e+000 -3.5910685147577281e-001  3.8385469470207136e-002 -9.1412042176080593e-002  0.0000000000000000e+000  0.0000000000000000e+000  0.0000000000000000e+000  0.0000000000000000e+000  0.0000000000000000e+000  0.0000000000000000e+000  0.0000000000000000e+000  0.0000000000000000e+000 -1.1191685989021384e-001  0.0000000000000000e+000 -2.7303186238637332e-002  0.0000000000000000e+000  0.0000000000000000e+000  2.4456231234791009e-001  8.6712039202934882e-002  0.0000000000000000e+000  0.0000000000000000e+000  0.0000000000000000e+000  0.0000000000000000e+000  0.0000000000000000e+000  2.4166974879787650e-001  0.0000000000000000e+000  0.0000000000000000e+000  0.0000000000000000e+000  0.0000000000000000e+000  0.0000000000000000e+000  0.0000000000000000e+000  0.0000000000000000e+000  0.0000000000000000e+000  0.0000000000000000e+000  0.0000000000000000e+000  0.0000000000000000e+000  0.0000000000000000e+000  0.0000000000000000e+000  0.0000000000000000e+000  0.0000000000000000e+000 -3.5329144782851279e-001  0.0000000000000000e+000  0.0000000000000000e+000  0.0000000000000000e+000  0.0000000000000000e+000 -2.2913702301558164e-001  0.0000000000000000e+000  0.0000000000000000e+000  1.0533313955772922e-002  0.0000000000000000e+000 -1.5108644044193476e-001  0.0000000000000000e+000 -4.2812476190076949e-002 -1.9840356264347464e-001  0.0000000000000000e+000  0.0000000000000000e+000  0.0000000000000000e+000  1.9642724938056542e-002  0.0000000000000000e+000 -3.7799860940943736e-001  0.0000000000000000e+000 -1.6727019753203182e-001  0.0000000000000000e+000  0.0000000000000000e+000  0.0000000000000000e+000  7.4355444765891301e-002  0.0000000000000000e+000  0.0000000000000000e+000  0.0000000000000000e+000  3.0667653206304823e-001  0.0000000000000000e+000  1.1984092246966581e-003 -1.7973697854084373e-002  0.0000000000000000e+000  0.0000000000000000e+000  0.0000000000000000e+000  1.8058356153140054e-001  0.0000000000000000e+000  0.0000000000000000e+000  0.0000000000000000e+000 -1.7665344343953904e-001  1.3687168424786794e-001  0.0000000000000000e+000  0.0000000000000000e+000 -9.3349269973976162e-003  0.0000000000000000e+000  0.0000000000000000e+000  0.0000000000000000e+000  0.0000000000000000e+000  0.0000000000000000e+000
  0.0000000000000000e+000  0.0000000000000000e+000  0.0000000000000000e+000  0.0000000000000000e+000  0.0000000000000000e+000  0.0000000000000000e+000  0.0000000000000000e+000  0.0000000000000000e+000 -1.0978910264087685e-001  1.1444175407572511e-002  0.0000000000000000e+000  0.0000000000000000e+000  0.0000000000000000e+000  0.0000000000000000e+000 -3.0158185916933949e-001  0.0000000000000000e+000 -3.5176279270137473e-002  0.0000000000000000e+000  1.7293479459728606e-001  8.1740227062331083e-002  0.0000000000000000e+000  0.0000000000000000e+000  0.0000000000000000e+000  0.0000000000000000e+000  0.0000000000000000e+000  0.0000000000000000e+000  0.0000000000000000e+000  0.0000000000000000e+000  0.0000000000000000e+000 -2.4548582664576071e-002  0.0000000000000000e+000  0.0000000000000000e+000  0.0000000000000000e+000  0.0000000000000000e+000  0.0000000000000000e+000  0.0000000000000000e+000  1.1756420652344786e-002  0.0000000000000000e+000  0.0000000000000000e+000  0.0000000000000000e+000  1.0279735719545141e-001  1.5591279249539997e-001  0.0000000000000000e+000  0.0000000000000000e+000  0.0000000000000000e+000  0.0000000000000000e+000  0.0000000000000000e+000  0.0000000000000000e+000  2.4625186489907955e-001 -2.7153824516333536e-001  0.0000000000000000e+000  5.5859693741822009e-002 -1.8134425075439375e-001  0.0000000000000000e+000 -6.6631948721566983e-003  0.0000000000000000e+000 -3.1902972298467741e-001  0.0000000000000000e+000  0.0000000000000000e+000  0.0000000000000000e+000  0.0000000000000000e+000 -2.9868098810263533e-002  0.0000000000000000e+000  0.0000000000000000e+000  2.2871840498737875e-001  8.6920299266898593e-002 -6.1653648345985433e-002  0.0000000000000000e+000  3.9435077289497952e-002  0.0000000000000000e+000  0.0000000000000000e+000  0.0000000000000000e+000 -7.9297533215485980e-002  7.5519584322978187e-002  0.0000000000000000e+000  0.0000000000000000e+000  7.1970972871665845e-002  0.0000000000000000e+000  1.6266803625896070e-001  0.0000000000000000e+000 -3.6976380150918475e-001  0.0000000000000000e+000  0.0000000000000000e+000  0.0000000000000000e+000  1.3969186353238155e-001  0.0000000000000000e+000  0.0000000000000000e+000  0.0000000000000000e+000  0.0000000000000000e+000  0.0000000000000000e+000  0.0000000000000000e+000  0.0000000000000000e+000  1.4269884276553638e-001  2.1646226857153555e-001  0.0000000000000000e+000  0.0000000000000000e+000  0.0000000000000000e+000  0.0000000000000000e+000  0.0000000000000000e+000  4.6691810466685058e-001
  0.0000000000000000e+000 -6.0535760229259314e-002 -2.6117611438325994e-001  1.0228073169048076e-001  0.0000000000000000e+000  0.0000000000000000e+000  0.0000000000000000e+000  0.0000000000000000e+000  0.0000000000000000e+000  0.0000000000000000e+000  3.1893568801385053e-002  0.0000000000000000e+000  0.0000000000000000e+000  0.0000000000000000e+000  0.0000000000000000e+000 -3.8402580412839123e-002  0.0000000000000000e+000 -1.8824925473445775e-002  0.0000000000000000e+000  0.0000000000000000e+000 -9.6253728232789271e-002  3.9220477484472716e-002  0.0000000000000000e+000  1.2655253031929537e-002  0.0000000000000000e+000 -2.2490097371767453e-001  1.0146613586960186e-001  0.0000000000000000e+000  0.0000000000000000e+000  0.0000000000000000e+000 -7.3367417948650065e-002 -1.0051418421745655e-001 -3.0849006352064284e-001  1.9299634450562506e-001  0.0000000000000000e+000 -3.6419352775514602e-001  0.0000000000000000e+000 -3.6560041328516264e-002 -1.6072359647721515e-001 -1.1301264159837507e-001  0.0000000000000000e+000  0.0000000000000000e+000 -3.0551243387235633e-001  2.3796243871229419e-001  4.1462657183603625e-002 -1.1266784473603955e-001  1.2397266958515961e-001  3.5580780926330174e-001  0.0000000000000000e+000  0.0000000000000000e+000  0.0000000000000000e+000  0.0000000000000000e+000  0.0000000000000000e+000 -3.4447816475834218e-002  0.0000000000000000e+000  0.0000000000000000e+000  0.0000000000000000e+000 -1.6135209294218347e-001  0.0000000000000000e+000 -1.6452704331104206e-001  0.0000000000000000e+000  0.0000000000000000e+000  0.0000000000000000e+000  0.0000000000000000e+000  0.0000000000000000e+000  0.0000000000000000e+000  0.0000000000000000e+000  0.0000000000000000e+000  0.0000000000000000e+000  0.0000000000000000e+000 -6.3100253871666651e-002  0.0000000000000000e+000  0.0000000000000000e+000  0.0000000000000000e+000  6.3820867929390929e-002  0.0000000000000000e+000  0.0000000000000000e+000 -1.4656906373317791e-001  0.0000000000000000e+000  0.0000000000000000e+000  0.0000000000000000e+000  0.0000000000000000e+000  0.0000000000000000e+000  7.1915390518220698e-002  0.0000000000000000e+000 -6.4346711815412072e-002  0.0000000000000000e+000 -1.2259587002194539e-001 -8.0695329114519779e-002 -2.3941622759499048e-001  0.0000000000000000e+000  0.0000000000000000e+000  0.0000000000000000e+000  0.0000000000000000e+000  0.0000000000000000e+000  1.9746039126661626e-002 -4.8591951444833012e-002  1.7786014002728320e-001  9.8824692842730724e-002  0.0000000000000000e+000
  0.0000000000000000e+000  0.0000000000000000e+000  0.0000000000000000e+000  0.0000000000000000e+000  0.0000000000000000e+000  0.0000000000000000e+000  0.0000000000000000e+000  0.0000000000000000e+000 -2.1635236536753921e-001  8.8497278968777141e-002  0.0000000000000000e+000  0.0000000000000000e+000  0.0000000000000000e+000  0.0000000000000000e+000 -3.0383322718342431e-001  0.0000000000000000e+000  1.6322683047032532e-001  0.0000000000000000e+000  7.1453052440246471e-003  3.0993897614572086e-001  0.0000000000000000e+000  0.0000000000000000e+000  0.0000000000000000e+000  0.0000000000000000e+000  0.0000000000000000e+000  0.0000000000000000e+000  0.0000000000000000e+000  0.0000000000000000e+000  0.0000000000000000e+000  5.9064598886510625e-002  0.0000000000000000e+000  0.0000000000000000e+000  0.0000000000000000e+000  0.0000000000000000e+000  0.0000000000000000e+000  0.0000000000000000e+000 -2.3933138634149923e-002  0.0000000000000000e+000  0.0000000000000000e+000  0.0000000000000000e+000 -7.3256811216516712e-002 -1.9402961922880185e-001  0.0000000000000000e+000  0.0000000000000000e+000  0.0000000000000000e+000  0.0000000000000000e+000  0.0000000000000000e+000  0.0000000000000000e+000 -2.5862812886693957e-002 -1.2353594180268437e-001  0.0000000000000000e+000  8.2560420167198181e-002  1.3058816637642967e-001  0.0000000000000000e+000 -1.5976944396800131e-003  0.0000000000000000e+000  3.8125290456212524e-001  0.0000000000000000e+000  0.0000000000000000e+000  0.0000000000000000e+000  0.0000000000000000e+000  6.8877993612870864e-002  0.0000000000000000e+000  0.0000000000000000e+000 -5.0571756017524991e-002  1.8669443479970413e-001 -3.2592832702326824e-001  0.0000000000000000e+000  1.0447528909425179e-001  0.0000000000000000e+000  0.0000000000000000e+000  0.0000000000000000e+000 -3.3553119679033283e-001 -4.0656255730958921e-002  0.0000000000000000e+000  0.0000000000000000e+000 -9.2076301790169929e-002  0.0000000000000000e+000 -8.2225043228185413e-002  0.0000000000000000e+000 -1.5092681003127698e-001  0.0000000000000000e+000  0.0000000000000000e+000  0.0000000000000000e+000  1.2427805200372162e-001  0.0000000000000000e+000  0.0000000000000000e+000  0.0000000000000000e+000  0.0000000000000000e+000  0.0000000000000000e+000  0.0000000000000000e+000  0.0000000000000000e+000 -4.0951037130159607e-001 -1.3824368232019022e-002  0.0000000000000000e+000  0.0000000000000000e+000  0.0000000000000000e+000  0.0000000000000000e+000  0.0000000000000000e+000 -5.6302370736824932e-002
 -7.2673153205485869e-002  0.0000000000000000e+000  0.0000000000000000e+000  0.0000000000000000e+000 -5.6988392531726762e-003 -5.2207898757473878e-003  1.1023111123640632e-001 -2.1403230974106219e-001  0.0000000000000000e+000  0.0000000000000000e+000  0.0000000000000000e+000 -6.5122663059189415e-002 -1.7019711600738652e-001 -1.3034969494369705e-001  0.0000000000000000e+000  0.0000000000000000e+000  0.0000000000000000e+000  0.0000000000000000e+000  0.0000000000000000e+000  0.0000000000000000e+000  0.0000000000000000e+000  0.0000000000000000e+000  2.8191070592703482e-002  0.0000000000000000e+000  1.6470776292066383e-001  0.0000000000000000e+000  0.0000000000000000e+000  1.4869785071180575e-001 -1.5981922953194111e-001  0.0000000000000000e+000  0.0000000000000000e+000  0.0000000000000000e+000  0.0000000000000000e+000  0.0000000000000000e+000  1.6779381292051476e-001  0.0000000000000000e+000  0.0000000000000000e+000  0.0000000000000000e+000  0.0000000000000000e+000  0.0000000000000000e+000  0.0000000000000000e+000  0.0000000000000000e+000  0.0000000000000000e+000  0.0000000000000000e+000  0.0000000000000000e+000  0.0000000000000000e+000  0.0000000000000000e+000  0.0000000000000000e+000  0.0000000000000000e+000  0.0000000000000000e+000  7.2917446783193882e-002  0.0000000000000000e+000  0.0000000000000000e+000  0.0000000000000000e+000  0.0000000000000000e+000  7.0722186031353662e-004  0.0000000000000000e+000  0.0000000000000000e+000  2.8727340975189630e-001  0.0000000000000000e+000  2.8262145479170020e-001  0.0000000000000000e+000 -1.0064671461654573e-001  3.2635603639595223e-001  0.0000000000000000e+000  0.0000000000000000e+000  0.0000000000000000e+000 -1.3476563585123225e-001  0.0000000000000000e+000 -3.2535791252351488e-002  0.0000000000000000e+000 -1.5205922624574034e-001  0.0000000000000000e+000  0.0000000000000000e+000  0.0000000000000000e+000  1.4882137197141704e-001  0.0000000000000000e+000  0.0000000000000000e+000  0.0000000000000000e+000  1.5134520519394637e-001  0.0000000000000000e+000 -9.8000855608187026e-002 -9.6549721244450215e-002  0.0000000000000000e+000  0.0000000000000000e+000  0.0000000000000000e+000  1.1673327123285972e-001  0.0000000000000000e+000  0.0000000000000000e+000  0.0000000000000000e+000 -2.5033804432229229e-001 -5.4000007635757996e-001  0.0000000000000000e+000  0.0000000000000000e+000 -1.5554389173408806e-001  0.0000000000000000e+000  0.0000000000000000e+000  0.0000000000000000e+000  0.0000000000000000e+000  0.0000000000000000e+000
  0.0000000000000000e+000  0.0000000000000000e+000  0.0000000000000000e+000  0.0000000000000000e+000  0.0000000000000000e+000  0.0000000000000000e+000  0.0000000000000000e+000  0.0000000000000000e+000  2.6199895461559330e-001 -1.9095410103665109e-001  0.0000000000000000e+000  0.0000000000000000e+000  0.0000000000000000e+000  0.0000000000000000e+000  1.0200947878273910e-002  0.0000000000000000e+000  1.5007226135186413e-001  0.0000000000000000e+000  4.4181137047422525e-001  3.4748475468670055e-002  0.0000000000000000e+000  0.0000000000000000e+000  0.0000000000000000e+000  0.0000000000000000e+000  0.0000000000000000e+000  0.0000000000000000e+000  0.0000000000000000e+000  0.0000000000000000e+000  0.0000000000000000e+000 -9.5101128787962397e-002  0.0000000000000000e+000  0.0000000000000000e+000  0.0000000000000000e+000  0.0000000000000000e+000  0.0000000000000000e+000  0.0000000000000000e+000  4.5756254933991256e-002  0.0000000000000000e+000  0.0000000000000000e+000  0.0000000000000000e+000 -2.5562097104263953e-001  1.2192323252952628e-001  0.0000000000000000e+000  0.0000000000000000e+000  0.0000000000000000e+000  0.0000000000000000e+000  0.0000000000000000e+000  0.0000000000000000e+000  2.0793633679196005e-001 -2.2323969100756236e-002  0.0000000000000000e+000 -9.2784913319105683e-002 -3.2449411580134924e-001  0.0000000000000000e+000 -1.8763213939442064e-001  0.0000000000000000e+000  4.7373721730480350e-001  0.0000000000000000e+000  0.0000000000000000e+000  0.0000000000000000e+000  0.0000000000000000e+000 -1.0158855538070552e-001  0.0000000000000000e+000  0.0000000000000000e+000  9.4969027322001520e-002  1.9319960592901878e-002  5.0308270082013842e-002  0.0000000000000000e+000 -9.8914433177658675e-002  0.0000000000000000e+000  0.0000000000000000e+000  0.0000000000000000e+000  3.6604871530071921e-002  1.9805622037296352e-002  0.0000000000000000e+000  0.0000000000000000e+000  2.2967282097471953e-001  0.0000000000000000e+000 -4.5410261143393249e-002  0.0000000000000000e+000 -7.5576690440387367e-002  0.0000000000000000e+000  0.0000000000000000e+000  0.0000000000000000e+000  1.1194646360321242e-001  0.0000000000000000e+000  0.0000000000000000e+000  0.0000000000000000e+000  0.0000000000000000e+000  0.0000000000000000e+000  0.0000000000000000e+000  0.0000000000000000e+000  1.1996218041171522e-001  5.6383000212253488e-002  0.0000000000000000e+000  0.0000000000000000e+000  0.0000000000000000e+000  0.0000000000000000e+000  0.0000000000000000e+000 -2.0702165767698444e-001
 -4.9092739528563941e-003  0.0000000000000000e+000  0.0000000000000000e+000  0.0000000000000000e+000 -1.0643247272432810e-002 -1.6690423037291111e-001 -1.6090882074568197e-001  2.2387158158921161e-001  0.0000000000000000e+000  0.0000000000000000e+000  0.0000000000000000e+000  4.5756109143536075e-003 -1.4495629918474603e-001  3.1132929711832630e-001  0.0000000000000000e+000  0.0000000000000000e+000  0.0000000000000000e+000  0.0000000000000000e+000  0.0000000000000000e+000  0.0000000000000000e+000  0.0000000000000000e+000  0.0000000000000000e+000  3.0110109237204172e-002  0.0000000000000000e+000  1.6177698200829355e-001  0.0000000000000000e+000  0.0000000000000000e+000 -6.4761747321260402e-002 -5.7523363878412122e-002  0.0000000000000000e+000  0.0000000000000000e+000  0.0000000000000000e+000  0.0000000000000000e+000  0.0000000000000000e+000 -1.4336430813158557e-001  0.0000000000000000e+000  0.0000000000000000e+000  0.0000000000000000e+000  0.0000000000000000e+000  0.0000000000000000e+000  0.0000000000000000e+000  0.0000000000000000e+000  0.0000000000000000e+000  0.0000000000000000e+000  0.0000000000000000e+000  0.0000000000000000e+000  0.0000000000000000e+000  0.0000000000000000e+000  0.0000000000000000e+000  0.0000000000000000e+000 -1.9828660261581216e-001  0.0000000000000000e+000  0.0000000000000000e+000  0.0000000000000000e+000  0.0000000000000000e+000  1.7912579027412631e-001  0.0000000000000000e+000  0.0000000000000000e+000  1.5514803916549172e-001  0.0000000000000000e+000 -8.8612347004864200e-002  0.0000000000000000e+000  6.0765875483259194e-002 -2.3167244683202477e-002  0.0000000000000000e+000  0.0000000000000000e+000  0.0000000000000000e+000  9.3463340683692636e-002  0.0000000000000000e+000  3.1961201495432512e-001  0.0000000000000000e+000 -5.2052032576173679e-001  0.0000000000000000e+000  0.0000000000000000e+000  0.0000000000000000e+000  2.6904046914893925e-002  0.0000000000000000e+000  0.0000000000000000e+000  0.0000000000000000e+000  6.3372527802812509e-002  0.0000000000000000e+000 -1.8896155945713207e-002  3.2357152336688494e-001  0.0000000000000000e+000  0.0000000000000000e+000  0.0000000000000000e+000  1.1365762710534218e-002  0.0000000000000000e+000  0.0000000000000000e+000  0.0000000000000000e+000  1.6113940862361856e-001 -6.9085769123973198e-002  0.0000000000000000e+000  0.0000000000000000e+000 -3.0471877527517133e-001  0.0000000000000000e+000  0.0000000000000000e+000  0.0000000000000000e+000  0.0000000000000000e+000  0.0000000000000000e+000
  2.2230155500288762e-001  0.0000000000000000e+000  0.0000000000000000e+000  0.0000000000000000e+000 -2.5134434646349540e-001  2.1296684123522663e-001 -9.5037202250233321e-002 -8.3691862133855599e-002  0.0000000000000000e+000  0.0000000000000000e+000  0.0000000000000000e+000 -7.5512500129199273e-002 -4.7748345963620747e-001  6.1783320800573839e-002  0.0000000000000000e+000  0.0000000000000000e+000  0.0000000000000000e+000  0.0000000000000000e+000  0.0000000000000000e+000  0.0000000000000000e+000  0.0000000000000000e+000  0.0000000000000000e+000  5.2133642400171133e-002  0.0000000000000000e+000  2.3509546362403658e-002  0.0000000000000000e+000  0.0000000000000000e+000  3.2857520680278413e-001  1.0620744670531659e-001  0.0000000000000000e+000  0.0000000000000000e+000  0.0000000000000000e+000  0.0000000000000000e+000  0.0000000000000000e+000  1.4235352304899529e-001  0.0000000000000000e+000  0.0000000000000000e+000  0.0000000000000000e+000  0.0000000000000000e+000  0.0000000000000000e+000  0.0000000000000000e+000  0.0000000000000000e+000  0.0000000000000000e+000  0.0000000000000000e+000  0.0000000000000000e+000  0.0000000000000000e+000  0.0000000000000000e+000  0.0000000000000000e+000  0.0000000000000000e+000  0.0000000000000000e+000  2.1308128484991029e-001  0.0000000000000000e+000  0.0000000000000000e+000  0.0000000000000000e+000  0.0000000000000000e+000 -4.3407717865447587e-002  0.0000000000000000e+000  0.0000000000000000e+000 -3.9469514402280859e-001  0.0000000000000000e+000  1.3730604578995484e-001  0.0000000000000000e+000  5.4133391262273033e-002 -2.6210456576175778e-001  0.0000000000000000e+000  0.0000000000000000e+000  0.0000000000000000e+000  3.0894382443680524e-002  0.0000000000000000e+000  6.3714360524381938e-002  0.0000000000000000e+000  2.3728860704159156e-002  0.0000000000000000e+000  0.0000000000000000e+000  0.0000000000000000e+000 -6.1673898828936823e-004  0.0000000000000000e+000  0.0000000000000000e+000  0.0000000000000000e+000 -1.0408196191311490e-001  0.0000000000000000e+000 -3.1289707801618161e-002  2.8908308955490186e-001  0.0000000000000000e+000  0.0000000000000000e+000  0.0000000000000000e+000  2.0327795219788974e-001  0.0000000000000000e+000  0.0000000000000000e+000  0.0000000000000000e+000 -7.8607937439748421e-002 -3.4256036714323444e-002  0.0000000000000000e+000  0.0000000000000000e+000 -5.0425213172805752e-002  0.0000000000000000e+000  0.0000000000000000e+000  0.0000000000000000e+000  0.0000000000000000e+000  0.0000000000000000e+000
  0.0000000000000000e+000  1.0431832333773157e-001  2.8920222095151227e-001  1.0239809487601489e-002  0.0000000000000000e+000  0.0000000000000000e+000  0.0000000000000000e+000  0.0000000000000000e+000  0.0000000000000000e+000  0.0000000000000000e+000  7.1607394875356084e-002  0.0000000000000000e+000  0.0000000000000000e+000  0.0000000000000000e+000  0.0000000000000000e+000 -1.5314915406439139e-001  0.0000000000000000e+000  2.5775658647590516e-001  0.0000000000000000e+000  0.0000000000000000e+000 -2.5664814834552227e-002  1.9278676148207743e-001  0.0000000000000000e+000  1.9283963087671874e-002  0.0000000000000000e+000  3.9351099344264513e-002 -1.8623602615787418e-001  0.0000000000000000e+000  0.0000000000000000e+000  0.0000000000000000e+000  3.0158171747073231e-001 -3.2584049479823310e-002 -2.2635460425243000e-002 -9.9848053964818079e-002  0.0000000000000000e+000 -3.3017746787251535e-002  0.0000000000000000e+000 -1.4518426072596508e-001  1.9532692924384761e-002 -2.3816327357862724e-001  0.0000000000000000e+000  0.0000000000000000e+000 -1.4864222873449448e-001 -8.8295196875607398e-002  3.6068336508767862e-001 -6.8775335081343703e-002  9.2863659500487805e-002  9.2800228337512780e-002  0.0000000000000000e+000  0.0000000000000000e+000  0.0000000000000000e+000  0.0000000000000000e+000  0.0000000000000000e+000 -4.4260093504599224e-002  0.0000000000000000e+000  0.0000000000000000e+000  0.0000000000000000e+000  1.3204031760633525e-001  0.0000000000000000e+000 -9.0126208737873303e-002  0.0000000000000000e+000  0.0000000000000000e+000  0.0000000000000000e+000  0.0000000000000000e+000  0.0000000000000000e+000  0.0000000000000000e+000  0.0000000000000000e+000  0.0000000000000000e+000  0.0000000000000000e+000  0.0000000000000000e+000  2.6340034097709841e-001  0.0000000000000000e+000  0.0000000000000000e+000  0.0000000000000000e+000  5.6250018136846242e-002  0.0000000000000000e+000  0.0000000000000000e+000 -5.0574950526238775e-002  0.0000000000000000e+000  0.0000000000000000e+000  0.0000000000000000e+000  0.0000000000000000e+000  0.0000000000000000e+000 -7.9006222280302879e-002  0.0000000000000000e+000 -1.1790303512274489e-002  0.0000000000000000e+000 -7.9322272542918348e-002 -1.6013084685623555e-001  8.7645301185356420e-002  0.0000000000000000e+000  0.0000000000000000e+000  0.0000000000000000e+000  0.0000000000000000e+000  0.0000000000000000e+000 -3.4770501592982950e-001  2.1930225493304414e-001  9.1644698835572445e-003  2.3349069501036149e-001  0.0000000000000000e+000
  0.0000000000000000e+000  0.0000000000000000e+000  0.0000000000000000e+000  0.0000000000000000e+000  0.0000000000000000e+000  0.0000000000000000e+000  0.0000000000000000e+000  0.0000000000000000e+000 -2.0477537788427258e-001 -8.2927408430921043e-002  0.0000000000000000e+000  0.0000000000000000e+000  0.0000000000000000e+000  0.0000000000000000e+000  2.4683383572601997e-001  0.0000000000000000e+000  1.2054563160959590e-002  0.0000000000000000e+000  2.9224999765185632e-002 -7.0346515233958809e-002  0.0000000000000000e+000  0.0000000000000000e+000  0.0000000000000000e+000  0.0000000000000000e+000  0.0000000000000000e+000  0.0000000000000000e+000  0.0000000000000000e+000  0.0000000000000000e+000  0.0000000000000000e+000  2.1433951069230506e-001  0.0000000000000000e+000  0.0000000000000000e+000  0.0000000000000000e+000  0.0000000000000000e+000  0.0000000000000000e+000  0.0000000000000000e+000 -2.2797382936891708e-002  0.0000000000000000e+000  0.0000000000000000e+000  0.0000000000000000e+000 -2.8081348790470240e-001  1.2371597917194398e-001  0.0000000000000000e+000  0.0000000000000000e+000  0.0000000000000000e+000  0.0000000000000000e+000  0.0000000000000000e+000  0.0000000000000000e+000  5.7793784508235940e-002 -2.4485305116154911e-002  0.0000000000000000e+000 -1.0982569446221285e-001 -1.1502845193201611e-001  0.0000000000000000e+000 -6.8136721320594840e-002  0.0000000000000000e+000  8.4029274634661588e-003  0.0000000000000000e+000  0.0000000000000000e+000  0.0000000000000000e+000  0.0000000000000000e+000  2.3748480551402532e-001  0.0000000000000000e+000  0.0000000000000000e+000  4.2728858605780973e-001  3.6840625081245498e-002  1.5900597650953879e-001  0.0000000000000000e+000  3.0172207327166872e-001  0.0000000000000000e+000  0.0000000000000000e+000  0.0000000000000000e+000  4.5932567346559164e-002  1.7158248417889838e-001  0.0000000000000000e+000  0.0000000000000000e+000 -2.5770045283043530e-001  0.0000000000000000e+000 -3.1239983850012920e-001  0.0000000000000000e+000  1.4024021878285953e-001  0.0000000000000000e+000  0.0000000000000000e+000  0.0000000000000000e+000  1.2894271583701550e-001  0.0000000000000000e+000  0.0000000000000000e+000  0.0000000000000000e+000  0.0000000000000000e+000  0.0000000000000000e+000  0.0000000000000000e+000  0.0000000000000000e+000 -1.7959489772479417e-001 -2.0111369925435749e-001  0.0000000000000000e+000  0.0000000000000000e+000  0.0000000000000000e+000  0.0000000000000000e+000  0.0000000000000000e+000  2.2033375246722448e-001
  0.0000000000000000e+000 -1.4085314205670832e-001  1.7046455370977373e-001 -1.7697137788879294e-001  0.0000000000000000e+000  0.0000000000000000e+000  0.0000000000000000e+000  0.0000000000000000e+000  0.0000000000000000e+000  0.0000000000000000e+000  4.8825322145108263e-002  0.0000000000000000e+000  0.0000000000000000e+000  0.0000000000000000e+000  0.0000000000000000e+000  1.9208585002558426e-001  0.0000000000000000e+000  1.1184440527048138e-001  0.0000000000000000e+000  0.0000000000000000e+000 -1.4285319348701292e-001 -4.7403207964904021e-002  0.0000000000000000e+000  4.9808020366152485e-002  0.0000000000000000e+000 -3.7676488410252874e-002  4.0604309219112772e-001  0.0000000000000000e+000  0.0000000000000000e+000  0.0000000000000000e+000  9.6566412417491740e-002  9.3504806743201260e-002 -6.3352724722562315e-002  2.6203720644700490e-001  0.0000000000000000e+000 -6.0077666071059388e-003  0.0000000000000000e+000 -1.3501262985315376e-001  3.3752261531529985e-002  1.1839927006179257e-001  0.0000000000000000e+000  0.0000000000000000e+000  7.9445769419335760e-002 -5.2040106892341925e-002  6.2606955715417204e-002 -3.1070197142729239e-001  7.7889052941103640e-002 -2.0952229727162192e-001  0.0000000000000000e+000  0.0000000000000000e+000  0.0000000000000000e+000  0.0000000000000000e+000  0.0000000000000000e+000 -2.2320416950032576e-001  0.0000000000000000e+000  0.0000000000000000e+000  0.0000000000000000e+000  1.5236227759710780e-001  0.0000000000000000e+000 -2.2510337253998919e-001  0.0000000000000000e+000  0.0000000000000000e+000  0.0000000000000000e+000  0.0000000000000000e+000  0.0000000000000000e+000  0.0000000000000000e+000  0.0000000000000000e+000  0.0000000000000000e+000  0.0000000000000000e+000  0.0000000000000000e+000 -1.0851241991794645e-001  0.0000000000000000e+000  0.0000000000000000e+000  0.0000000000000000e+000  1.2571387332967952e-002  0.0000000000000000e+000  0.0000000000000000e+000 -1.8398113201612002e-002  0.0000000000000000e+000  0.0000000000000000e+000  0.0000000000000000e+000  0.0000000000000000e+000  0.0000000000000000e+000  1.9915135015999530e-001  0.0000000000000000e+000 -2.0725023893771971e-001  0.0000000000000000e+000  2.4850519544201072e-001  1.8123049656821466e-001  1.3999976734313122e-001  0.0000000000000000e+000  0.0000000000000000e+000  0.0000000000000000e+000  0.0000000000000000e+000  0.0000000000000000e+000 -1.2056262019199666e-001 -5.5091727564740747e-002  1.8208937533350339e-001  9.7167282939207261e-002  0.0000000000000000e+000
  4.8182559722732443e-002  0.0000000000000000e+000  0.0000000000000000e+000  0.0000000000000000e+000  3.2250446489264908e-002 -2.1768059572333014e-002  1.9719521109030416e-001  7.8629388016891372e-002  0.0000000000000000e+000  0.0000000000000000e+000  0.0000000000000000e+000 -7.2312066551950979e-002 -2.6391322577413306e-002 -4.0286724874989389e-002  0.0000000000000000e+000  0.0000000000000000e+000  0.0000000000000000e+000  0.0000000000000000e+000  0.0000000000000000e+000  0.0000000000000000e+000  0.0000000000000000e+000  0.0000000000000000e+000  3.7096019374033001e-001  0.0000000000000000e+000  1.3071076371804216e-001  0.0000000000000000e+000  0.0000000000000000e+000 -1.2620375574674059e-001 -2.1880436490029237e-001  0.0000000000000000e+000  0.0000000000000000e+000  0.0000000000000000e+000  0.0000000000000000e+000  0.0000000000000000e+000 -3.7241865714900201e-002  0.0000000000000000e+000  0.0000000000000000e+000  0.0000000000000000e+000  0.0000000000000000e+000  0.0000000000000000e+000  0.0000000000000000e+000  0.0000000000000000e+000  0.0000000000000000e+000  0.0000000000000000e+000  0.0000000000000000e+000  0.0000000000000000e+000  0.0000000000000000e+000  0.0000000000000000e+000  0.0000000000000000e+000  0.0000000000000000e+000  5.0184057719736989e-002  0.0000000000000000e+000  0.0000000000000000e+000  0.0000000000000000e+000  0.0000000000000000e+000  1.5357688231333996e-001  0.0000000000000000e+000  0.0000000000000000e+000  2.0961895148733511e-001  0.0000000000000000e+000  3.0764648563359545e-002  0.0000000000000000e+000 -2.4256832064739312e-001 -5.2182503754629322e-002  0.0000000000000000e+000  0.0000000000000000e+000  0.0000000000000000e+000 -1.3075446214174602e-001  0.0000000000000000e+000 -1.6410376864595511e-001  0.0000000000000000e+000  9.0855188341865845e-002  0.0000000000000000e+000  0.0000000000000000e+000  0.0000000000000000e+000 -6.7295199273006388e-003  0.0000000000000000e+000  0.0000000000000000e+000  0.0000000000000000e+000 -9.5899652716276762e-002  0.0000000000000000e+000  4.6640034160427696e-001  2.8193374013970757e-001  0.0000000000000000e+000  0.0000000000000000e+000  0.0000000000000000e+000  2.7735363169639038e-001  0.0000000000000000e+000  0.0000000000000000e+000  0.0000000000000000e+000 -2.4498960908914663e-001  3.0156438938114466e-001  0.0000000000000000e+000  0.0000000000000000e+000 -6.8427095707188579e-002  0.0000000000000000e+000  0.0000000000000000e+000  0.0000000000000000e+000  0.0000000000000000e+000  0.0000000000000000e+000
  0.0000000000000000e+000 -2.1360874075720160e-001 -4.0165802715977923e-002 -1.1569592564175120e-001  0.0000000000000000e+000  0.0000000000000000e+000  0.0000000000000000e+000  0.0000000000000000e+000  0.0000000000000000e+000  0.0000000000000000e+000  1.0766358294551934e-001  0.0000000000000000e+000  0.0000000000000000e+000  0.0000000000000000e+000  0.0000000000000000e+000 -2.4489749366439370e-001  0.0000000000000000e+000  3.3874470406681717e-001  0.0000000000000000e+000  0.0000000000000000e+000  1.1530698769415981e-001 -2.9585461840083663e-002  0.0000000000000000e+000 -7.1520304965797393e-002  0.0000000000000000e+000 -2.3780209683709756e-002 -1.0112836098373791e-001  0.0000000000000000e+000  0.0000000000000000e+000  0.0000000000000000e+000 -2.0903851928770167e-001 -3.3147435571094966e-002  1.8716545655767697e-001  1.7045267162307426e-001  0.0000000000000000e+000 -7.2589951766078548e-002  0.0000000000000000e+000  1.1368637207149995e-001 -2.4974200772527813e-001  2.2432976443231428e-001  0.0000000000000000e+000  0.0000000000000000e+000 -1.4970976761655316e-001 -1.0057792131933439e-001  6.0275783196492197e-002  1.4078328905259362e-002  1.1140817199673581e-001 -1.4597619350356139e-001  0.0000000000000000e+000  0.0000000000000000e+000  0.0000000000000000e+000  0.0000000000000000e+000  0.0000000000000000e+000 -7.5376028317275898e-002  0.0000000000000000e+000  0.0000000000000000e+000  0.0000000000000000e+000  3.0417292961295226e-002  0.0000000000000000e+000 -4.4458426390060722e-003  0.0000000000000000e+000  0.0000000000000000e+000  0.0000000000000000e+000  0.0000000000000000e+000  0.0000000000000000e+000  0.0000000000000000e+000  0.0000000000000000e+000  0.0000000000000000e+000  0.0000000000000000e+000  0.0000000000000000e+000  2.0683775501180143e-001  0.0000000000000000e+000  0.0000000000000000e+000  0.0000000000000000e+000  6.0536705201957801e-002  0.0000000000000000e+000  0.0000000000000000e+000  2.5937647053283774e-001  0.0000000000000000e+000  0.0000000000000000e+000  0.0000000000000000e+000  0.0000000000000000e+000  0.0000000000000000e+000 -7.0331678655080665e-002  0.0000000000000000e+000 -4.0513589643521075e-001  0.0000000000000000e+000 -1.6994490632782222e-001 -1.4011903468009543e-001  3.1184835064149187e-002  0.0000000000000000e+000  0.0000000000000000e+000  0.0000000000000000e+000  0.0000000000000000e+000  0.0000000000000000e+000  1.2156682415633331e-001 -2.1000167825298965e-001 -1.1536782567777600e-001 -4.4966014693526984e-002  0.0000000000000000e+000
  0.0000000000000000e+000  2.2303702712034523e-001  1.2754677437338111e-001 -1.4051328635706833e-001  0.0000000000000000e+000  0.0000000000000000e+000  0.0000000000000000e+000  0.0000000000000000e+000  0.0000000000000000e+000  0.0000000000000000e+000 -7.7146584407381161e-002  0.0000000000000000e+000  0.0000000000000000e+000  0.0000000000000000e+000  0.0000000000000000e+000 -7.1472334292282891e-002  0.0000000000000000e+000 -8.9243164133084946e-002  0.0000000000000000e+000  0.0000000000000000e+000  3.4895232232981459e-002  2.6581739924177855e-001  0.0000000000000000e+000 -2.9203825350305901e-001  0.0000000000000000e+000 -2.0901495557493507e-001  1.0294915772090610e-001  0.0000000000000000e+000  0.0000000000000000e+000  0.0000000000000000e+000  1.0603322542916321e-001 -9.1970966693056461e-002 -2.7417006362159338e-003  2.5275030906067542e-001  0.0000000000000000e+000  2.4179006379429806e-002  0.0000000000000000e+000  2.4277346500043810e-002  8.4420409487475728e-002  4.4481177938287979e-002  0.0000000000000000e+000  0.0000000000000000e+000  2.4520621929607880e-002  8.2893613998539381e-002 -7.7523419212961950e-002  5.0314532960095737e-001  1.2970974388438011e-001 -9.3122245248929147e-004  0.0000000000000000e+000  0.0000000000000000e+000  0.0000000000000000e+000  0.0000000000000000e+000  0.0000000000000000e+000 -2.4535796644401014e-001  0.0000000000000000e+000  0.0000000000000000e+000  0.0000000000000000e+000 -6.0457407717644199e-002  0.0000000000000000e+000 -4.3085058335635709e-002  0.0000000000000000e+000  0.0000000000000000e+000  0.0000000000000000e+000  0.0000000000000000e+000  0.0000000000000000e+000  0.0000000000000000e+000  0.0000000000000000e+000  0.0000000000000000e+000  0.0000000000000000e+000  0.0000000000000000e+000  2.2052482475169879e-001  0.0000000000000000e+000  0.0000000000000000e+000  0.0000000000000000e+000  1.6251673232943803e-001  0.0000000000000000e+000  0.0000000000000000e+000 -2.4373895358213682e-001  0.0000000000000000e+000  0.0000000000000000e+000  0.0000000000000000e+000  0.0000000000000000e+000  0.0000000000000000e+000  4.6987269932253245e-002  0.0000000000000000e+000 -2.0632233559987612e-002  0.0000000000000000e+000  2.3388687830811586e-001 -2.1951367608158519e-002  4.8018853176312076e-002  0.0000000000000000e+000  0.0000000000000000e+000  0.0000000000000000e+000  0.0000000000000000e+000  0.0000000000000000e+000  1.4760397430274835e-001 -7.4390511091950856e-002 -1.3640916241977963e-001  1.4790913385315397e-002  0.0000000000000000e+000
  0.0000000000000000e+000 -2.6578135217780158e-001  2.2771676759945647e-001  2.8719576842787711e-002  0.0000000000000000e+000  0.0000000000000000e+000  0.0000000000000000e+000  0.0000000000000000e+000  0.0000000000000000e+000  0.0000000000000000e+000 -1.4387643758214372e-001  0.0000000000000000e+000  0.0000000000000000e+000  0.0000000000000000e+000  0.0000000000000000e+000  2.7730168478775852e-001  0.0000000000000000e+000  1.3160922225247840e-001  0.0000000000000000e+000  0.0000000000000000e+000 -2.5784780686802550e-001  1.9499025455113356e-001  0.0000000000000000e+000 -6.6564265168678027e-002  0.0000000000000000e+000  1.4282863257612677e-001 -1.6897087038192839e-002  0.0000000000000000e+000  0.0000000000000000e+000  0.0000000000000000e+000 -5.4261296050075229e-002 -1.6314161030748769e-001 -1.6603184946704377e-001 -5.3972378965425588e-002  0.0000000000000000e+000  2.2755139266048260e-001  0.0000000000000000e+000 -4.7097980313580402e-002 -4.1700936158573995e-002 -1.4278226375051631e-001  0.0000000000000000e+000  0.0000000000000000e+000  1.0318360254029768e-001  7.6928219087252475e-002 -8.8994001251010230e-002  5.2018088845915779e-002 -9.0670639525177107e-002 -5.0603719819230959e-002  0.0000000000000000e+000  0.0000000000000000e+000  0.0000000000000000e+000  0.0000000000000000e+000  0.0000000000000000e+000  3.2434266745592889e-002  0.0000000000000000e+000  0.0000000000000000e+000  0.0000000000000000e+000 -2.2055036255246852e-001  0.0000000000000000e+000  2.3118694006058887e-001  0.0000000000000000e+000  0.0000000000000000e+000  0.0000000000000000e+000  0.0000000000000000e+000  0.0000000000000000e+000  0.0000000000000000e+000  0.0000000000000000e+000  0.0000000000000000e+000  0.0000000000000000e+000  0.0000000000000000e+000 -2.1477692179368305e-002  0.0000000000000000e+000  0.0000000000000000e+000  0.0000000000000000e+000  1.9974973973911075e-001  0.0000000000000000e+000  0.0000000000000000e+000 -1.5937366470018738e-001  0.0000000000000000e+000  0.0000000000000000e+000  0.0000000000000000e+000  0.0000000000000000e+000  0.0000000000000000e+000  5.7567846053584476e-002  0.0000000000000000e+000 -1.6705679411739882e-001  0.0000000000000000e+000 -3.8775199468010568e-001  7.5472950549812373e-002  2.1903626886881505e-002  0.0000000000000000e+000  0.0000000000000000e+000  0.0000000000000000e+000  0.0000000000000000e+000  0.0000000000000000e+000 -1.4035948064974122e-003 -2.5339247554044136e-001 -3.6301729589467313e-002  1.8927365420676359e-001  0.0000000000000000e+000
  2.9954528453594070e-001  0.0000000000000000e+000  0.0000000000000000e+000  0.0000000000000000e+000  2.5161505601650225e-001 -1.7877765865835910e-001  1.2535509230861183e-001 -3.2435470830295365e-001  0.0000000000000000e+000  0.0000000000000000e+000  0.0000000000000000e+000  8.8314912214620608e-002 -7.3045435844850473e-002  2.9478831876426687e-001  0.0000000000000000e+000  0.0000000000000000e+000  0.0000000000000000e+000  0.0000000000000000e+000  0.0000000000000000e+000  0.0000000000000000e+000  0.0000000000000000e+000  0.0000000000000000e+000 -1.7061991995300024e-001  0.0000000000000000e+000 -2.6293836833472073e-001  0.0000000000000000e+000  0.0000000000000000e+000 -9.9711403274688248e-002 -1.7062791243695578e-002  0.0000000000000000e+000  0.0000000000000000e+000  0.0000000000000000e+000  0.0000000000000000e+000  0.0000000000000000e+000  1.5660847190608834e-001  0.0000000000000000e+000  0.0000000000000000e+000  0.0000000000000000e+000  0.0000000000000000e+000  0.0000000000000000e+000  0.0000000000000000e+000  0.0000000000000000e+000  0.0000000000000000e+000  0.0000000000000000e+000  0.0000000000000000e+000  0.0000000000000000e+000  0.0000000000000000e+000  0.0000000000000000e+000  0.0000000000000000e+000  0.0000000000000000e+000  1.0476765892198307e-001  0.0000000000000000e+000  0.0000000000000000e+000  0.0000000000000000e+000  0.0000000000000000e+000 -6.4029792497487997e-002  0.0000000000000000e+000  0.0000000000000000e+000  9.9454231816937771e-002  0.0000000000000000e+000 -2.4531033862075620e-002  0.0000000000000000e+000 -1.7001133585886252e-001 -3.4863689242224327e-001  0.0000000000000000e+000  0.0000000000000000e+000  0.0000000000000000e+000 -4.1907835784523406e-001  0.0000000000000000e+000 -3.4294523013786771e-002  0.0000000000000000e+000 -1.7008853449959777e-001  0.0000000000000000e+000  0.0000000000000000e+000  0.0000000000000000e+000 -2.7329571927462049e-002  0.0000000000000000e+000  0.0000000000000000e+000  0.0000000000000000e+000  1.6657407519219791e-001  0.0000000000000000e+000  1.0505393229585638e-001  2.9094911624198104e-002  0.0000000000000000e+000  0.0000000000000000e+000  0.0000000000000000e+000 -1.0446043266676867e-001  0.0000000000000000e+000  0.0000000000000000e+000  0.0000000000000000e+000  1.0861600373551783e-001 -6.8085678386460152e-002  0.0000000000000000e+000  0.0000000000000000e+000  1.0753239394333898e-001  0.0000000000000000e+000  0.0000000000000000e+000  0.0000000000000000e+000  0.0000000000000000e+000  0.0000000000000000e+000
 -6.4994695028189914e-002  0.0000000000000000e+000  0.0000000000000000e+000  0.0000000000000000e+000 -1.4590888743326438e-001 -1.8119941534946706e-002  1.8499779118353180e-001  4.0488509632790004e-001  0.0000000000000000e+000  0.0000000000000000e+000  0.0000000000000000e+000  3.0810569358725176e-001  1.1949783557794361e-002  2.6263057349910596e-001  0.0000000000000000e+000  0.0000000000000000e+000  0.0000000000000000e+000  0.0000000000000000e+000  0.0000000000000000e+000  0.0000000000000000e+000  0.0000000000000000e+000  0.0000000000000000e+000 -2.5262925293059779e-001  0.0000000000000000e+000  1.0665441633783972e-001  0.0000000000000000e+000  0.0000000000000000e+000  1.0036107153523015e-001 -2.4733498206444168e-001  0.0000000000000000e+000  0.0000000000000000e+000  0.0000000000000000e+000  0.0000000000000000e+000  0.0000000000000000e+000 -1.3873245990963995e-001  0.0000000000000000e+000  0.0000000000000000e+000  0.0000000000000000e+000  0.0000000000000000e+000  0.0000000000000000e+000  0.0000000000000000e+000  0.0000000000000000e+000  0.0000000000000000e+000  0.0000000000000000e+000  0.0000000000000000e+000  0.0000000000000000e+000  0.0000000000000000e+000  0.0000000000000000e+000  0.0000000000000000e+000  0.0000000000000000e+000 -2.8607639293466200e-002  0.0000000000000000e+000  0.0000000000000000e+000  0.0000000000000000e+000  0.0000000000000000e+000 -1.7895027058766497e-001  0.0000000000000000e+000  0.0000000000000000e+000 -3.0043021698036598e-001  0.0000000000000000e+000 -1.6597416713197942e-002  0.0000000000000000e+000 -2.4215198845025329e-001  3.9527692238712886e-002  0.0000000000000000e+000  0.0000000000000000e+000  0.0000000000000000e+000 -1.3022393788463749e-001  0.0000000000000000e+000 -1.7826306291737079e-001  0.0000000000000000e+000 -5.0849942286418939e-002  0.0000000000000000e+000  0.0000000000000000e+000  0.0000000000000000e+000 -2.4959372566769344e-001  0.0000000000000000e+000  0.0000000000000000e+000  0.0000000000000000e+000 -3.0391951744251994e-002  0.0000000000000000e+000  1.0754792962536924e-001 -2.1502944838130217e-001  0.0000000000000000e+000  0.0000000000000000e+000  0.0000000000000000e+000  2.3005820194811530e-001  0.0000000000000000e+000  0.0000000000000000e+000  0.0000000000000000e+000  1.0358881024927359e-002 -1.9131551065878105e-001  0.0000000000000000e+000  0.0000000000000000e+000 -2.6589692826286024e-002  0.0000000000000000e+000  0.0000000000000000e+000  0.0000000000000000e+000  0.0000000000000000e+000  0.0000000000000000e+000
  0.0000000000000000e+000  0.0000000000000000e+000  0.0000000000000000e+000  0.0000000000000000e+000  0.0000000000000000e+000  0.0000000000000000e+000  0.0000000000000000e+000  0.0000000000000000e+000  8.1010457060911409e-002 -3.6612666441953301e-001  0.0000000000000000e+000  0.0000000000000000e+000  0.0000000000000000e+000  0.0000000000000000e+000  8.7490473909160066e-002  0.0000000000000000e+000  1.6480362244491781e-001  0.0000000000000000e+000  3.6805587459839591e-002  3.3234920018098435e-001  0.0000000000000000e+000  0.0000000000000000e+000  0.0000000000000000e+000  0.0000000000000000e+000  0.0000000000000000e+000  0.0000000000000000e+000  0.0000000000000000e+000  0.0000000000000000e+000  0.0000000000000000e+000 -5.9813106108950936e-002  0.0000000000000000e+000  0.0000000000000000e+000  0.0000000000000000e+000  0.0000000000000000e+000  0.0000000000000000e+000  0.0000000000000000e+000  4.3544630258111339e-002  0.0000000000000000e+000  0.0000000000000000e+000  0.0000000000000000e+000  6.4283711240993691e-002  1.0910259757239399e-001  0.0000000000000000e+000  0.0000000000000000e+000  0.0000000000000000e+000  0.0000000000000000e+000  0.0000000000000000e+000  0.0000000000000000e+000 -1.2034621444208089e-002 -1.7205851193104593e-001  0.0000000000000000e+000 -1.9585429964075982e-001  2.7795062237294724e-002  0.0000000000000000e+000  2.7459242034349157e-001  0.0000000000000000e+000 -4.7336275963204145e-002  0.0000000000000000e+000  0.0000000000000000e+000  0.0000000000000000e+000  0.0000000000000000e+000  3.8818230888653704e-001  0.0000000000000000e+000  0.0000000000000000e+000 -1.3242565428696035e-001  2.9949681090988733e-002 -2.5524444331218249e-001  0.0000000000000000e+000  2.2179817796976473e-001  0.0000000000000000e+000  0.0000000000000000e+000  0.0000000000000000e+000  4.2254752527849812e-002  2.3385493335699653e-001  0.0000000000000000e+000  0.0000000000000000e+000 -1.9943576237648786e-001  0.0000000000000000e+000  1.4808879964559596e-001  0.0000000000000000e+000  9.0973212505022480e-002  0.0000000000000000e+000  0.0000000000000000e+000  0.0000000000000000e+000 -1.5007947133477312e-001  0.0000000000000000e+000  0.0000000000000000e+000  0.0000000000000000e+000  0.0000000000000000e+000  0.0000000000000000e+000  0.0000000000000000e+000  0.0000000000000000e+000  2.8436231663018052e-001  9.3402629630876755e-002  0.0000000000000000e+000  0.0000000000000000e+000  0.0000000000000000e+000  0.0000000000000000e+000  0.0000000000000000e+000 -1.5067773629135214e-001
  0.0000000000000000e+000  0.0000000000000000e+000  0.0000000000000000e+000  0.0000000000000000e+000  0.0000000000000000e+000  0.0000000000000000e+000  0.0000000000000000e+000  0.0000000000000000e+000  6.4268223647222733e-002  1.8419390402845723e-002  0.0000000000000000e+000  0.0000000000000000e+000  0.0000000000000000e+000  0.0000000000000000e+000  2.0121396348577644e-001  0.0000000000000000e+000  4.8082927278000238e-002  0.0000000000000000e+000  9.2868835456099544e-002 -1.6832232403560637e-001  0.0000000000000000e+000  0.0000000000000000e+000  0.0000000000000000e+000  0.0000000000000000e+000  0.0000000000000000e+000  0.0000000000000000e+000  0.0000000000000000e+000  0.0000000000000000e+000  0.0000000000000000e+000  1.0273831556613400e-001  0.0000000000000000e+000  0.0000000000000000e+000  0.0000000000000000e+000  0.0000000000000000e+000  0.0000000000000000e+000  0.0000000000000000e+000  2.7935119564668254e-001  0.0000000000000000e+000  0.0000000000000000e+000  0.0000000000000000e+000  4.0980711541491027e-001  7.6430757677614841e-002  0.0000000000000000e+000  0.0000000000000000e+000  0.0000000000000000e+000  0.0000000000000000e+000  0.0000000000000000e+000  0.0000000000000000e+000 -4.2125922922628754e-002  3.9200013400907899e-003  0.0000000000000000e+000  1.4508558264819010e-001  7.0819023348231674e-002  0.0000000000000000e+000 -3.0948645216641929e-001  0.0000000000000000e+000  2.3698082153591812e-001  0.0000000000000000e+000  0.0000000000000000e+000  0.0000000000000000e+000  0.0000000000000000e+000  2.9411489233579458e-001  0.0000000000000000e+000  0.0000000000000000e+000 -1.1745372660384151e-001  5.2608689890274812e-002  3.5688670679756104e-002  0.0000000000000000e+000 -5.9782271962843959e-003  0.0000000000000000e+000  0.0000000000000000e+000  0.0000000000000000e+000 -6.0681712499974914e-002  1.4923704718821099e-001  0.0000000000000000e+000  0.0000000000000000e+000  4.5089388890050854e-003  0.0000000000000000e+000  1.1540827338123073e-001  0.0000000000000000e+000 -3.5618359136601191e-001  0.0000000000000000e+000  0.0000000000000000e+000  0.0000000000000000e+000 -2.0329387492413281e-001  0.0000000000000000e+000  0.0000000000000000e+000  0.0000000000000000e+000  0.0000000000000000e+000  0.0000000000000000e+000  0.0000000000000000e+000  0.0000000000000000e+000  6.7392004002326811e-003 -3.6809555568603974e-001  0.0000000000000000e+000  0.0000000000000000e+000  0.0000000000000000e+000  0.0000000000000000e+000  0.0000000000000000e+000  1.6185572664409334e-001
  7.0073675519636072e-002  0.0000000000000000e+000  0.0000000000000000e+000  0.0000000000000000e+000  1.3368753532473496e-001  1.8117598100603585e-001 -1.7848769873110254e-001  1.6460444107478919e-001  0.0000000000000000e+000  0.0000000000000000e+000  0.0000000000000000e+000  2.1359318710850450e-001  3.3118804685242004e-002  2.3039832644889682e-001  0.0000000000000000e+000  0.0000000000000000e+000  0.0000000000000000e+000  0.0000000000000000e+000  0.0000000000000000e+000  0.0000000000000000e+000  0.0000000000000000e+000  0.0000000000000000e+000  9.8324809707792671e-002  0.0000000000000000e+000 -1.9657783392706138e-001  0.0000000000000000e+000  0.0000000000000000e+000  2.9820441298766115e-001  2.9462745784926569e-001  0.0000000000000000e+000  0.0000000000000000e+000  0.0000000000000000e+000  0.0000000000000000e+000  0.0000000000000000e+000  4.2232891193601310e-002  0.0000000000000000e+000  0.0000000000000000e+000  0.0000000000000000e+000  0.0000000000000000e+000  0.0000000000000000e+000  0.0000000000000000e+000  0.0000000000000000e+000  0.0000000000000000e+000  0.0000000000000000e+000  0.0000000000000000e+000  0.0000000000000000e+000  0.0000000000000000e+000  0.0000000000000000e+000  0.0000000000000000e+000  0.0000000000000000e+000  8.8978054023757747e-002  0.0000000000000000e+000  0.0000000000000000e+000  0.0000000000000000e+000  0.0000000000000000e+000  2.2427277134258308e-002  0.0000000000000000e+000  0.0000000000000000e+000  2.1542283500025675e-001  0.0000000000000000e+000  3.3699969078758218e-001  0.0000000000000000e+000  1.0107091506966219e-001  8.2696545031089058e-002  0.0000000000000000e+000  0.0000000000000000e+000  0.0000000000000000e+000  1.3602398413872618e-002  0.0000000000000000e+000 -2.3307919719782649e-001  0.0000000000000000e+000 -1.6663723213488862e-001  0.0000000000000000e+000  0.0000000000000000e+000  0.0000000000000000e+000  1.3715933093430013e-001  0.0000000000000000e+000  0.0000000000000000e+000  0.0000000000000000e+000 -1.8241196402262921e-001  0.0000000000000000e+000  2.3595165995152872e-001 -2.8863060536836060e-001  0.0000000000000000e+000  0.0000000000000000e+000  0.0000000000000000e+000 -9.2710921411168573e-002  0.0000000000000000e+000  0.0000000000000000e+000  0.0000000000000000e+000  3.0056362217280953e-002  1.7203078271222219e-001  0.0000000000000000e+000  0.0000000000000000e+000 -2.4884260772636774e-001  0.0000000000000000e+000  0.0000000000000000e+000  0.0000000000000000e+000  0.0000000000000000e+000  0.0000000000000000e+000
  0.0000000000000000e+000 -2.3363756362851143e-001  1.4202899272315422e-001 -5.3290769880499245e-002  0.0000000000000000e+000  0.0000000000000000e+000  0.0000000000000000e+000  0.0000000000000000e+000  0.0000000000000000e+000  0.0000000000000000e+000 -2.2679180098190838e-002  0.0000000000000000e+000  0.0000000000000000e+000  0.0000000000000000e+000  0.0000000000000000e+000 -4.0658758945577737e-002  0.0000000000000000e+000 -2.2208682287312435e-002  0.0000000000000000e+000  0.0000000000000000e+000 -8.5283617083137461e-002 -2.4373752577760016e-001  0.0000000000000000e+000  1.3578185038027310e-001  0.0000000000000000e+000 -5.4088191247065473e-002 -1.6983950520593222e-001  0.0000000000000000e+000  0.0000000000000000e+000  0.0000000000000000e+000 -5.2045113422350686e-003 -2.6181412353422695e-001  1.9246564162045590e-001  2.2428195208445253e-001  0.0000000000000000e+000  1.7586142497875573e-001  0.0000000000000000e+000 -1.1530386160605197e-001 -9.9932406213808792e-002  2.9482726036233566e-002  0.0000000000000000e+000  0.0000000000000000e+000 -2.4518413356425714e-001  2.3901698920038178e-001 -9.6720692999023292e-002 -5.0814540145797719e-002 -1.4007066138203789e-001  2.5799561320347209e-001  0.0000000000000000e+000  0.0000000000000000e+000  0.0000000000000000e+000  0.0000000000000000e+000  0.0000000000000000e+000 -1.5049319359844809e-001  0.0000000000000000e+000  0.0000000000000000e+000  0.0000000000000000e+000  1.0530007141479444e-001  0.0000000000000000e+000  1.6714090338304022e-001  0.0000000000000000e+000  0.0000000000000000e+000  0.0000000000000000e+000  0.0000000000000000e+000  0.0000000000000000e+000  0.0000000000000000e+000  0.0000000000000000e+000  0.0000000000000000e+000  0.0000000000000000e+000  0.0000000000000000e+000  2.7664301959229882e-002  0.0000000000000000e+000  0.0000000000000000e+000  0.0000000000000000e+000  1.6958389688847372e-001  0.0000000000000000e+000  0.0000000000000000e+000  1.2080973064969860e-001  0.0000000000000000e+000  0.0000000000000000e+000  0.0000000000000000e+000  0.0000000000000000e+000  0.0000000000000000e+000  1.6749851142359395e-001  0.0000000000000000e+000  3.1617195143405563e-001  0.0000000000000000e+000  1.2998954753883385e-001 -4.2314652732950174e-002  3.1079261961687038e-001  0.0000000000000000e+000  0.0000000000000000e+000  0.0000000000000000e+000  0.0000000000000000e+000  0.0000000000000000e+000  1.1048057301987571e-001  1.1297398962001760e-001  1.2134835095184570e-002  4.7787309397168125e-002  0.0000000000000000e+000
  0.0000000000000000e+000  1.2764135288099976e-001 -1.8664883573094473e-001  1.1602951286813162e-001  0.0000000000000000e+000  0.0000000000000000e+000  0.0000000000000000e+000  0.0000000000000000e+000  0.0000000000000000e+000  0.0000000000000000e+000 -5.1833565091574163e-002  0.0000000000000000e+000  0.0000000000000000e+000  0.0000000000000000e+000  0.0000000000000000e+000  1.7588820017662862e-001  0.0000000000000000e+000  4.5244910548977044e-002  0.0000000000000000e+000  0.0000000000000000e+000  2.4859220291178111e-002 -1.0959365432692190e-001  0.0000000000000000e+000 -9.5221949741441395e-002  0.0000000000000000e+000 -1.9610103473930368e-001  8.4495707065554981e-002  0.0000000000000000e+000  0.0000000000000000e+000  0.0000000000000000e+000 -1.9927345687983944e-001  1.1294862922602916e-001 -7.2882532021812385e-002  4.7988502510795381e-002  0.0000000000000000e+000  1.5907666098106504e-001  0.0000000000000000e+000 -4.1050681054609933e-002 -1.8117592953411918e-001 -7.3638417997720015e-002  0.0000000000000000e+000  0.0000000000000000e+000  1.8867791802854385e-002 -2.3774518433847405e-001  1.9611294675917604e-001 -1.0797997862359854e-001 -3.5493627223579638e-001  2.5825242197223999e-002  0.0000000000000000e+000  0.0000000000000000e+000  0.0000000000000000e+000  0.0000000000000000e+000  0.0000000000000000e+000  1.8042349366991450e-001  0.0000000000000000e+000  0.0000000000000000e+000  0.0000000000000000e+000 -1.1095331308886840e-001  0.0000000000000000e+000 -1.6105909723622369e-001  0.0000000000000000e+000  0.0000000000000000e+000  0.0000000000000000e+000  0.0000000000000000e+000  0.0000000000000000e+000  0.0000000000000000e+000  0.0000000000000000e+000  0.0000000000000000e+000  0.0000000000000000e+000  0.0000000000000000e+000  4.6483613071847735e-001  0.0000000000000000e+000  0.0000000000000000e+000  0.0000000000000000e+000  9.9444286460120171e-002  0.0000000000000000e+000  0.0000000000000000e+000 -4.5811406788317816e-003  0.0000000000000000e+000  0.0000000000000000e+000  0.0000000000000000e+000  0.0000000000000000e+000  0.0000000000000000e+000 -1.0080011481736514e-001  0.0000000000000000e+000  1.6139735151917009e-001  0.0000000000000000e+000  1.2959715598473179e-001  1.1842774876601535e-001  1.4861298569384052e-001  0.0000000000000000e+000  0.0000000000000000e+000  0.0000000000000000e+000  0.0000000000000000e+000  0.0000000000000000e+000  1.1585744392649509e-001 -1.4439439757444497e-001  1.7760356136112945e-002  2.3019500198142478e-001  0.0000000000000000e+000
  0.0000000000000000e+000 -1.2081576804775643e-001 -1.5707696635245804e-003  7.4245361355385092e-002  0.0000000000000000e+000  0.0000000000000000e+000  0.0000000000000000e+000  0.0000000000000000e+000  0.0000000000000000e+000  0.0000000000000000e+000  1.0107363129143050e-001  0.0000000000000000e+000  0.0000000000000000e+000  0.0000000000000000e+000  0.0000000000000000e+000 -1.0941703873987738e-001  0.0000000000000000e+000 -7.6425146607706398e-002  0.0000000000000000e+000  0.0000000000000000e+000 -1.6823156648170118e-001 -2.3581072222372079e-001  0.0000000000000000e+000 -3.2543074803119652e-003  0.0000000000000000e+000 -1.1959706760306196e-001  4.5408879401143028e-002  0.0000000000000000e+000  0.0000000000000000e+000  0.0000000000000000e+000  9.1545000244179345e-002  6.0595322522301168e-002 -2.2724237679306741e-001  3.8021959038373458e-002  0.0000000000000000e+000  2.6716137392971257e-002  0.0000000000000000e+000  8.1565075964671177e-002  1.2408023328373094e-001  1.1008111313602935e-001  0.0000000000000000e+000  0.0000000000000000e+000 -5.5527255459897904e-003  1.5502760985957315e-001 -6.2118743435428128e-002  2.4609477406297178e-001  1.0830362707098823e-001 -5.7189397528490185e-003  0.0000000000000000e+000  0.0000000000000000e+000  0.0000000000000000e+000  0.0000000000000000e+000  0.0000000000000000e+000 -7.9376016194794535e-002  0.0000000000000000e+000  0.0000000000000000e+000  0.0000000000000000e+000 -2.0264412847079361e-002  0.0000000000000000e+000 -2.7493040382628769e-001  0.0000000000000000e+000  0.0000000000000000e+000  0.0000000000000000e+000  0.0000000000000000e+000  0.0000000000000000e+000  0.0000000000000000e+000  0.0000000000000000e+000  0.0000000000000000e+000  0.0000000000000000e+000  0.0000000000000000e+000  2.7319771426714642e-002  0.0000000000000000e+000  0.0000000000000000e+000  0.0000000000000000e+000 -1.1985413692330195e-001  0.0000000000000000e+000  0.0000000000000000e+000  1.9594111402933653e-001  0.0000000000000000e+000  0.0000000000000000e+000  0.0000000000000000e+000  0.0000000000000000e+000  0.0000000000000000e+000 -3.5499050809545590e-001  0.0000000000000000e+000  1.6410063172817102e-001  0.0000000000000000e+000 -2.9134353707779964e-001  2.8709147843718602e-001  2.8153318307605169e-001  0.0000000000000000e+000  0.0000000000000000e+000  0.0000000000000000e+000  0.0000000000000000e+000  0.0000000000000000e+000 -2.7372125760828264e-001 -1.3073207965657124e-001 -1.5313416320785989e-001  2.3076167011897991e-002  0.0000000000000000e+000
  0.0000000000000000e+000 -1.0420943030322402e-001  3.0846725671611161e-002  7.2183762338453278e-002  0.0000000000000000e+000  0.0000000000000000e+000  0.0000000000000000e+000  0.0000000000000000e+000  0.0000000000000000e+000  0.0000000000000000e+000  2.4243192172313321e-001  0.0000000000000000e+000  0.0000000000000000e+000  0.0000000000000000e+000  0.0000000000000000e+000  5.8555105766318845e-002  0.0000000000000000e+000 -2.7782040323846940e-001  0.0000000000000000e+000  0.0000000000000000e+000  8.9882690939130525e-002 -8.2330229297279608e-003  0.0000000000000000e+000 -5.9732344179180490e-002  0.0000000000000000e+000 -3.1816473524975375e-001 -1.9595177790140972e-001  0.0000000000000000e+000  0.0000000000000000e+000  0.0000000000000000e+000  8.4352562632312236e-002 -1.6743813692401840e-002  1.5429158667697848e-001 -2.8440448349509102e-002  0.0000000000000000e+000 -3.6380773969785019e-001  0.0000000000000000e+000 -1.8036757517502444e-001  3.2184621464068908e-001 -8.7066189454180987e-002  0.0000000000000000e+000  0.0000000000000000e+000  6.5480566193383896e-002  4.2598235228896053e-002  1.8039867963820891e-001 -1.6713160692425766e-001 -1.0605813253137912e-003 -1.8366005795316817e-001  0.0000000000000000e+000  0.0000000000000000e+000  0.0000000000000000e+000  0.0000000000000000e+000  0.0000000000000000e+000  5.2033060948931086e-002  0.0000000000000000e+000  0.0000000000000000e+000  0.0000000000000000e+000  9.9994955814511441e-002  0.0000000000000000e+000  1.6915237612398162e-001  0.0000000000000000e+000  0.0000000000000000e+000  0.0000000000000000e+000  0.0000000000000000e+000  0.0000000000000000e+000  0.0000000000000000e+000  0.0000000000000000e+000  0.0000000000000000e+000  0.0000000000000000e+000  0.0000000000000000e+000  8.9388894327398369e-002  0.0000000000000000e+000  0.0000000000000000e+000  0.0000000000000000e+000  2.2216978307374632e-001  0.0000000000000000e+000  0.0000000000000000e+000 -2.7700550929959693e-002  0.0000000000000000e+000  0.0000000000000000e+000  0.0000000000000000e+000  0.0000000000000000e+000  0.0000000000000000e+000  5.4941348151535264e-002  0.0000000000000000e+000 -7.9238871248866694e-002  0.0000000000000000e+000 -1.7978852509611046e-001  2.8246178088229207e-001  6.5241081997295267e-002  0.0000000000000000e+000  0.0000000000000000e+000  0.0000000000000000e+000  0.0000000000000000e+000  0.0000000000000000e+000  2.2157471247816135e-001 -5.8627037576891999e-002 -7.6285254147830175e-002 -2.0635118609222694e-002  0.0000000000000000e+000
  0.0000000000000000e+000  0.0000000000000000e+000  0.0000000000000000e+000  0.0000000000000000e+000  0.0000000000000000e+000  0.0000000000000000e+000  0.0000000000000000e+000  0.0000000000000000e+000  8.4440797473592684e-003  2.4046424855085447e-002  0.0000000000000000e+000  0.0000000000000000e+000  0.0000000000000000e+000  0.0000000000000000e+000 -3.3363810470550692e-001  0.0000000000000000e+000 -2.3658041121685006e-001  0.0000000000000000e+000  6.5365832177662161e-002 -1.8403668706811288e-001  0.0000000000000000e+000  0.0000000000000000e+000  0.0000000000000000e+000  0.0000000000000000e+000  0.0000000000000000e+000  0.0000000000000000e+000  0.0000000000000000e+000  0.0000000000000000e+000  0.0000000000000000e+000  1.7606878459182693e-001  0.0000000000000000e+000  0.0000000000000000e+000  0.0000000000000000e+000  0.0000000000000000e+000  0.0000000000000000e+000  0.0000000000000000e+000  2.7721904921353308e-001  0.0000000000000000e+000  0.0000000000000000e+000  0.0000000000000000e+000 -1.1198459862000208e-001  2.1655948155728127e-001  0.0000000000000000e+000  0.0000000000000000e+000  0.0000000000000000e+000  0.0000000000000000e+000  0.0000000000000000e+000  0.0000000000000000e+000  2.0009783765524782e-002  1.7956662729354000e-001  0.0000000000000000e+000  2.2554151128974725e-001 -1.2516014246711857e-001  0.0000000000000000e+000  3.3798216923938795e-001  0.0000000000000000e+000  1.5659781896393294e-002  0.0000000000000000e+000  0.0000000000000000e+000  0.0000000000000000e+000  0.0000000000000000e+000  6.4738974878708944e-002  0.0000000000000000e+000  0.0000000000000000e+000 -1.3594306412697674e-001 -2.9315427278270434e-001 -1.4208329534440841e-002  0.0000000000000000e+000  2.2132769638036864e-001  0.0000000000000000e+000  0.0000000000000000e+000  0.0000000000000000e+000 -3.0613981132015899e-001  3.5738123667746001e-002  0.0000000000000000e+000  0.0000000000000000e+000  1.4381218786042026e-002  0.0000000000000000e+000 -2.0958619686705753e-002  0.0000000000000000e+000  4.5378441778888133e-002  0.0000000000000000e+000  0.0000000000000000e+000  0.0000000000000000e+000  1.9678154485680022e-001  0.0000000000000000e+000  0.0000000000000000e+000  0.0000000000000000e+000  0.0000000000000000e+000  0.0000000000000000e+000  0.0000000000000000e+000  0.0000000000000000e+000  1.8773104145194613e-001 -2.4763542446158798e-001  0.0000000000000000e+000  0.0000000000000000e+000  0.0000000000000000e+000  0.0000000000000000e+000  0.0000000000000000e+000 -1.4895110499209599e-001
