# Supplementary material for: An adaptive dimension differential evolution algorithm based on ranking scheme for global optimization
Source: PeerJ Comput Sci. 2022 Jun 17;8:e1007. doi: 10.7717/peerj-cs.1007 (PMC9299288; doi:10.7717/peerj-cs.1007)
Supplement: Supplemental Information 1 [file peerj-cs-08-1007-s001.zip › code/input_data/M_18_D20.txt]

  1.4072453051629139e-001  0.0000000000000000e+000  0.0000000000000000e+000  0.0000000000000000e+000  0.0000000000000000e+000  2.8391377334745738e-001  0.0000000000000000e+000  0.0000000000000000e+000  0.0000000000000000e+000  0.0000000000000000e+000  0.0000000000000000e+000  0.0000000000000000e+000 -8.3063432336387785e-002  0.0000000000000000e+000  0.0000000000000000e+000  6.9240587977768686e-001 -6.4268656088171172e-001  1.4769026183243706e-002  0.0000000000000000e+000  0.0000000000000000e+000
  0.0000000000000000e+000  5.0164808680147799e-001  7.1958122062945351e-001 -2.3078725079251844e-001  0.0000000000000000e+000  0.0000000000000000e+000 -2.0483288020001325e-001  1.7064609752441753e-001  1.6583529082783904e-001 -2.7494105978863825e-001  0.0000000000000000e+000  0.0000000000000000e+000  0.0000000000000000e+000  0.0000000000000000e+000  5.5846032486418257e-002  0.0000000000000000e+000  0.0000000000000000e+000  0.0000000000000000e+000  0.0000000000000000e+000  0.0000000000000000e+000
  0.0000000000000000e+000 -3.5874271476098687e-002  3.1180251681161680e-001  2.6469755267409151e-001  0.0000000000000000e+000  0.0000000000000000e+000 -9.4553619457567670e-003  5.0176591878910315e-001 -2.9333165085677415e-001  6.9316204822408356e-001  0.0000000000000000e+000  0.0000000000000000e+000  0.0000000000000000e+000  0.0000000000000000e+000  1.1424495237857243e-001  0.0000000000000000e+000  0.0000000000000000e+000  0.0000000000000000e+000  0.0000000000000000e+000  0.0000000000000000e+000
  0.0000000000000000e+000 -2.1921122849047264e-001 -1.8805980520659996e-001 -1.0497739026424185e-001  0.0000000000000000e+000  0.0000000000000000e+000 -5.5944911314361079e-001  1.6848035604704287e-001  5.9034338829310962e-001  1.6181929644200754e-001  0.0000000000000000e+000  0.0000000000000000e+000  0.0000000000000000e+000  0.0000000000000000e+000  4.3531592335840003e-001  0.0000000000000000e+000  0.0000000000000000e+000  0.0000000000000000e+000  0.0000000000000000e+000  0.0000000000000000e+000
  0.0000000000000000e+000  0.0000000000000000e+000  0.0000000000000000e+000  0.0000000000000000e+000 -1.5829823832631679e-001  0.0000000000000000e+000  0.0000000000000000e+000  0.0000000000000000e+000  0.0000000000000000e+000  0.0000000000000000e+000  6.9463915076972071e-001  4.8817216183138745e-001  0.0000000000000000e+000 -1.5198029157226023e-001  0.0000000000000000e+000  0.0000000000000000e+000  0.0000000000000000e+000  0.0000000000000000e+000 -4.4603405402186769e-001 -1.7905773370620870e-001
 -6.9559870140464819e-001  0.0000000000000000e+000  0.0000000000000000e+000  0.0000000000000000e+000  0.0000000000000000e+000  4.3227989517189658e-001  0.0000000000000000e+000  0.0000000000000000e+000  0.0000000000000000e+000  0.0000000000000000e+000  0.0000000000000000e+000  0.0000000000000000e+000 -3.3772389812603193e-001  0.0000000000000000e+000  0.0000000000000000e+000  1.6060007357981265e-001  2.4709364996960814e-001 -3.5828962025120714e-001  0.0000000000000000e+000  0.0000000000000000e+000
  0.0000000000000000e+000  4.3519537110173473e-001 -1.6753563391492005e-002  6.3737006925219286e-001  0.0000000000000000e+000  0.0000000000000000e+000  2.8360328484924069e-001 -2.9080684155413666e-001  3.6901760060132027e-001  1.0738298026244794e-001  0.0000000000000000e+000  0.0000000000000000e+000  0.0000000000000000e+000  0.0000000000000000e+000  3.0228987020936177e-001  0.0000000000000000e+000  0.0000000000000000e+000  0.0000000000000000e+000  0.0000000000000000e+000  0.0000000000000000e+000
  0.0000000000000000e+000  4.7987856433795120e-002  2.5749679265117429e-002 -6.3289303013248788e-001  0.0000000000000000e+000  0.0000000000000000e+000  5.2655660957580641e-001 -1.6718127966839874e-001  5.1811665745076813e-002  3.1045333460975255e-001  0.0000000000000000e+000  0.0000000000000000e+000  0.0000000000000000e+000  0.0000000000000000e+000  4.3841004439362991e-001  0.0000000000000000e+000  0.0000000000000000e+000  0.0000000000000000e+000  0.0000000000000000e+000  0.0000000000000000e+000
  0.0000000000000000e+000  3.3648148029523145e-001 -4.0688599885198234e-001  1.9314866968132671e-002  0.0000000000000000e+000  0.0000000000000000e+000 -4.0083884374316862e-002  3.8609988612066010e-001 -4.2948997770607261e-001 -3.5294552116338890e-001  0.0000000000000000e+000  0.0000000000000000e+000  0.0000000000000000e+000  0.0000000000000000e+000  5.1101752569004744e-001  0.0000000000000000e+000  0.0000000000000000e+000  0.0000000000000000e+000  0.0000000000000000e+000  0.0000000000000000e+000
  0.0000000000000000e+000 -6.7100913838088000e-002 -1.2109921387244696e-001  5.0069327398605257e-003  0.0000000000000000e+000  0.0000000000000000e+000  4.9743005386499695e-001  6.5445451248790953e-001  4.5691099751084813e-001 -1.8324192345755408e-001  0.0000000000000000e+000  0.0000000000000000e+000  0.0000000000000000e+000  0.0000000000000000e+000 -2.5042912934281986e-001  0.0000000000000000e+000  0.0000000000000000e+000  0.0000000000000000e+000  0.0000000000000000e+000  0.0000000000000000e+000
  0.0000000000000000e+000  0.0000000000000000e+000  0.0000000000000000e+000  0.0000000000000000e+000 -1.4995700766777031e-001  0.0000000000000000e+000  0.0000000000000000e+000  0.0000000000000000e+000  0.0000000000000000e+000  0.0000000000000000e+000 -5.5805823041382963e-001  2.6808027466482087e-002  0.0000000000000000e+000  1.5018956523457194e-002  0.0000000000000000e+000  0.0000000000000000e+000  0.0000000000000000e+000  0.0000000000000000e+000 -5.4985945001400682e-001 -6.0232404331664291e-001
  0.0000000000000000e+000  0.0000000000000000e+000  0.0000000000000000e+000  0.0000000000000000e+000 -4.0740909140417231e-001  0.0000000000000000e+000  0.0000000000000000e+000  0.0000000000000000e+000  0.0000000000000000e+000  0.0000000000000000e+000  2.1865392087360888e-001 -4.7258201424213796e-002  0.0000000000000000e+000  3.6837895913395480e-001  0.0000000000000000e+000  0.0000000000000000e+000  0.0000000000000000e+000  0.0000000000000000e+000  5.4557818625212640e-001 -5.9212865382381008e-001
 -4.5763700899021365e-001  0.0000000000000000e+000  0.0000000000000000e+000  0.0000000000000000e+000  0.0000000000000000e+000 -2.7616515369007244e-001  0.0000000000000000e+000  0.0000000000000000e+000  0.0000000000000000e+000  0.0000000000000000e+000  0.0000000000000000e+000  0.0000000000000000e+000  1.0653820376746537e-001  0.0000000000000000e+000  0.0000000000000000e+000 -4.2037837117875321e-001 -6.9374558927145868e-001 -2.1201384256535410e-001  0.0000000000000000e+000  0.0000000000000000e+000
  0.0000000000000000e+000  0.0000000000000000e+000  0.0000000000000000e+000  0.0000000000000000e+000 -2.8940657619980090e-002  0.0000000000000000e+000  0.0000000000000000e+000  0.0000000000000000e+000  0.0000000000000000e+000  0.0000000000000000e+000 -2.7464174762250104e-001  7.0333265710892268e-001  0.0000000000000000e+000  5.9519801297138697e-001  0.0000000000000000e+000  0.0000000000000000e+000  0.0000000000000000e+000  0.0000000000000000e+000  4.0973494331173380e-002  2.7040343999418709e-001
  0.0000000000000000e+000 -6.2417025429373796e-001  4.1042734261030106e-001  2.4178476333921714e-001  0.0000000000000000e+000  0.0000000000000000e+000  1.9553699031731789e-001 -2.8691661214456099e-002 -7.6564639117153943e-002 -3.8947115811190325e-001  0.0000000000000000e+000  0.0000000000000000e+000  0.0000000000000000e+000  0.0000000000000000e+000  4.3231142170889786e-001  0.0000000000000000e+000  0.0000000000000000e+000  0.0000000000000000e+000  0.0000000000000000e+000  0.0000000000000000e+000
 -5.0092962725043511e-001  0.0000000000000000e+000  0.0000000000000000e+000  0.0000000000000000e+000  0.0000000000000000e+000 -2.0999676737187287e-001  0.0000000000000000e+000  0.0000000000000000e+000  0.0000000000000000e+000  0.0000000000000000e+000  0.0000000000000000e+000  0.0000000000000000e+000  3.6602006992851509e-002  0.0000000000000000e+000  0.0000000000000000e+000  2.1429391173868448e-001  4.2299445791422863e-002  8.0988890324393903e-001  0.0000000000000000e+000  0.0000000000000000e+000
 -1.4565526160011213e-001  0.0000000000000000e+000  0.0000000000000000e+000  0.0000000000000000e+000  0.0000000000000000e+000 -6.0946629609810521e-001  0.0000000000000000e+000  0.0000000000000000e+000  0.0000000000000000e+000  0.0000000000000000e+000  0.0000000000000000e+000  0.0000000000000000e+000  3.5389255385340518e-001  0.0000000000000000e+000  0.0000000000000000e+000  5.2005372748149892e-001  2.0393968737085855e-001 -4.1236896520403932e-001  0.0000000000000000e+000  0.0000000000000000e+000
 -1.2149680830610571e-001  0.0000000000000000e+000  0.0000000000000000e+000  0.0000000000000000e+000  0.0000000000000000e+000  4.9062415455717268e-001  0.0000000000000000e+000  0.0000000000000000e+000  0.0000000000000000e+000  0.0000000000000000e+000  0.0000000000000000e+000  0.0000000000000000e+000  8.6087920139370777e-001  0.0000000000000000e+000  0.0000000000000000e+000 -4.1060674432788068e-002  3.5144427352681556e-002  2.2189082572229481e-002  0.0000000000000000e+000  0.0000000000000000e+000
  0.0000000000000000e+000  0.0000000000000000e+000  0.0000000000000000e+000  0.0000000000000000e+000  4.7394837544150437e-001  0.0000000000000000e+000  0.0000000000000000e+000  0.0000000000000000e+000  0.0000000000000000e+000  0.0000000000000000e+000 -1.5576466097109354e-001  4.7677824696442517e-001  0.0000000000000000e+000 -4.8520822688800391e-001  0.0000000000000000e+000  0.0000000000000000e+000  0.0000000000000000e+000  0.0000000000000000e+000  4.1377014819177549e-001 -3.4228650580472064e-001
  0.0000000000000000e+000  0.0000000000000000e+000  0.0000000000000000e+000  0.0000000000000000e+000 -7.4900452040573229e-001  0.0000000000000000e+000  0.0000000000000000e+000  0.0000000000000000e+000  0.0000000000000000e+000  0.0000000000000000e+000 -2.4196529798159408e-001  1.9168100881414327e-001  0.0000000000000000e+000 -5.0128401759985708e-001  0.0000000000000000e+000  0.0000000000000000e+000  0.0000000000000000e+000  0.0000000000000000e+000  1.6783351213807418e-001  2.5347516593700964e-001
