# Supplementary material for: An adaptive dimension differential evolution algorithm based on ranking scheme for global optimization
Source: PeerJ Comput Sci. 2022 Jun 17;8:e1007. doi: 10.7717/peerj-cs.1007 (PMC9299288; doi:10.7717/peerj-cs.1007)
Supplement: Supplemental Information 1 [file peerj-cs-08-1007-s001.zip › code/input_data/M_18_D30.txt]

 -9.0552871281998321e-002  1.8511783690401865e-002  2.1360106091526293e-001  0.0000000000000000e+000  0.0000000000000000e+000  0.0000000000000000e+000  0.0000000000000000e+000  0.0000000000000000e+000 -4.7270373248044401e-001  0.0000000000000000e+000  0.0000000000000000e+000 -1.4089952361295996e-001 -1.3164779849569613e-001 -6.2780163357032781e-001 -9.3772472642530164e-002 -3.1458587335679444e-001  0.0000000000000000e+000  0.0000000000000000e+000  0.0000000000000000e+000 -8.6962831740534985e-002  0.0000000000000000e+000  0.0000000000000000e+000  0.0000000000000000e+000  6.2943899045823481e-002  0.0000000000000000e+000  0.0000000000000000e+000  0.0000000000000000e+000  0.0000000000000000e+000  4.1446656421579642e-001  0.0000000000000000e+000
  5.7672095284138247e-002  1.8210376631707004e-001  3.0136476041958882e-001  0.0000000000000000e+000  0.0000000000000000e+000  0.0000000000000000e+000  0.0000000000000000e+000  0.0000000000000000e+000 -3.2345736011922721e-001  0.0000000000000000e+000  0.0000000000000000e+000 -5.7070917746486893e-001  2.6550751135992134e-001  2.8926622621005080e-002  4.2519870564550566e-001  2.3828062634694125e-001  0.0000000000000000e+000  0.0000000000000000e+000  0.0000000000000000e+000  2.5594433361968244e-001  0.0000000000000000e+000  0.0000000000000000e+000  0.0000000000000000e+000 -1.0385708540225530e-001  0.0000000000000000e+000  0.0000000000000000e+000  0.0000000000000000e+000  0.0000000000000000e+000 -2.3908454462389636e-001  0.0000000000000000e+000
 -2.6457312600567034e-001  6.5522518174001632e-001 -2.0150395006577233e-002  0.0000000000000000e+000  0.0000000000000000e+000  0.0000000000000000e+000  0.0000000000000000e+000  0.0000000000000000e+000 -4.0878964161119646e-001  0.0000000000000000e+000  0.0000000000000000e+000  3.9580047734420754e-001  3.7459651479714612e-002  2.6032145103711551e-001  6.2752447296038141e-002 -2.0038278185917363e-001  0.0000000000000000e+000  0.0000000000000000e+000  0.0000000000000000e+000 -1.2955917214571633e-001  0.0000000000000000e+000  0.0000000000000000e+000  0.0000000000000000e+000  1.1190768421095268e-001  0.0000000000000000e+000  0.0000000000000000e+000  0.0000000000000000e+000  0.0000000000000000e+000 -1.8422126287988402e-001  0.0000000000000000e+000
  0.0000000000000000e+000  0.0000000000000000e+000  0.0000000000000000e+000 -3.3808483107571641e-001 -1.4996787472035125e-001  0.0000000000000000e+000  0.0000000000000000e+000  2.3936826645048889e-001  0.0000000000000000e+000  1.8009162655654321e-001  6.1288831942457400e-001  0.0000000000000000e+000  0.0000000000000000e+000  0.0000000000000000e+000  0.0000000000000000e+000  0.0000000000000000e+000  0.0000000000000000e+000 -1.0215405336663642e-001  0.0000000000000000e+000  0.0000000000000000e+000 -4.9487356985328601e-001  0.0000000000000000e+000  0.0000000000000000e+000  0.0000000000000000e+000  2.1171685148328645e-001  0.0000000000000000e+000  0.0000000000000000e+000  0.0000000000000000e+000  0.0000000000000000e+000 -3.1254872349991630e-001
  0.0000000000000000e+000  0.0000000000000000e+000  0.0000000000000000e+000  9.0432504715189377e-003  3.0430472962373228e-001  0.0000000000000000e+000  0.0000000000000000e+000  4.6676497424566787e-001  0.0000000000000000e+000  2.3825975733795521e-001 -4.8663319472328626e-001  0.0000000000000000e+000  0.0000000000000000e+000  0.0000000000000000e+000  0.0000000000000000e+000  0.0000000000000000e+000  0.0000000000000000e+000  4.7468578924908739e-001  0.0000000000000000e+000  0.0000000000000000e+000 -3.3005261517272483e-001  0.0000000000000000e+000  0.0000000000000000e+000  0.0000000000000000e+000  2.3069414454837622e-001  0.0000000000000000e+000  0.0000000000000000e+000  0.0000000000000000e+000  0.0000000000000000e+000 -9.1578469998986459e-002
  0.0000000000000000e+000  0.0000000000000000e+000  0.0000000000000000e+000  0.0000000000000000e+000  0.0000000000000000e+000  5.7808003969979438e-001  3.2297235880795883e-001  0.0000000000000000e+000  0.0000000000000000e+000  0.0000000000000000e+000  0.0000000000000000e+000  0.0000000000000000e+000  0.0000000000000000e+000  0.0000000000000000e+000  0.0000000000000000e+000  0.0000000000000000e+000  4.6025832987066795e-001  0.0000000000000000e+000  3.3706639723523552e-001  0.0000000000000000e+000  0.0000000000000000e+000  7.5424058432355501e-002  6.2869147398876571e-002  0.0000000000000000e+000  0.0000000000000000e+000 -2.6285329470751206e-001  2.1271957279651987e-001 -3.3478059578152308e-001  0.0000000000000000e+000  0.0000000000000000e+000
  0.0000000000000000e+000  0.0000000000000000e+000  0.0000000000000000e+000  0.0000000000000000e+000  0.0000000000000000e+000  6.9373157917095946e-002 -7.0111278688138967e-001  0.0000000000000000e+000  0.0000000000000000e+000  0.0000000000000000e+000  0.0000000000000000e+000  0.0000000000000000e+000  0.0000000000000000e+000  0.0000000000000000e+000  0.0000000000000000e+000  0.0000000000000000e+000  7.2652263949321672e-002  0.0000000000000000e+000  4.0955107974317345e-001  0.0000000000000000e+000  0.0000000000000000e+000 -2.1334706686646276e-001 -5.1446949743869452e-001  0.0000000000000000e+000  0.0000000000000000e+000 -3.0725967599951415e-002  6.6110768307253792e-002 -1.2291148501984508e-001  0.0000000000000000e+000  0.0000000000000000e+000
  0.0000000000000000e+000  0.0000000000000000e+000  0.0000000000000000e+000  2.7000546554667593e-001  7.7211923371712066e-002  0.0000000000000000e+000  0.0000000000000000e+000 -1.1482372430781931e-001  0.0000000000000000e+000 -1.6352612758796367e-001 -2.5036936662709292e-001  0.0000000000000000e+000  0.0000000000000000e+000  0.0000000000000000e+000  0.0000000000000000e+000  0.0000000000000000e+000  0.0000000000000000e+000 -5.6236337441312667e-001  0.0000000000000000e+000  0.0000000000000000e+000 -1.2123764767263896e-001  0.0000000000000000e+000  0.0000000000000000e+000  0.0000000000000000e+000  6.7794164612786767e-001  0.0000000000000000e+000  0.0000000000000000e+000  0.0000000000000000e+000  0.0000000000000000e+000 -1.6724012079044911e-001
 -1.9535413763508608e-001  1.8951966463274211e-001 -1.8883906740528894e-001  0.0000000000000000e+000  0.0000000000000000e+000  0.0000000000000000e+000  0.0000000000000000e+000  0.0000000000000000e+000  5.4565131729926802e-002  0.0000000000000000e+000  0.0000000000000000e+000 -1.2049930963764494e-001 -2.2856940715358467e-001 -1.9629394833410185e-001 -1.5041009857410911e-001  4.5875993163826900e-001  0.0000000000000000e+000  0.0000000000000000e+000  0.0000000000000000e+000  2.5838311684716059e-001  0.0000000000000000e+000  0.0000000000000000e+000  0.0000000000000000e+000  6.9324565509452407e-001  0.0000000000000000e+000  0.0000000000000000e+000  0.0000000000000000e+000  0.0000000000000000e+000 -3.9381378543015579e-002  0.0000000000000000e+000
  0.0000000000000000e+000  0.0000000000000000e+000  0.0000000000000000e+000 -3.8374553631015296e-001 -3.6792200707464168e-001  0.0000000000000000e+000  0.0000000000000000e+000 -2.2115680570069274e-001  0.0000000000000000e+000 -4.5363614344595299e-001 -1.4599455330719266e-001  0.0000000000000000e+000  0.0000000000000000e+000  0.0000000000000000e+000  0.0000000000000000e+000  0.0000000000000000e+000  0.0000000000000000e+000  4.4490276272396978e-001  0.0000000000000000e+000  0.0000000000000000e+000  1.7668194057040498e-001  0.0000000000000000e+000  0.0000000000000000e+000  0.0000000000000000e+000  3.1069027656278808e-001  0.0000000000000000e+000  0.0000000000000000e+000  0.0000000000000000e+000  0.0000000000000000e+000 -3.4011592549419356e-001
  0.0000000000000000e+000  0.0000000000000000e+000  0.0000000000000000e+000 -2.1998831517775727e-001  6.1275949210336056e-001  0.0000000000000000e+000  0.0000000000000000e+000  2.3890327894988009e-001  0.0000000000000000e+000 -1.5304153399812243e-001  1.0798821407707507e-001  0.0000000000000000e+000  0.0000000000000000e+000  0.0000000000000000e+000  0.0000000000000000e+000  0.0000000000000000e+000  0.0000000000000000e+000 -1.6106503509444028e-001  0.0000000000000000e+000  0.0000000000000000e+000  4.5298324189675265e-001  0.0000000000000000e+000  0.0000000000000000e+000  0.0000000000000000e+000 -1.1225341483603853e-001  0.0000000000000000e+000  0.0000000000000000e+000  0.0000000000000000e+000  0.0000000000000000e+000 -4.9013917585702843e-001
  2.8028744552455703e-001 -5.4006303146350756e-002 -3.7314937590444358e-001  0.0000000000000000e+000  0.0000000000000000e+000  0.0000000000000000e+000  0.0000000000000000e+000  0.0000000000000000e+000 -5.4404088213290158e-001  0.0000000000000000e+000  0.0000000000000000e+000 -6.3875743986100422e-002 -2.7500728520284412e-001  2.8617015544719748e-001 -2.2862199367601488e-001  3.8116646923615510e-001  0.0000000000000000e+000  0.0000000000000000e+000  0.0000000000000000e+000 -2.8201509166370264e-002  0.0000000000000000e+000  0.0000000000000000e+000  0.0000000000000000e+000 -2.6399412196052630e-001  0.0000000000000000e+000  0.0000000000000000e+000  0.0000000000000000e+000  0.0000000000000000e+000  2.3163492540536798e-001  0.0000000000000000e+000
 -2.4548030343194874e-001  1.0534448199596258e-001  1.8158557336120898e-001  0.0000000000000000e+000  0.0000000000000000e+000  0.0000000000000000e+000  0.0000000000000000e+000  0.0000000000000000e+000  1.9249635053889566e-001  0.0000000000000000e+000  0.0000000000000000e+000  1.1500223847562845e-001 -6.5938248364116303e-001  6.1887917001617609e-003  5.1311746381805901e-001  1.8716098820080826e-001  0.0000000000000000e+000  0.0000000000000000e+000  0.0000000000000000e+000  9.0826551900225205e-003  0.0000000000000000e+000  0.0000000000000000e+000  0.0000000000000000e+000 -2.6349298444565178e-001  0.0000000000000000e+000  0.0000000000000000e+000  0.0000000000000000e+000  0.0000000000000000e+000  2.0672422434148452e-001  0.0000000000000000e+000
  1.2537536167003402e-001 -3.4390798912755971e-001 -9.5669936049420645e-002  0.0000000000000000e+000  0.0000000000000000e+000  0.0000000000000000e+000  0.0000000000000000e+000  0.0000000000000000e+000 -1.6471101343075997e-001  0.0000000000000000e+000  0.0000000000000000e+000 -2.6303924555638042e-002  2.5936644902576078e-003  3.7536571768807753e-001  4.9227267369419625e-001 -2.5955349291582108e-001  0.0000000000000000e+000  0.0000000000000000e+000  0.0000000000000000e+000 -7.6986522759160930e-002  0.0000000000000000e+000  0.0000000000000000e+000  0.0000000000000000e+000  5.4201981742521788e-001  0.0000000000000000e+000  0.0000000000000000e+000  0.0000000000000000e+000  0.0000000000000000e+000  2.8056194576992832e-001  0.0000000000000000e+000
 -5.2580536811257594e-001 -4.0590885236068486e-001 -1.7431907309388067e-001  0.0000000000000000e+000  0.0000000000000000e+000  0.0000000000000000e+000  0.0000000000000000e+000  0.0000000000000000e+000 -2.1367306079051643e-001  0.0000000000000000e+000  0.0000000000000000e+000 -1.6369860210274839e-001 -2.6678638601816224e-001  1.0571189553036235e-001 -1.1118581862985606e-001 -3.1012684778661825e-001  0.0000000000000000e+000  0.0000000000000000e+000  0.0000000000000000e+000  2.8536504985230465e-001  0.0000000000000000e+000  0.0000000000000000e+000  0.0000000000000000e+000 -1.0323107224839619e-001  0.0000000000000000e+000  0.0000000000000000e+000  0.0000000000000000e+000  0.0000000000000000e+000 -4.1586701648299407e-001  0.0000000000000000e+000
  2.1633464981853098e-001 -2.8676665096391463e-001 -1.0561174326708243e-001  0.0000000000000000e+000  0.0000000000000000e+000  0.0000000000000000e+000  0.0000000000000000e+000  0.0000000000000000e+000 -2.3885907915684088e-001  0.0000000000000000e+000  0.0000000000000000e+000  3.9355552217086331e-001 -3.1749937198917104e-002 -4.3070357672020543e-001  3.1195604827363704e-001  2.2720936330201447e-001  0.0000000000000000e+000  0.0000000000000000e+000  0.0000000000000000e+000 -2.4299470727674938e-001  0.0000000000000000e+000  0.0000000000000000e+000  0.0000000000000000e+000  4.4788344679498361e-002  0.0000000000000000e+000  0.0000000000000000e+000  0.0000000000000000e+000  0.0000000000000000e+000 -5.0136217868734256e-001  0.0000000000000000e+000
  0.0000000000000000e+000  0.0000000000000000e+000  0.0000000000000000e+000  0.0000000000000000e+000  0.0000000000000000e+000 -1.7517142755945622e-002  2.7289325052808783e-001  0.0000000000000000e+000  0.0000000000000000e+000  0.0000000000000000e+000  0.0000000000000000e+000  0.0000000000000000e+000  0.0000000000000000e+000  0.0000000000000000e+000  0.0000000000000000e+000  0.0000000000000000e+000  1.2169118615568128e-001  0.0000000000000000e+000  1.7075185205901808e-001  0.0000000000000000e+000  0.0000000000000000e+000 -5.7687038949753078e-001 -1.2392407044539476e-001  0.0000000000000000e+000  0.0000000000000000e+000 -3.4032536173187733e-001 -6.9141910367829879e-002  6.4227634755943419e-001  0.0000000000000000e+000  0.0000000000000000e+000
  0.0000000000000000e+000  0.0000000000000000e+000  0.0000000000000000e+000 -1.5626500412205704e-001  4.2563405912713889e-002  0.0000000000000000e+000  0.0000000000000000e+000  3.8447103780617109e-001  0.0000000000000000e+000 -9.9463316655891129e-002  2.6636890213791808e-001  0.0000000000000000e+000  0.0000000000000000e+000  0.0000000000000000e+000  0.0000000000000000e+000  0.0000000000000000e+000  0.0000000000000000e+000  6.9088108871885032e-002  0.0000000000000000e+000  0.0000000000000000e+000  3.7329190659597339e-001  0.0000000000000000e+000  0.0000000000000000e+000  0.0000000000000000e+000  4.7255671127111543e-001  0.0000000000000000e+000  0.0000000000000000e+000  0.0000000000000000e+000  0.0000000000000000e+000  6.1455384058747431e-001
  0.0000000000000000e+000  0.0000000000000000e+000  0.0000000000000000e+000  0.0000000000000000e+000  0.0000000000000000e+000 -6.1750027492978077e-001 -2.7724589881370582e-002  0.0000000000000000e+000  0.0000000000000000e+000  0.0000000000000000e+000  0.0000000000000000e+000  0.0000000000000000e+000  0.0000000000000000e+000  0.0000000000000000e+000  0.0000000000000000e+000  0.0000000000000000e+000  3.9073203661693734e-001  0.0000000000000000e+000  1.3537900908341566e-001  0.0000000000000000e+000  0.0000000000000000e+000  2.1774189294584911e-002  1.5819913276241132e-001  0.0000000000000000e+000  0.0000000000000000e+000 -4.0218644721815311e-001 -3.9597628370279370e-001 -3.2073902246386687e-001  0.0000000000000000e+000  0.0000000000000000e+000
  5.1645964254827070e-001  1.4753300217652168e-001  2.9065376199340676e-001  0.0000000000000000e+000  0.0000000000000000e+000  0.0000000000000000e+000  0.0000000000000000e+000  0.0000000000000000e+000  5.6586858486371697e-002  0.0000000000000000e+000  0.0000000000000000e+000 -2.1560531095418908e-001 -5.2388144640425560e-001  1.1167847423702108e-001 -1.9658279113024257e-001 -2.8248603926432547e-001  0.0000000000000000e+000  0.0000000000000000e+000  0.0000000000000000e+000 -1.1911222891129350e-001  0.0000000000000000e+000  0.0000000000000000e+000  0.0000000000000000e+000  1.6961699390512494e-001  0.0000000000000000e+000  0.0000000000000000e+000  0.0000000000000000e+000  0.0000000000000000e+000 -3.5918165810883967e-001  0.0000000000000000e+000
  0.0000000000000000e+000  0.0000000000000000e+000  0.0000000000000000e+000  5.0237757983523235e-001  3.1080135642986439e-001  0.0000000000000000e+000  0.0000000000000000e+000 -3.8018987273388533e-001  0.0000000000000000e+000  1.0241556774185470e-001  4.4652422040293077e-001  0.0000000000000000e+000  0.0000000000000000e+000  0.0000000000000000e+000  0.0000000000000000e+000  0.0000000000000000e+000  0.0000000000000000e+000  4.6349746056317337e-001  0.0000000000000000e+000  0.0000000000000000e+000  5.5556673013937484e-002  0.0000000000000000e+000  0.0000000000000000e+000  0.0000000000000000e+000  2.5569030852826513e-001  0.0000000000000000e+000  0.0000000000000000e+000  0.0000000000000000e+000  0.0000000000000000e+000 -1.1536092548321283e-001
  0.0000000000000000e+000  0.0000000000000000e+000  0.0000000000000000e+000  0.0000000000000000e+000  0.0000000000000000e+000  2.0939553076449086e-001 -1.0961816516353719e-001  0.0000000000000000e+000  0.0000000000000000e+000  0.0000000000000000e+000  0.0000000000000000e+000  0.0000000000000000e+000  0.0000000000000000e+000  0.0000000000000000e+000  0.0000000000000000e+000  0.0000000000000000e+000  6.3194886745648171e-001  0.0000000000000000e+000 -4.6566171410207502e-001  0.0000000000000000e+000  0.0000000000000000e+000 -1.5926902319360031e-001 -1.2173809775996242e-001  0.0000000000000000e+000  0.0000000000000000e+000  3.9343926565783449e-001 -3.5973426518769963e-001  5.9558231968852300e-002  0.0000000000000000e+000  0.0000000000000000e+000
  0.0000000000000000e+000  0.0000000000000000e+000  0.0000000000000000e+000  0.0000000000000000e+000  0.0000000000000000e+000  3.7107859723680203e-001 -1.7939656434085460e-002  0.0000000000000000e+000  0.0000000000000000e+000  0.0000000000000000e+000  0.0000000000000000e+000  0.0000000000000000e+000  0.0000000000000000e+000  0.0000000000000000e+000  0.0000000000000000e+000  0.0000000000000000e+000 -4.3769171387573519e-001  0.0000000000000000e+000 -2.7404266210953021e-001  0.0000000000000000e+000  0.0000000000000000e+000 -3.3070720552933691e-001 -2.2212578674802058e-002  0.0000000000000000e+000  0.0000000000000000e+000 -3.4884241816702288e-001 -4.8061274373337759e-001 -3.6436949619347747e-001  0.0000000000000000e+000  0.0000000000000000e+000
  3.6469084087986836e-001  1.9521937422852675e-001 -3.5903392705455467e-001  0.0000000000000000e+000  0.0000000000000000e+000  0.0000000000000000e+000  0.0000000000000000e+000  0.0000000000000000e+000  5.0550282721469067e-002  0.0000000000000000e+000  0.0000000000000000e+000  1.8422205360538066e-001 -3.0571395193818157e-002 -1.9608959364872314e-001  1.8888603036753079e-001 -2.9946719925690307e-001  0.0000000000000000e+000  0.0000000000000000e+000  0.0000000000000000e+000  6.9695333442579321e-001  0.0000000000000000e+000  0.0000000000000000e+000  0.0000000000000000e+000 -1.0390083142310609e-001  0.0000000000000000e+000  0.0000000000000000e+000  0.0000000000000000e+000  0.0000000000000000e+000  4.6988526602762648e-002  0.0000000000000000e+000
  0.0000000000000000e+000  0.0000000000000000e+000  0.0000000000000000e+000 -5.7311391160853753e-001  3.2483878503837077e-001  0.0000000000000000e+000  0.0000000000000000e+000 -5.4858857163747243e-001  0.0000000000000000e+000  4.2726643906122724e-001 -1.2628786070919801e-001  0.0000000000000000e+000  0.0000000000000000e+000  0.0000000000000000e+000  0.0000000000000000e+000  0.0000000000000000e+000  0.0000000000000000e+000 -5.3486811072555068e-002  0.0000000000000000e+000  0.0000000000000000e+000 -2.0482406113373750e-002  0.0000000000000000e+000  0.0000000000000000e+000  0.0000000000000000e+000  1.5551431159601825e-001  0.0000000000000000e+000  0.0000000000000000e+000  0.0000000000000000e+000  0.0000000000000000e+000  1.9773842414580761e-001
  0.0000000000000000e+000  0.0000000000000000e+000  0.0000000000000000e+000  0.0000000000000000e+000  0.0000000000000000e+000  1.9566671931860805e-001  3.5397251068448057e-002  0.0000000000000000e+000  0.0000000000000000e+000  0.0000000000000000e+000  0.0000000000000000e+000  0.0000000000000000e+000  0.0000000000000000e+000  0.0000000000000000e+000  0.0000000000000000e+000  0.0000000000000000e+000 -1.1711341171553659e-001  0.0000000000000000e+000  5.5453583042546217e-001  0.0000000000000000e+000  0.0000000000000000e+000  2.8173189738142107e-001  1.3280906631951608e-001  0.0000000000000000e+000  0.0000000000000000e+000  2.8634860848692067e-001 -6.3943157942572337e-001  2.2662005800571378e-001  0.0000000000000000e+000  0.0000000000000000e+000
  0.0000000000000000e+000  0.0000000000000000e+000  0.0000000000000000e+000  0.0000000000000000e+000  0.0000000000000000e+000  1.3453320378379985e-002 -2.3211294429504947e-001  0.0000000000000000e+000  0.0000000000000000e+000  0.0000000000000000e+000  0.0000000000000000e+000  0.0000000000000000e+000  0.0000000000000000e+000  0.0000000000000000e+000  0.0000000000000000e+000  0.0000000000000000e+000  6.9742741419025478e-003  0.0000000000000000e+000  1.7965744905676390e-001  0.0000000000000000e+000  0.0000000000000000e+000 -5.3508582388521408e-001  7.1585527810038552e-001  0.0000000000000000e+000  0.0000000000000000e+000  2.8103096199962008e-001  1.3895758113603596e-001 -1.2870089624933406e-001  0.0000000000000000e+000  0.0000000000000000e+000
  0.0000000000000000e+000  0.0000000000000000e+000  0.0000000000000000e+000  0.0000000000000000e+000  0.0000000000000000e+000 -2.4369062830384164e-001  5.1129539285059622e-001  0.0000000000000000e+000  0.0000000000000000e+000  0.0000000000000000e+000  0.0000000000000000e+000  0.0000000000000000e+000  0.0000000000000000e+000  0.0000000000000000e+000  0.0000000000000000e+000  0.0000000000000000e+000 -1.0347004359928205e-001  0.0000000000000000e+000  1.9860384434915707e-001  0.0000000000000000e+000  0.0000000000000000e+000 -3.3928911035793630e-001 -3.8155455086991336e-001  0.0000000000000000e+000  0.0000000000000000e+000  4.6360473957212656e-001 -1.4920573969858584e-002 -3.9139418523476083e-001  0.0000000000000000e+000  0.0000000000000000e+000
  5.2624883620650459e-002 -2.4919318831275217e-001  6.2545597175488388e-001  0.0000000000000000e+000  0.0000000000000000e+000  0.0000000000000000e+000  0.0000000000000000e+000  0.0000000000000000e+000 -1.8223037125160560e-001  0.0000000000000000e+000  0.0000000000000000e+000  4.5072845376672049e-001  2.3173499450472167e-002  1.6821093941598914e-001 -2.0484187855079161e-001  1.6934369338841182e-001  0.0000000000000000e+000  0.0000000000000000e+000  0.0000000000000000e+000  4.4290686663070533e-001  0.0000000000000000e+000  0.0000000000000000e+000  0.0000000000000000e+000  8.3689987691507817e-002  0.0000000000000000e+000  0.0000000000000000e+000  0.0000000000000000e+000  0.0000000000000000e+000  7.0244125833303195e-002  0.0000000000000000e+000
  0.0000000000000000e+000  0.0000000000000000e+000  0.0000000000000000e+000 -1.0861344219758026e-001  4.0518690202225122e-001  0.0000000000000000e+000  0.0000000000000000e+000 -1.1113935215248823e-001  0.0000000000000000e+000 -6.7224439609446063e-001  7.4903022576155262e-002  0.0000000000000000e+000  0.0000000000000000e+000  0.0000000000000000e+000  0.0000000000000000e+000  0.0000000000000000e+000  0.0000000000000000e+000  4.0510128120185736e-002  0.0000000000000000e+000  0.0000000000000000e+000 -5.0219877329148144e-001  0.0000000000000000e+000  0.0000000000000000e+000  0.0000000000000000e+000 -1.4265326308109511e-001  0.0000000000000000e+000  0.0000000000000000e+000  0.0000000000000000e+000  0.0000000000000000e+000  2.8276689391053017e-001
