# Supplementary material for: An adaptive dimension differential evolution algorithm based on ranking scheme for global optimization
Source: PeerJ Comput Sci. 2022 Jun 17;8:e1007. doi: 10.7717/peerj-cs.1007 (PMC9299288; doi:10.7717/peerj-cs.1007)
Supplement: Supplemental Information 1 [file peerj-cs-08-1007-s001.zip › code/input_data/M_18_D50.txt]

  6.4719459692509640e-002  0.0000000000000000e+000  0.0000000000000000e+000  2.9023513057923594e-002  0.0000000000000000e+000 -5.4275235564101620e-001 -1.3528289541504759e-001  9.5110200515528320e-002  0.0000000000000000e+000  0.0000000000000000e+000  0.0000000000000000e+000 -2.5488773696045453e-001 -4.3216444907222450e-002  0.0000000000000000e+000  0.0000000000000000e+000 -1.9154702195268275e-001  0.0000000000000000e+000 -1.7398999672356480e-001  0.0000000000000000e+000  0.0000000000000000e+000  0.0000000000000000e+000  2.4669040678396539e-001  0.0000000000000000e+000  0.0000000000000000e+000  0.0000000000000000e+000  3.6470035023897174e-001 -7.2510046652607102e-002  0.0000000000000000e+000  0.0000000000000000e+000  0.0000000000000000e+000  0.0000000000000000e+000  0.0000000000000000e+000  0.0000000000000000e+000 -2.9561121207595292e-001  0.0000000000000000e+000  0.0000000000000000e+000  0.0000000000000000e+000  0.0000000000000000e+000  0.0000000000000000e+000  0.0000000000000000e+000 -2.4317454240439670e-001  0.0000000000000000e+000  3.1738360204891103e-001  2.5641916427750000e-001  8.2549443499390640e-002  1.1411909766629366e-001  0.0000000000000000e+000 -7.0041035339748592e-002  0.0000000000000000e+000  4.8752181747568818e-002
  0.0000000000000000e+000 -1.0054316357447859e-001  0.0000000000000000e+000  0.0000000000000000e+000 -1.1120871030395515e-001  0.0000000000000000e+000  0.0000000000000000e+000  0.0000000000000000e+000  0.0000000000000000e+000  0.0000000000000000e+000  0.0000000000000000e+000  0.0000000000000000e+000  0.0000000000000000e+000  0.0000000000000000e+000  0.0000000000000000e+000  0.0000000000000000e+000  5.7458344258388694e-002  0.0000000000000000e+000  0.0000000000000000e+000 -1.3699537130376060e-001  0.0000000000000000e+000  0.0000000000000000e+000  0.0000000000000000e+000  6.2935549674741942e-001  4.9337023164399120e-002  0.0000000000000000e+000  0.0000000000000000e+000  3.7652390023665339e-001  1.8957741253242102e-001  1.0786542129000019e-001  0.0000000000000000e+000  0.0000000000000000e+000 -1.5802627217419921e-001  0.0000000000000000e+000  0.0000000000000000e+000 -1.6180697770479963e-001  0.0000000000000000e+000  1.5914385304993828e-001  0.0000000000000000e+000 -3.4334343462303230e-001  0.0000000000000000e+000 -3.8033241803479989e-001  0.0000000000000000e+000  0.0000000000000000e+000  0.0000000000000000e+000  0.0000000000000000e+000  0.0000000000000000e+000  0.0000000000000000e+000 -1.6902425235082000e-001  0.0000000000000000e+000
  0.0000000000000000e+000  0.0000000000000000e+000  4.8185728990374557e-002  0.0000000000000000e+000  0.0000000000000000e+000  0.0000000000000000e+000  0.0000000000000000e+000  0.0000000000000000e+000 -5.5028820442949093e-002 -1.1070749796039561e-001 -3.0468022309740259e-002  0.0000000000000000e+000  0.0000000000000000e+000 -1.8668579759653142e-001 -2.5736685986125407e-001  0.0000000000000000e+000  0.0000000000000000e+000  0.0000000000000000e+000 -2.5799920226550843e-001  0.0000000000000000e+000  7.9620758223110696e-002  0.0000000000000000e+000 -5.1661100404254157e-001  0.0000000000000000e+000  0.0000000000000000e+000  0.0000000000000000e+000  0.0000000000000000e+000  0.0000000000000000e+000  0.0000000000000000e+000  0.0000000000000000e+000 -4.6753204637611616e-002  4.9798629602198219e-001  0.0000000000000000e+000  0.0000000000000000e+000 -5.3599287400668938e-001  0.0000000000000000e+000  1.4556562714416230e-002  0.0000000000000000e+000  6.1224500948207222e-003  0.0000000000000000e+000  0.0000000000000000e+000  0.0000000000000000e+000  0.0000000000000000e+000  0.0000000000000000e+000  0.0000000000000000e+000  0.0000000000000000e+000  5.3593761753157769e-002  0.0000000000000000e+000  0.0000000000000000e+000  0.0000000000000000e+000
 -2.3613030051778558e-001  0.0000000000000000e+000  0.0000000000000000e+000  2.1371363688498560e-001  0.0000000000000000e+000 -3.1902089545171169e-001 -4.2219896024240956e-002  4.9450570152011972e-002  0.0000000000000000e+000  0.0000000000000000e+000  0.0000000000000000e+000 -6.5844995133840969e-002  1.1889282872885566e-001  0.0000000000000000e+000  0.0000000000000000e+000 -5.3782889174896265e-002  0.0000000000000000e+000  1.9115231821465500e-001  0.0000000000000000e+000  0.0000000000000000e+000  0.0000000000000000e+000 -4.0253628203239489e-001  0.0000000000000000e+000  0.0000000000000000e+000  0.0000000000000000e+000  7.5124387355139897e-003  3.7643945801904410e-001  0.0000000000000000e+000  0.0000000000000000e+000  0.0000000000000000e+000  0.0000000000000000e+000  0.0000000000000000e+000  0.0000000000000000e+000  1.1719178263063126e-001  0.0000000000000000e+000  0.0000000000000000e+000  0.0000000000000000e+000  0.0000000000000000e+000  0.0000000000000000e+000  0.0000000000000000e+000 -5.0658962944224617e-002  0.0000000000000000e+000 -4.4192538758183381e-002 -1.5268953286962181e-001  1.8633675150588719e-001 -3.7847281154472848e-002  0.0000000000000000e+000 -5.3653881325189900e-001  0.0000000000000000e+000 -2.5548052277302724e-001
  0.0000000000000000e+000  7.1785726100653036e-002  0.0000000000000000e+000  0.0000000000000000e+000 -1.0005622491458921e-001  0.0000000000000000e+000  0.0000000000000000e+000  0.0000000000000000e+000  0.0000000000000000e+000  0.0000000000000000e+000  0.0000000000000000e+000  0.0000000000000000e+000  0.0000000000000000e+000  0.0000000000000000e+000  0.0000000000000000e+000  0.0000000000000000e+000 -2.4494519512887930e-001  0.0000000000000000e+000  0.0000000000000000e+000 -2.9167149392908803e-001  0.0000000000000000e+000  0.0000000000000000e+000  0.0000000000000000e+000 -2.1667039938285179e-001  4.7263714623572467e-001  0.0000000000000000e+000  0.0000000000000000e+000  1.8426681240371026e-001  3.9183628900091483e-001 -3.2881275147558647e-002  0.0000000000000000e+000  0.0000000000000000e+000  5.2889585920674043e-001  0.0000000000000000e+000  0.0000000000000000e+000 -6.8335200890718567e-002  0.0000000000000000e+000  8.5634359505270111e-002  0.0000000000000000e+000 -2.1465791871167841e-001  0.0000000000000000e+000  1.1036815578684900e-001  0.0000000000000000e+000  0.0000000000000000e+000  0.0000000000000000e+000  0.0000000000000000e+000  0.0000000000000000e+000  0.0000000000000000e+000  1.7569627106759819e-001  0.0000000000000000e+000
  8.3124290139358292e-002  0.0000000000000000e+000  0.0000000000000000e+000  7.0285235133440163e-002  0.0000000000000000e+000  3.0937032891263905e-001  3.5689871122102862e-003  3.8237302149746055e-001  0.0000000000000000e+000  0.0000000000000000e+000  0.0000000000000000e+000  1.3978299889631665e-001  6.3535679978073412e-002  0.0000000000000000e+000  0.0000000000000000e+000 -4.6019455022552780e-002  0.0000000000000000e+000 -2.6036507385459728e-001  0.0000000000000000e+000  0.0000000000000000e+000  0.0000000000000000e+000 -3.3803312172035707e-002  0.0000000000000000e+000  0.0000000000000000e+000  0.0000000000000000e+000  3.8755693596751128e-001  2.3223543329215604e-001  0.0000000000000000e+000  0.0000000000000000e+000  0.0000000000000000e+000  0.0000000000000000e+000  0.0000000000000000e+000  0.0000000000000000e+000 -3.3177361706888925e-001  0.0000000000000000e+000  0.0000000000000000e+000  0.0000000000000000e+000  0.0000000000000000e+000  0.0000000000000000e+000  0.0000000000000000e+000  5.0959067087151599e-001  0.0000000000000000e+000  1.3302178316924634e-001 -1.1238648625878180e-001  1.7498382220778938e-001 -1.0239281452567359e-001  0.0000000000000000e+000 -6.5273470780365869e-002  0.0000000000000000e+000 -4.4856969559807579e-002
 -1.9074484100534125e-001  0.0000000000000000e+000  0.0000000000000000e+000 -2.3499431665056411e-001  0.0000000000000000e+000  2.6574154527221577e-001 -2.5801723207616345e-001 -3.3959749625074279e-003  0.0000000000000000e+000  0.0000000000000000e+000  0.0000000000000000e+000  5.4112428757191980e-002 -1.6081453192455830e-001  0.0000000000000000e+000  0.0000000000000000e+000  4.3471530164373579e-001  0.0000000000000000e+000 -1.1697675360906365e-001  0.0000000000000000e+000  0.0000000000000000e+000  0.0000000000000000e+000 -2.3409370373983107e-001  0.0000000000000000e+000  0.0000000000000000e+000  0.0000000000000000e+000  5.3786268066074908e-002 -1.4094094963985471e-001  0.0000000000000000e+000  0.0000000000000000e+000  0.0000000000000000e+000  0.0000000000000000e+000  0.0000000000000000e+000  0.0000000000000000e+000 -1.1430542120452006e-001  0.0000000000000000e+000  0.0000000000000000e+000  0.0000000000000000e+000  0.0000000000000000e+000  0.0000000000000000e+000  0.0000000000000000e+000 -3.1537947415471812e-001  0.0000000000000000e+000  1.2925177067838625e-001  2.6277034077724137e-001  2.3109310029527597e-001 -3.3497664261236648e-001  0.0000000000000000e+000 -2.5873322557118811e-001  0.0000000000000000e+000  1.7703958819500160e-001
 -3.9216253104304294e-002  0.0000000000000000e+000  0.0000000000000000e+000  2.6794148722655298e-001  0.0000000000000000e+000 -2.2109624566226949e-002 -1.3280692683458384e-001  1.3699135632972589e-001  0.0000000000000000e+000  0.0000000000000000e+000  0.0000000000000000e+000 -7.1879344331831685e-002  3.6801905785586497e-001  0.0000000000000000e+000  0.0000000000000000e+000  5.7980006418743946e-001  0.0000000000000000e+000 -1.0049999690522176e-002  0.0000000000000000e+000  0.0000000000000000e+000  0.0000000000000000e+000  2.7531100517715312e-001  0.0000000000000000e+000  0.0000000000000000e+000  0.0000000000000000e+000  2.4140660504466216e-001 -6.8333523226337636e-002  0.0000000000000000e+000  0.0000000000000000e+000  0.0000000000000000e+000  0.0000000000000000e+000  0.0000000000000000e+000  0.0000000000000000e+000 -5.7490397980926623e-002  0.0000000000000000e+000  0.0000000000000000e+000  0.0000000000000000e+000  0.0000000000000000e+000  0.0000000000000000e+000  0.0000000000000000e+000 -1.6726042329565421e-001  0.0000000000000000e+000 -2.5473243059700523e-001 -1.3579173755042856e-001 -2.7194797237480361e-001 -4.1035769271477118e-002  0.0000000000000000e+000  4.5308738540483312e-002  0.0000000000000000e+000 -2.8610841805240261e-001
  0.0000000000000000e+000  0.0000000000000000e+000  4.7897841489734960e-001  0.0000000000000000e+000  0.0000000000000000e+000  0.0000000000000000e+000  0.0000000000000000e+000  0.0000000000000000e+000 -1.1375665014211682e-001  1.0641307353279755e-002 -1.1861114446036769e-003  0.0000000000000000e+000  0.0000000000000000e+000  9.4364065905762420e-002  4.1957090251151430e-001  0.0000000000000000e+000  0.0000000000000000e+000  0.0000000000000000e+000  5.3360460373852081e-001  0.0000000000000000e+000 -1.7015984479661894e-001  0.0000000000000000e+000  2.6932313065515672e-002  0.0000000000000000e+000  0.0000000000000000e+000  0.0000000000000000e+000  0.0000000000000000e+000  0.0000000000000000e+000  0.0000000000000000e+000  0.0000000000000000e+000  1.2954536989021362e-001  3.3784832967882794e-001  0.0000000000000000e+000  0.0000000000000000e+000 -1.8767784070943144e-001  0.0000000000000000e+000  9.0857666639538370e-002  0.0000000000000000e+000  2.8278961770404165e-001  0.0000000000000000e+000  0.0000000000000000e+000  0.0000000000000000e+000  0.0000000000000000e+000  0.0000000000000000e+000  0.0000000000000000e+000  0.0000000000000000e+000 -6.1603503731611060e-002  0.0000000000000000e+000  0.0000000000000000e+000  0.0000000000000000e+000
  0.0000000000000000e+000  0.0000000000000000e+000 -1.3432188681015730e-001  0.0000000000000000e+000  0.0000000000000000e+000  0.0000000000000000e+000  0.0000000000000000e+000  0.0000000000000000e+000  7.4334993911774505e-002 -3.5848339782878064e-001 -1.6209608765787253e-001  0.0000000000000000e+000  0.0000000000000000e+000  8.1300708369211244e-002  1.5757638159245940e-001  0.0000000000000000e+000  0.0000000000000000e+000  0.0000000000000000e+000 -5.1737174236568970e-002  0.0000000000000000e+000  2.3374463725388550e-001  0.0000000000000000e+000  2.2471864159222130e-001  0.0000000000000000e+000  0.0000000000000000e+000  0.0000000000000000e+000  0.0000000000000000e+000  0.0000000000000000e+000  0.0000000000000000e+000  0.0000000000000000e+000 -4.3385128128148648e-001 -1.6730612507127490e-001  0.0000000000000000e+000  0.0000000000000000e+000 -3.3792341042009627e-001  0.0000000000000000e+000 -3.1905614847463176e-001  0.0000000000000000e+000  4.6050403074703816e-001  0.0000000000000000e+000  0.0000000000000000e+000  0.0000000000000000e+000  0.0000000000000000e+000  0.0000000000000000e+000  0.0000000000000000e+000  0.0000000000000000e+000 -1.9525183285262609e-001  0.0000000000000000e+000  0.0000000000000000e+000  0.0000000000000000e+000
  0.0000000000000000e+000  0.0000000000000000e+000 -2.5747623800287234e-001  0.0000000000000000e+000  0.0000000000000000e+000  0.0000000000000000e+000  0.0000000000000000e+000  0.0000000000000000e+000 -2.5161896446662624e-001 -3.1724001027770588e-001  3.0145481167050869e-001  0.0000000000000000e+000  0.0000000000000000e+000  1.9979087520405309e-001  1.6600821680129671e-001  0.0000000000000000e+000  0.0000000000000000e+000  0.0000000000000000e+000 -1.0132435955505681e-001  0.0000000000000000e+000 -5.4205410757680561e-001  0.0000000000000000e+000 -1.6380997810695047e-003  0.0000000000000000e+000  0.0000000000000000e+000  0.0000000000000000e+000  0.0000000000000000e+000  0.0000000000000000e+000  0.0000000000000000e+000  0.0000000000000000e+000  1.9625491799805622e-001  2.9221377486600864e-002  0.0000000000000000e+000  0.0000000000000000e+000 -1.5337906170434246e-001  0.0000000000000000e+000 -3.5523560965179857e-001  0.0000000000000000e+000 -2.6094773394018972e-001  0.0000000000000000e+000  0.0000000000000000e+000  0.0000000000000000e+000  0.0000000000000000e+000  0.0000000000000000e+000  0.0000000000000000e+000  0.0000000000000000e+000 -2.2389616533075646e-001  0.0000000000000000e+000  0.0000000000000000e+000  0.0000000000000000e+000
  1.8963631593808944e-001  0.0000000000000000e+000  0.0000000000000000e+000  3.9269387155761053e-002  0.0000000000000000e+000 -1.9285726425894389e-001  3.1786124554373735e-001 -1.3373310187091333e-001  0.0000000000000000e+000  0.0000000000000000e+000  0.0000000000000000e+000  4.1244605718155164e-002 -1.2557046035160638e-001  0.0000000000000000e+000  0.0000000000000000e+000  4.0547346866991976e-002  0.0000000000000000e+000  2.0832262582508482e-001  0.0000000000000000e+000  0.0000000000000000e+000  0.0000000000000000e+000  1.6146427138816845e-002  0.0000000000000000e+000  0.0000000000000000e+000  0.0000000000000000e+000 -9.7048566541860934e-002 -3.2232137906277908e-002  0.0000000000000000e+000  0.0000000000000000e+000  0.0000000000000000e+000  0.0000000000000000e+000  0.0000000000000000e+000  0.0000000000000000e+000 -2.3652071853645090e-001  0.0000000000000000e+000  0.0000000000000000e+000  0.0000000000000000e+000  0.0000000000000000e+000  0.0000000000000000e+000  0.0000000000000000e+000  1.6210439535505890e-002  0.0000000000000000e+000  2.0873251215144867e-001 -3.4630605302175710e-002  5.9154054266190564e-003 -6.9235630413117177e-001  0.0000000000000000e+000  1.6890859324325053e-001  0.0000000000000000e+000 -3.5250037566174519e-001
  8.0236993813704610e-002  0.0000000000000000e+000  0.0000000000000000e+000  3.2725067470955710e-001  0.0000000000000000e+000 -5.3067419814816358e-003 -3.3941177281602608e-001  1.8621028279394625e-001  0.0000000000000000e+000  0.0000000000000000e+000  0.0000000000000000e+000  2.7137193903041029e-001  1.2793655951239621e-001  0.0000000000000000e+000  0.0000000000000000e+000 -2.9695048801167756e-001  0.0000000000000000e+000 -2.5867025858559733e-001  0.0000000000000000e+000  0.0000000000000000e+000  0.0000000000000000e+000  4.9246169469039938e-002  0.0000000000000000e+000  0.0000000000000000e+000  0.0000000000000000e+000 -3.2549649547197501e-001  2.1735476543193649e-001  0.0000000000000000e+000  0.0000000000000000e+000  0.0000000000000000e+000  0.0000000000000000e+000  0.0000000000000000e+000  0.0000000000000000e+000 -8.9677159127429115e-002  0.0000000000000000e+000  0.0000000000000000e+000  0.0000000000000000e+000  0.0000000000000000e+000  0.0000000000000000e+000  0.0000000000000000e+000 -3.7040244279042600e-001  0.0000000000000000e+000 -1.6917957861246993e-001 -7.7588084990315526e-002  1.0875540340830696e-001 -2.6714688057838110e-001  0.0000000000000000e+000  2.1819215764589367e-001  0.0000000000000000e+000  1.5863476417682704e-001
  0.0000000000000000e+000  0.0000000000000000e+000 -2.9506130077672732e-001  0.0000000000000000e+000  0.0000000000000000e+000  0.0000000000000000e+000  0.0000000000000000e+000  0.0000000000000000e+000  2.9583296340571652e-001  9.9488143758482528e-002  5.1510807354983212e-001  0.0000000000000000e+000  0.0000000000000000e+000  6.0226740943592955e-002  3.1261510180392338e-001  0.0000000000000000e+000  0.0000000000000000e+000  0.0000000000000000e+000  1.0627897753167870e-001  0.0000000000000000e+000  3.3795791672556141e-001  0.0000000000000000e+000  8.4127639095412987e-002  0.0000000000000000e+000  0.0000000000000000e+000  0.0000000000000000e+000  0.0000000000000000e+000  0.0000000000000000e+000  0.0000000000000000e+000  0.0000000000000000e+000  6.0171245676683922e-002 -4.5833805892842673e-002  0.0000000000000000e+000  0.0000000000000000e+000 -3.9887152104915641e-001  0.0000000000000000e+000  3.2710438340728742e-001  0.0000000000000000e+000 -2.0949227995453604e-001  0.0000000000000000e+000  0.0000000000000000e+000  0.0000000000000000e+000  0.0000000000000000e+000  0.0000000000000000e+000  0.0000000000000000e+000  0.0000000000000000e+000  2.3230843312955468e-002  0.0000000000000000e+000  0.0000000000000000e+000  0.0000000000000000e+000
  0.0000000000000000e+000  0.0000000000000000e+000  9.4279285091262294e-004  0.0000000000000000e+000  0.0000000000000000e+000  0.0000000000000000e+000  0.0000000000000000e+000  0.0000000000000000e+000 -6.0813980101573872e-001 -3.1098046105461935e-001  3.1108407439612845e-001  0.0000000000000000e+000  0.0000000000000000e+000  3.6973993960705984e-002 -1.0676732578902738e-001  0.0000000000000000e+000  0.0000000000000000e+000  0.0000000000000000e+000  2.1607998263883885e-001  0.0000000000000000e+000  3.7050661071170399e-001  0.0000000000000000e+000 -2.0164461397055580e-001  0.0000000000000000e+000  0.0000000000000000e+000  0.0000000000000000e+000  0.0000000000000000e+000  0.0000000000000000e+000  0.0000000000000000e+000  0.0000000000000000e+000  8.0740888026247792e-002 -2.3259996726368318e-001  0.0000000000000000e+000  0.0000000000000000e+000  1.0413269329933028e-001  0.0000000000000000e+000 -9.4637445553841237e-003  0.0000000000000000e+000  1.3261287798687138e-001  0.0000000000000000e+000  0.0000000000000000e+000  0.0000000000000000e+000  0.0000000000000000e+000  0.0000000000000000e+000  0.0000000000000000e+000  0.0000000000000000e+000  3.3188726655493134e-001  0.0000000000000000e+000  0.0000000000000000e+000  0.0000000000000000e+000
  3.3449987476721753e-002  0.0000000000000000e+000  0.0000000000000000e+000 -1.2818421476643960e-001  0.0000000000000000e+000 -1.8571396186402631e-001 -8.5768905782364582e-002 -1.1742530564603830e-001  0.0000000000000000e+000  0.0000000000000000e+000  0.0000000000000000e+000  4.2214784156492380e-001  4.1762625391543295e-002  0.0000000000000000e+000  0.0000000000000000e+000  1.1329462167144497e-001  0.0000000000000000e+000 -3.2326124752926017e-001  0.0000000000000000e+000  0.0000000000000000e+000  0.0000000000000000e+000  1.1394634164862311e-001  0.0000000000000000e+000  0.0000000000000000e+000  0.0000000000000000e+000 -2.3150222802177681e-001 -1.8057826021523291e-001  0.0000000000000000e+000  0.0000000000000000e+000  0.0000000000000000e+000  0.0000000000000000e+000  0.0000000000000000e+000  0.0000000000000000e+000  4.4555739052340532e-002  0.0000000000000000e+000  0.0000000000000000e+000  0.0000000000000000e+000  0.0000000000000000e+000  0.0000000000000000e+000  0.0000000000000000e+000  1.5216517595942575e-001  0.0000000000000000e+000 -4.0818603556572006e-002  1.8294775271651928e-001  3.7352375445017155e-001  2.3539927186081461e-001  0.0000000000000000e+000 -3.4940941693444555e-002  0.0000000000000000e+000 -5.2336800273140593e-001
  0.0000000000000000e+000  2.8405022415605330e-001  0.0000000000000000e+000  0.0000000000000000e+000 -2.9199953032334569e-001  0.0000000000000000e+000  0.0000000000000000e+000  0.0000000000000000e+000  0.0000000000000000e+000  0.0000000000000000e+000  0.0000000000000000e+000  0.0000000000000000e+000  0.0000000000000000e+000  0.0000000000000000e+000  0.0000000000000000e+000  0.0000000000000000e+000  5.0798103104006820e-001  0.0000000000000000e+000  0.0000000000000000e+000 -1.1135809510116619e-001  0.0000000000000000e+000  0.0000000000000000e+000  0.0000000000000000e+000  2.9526776303498525e-001  7.7823535447130970e-002  0.0000000000000000e+000  0.0000000000000000e+000 -1.2289690947594242e-001 -2.3027930656670895e-001 -4.4357196538774790e-001  0.0000000000000000e+000  0.0000000000000000e+000  2.0473839746619149e-001  0.0000000000000000e+000  0.0000000000000000e+000  6.9943663672924442e-002  0.0000000000000000e+000 -3.5993924277344477e-002  0.0000000000000000e+000 -8.2915628633991982e-003  0.0000000000000000e+000 -3.4412791873769895e-002  0.0000000000000000e+000  0.0000000000000000e+000  0.0000000000000000e+000  0.0000000000000000e+000  0.0000000000000000e+000  0.0000000000000000e+000  3.9512030883123106e-001  0.0000000000000000e+000
  5.0715813560128575e-001  0.0000000000000000e+000  0.0000000000000000e+000 -1.2535714467130013e-001  0.0000000000000000e+000  2.6789322392929832e-002 -4.5102782792071736e-002  1.3443019018631219e-001  0.0000000000000000e+000  0.0000000000000000e+000  0.0000000000000000e+000  9.0034857624277362e-002 -2.6527105017795238e-001  0.0000000000000000e+000  0.0000000000000000e+000 -5.1260697011526753e-002  0.0000000000000000e+000 -4.9065204653025468e-002  0.0000000000000000e+000  0.0000000000000000e+000  0.0000000000000000e+000 -5.2658893824454295e-002  0.0000000000000000e+000  0.0000000000000000e+000  0.0000000000000000e+000 -3.6825940919354663e-002  1.6853881108235017e-001  0.0000000000000000e+000  0.0000000000000000e+000  0.0000000000000000e+000  0.0000000000000000e+000  0.0000000000000000e+000  0.0000000000000000e+000 -6.9859841674253131e-002  0.0000000000000000e+000  0.0000000000000000e+000  0.0000000000000000e+000  0.0000000000000000e+000  0.0000000000000000e+000  0.0000000000000000e+000 -4.6932045049180915e-002  0.0000000000000000e+000 -3.0998780331370107e-001  3.2836538397160414e-001 -4.6957377291346591e-001  2.2138874726702895e-004  0.0000000000000000e+000 -3.7196673989821050e-001  0.0000000000000000e+000 -1.4265411775605902e-001
  0.0000000000000000e+000  0.0000000000000000e+000 -2.4000602349867745e-001  0.0000000000000000e+000  0.0000000000000000e+000  0.0000000000000000e+000  0.0000000000000000e+000  0.0000000000000000e+000 -4.4076130249006862e-001  5.1482446703298956e-001 -2.4683661168219717e-001  0.0000000000000000e+000  0.0000000000000000e+000  3.0747330603170898e-002  2.2691453207611397e-002  0.0000000000000000e+000  0.0000000000000000e+000  0.0000000000000000e+000  2.6948583101079326e-001  0.0000000000000000e+000  7.6158669548784239e-002  0.0000000000000000e+000 -2.0399684125237744e-001  0.0000000000000000e+000  0.0000000000000000e+000  0.0000000000000000e+000  0.0000000000000000e+000  0.0000000000000000e+000  0.0000000000000000e+000  0.0000000000000000e+000 -2.2543606957597351e-001 -1.5567051167460647e-001  0.0000000000000000e+000  0.0000000000000000e+000 -1.7932661126320948e-001  0.0000000000000000e+000 -1.8516144906401327e-002  0.0000000000000000e+000 -1.8864235511270880e-001  0.0000000000000000e+000  0.0000000000000000e+000  0.0000000000000000e+000  0.0000000000000000e+000  0.0000000000000000e+000  0.0000000000000000e+000  0.0000000000000000e+000 -3.9688124364158711e-001  0.0000000000000000e+000  0.0000000000000000e+000  0.0000000000000000e+000
  0.0000000000000000e+000 -1.1451188799232181e-003  0.0000000000000000e+000  0.0000000000000000e+000  1.9303843935745850e-002  0.0000000000000000e+000  0.0000000000000000e+000  0.0000000000000000e+000  0.0000000000000000e+000  0.0000000000000000e+000  0.0000000000000000e+000  0.0000000000000000e+000  0.0000000000000000e+000  0.0000000000000000e+000  0.0000000000000000e+000  0.0000000000000000e+000  7.9903974364553515e-002  0.0000000000000000e+000  0.0000000000000000e+000 -1.4432971946534667e-001  0.0000000000000000e+000  0.0000000000000000e+000  0.0000000000000000e+000  2.8507334293870557e-001  3.0417062230453851e-001  0.0000000000000000e+000  0.0000000000000000e+000 -5.7872257480669398e-001  3.2590580967777971e-001  7.8692443713309149e-002  0.0000000000000000e+000  0.0000000000000000e+000 -7.9348730448173282e-002  0.0000000000000000e+000  0.0000000000000000e+000  2.2255241287245042e-001  0.0000000000000000e+000  3.6203989863443475e-001  0.0000000000000000e+000  2.9549479763534237e-001  0.0000000000000000e+000  1.1671136173874548e-001  0.0000000000000000e+000  0.0000000000000000e+000  0.0000000000000000e+000  0.0000000000000000e+000  0.0000000000000000e+000  0.0000000000000000e+000 -2.5191157135687298e-001  0.0000000000000000e+000
  0.0000000000000000e+000  0.0000000000000000e+000  2.7030151605934505e-001  0.0000000000000000e+000  0.0000000000000000e+000  0.0000000000000000e+000  0.0000000000000000e+000  0.0000000000000000e+000 -1.7392121138778643e-001  8.3616082674951325e-002  7.5918116856352663e-002  0.0000000000000000e+000  0.0000000000000000e+000  1.8115743234243945e-001  4.3959820363646196e-001  0.0000000000000000e+000  0.0000000000000000e+000  0.0000000000000000e+000 -3.5587893782688623e-001  0.0000000000000000e+000  2.8763342332160791e-001  0.0000000000000000e+000  2.2751450130899215e-002  0.0000000000000000e+000  0.0000000000000000e+000  0.0000000000000000e+000  0.0000000000000000e+000  0.0000000000000000e+000  0.0000000000000000e+000  0.0000000000000000e+000 -3.6757792140203782e-001  2.9726211707612665e-001  0.0000000000000000e+000  0.0000000000000000e+000  2.4586940123373280e-001  0.0000000000000000e+000 -2.0044627418352481e-001  0.0000000000000000e+000 -3.4157493547377749e-001  0.0000000000000000e+000  0.0000000000000000e+000  0.0000000000000000e+000  0.0000000000000000e+000  0.0000000000000000e+000  0.0000000000000000e+000  0.0000000000000000e+000  8.4770640482464063e-002  0.0000000000000000e+000  0.0000000000000000e+000  0.0000000000000000e+000
 -1.9975478837160859e-001  0.0000000000000000e+000  0.0000000000000000e+000  4.8630275167590287e-001  0.0000000000000000e+000 -7.2418328057558962e-002 -1.0161897318334134e-001 -2.6964130778172387e-004  0.0000000000000000e+000  0.0000000000000000e+000  0.0000000000000000e+000  5.8808043069003384e-002 -2.4410630716674112e-001  0.0000000000000000e+000  0.0000000000000000e+000  2.1372736262018160e-001  0.0000000000000000e+000 -1.5892933411768470e-001  0.0000000000000000e+000  0.0000000000000000e+000  0.0000000000000000e+000 -1.0846683007796058e-001  0.0000000000000000e+000  0.0000000000000000e+000  0.0000000000000000e+000 -3.4832944496539175e-001 -5.2112469824898103e-002  0.0000000000000000e+000  0.0000000000000000e+000  0.0000000000000000e+000  0.0000000000000000e+000  0.0000000000000000e+000  0.0000000000000000e+000 -9.8148046896633589e-002  0.0000000000000000e+000  0.0000000000000000e+000  0.0000000000000000e+000  0.0000000000000000e+000  0.0000000000000000e+000  0.0000000000000000e+000  2.4680072691769478e-001  0.0000000000000000e+000  4.2786778669429415e-001  8.0948777534307528e-002 -3.9529417629296376e-001  1.2328212390091840e-001  0.0000000000000000e+000 -4.7281633654969638e-002  0.0000000000000000e+000  6.6179230499710195e-002
  0.0000000000000000e+000  0.0000000000000000e+000 -1.4524471389112614e-001  0.0000000000000000e+000  0.0000000000000000e+000  0.0000000000000000e+000  0.0000000000000000e+000  0.0000000000000000e+000 -4.3663232844415083e-002  3.1288610976648074e-001  8.2539423562328795e-002  0.0000000000000000e+000  0.0000000000000000e+000  8.1381809627809776e-002  3.8594040820634590e-001  0.0000000000000000e+000  0.0000000000000000e+000  0.0000000000000000e+000 -3.9457901345909130e-001  0.0000000000000000e+000 -2.4448891905813874e-001  0.0000000000000000e+000 -3.7370235249509492e-001  0.0000000000000000e+000  0.0000000000000000e+000  0.0000000000000000e+000  0.0000000000000000e+000  0.0000000000000000e+000  0.0000000000000000e+000  0.0000000000000000e+000  3.5320682530601312e-002 -2.0605774239550337e-001  0.0000000000000000e+000  0.0000000000000000e+000  5.5150574247735694e-002  0.0000000000000000e+000  1.2584011208720813e-001  0.0000000000000000e+000  5.1591321539991475e-001  0.0000000000000000e+000  0.0000000000000000e+000  0.0000000000000000e+000  0.0000000000000000e+000  0.0000000000000000e+000  0.0000000000000000e+000  0.0000000000000000e+000  1.8122371941311477e-001  0.0000000000000000e+000  0.0000000000000000e+000  0.0000000000000000e+000
  0.0000000000000000e+000 -2.0226348269724581e-003  0.0000000000000000e+000  0.0000000000000000e+000  2.4217235528304501e-001  0.0000000000000000e+000  0.0000000000000000e+000  0.0000000000000000e+000  0.0000000000000000e+000  0.0000000000000000e+000  0.0000000000000000e+000  0.0000000000000000e+000  0.0000000000000000e+000  0.0000000000000000e+000  0.0000000000000000e+000  0.0000000000000000e+000  1.2655704910448046e-001  0.0000000000000000e+000  0.0000000000000000e+000  2.7165532932978496e-002  0.0000000000000000e+000  0.0000000000000000e+000  0.0000000000000000e+000  6.0839255120083077e-003  3.5016476024469223e-001  0.0000000000000000e+000  0.0000000000000000e+000  5.6892215468030038e-001 -2.7920189050680649e-001 -2.1884626173038693e-001  0.0000000000000000e+000  0.0000000000000000e+000  4.8279330615392316e-002  0.0000000000000000e+000  0.0000000000000000e+000  1.6778120335471147e-001  0.0000000000000000e+000  1.9793461835697240e-001  0.0000000000000000e+000  4.2967179037902370e-001  0.0000000000000000e+000  9.2988195170892962e-002  0.0000000000000000e+000  0.0000000000000000e+000  0.0000000000000000e+000  0.0000000000000000e+000  0.0000000000000000e+000  0.0000000000000000e+000 -2.9916123068001577e-001  0.0000000000000000e+000
  0.0000000000000000e+000  5.6159356156643671e-002  0.0000000000000000e+000  0.0000000000000000e+000  5.5757829219302425e-002  0.0000000000000000e+000  0.0000000000000000e+000  0.0000000000000000e+000  0.0000000000000000e+000  0.0000000000000000e+000  0.0000000000000000e+000  0.0000000000000000e+000  0.0000000000000000e+000  0.0000000000000000e+000  0.0000000000000000e+000  0.0000000000000000e+000 -1.7628065464291576e-002  0.0000000000000000e+000  0.0000000000000000e+000 -3.5246300139166531e-001  0.0000000000000000e+000  0.0000000000000000e+000  0.0000000000000000e+000  1.1802888756110644e-001  2.0225289745710892e-001  0.0000000000000000e+000  0.0000000000000000e+000 -3.8357587173636173e-002 -4.3734495873713958e-001  3.1236465429786303e-001  0.0000000000000000e+000  0.0000000000000000e+000 -1.0874890391795095e-001  0.0000000000000000e+000  0.0000000000000000e+000  3.3593884234571175e-001  0.0000000000000000e+000 -2.2992325861724799e-001  0.0000000000000000e+000 -4.2477022179872015e-001  0.0000000000000000e+000  3.8973682429170925e-001  0.0000000000000000e+000  0.0000000000000000e+000  0.0000000000000000e+000  0.0000000000000000e+000  0.0000000000000000e+000  0.0000000000000000e+000 -1.1905947822770604e-001  0.0000000000000000e+000
 -5.3437810579274447e-001  0.0000000000000000e+000  0.0000000000000000e+000 -3.1563362449626597e-001  0.0000000000000000e+000 -1.6142518387336674e-001  4.9840323677368681e-002 -1.1031731077432877e-001  0.0000000000000000e+000  0.0000000000000000e+000  0.0000000000000000e+000 -6.0366970024896958e-002  2.1055113481600152e-001  0.0000000000000000e+000  0.0000000000000000e+000 -6.2508969455958990e-002  0.0000000000000000e+000 -1.9298087821701757e-001  0.0000000000000000e+000  0.0000000000000000e+000  0.0000000000000000e+000  2.3324053227141171e-002  0.0000000000000000e+000  0.0000000000000000e+000  0.0000000000000000e+000 -6.8796816081271417e-002  3.2521608642885230e-001  0.0000000000000000e+000  0.0000000000000000e+000  0.0000000000000000e+000  0.0000000000000000e+000  0.0000000000000000e+000  0.0000000000000000e+000 -1.7034162664357219e-001  0.0000000000000000e+000  0.0000000000000000e+000  0.0000000000000000e+000  0.0000000000000000e+000  0.0000000000000000e+000  0.0000000000000000e+000  2.0581021754042825e-001  0.0000000000000000e+000 -2.2814874163541876e-001  3.4834125457973442e-001 -2.6241415933203383e-001 -1.7846686721291349e-001  0.0000000000000000e+000  1.6747133980654330e-001  0.0000000000000000e+000  2.0250511113164296e-002
  1.3585121907446235e-001  0.0000000000000000e+000  0.0000000000000000e+000  3.1914318645454148e-001  0.0000000000000000e+000 -8.6762579415610427e-002  1.0444431515539254e-001 -1.5626358438583543e-001  0.0000000000000000e+000  0.0000000000000000e+000  0.0000000000000000e+000  1.9800817068386840e-002  2.0952076767886532e-001  0.0000000000000000e+000  0.0000000000000000e+000 -6.4086508699349121e-002  0.0000000000000000e+000 -2.6752051182743891e-001  0.0000000000000000e+000  0.0000000000000000e+000  0.0000000000000000e+000 -9.6072661744441429e-002  0.0000000000000000e+000  0.0000000000000000e+000  0.0000000000000000e+000  2.6335837795631800e-001 -2.0604101864252136e-001  0.0000000000000000e+000  0.0000000000000000e+000  0.0000000000000000e+000  0.0000000000000000e+000  0.0000000000000000e+000  0.0000000000000000e+000  5.4585547188213879e-001  0.0000000000000000e+000  0.0000000000000000e+000  0.0000000000000000e+000  0.0000000000000000e+000  0.0000000000000000e+000  0.0000000000000000e+000  2.0107215593644856e-001  0.0000000000000000e+000 -6.4173818348992551e-002  3.3009662097202846e-001  8.1574990376541631e-003 -3.2297873556840040e-001  0.0000000000000000e+000 -6.9456857139847339e-002  0.0000000000000000e+000  1.8749734128192186e-001
  0.0000000000000000e+000 -4.7120162354786815e-001  0.0000000000000000e+000  0.0000000000000000e+000 -1.0240797553754753e-002  0.0000000000000000e+000  0.0000000000000000e+000  0.0000000000000000e+000  0.0000000000000000e+000  0.0000000000000000e+000  0.0000000000000000e+000  0.0000000000000000e+000  0.0000000000000000e+000  0.0000000000000000e+000  0.0000000000000000e+000  0.0000000000000000e+000  4.8567095781989222e-001  0.0000000000000000e+000  0.0000000000000000e+000 -1.2310168746106490e-001  0.0000000000000000e+000  0.0000000000000000e+000  0.0000000000000000e+000 -3.6924628676131682e-001  2.1250049635742202e-003  0.0000000000000000e+000  0.0000000000000000e+000  7.4660527402633028e-002  3.8406447719577297e-002  5.6641526077099207e-002  0.0000000000000000e+000  0.0000000000000000e+000 -2.4939855396426833e-001  0.0000000000000000e+000  0.0000000000000000e+000 -5.3509313632517375e-004  0.0000000000000000e+000  4.4805177592742723e-001  0.0000000000000000e+000 -2.1630458182729320e-001  0.0000000000000000e+000  1.2652572572952789e-001  0.0000000000000000e+000  0.0000000000000000e+000  0.0000000000000000e+000  0.0000000000000000e+000  0.0000000000000000e+000  0.0000000000000000e+000  2.3341433754420987e-001  0.0000000000000000e+000
  0.0000000000000000e+000  1.9116826396089184e-001  0.0000000000000000e+000  0.0000000000000000e+000  2.0616743247390854e-002  0.0000000000000000e+000  0.0000000000000000e+000  0.0000000000000000e+000  0.0000000000000000e+000  0.0000000000000000e+000  0.0000000000000000e+000  0.0000000000000000e+000  0.0000000000000000e+000  0.0000000000000000e+000  0.0000000000000000e+000  0.0000000000000000e+000 -1.5292550327717458e-001  0.0000000000000000e+000  0.0000000000000000e+000 -6.4822428986712921e-002  0.0000000000000000e+000  0.0000000000000000e+000  0.0000000000000000e+000 -1.0520537790981568e-002 -1.1894453743209597e-001  0.0000000000000000e+000  0.0000000000000000e+000  2.3876058936883943e-001  4.3795430421346293e-001 -3.1234058925169866e-001  0.0000000000000000e+000  0.0000000000000000e+000 -4.7533845034449340e-001  0.0000000000000000e+000  0.0000000000000000e+000  5.1915741535991833e-001  0.0000000000000000e+000 -1.2130075662059964e-001  0.0000000000000000e+000 -2.2437858343017269e-002  0.0000000000000000e+000  1.2525059902620697e-001  0.0000000000000000e+000  0.0000000000000000e+000  0.0000000000000000e+000  0.0000000000000000e+000  0.0000000000000000e+000  0.0000000000000000e+000  2.2009011788623722e-001  0.0000000000000000e+000
  0.0000000000000000e+000  2.8768372602161146e-001  0.0000000000000000e+000  0.0000000000000000e+000  6.2591345331939711e-003  0.0000000000000000e+000  0.0000000000000000e+000  0.0000000000000000e+000  0.0000000000000000e+000  0.0000000000000000e+000  0.0000000000000000e+000  0.0000000000000000e+000  0.0000000000000000e+000  0.0000000000000000e+000  0.0000000000000000e+000  0.0000000000000000e+000 -2.8683395750716867e-001  0.0000000000000000e+000  0.0000000000000000e+000 -3.0273412987847614e-001  0.0000000000000000e+000  0.0000000000000000e+000  0.0000000000000000e+000  1.0406509536722471e-001 -3.5456762216844179e-001  0.0000000000000000e+000  0.0000000000000000e+000  4.1973882688071659e-002 -1.4765961364291078e-001 -1.6328945685569363e-001  0.0000000000000000e+000  0.0000000000000000e+000 -1.0264188248012812e-001  0.0000000000000000e+000  0.0000000000000000e+000 -3.9035583492162651e-001  0.0000000000000000e+000  4.7242538406780105e-001  0.0000000000000000e+000  2.4504632268021669e-002  0.0000000000000000e+000  4.1164546825825904e-001  0.0000000000000000e+000  0.0000000000000000e+000  0.0000000000000000e+000  0.0000000000000000e+000  0.0000000000000000e+000  0.0000000000000000e+000  1.8698146518510796e-002  0.0000000000000000e+000
  0.0000000000000000e+000  0.0000000000000000e+000 -3.2258124511306130e-001  0.0000000000000000e+000  0.0000000000000000e+000  0.0000000000000000e+000  0.0000000000000000e+000  0.0000000000000000e+000 -2.1624443287034475e-001 -2.9353812520800793e-001 -3.4452191990445032e-002  0.0000000000000000e+000  0.0000000000000000e+000 -2.3572917182831460e-001  1.2911047054781122e-001  0.0000000000000000e+000  0.0000000000000000e+000  0.0000000000000000e+000 -9.7143458989112974e-002  0.0000000000000000e+000  3.8759130590769637e-002  0.0000000000000000e+000  9.3149430292953583e-002  0.0000000000000000e+000  0.0000000000000000e+000  0.0000000000000000e+000  0.0000000000000000e+000  0.0000000000000000e+000  0.0000000000000000e+000  0.0000000000000000e+000 -4.5113989499238241e-002  3.3959111133143477e-001  0.0000000000000000e+000  0.0000000000000000e+000  3.3462790761694178e-001  0.0000000000000000e+000  5.1751136962426803e-001  0.0000000000000000e+000  1.4069425452419176e-001  0.0000000000000000e+000  0.0000000000000000e+000  0.0000000000000000e+000  0.0000000000000000e+000  0.0000000000000000e+000  0.0000000000000000e+000  0.0000000000000000e+000 -3.9118829785091602e-001  0.0000000000000000e+000  0.0000000000000000e+000  0.0000000000000000e+000
  0.0000000000000000e+000  0.0000000000000000e+000  2.4444948357079496e-001  0.0000000000000000e+000  0.0000000000000000e+000  0.0000000000000000e+000  0.0000000000000000e+000  0.0000000000000000e+000 -2.7447034041973217e-001 -1.6191459066212763e-001 -2.8410915598911335e-001  0.0000000000000000e+000  0.0000000000000000e+000 -2.1934363790406292e-001  1.6779089377965897e-001  0.0000000000000000e+000  0.0000000000000000e+000  0.0000000000000000e+000 -2.4314803064704416e-001  0.0000000000000000e+000 -1.8959938454227354e-001  0.0000000000000000e+000  2.6028319503576780e-001  0.0000000000000000e+000  0.0000000000000000e+000  0.0000000000000000e+000  0.0000000000000000e+000  0.0000000000000000e+000  0.0000000000000000e+000  0.0000000000000000e+000 -4.2106378469509251e-002 -3.5061989788192599e-001  0.0000000000000000e+000  0.0000000000000000e+000 -3.5986691513383912e-001  0.0000000000000000e+000  3.9370543233051936e-001  0.0000000000000000e+000 -2.5703290303955362e-001  0.0000000000000000e+000  0.0000000000000000e+000  0.0000000000000000e+000  0.0000000000000000e+000  0.0000000000000000e+000  0.0000000000000000e+000  0.0000000000000000e+000  2.0883761456925293e-001  0.0000000000000000e+000  0.0000000000000000e+000  0.0000000000000000e+000
  0.0000000000000000e+000  7.0317340824256711e-002  0.0000000000000000e+000  0.0000000000000000e+000  6.3424841332781134e-001  0.0000000000000000e+000  0.0000000000000000e+000  0.0000000000000000e+000  0.0000000000000000e+000  0.0000000000000000e+000  0.0000000000000000e+000  0.0000000000000000e+000  0.0000000000000000e+000  0.0000000000000000e+000  0.0000000000000000e+000  0.0000000000000000e+000  2.4070884289744499e-001  0.0000000000000000e+000  0.0000000000000000e+000 -3.2459507979105517e-001  0.0000000000000000e+000  0.0000000000000000e+000  0.0000000000000000e+000  1.2576597078098850e-001  3.2642451416982049e-002  0.0000000000000000e+000  0.0000000000000000e+000  2.4942054218869445e-002  1.7332253729616387e-001  2.0093045113670782e-001  0.0000000000000000e+000  0.0000000000000000e+000 -6.6089204591982934e-002  0.0000000000000000e+000  0.0000000000000000e+000 -3.0619557537596626e-001  0.0000000000000000e+000 -2.9877554389175853e-001  0.0000000000000000e+000  2.2935816166671327e-001  0.0000000000000000e+000  1.3814897985128210e-002  0.0000000000000000e+000  0.0000000000000000e+000  0.0000000000000000e+000  0.0000000000000000e+000  0.0000000000000000e+000  0.0000000000000000e+000  3.1839737586516847e-001  0.0000000000000000e+000
  3.6975164657190612e-002  0.0000000000000000e+000  0.0000000000000000e+000 -1.6089662456431458e-001  0.0000000000000000e+000  6.5954154132862652e-002 -4.4002845774723653e-001  3.9469250206741890e-001  0.0000000000000000e+000  0.0000000000000000e+000  0.0000000000000000e+000 -2.1662425745626751e-001  3.8740569798131043e-002  0.0000000000000000e+000  0.0000000000000000e+000 -5.7416889105567047e-002  0.0000000000000000e+000  2.2874004685082713e-001  0.0000000000000000e+000  0.0000000000000000e+000  0.0000000000000000e+000 -1.0254609021954418e-001  0.0000000000000000e+000  0.0000000000000000e+000  0.0000000000000000e+000 -4.0773322306178736e-002  6.5254945745473469e-002  0.0000000000000000e+000  0.0000000000000000e+000  0.0000000000000000e+000  0.0000000000000000e+000  0.0000000000000000e+000  0.0000000000000000e+000  3.8617711622871059e-001  0.0000000000000000e+000  0.0000000000000000e+000  0.0000000000000000e+000  0.0000000000000000e+000  0.0000000000000000e+000  0.0000000000000000e+000  9.0114126248721019e-002  0.0000000000000000e+000  2.7550219701033907e-001  2.3204900185865951e-001 -4.6470305610090697e-002 -6.8426369863267750e-002  0.0000000000000000e+000  3.2274304468530413e-001  0.0000000000000000e+000 -3.1701690168025010e-001
  0.0000000000000000e+000  0.0000000000000000e+000 -4.5293880448269458e-001  0.0000000000000000e+000  0.0000000000000000e+000  0.0000000000000000e+000  0.0000000000000000e+000  0.0000000000000000e+000 -4.3979134077562314e-002 -3.1165191346799560e-002 -5.3329093436004305e-001  0.0000000000000000e+000  0.0000000000000000e+000  2.8589111867778771e-001  1.7151025103499670e-001  0.0000000000000000e+000  0.0000000000000000e+000  0.0000000000000000e+000  7.4953991242602672e-002  0.0000000000000000e+000  1.2752098995416611e-001  0.0000000000000000e+000  1.0809754410976313e-001  0.0000000000000000e+000  0.0000000000000000e+000  0.0000000000000000e+000  0.0000000000000000e+000  0.0000000000000000e+000  0.0000000000000000e+000  0.0000000000000000e+000  3.1509030159422474e-001  2.6412412267944102e-001  0.0000000000000000e+000  0.0000000000000000e+000 -4.3917585430678759e-002  0.0000000000000000e+000 -5.8844216783427550e-002  0.0000000000000000e+000 -5.2726197631629765e-002  0.0000000000000000e+000  0.0000000000000000e+000  0.0000000000000000e+000  0.0000000000000000e+000  0.0000000000000000e+000  0.0000000000000000e+000  0.0000000000000000e+000  4.3082781508182832e-001  0.0000000000000000e+000  0.0000000000000000e+000  0.0000000000000000e+000
  0.0000000000000000e+000 -2.7220353639155204e-003  0.0000000000000000e+000  0.0000000000000000e+000  4.9509237666227079e-001  0.0000000000000000e+000  0.0000000000000000e+000  0.0000000000000000e+000  0.0000000000000000e+000  0.0000000000000000e+000  0.0000000000000000e+000  0.0000000000000000e+000  0.0000000000000000e+000  0.0000000000000000e+000  0.0000000000000000e+000  0.0000000000000000e+000 -2.2430356626022488e-001  0.0000000000000000e+000  0.0000000000000000e+000 -1.9128380490456195e-001  0.0000000000000000e+000  0.0000000000000000e+000  0.0000000000000000e+000 -9.8345349592843176e-002 -5.5157151279890557e-002  0.0000000000000000e+000  0.0000000000000000e+000 -2.1272421517649695e-001 -2.2787133315522456e-001 -2.7351894785704900e-001  0.0000000000000000e+000  0.0000000000000000e+000  1.0220681686278814e-001  0.0000000000000000e+000  0.0000000000000000e+000  2.5106191963122393e-001  0.0000000000000000e+000  2.6823614842907084e-001  0.0000000000000000e+000 -2.3991173542711935e-001  0.0000000000000000e+000 -5.2636512384216849e-001  0.0000000000000000e+000  0.0000000000000000e+000  0.0000000000000000e+000  0.0000000000000000e+000  0.0000000000000000e+000  0.0000000000000000e+000  5.6780616959063682e-002  0.0000000000000000e+000
  0.0000000000000000e+000  0.0000000000000000e+000 -2.1245327321264648e-001  0.0000000000000000e+000  0.0000000000000000e+000  0.0000000000000000e+000  0.0000000000000000e+000  0.0000000000000000e+000  2.0147423064660225e-001 -1.8604416681605987e-001 -3.5732608407110171e-002  0.0000000000000000e+000  0.0000000000000000e+000 -3.7956187336188962e-001  2.2383227749793308e-001  0.0000000000000000e+000  0.0000000000000000e+000  0.0000000000000000e+000  3.8003818014109136e-001  0.0000000000000000e+000 -2.6411011207582014e-001  0.0000000000000000e+000 -3.0296201435140502e-001  0.0000000000000000e+000  0.0000000000000000e+000  0.0000000000000000e+000  0.0000000000000000e+000  0.0000000000000000e+000  0.0000000000000000e+000  0.0000000000000000e+000 -4.6278863937462472e-001 -2.3625622034395347e-002  0.0000000000000000e+000  0.0000000000000000e+000  1.4275381468342457e-001  0.0000000000000000e+000 -5.9904988166823346e-002  0.0000000000000000e+000 -1.7925966777968283e-001  0.0000000000000000e+000  0.0000000000000000e+000  0.0000000000000000e+000  0.0000000000000000e+000  0.0000000000000000e+000  0.0000000000000000e+000  0.0000000000000000e+000  3.2773838858786725e-001  0.0000000000000000e+000  0.0000000000000000e+000  0.0000000000000000e+000
  0.0000000000000000e+000  2.3752368857632988e-003  0.0000000000000000e+000  0.0000000000000000e+000  1.7195848086016910e-001  0.0000000000000000e+000  0.0000000000000000e+000  0.0000000000000000e+000  0.0000000000000000e+000  0.0000000000000000e+000  0.0000000000000000e+000  0.0000000000000000e+000  0.0000000000000000e+000  0.0000000000000000e+000  0.0000000000000000e+000  0.0000000000000000e+000 -2.4523630526657172e-001  0.0000000000000000e+000  0.0000000000000000e+000  5.7803031048771869e-001  0.0000000000000000e+000  0.0000000000000000e+000  0.0000000000000000e+000  2.6587427157766430e-001  3.2393772959197670e-001  0.0000000000000000e+000  0.0000000000000000e+000 -1.2810154210143886e-002 -1.3691887040942957e-001  1.4932535922792092e-001  0.0000000000000000e+000  0.0000000000000000e+000 -1.0493051942674737e-001  0.0000000000000000e+000  0.0000000000000000e+000 -1.5554477099525760e-002  0.0000000000000000e+000  2.3343191608898933e-001  0.0000000000000000e+000 -8.8235648647206691e-002  0.0000000000000000e+000  1.4625972895084102e-001  0.0000000000000000e+000  0.0000000000000000e+000  0.0000000000000000e+000  0.0000000000000000e+000  0.0000000000000000e+000  0.0000000000000000e+000  5.1420888727634884e-001  0.0000000000000000e+000
  0.0000000000000000e+000  0.0000000000000000e+000 -1.7396939807591139e-001  0.0000000000000000e+000  0.0000000000000000e+000  0.0000000000000000e+000  0.0000000000000000e+000  0.0000000000000000e+000 -2.5064936500418483e-001  3.3532215518642117e-001  2.8047367875812579e-001  0.0000000000000000e+000  0.0000000000000000e+000 -1.2126473532487383e-001 -2.4853837515401989e-001  0.0000000000000000e+000  0.0000000000000000e+000  0.0000000000000000e+000  2.4787644596761110e-003  0.0000000000000000e+000 -2.2889602255348440e-001  0.0000000000000000e+000  5.0777243597569088e-001  0.0000000000000000e+000  0.0000000000000000e+000  0.0000000000000000e+000  0.0000000000000000e+000  0.0000000000000000e+000  0.0000000000000000e+000  0.0000000000000000e+000 -2.9435853236777443e-001  2.9861415314270401e-001  0.0000000000000000e+000  0.0000000000000000e+000 -1.0149608758950632e-001  0.0000000000000000e+000 -3.5789143175746108e-002  0.0000000000000000e+000  1.9342136385449285e-001  0.0000000000000000e+000  0.0000000000000000e+000  0.0000000000000000e+000  0.0000000000000000e+000  0.0000000000000000e+000  0.0000000000000000e+000  0.0000000000000000e+000  3.2292843079755229e-001  0.0000000000000000e+000  0.0000000000000000e+000  0.0000000000000000e+000
  0.0000000000000000e+000 -4.8471622140065662e-001  0.0000000000000000e+000  0.0000000000000000e+000  2.6627047109943464e-001  0.0000000000000000e+000  0.0000000000000000e+000  0.0000000000000000e+000  0.0000000000000000e+000  0.0000000000000000e+000  0.0000000000000000e+000  0.0000000000000000e+000  0.0000000000000000e+000  0.0000000000000000e+000  0.0000000000000000e+000  0.0000000000000000e+000  2.3637357293912750e-002  0.0000000000000000e+000  0.0000000000000000e+000  1.4836851118197802e-001  0.0000000000000000e+000  0.0000000000000000e+000  0.0000000000000000e+000  3.1850390136277984e-001 -2.8435305280998885e-001  0.0000000000000000e+000  0.0000000000000000e+000 -2.2480530307931727e-002  1.5006307574675515e-001 -3.2083257834728662e-001  0.0000000000000000e+000  0.0000000000000000e+000  3.8684076486291896e-001  0.0000000000000000e+000  0.0000000000000000e+000  9.3897242066377520e-002  0.0000000000000000e+000 -1.1411582578241085e-001  0.0000000000000000e+000 -1.6122547337986054e-001  0.0000000000000000e+000  3.9436978987295285e-001  0.0000000000000000e+000  0.0000000000000000e+000  0.0000000000000000e+000  0.0000000000000000e+000  0.0000000000000000e+000  0.0000000000000000e+000 -1.0155278188616411e-001  0.0000000000000000e+000
  3.3458851129740036e-002  0.0000000000000000e+000  0.0000000000000000e+000 -3.1748577386712412e-002  0.0000000000000000e+000 -3.4384231561565481e-001 -1.9328095092427622e-001  2.7308982915243180e-001  0.0000000000000000e+000  0.0000000000000000e+000  0.0000000000000000e+000  1.7607475263012748e-001  1.2686303367907936e-001  0.0000000000000000e+000  0.0000000000000000e+000  3.9000876958172254e-002  0.0000000000000000e+000  3.9815810579924016e-001  0.0000000000000000e+000  0.0000000000000000e+000  0.0000000000000000e+000 -1.7479702157149410e-001  0.0000000000000000e+000  0.0000000000000000e+000  0.0000000000000000e+000 -9.1494623284445076e-002 -4.2589769846995135e-001  0.0000000000000000e+000  0.0000000000000000e+000  0.0000000000000000e+000  0.0000000000000000e+000  0.0000000000000000e+000  0.0000000000000000e+000 -2.4730107454295716e-001  0.0000000000000000e+000  0.0000000000000000e+000  0.0000000000000000e+000  0.0000000000000000e+000  0.0000000000000000e+000  0.0000000000000000e+000  3.2167429777401757e-001  0.0000000000000000e+000 -2.8241884794821159e-001  5.3967019007725672e-002  5.2975632661820191e-002 -4.7247213974624114e-002  0.0000000000000000e+000 -2.9768098308806043e-003  0.0000000000000000e+000  2.9647126010194269e-001
  0.0000000000000000e+000  1.7063097223123086e-001  0.0000000000000000e+000  0.0000000000000000e+000  1.7752635707216763e-001  0.0000000000000000e+000  0.0000000000000000e+000  0.0000000000000000e+000  0.0000000000000000e+000  0.0000000000000000e+000  0.0000000000000000e+000  0.0000000000000000e+000  0.0000000000000000e+000  0.0000000000000000e+000  0.0000000000000000e+000  0.0000000000000000e+000  1.2694289714076892e-001  0.0000000000000000e+000  0.0000000000000000e+000  2.0983976158037126e-001  0.0000000000000000e+000  0.0000000000000000e+000  0.0000000000000000e+000 -1.5306556773782448e-001  3.4505746703982648e-001  0.0000000000000000e+000  0.0000000000000000e+000 -1.6686221539930890e-001  7.9796589483834224e-002 -4.3090396785608981e-001  0.0000000000000000e+000  0.0000000000000000e+000 -3.0063274584170763e-001  0.0000000000000000e+000  0.0000000000000000e+000 -3.9120519311857294e-001  0.0000000000000000e+000 -1.5090490261965056e-001  0.0000000000000000e+000 -3.6746012042056242e-001  0.0000000000000000e+000  9.5396090185701152e-002  0.0000000000000000e+000  0.0000000000000000e+000  0.0000000000000000e+000  0.0000000000000000e+000  0.0000000000000000e+000  0.0000000000000000e+000 -3.2637186874968571e-001  0.0000000000000000e+000
 -1.5551525178293296e-001  0.0000000000000000e+000  0.0000000000000000e+000  1.2511559460763932e-001  0.0000000000000000e+000  5.1818828413924059e-003 -1.8816273878403225e-001 -1.3949054193220806e-002  0.0000000000000000e+000  0.0000000000000000e+000  0.0000000000000000e+000 -4.6685102174389354e-001 -5.0665499371428913e-001  0.0000000000000000e+000  0.0000000000000000e+000 -1.1002538124665320e-001  0.0000000000000000e+000 -2.5211882660804996e-001  0.0000000000000000e+000  0.0000000000000000e+000  0.0000000000000000e+000 -4.6881683174584368e-002  0.0000000000000000e+000  0.0000000000000000e+000  0.0000000000000000e+000  1.4393572763380231e-002 -2.4184554662277558e-001  0.0000000000000000e+000  0.0000000000000000e+000  0.0000000000000000e+000  0.0000000000000000e+000  0.0000000000000000e+000  0.0000000000000000e+000 -2.5106716207525966e-002  0.0000000000000000e+000  0.0000000000000000e+000  0.0000000000000000e+000  0.0000000000000000e+000  0.0000000000000000e+000  0.0000000000000000e+000  1.4916005639357263e-001  0.0000000000000000e+000 -4.3092006378220904e-001 -1.8464346069727600e-001  1.1335822512039848e-001 -1.2199830792044619e-001  0.0000000000000000e+000  6.9946110976166542e-002  0.0000000000000000e+000 -1.9501527331835752e-001
  3.4461412817442534e-002  0.0000000000000000e+000  0.0000000000000000e+000 -1.6226687353000568e-001  0.0000000000000000e+000  1.2069567176272222e-001 -2.2143206055150855e-001 -7.5260042467069257e-002  0.0000000000000000e+000  0.0000000000000000e+000  0.0000000000000000e+000 -2.4729256823473780e-001  2.8172865221931381e-001  0.0000000000000000e+000  0.0000000000000000e+000 -1.5628478383619965e-001  0.0000000000000000e+000 -2.7952063633803897e-002  0.0000000000000000e+000  0.0000000000000000e+000  0.0000000000000000e+000  4.6571960830793968e-001  0.0000000000000000e+000  0.0000000000000000e+000  0.0000000000000000e+000 -3.2993966844067751e-001 -1.4293916311876326e-001  0.0000000000000000e+000  0.0000000000000000e+000  0.0000000000000000e+000  0.0000000000000000e+000  0.0000000000000000e+000  0.0000000000000000e+000  2.1600768969741099e-002  0.0000000000000000e+000  0.0000000000000000e+000  0.0000000000000000e+000  0.0000000000000000e+000  0.0000000000000000e+000  0.0000000000000000e+000  1.9870839989597547e-001  0.0000000000000000e+000  1.5048390785735560e-001 -1.7533967582150828e-001 -4.4777565200791569e-002 -2.2929274304860986e-001  0.0000000000000000e+000 -4.9173349261092186e-001  0.0000000000000000e+000  3.9720324383379940e-002
  1.6469117748452752e-001  0.0000000000000000e+000  0.0000000000000000e+000 -2.9458284360052189e-001  0.0000000000000000e+000 -2.9030868626715123e-001 -4.2388734559135677e-001 -3.4852989350578800e-001  0.0000000000000000e+000  0.0000000000000000e+000  0.0000000000000000e+000  2.0241749698833675e-001 -7.7525398325950595e-002  0.0000000000000000e+000  0.0000000000000000e+000  1.0545145755194635e-001  0.0000000000000000e+000 -1.5545185443825410e-001  0.0000000000000000e+000  0.0000000000000000e+000  0.0000000000000000e+000 -1.4939259748375217e-001  0.0000000000000000e+000  0.0000000000000000e+000  0.0000000000000000e+000  2.2595279059301174e-001  1.3064201738680936e-001  0.0000000000000000e+000  0.0000000000000000e+000  0.0000000000000000e+000  0.0000000000000000e+000  0.0000000000000000e+000  0.0000000000000000e+000  1.1363358840214757e-001  0.0000000000000000e+000  0.0000000000000000e+000  0.0000000000000000e+000  0.0000000000000000e+000  0.0000000000000000e+000  0.0000000000000000e+000  1.2173253834146279e-001  0.0000000000000000e+000  1.0334665793228123e-001 -4.6211886418909637e-001 -2.1732672326097036e-001 -8.7154219029872568e-002  0.0000000000000000e+000  9.9357467278131884e-002  0.0000000000000000e+000  1.0626451051248499e-001
  1.8176682264374666e-001  0.0000000000000000e+000  0.0000000000000000e+000  6.2848547608468253e-002  0.0000000000000000e+000  2.2537436849842707e-001 -1.3279605777481129e-001 -3.4858901016612542e-001  0.0000000000000000e+000  0.0000000000000000e+000  0.0000000000000000e+000 -2.2665593089795030e-001  4.2428834619692446e-001  0.0000000000000000e+000  0.0000000000000000e+000 -1.9483488347675199e-001  0.0000000000000000e+000 -7.6195939229536450e-002  0.0000000000000000e+000  0.0000000000000000e+000  0.0000000000000000e+000 -4.9214507073845870e-001  0.0000000000000000e+000  0.0000000000000000e+000  0.0000000000000000e+000 -1.6076151994776366e-002 -2.1664775547036894e-001  0.0000000000000000e+000  0.0000000000000000e+000  0.0000000000000000e+000  0.0000000000000000e+000  0.0000000000000000e+000  0.0000000000000000e+000 -3.5598297171890608e-001  0.0000000000000000e+000  0.0000000000000000e+000  0.0000000000000000e+000  0.0000000000000000e+000  0.0000000000000000e+000  0.0000000000000000e+000 -6.0937607591969922e-002  0.0000000000000000e+000  5.1969263449648813e-002  6.9395185333308934e-002 -9.6958568454788605e-002  1.2473827309053503e-001  0.0000000000000000e+000  7.6920324395748446e-002  0.0000000000000000e+000 -1.9918748955512380e-001
  0.0000000000000000e+000  0.0000000000000000e+000 -2.6981997623993968e-002  0.0000000000000000e+000  0.0000000000000000e+000  0.0000000000000000e+000  0.0000000000000000e+000  0.0000000000000000e+000 -6.3007547674494721e-002  1.4674157750203998e-001  7.7070479375844943e-003  0.0000000000000000e+000  0.0000000000000000e+000 -7.2121489897168578e-001  2.5958291892434399e-001  0.0000000000000000e+000  0.0000000000000000e+000  0.0000000000000000e+000 -6.4786482076027122e-002  0.0000000000000000e+000  2.0146699032260820e-001  0.0000000000000000e+000  1.2097398842989125e-001  0.0000000000000000e+000  0.0000000000000000e+000  0.0000000000000000e+000  0.0000000000000000e+000  0.0000000000000000e+000  0.0000000000000000e+000  0.0000000000000000e+000  3.9122455198134409e-001 -3.8737823422306757e-003  0.0000000000000000e+000  0.0000000000000000e+000 -9.4294452021589335e-003  0.0000000000000000e+000 -4.1102992459995669e-001  0.0000000000000000e+000  4.1823000324132276e-002  0.0000000000000000e+000  0.0000000000000000e+000  0.0000000000000000e+000  0.0000000000000000e+000  0.0000000000000000e+000  0.0000000000000000e+000  0.0000000000000000e+000 -5.3842678148963700e-002  0.0000000000000000e+000  0.0000000000000000e+000  0.0000000000000000e+000
 -2.6415616130973868e-001  0.0000000000000000e+000  0.0000000000000000e+000  2.2290442278837252e-001  0.0000000000000000e+000  2.3083726728622092e-001 -3.1141498049767963e-001 -3.3029339885939563e-001  0.0000000000000000e+000  0.0000000000000000e+000  0.0000000000000000e+000  3.3950121559184221e-001 -1.6087758636389574e-001  0.0000000000000000e+000  0.0000000000000000e+000 -2.9469200491094205e-001  0.0000000000000000e+000  3.9809789297140358e-001  0.0000000000000000e+000  0.0000000000000000e+000  0.0000000000000000e+000  2.4633403123050696e-001  0.0000000000000000e+000  0.0000000000000000e+000  0.0000000000000000e+000  3.2500853090856119e-001 -4.4505637988542603e-002  0.0000000000000000e+000  0.0000000000000000e+000  0.0000000000000000e+000  0.0000000000000000e+000  0.0000000000000000e+000  0.0000000000000000e+000 -6.4434070900760879e-002  0.0000000000000000e+000  0.0000000000000000e+000  0.0000000000000000e+000  0.0000000000000000e+000  0.0000000000000000e+000  0.0000000000000000e+000  1.7010539762358584e-002  0.0000000000000000e+000 -3.3982305312522582e-002  1.6583538064005354e-001 -7.3266103415036241e-002 -2.5418572754479108e-002  0.0000000000000000e+000 -6.7481706249584925e-002  0.0000000000000000e+000 -1.5083586174405064e-001
  0.0000000000000000e+000 -5.3901164300240834e-001  0.0000000000000000e+000  0.0000000000000000e+000 -2.2424701316126575e-001  0.0000000000000000e+000  0.0000000000000000e+000  0.0000000000000000e+000  0.0000000000000000e+000  0.0000000000000000e+000  0.0000000000000000e+000  0.0000000000000000e+000  0.0000000000000000e+000  0.0000000000000000e+000  0.0000000000000000e+000  0.0000000000000000e+000 -3.5963935764848731e-001  0.0000000000000000e+000  0.0000000000000000e+000 -2.9127274948130782e-001  0.0000000000000000e+000  0.0000000000000000e+000  0.0000000000000000e+000  7.8822818956202523e-002  2.5148915882248474e-001  0.0000000000000000e+000  0.0000000000000000e+000 -1.0187988829537199e-001 -1.9332777266630918e-001 -2.9214049746300708e-001  0.0000000000000000e+000  0.0000000000000000e+000 -2.6152193880717545e-001  0.0000000000000000e+000  0.0000000000000000e+000 -1.8146991707652638e-001  0.0000000000000000e+000 -2.2973045730501668e-001  0.0000000000000000e+000  2.3820833912937625e-001  0.0000000000000000e+000 -5.8303784246019966e-002  0.0000000000000000e+000  0.0000000000000000e+000  0.0000000000000000e+000  0.0000000000000000e+000  0.0000000000000000e+000  0.0000000000000000e+000  1.6791282821252049e-001  0.0000000000000000e+000
 -3.0459311230232050e-001  0.0000000000000000e+000  0.0000000000000000e+000 -1.8299069272599597e-001  0.0000000000000000e+000  6.1722262167285408e-003  1.9139598542480329e-001  3.3795580909044842e-001  0.0000000000000000e+000  0.0000000000000000e+000  0.0000000000000000e+000  2.6319258479908531e-001  3.1871232177738656e-002  0.0000000000000000e+000  0.0000000000000000e+000 -3.1128875409527873e-001  0.0000000000000000e+000 -1.9152642995409244e-001  0.0000000000000000e+000  0.0000000000000000e+000  0.0000000000000000e+000 -1.4149328285845456e-001  0.0000000000000000e+000  0.0000000000000000e+000  0.0000000000000000e+000  1.1739728629938517e-001 -4.2870302454245662e-001  0.0000000000000000e+000  0.0000000000000000e+000  0.0000000000000000e+000  0.0000000000000000e+000  0.0000000000000000e+000  0.0000000000000000e+000  9.9008002622909666e-002  0.0000000000000000e+000  0.0000000000000000e+000  0.0000000000000000e+000  0.0000000000000000e+000  0.0000000000000000e+000  0.0000000000000000e+000 -2.2915194546715628e-001  0.0000000000000000e+000  1.0148486088061673e-001 -2.4078712992489210e-001 -3.4870740726819160e-001 -7.4096448500463374e-002  0.0000000000000000e+000 -1.0922824090667199e-001  0.0000000000000000e+000 -1.7828656398997630e-001
