# Supplementary material for: An adaptive dimension differential evolution algorithm based on ranking scheme for global optimization
Source: PeerJ Comput Sci. 2022 Jun 17;8:e1007. doi: 10.7717/peerj-cs.1007 (PMC9299288; doi:10.7717/peerj-cs.1007)
Supplement: Supplemental Information 1 [file peerj-cs-08-1007-s001.zip › code/input_data/M_19_D10.txt]

  3.9452296950286653e-001  0.0000000000000000e+000  0.0000000000000000e+000  0.0000000000000000e+000  1.9496861974858946e+000  0.0000000000000000e+000  0.0000000000000000e+000  0.0000000000000000e+000  0.0000000000000000e+000  0.0000000000000000e+000
  0.0000000000000000e+000  2.0752034752930326e-001  0.0000000000000000e+000  0.0000000000000000e+000  0.0000000000000000e+000 -1.5604389260206433e-001  0.0000000000000000e+000  0.0000000000000000e+000  0.0000000000000000e+000 -9.6570472140448449e-001
  0.0000000000000000e+000  0.0000000000000000e+000  9.6206793936816426e-001 -5.5151900169602053e-001  0.0000000000000000e+000  0.0000000000000000e+000 -4.2179959257762134e-001  0.0000000000000000e+000  0.0000000000000000e+000  0.0000000000000000e+000
  0.0000000000000000e+000  0.0000000000000000e+000  2.9382945118536785e-002 -9.7879159090385470e-001  0.0000000000000000e+000  0.0000000000000000e+000  5.6253076529956048e-001  0.0000000000000000e+000  0.0000000000000000e+000  0.0000000000000000e+000
 -1.0210388436838835e+000  0.0000000000000000e+000  0.0000000000000000e+000  0.0000000000000000e+000  2.3559235053632194e-002  0.0000000000000000e+000  0.0000000000000000e+000  0.0000000000000000e+000  0.0000000000000000e+000  0.0000000000000000e+000
  0.0000000000000000e+000  9.7770015731226012e-001  0.0000000000000000e+000  0.0000000000000000e+000  0.0000000000000000e+000  6.5593634471103029e-002  0.0000000000000000e+000  0.0000000000000000e+000  0.0000000000000000e+000  1.9949906643504189e-001
  0.0000000000000000e+000  0.0000000000000000e+000 -1.3707725948737182e+000 -9.8368583556364367e-002  0.0000000000000000e+000  0.0000000000000000e+000 -1.3016237523020897e+000  0.0000000000000000e+000  0.0000000000000000e+000  0.0000000000000000e+000
  0.0000000000000000e+000  0.0000000000000000e+000  0.0000000000000000e+000  0.0000000000000000e+000  0.0000000000000000e+000  0.0000000000000000e+000  0.0000000000000000e+000  7.8966669821628610e-001 -6.1353606717795284e-001  0.0000000000000000e+000
  0.0000000000000000e+000  0.0000000000000000e+000  0.0000000000000000e+000  0.0000000000000000e+000  0.0000000000000000e+000  0.0000000000000000e+000  0.0000000000000000e+000 -6.1353606717795250e-001 -7.8966669821628555e-001  0.0000000000000000e+000
  0.0000000000000000e+000 -3.2213471605823198e-002  0.0000000000000000e+000  0.0000000000000000e+000  0.0000000000000000e+000  9.8556977363272802e-001  0.0000000000000000e+000  0.0000000000000000e+000  0.0000000000000000e+000 -1.6617615216580958e-001
