# Supplementary material for: An adaptive dimension differential evolution algorithm based on ranking scheme for global optimization
Source: PeerJ Comput Sci. 2022 Jun 17;8:e1007. doi: 10.7717/peerj-cs.1007 (PMC9299288; doi:10.7717/peerj-cs.1007)
Supplement: Supplemental Information 1 [file peerj-cs-08-1007-s001.zip › code/input_data/M_19_D100.txt]

  1.5158730638872434e-001  0.0000000000000000e+000  0.0000000000000000e+000  1.2931834805802422e-001  0.0000000000000000e+000  0.0000000000000000e+000  6.4891301160380999e-002  0.0000000000000000e+000  0.0000000000000000e+000  0.0000000000000000e+000 -2.4509889387677494e-001  0.0000000000000000e+000  0.0000000000000000e+000 -1.3684207946433699e-002  0.0000000000000000e+000  1.8788767560874588e-002  0.0000000000000000e+000 -3.9621050716264317e-001 -1.6024836111573454e-001  0.0000000000000000e+000  0.0000000000000000e+000  1.2881379356810774e-001  0.0000000000000000e+000  0.0000000000000000e+000  0.0000000000000000e+000  0.0000000000000000e+000  0.0000000000000000e+000  0.0000000000000000e+000  0.0000000000000000e+000  0.0000000000000000e+000  0.0000000000000000e+000  0.0000000000000000e+000  0.0000000000000000e+000  0.0000000000000000e+000  0.0000000000000000e+000  0.0000000000000000e+000  0.0000000000000000e+000  0.0000000000000000e+000  4.1006080668211553e-001  0.0000000000000000e+000  0.0000000000000000e+000 -5.1286152351267836e-002 -7.5434261170268441e-002  0.0000000000000000e+000  0.0000000000000000e+000 -2.7572671081943917e-001  0.0000000000000000e+000  0.0000000000000000e+000  2.1162749887479260e-001 -1.8769281532588605e-001  0.0000000000000000e+000  4.4808091736439452e-002  0.0000000000000000e+000  0.0000000000000000e+000 -1.5717813168961284e-001  0.0000000000000000e+000  0.0000000000000000e+000  0.0000000000000000e+000  0.0000000000000000e+000  0.0000000000000000e+000  0.0000000000000000e+000  0.0000000000000000e+000 -1.0990313876503807e-001 -3.9101509387671644e-002  0.0000000000000000e+000  0.0000000000000000e+000  0.0000000000000000e+000 -3.4838304067467568e-001  0.0000000000000000e+000  0.0000000000000000e+000 -3.5142987650999868e-001  0.0000000000000000e+000  7.5939661389876997e-002  1.4018239491512511e-002  0.0000000000000000e+000  0.0000000000000000e+000  0.0000000000000000e+000  0.0000000000000000e+000  0.0000000000000000e+000  0.0000000000000000e+000  1.4497399212593096e-001  5.7365252479044337e-002  0.0000000000000000e+000  4.7991592216956501e-002  0.0000000000000000e+000  0.0000000000000000e+000  0.0000000000000000e+000  0.0000000000000000e+000 -9.4677306012437817e-002  0.0000000000000000e+000  0.0000000000000000e+000 -1.0500592274688142e-001 -3.9459602982511124e-002  0.0000000000000000e+000  0.0000000000000000e+000  0.0000000000000000e+000  0.0000000000000000e+000 -1.5617854441878540e-001  0.0000000000000000e+000  0.0000000000000000e+000
  0.0000000000000000e+000 -2.7067444992492756e-001  0.0000000000000000e+000  0.0000000000000000e+000  7.1477747458559032e-002  1.0123050487880826e-001  0.0000000000000000e+000 -1.5021092596322619e-001  2.6547394028548266e-001  0.0000000000000000e+000  0.0000000000000000e+000  0.0000000000000000e+000  0.0000000000000000e+000  0.0000000000000000e+000  0.0000000000000000e+000  0.0000000000000000e+000 -1.3429255512752232e-002  0.0000000000000000e+000  0.0000000000000000e+000 -8.8960842449965258e-002  0.0000000000000000e+000  0.0000000000000000e+000  2.8975292616473702e-001  0.0000000000000000e+000  0.0000000000000000e+000 -5.0980129029369115e-001  1.7274357384241479e-001  0.0000000000000000e+000  5.8811530612924261e-002  0.0000000000000000e+000  0.0000000000000000e+000  0.0000000000000000e+000  0.0000000000000000e+000  0.0000000000000000e+000 -2.6404210854611648e-001  0.0000000000000000e+000  0.0000000000000000e+000  0.0000000000000000e+000  0.0000000000000000e+000  0.0000000000000000e+000  2.0013566632405586e-002  0.0000000000000000e+000  0.0000000000000000e+000  0.0000000000000000e+000  0.0000000000000000e+000  0.0000000000000000e+000  7.7129276207084903e-003  0.0000000000000000e+000  0.0000000000000000e+000  0.0000000000000000e+000  0.0000000000000000e+000  0.0000000000000000e+000  0.0000000000000000e+000  1.9164673163108439e-001  0.0000000000000000e+000  1.1870629141647270e-001  0.0000000000000000e+000 -2.2723818727569251e-002  0.0000000000000000e+000  0.0000000000000000e+000  0.0000000000000000e+000  0.0000000000000000e+000  0.0000000000000000e+000  0.0000000000000000e+000  0.0000000000000000e+000  0.0000000000000000e+000  0.0000000000000000e+000  0.0000000000000000e+000  0.0000000000000000e+000  0.0000000000000000e+000  0.0000000000000000e+000  0.0000000000000000e+000  0.0000000000000000e+000  0.0000000000000000e+000  0.0000000000000000e+000  0.0000000000000000e+000  2.6323711924122695e-001  0.0000000000000000e+000  0.0000000000000000e+000  0.0000000000000000e+000  0.0000000000000000e+000  0.0000000000000000e+000  0.0000000000000000e+000  0.0000000000000000e+000  0.0000000000000000e+000  0.0000000000000000e+000  0.0000000000000000e+000  0.0000000000000000e+000  0.0000000000000000e+000  0.0000000000000000e+000 -4.8748043019687176e-001  0.0000000000000000e+000  0.0000000000000000e+000  0.0000000000000000e+000 -6.8161950600241716e-002  0.0000000000000000e+000  0.0000000000000000e+000  0.0000000000000000e+000  0.0000000000000000e+000  0.0000000000000000e+000
  0.0000000000000000e+000  0.0000000000000000e+000  1.1825727684401723e-001  0.0000000000000000e+000  0.0000000000000000e+000  0.0000000000000000e+000  0.0000000000000000e+000  0.0000000000000000e+000  0.0000000000000000e+000  0.0000000000000000e+000  0.0000000000000000e+000  0.0000000000000000e+000  0.0000000000000000e+000  0.0000000000000000e+000  0.0000000000000000e+000  0.0000000000000000e+000  0.0000000000000000e+000  0.0000000000000000e+000  0.0000000000000000e+000  0.0000000000000000e+000  0.0000000000000000e+000  0.0000000000000000e+000  0.0000000000000000e+000  0.0000000000000000e+000  0.0000000000000000e+000  0.0000000000000000e+000  0.0000000000000000e+000  5.6161479749811971e-001  0.0000000000000000e+000  2.2934527509652228e-001 -1.6934184787033460e-001  3.7218384410887484e-001  0.0000000000000000e+000 -3.3445410352695676e-001  0.0000000000000000e+000  0.0000000000000000e+000  2.0327591822556512e-002  0.0000000000000000e+000  0.0000000000000000e+000  0.0000000000000000e+000  0.0000000000000000e+000  0.0000000000000000e+000  0.0000000000000000e+000  2.8413228650201272e-001  0.0000000000000000e+000  0.0000000000000000e+000  0.0000000000000000e+000  0.0000000000000000e+000  0.0000000000000000e+000  0.0000000000000000e+000  2.4102647769326407e-001  0.0000000000000000e+000  0.0000000000000000e+000  0.0000000000000000e+000  0.0000000000000000e+000  0.0000000000000000e+000 -3.3286668154043614e-001  0.0000000000000000e+000  0.0000000000000000e+000  0.0000000000000000e+000  0.0000000000000000e+000  0.0000000000000000e+000  0.0000000000000000e+000  0.0000000000000000e+000  1.2152428447339582e-001  0.0000000000000000e+000  0.0000000000000000e+000  0.0000000000000000e+000 -1.6598247015903486e-001  0.0000000000000000e+000  0.0000000000000000e+000  0.0000000000000000e+000  0.0000000000000000e+000  0.0000000000000000e+000  0.0000000000000000e+000  6.0391708119461796e-001  0.0000000000000000e+000  0.0000000000000000e+000  4.6302057747192843e-001  3.3101755487578743e-001  0.0000000000000000e+000  0.0000000000000000e+000  1.6953155448415230e-001  0.0000000000000000e+000  2.5779311130808236e-001  4.9427806717060707e-002  0.0000000000000000e+000 -1.6863077287040504e-001  0.0000000000000000e+000  0.0000000000000000e+000  0.0000000000000000e+000  0.0000000000000000e+000  0.0000000000000000e+000  3.2927243748474994e-001  0.0000000000000000e+000  0.0000000000000000e+000  0.0000000000000000e+000  0.0000000000000000e+000  0.0000000000000000e+000  0.0000000000000000e+000
 -5.6327389800375043e-002  0.0000000000000000e+000  0.0000000000000000e+000 -2.6824026240611309e-001  0.0000000000000000e+000  0.0000000000000000e+000  2.6526713328573881e-001  0.0000000000000000e+000  0.0000000000000000e+000  0.0000000000000000e+000 -5.5754999828793742e-002  0.0000000000000000e+000  0.0000000000000000e+000  4.4340020681388752e-002  0.0000000000000000e+000 -1.9705741054131912e-001  0.0000000000000000e+000 -7.9513863226242529e-002 -1.8043814907819730e-001  0.0000000000000000e+000  0.0000000000000000e+000 -4.5062437484252441e-002  0.0000000000000000e+000  0.0000000000000000e+000  0.0000000000000000e+000  0.0000000000000000e+000  0.0000000000000000e+000  0.0000000000000000e+000  0.0000000000000000e+000  0.0000000000000000e+000  0.0000000000000000e+000  0.0000000000000000e+000  0.0000000000000000e+000  0.0000000000000000e+000  0.0000000000000000e+000  0.0000000000000000e+000  0.0000000000000000e+000  0.0000000000000000e+000 -3.8655454408861978e-001  0.0000000000000000e+000  0.0000000000000000e+000 -4.5167455557766328e-002 -1.2347616004845535e-001  0.0000000000000000e+000  0.0000000000000000e+000  7.6161229046657009e-002  0.0000000000000000e+000  0.0000000000000000e+000  3.0620926939708104e-001  3.4763489414527493e-001  0.0000000000000000e+000  2.8515068875201821e-001  0.0000000000000000e+000  0.0000000000000000e+000  1.5891301751102514e-002  0.0000000000000000e+000  0.0000000000000000e+000  0.0000000000000000e+000  0.0000000000000000e+000  0.0000000000000000e+000  0.0000000000000000e+000  0.0000000000000000e+000 -1.6017839064701120e-001 -4.7969125993162304e-002  0.0000000000000000e+000  0.0000000000000000e+000  0.0000000000000000e+000 -3.4153176460717116e-001  0.0000000000000000e+000  0.0000000000000000e+000  8.1527052928554014e-002  0.0000000000000000e+000  1.3970081839924775e-001  3.3765018552986290e-002  0.0000000000000000e+000  0.0000000000000000e+000  0.0000000000000000e+000  0.0000000000000000e+000  0.0000000000000000e+000  0.0000000000000000e+000 -2.2714974091968948e-001  1.8349852922637874e-001  0.0000000000000000e+000 -7.3824048990883198e-002  0.0000000000000000e+000  0.0000000000000000e+000  0.0000000000000000e+000  0.0000000000000000e+000 -1.7322981224994349e-001  0.0000000000000000e+000  0.0000000000000000e+000 -5.0969417280910839e-002  6.5619680157286059e-002  0.0000000000000000e+000  0.0000000000000000e+000  0.0000000000000000e+000  0.0000000000000000e+000 -3.8277979840693935e-002  0.0000000000000000e+000  0.0000000000000000e+000
  0.0000000000000000e+000  2.4891272421137878e-001  0.0000000000000000e+000  0.0000000000000000e+000  6.2617272227734042e-002 -3.9193926044325000e-001  0.0000000000000000e+000  2.2267370880420417e-001  8.8274381312613920e-002  0.0000000000000000e+000  0.0000000000000000e+000  0.0000000000000000e+000  0.0000000000000000e+000  0.0000000000000000e+000  0.0000000000000000e+000  0.0000000000000000e+000 -2.0172016666515577e-001  0.0000000000000000e+000  0.0000000000000000e+000  1.8813087688160612e-001  0.0000000000000000e+000  0.0000000000000000e+000 -2.0837125059299308e-001  0.0000000000000000e+000  0.0000000000000000e+000 -1.6613689575761237e-001 -1.8493192789591953e-001  0.0000000000000000e+000  2.5810019650835631e-001  0.0000000000000000e+000  0.0000000000000000e+000  0.0000000000000000e+000  0.0000000000000000e+000  0.0000000000000000e+000  1.7225043367270579e-001  0.0000000000000000e+000  0.0000000000000000e+000  0.0000000000000000e+000  0.0000000000000000e+000  0.0000000000000000e+000 -3.2175379409325633e-002  0.0000000000000000e+000  0.0000000000000000e+000  0.0000000000000000e+000  0.0000000000000000e+000  0.0000000000000000e+000  7.8419929228949678e-002  0.0000000000000000e+000  0.0000000000000000e+000  0.0000000000000000e+000  0.0000000000000000e+000  0.0000000000000000e+000  0.0000000000000000e+000 -2.8069196013818037e-001  0.0000000000000000e+000  6.9279756341010051e-002  0.0000000000000000e+000 -1.9565717914805425e-001  0.0000000000000000e+000  0.0000000000000000e+000  0.0000000000000000e+000  0.0000000000000000e+000  0.0000000000000000e+000  0.0000000000000000e+000  0.0000000000000000e+000  0.0000000000000000e+000  0.0000000000000000e+000  0.0000000000000000e+000  0.0000000000000000e+000  0.0000000000000000e+000  0.0000000000000000e+000  0.0000000000000000e+000  0.0000000000000000e+000  0.0000000000000000e+000  0.0000000000000000e+000  0.0000000000000000e+000  5.4465980484921361e-001  0.0000000000000000e+000  0.0000000000000000e+000  0.0000000000000000e+000  0.0000000000000000e+000  0.0000000000000000e+000  0.0000000000000000e+000  0.0000000000000000e+000  0.0000000000000000e+000  0.0000000000000000e+000  0.0000000000000000e+000  0.0000000000000000e+000  0.0000000000000000e+000  0.0000000000000000e+000 -1.1688090241743057e-001  0.0000000000000000e+000  0.0000000000000000e+000  0.0000000000000000e+000 -7.8545404183862966e-002  0.0000000000000000e+000  0.0000000000000000e+000  0.0000000000000000e+000  0.0000000000000000e+000  0.0000000000000000e+000
  0.0000000000000000e+000  2.7563854650264147e-001  0.0000000000000000e+000  0.0000000000000000e+000 -4.6774496130419813e-002  4.4960113377048277e-001  0.0000000000000000e+000 -4.9786335644395842e-003 -2.8723583199349267e-001  0.0000000000000000e+000  0.0000000000000000e+000  0.0000000000000000e+000  0.0000000000000000e+000  0.0000000000000000e+000  0.0000000000000000e+000  0.0000000000000000e+000  3.4788411694616078e-001  0.0000000000000000e+000  0.0000000000000000e+000  1.6862729709615831e-002  0.0000000000000000e+000  0.0000000000000000e+000 -2.5197277015161207e-001  0.0000000000000000e+000  0.0000000000000000e+000 -3.3946721539228543e-002 -8.3903983096459911e-002  0.0000000000000000e+000  3.3888459168406001e-003  0.0000000000000000e+000  0.0000000000000000e+000  0.0000000000000000e+000  0.0000000000000000e+000  0.0000000000000000e+000 -1.6562231214305329e-001  0.0000000000000000e+000  0.0000000000000000e+000  0.0000000000000000e+000  0.0000000000000000e+000  0.0000000000000000e+000 -6.6289390302104526e-002  0.0000000000000000e+000  0.0000000000000000e+000  0.0000000000000000e+000  0.0000000000000000e+000  0.0000000000000000e+000  1.1397348508285027e-001  0.0000000000000000e+000  0.0000000000000000e+000  0.0000000000000000e+000  0.0000000000000000e+000  0.0000000000000000e+000  0.0000000000000000e+000  2.5706215706523799e-002  0.0000000000000000e+000 -2.7812133601587713e-001  0.0000000000000000e+000 -1.3404240844545154e-001  0.0000000000000000e+000  0.0000000000000000e+000  0.0000000000000000e+000  0.0000000000000000e+000  0.0000000000000000e+000  0.0000000000000000e+000  0.0000000000000000e+000  0.0000000000000000e+000  0.0000000000000000e+000  0.0000000000000000e+000  0.0000000000000000e+000  0.0000000000000000e+000  0.0000000000000000e+000  0.0000000000000000e+000  0.0000000000000000e+000  0.0000000000000000e+000  0.0000000000000000e+000  0.0000000000000000e+000  2.7564142288093463e-001  0.0000000000000000e+000  0.0000000000000000e+000  0.0000000000000000e+000  0.0000000000000000e+000  0.0000000000000000e+000  0.0000000000000000e+000  0.0000000000000000e+000  0.0000000000000000e+000  0.0000000000000000e+000  0.0000000000000000e+000  0.0000000000000000e+000  0.0000000000000000e+000  0.0000000000000000e+000 -2.4834138805172223e-001  0.0000000000000000e+000  0.0000000000000000e+000  0.0000000000000000e+000  4.0708369727657900e-001  0.0000000000000000e+000  0.0000000000000000e+000  0.0000000000000000e+000  0.0000000000000000e+000  0.0000000000000000e+000
 -8.2112681768779533e-002  0.0000000000000000e+000  0.0000000000000000e+000 -1.4002948116588165e-001  0.0000000000000000e+000  0.0000000000000000e+000 -1.9531623886865523e-001  0.0000000000000000e+000  0.0000000000000000e+000  0.0000000000000000e+000  8.4644889000492343e-002  0.0000000000000000e+000  0.0000000000000000e+000  2.0156471404927001e-001  0.0000000000000000e+000  9.4391592371946192e-002  0.0000000000000000e+000 -5.8727194181522066e-003  2.8691516269505053e-003  0.0000000000000000e+000  0.0000000000000000e+000 -8.4346239632207679e-002  0.0000000000000000e+000  0.0000000000000000e+000  0.0000000000000000e+000  0.0000000000000000e+000  0.0000000000000000e+000  0.0000000000000000e+000  0.0000000000000000e+000  0.0000000000000000e+000  0.0000000000000000e+000  0.0000000000000000e+000  0.0000000000000000e+000  0.0000000000000000e+000  0.0000000000000000e+000  0.0000000000000000e+000  0.0000000000000000e+000  0.0000000000000000e+000  1.1933534156630471e-001  0.0000000000000000e+000  0.0000000000000000e+000  2.9375107280285490e-001  2.6877006382193075e-001  0.0000000000000000e+000  0.0000000000000000e+000  7.1535087958582766e-002  0.0000000000000000e+000  0.0000000000000000e+000 -9.0081341765746129e-002  2.0729147328496858e-001  0.0000000000000000e+000 -7.3513186103590825e-002  0.0000000000000000e+000  0.0000000000000000e+000  1.5673390898228992e-001  0.0000000000000000e+000  0.0000000000000000e+000  0.0000000000000000e+000  0.0000000000000000e+000  0.0000000000000000e+000  0.0000000000000000e+000  0.0000000000000000e+000  5.9728526656559547e-003  1.4036941488936464e-003  0.0000000000000000e+000  0.0000000000000000e+000  0.0000000000000000e+000 -4.1141683530733431e-001  0.0000000000000000e+000  0.0000000000000000e+000  1.3184712084949902e-002  0.0000000000000000e+000 -1.1450914166971642e-001  3.2124784971163167e-001  0.0000000000000000e+000  0.0000000000000000e+000  0.0000000000000000e+000  0.0000000000000000e+000  0.0000000000000000e+000  0.0000000000000000e+000  1.9329078105120176e-002  1.9800182266570399e-001  0.0000000000000000e+000  2.5572617487380028e-001  0.0000000000000000e+000  0.0000000000000000e+000  0.0000000000000000e+000  0.0000000000000000e+000  2.8102391397311932e-001  0.0000000000000000e+000  0.0000000000000000e+000 -4.7692737712181923e-002 -3.6584542372014889e-001  0.0000000000000000e+000  0.0000000000000000e+000  0.0000000000000000e+000  0.0000000000000000e+000 -8.2750599027029151e-002  0.0000000000000000e+000  0.0000000000000000e+000
  0.0000000000000000e+000 -3.5554415145206419e-001  0.0000000000000000e+000  0.0000000000000000e+000  3.1269457573399481e-002  2.4376853506697357e-001  0.0000000000000000e+000  2.4972181065963178e-001 -3.2671736646954774e-001  0.0000000000000000e+000  0.0000000000000000e+000  0.0000000000000000e+000  0.0000000000000000e+000  0.0000000000000000e+000  0.0000000000000000e+000  0.0000000000000000e+000 -1.6458607849232879e-002  0.0000000000000000e+000  0.0000000000000000e+000 -1.3055014167525897e-001  0.0000000000000000e+000  0.0000000000000000e+000 -3.6314191844473037e-001  0.0000000000000000e+000  0.0000000000000000e+000 -3.1012108519441424e-002 -3.0638968551269630e-002  0.0000000000000000e+000  1.2078125202037995e-001  0.0000000000000000e+000  0.0000000000000000e+000  0.0000000000000000e+000  0.0000000000000000e+000  0.0000000000000000e+000  1.9078203869491817e-001  0.0000000000000000e+000  0.0000000000000000e+000  0.0000000000000000e+000  0.0000000000000000e+000  0.0000000000000000e+000  7.9842818873381433e-002  0.0000000000000000e+000  0.0000000000000000e+000  0.0000000000000000e+000  0.0000000000000000e+000  0.0000000000000000e+000 -1.7501039028365584e-004  0.0000000000000000e+000  0.0000000000000000e+000  0.0000000000000000e+000  0.0000000000000000e+000  0.0000000000000000e+000  0.0000000000000000e+000  2.9657550833516311e-001  0.0000000000000000e+000 -4.5743715501716457e-002  0.0000000000000000e+000 -1.9601927841444317e-001  0.0000000000000000e+000  0.0000000000000000e+000  0.0000000000000000e+000  0.0000000000000000e+000  0.0000000000000000e+000  0.0000000000000000e+000  0.0000000000000000e+000  0.0000000000000000e+000  0.0000000000000000e+000  0.0000000000000000e+000  0.0000000000000000e+000  0.0000000000000000e+000  0.0000000000000000e+000  0.0000000000000000e+000  0.0000000000000000e+000  0.0000000000000000e+000  0.0000000000000000e+000  0.0000000000000000e+000  5.3403469707289347e-002  0.0000000000000000e+000  0.0000000000000000e+000  0.0000000000000000e+000  0.0000000000000000e+000  0.0000000000000000e+000  0.0000000000000000e+000  0.0000000000000000e+000  0.0000000000000000e+000  0.0000000000000000e+000  0.0000000000000000e+000  0.0000000000000000e+000  0.0000000000000000e+000  0.0000000000000000e+000 -3.7348336597095799e-002  0.0000000000000000e+000  0.0000000000000000e+000  0.0000000000000000e+000 -5.5037693765125328e-001  0.0000000000000000e+000  0.0000000000000000e+000  0.0000000000000000e+000  0.0000000000000000e+000  0.0000000000000000e+000
  0.0000000000000000e+000 -3.1208899749295937e-001  0.0000000000000000e+000  0.0000000000000000e+000 -1.0813924995143059e-001  2.5675751752404635e-002  0.0000000000000000e+000 -1.5470787785901033e-001  1.6854167794189240e-001  0.0000000000000000e+000  0.0000000000000000e+000  0.0000000000000000e+000  0.0000000000000000e+000  0.0000000000000000e+000  0.0000000000000000e+000  0.0000000000000000e+000 -1.3819205224389280e-001  0.0000000000000000e+000  0.0000000000000000e+000 -1.5484841423002299e-003  0.0000000000000000e+000  0.0000000000000000e+000 -1.1068552447143712e-001  0.0000000000000000e+000  0.0000000000000000e+000  5.5312309528152837e-001 -2.5642215809456154e-001  0.0000000000000000e+000 -2.8637805728765586e-001  0.0000000000000000e+000  0.0000000000000000e+000  0.0000000000000000e+000  0.0000000000000000e+000  0.0000000000000000e+000 -9.1622910415814954e-002  0.0000000000000000e+000  0.0000000000000000e+000  0.0000000000000000e+000  0.0000000000000000e+000  0.0000000000000000e+000 -2.7440591236131379e-001  0.0000000000000000e+000  0.0000000000000000e+000  0.0000000000000000e+000  0.0000000000000000e+000  0.0000000000000000e+000 -4.0280058617735315e-002  0.0000000000000000e+000  0.0000000000000000e+000  0.0000000000000000e+000  0.0000000000000000e+000  0.0000000000000000e+000  0.0000000000000000e+000 -7.4451173206040305e-002  0.0000000000000000e+000  2.2378922985432234e-001  0.0000000000000000e+000 -2.9583931940427949e-001  0.0000000000000000e+000  0.0000000000000000e+000  0.0000000000000000e+000  0.0000000000000000e+000  0.0000000000000000e+000  0.0000000000000000e+000  0.0000000000000000e+000  0.0000000000000000e+000  0.0000000000000000e+000  0.0000000000000000e+000  0.0000000000000000e+000  0.0000000000000000e+000  0.0000000000000000e+000  0.0000000000000000e+000  0.0000000000000000e+000  0.0000000000000000e+000  0.0000000000000000e+000  0.0000000000000000e+000  1.1451709409381246e-001  0.0000000000000000e+000  0.0000000000000000e+000  0.0000000000000000e+000  0.0000000000000000e+000  0.0000000000000000e+000  0.0000000000000000e+000  0.0000000000000000e+000  0.0000000000000000e+000  0.0000000000000000e+000  0.0000000000000000e+000  0.0000000000000000e+000  0.0000000000000000e+000  0.0000000000000000e+000 -3.3078429772160639e-001  0.0000000000000000e+000  0.0000000000000000e+000  0.0000000000000000e+000  4.3034056349437036e-002  0.0000000000000000e+000  0.0000000000000000e+000  0.0000000000000000e+000  0.0000000000000000e+000  0.0000000000000000e+000
  0.0000000000000000e+000  0.0000000000000000e+000  0.0000000000000000e+000  0.0000000000000000e+000  0.0000000000000000e+000  0.0000000000000000e+000  0.0000000000000000e+000  0.0000000000000000e+000  0.0000000000000000e+000  1.6802555690531507e-001  0.0000000000000000e+000 -1.9054194046850281e-001 -1.8035566836543271e-001  0.0000000000000000e+000 -2.2301450469477874e-002  0.0000000000000000e+000  0.0000000000000000e+000  0.0000000000000000e+000  0.0000000000000000e+000  0.0000000000000000e+000  6.6252388834969922e-002  0.0000000000000000e+000  0.0000000000000000e+000  3.8816677555458606e-001 -2.6299942860229769e-001  0.0000000000000000e+000  0.0000000000000000e+000  0.0000000000000000e+000  0.0000000000000000e+000  0.0000000000000000e+000  0.0000000000000000e+000  0.0000000000000000e+000  1.5145544820324285e-002  0.0000000000000000e+000  0.0000000000000000e+000  5.6122480564270327e-001  0.0000000000000000e+000  2.1417488156013545e-001  0.0000000000000000e+000 -5.5978896072197837e-001  0.0000000000000000e+000  0.0000000000000000e+000  0.0000000000000000e+000  0.0000000000000000e+000  3.4405703024434831e-001  0.0000000000000000e+000  0.0000000000000000e+000 -3.7243029445762132e-001  0.0000000000000000e+000  0.0000000000000000e+000  0.0000000000000000e+000  0.0000000000000000e+000 -3.0891238370673035e-001  0.0000000000000000e+000  0.0000000000000000e+000  0.0000000000000000e+000  0.0000000000000000e+000  0.0000000000000000e+000 -3.2755170928206928e-001  1.9934314119095142e-001  8.1049274766015991e-002 -2.0562125075994805e-001  0.0000000000000000e+000  0.0000000000000000e+000  0.0000000000000000e+000 -9.7839815005593397e-002 -4.0010904759501886e-001  0.0000000000000000e+000  0.0000000000000000e+000 -3.7594083312278637e-001  0.0000000000000000e+000 -3.3659125975367576e-001  0.0000000000000000e+000  0.0000000000000000e+000 -3.9774308817583937e-001  0.0000000000000000e+000  0.0000000000000000e+000 -2.2947184650366356e-001  0.0000000000000000e+000  0.0000000000000000e+000  0.0000000000000000e+000  0.0000000000000000e+000  0.0000000000000000e+000  0.0000000000000000e+000  0.0000000000000000e+000  0.0000000000000000e+000 -2.4038135786259235e-001  0.0000000000000000e+000  0.0000000000000000e+000 -3.0999426366571839e-002  0.0000000000000000e+000  0.0000000000000000e+000  0.0000000000000000e+000  0.0000000000000000e+000  0.0000000000000000e+000 -9.3472295893631069e-002 -1.0508070158479677e-001  0.0000000000000000e+000 -5.8495249222741796e-001 -2.5267542098247603e-001
 -2.8711753500562803e-001  0.0000000000000000e+000  0.0000000000000000e+000 -1.4603553787936266e-001  0.0000000000000000e+000  0.0000000000000000e+000 -1.5109176643861227e-001  0.0000000000000000e+000  0.0000000000000000e+000  0.0000000000000000e+000  9.4266524666781176e-002  0.0000000000000000e+000  0.0000000000000000e+000  1.6912730497741443e-001  0.0000000000000000e+000 -3.8054543462442419e-001  0.0000000000000000e+000  2.1770322362255179e-001  8.3875414163928713e-002  0.0000000000000000e+000  0.0000000000000000e+000 -2.2056003005268646e-001  0.0000000000000000e+000  0.0000000000000000e+000  0.0000000000000000e+000  0.0000000000000000e+000  0.0000000000000000e+000  0.0000000000000000e+000  0.0000000000000000e+000  0.0000000000000000e+000  0.0000000000000000e+000  0.0000000000000000e+000  0.0000000000000000e+000  0.0000000000000000e+000  0.0000000000000000e+000  0.0000000000000000e+000  0.0000000000000000e+000  0.0000000000000000e+000  1.3064223728155730e-001  0.0000000000000000e+000  0.0000000000000000e+000  4.0998873808795163e-003  6.7011990587221397e-003  0.0000000000000000e+000  0.0000000000000000e+000 -2.2428777890933030e-001  0.0000000000000000e+000  0.0000000000000000e+000  9.7475539457337140e-002 -5.7496372239679322e-002  0.0000000000000000e+000 -2.4871334119174493e-001  0.0000000000000000e+000  0.0000000000000000e+000 -1.7069441652343653e-001  0.0000000000000000e+000  0.0000000000000000e+000  0.0000000000000000e+000  0.0000000000000000e+000  0.0000000000000000e+000  0.0000000000000000e+000  0.0000000000000000e+000  1.1396810376381142e-001 -1.3349205626416086e-001  0.0000000000000000e+000  0.0000000000000000e+000  0.0000000000000000e+000 -3.8347388210375789e-002  0.0000000000000000e+000  0.0000000000000000e+000  6.0556665250141077e-002  0.0000000000000000e+000 -4.3173583237884547e-002 -7.1336596273566116e-002  0.0000000000000000e+000  0.0000000000000000e+000  0.0000000000000000e+000  0.0000000000000000e+000  0.0000000000000000e+000  0.0000000000000000e+000 -7.6821206091766871e-003 -2.5075597756719019e-002  0.0000000000000000e+000  3.3835549591491731e-001  0.0000000000000000e+000  0.0000000000000000e+000  0.0000000000000000e+000  0.0000000000000000e+000 -3.9273975217917101e-001  0.0000000000000000e+000  0.0000000000000000e+000 -5.1283132939728276e-002  1.7803772518453392e-001  0.0000000000000000e+000  0.0000000000000000e+000  0.0000000000000000e+000  0.0000000000000000e+000 -2.6485282631804058e-001  0.0000000000000000e+000  0.0000000000000000e+000
  0.0000000000000000e+000  0.0000000000000000e+000  0.0000000000000000e+000  0.0000000000000000e+000  0.0000000000000000e+000  0.0000000000000000e+000  0.0000000000000000e+000  0.0000000000000000e+000  0.0000000000000000e+000  2.3604198203628288e-002  0.0000000000000000e+000  8.4224882693170217e-002 -3.3871731024163976e-001  0.0000000000000000e+000 -7.1194299715119341e-002  0.0000000000000000e+000  0.0000000000000000e+000  0.0000000000000000e+000  0.0000000000000000e+000  0.0000000000000000e+000 -2.5444454930445594e-002  0.0000000000000000e+000  0.0000000000000000e+000 -1.9343539276712193e-001 -4.3895137862102745e-001  0.0000000000000000e+000  0.0000000000000000e+000  0.0000000000000000e+000  0.0000000000000000e+000  0.0000000000000000e+000  0.0000000000000000e+000  0.0000000000000000e+000 -1.5720009483019895e-002  0.0000000000000000e+000  0.0000000000000000e+000  5.6195067760788489e-002  0.0000000000000000e+000  3.1851959751348929e-001  0.0000000000000000e+000  2.8697408559149318e-001  0.0000000000000000e+000  0.0000000000000000e+000  0.0000000000000000e+000  0.0000000000000000e+000 -3.0876856629474214e-001  0.0000000000000000e+000  0.0000000000000000e+000 -8.4799767409519902e-002  0.0000000000000000e+000  0.0000000000000000e+000  0.0000000000000000e+000  0.0000000000000000e+000  4.8765483051210157e-001  0.0000000000000000e+000  0.0000000000000000e+000  0.0000000000000000e+000  0.0000000000000000e+000  0.0000000000000000e+000 -6.6747694745192421e-003  5.1344315971955812e-001  2.6595622149339304e-002  2.1564738637846556e-001  0.0000000000000000e+000  0.0000000000000000e+000  0.0000000000000000e+000 -2.3872567758918736e-001 -4.2893037430214881e-001  0.0000000000000000e+000  0.0000000000000000e+000 -3.4379487623730620e-001  0.0000000000000000e+000  5.1077998641735345e-001  0.0000000000000000e+000  0.0000000000000000e+000 -1.9981735360163103e-001  0.0000000000000000e+000  0.0000000000000000e+000 -1.8042745391020340e-001  0.0000000000000000e+000  0.0000000000000000e+000  0.0000000000000000e+000  0.0000000000000000e+000  0.0000000000000000e+000  0.0000000000000000e+000  0.0000000000000000e+000  0.0000000000000000e+000 -4.2542782002406143e-001  0.0000000000000000e+000  0.0000000000000000e+000 -1.4390096300931127e-001  0.0000000000000000e+000  0.0000000000000000e+000  0.0000000000000000e+000  0.0000000000000000e+000  0.0000000000000000e+000  2.9745997419763964e-001  1.1681626283499036e-001  0.0000000000000000e+000  3.0598957076878697e-001 -1.6618326341709092e-001
  0.0000000000000000e+000  0.0000000000000000e+000  0.0000000000000000e+000  0.0000000000000000e+000  0.0000000000000000e+000  0.0000000000000000e+000  0.0000000000000000e+000  0.0000000000000000e+000  0.0000000000000000e+000 -9.8426608756351092e-002  0.0000000000000000e+000  1.3929499008003215e-001 -7.8330739688174195e-002  0.0000000000000000e+000  1.2320741129072997e-001  0.0000000000000000e+000  0.0000000000000000e+000  0.0000000000000000e+000  0.0000000000000000e+000  0.0000000000000000e+000 -3.4975039385692397e-001  0.0000000000000000e+000  0.0000000000000000e+000 -2.0330910304921612e-001  6.5801050315919846e-002  0.0000000000000000e+000  0.0000000000000000e+000  0.0000000000000000e+000  0.0000000000000000e+000  0.0000000000000000e+000  0.0000000000000000e+000  0.0000000000000000e+000  1.8215947813027308e-002  0.0000000000000000e+000  0.0000000000000000e+000  6.4319288311498149e-002  0.0000000000000000e+000  7.0300439386542041e-002  0.0000000000000000e+000 -2.5553024681180025e-001  0.0000000000000000e+000  0.0000000000000000e+000  0.0000000000000000e+000  0.0000000000000000e+000 -3.5221930320455744e-002  0.0000000000000000e+000  0.0000000000000000e+000  1.3008507637373887e-001  0.0000000000000000e+000  0.0000000000000000e+000  0.0000000000000000e+000  0.0000000000000000e+000  6.1958036745115970e-002  0.0000000000000000e+000  0.0000000000000000e+000  0.0000000000000000e+000  0.0000000000000000e+000  0.0000000000000000e+000 -1.5669398729802492e-001 -3.2425080196576356e-001  1.9977320599000864e-001  2.9582016752010631e-001  0.0000000000000000e+000  0.0000000000000000e+000  0.0000000000000000e+000 -2.4678409985090188e-001 -2.7413913432697240e-001  0.0000000000000000e+000  0.0000000000000000e+000  2.5188934972241861e-001  0.0000000000000000e+000  6.2215045859699625e-001  0.0000000000000000e+000  0.0000000000000000e+000 -4.0993371167640469e-001  0.0000000000000000e+000  0.0000000000000000e+000 -9.6189590756083382e-002  0.0000000000000000e+000  0.0000000000000000e+000  0.0000000000000000e+000  0.0000000000000000e+000  0.0000000000000000e+000  0.0000000000000000e+000  0.0000000000000000e+000  0.0000000000000000e+000 -2.2508752404143323e-002  0.0000000000000000e+000  0.0000000000000000e+000 -4.3860949303451424e-001  0.0000000000000000e+000  0.0000000000000000e+000  0.0000000000000000e+000  0.0000000000000000e+000  0.0000000000000000e+000 -1.8033104639524800e-001 -4.0804838110707886e-001  0.0000000000000000e+000 -4.9922530645893293e-001  5.6727634629188195e-001
  2.2851524902620400e-002  0.0000000000000000e+000  0.0000000000000000e+000 -7.1093117822532456e-002  0.0000000000000000e+000  0.0000000000000000e+000 -2.0992321322600135e-001  0.0000000000000000e+000  0.0000000000000000e+000  0.0000000000000000e+000 -3.6179358219899357e-002  0.0000000000000000e+000  0.0000000000000000e+000 -8.3827089277649397e-002  0.0000000000000000e+000  1.7314291432107665e-001  0.0000000000000000e+000 -2.8569045241068278e-003  2.0488679337738031e-001  0.0000000000000000e+000  0.0000000000000000e+000 -8.7998818185674094e-002  0.0000000000000000e+000  0.0000000000000000e+000  0.0000000000000000e+000  0.0000000000000000e+000  0.0000000000000000e+000  0.0000000000000000e+000  0.0000000000000000e+000  0.0000000000000000e+000  0.0000000000000000e+000  0.0000000000000000e+000  0.0000000000000000e+000  0.0000000000000000e+000  0.0000000000000000e+000  0.0000000000000000e+000  0.0000000000000000e+000  0.0000000000000000e+000 -1.0540749379587785e-001  0.0000000000000000e+000  0.0000000000000000e+000 -2.7628905914091384e-001  7.4610524963564268e-002  0.0000000000000000e+000  0.0000000000000000e+000 -3.5318596499045812e-002  0.0000000000000000e+000  0.0000000000000000e+000 -3.8874078744665241e-001 -1.4186214916313736e-001  0.0000000000000000e+000  8.2503605489046283e-003  0.0000000000000000e+000  0.0000000000000000e+000  1.2041146848232920e-001  0.0000000000000000e+000  0.0000000000000000e+000  0.0000000000000000e+000  0.0000000000000000e+000  0.0000000000000000e+000  0.0000000000000000e+000  0.0000000000000000e+000 -2.2800628741976928e-001  1.0426041963735115e-001  0.0000000000000000e+000  0.0000000000000000e+000  0.0000000000000000e+000 -3.6296051647378741e-001  0.0000000000000000e+000  0.0000000000000000e+000 -2.6465162377975880e-002  0.0000000000000000e+000 -1.2188947967579888e-001  1.6381761051886021e-001  0.0000000000000000e+000  0.0000000000000000e+000  0.0000000000000000e+000  0.0000000000000000e+000  0.0000000000000000e+000  0.0000000000000000e+000 -2.6358413922959192e-002  7.2653206081839256e-002  0.0000000000000000e+000 -4.5607229172911212e-002  0.0000000000000000e+000  0.0000000000000000e+000  0.0000000000000000e+000  0.0000000000000000e+000 -1.4469772916685814e-001  0.0000000000000000e+000  0.0000000000000000e+000 -2.4927250285556918e-001  4.8701580891228857e-001  0.0000000000000000e+000  0.0000000000000000e+000  0.0000000000000000e+000  0.0000000000000000e+000  1.3013882066781179e-001  0.0000000000000000e+000  0.0000000000000000e+000
  0.0000000000000000e+000  0.0000000000000000e+000  0.0000000000000000e+000  0.0000000000000000e+000  0.0000000000000000e+000  0.0000000000000000e+000  0.0000000000000000e+000  0.0000000000000000e+000  0.0000000000000000e+000  5.8654368827283221e-001  0.0000000000000000e+000  4.4841248361321501e-001 -3.0574471800735176e-001  0.0000000000000000e+000 -4.2612048543567727e-001  0.0000000000000000e+000  0.0000000000000000e+000  0.0000000000000000e+000  0.0000000000000000e+000  0.0000000000000000e+000 -3.3436376273587831e-001  0.0000000000000000e+000  0.0000000000000000e+000 -2.9092390360188164e-001  4.2644161034714378e-001  0.0000000000000000e+000  0.0000000000000000e+000  0.0000000000000000e+000  0.0000000000000000e+000  0.0000000000000000e+000  0.0000000000000000e+000  0.0000000000000000e+000  2.2289181305446240e-001  0.0000000000000000e+000  0.0000000000000000e+000 -8.7867218359745040e-003  0.0000000000000000e+000  8.7373331025235895e-002  0.0000000000000000e+000  5.3772716794138552e-002  0.0000000000000000e+000  0.0000000000000000e+000  0.0000000000000000e+000  0.0000000000000000e+000  4.6059223476433447e-001  0.0000000000000000e+000  0.0000000000000000e+000  4.3876249504340770e-001  0.0000000000000000e+000  0.0000000000000000e+000  0.0000000000000000e+000  0.0000000000000000e+000  2.7758045957633165e-001  0.0000000000000000e+000  0.0000000000000000e+000  0.0000000000000000e+000  0.0000000000000000e+000  0.0000000000000000e+000 -2.9557993491489221e-001 -1.5772610115677524e-001  2.4281700952719668e-001 -3.5039145761483681e-001  0.0000000000000000e+000  0.0000000000000000e+000  0.0000000000000000e+000 -1.1400707952751105e-001  1.6866064420345014e-001  0.0000000000000000e+000  0.0000000000000000e+000  5.7789909656020204e-002  0.0000000000000000e+000  1.4449907064091860e-001  0.0000000000000000e+000  0.0000000000000000e+000  1.6307371272709403e-001  0.0000000000000000e+000  0.0000000000000000e+000 -2.2584052025537843e-001  0.0000000000000000e+000  0.0000000000000000e+000  0.0000000000000000e+000  0.0000000000000000e+000  0.0000000000000000e+000  0.0000000000000000e+000  0.0000000000000000e+000  0.0000000000000000e+000 -5.1140177589920666e-001  0.0000000000000000e+000  0.0000000000000000e+000  2.5975831016970297e-001  0.0000000000000000e+000  0.0000000000000000e+000  0.0000000000000000e+000  0.0000000000000000e+000  0.0000000000000000e+000 -5.7754964310492141e-001  2.0622945467316697e-001  0.0000000000000000e+000  1.8419323538057024e-002  6.1416711533992072e-002
 -9.9459006902807862e-003  0.0000000000000000e+000  0.0000000000000000e+000 -2.1584067710300088e-002  0.0000000000000000e+000  0.0000000000000000e+000 -4.1380782641129023e-002  0.0000000000000000e+000  0.0000000000000000e+000  0.0000000000000000e+000 -7.6249316011719817e-002  0.0000000000000000e+000  0.0000000000000000e+000 -6.4895868866855555e-002  0.0000000000000000e+000 -8.8650033118713251e-002  0.0000000000000000e+000  1.0186750448643628e-001  6.4380477827432836e-002  0.0000000000000000e+000  0.0000000000000000e+000  3.4365560663356848e-001  0.0000000000000000e+000  0.0000000000000000e+000  0.0000000000000000e+000  0.0000000000000000e+000  0.0000000000000000e+000  0.0000000000000000e+000  0.0000000000000000e+000  0.0000000000000000e+000  0.0000000000000000e+000  0.0000000000000000e+000  0.0000000000000000e+000  0.0000000000000000e+000  0.0000000000000000e+000  0.0000000000000000e+000  0.0000000000000000e+000  0.0000000000000000e+000 -1.6771715481614688e-001  0.0000000000000000e+000  0.0000000000000000e+000  1.1946397056667009e-001  3.9582726461884502e-002  0.0000000000000000e+000  0.0000000000000000e+000 -2.6898100217295889e-001  0.0000000000000000e+000  0.0000000000000000e+000 -1.4209836876208706e-002  1.7055418302146269e-001  0.0000000000000000e+000 -2.2069823009287234e-001  0.0000000000000000e+000  0.0000000000000000e+000  4.0242669773511909e-002  0.0000000000000000e+000  0.0000000000000000e+000  0.0000000000000000e+000  0.0000000000000000e+000  0.0000000000000000e+000  0.0000000000000000e+000  0.0000000000000000e+000 -3.6747752120697780e-001  1.1460765484150804e-002  0.0000000000000000e+000  0.0000000000000000e+000  0.0000000000000000e+000 -9.6387970203058448e-002  0.0000000000000000e+000  0.0000000000000000e+000  8.8530812383728175e-002  0.0000000000000000e+000 -4.4475052610286908e-001 -1.5151588537008365e-001  0.0000000000000000e+000  0.0000000000000000e+000  0.0000000000000000e+000  0.0000000000000000e+000  0.0000000000000000e+000  0.0000000000000000e+000  1.7064852862352012e-001 -1.6033488077102226e-001  0.0000000000000000e+000 -3.4687832218648051e-001  0.0000000000000000e+000  0.0000000000000000e+000  0.0000000000000000e+000  0.0000000000000000e+000 -4.3690880931351109e-002  0.0000000000000000e+000  0.0000000000000000e+000  7.5243706882336531e-002 -1.3337432754518141e-001  0.0000000000000000e+000  0.0000000000000000e+000  0.0000000000000000e+000  0.0000000000000000e+000 -2.7876509708788189e-001  0.0000000000000000e+000  0.0000000000000000e+000
  0.0000000000000000e+000  9.7156143765720696e-002  0.0000000000000000e+000  0.0000000000000000e+000  2.4941502533804380e-002  8.4405759080172713e-003  0.0000000000000000e+000 -4.4029716442808613e-002 -4.1005785792135574e-001  0.0000000000000000e+000  0.0000000000000000e+000  0.0000000000000000e+000  0.0000000000000000e+000  0.0000000000000000e+000  0.0000000000000000e+000  0.0000000000000000e+000  1.3493722405088066e-001  0.0000000000000000e+000  0.0000000000000000e+000  2.1379102669399364e-001  0.0000000000000000e+000  0.0000000000000000e+000  2.1978717493697411e-001  0.0000000000000000e+000  0.0000000000000000e+000  1.3026777704380982e-001  3.9952860826925329e-001  0.0000000000000000e+000 -3.8603556555176116e-001  0.0000000000000000e+000  0.0000000000000000e+000  0.0000000000000000e+000  0.0000000000000000e+000  0.0000000000000000e+000  1.3504967301495596e-001  0.0000000000000000e+000  0.0000000000000000e+000  0.0000000000000000e+000  0.0000000000000000e+000  0.0000000000000000e+000 -1.2855717806581174e-001  0.0000000000000000e+000  0.0000000000000000e+000  0.0000000000000000e+000  0.0000000000000000e+000  0.0000000000000000e+000  8.9830862853847088e-002  0.0000000000000000e+000  0.0000000000000000e+000  0.0000000000000000e+000  0.0000000000000000e+000  0.0000000000000000e+000  0.0000000000000000e+000 -7.5466771606705979e-002  0.0000000000000000e+000  2.8523057268894791e-001  0.0000000000000000e+000  2.4310039036427744e-001  0.0000000000000000e+000  0.0000000000000000e+000  0.0000000000000000e+000  0.0000000000000000e+000  0.0000000000000000e+000  0.0000000000000000e+000  0.0000000000000000e+000  0.0000000000000000e+000  0.0000000000000000e+000  0.0000000000000000e+000  0.0000000000000000e+000  0.0000000000000000e+000  0.0000000000000000e+000  0.0000000000000000e+000  0.0000000000000000e+000  0.0000000000000000e+000  0.0000000000000000e+000  0.0000000000000000e+000  3.7128632634496278e-001  0.0000000000000000e+000  0.0000000000000000e+000  0.0000000000000000e+000  0.0000000000000000e+000  0.0000000000000000e+000  0.0000000000000000e+000  0.0000000000000000e+000  0.0000000000000000e+000  0.0000000000000000e+000  0.0000000000000000e+000  0.0000000000000000e+000  0.0000000000000000e+000  0.0000000000000000e+000 -2.7054162001433704e-002  0.0000000000000000e+000  0.0000000000000000e+000  0.0000000000000000e+000 -2.3318245195778994e-001  0.0000000000000000e+000  0.0000000000000000e+000  0.0000000000000000e+000  0.0000000000000000e+000  0.0000000000000000e+000
 -3.0482369090061434e-001  0.0000000000000000e+000  0.0000000000000000e+000  3.9341273291394102e-001  0.0000000000000000e+000  0.0000000000000000e+000 -1.3227654580257583e-001  0.0000000000000000e+000  0.0000000000000000e+000  0.0000000000000000e+000 -1.2706747670300370e-001  0.0000000000000000e+000  0.0000000000000000e+000  1.9477475063357613e-001  0.0000000000000000e+000 -3.2986752176445804e-002  0.0000000000000000e+000 -2.0682211195356914e-001 -2.4512256842299635e-001  0.0000000000000000e+000  0.0000000000000000e+000 -1.1237708078015319e-002  0.0000000000000000e+000  0.0000000000000000e+000  0.0000000000000000e+000  0.0000000000000000e+000  0.0000000000000000e+000  0.0000000000000000e+000  0.0000000000000000e+000  0.0000000000000000e+000  0.0000000000000000e+000  0.0000000000000000e+000  0.0000000000000000e+000  0.0000000000000000e+000  0.0000000000000000e+000  0.0000000000000000e+000  0.0000000000000000e+000  0.0000000000000000e+000 -2.8898591951737362e-001  0.0000000000000000e+000  0.0000000000000000e+000 -4.5409878714181999e-002  3.3423149383391290e-002  0.0000000000000000e+000  0.0000000000000000e+000  3.2990398101500351e-001  0.0000000000000000e+000  0.0000000000000000e+000  1.9512956804979623e-002  1.0339590535910430e-001  0.0000000000000000e+000 -1.8821252001509881e-001  0.0000000000000000e+000  0.0000000000000000e+000  1.7257777303353070e-001  0.0000000000000000e+000  0.0000000000000000e+000  0.0000000000000000e+000  0.0000000000000000e+000  0.0000000000000000e+000  0.0000000000000000e+000  0.0000000000000000e+000 -1.9505404188588749e-001  2.6305360292958782e-002  0.0000000000000000e+000  0.0000000000000000e+000  0.0000000000000000e+000  1.1290859297589953e-001  0.0000000000000000e+000  0.0000000000000000e+000 -3.3891774570094979e-001  0.0000000000000000e+000 -1.1720882760940750e-001 -1.9854695669360764e-001  0.0000000000000000e+000  0.0000000000000000e+000  0.0000000000000000e+000  0.0000000000000000e+000  0.0000000000000000e+000  0.0000000000000000e+000  8.1527264915085607e-002 -6.0345414149538187e-003  0.0000000000000000e+000  2.5888331680574339e-001  0.0000000000000000e+000  0.0000000000000000e+000  0.0000000000000000e+000  0.0000000000000000e+000 -2.6042379084224680e-002  0.0000000000000000e+000  0.0000000000000000e+000 -7.2625070827671584e-002  7.3161378993126747e-002  0.0000000000000000e+000  0.0000000000000000e+000  0.0000000000000000e+000  0.0000000000000000e+000  1.8087150432761340e-002  0.0000000000000000e+000  0.0000000000000000e+000
  7.7832320119194500e-003  0.0000000000000000e+000  0.0000000000000000e+000  2.6482187987606487e-001  0.0000000000000000e+000  0.0000000000000000e+000  3.1394010133599465e-002  0.0000000000000000e+000  0.0000000000000000e+000  0.0000000000000000e+000 -4.6584351835640116e-002  0.0000000000000000e+000  0.0000000000000000e+000  1.3110396236527860e-001  0.0000000000000000e+000 -1.3107605530109856e-001  0.0000000000000000e+000 -1.9392936553824380e-001 -5.8464767860770470e-003  0.0000000000000000e+000  0.0000000000000000e+000 -3.6432236466663631e-002  0.0000000000000000e+000  0.0000000000000000e+000  0.0000000000000000e+000  0.0000000000000000e+000  0.0000000000000000e+000  0.0000000000000000e+000  0.0000000000000000e+000  0.0000000000000000e+000  0.0000000000000000e+000  0.0000000000000000e+000  0.0000000000000000e+000  0.0000000000000000e+000  0.0000000000000000e+000  0.0000000000000000e+000  0.0000000000000000e+000  0.0000000000000000e+000  8.5898096680763578e-002  0.0000000000000000e+000  0.0000000000000000e+000 -8.9628539893227860e-002  3.3658959449278314e-001  0.0000000000000000e+000  0.0000000000000000e+000  2.0039857375246294e-002  0.0000000000000000e+000  0.0000000000000000e+000  2.2773074632952214e-001 -8.1566622310752637e-002  0.0000000000000000e+000 -4.8240794262372787e-002  0.0000000000000000e+000  0.0000000000000000e+000  5.3344246289786831e-002  0.0000000000000000e+000  0.0000000000000000e+000  0.0000000000000000e+000  0.0000000000000000e+000  0.0000000000000000e+000  0.0000000000000000e+000  0.0000000000000000e+000 -1.7419451671049657e-001 -2.3643105067659181e-001  0.0000000000000000e+000  0.0000000000000000e+000  0.0000000000000000e+000  1.0952953413081062e-001  0.0000000000000000e+000  0.0000000000000000e+000  3.0451576893482663e-001  0.0000000000000000e+000 -1.2157739119066080e-001  5.0396155932217324e-001  0.0000000000000000e+000  0.0000000000000000e+000  0.0000000000000000e+000  0.0000000000000000e+000  0.0000000000000000e+000  0.0000000000000000e+000 -7.6658450827430266e-002 -1.3331113922984866e-001  0.0000000000000000e+000 -1.1820954323650533e-001  0.0000000000000000e+000  0.0000000000000000e+000  0.0000000000000000e+000  0.0000000000000000e+000 -2.4743671022872932e-001  0.0000000000000000e+000  0.0000000000000000e+000  1.7057471700297386e-001 -1.0766361319009063e-002  0.0000000000000000e+000  0.0000000000000000e+000  0.0000000000000000e+000  0.0000000000000000e+000  2.6969247731970980e-001  0.0000000000000000e+000  0.0000000000000000e+000
  0.0000000000000000e+000  1.5152239140756865e-001  0.0000000000000000e+000  0.0000000000000000e+000  2.5066905620188068e-001  2.7957784821079362e-001  0.0000000000000000e+000  1.7632648559597272e-001  3.8716669002664050e-001  0.0000000000000000e+000  0.0000000000000000e+000  0.0000000000000000e+000  0.0000000000000000e+000  0.0000000000000000e+000  0.0000000000000000e+000  0.0000000000000000e+000 -2.6054790539639983e-001  0.0000000000000000e+000  0.0000000000000000e+000 -1.3049702039425054e-001  0.0000000000000000e+000  0.0000000000000000e+000  2.5079860989285768e-001  0.0000000000000000e+000  0.0000000000000000e+000  2.7334380845484169e-001  1.6923216169707531e-001  0.0000000000000000e+000 -1.1436315008746743e-001  0.0000000000000000e+000  0.0000000000000000e+000  0.0000000000000000e+000  0.0000000000000000e+000  0.0000000000000000e+000  1.5340470106597365e-001  0.0000000000000000e+000  0.0000000000000000e+000  0.0000000000000000e+000  0.0000000000000000e+000  0.0000000000000000e+000 -2.7033904243868773e-002  0.0000000000000000e+000  0.0000000000000000e+000  0.0000000000000000e+000  0.0000000000000000e+000  0.0000000000000000e+000  3.0504159008016929e-001  0.0000000000000000e+000  0.0000000000000000e+000  0.0000000000000000e+000  0.0000000000000000e+000  0.0000000000000000e+000  0.0000000000000000e+000  1.1729100245736236e-001  0.0000000000000000e+000 -4.3524200622914605e-001  0.0000000000000000e+000 -6.2801542301580554e-002  0.0000000000000000e+000  0.0000000000000000e+000  0.0000000000000000e+000  0.0000000000000000e+000  0.0000000000000000e+000  0.0000000000000000e+000  0.0000000000000000e+000  0.0000000000000000e+000  0.0000000000000000e+000  0.0000000000000000e+000  0.0000000000000000e+000  0.0000000000000000e+000  0.0000000000000000e+000  0.0000000000000000e+000  0.0000000000000000e+000  0.0000000000000000e+000  0.0000000000000000e+000  0.0000000000000000e+000  2.1411080658155965e-001  0.0000000000000000e+000  0.0000000000000000e+000  0.0000000000000000e+000  0.0000000000000000e+000  0.0000000000000000e+000  0.0000000000000000e+000  0.0000000000000000e+000  0.0000000000000000e+000  0.0000000000000000e+000  0.0000000000000000e+000  0.0000000000000000e+000  0.0000000000000000e+000  0.0000000000000000e+000  1.0105326215086251e-001  0.0000000000000000e+000  0.0000000000000000e+000  0.0000000000000000e+000 -1.0147413473554359e-001  0.0000000000000000e+000  0.0000000000000000e+000  0.0000000000000000e+000  0.0000000000000000e+000  0.0000000000000000e+000
  0.0000000000000000e+000  0.0000000000000000e+000  0.0000000000000000e+000  0.0000000000000000e+000  0.0000000000000000e+000  0.0000000000000000e+000  0.0000000000000000e+000  0.0000000000000000e+000  0.0000000000000000e+000  2.1873287525380011e-001  0.0000000000000000e+000  1.2834260064759848e-001  7.3322286124621355e-002  0.0000000000000000e+000  3.9627643499776974e-002  0.0000000000000000e+000  0.0000000000000000e+000  0.0000000000000000e+000  0.0000000000000000e+000  0.0000000000000000e+000 -2.4762765501048528e-001  0.0000000000000000e+000  0.0000000000000000e+000 -3.9618979502830366e-002 -4.6107646657241080e-001  0.0000000000000000e+000  0.0000000000000000e+000  0.0000000000000000e+000  0.0000000000000000e+000  0.0000000000000000e+000  0.0000000000000000e+000  0.0000000000000000e+000  3.2372321289570671e-001  0.0000000000000000e+000  0.0000000000000000e+000  5.5127889487122904e-002  0.0000000000000000e+000  1.4608277523675947e-001  0.0000000000000000e+000 -1.5950342492842939e-001  0.0000000000000000e+000  0.0000000000000000e+000  0.0000000000000000e+000  0.0000000000000000e+000  5.2525522428091354e-001  0.0000000000000000e+000  0.0000000000000000e+000 -4.5783547457054979e-001  0.0000000000000000e+000  0.0000000000000000e+000  0.0000000000000000e+000  0.0000000000000000e+000  7.3180019401774710e-002  0.0000000000000000e+000  0.0000000000000000e+000  0.0000000000000000e+000  0.0000000000000000e+000  0.0000000000000000e+000  1.8496653186166079e-001  5.9985158645265713e-003 -3.5749842486163469e-001 -4.3482521313106826e-001  0.0000000000000000e+000  0.0000000000000000e+000  0.0000000000000000e+000 -3.6176486497226246e-001  1.6686572803970334e-001  0.0000000000000000e+000  0.0000000000000000e+000  4.0490504118015158e-001  0.0000000000000000e+000  2.0656748641215833e-001  0.0000000000000000e+000  0.0000000000000000e+000  1.4380770900412168e-001  0.0000000000000000e+000  0.0000000000000000e+000  6.4374144177350578e-001  0.0000000000000000e+000  0.0000000000000000e+000  0.0000000000000000e+000  0.0000000000000000e+000  0.0000000000000000e+000  0.0000000000000000e+000  0.0000000000000000e+000  0.0000000000000000e+000  1.7411679612261446e-002  0.0000000000000000e+000  0.0000000000000000e+000 -3.7507822599608864e-001  0.0000000000000000e+000  0.0000000000000000e+000  0.0000000000000000e+000  0.0000000000000000e+000  0.0000000000000000e+000  8.1675541512964675e-002 -6.9552799469535478e-002  0.0000000000000000e+000  2.6808399580206456e-002 -3.2372366283936171e-001
 -1.0781588328961411e-001  0.0000000000000000e+000  0.0000000000000000e+000  2.6762799902244810e-001  0.0000000000000000e+000  0.0000000000000000e+000  1.6147383951741065e-001  0.0000000000000000e+000  0.0000000000000000e+000  0.0000000000000000e+000 -2.2479834653304473e-001  0.0000000000000000e+000  0.0000000000000000e+000 -2.0453055421884925e-001  0.0000000000000000e+000 -1.0076053029941467e-001  0.0000000000000000e+000  2.5196120269683975e-001  2.6979625956858999e-001  0.0000000000000000e+000  0.0000000000000000e+000 -7.8543502727496897e-002  0.0000000000000000e+000  0.0000000000000000e+000  0.0000000000000000e+000  0.0000000000000000e+000  0.0000000000000000e+000  0.0000000000000000e+000  0.0000000000000000e+000  0.0000000000000000e+000  0.0000000000000000e+000  0.0000000000000000e+000  0.0000000000000000e+000  0.0000000000000000e+000  0.0000000000000000e+000  0.0000000000000000e+000  0.0000000000000000e+000  0.0000000000000000e+000  1.8795018610075279e-002  0.0000000000000000e+000  0.0000000000000000e+000 -8.0187369912222362e-002 -2.5039810292400061e-001  0.0000000000000000e+000  0.0000000000000000e+000  2.0376392698180340e-001  0.0000000000000000e+000  0.0000000000000000e+000 -1.1599432237544493e-002 -1.3994371859245869e-001  0.0000000000000000e+000 -2.2731058617349414e-001  0.0000000000000000e+000  0.0000000000000000e+000 -1.8137747304378660e-001  0.0000000000000000e+000  0.0000000000000000e+000  0.0000000000000000e+000  0.0000000000000000e+000  0.0000000000000000e+000  0.0000000000000000e+000  0.0000000000000000e+000 -2.6453946732824773e-001 -3.6513874324706841e-001  0.0000000000000000e+000  0.0000000000000000e+000  0.0000000000000000e+000 -1.7500908115268127e-001  0.0000000000000000e+000  0.0000000000000000e+000  1.6160986576183561e-001  0.0000000000000000e+000  1.1537379600631058e-001 -2.5201814515953935e-002  0.0000000000000000e+000  0.0000000000000000e+000  0.0000000000000000e+000  0.0000000000000000e+000  0.0000000000000000e+000  0.0000000000000000e+000 -5.2746725662348067e-002  1.9235765057500914e-001  0.0000000000000000e+000  4.0927260510433043e-002  0.0000000000000000e+000  0.0000000000000000e+000  0.0000000000000000e+000  0.0000000000000000e+000  2.5370559380906171e-001  0.0000000000000000e+000  0.0000000000000000e+000 -1.3104850122458972e-001 -1.7833715381693832e-001  0.0000000000000000e+000  0.0000000000000000e+000  0.0000000000000000e+000  0.0000000000000000e+000  4.0277877259379931e-002  0.0000000000000000e+000  0.0000000000000000e+000
  0.0000000000000000e+000 -5.7272288841392412e-002  0.0000000000000000e+000  0.0000000000000000e+000 -3.7287497995838921e-004  3.6574407774293119e-002  0.0000000000000000e+000  8.9254286244506501e-002  2.5294786599807020e-002  0.0000000000000000e+000  0.0000000000000000e+000  0.0000000000000000e+000  0.0000000000000000e+000  0.0000000000000000e+000  0.0000000000000000e+000  0.0000000000000000e+000 -2.1042245338623369e-001  0.0000000000000000e+000  0.0000000000000000e+000  1.8363137632390841e-001  0.0000000000000000e+000  0.0000000000000000e+000 -1.6528757336338668e-001  0.0000000000000000e+000  0.0000000000000000e+000  1.3188719513581565e-001  2.2890627623204629e-001  0.0000000000000000e+000  3.9844056527579202e-001  0.0000000000000000e+000  0.0000000000000000e+000  0.0000000000000000e+000  0.0000000000000000e+000  0.0000000000000000e+000  1.9450280262277256e-001  0.0000000000000000e+000  0.0000000000000000e+000  0.0000000000000000e+000  0.0000000000000000e+000  0.0000000000000000e+000 -4.8631828974118363e-001  0.0000000000000000e+000  0.0000000000000000e+000  0.0000000000000000e+000  0.0000000000000000e+000  0.0000000000000000e+000 -1.4780085057115819e-001  0.0000000000000000e+000  0.0000000000000000e+000  0.0000000000000000e+000  0.0000000000000000e+000  0.0000000000000000e+000  0.0000000000000000e+000  2.2400897204905257e-001  0.0000000000000000e+000 -4.3246293449736226e-002  0.0000000000000000e+000  4.4970809145075941e-001  0.0000000000000000e+000  0.0000000000000000e+000  0.0000000000000000e+000  0.0000000000000000e+000  0.0000000000000000e+000  0.0000000000000000e+000  0.0000000000000000e+000  0.0000000000000000e+000  0.0000000000000000e+000  0.0000000000000000e+000  0.0000000000000000e+000  0.0000000000000000e+000  0.0000000000000000e+000  0.0000000000000000e+000  0.0000000000000000e+000  0.0000000000000000e+000  0.0000000000000000e+000  0.0000000000000000e+000 -7.5947320029496557e-002  0.0000000000000000e+000  0.0000000000000000e+000  0.0000000000000000e+000  0.0000000000000000e+000  0.0000000000000000e+000  0.0000000000000000e+000  0.0000000000000000e+000  0.0000000000000000e+000  0.0000000000000000e+000  0.0000000000000000e+000  0.0000000000000000e+000  0.0000000000000000e+000  0.0000000000000000e+000 -2.4749707159045986e-001  0.0000000000000000e+000  0.0000000000000000e+000  0.0000000000000000e+000  1.8819749348090992e-001  0.0000000000000000e+000  0.0000000000000000e+000  0.0000000000000000e+000  0.0000000000000000e+000  0.0000000000000000e+000
  0.0000000000000000e+000  0.0000000000000000e+000  0.0000000000000000e+000  0.0000000000000000e+000  0.0000000000000000e+000  0.0000000000000000e+000  0.0000000000000000e+000  0.0000000000000000e+000  0.0000000000000000e+000  1.2911675814551626e-001  0.0000000000000000e+000  2.3290954676370146e-001  5.0269374816178947e-001  0.0000000000000000e+000  1.6931480647662974e-002  0.0000000000000000e+000  0.0000000000000000e+000  0.0000000000000000e+000  0.0000000000000000e+000  0.0000000000000000e+000 -3.3653736782704557e-001  0.0000000000000000e+000  0.0000000000000000e+000 -4.6751021585251262e-001  1.2840638351374739e-001  0.0000000000000000e+000  0.0000000000000000e+000  0.0000000000000000e+000  0.0000000000000000e+000  0.0000000000000000e+000  0.0000000000000000e+000  0.0000000000000000e+000 -2.3854016929774335e-001  0.0000000000000000e+000  0.0000000000000000e+000  9.8871923091712791e-002  0.0000000000000000e+000  1.7646916930931145e-001  0.0000000000000000e+000  3.5999696904735801e-001  0.0000000000000000e+000  0.0000000000000000e+000  0.0000000000000000e+000  0.0000000000000000e+000 -2.2462448567332477e-001  0.0000000000000000e+000  0.0000000000000000e+000 -2.6028024740257782e-001  0.0000000000000000e+000  0.0000000000000000e+000  0.0000000000000000e+000  0.0000000000000000e+000  5.4780333112818391e-001  0.0000000000000000e+000  0.0000000000000000e+000  0.0000000000000000e+000  0.0000000000000000e+000  0.0000000000000000e+000  1.0264113078953557e-001  1.8982465867456236e-002 -1.4479206368961864e-001  5.2737076811472529e-002  0.0000000000000000e+000  0.0000000000000000e+000  0.0000000000000000e+000  8.4055661542996485e-002 -3.5429331590424951e-001  0.0000000000000000e+000  0.0000000000000000e+000 -2.1030132275164698e-001  0.0000000000000000e+000 -6.1187847596283296e-001  0.0000000000000000e+000  0.0000000000000000e+000 -1.5980384190493954e-001  0.0000000000000000e+000  0.0000000000000000e+000  1.7490874681931415e-001  0.0000000000000000e+000  0.0000000000000000e+000  0.0000000000000000e+000  0.0000000000000000e+000  0.0000000000000000e+000  0.0000000000000000e+000  0.0000000000000000e+000  0.0000000000000000e+000 -1.4560541450231140e-001  0.0000000000000000e+000  0.0000000000000000e+000 -1.4377099485856723e-001  0.0000000000000000e+000  0.0000000000000000e+000  0.0000000000000000e+000  0.0000000000000000e+000  0.0000000000000000e+000 -3.2383288313954239e-001  2.5915525975180775e-001  0.0000000000000000e+000 -3.7522113835422249e-001  1.5720659626867348e-001
  0.0000000000000000e+000  0.0000000000000000e+000  0.0000000000000000e+000  0.0000000000000000e+000  0.0000000000000000e+000  0.0000000000000000e+000  0.0000000000000000e+000  0.0000000000000000e+000  0.0000000000000000e+000 -2.7820810859086964e-001  0.0000000000000000e+000  7.1628559744098472e-002 -1.8901661702482389e-001  0.0000000000000000e+000  6.8142720259614611e-002  0.0000000000000000e+000  0.0000000000000000e+000  0.0000000000000000e+000  0.0000000000000000e+000  0.0000000000000000e+000 -9.4683959836309992e-002  0.0000000000000000e+000  0.0000000000000000e+000  1.3361492377010420e-001 -2.2346084191484669e-001  0.0000000000000000e+000  0.0000000000000000e+000  0.0000000000000000e+000  0.0000000000000000e+000  0.0000000000000000e+000  0.0000000000000000e+000  0.0000000000000000e+000 -1.4643074249107990e-001  0.0000000000000000e+000  0.0000000000000000e+000 -1.5719655983292660e-001  0.0000000000000000e+000 -9.3960443183566236e-002  0.0000000000000000e+000 -8.7081268707903239e-002  0.0000000000000000e+000  0.0000000000000000e+000  0.0000000000000000e+000  0.0000000000000000e+000  3.0227677433691819e-001  0.0000000000000000e+000  0.0000000000000000e+000  5.1050007054420754e-001  0.0000000000000000e+000  0.0000000000000000e+000  0.0000000000000000e+000  0.0000000000000000e+000 -9.0102265468394560e-002  0.0000000000000000e+000  0.0000000000000000e+000  0.0000000000000000e+000  0.0000000000000000e+000  0.0000000000000000e+000  1.3320579230160762e-001  4.6350604029215415e-003 -5.1652021288629713e-001 -4.9524572317325521e-001  0.0000000000000000e+000  0.0000000000000000e+000  0.0000000000000000e+000  6.0026837840849012e-001 -3.5941522902473662e-002  0.0000000000000000e+000  0.0000000000000000e+000 -1.0868367707295304e-001  0.0000000000000000e+000  1.7464125209591472e-001  0.0000000000000000e+000  0.0000000000000000e+000 -6.5487762906774716e-001  0.0000000000000000e+000  0.0000000000000000e+000  3.3346401435860526e-002  0.0000000000000000e+000  0.0000000000000000e+000  0.0000000000000000e+000  0.0000000000000000e+000  0.0000000000000000e+000  0.0000000000000000e+000  0.0000000000000000e+000  0.0000000000000000e+000  1.2028288539499027e-001  0.0000000000000000e+000  0.0000000000000000e+000  2.2027686934248816e-001  0.0000000000000000e+000  0.0000000000000000e+000  0.0000000000000000e+000  0.0000000000000000e+000  0.0000000000000000e+000  8.6000474909983873e-002  3.5264199428383880e-001  0.0000000000000000e+000 -4.4139045700328522e-001  8.0137562829886155e-002
  0.0000000000000000e+000  3.0637060838073860e-001  0.0000000000000000e+000  0.0000000000000000e+000 -9.5220102156104158e-002  1.7206248991873235e-001  0.0000000000000000e+000  6.8424741606494081e-003  3.2947229337889283e-001  0.0000000000000000e+000  0.0000000000000000e+000  0.0000000000000000e+000  0.0000000000000000e+000  0.0000000000000000e+000  0.0000000000000000e+000  0.0000000000000000e+000  4.6614234832580981e-001  0.0000000000000000e+000  0.0000000000000000e+000 -3.8796473948646082e-001  0.0000000000000000e+000  0.0000000000000000e+000 -3.1044793928590875e-002  0.0000000000000000e+000  0.0000000000000000e+000  1.4932794896566984e-001  1.0037840267169090e-002  0.0000000000000000e+000  2.4526533476286735e-001  0.0000000000000000e+000  0.0000000000000000e+000  0.0000000000000000e+000  0.0000000000000000e+000  0.0000000000000000e+000  1.8383653094593702e-001  0.0000000000000000e+000  0.0000000000000000e+000  0.0000000000000000e+000  0.0000000000000000e+000  0.0000000000000000e+000 -4.6228684228920923e-002  0.0000000000000000e+000  0.0000000000000000e+000  0.0000000000000000e+000  0.0000000000000000e+000  0.0000000000000000e+000 -3.3876149320001699e-003  0.0000000000000000e+000  0.0000000000000000e+000  0.0000000000000000e+000  0.0000000000000000e+000  0.0000000000000000e+000  0.0000000000000000e+000 -2.1432486643163343e-001  0.0000000000000000e+000  2.9077185348117734e-001  0.0000000000000000e+000  1.2285791878364000e-001  0.0000000000000000e+000  0.0000000000000000e+000  0.0000000000000000e+000  0.0000000000000000e+000  0.0000000000000000e+000  0.0000000000000000e+000  0.0000000000000000e+000  0.0000000000000000e+000  0.0000000000000000e+000  0.0000000000000000e+000  0.0000000000000000e+000  0.0000000000000000e+000  0.0000000000000000e+000  0.0000000000000000e+000  0.0000000000000000e+000  0.0000000000000000e+000  0.0000000000000000e+000  0.0000000000000000e+000 -7.8378278679492139e-002  0.0000000000000000e+000  0.0000000000000000e+000  0.0000000000000000e+000  0.0000000000000000e+000  0.0000000000000000e+000  0.0000000000000000e+000  0.0000000000000000e+000  0.0000000000000000e+000  0.0000000000000000e+000  0.0000000000000000e+000  0.0000000000000000e+000  0.0000000000000000e+000  0.0000000000000000e+000 -1.7586856396288289e-001  0.0000000000000000e+000  0.0000000000000000e+000  0.0000000000000000e+000 -2.9824026091869427e-001  0.0000000000000000e+000  0.0000000000000000e+000  0.0000000000000000e+000  0.0000000000000000e+000  0.0000000000000000e+000
  0.0000000000000000e+000  4.9782245803805684e-002  0.0000000000000000e+000  0.0000000000000000e+000  2.6167675189885115e-001  5.0596161182683480e-002  0.0000000000000000e+000  3.0588558507809505e-001  7.1139613887071282e-002  0.0000000000000000e+000  0.0000000000000000e+000  0.0000000000000000e+000  0.0000000000000000e+000  0.0000000000000000e+000  0.0000000000000000e+000  0.0000000000000000e+000  3.2064413434067796e-002  0.0000000000000000e+000  0.0000000000000000e+000  3.4609424715927273e-001  0.0000000000000000e+000  0.0000000000000000e+000 -5.7378457601686521e-002  0.0000000000000000e+000  0.0000000000000000e+000  2.0115639396099766e-001  9.4860235723132347e-002  0.0000000000000000e+000 -7.6556191940120297e-002  0.0000000000000000e+000  0.0000000000000000e+000  0.0000000000000000e+000  0.0000000000000000e+000  0.0000000000000000e+000 -2.5083714063721418e-001  0.0000000000000000e+000  0.0000000000000000e+000  0.0000000000000000e+000  0.0000000000000000e+000  0.0000000000000000e+000  4.1365640298418899e-001  0.0000000000000000e+000  0.0000000000000000e+000  0.0000000000000000e+000  0.0000000000000000e+000  0.0000000000000000e+000 -3.5539865824545974e-001  0.0000000000000000e+000  0.0000000000000000e+000  0.0000000000000000e+000  0.0000000000000000e+000  0.0000000000000000e+000  0.0000000000000000e+000 -2.3991924099039388e-001  0.0000000000000000e+000 -1.5981074671478998e-001  0.0000000000000000e+000  1.2596990854173465e-001  0.0000000000000000e+000  0.0000000000000000e+000  0.0000000000000000e+000  0.0000000000000000e+000  0.0000000000000000e+000  0.0000000000000000e+000  0.0000000000000000e+000  0.0000000000000000e+000  0.0000000000000000e+000  0.0000000000000000e+000  0.0000000000000000e+000  0.0000000000000000e+000  0.0000000000000000e+000  0.0000000000000000e+000  0.0000000000000000e+000  0.0000000000000000e+000  0.0000000000000000e+000  0.0000000000000000e+000 -1.5853103089526852e-001  0.0000000000000000e+000  0.0000000000000000e+000  0.0000000000000000e+000  0.0000000000000000e+000  0.0000000000000000e+000  0.0000000000000000e+000  0.0000000000000000e+000  0.0000000000000000e+000  0.0000000000000000e+000  0.0000000000000000e+000  0.0000000000000000e+000  0.0000000000000000e+000  0.0000000000000000e+000 -3.7428691710961309e-001  0.0000000000000000e+000  0.0000000000000000e+000  0.0000000000000000e+000 -1.5461025366122672e-001  0.0000000000000000e+000  0.0000000000000000e+000  0.0000000000000000e+000  0.0000000000000000e+000  0.0000000000000000e+000
  0.0000000000000000e+000  0.0000000000000000e+000  5.3242156780222794e-001  0.0000000000000000e+000  0.0000000000000000e+000  0.0000000000000000e+000  0.0000000000000000e+000  0.0000000000000000e+000  0.0000000000000000e+000  0.0000000000000000e+000  0.0000000000000000e+000  0.0000000000000000e+000  0.0000000000000000e+000  0.0000000000000000e+000  0.0000000000000000e+000  0.0000000000000000e+000  0.0000000000000000e+000  0.0000000000000000e+000  0.0000000000000000e+000  0.0000000000000000e+000  0.0000000000000000e+000  0.0000000000000000e+000  0.0000000000000000e+000  0.0000000000000000e+000  0.0000000000000000e+000  0.0000000000000000e+000  0.0000000000000000e+000  3.7241919559068576e-001  0.0000000000000000e+000 -5.4398909929861738e-001  3.3874768495727020e-001 -3.0194082477163692e-001  0.0000000000000000e+000  2.9771021485800192e-001  0.0000000000000000e+000  0.0000000000000000e+000 -5.7177959265465553e-002  0.0000000000000000e+000  0.0000000000000000e+000  0.0000000000000000e+000  0.0000000000000000e+000  0.0000000000000000e+000  0.0000000000000000e+000  2.2613432580067586e-001  0.0000000000000000e+000  0.0000000000000000e+000  0.0000000000000000e+000  0.0000000000000000e+000  0.0000000000000000e+000  0.0000000000000000e+000  2.8864808033185246e-001  0.0000000000000000e+000  0.0000000000000000e+000  0.0000000000000000e+000  0.0000000000000000e+000  0.0000000000000000e+000 -3.8898867359820632e-001  0.0000000000000000e+000  0.0000000000000000e+000  0.0000000000000000e+000  0.0000000000000000e+000  0.0000000000000000e+000  0.0000000000000000e+000  0.0000000000000000e+000 -2.1271838694900666e-001  0.0000000000000000e+000  0.0000000000000000e+000  0.0000000000000000e+000 -1.9191572506106364e-001  0.0000000000000000e+000  0.0000000000000000e+000  0.0000000000000000e+000  0.0000000000000000e+000  0.0000000000000000e+000  0.0000000000000000e+000 -2.7978002761304738e-001  0.0000000000000000e+000  0.0000000000000000e+000 -1.7257436020644315e-001  1.0299594259403466e-001  0.0000000000000000e+000  0.0000000000000000e+000  4.0529257430369448e-002  0.0000000000000000e+000  2.3704999251554107e-001  4.3147012377129873e-001  0.0000000000000000e+000  9.6955036201148689e-002  0.0000000000000000e+000  0.0000000000000000e+000  0.0000000000000000e+000  0.0000000000000000e+000  0.0000000000000000e+000  4.6714068320895946e-001  0.0000000000000000e+000  0.0000000000000000e+000  0.0000000000000000e+000  0.0000000000000000e+000  0.0000000000000000e+000  0.0000000000000000e+000
  0.0000000000000000e+000 -6.7668760505833342e-003  0.0000000000000000e+000  0.0000000000000000e+000 -3.0443188953821881e-001 -7.8348069030578130e-002  0.0000000000000000e+000 -2.2303493506870625e-001 -2.1555493539491763e-001  0.0000000000000000e+000  0.0000000000000000e+000  0.0000000000000000e+000  0.0000000000000000e+000  0.0000000000000000e+000  0.0000000000000000e+000  0.0000000000000000e+000 -2.8949128775776800e-001  0.0000000000000000e+000  0.0000000000000000e+000 -2.6020110711259864e-001  0.0000000000000000e+000  0.0000000000000000e+000 -3.2918799927086281e-003  0.0000000000000000e+000  0.0000000000000000e+000  3.3958606628632942e-001  1.8014346974177570e-001  0.0000000000000000e+000  3.7712250130357972e-001  0.0000000000000000e+000  0.0000000000000000e+000  0.0000000000000000e+000  0.0000000000000000e+000  0.0000000000000000e+000 -3.0626406098041431e-001  0.0000000000000000e+000  0.0000000000000000e+000  0.0000000000000000e+000  0.0000000000000000e+000  0.0000000000000000e+000  4.0067886002966902e-001  0.0000000000000000e+000  0.0000000000000000e+000  0.0000000000000000e+000  0.0000000000000000e+000  0.0000000000000000e+000  1.8861151329666487e-001  0.0000000000000000e+000  0.0000000000000000e+000  0.0000000000000000e+000  0.0000000000000000e+000  0.0000000000000000e+000  0.0000000000000000e+000 -6.5170255205571417e-002  0.0000000000000000e+000 -3.5411007932139686e-002  0.0000000000000000e+000  1.7228709877734727e-001  0.0000000000000000e+000  0.0000000000000000e+000  0.0000000000000000e+000  0.0000000000000000e+000  0.0000000000000000e+000  0.0000000000000000e+000  0.0000000000000000e+000  0.0000000000000000e+000  0.0000000000000000e+000  0.0000000000000000e+000  0.0000000000000000e+000  0.0000000000000000e+000  0.0000000000000000e+000  0.0000000000000000e+000  0.0000000000000000e+000  0.0000000000000000e+000  0.0000000000000000e+000  0.0000000000000000e+000  1.8833280240849709e-001  0.0000000000000000e+000  0.0000000000000000e+000  0.0000000000000000e+000  0.0000000000000000e+000  0.0000000000000000e+000  0.0000000000000000e+000  0.0000000000000000e+000  0.0000000000000000e+000  0.0000000000000000e+000  0.0000000000000000e+000  0.0000000000000000e+000  0.0000000000000000e+000  0.0000000000000000e+000 -5.1326501149833378e-002  0.0000000000000000e+000  0.0000000000000000e+000  0.0000000000000000e+000 -1.4593462916847919e-002  0.0000000000000000e+000  0.0000000000000000e+000  0.0000000000000000e+000  0.0000000000000000e+000  0.0000000000000000e+000
  0.0000000000000000e+000  0.0000000000000000e+000 -6.6222477219066059e-002  0.0000000000000000e+000  0.0000000000000000e+000  0.0000000000000000e+000  0.0000000000000000e+000  0.0000000000000000e+000  0.0000000000000000e+000  0.0000000000000000e+000  0.0000000000000000e+000  0.0000000000000000e+000  0.0000000000000000e+000  0.0000000000000000e+000  0.0000000000000000e+000  0.0000000000000000e+000  0.0000000000000000e+000  0.0000000000000000e+000  0.0000000000000000e+000  0.0000000000000000e+000  0.0000000000000000e+000  0.0000000000000000e+000  0.0000000000000000e+000  0.0000000000000000e+000  0.0000000000000000e+000  0.0000000000000000e+000  0.0000000000000000e+000  6.8507083607164801e-002  0.0000000000000000e+000 -1.4352185345905005e-001  3.7761526674767931e-001  3.3826706052801203e-001  0.0000000000000000e+000  2.0472873012011264e-001  0.0000000000000000e+000  0.0000000000000000e+000  4.7935875901093233e-001  0.0000000000000000e+000  0.0000000000000000e+000  0.0000000000000000e+000  0.0000000000000000e+000  0.0000000000000000e+000  0.0000000000000000e+000  3.4454020026796273e-001  0.0000000000000000e+000  0.0000000000000000e+000  0.0000000000000000e+000  0.0000000000000000e+000  0.0000000000000000e+000  0.0000000000000000e+000  1.0106293639261694e-001  0.0000000000000000e+000  0.0000000000000000e+000  0.0000000000000000e+000  0.0000000000000000e+000  0.0000000000000000e+000 -8.1950103766692650e-001  0.0000000000000000e+000  0.0000000000000000e+000  0.0000000000000000e+000  0.0000000000000000e+000  0.0000000000000000e+000  0.0000000000000000e+000  0.0000000000000000e+000 -5.5380327909111815e-001  0.0000000000000000e+000  0.0000000000000000e+000  0.0000000000000000e+000 -3.5683410414086919e-001  0.0000000000000000e+000  0.0000000000000000e+000  0.0000000000000000e+000  0.0000000000000000e+000  0.0000000000000000e+000  0.0000000000000000e+000 -4.3613070011891175e-001  0.0000000000000000e+000  0.0000000000000000e+000 -9.0664233275182707e-002 -2.0853775352599269e-001  0.0000000000000000e+000  0.0000000000000000e+000  1.9082305291183596e-001  0.0000000000000000e+000 -1.9332548352061776e-001  1.6546722280054643e-001  0.0000000000000000e+000 -7.3100046105958616e-001  0.0000000000000000e+000  0.0000000000000000e+000  0.0000000000000000e+000  0.0000000000000000e+000  0.0000000000000000e+000 -3.1192898413659348e-001  0.0000000000000000e+000  0.0000000000000000e+000  0.0000000000000000e+000  0.0000000000000000e+000  0.0000000000000000e+000  0.0000000000000000e+000
  0.0000000000000000e+000  0.0000000000000000e+000  5.8916681988736778e-002  0.0000000000000000e+000  0.0000000000000000e+000  0.0000000000000000e+000  0.0000000000000000e+000  0.0000000000000000e+000  0.0000000000000000e+000  0.0000000000000000e+000  0.0000000000000000e+000  0.0000000000000000e+000  0.0000000000000000e+000  0.0000000000000000e+000  0.0000000000000000e+000  0.0000000000000000e+000  0.0000000000000000e+000  0.0000000000000000e+000  0.0000000000000000e+000  0.0000000000000000e+000  0.0000000000000000e+000  0.0000000000000000e+000  0.0000000000000000e+000  0.0000000000000000e+000  0.0000000000000000e+000  0.0000000000000000e+000  0.0000000000000000e+000  2.8329049784412058e-001  0.0000000000000000e+000  3.2072968914834143e-001 -3.4818909368077133e-001  1.5328909480613433e-004  0.0000000000000000e+000  4.9922754398110275e-001  0.0000000000000000e+000  0.0000000000000000e+000 -2.0167516657790294e-001  0.0000000000000000e+000  0.0000000000000000e+000  0.0000000000000000e+000  0.0000000000000000e+000  0.0000000000000000e+000  0.0000000000000000e+000 -3.5808014251076470e-001  0.0000000000000000e+000  0.0000000000000000e+000  0.0000000000000000e+000  0.0000000000000000e+000  0.0000000000000000e+000  0.0000000000000000e+000 -2.3342161300934947e-001  0.0000000000000000e+000  0.0000000000000000e+000  0.0000000000000000e+000  0.0000000000000000e+000  0.0000000000000000e+000 -5.5923651138241270e-001  0.0000000000000000e+000  0.0000000000000000e+000  0.0000000000000000e+000  0.0000000000000000e+000  0.0000000000000000e+000  0.0000000000000000e+000  0.0000000000000000e+000 -2.9683559536742987e-001  0.0000000000000000e+000  0.0000000000000000e+000  0.0000000000000000e+000  3.5870460530172865e-001  0.0000000000000000e+000  0.0000000000000000e+000  0.0000000000000000e+000  0.0000000000000000e+000  0.0000000000000000e+000  0.0000000000000000e+000  4.1370361752198709e-001  0.0000000000000000e+000  0.0000000000000000e+000 -4.9116630614882983e-001  5.3364117963950790e-002  0.0000000000000000e+000  0.0000000000000000e+000  1.6158680597809980e-001  0.0000000000000000e+000  4.8908582208368934e-001 -7.7266200891191283e-001  0.0000000000000000e+000  1.0071685995929941e-001  0.0000000000000000e+000  0.0000000000000000e+000  0.0000000000000000e+000  0.0000000000000000e+000  0.0000000000000000e+000 -3.1548043315740187e-001  0.0000000000000000e+000  0.0000000000000000e+000  0.0000000000000000e+000  0.0000000000000000e+000  0.0000000000000000e+000  0.0000000000000000e+000
  0.0000000000000000e+000  0.0000000000000000e+000 -1.3345043467714754e-001  0.0000000000000000e+000  0.0000000000000000e+000  0.0000000000000000e+000  0.0000000000000000e+000  0.0000000000000000e+000  0.0000000000000000e+000  0.0000000000000000e+000  0.0000000000000000e+000  0.0000000000000000e+000  0.0000000000000000e+000  0.0000000000000000e+000  0.0000000000000000e+000  0.0000000000000000e+000  0.0000000000000000e+000  0.0000000000000000e+000  0.0000000000000000e+000  0.0000000000000000e+000  0.0000000000000000e+000  0.0000000000000000e+000  0.0000000000000000e+000  0.0000000000000000e+000  0.0000000000000000e+000  0.0000000000000000e+000  0.0000000000000000e+000 -4.2037007264099846e-001  0.0000000000000000e+000 -3.2971065576187300e-002  2.8643844320509704e-001 -3.4630979106651388e-002  0.0000000000000000e+000 -1.4748514709789748e-001  0.0000000000000000e+000  0.0000000000000000e+000  2.8908231124044742e-001  0.0000000000000000e+000  0.0000000000000000e+000  0.0000000000000000e+000  0.0000000000000000e+000  0.0000000000000000e+000  0.0000000000000000e+000 -7.0941534036793319e-001  0.0000000000000000e+000  0.0000000000000000e+000  0.0000000000000000e+000  0.0000000000000000e+000  0.0000000000000000e+000  0.0000000000000000e+000  2.8039017064555294e-001  0.0000000000000000e+000  0.0000000000000000e+000  0.0000000000000000e+000  0.0000000000000000e+000  0.0000000000000000e+000  1.2269527162714597e-001  0.0000000000000000e+000  0.0000000000000000e+000  0.0000000000000000e+000  0.0000000000000000e+000  0.0000000000000000e+000  0.0000000000000000e+000  0.0000000000000000e+000 -1.4362992881119391e-002  0.0000000000000000e+000  0.0000000000000000e+000  0.0000000000000000e+000  3.5268580554476120e-001  0.0000000000000000e+000  0.0000000000000000e+000  0.0000000000000000e+000  0.0000000000000000e+000  0.0000000000000000e+000  0.0000000000000000e+000 -2.1136927032537731e-001  0.0000000000000000e+000  0.0000000000000000e+000  3.4403428514650619e-001  4.2262372561972866e-001  0.0000000000000000e+000  0.0000000000000000e+000  3.5936895334549745e-001  0.0000000000000000e+000  9.0370601508482473e-002  3.7815664834392013e-002  0.0000000000000000e+000  2.2140890806216645e-001  0.0000000000000000e+000  0.0000000000000000e+000  0.0000000000000000e+000  0.0000000000000000e+000  0.0000000000000000e+000  5.4385687664201633e-002  0.0000000000000000e+000  0.0000000000000000e+000  0.0000000000000000e+000  0.0000000000000000e+000  0.0000000000000000e+000  0.0000000000000000e+000
  0.0000000000000000e+000  0.0000000000000000e+000  0.0000000000000000e+000  0.0000000000000000e+000  0.0000000000000000e+000  0.0000000000000000e+000  0.0000000000000000e+000  0.0000000000000000e+000  0.0000000000000000e+000 -1.8043192606018138e-002  0.0000000000000000e+000 -2.9928432440628100e-001 -8.9941646993109803e-002  0.0000000000000000e+000 -2.9844733051405198e-001  0.0000000000000000e+000  0.0000000000000000e+000  0.0000000000000000e+000  0.0000000000000000e+000  0.0000000000000000e+000 -2.7099270886416765e-001  0.0000000000000000e+000  0.0000000000000000e+000  3.5914443164829529e-001  3.3240808433307079e-001  0.0000000000000000e+000  0.0000000000000000e+000  0.0000000000000000e+000  0.0000000000000000e+000  0.0000000000000000e+000  0.0000000000000000e+000  0.0000000000000000e+000 -6.9991987090900445e-002  0.0000000000000000e+000  0.0000000000000000e+000 -2.1630458181812645e-001  0.0000000000000000e+000 -5.6667519989091253e-001  0.0000000000000000e+000 -2.5764801151393363e-001  0.0000000000000000e+000  0.0000000000000000e+000  0.0000000000000000e+000  0.0000000000000000e+000 -3.0060775613776719e-001  0.0000000000000000e+000  0.0000000000000000e+000  2.3939334304423773e-001  0.0000000000000000e+000  0.0000000000000000e+000  0.0000000000000000e+000  0.0000000000000000e+000  7.8094189537594533e-002  0.0000000000000000e+000  0.0000000000000000e+000  0.0000000000000000e+000  0.0000000000000000e+000  0.0000000000000000e+000 -2.5229300486685902e-001  2.7399130388427079e-001 -3.3965156863770518e-001 -2.4348985873809653e-001  0.0000000000000000e+000  0.0000000000000000e+000  0.0000000000000000e+000 -1.8326316877069168e-001  5.6780866076549946e-003  0.0000000000000000e+000  0.0000000000000000e+000  8.0247955885349914e-002  0.0000000000000000e+000 -2.2943705480352458e-001  0.0000000000000000e+000  0.0000000000000000e+000  1.4408573621113224e-001  0.0000000000000000e+000  0.0000000000000000e+000  4.7087162048750414e-001  0.0000000000000000e+000  0.0000000000000000e+000  0.0000000000000000e+000  0.0000000000000000e+000  0.0000000000000000e+000  0.0000000000000000e+000  0.0000000000000000e+000  0.0000000000000000e+000 -8.2818454607649428e-001  0.0000000000000000e+000  0.0000000000000000e+000 -2.2135043487181266e-001  0.0000000000000000e+000  0.0000000000000000e+000  0.0000000000000000e+000  0.0000000000000000e+000  0.0000000000000000e+000 -2.1094253294116941e-001 -5.6404716475205355e-002  0.0000000000000000e+000 -2.6711947184722351e-001  6.4707753409559685e-002
  0.0000000000000000e+000  0.0000000000000000e+000 -4.8912428004279258e-003  0.0000000000000000e+000  0.0000000000000000e+000  0.0000000000000000e+000  0.0000000000000000e+000  0.0000000000000000e+000  0.0000000000000000e+000  0.0000000000000000e+000  0.0000000000000000e+000  0.0000000000000000e+000  0.0000000000000000e+000  0.0000000000000000e+000  0.0000000000000000e+000  0.0000000000000000e+000  0.0000000000000000e+000  0.0000000000000000e+000  0.0000000000000000e+000  0.0000000000000000e+000  0.0000000000000000e+000  0.0000000000000000e+000  0.0000000000000000e+000  0.0000000000000000e+000  0.0000000000000000e+000  0.0000000000000000e+000  0.0000000000000000e+000 -2.9012829871765217e-001  0.0000000000000000e+000  1.6816070927196319e-001  2.0585398095970650e-001 -5.3181081956616005e-001  0.0000000000000000e+000 -2.3788058046472696e-001  0.0000000000000000e+000  0.0000000000000000e+000  3.1088785118322182e-001  0.0000000000000000e+000  0.0000000000000000e+000  0.0000000000000000e+000  0.0000000000000000e+000  0.0000000000000000e+000  0.0000000000000000e+000 -2.1817022812011172e-002  0.0000000000000000e+000  0.0000000000000000e+000  0.0000000000000000e+000  0.0000000000000000e+000  0.0000000000000000e+000  0.0000000000000000e+000  1.2946882533759727e-001  0.0000000000000000e+000  0.0000000000000000e+000  0.0000000000000000e+000  0.0000000000000000e+000  0.0000000000000000e+000 -4.0934480555431146e-001  0.0000000000000000e+000  0.0000000000000000e+000  0.0000000000000000e+000  0.0000000000000000e+000  0.0000000000000000e+000  0.0000000000000000e+000  0.0000000000000000e+000  1.8000997014316406e-001  0.0000000000000000e+000  0.0000000000000000e+000  0.0000000000000000e+000  3.5660625431650406e-001  0.0000000000000000e+000  0.0000000000000000e+000  0.0000000000000000e+000  0.0000000000000000e+000  0.0000000000000000e+000  0.0000000000000000e+000  4.6778126671977888e-001  0.0000000000000000e+000  0.0000000000000000e+000 -2.1201052413701224e-001 -5.7582413762824769e-001  0.0000000000000000e+000  0.0000000000000000e+000 -3.5172867029835331e-001  0.0000000000000000e+000  6.0253425886554170e-002  1.2201585792407443e-001  0.0000000000000000e+000 -7.6888623154938898e-002  0.0000000000000000e+000  0.0000000000000000e+000  0.0000000000000000e+000  0.0000000000000000e+000  0.0000000000000000e+000 -4.1914515609144676e-001  0.0000000000000000e+000  0.0000000000000000e+000  0.0000000000000000e+000  0.0000000000000000e+000  0.0000000000000000e+000  0.0000000000000000e+000
  0.0000000000000000e+000  3.9050484716937528e-001  0.0000000000000000e+000  0.0000000000000000e+000  1.9650966968887335e-001 -2.6075384404149726e-001  0.0000000000000000e+000 -3.8281403404740622e-001  1.1526405545865548e-001  0.0000000000000000e+000  0.0000000000000000e+000  0.0000000000000000e+000  0.0000000000000000e+000  0.0000000000000000e+000  0.0000000000000000e+000  0.0000000000000000e+000  3.8989442089133623e-002  0.0000000000000000e+000  0.0000000000000000e+000  1.7918291902998126e-001  0.0000000000000000e+000  0.0000000000000000e+000 -3.4419496964942931e-001  0.0000000000000000e+000  0.0000000000000000e+000  5.6756088786902269e-002  4.1792543066543300e-002  0.0000000000000000e+000 -9.9141160545606830e-002  0.0000000000000000e+000  0.0000000000000000e+000  0.0000000000000000e+000  0.0000000000000000e+000  0.0000000000000000e+000 -1.8887656627599919e-001  0.0000000000000000e+000  0.0000000000000000e+000  0.0000000000000000e+000  0.0000000000000000e+000  0.0000000000000000e+000  1.2248411176442802e-002  0.0000000000000000e+000  0.0000000000000000e+000  0.0000000000000000e+000  0.0000000000000000e+000  0.0000000000000000e+000  2.3137789466017977e-001  0.0000000000000000e+000  0.0000000000000000e+000  0.0000000000000000e+000  0.0000000000000000e+000  0.0000000000000000e+000  0.0000000000000000e+000  4.8135354302749328e-001  0.0000000000000000e+000  2.2001344828005878e-002  0.0000000000000000e+000 -3.5446905803326614e-002  0.0000000000000000e+000  0.0000000000000000e+000  0.0000000000000000e+000  0.0000000000000000e+000  0.0000000000000000e+000  0.0000000000000000e+000  0.0000000000000000e+000  0.0000000000000000e+000  0.0000000000000000e+000  0.0000000000000000e+000  0.0000000000000000e+000  0.0000000000000000e+000  0.0000000000000000e+000  0.0000000000000000e+000  0.0000000000000000e+000  0.0000000000000000e+000  0.0000000000000000e+000  0.0000000000000000e+000 -1.4837287764040061e-001  0.0000000000000000e+000  0.0000000000000000e+000  0.0000000000000000e+000  0.0000000000000000e+000  0.0000000000000000e+000  0.0000000000000000e+000  0.0000000000000000e+000  0.0000000000000000e+000  0.0000000000000000e+000  0.0000000000000000e+000  0.0000000000000000e+000  0.0000000000000000e+000  0.0000000000000000e+000 -9.9615363989059416e-002  0.0000000000000000e+000  0.0000000000000000e+000  0.0000000000000000e+000 -2.4378603178130009e-001  0.0000000000000000e+000  0.0000000000000000e+000  0.0000000000000000e+000  0.0000000000000000e+000  0.0000000000000000e+000
  0.0000000000000000e+000  0.0000000000000000e+000  0.0000000000000000e+000  0.0000000000000000e+000  0.0000000000000000e+000  0.0000000000000000e+000  0.0000000000000000e+000  0.0000000000000000e+000  0.0000000000000000e+000  2.6438344942071279e-001  0.0000000000000000e+000 -1.2668155739267214e-001  9.2303339978245677e-002  0.0000000000000000e+000 -8.8119251982046402e-003  0.0000000000000000e+000  0.0000000000000000e+000  0.0000000000000000e+000  0.0000000000000000e+000  0.0000000000000000e+000 -4.0772816146697248e-002  0.0000000000000000e+000  0.0000000000000000e+000  8.7618826227034888e-002 -5.5810932304401895e-001  0.0000000000000000e+000  0.0000000000000000e+000  0.0000000000000000e+000  0.0000000000000000e+000  0.0000000000000000e+000  0.0000000000000000e+000  0.0000000000000000e+000 -1.5079370629441738e-001  0.0000000000000000e+000  0.0000000000000000e+000  6.6996091291257087e-001  0.0000000000000000e+000 -3.8053582085115056e-001  0.0000000000000000e+000  1.5882857030239825e-001  0.0000000000000000e+000  0.0000000000000000e+000  0.0000000000000000e+000  0.0000000000000000e+000  8.5734362657967605e-002  0.0000000000000000e+000  0.0000000000000000e+000 -1.8684968638530024e-002  0.0000000000000000e+000  0.0000000000000000e+000  0.0000000000000000e+000  0.0000000000000000e+000  3.3774462624956125e-001  0.0000000000000000e+000  0.0000000000000000e+000  0.0000000000000000e+000  0.0000000000000000e+000  0.0000000000000000e+000 -1.3411862014561704e-001 -1.8679856296814348e-001  4.7518559488916850e-003  1.4463694230332372e-001  0.0000000000000000e+000  0.0000000000000000e+000  0.0000000000000000e+000  7.7992151908821139e-001 -3.8664076805578970e-002  0.0000000000000000e+000  0.0000000000000000e+000  2.1231529738785110e-001  0.0000000000000000e+000  2.7872148349437953e-001  0.0000000000000000e+000  0.0000000000000000e+000  2.3607121350196580e-001  0.0000000000000000e+000  0.0000000000000000e+000  4.2344498015994485e-002  0.0000000000000000e+000  0.0000000000000000e+000  0.0000000000000000e+000  0.0000000000000000e+000  0.0000000000000000e+000  0.0000000000000000e+000  0.0000000000000000e+000  0.0000000000000000e+000 -2.3696671690110438e-001  0.0000000000000000e+000  0.0000000000000000e+000  1.7928756464326867e-001  0.0000000000000000e+000  0.0000000000000000e+000  0.0000000000000000e+000  0.0000000000000000e+000  0.0000000000000000e+000 -7.4871837556264975e-002  8.0397266361377867e-002  0.0000000000000000e+000 -2.5527407809863994e-001  5.4895672336673376e-002
  0.0000000000000000e+000  0.0000000000000000e+000  2.8773455987277358e-001  0.0000000000000000e+000  0.0000000000000000e+000  0.0000000000000000e+000  0.0000000000000000e+000  0.0000000000000000e+000  0.0000000000000000e+000  0.0000000000000000e+000  0.0000000000000000e+000  0.0000000000000000e+000  0.0000000000000000e+000  0.0000000000000000e+000  0.0000000000000000e+000  0.0000000000000000e+000  0.0000000000000000e+000  0.0000000000000000e+000  0.0000000000000000e+000  0.0000000000000000e+000  0.0000000000000000e+000  0.0000000000000000e+000  0.0000000000000000e+000  0.0000000000000000e+000  0.0000000000000000e+000  0.0000000000000000e+000  0.0000000000000000e+000 -2.5959880462163643e-001  0.0000000000000000e+000  3.2074668954511271e-001 -4.5498456370481721e-002 -4.9345776103055322e-001  0.0000000000000000e+000  1.4055100163415193e-001  0.0000000000000000e+000  0.0000000000000000e+000  8.2143146123546562e-002  0.0000000000000000e+000  0.0000000000000000e+000  0.0000000000000000e+000  0.0000000000000000e+000  0.0000000000000000e+000  0.0000000000000000e+000  1.2545048440067527e-001  0.0000000000000000e+000  0.0000000000000000e+000  0.0000000000000000e+000  0.0000000000000000e+000  0.0000000000000000e+000  0.0000000000000000e+000  1.3438465782257114e-001  0.0000000000000000e+000  0.0000000000000000e+000  0.0000000000000000e+000  0.0000000000000000e+000  0.0000000000000000e+000  2.6210984518896097e-001  0.0000000000000000e+000  0.0000000000000000e+000  0.0000000000000000e+000  0.0000000000000000e+000  0.0000000000000000e+000  0.0000000000000000e+000  0.0000000000000000e+000 -5.9603968965474874e-002  0.0000000000000000e+000  0.0000000000000000e+000  0.0000000000000000e+000 -3.5422916289403894e-001  0.0000000000000000e+000  0.0000000000000000e+000  0.0000000000000000e+000  0.0000000000000000e+000  0.0000000000000000e+000  0.0000000000000000e+000  3.5831266430755787e-001  0.0000000000000000e+000  0.0000000000000000e+000 -2.7202743555874254e-001 -1.0200016729996747e-001  0.0000000000000000e+000  0.0000000000000000e+000  6.4850568655903906e-001  0.0000000000000000e+000 -6.0489817674249335e-001 -2.7667128847942474e-001  0.0000000000000000e+000 -2.8574793606841969e-001  0.0000000000000000e+000  0.0000000000000000e+000  0.0000000000000000e+000  0.0000000000000000e+000  0.0000000000000000e+000  4.1773146213987200e-001  0.0000000000000000e+000  0.0000000000000000e+000  0.0000000000000000e+000  0.0000000000000000e+000  0.0000000000000000e+000  0.0000000000000000e+000
  0.0000000000000000e+000  0.0000000000000000e+000  0.0000000000000000e+000  0.0000000000000000e+000  0.0000000000000000e+000  0.0000000000000000e+000  0.0000000000000000e+000  0.0000000000000000e+000  0.0000000000000000e+000  1.6152957003095686e-001  0.0000000000000000e+000 -5.6381338483572442e-002  2.3763043930163576e-002  0.0000000000000000e+000  4.2233802876239046e-001  0.0000000000000000e+000  0.0000000000000000e+000  0.0000000000000000e+000  0.0000000000000000e+000  0.0000000000000000e+000  4.8297077575512953e-001  0.0000000000000000e+000  0.0000000000000000e+000  2.8249944739780225e-001  3.6186369805757684e-001  0.0000000000000000e+000  0.0000000000000000e+000  0.0000000000000000e+000  0.0000000000000000e+000  0.0000000000000000e+000  0.0000000000000000e+000  0.0000000000000000e+000  5.4287480700855528e-001  0.0000000000000000e+000  0.0000000000000000e+000  7.0203788724345351e-002  0.0000000000000000e+000 -3.4341987606178292e-001  0.0000000000000000e+000  1.0916999927750096e-001  0.0000000000000000e+000  0.0000000000000000e+000  0.0000000000000000e+000  0.0000000000000000e+000  1.9482249538190444e-001  0.0000000000000000e+000  0.0000000000000000e+000 -1.1401392535793284e-001  0.0000000000000000e+000  0.0000000000000000e+000  0.0000000000000000e+000  0.0000000000000000e+000  1.9993286487227982e-001  0.0000000000000000e+000  0.0000000000000000e+000  0.0000000000000000e+000  0.0000000000000000e+000  0.0000000000000000e+000 -1.6354415166571465e-001  1.8569119480242763e-001 -1.1759537466106651e-001 -6.7284885319498722e-002  0.0000000000000000e+000  0.0000000000000000e+000  0.0000000000000000e+000  4.4111644407282319e-001 -1.7710410161543438e-001  0.0000000000000000e+000  0.0000000000000000e+000 -3.8838303172015129e-003  0.0000000000000000e+000  2.9162859637253102e-001  0.0000000000000000e+000  0.0000000000000000e+000  1.4925779179153795e-001  0.0000000000000000e+000  0.0000000000000000e+000  2.7465358258255138e-002  0.0000000000000000e+000  0.0000000000000000e+000  0.0000000000000000e+000  0.0000000000000000e+000  0.0000000000000000e+000  0.0000000000000000e+000  0.0000000000000000e+000  0.0000000000000000e+000  5.1403604950612092e-001  0.0000000000000000e+000  0.0000000000000000e+000 -4.1773742245300244e-001  0.0000000000000000e+000  0.0000000000000000e+000  0.0000000000000000e+000  0.0000000000000000e+000  0.0000000000000000e+000 -3.5278543478321484e-001  2.2206792192338776e-001  0.0000000000000000e+000 -4.2199619387941834e-001 -2.0069715585820247e-001
  3.1123819539644099e-001  0.0000000000000000e+000  0.0000000000000000e+000  5.9381477689002551e-002  0.0000000000000000e+000  0.0000000000000000e+000  2.5170398013052386e-001  0.0000000000000000e+000  0.0000000000000000e+000  0.0000000000000000e+000 -1.5320256509573402e-002  0.0000000000000000e+000  0.0000000000000000e+000  3.7314167315757603e-002  0.0000000000000000e+000 -2.6432539939940897e-001  0.0000000000000000e+000 -2.8157011609083699e-001  1.7541652093078525e-001  0.0000000000000000e+000  0.0000000000000000e+000 -4.0033069509009611e-001  0.0000000000000000e+000  0.0000000000000000e+000  0.0000000000000000e+000  0.0000000000000000e+000  0.0000000000000000e+000  0.0000000000000000e+000  0.0000000000000000e+000  0.0000000000000000e+000  0.0000000000000000e+000  0.0000000000000000e+000  0.0000000000000000e+000  0.0000000000000000e+000  0.0000000000000000e+000  0.0000000000000000e+000  0.0000000000000000e+000  0.0000000000000000e+000 -4.4462943578990654e-003  0.0000000000000000e+000  0.0000000000000000e+000 -3.2258982987779933e-003  1.0804788277891861e-001  0.0000000000000000e+000  0.0000000000000000e+000 -1.2746615548199627e-001  0.0000000000000000e+000  0.0000000000000000e+000 -1.4605827430354673e-001  1.9591016296117539e-001  0.0000000000000000e+000  4.7045254490039094e-002  0.0000000000000000e+000  0.0000000000000000e+000  1.1275046455185123e-002  0.0000000000000000e+000  0.0000000000000000e+000  0.0000000000000000e+000  0.0000000000000000e+000  0.0000000000000000e+000  0.0000000000000000e+000  0.0000000000000000e+000 -7.5093911804457972e-002 -4.3587454192383211e-002  0.0000000000000000e+000  0.0000000000000000e+000  0.0000000000000000e+000  1.8514990812297506e-002  0.0000000000000000e+000  0.0000000000000000e+000  9.0280889382192628e-002  0.0000000000000000e+000 -1.5098596822832555e-001 -1.9688192371000543e-001  0.0000000000000000e+000  0.0000000000000000e+000  0.0000000000000000e+000  0.0000000000000000e+000  0.0000000000000000e+000  0.0000000000000000e+000  2.2449851554536351e-001  7.3987030009503130e-002  0.0000000000000000e+000  1.7478149029712756e-001  0.0000000000000000e+000  0.0000000000000000e+000  0.0000000000000000e+000  0.0000000000000000e+000  3.0650359104267072e-001  0.0000000000000000e+000  0.0000000000000000e+000  2.8609885413785313e-001  2.5037836616367942e-001  0.0000000000000000e+000  0.0000000000000000e+000  0.0000000000000000e+000  0.0000000000000000e+000 -4.3941385105952510e-002  0.0000000000000000e+000  0.0000000000000000e+000
  0.0000000000000000e+000  0.0000000000000000e+000  0.0000000000000000e+000  0.0000000000000000e+000  0.0000000000000000e+000  0.0000000000000000e+000  0.0000000000000000e+000  0.0000000000000000e+000  0.0000000000000000e+000 -2.2804854276856412e-002  0.0000000000000000e+000 -1.1494058185440825e-001  1.6368541064787770e-001  0.0000000000000000e+000 -2.7798212245541215e-001  0.0000000000000000e+000  0.0000000000000000e+000  0.0000000000000000e+000  0.0000000000000000e+000  0.0000000000000000e+000  2.2912981618242764e-001  0.0000000000000000e+000  0.0000000000000000e+000 -5.7618638177383670e-002  1.3477340931781409e-001  0.0000000000000000e+000  0.0000000000000000e+000  0.0000000000000000e+000  0.0000000000000000e+000  0.0000000000000000e+000  0.0000000000000000e+000  0.0000000000000000e+000 -3.6274504674076435e-001  0.0000000000000000e+000  0.0000000000000000e+000  2.1988462785031845e-001  0.0000000000000000e+000 -1.1794937567243352e-001  0.0000000000000000e+000  8.6918561734570840e-002  0.0000000000000000e+000  0.0000000000000000e+000  0.0000000000000000e+000  0.0000000000000000e+000  2.4800532483816384e-001  0.0000000000000000e+000  0.0000000000000000e+000 -9.9483793755738598e-002  0.0000000000000000e+000  0.0000000000000000e+000  0.0000000000000000e+000  0.0000000000000000e+000  4.5075965531898583e-002  0.0000000000000000e+000  0.0000000000000000e+000  0.0000000000000000e+000  0.0000000000000000e+000  0.0000000000000000e+000  1.8763203993248578e-001 -3.0842655559590415e-001 -4.8961349305849922e-001 -3.1540506463708445e-001  0.0000000000000000e+000  0.0000000000000000e+000  0.0000000000000000e+000 -1.0707279396934283e-001 -4.0752872978623511e-001  0.0000000000000000e+000  0.0000000000000000e+000 -5.6151813176632626e-001  0.0000000000000000e+000  7.2292695430388285e-002  0.0000000000000000e+000  0.0000000000000000e+000  6.5262039132993288e-001  0.0000000000000000e+000  0.0000000000000000e+000  1.1624329821147811e-001  0.0000000000000000e+000  0.0000000000000000e+000  0.0000000000000000e+000  0.0000000000000000e+000  0.0000000000000000e+000  0.0000000000000000e+000  0.0000000000000000e+000  0.0000000000000000e+000  1.8734220130150553e-001  0.0000000000000000e+000  0.0000000000000000e+000  2.5915883021598396e-001  0.0000000000000000e+000  0.0000000000000000e+000  0.0000000000000000e+000  0.0000000000000000e+000  0.0000000000000000e+000  1.0342267663612756e-001 -5.3065151707771230e-001  0.0000000000000000e+000 -1.5571998351197569e-001  4.1587902105113217e-001
  0.0000000000000000e+000 -1.6429884389764587e-001  0.0000000000000000e+000  0.0000000000000000e+000  1.6043205027020488e-001  3.5143473770187011e-001  0.0000000000000000e+000 -1.5663461874107951e-001  5.2219762609312728e-002  0.0000000000000000e+000  0.0000000000000000e+000  0.0000000000000000e+000  0.0000000000000000e+000  0.0000000000000000e+000  0.0000000000000000e+000  0.0000000000000000e+000 -2.7451450492992364e-002  0.0000000000000000e+000  0.0000000000000000e+000  4.5439361442447135e-001  0.0000000000000000e+000  0.0000000000000000e+000  5.1373031794666665e-002  0.0000000000000000e+000  0.0000000000000000e+000  1.6103498828170873e-002 -2.0617063095583971e-001  0.0000000000000000e+000  2.1661108201861468e-001  0.0000000000000000e+000  0.0000000000000000e+000  0.0000000000000000e+000  0.0000000000000000e+000  0.0000000000000000e+000  2.4102375613675903e-001  0.0000000000000000e+000  0.0000000000000000e+000  0.0000000000000000e+000  0.0000000000000000e+000  0.0000000000000000e+000  2.8292427996245872e-001  0.0000000000000000e+000  0.0000000000000000e+000  0.0000000000000000e+000  0.0000000000000000e+000  0.0000000000000000e+000  4.7478869521614731e-001  0.0000000000000000e+000  0.0000000000000000e+000  0.0000000000000000e+000  0.0000000000000000e+000  0.0000000000000000e+000  0.0000000000000000e+000 -8.4268483010732864e-002  0.0000000000000000e+000  3.0991742052941673e-001  0.0000000000000000e+000  7.2447373596777165e-002  0.0000000000000000e+000  0.0000000000000000e+000  0.0000000000000000e+000  0.0000000000000000e+000  0.0000000000000000e+000  0.0000000000000000e+000  0.0000000000000000e+000  0.0000000000000000e+000  0.0000000000000000e+000  0.0000000000000000e+000  0.0000000000000000e+000  0.0000000000000000e+000  0.0000000000000000e+000  0.0000000000000000e+000  0.0000000000000000e+000  0.0000000000000000e+000  0.0000000000000000e+000  0.0000000000000000e+000 -1.2068697466781995e-001  0.0000000000000000e+000  0.0000000000000000e+000  0.0000000000000000e+000  0.0000000000000000e+000  0.0000000000000000e+000  0.0000000000000000e+000  0.0000000000000000e+000  0.0000000000000000e+000  0.0000000000000000e+000  0.0000000000000000e+000  0.0000000000000000e+000  0.0000000000000000e+000  0.0000000000000000e+000 -2.8632084393013105e-003  0.0000000000000000e+000  0.0000000000000000e+000  0.0000000000000000e+000  1.0204102151016978e-001  0.0000000000000000e+000  0.0000000000000000e+000  0.0000000000000000e+000  0.0000000000000000e+000  0.0000000000000000e+000
  7.2464567632596566e-002  0.0000000000000000e+000  0.0000000000000000e+000  1.2310213066665734e-001  0.0000000000000000e+000  0.0000000000000000e+000  4.1589583746655945e-003  0.0000000000000000e+000  0.0000000000000000e+000  0.0000000000000000e+000  1.3301475586674050e-001  0.0000000000000000e+000  0.0000000000000000e+000  4.0130206023304249e-001  0.0000000000000000e+000  6.0431098854580215e-002  0.0000000000000000e+000 -1.8421761931767194e-001  2.8407339057046715e-001  0.0000000000000000e+000  0.0000000000000000e+000 -6.3165963847821402e-002  0.0000000000000000e+000  0.0000000000000000e+000  0.0000000000000000e+000  0.0000000000000000e+000  0.0000000000000000e+000  0.0000000000000000e+000  0.0000000000000000e+000  0.0000000000000000e+000  0.0000000000000000e+000  0.0000000000000000e+000  0.0000000000000000e+000  0.0000000000000000e+000  0.0000000000000000e+000  0.0000000000000000e+000  0.0000000000000000e+000  0.0000000000000000e+000 -1.8886211081080098e-001  0.0000000000000000e+000  0.0000000000000000e+000  1.6519060840670263e-001 -1.0040324539410379e-001  0.0000000000000000e+000  0.0000000000000000e+000 -2.7871647100934849e-001  0.0000000000000000e+000  0.0000000000000000e+000  5.9174468949341960e-003 -7.5104076450930479e-002  0.0000000000000000e+000  1.3878588734651071e-001  0.0000000000000000e+000  0.0000000000000000e+000  6.8017040039006368e-002  0.0000000000000000e+000  0.0000000000000000e+000  0.0000000000000000e+000  0.0000000000000000e+000  0.0000000000000000e+000  0.0000000000000000e+000  0.0000000000000000e+000  1.3448453562128557e-001 -2.4121828562233991e-001  0.0000000000000000e+000  0.0000000000000000e+000  0.0000000000000000e+000  2.4535190707832735e-002  0.0000000000000000e+000  0.0000000000000000e+000  3.7188554788691743e-002  0.0000000000000000e+000 -1.0923462618831196e-001 -2.5063028572223661e-001  0.0000000000000000e+000  0.0000000000000000e+000  0.0000000000000000e+000  0.0000000000000000e+000  0.0000000000000000e+000  0.0000000000000000e+000 -1.7534401146961330e-002  5.1932893269814269e-002  0.0000000000000000e+000 -1.0769653653282679e-001  0.0000000000000000e+000  0.0000000000000000e+000  0.0000000000000000e+000  0.0000000000000000e+000 -9.0886190185702750e-002  0.0000000000000000e+000  0.0000000000000000e+000 -4.6107933194133149e-001 -2.0580035278083614e-001  0.0000000000000000e+000  0.0000000000000000e+000  0.0000000000000000e+000  0.0000000000000000e+000  2.5974062453239266e-001  0.0000000000000000e+000  0.0000000000000000e+000
 -2.1504219929999233e-001  0.0000000000000000e+000  0.0000000000000000e+000  3.6122761140734774e-002  0.0000000000000000e+000  0.0000000000000000e+000  2.0546115026096837e-001  0.0000000000000000e+000  0.0000000000000000e+000  0.0000000000000000e+000  9.0103832252272517e-002  0.0000000000000000e+000  0.0000000000000000e+000  6.4332486454379972e-002  0.0000000000000000e+000  2.8703428038440787e-001  0.0000000000000000e+000 -4.3496908507336957e-001  3.4814223526475913e-001  0.0000000000000000e+000  0.0000000000000000e+000  1.1723814578809622e-001  0.0000000000000000e+000  0.0000000000000000e+000  0.0000000000000000e+000  0.0000000000000000e+000  0.0000000000000000e+000  0.0000000000000000e+000  0.0000000000000000e+000  0.0000000000000000e+000  0.0000000000000000e+000  0.0000000000000000e+000  0.0000000000000000e+000  0.0000000000000000e+000  0.0000000000000000e+000  0.0000000000000000e+000  0.0000000000000000e+000  0.0000000000000000e+000  1.7983539529031167e-001  0.0000000000000000e+000  0.0000000000000000e+000  1.0816339714274611e-001 -1.4615747119228412e-001  0.0000000000000000e+000  0.0000000000000000e+000  1.5866062577121845e-001  0.0000000000000000e+000  0.0000000000000000e+000 -8.6839586275780437e-002  1.4077776425039301e-001  0.0000000000000000e+000 -1.0796360775647104e-001  0.0000000000000000e+000  0.0000000000000000e+000 -5.8064934102561756e-002  0.0000000000000000e+000  0.0000000000000000e+000  0.0000000000000000e+000  0.0000000000000000e+000  0.0000000000000000e+000  0.0000000000000000e+000  0.0000000000000000e+000 -1.0000501079009749e-001  1.9838682845441447e-001  0.0000000000000000e+000  0.0000000000000000e+000  0.0000000000000000e+000  3.3282528125028993e-002  0.0000000000000000e+000  0.0000000000000000e+000  2.7880126109577186e-001  0.0000000000000000e+000  8.7948009334666927e-002 -3.8893572430876606e-002  0.0000000000000000e+000  0.0000000000000000e+000  0.0000000000000000e+000  0.0000000000000000e+000  0.0000000000000000e+000  0.0000000000000000e+000 -2.8927607825302110e-001 -1.7229407981578704e-001  0.0000000000000000e+000  1.0618103089418554e-001  0.0000000000000000e+000  0.0000000000000000e+000  0.0000000000000000e+000  0.0000000000000000e+000 -1.0839744107624144e-001  0.0000000000000000e+000  0.0000000000000000e+000 -2.6202539254680211e-003  6.2030321765835165e-002  0.0000000000000000e+000  0.0000000000000000e+000  0.0000000000000000e+000  0.0000000000000000e+000 -2.8424389573828929e-001  0.0000000000000000e+000  0.0000000000000000e+000
  0.0000000000000000e+000  0.0000000000000000e+000  3.2235319691276598e-001  0.0000000000000000e+000  0.0000000000000000e+000  0.0000000000000000e+000  0.0000000000000000e+000  0.0000000000000000e+000  0.0000000000000000e+000  0.0000000000000000e+000  0.0000000000000000e+000  0.0000000000000000e+000  0.0000000000000000e+000  0.0000000000000000e+000  0.0000000000000000e+000  0.0000000000000000e+000  0.0000000000000000e+000  0.0000000000000000e+000  0.0000000000000000e+000  0.0000000000000000e+000  0.0000000000000000e+000  0.0000000000000000e+000  0.0000000000000000e+000  0.0000000000000000e+000  0.0000000000000000e+000  0.0000000000000000e+000  0.0000000000000000e+000  3.1329966440884732e-001  0.0000000000000000e+000 -6.6807540682250488e-001  2.3808733444602326e-001  1.1415688223110174e-001  0.0000000000000000e+000  2.2654768119863183e-001  0.0000000000000000e+000  0.0000000000000000e+000  3.7341047483499712e-001  0.0000000000000000e+000  0.0000000000000000e+000  0.0000000000000000e+000  0.0000000000000000e+000  0.0000000000000000e+000  0.0000000000000000e+000 -2.6827624295186869e-001  0.0000000000000000e+000  0.0000000000000000e+000  0.0000000000000000e+000  0.0000000000000000e+000  0.0000000000000000e+000  0.0000000000000000e+000 -3.3423148093551486e-001  0.0000000000000000e+000  0.0000000000000000e+000  0.0000000000000000e+000  0.0000000000000000e+000  0.0000000000000000e+000  5.0338369280794204e-001  0.0000000000000000e+000  0.0000000000000000e+000  0.0000000000000000e+000  0.0000000000000000e+000  0.0000000000000000e+000  0.0000000000000000e+000  0.0000000000000000e+000  3.4602800454921412e-001  0.0000000000000000e+000  0.0000000000000000e+000  0.0000000000000000e+000 -1.3697762446812597e-001  0.0000000000000000e+000  0.0000000000000000e+000  0.0000000000000000e+000  0.0000000000000000e+000  0.0000000000000000e+000  0.0000000000000000e+000  2.2511055326400836e-001  0.0000000000000000e+000  0.0000000000000000e+000  4.3547524871749212e-002  1.9603651416223536e-001  0.0000000000000000e+000  0.0000000000000000e+000  3.1906364611654456e-002  0.0000000000000000e+000  6.2697484244351370e-002 -1.6234195631779255e-001  0.0000000000000000e+000 -3.2580325946262390e-001  0.0000000000000000e+000  0.0000000000000000e+000  0.0000000000000000e+000  0.0000000000000000e+000  0.0000000000000000e+000 -4.0780234726611925e-001  0.0000000000000000e+000  0.0000000000000000e+000  0.0000000000000000e+000  0.0000000000000000e+000  0.0000000000000000e+000  0.0000000000000000e+000
  0.0000000000000000e+000  0.0000000000000000e+000  0.0000000000000000e+000  0.0000000000000000e+000  0.0000000000000000e+000  0.0000000000000000e+000  0.0000000000000000e+000  0.0000000000000000e+000  0.0000000000000000e+000 -1.1846177748489814e-001  0.0000000000000000e+000  1.9917147654520551e-001  1.0321610711251736e-001  0.0000000000000000e+000  2.5191648960336687e-003  0.0000000000000000e+000  0.0000000000000000e+000  0.0000000000000000e+000  0.0000000000000000e+000  0.0000000000000000e+000 -1.3214186804428507e-001  0.0000000000000000e+000  0.0000000000000000e+000 -3.7541928711022915e-001  2.0233648738832921e-001  0.0000000000000000e+000  0.0000000000000000e+000  0.0000000000000000e+000  0.0000000000000000e+000  0.0000000000000000e+000  0.0000000000000000e+000  0.0000000000000000e+000  4.2232508463775104e-001  0.0000000000000000e+000  0.0000000000000000e+000  2.8909942009776141e-001  0.0000000000000000e+000  1.1921256841594409e-001  0.0000000000000000e+000 -9.6962476530320682e-002  0.0000000000000000e+000  0.0000000000000000e+000  0.0000000000000000e+000  0.0000000000000000e+000 -5.8882203539700462e-001  0.0000000000000000e+000  0.0000000000000000e+000  3.9105530554058565e-001  0.0000000000000000e+000  0.0000000000000000e+000  0.0000000000000000e+000  0.0000000000000000e+000 -3.5178953021231352e-001  0.0000000000000000e+000  0.0000000000000000e+000  0.0000000000000000e+000  0.0000000000000000e+000  0.0000000000000000e+000 -1.5169486497125748e-001 -5.2916039885264310e-001 -3.5343019480935223e-001  1.4549863805778013e-001  0.0000000000000000e+000  0.0000000000000000e+000  0.0000000000000000e+000  4.0171548048861021e-002 -1.2176195058172606e-001  0.0000000000000000e+000  0.0000000000000000e+000  9.0017706522722285e-003  0.0000000000000000e+000  6.6713889119325506e-003  0.0000000000000000e+000  0.0000000000000000e+000 -8.3005533037725329e-002  0.0000000000000000e+000  0.0000000000000000e+000  3.5563221643198606e-001  0.0000000000000000e+000  0.0000000000000000e+000  0.0000000000000000e+000  0.0000000000000000e+000  0.0000000000000000e+000  0.0000000000000000e+000  0.0000000000000000e+000  0.0000000000000000e+000 -2.0286214534048698e-002  0.0000000000000000e+000  0.0000000000000000e+000  7.2415830222314612e-002  0.0000000000000000e+000  0.0000000000000000e+000  0.0000000000000000e+000  0.0000000000000000e+000  0.0000000000000000e+000  1.9471451332343387e-001  1.6364095812797130e-001  0.0000000000000000e+000 -1.5394499874837475e-001 -4.9221731349209380e-001
  1.9088365813210539e-001  0.0000000000000000e+000  0.0000000000000000e+000 -1.8334735199337601e-001  0.0000000000000000e+000  0.0000000000000000e+000  8.0714684580959858e-002  0.0000000000000000e+000  0.0000000000000000e+000  0.0000000000000000e+000 -3.5653721339611866e-001  0.0000000000000000e+000  0.0000000000000000e+000 -1.0523715396381460e-001  0.0000000000000000e+000 -4.5504246530386327e-001  0.0000000000000000e+000 -1.4656715743770493e-001 -1.3055153472557635e-002  0.0000000000000000e+000  0.0000000000000000e+000  2.7051545207253679e-002  0.0000000000000000e+000  0.0000000000000000e+000  0.0000000000000000e+000  0.0000000000000000e+000  0.0000000000000000e+000  0.0000000000000000e+000  0.0000000000000000e+000  0.0000000000000000e+000  0.0000000000000000e+000  0.0000000000000000e+000  0.0000000000000000e+000  0.0000000000000000e+000  0.0000000000000000e+000  0.0000000000000000e+000  0.0000000000000000e+000  0.0000000000000000e+000 -7.7447645798983306e-002  0.0000000000000000e+000  0.0000000000000000e+000  1.1962260262328307e-001  7.1246944930345391e-002  0.0000000000000000e+000  0.0000000000000000e+000  2.5185732089267421e-001  0.0000000000000000e+000  0.0000000000000000e+000 -1.9780372992360920e-001 -2.5153950661230878e-001  0.0000000000000000e+000  2.9191761576785054e-002  0.0000000000000000e+000  0.0000000000000000e+000 -9.2650594363324137e-003  0.0000000000000000e+000  0.0000000000000000e+000  0.0000000000000000e+000  0.0000000000000000e+000  0.0000000000000000e+000  0.0000000000000000e+000  0.0000000000000000e+000  1.5283838795130136e-001  1.7717721113168708e-001  0.0000000000000000e+000  0.0000000000000000e+000  0.0000000000000000e+000  2.5588535420082006e-002  0.0000000000000000e+000  0.0000000000000000e+000  1.1702457547356590e-002  0.0000000000000000e+000 -2.0593069057626287e-001  5.8466326386716505e-002  0.0000000000000000e+000  0.0000000000000000e+000  0.0000000000000000e+000  0.0000000000000000e+000  0.0000000000000000e+000  0.0000000000000000e+000 -2.1847026050877549e-001 -2.8870375944224991e-001  0.0000000000000000e+000  8.9566071568990963e-002  0.0000000000000000e+000  0.0000000000000000e+000  0.0000000000000000e+000  0.0000000000000000e+000  1.1777321782670058e-002  0.0000000000000000e+000  0.0000000000000000e+000 -3.0629573860877618e-001 -1.6254435391467123e-001  0.0000000000000000e+000  0.0000000000000000e+000  0.0000000000000000e+000  0.0000000000000000e+000 -5.2839626219249633e-002  0.0000000000000000e+000  0.0000000000000000e+000
  0.0000000000000000e+000 -2.4027047281128389e-001  0.0000000000000000e+000  0.0000000000000000e+000 -8.7463778843306306e-002 -2.7157744807670459e-001  0.0000000000000000e+000  4.7986163739640170e-001  6.9913070931023322e-002  0.0000000000000000e+000  0.0000000000000000e+000  0.0000000000000000e+000  0.0000000000000000e+000  0.0000000000000000e+000  0.0000000000000000e+000  0.0000000000000000e+000  2.1633969699479311e-001  0.0000000000000000e+000  0.0000000000000000e+000 -4.1516047845228984e-002  0.0000000000000000e+000  0.0000000000000000e+000 -1.6258671539454439e-001  0.0000000000000000e+000  0.0000000000000000e+000 -9.6507109239582015e-003  2.5269829285829992e-001  0.0000000000000000e+000 -8.8906318045868293e-002  0.0000000000000000e+000  0.0000000000000000e+000  0.0000000000000000e+000  0.0000000000000000e+000  0.0000000000000000e+000 -2.3359694864462488e-001  0.0000000000000000e+000  0.0000000000000000e+000  0.0000000000000000e+000  0.0000000000000000e+000  0.0000000000000000e+000 -1.0580422357800977e-001  0.0000000000000000e+000  0.0000000000000000e+000  0.0000000000000000e+000  0.0000000000000000e+000  0.0000000000000000e+000  5.9041742567253552e-001  0.0000000000000000e+000  0.0000000000000000e+000  0.0000000000000000e+000  0.0000000000000000e+000  0.0000000000000000e+000  0.0000000000000000e+000 -9.8090056854230820e-002  0.0000000000000000e+000  2.5665171400317276e-002  0.0000000000000000e+000  1.6908127877683587e-002  0.0000000000000000e+000  0.0000000000000000e+000  0.0000000000000000e+000  0.0000000000000000e+000  0.0000000000000000e+000  0.0000000000000000e+000  0.0000000000000000e+000  0.0000000000000000e+000  0.0000000000000000e+000  0.0000000000000000e+000  0.0000000000000000e+000  0.0000000000000000e+000  0.0000000000000000e+000  0.0000000000000000e+000  0.0000000000000000e+000  0.0000000000000000e+000  0.0000000000000000e+000  0.0000000000000000e+000 -1.9008734479979159e-001  0.0000000000000000e+000  0.0000000000000000e+000  0.0000000000000000e+000  0.0000000000000000e+000  0.0000000000000000e+000  0.0000000000000000e+000  0.0000000000000000e+000  0.0000000000000000e+000  0.0000000000000000e+000  0.0000000000000000e+000  0.0000000000000000e+000  0.0000000000000000e+000  0.0000000000000000e+000 -7.1691639740183638e-002  0.0000000000000000e+000  0.0000000000000000e+000  0.0000000000000000e+000  1.1270370567027174e-001  0.0000000000000000e+000  0.0000000000000000e+000  0.0000000000000000e+000  0.0000000000000000e+000  0.0000000000000000e+000
  0.0000000000000000e+000  0.0000000000000000e+000  0.0000000000000000e+000  0.0000000000000000e+000  0.0000000000000000e+000  0.0000000000000000e+000  0.0000000000000000e+000  0.0000000000000000e+000  0.0000000000000000e+000  4.0487789945413621e-001  0.0000000000000000e+000 -3.0723627980290880e-001  5.4329788633603007e-002  0.0000000000000000e+000  2.7019280532806100e-001  0.0000000000000000e+000  0.0000000000000000e+000  0.0000000000000000e+000  0.0000000000000000e+000  0.0000000000000000e+000  1.1717759587760904e-001  0.0000000000000000e+000  0.0000000000000000e+000  3.0322454135739990e-001 -1.6154805809190119e-002  0.0000000000000000e+000  0.0000000000000000e+000  0.0000000000000000e+000  0.0000000000000000e+000  0.0000000000000000e+000  0.0000000000000000e+000  0.0000000000000000e+000 -3.2861707471421309e-003  0.0000000000000000e+000  0.0000000000000000e+000 -2.6377669743729997e-002  0.0000000000000000e+000  5.0318648630771734e-001  0.0000000000000000e+000  5.7916178271587557e-002  0.0000000000000000e+000  0.0000000000000000e+000  0.0000000000000000e+000  0.0000000000000000e+000  1.7684690720522372e-001  0.0000000000000000e+000  0.0000000000000000e+000  6.0385718158543478e-001  0.0000000000000000e+000  0.0000000000000000e+000  0.0000000000000000e+000  0.0000000000000000e+000  4.3598974734080703e-001  0.0000000000000000e+000  0.0000000000000000e+000  0.0000000000000000e+000  0.0000000000000000e+000  0.0000000000000000e+000 -4.0769259231706600e-001 -2.0883888202642115e-001 -6.9871949058828015e-002  4.0731473634898055e-002  0.0000000000000000e+000  0.0000000000000000e+000  0.0000000000000000e+000 -3.7479193859205805e-002 -6.9370608407612638e-002  0.0000000000000000e+000  0.0000000000000000e+000 -7.8333497434389776e-002  0.0000000000000000e+000  3.6282908586003200e-002  0.0000000000000000e+000  0.0000000000000000e+000 -1.2505253866330324e-001  0.0000000000000000e+000  0.0000000000000000e+000 -5.6308626424928995e-003  0.0000000000000000e+000  0.0000000000000000e+000  0.0000000000000000e+000  0.0000000000000000e+000  0.0000000000000000e+000  0.0000000000000000e+000  0.0000000000000000e+000  0.0000000000000000e+000  7.4954669862034801e-003  0.0000000000000000e+000  0.0000000000000000e+000 -3.0422284224867396e-001  0.0000000000000000e+000  0.0000000000000000e+000  0.0000000000000000e+000  0.0000000000000000e+000  0.0000000000000000e+000  2.8590203250991147e-001 -2.3605834311341892e-001  0.0000000000000000e+000  2.6509618456865280e-002  3.0018124726712070e-001
 -3.0808916234176038e-002  0.0000000000000000e+000  0.0000000000000000e+000 -2.9323584686553256e-001  0.0000000000000000e+000  0.0000000000000000e+000 -1.5676857237606903e-001  0.0000000000000000e+000  0.0000000000000000e+000  0.0000000000000000e+000 -1.3145435021463067e-001  0.0000000000000000e+000  0.0000000000000000e+000  2.0873728217952685e-002  0.0000000000000000e+000  1.9030730817898472e-001  0.0000000000000000e+000 -3.5919339192143844e-002  2.7835627645879035e-001  0.0000000000000000e+000  0.0000000000000000e+000 -2.2426945669524112e-001  0.0000000000000000e+000  0.0000000000000000e+000  0.0000000000000000e+000  0.0000000000000000e+000  0.0000000000000000e+000  0.0000000000000000e+000  0.0000000000000000e+000  0.0000000000000000e+000  0.0000000000000000e+000  0.0000000000000000e+000  0.0000000000000000e+000  0.0000000000000000e+000  0.0000000000000000e+000  0.0000000000000000e+000  0.0000000000000000e+000  0.0000000000000000e+000 -3.7016819042986787e-002  0.0000000000000000e+000  0.0000000000000000e+000  5.1770603229358503e-002  2.4990364786140565e-001  0.0000000000000000e+000  0.0000000000000000e+000  3.4169017908250560e-001  0.0000000000000000e+000  0.0000000000000000e+000  1.4933608121250636e-001  1.1589214732235287e-002  0.0000000000000000e+000  1.3266226095870817e-001  0.0000000000000000e+000  0.0000000000000000e+000 -1.9095374565216899e-001  0.0000000000000000e+000  0.0000000000000000e+000  0.0000000000000000e+000  0.0000000000000000e+000  0.0000000000000000e+000  0.0000000000000000e+000  0.0000000000000000e+000 -7.5892784627246815e-002 -2.8307555360372599e-001  0.0000000000000000e+000  0.0000000000000000e+000  0.0000000000000000e+000 -7.3948009905620685e-002  0.0000000000000000e+000  0.0000000000000000e+000 -1.9609038542402762e-001  0.0000000000000000e+000  1.4817736404156970e-001 -1.4698928562613636e-001  0.0000000000000000e+000  0.0000000000000000e+000  0.0000000000000000e+000  0.0000000000000000e+000  0.0000000000000000e+000  0.0000000000000000e+000  2.7448331877925125e-001 -3.9738411823162945e-001  0.0000000000000000e+000 -1.6424583959930072e-001  0.0000000000000000e+000  0.0000000000000000e+000  0.0000000000000000e+000  0.0000000000000000e+000 -6.9257794484297655e-002  0.0000000000000000e+000  0.0000000000000000e+000  5.8601492604921118e-002 -3.7962182020433645e-002  0.0000000000000000e+000  0.0000000000000000e+000  0.0000000000000000e+000  0.0000000000000000e+000 -4.9548467573781362e-002  0.0000000000000000e+000  0.0000000000000000e+000
  1.3803277471208736e-001  0.0000000000000000e+000  0.0000000000000000e+000 -8.6362817674822859e-002  0.0000000000000000e+000  0.0000000000000000e+000  1.8353812762626839e-001  0.0000000000000000e+000  0.0000000000000000e+000  0.0000000000000000e+000 -6.2436559364216056e-002  0.0000000000000000e+000  0.0000000000000000e+000  3.3855149098332588e-001  0.0000000000000000e+000  7.0704721684499497e-002  0.0000000000000000e+000  1.0961354969969295e-001  1.4644337292627060e-002  0.0000000000000000e+000  0.0000000000000000e+000 -1.2229470720294650e-001  0.0000000000000000e+000  0.0000000000000000e+000  0.0000000000000000e+000  0.0000000000000000e+000  0.0000000000000000e+000  0.0000000000000000e+000  0.0000000000000000e+000  0.0000000000000000e+000  0.0000000000000000e+000  0.0000000000000000e+000  0.0000000000000000e+000  0.0000000000000000e+000  0.0000000000000000e+000  0.0000000000000000e+000  0.0000000000000000e+000  0.0000000000000000e+000  2.2800598737040653e-001  0.0000000000000000e+000  0.0000000000000000e+000 -2.8864260412805426e-001 -3.2483161926827334e-002  0.0000000000000000e+000  0.0000000000000000e+000  2.2105553143809731e-001  0.0000000000000000e+000  0.0000000000000000e+000 -2.1960805401965974e-002 -2.7868931374070566e-002  0.0000000000000000e+000 -1.9527117604629476e-001  0.0000000000000000e+000  0.0000000000000000e+000  2.8638640155107542e-001  0.0000000000000000e+000  0.0000000000000000e+000  0.0000000000000000e+000  0.0000000000000000e+000  0.0000000000000000e+000  0.0000000000000000e+000  0.0000000000000000e+000  1.8380692097552770e-001 -1.7327403209183559e-001  0.0000000000000000e+000  0.0000000000000000e+000  0.0000000000000000e+000 -8.4998709441226859e-003  0.0000000000000000e+000  0.0000000000000000e+000 -2.3327533690347663e-001  0.0000000000000000e+000 -2.2629756302744525e-001 -6.9131059628808611e-002  0.0000000000000000e+000  0.0000000000000000e+000  0.0000000000000000e+000  0.0000000000000000e+000  0.0000000000000000e+000  0.0000000000000000e+000 -3.0231725515258479e-001  1.5376815938283861e-001  0.0000000000000000e+000 -3.3814753871534209e-001  0.0000000000000000e+000  0.0000000000000000e+000  0.0000000000000000e+000  0.0000000000000000e+000 -3.1412278234372898e-002  0.0000000000000000e+000  0.0000000000000000e+000  1.2423287749976347e-001 -4.8628406088998960e-003  0.0000000000000000e+000  0.0000000000000000e+000  0.0000000000000000e+000  0.0000000000000000e+000 -2.4971292078856203e-001  0.0000000000000000e+000  0.0000000000000000e+000
  0.0000000000000000e+000  0.0000000000000000e+000 -1.0437315745272175e+000  0.0000000000000000e+000  0.0000000000000000e+000  0.0000000000000000e+000  0.0000000000000000e+000  0.0000000000000000e+000  0.0000000000000000e+000  0.0000000000000000e+000  0.0000000000000000e+000  0.0000000000000000e+000  0.0000000000000000e+000  0.0000000000000000e+000  0.0000000000000000e+000  0.0000000000000000e+000  0.0000000000000000e+000  0.0000000000000000e+000  0.0000000000000000e+000  0.0000000000000000e+000  0.0000000000000000e+000  0.0000000000000000e+000  0.0000000000000000e+000  0.0000000000000000e+000  0.0000000000000000e+000  0.0000000000000000e+000  0.0000000000000000e+000  2.3174600161795417e-001  0.0000000000000000e+000 -1.0382932898848804e-001 -3.4584477148130210e-001 -6.1118044160885232e-001  0.0000000000000000e+000 -6.4874632263298954e-002  0.0000000000000000e+000  0.0000000000000000e+000  2.1234139870461527e-001  0.0000000000000000e+000  0.0000000000000000e+000  0.0000000000000000e+000  0.0000000000000000e+000  0.0000000000000000e+000  0.0000000000000000e+000  3.2710970698824726e-001  0.0000000000000000e+000  0.0000000000000000e+000  0.0000000000000000e+000  0.0000000000000000e+000  0.0000000000000000e+000  0.0000000000000000e+000  2.8174783940749032e-001  0.0000000000000000e+000  0.0000000000000000e+000  0.0000000000000000e+000  0.0000000000000000e+000  0.0000000000000000e+000 -4.1932750720935504e-002  0.0000000000000000e+000  0.0000000000000000e+000  0.0000000000000000e+000  0.0000000000000000e+000  0.0000000000000000e+000  0.0000000000000000e+000  0.0000000000000000e+000  2.4273169759015667e-001  0.0000000000000000e+000  0.0000000000000000e+000  0.0000000000000000e+000  6.4315919980691902e-002  0.0000000000000000e+000  0.0000000000000000e+000  0.0000000000000000e+000  0.0000000000000000e+000  0.0000000000000000e+000  0.0000000000000000e+000 -2.2197221011699145e-001  0.0000000000000000e+000  0.0000000000000000e+000  2.3684492921019182e-001  5.7454362641489021e-001  0.0000000000000000e+000  0.0000000000000000e+000  1.6708839270995515e-001  0.0000000000000000e+000  1.1221444402466160e-002  3.7469734747901932e-002  0.0000000000000000e+000 -1.8521297658528560e-001  0.0000000000000000e+000  0.0000000000000000e+000  0.0000000000000000e+000  0.0000000000000000e+000  0.0000000000000000e+000 -2.3975694687027038e-001  0.0000000000000000e+000  0.0000000000000000e+000  0.0000000000000000e+000  0.0000000000000000e+000  0.0000000000000000e+000  0.0000000000000000e+000
 -3.9210348168628943e-002  0.0000000000000000e+000  0.0000000000000000e+000 -2.2315232621945019e-001  0.0000000000000000e+000  0.0000000000000000e+000 -2.4189906990295229e-001  0.0000000000000000e+000  0.0000000000000000e+000  0.0000000000000000e+000 -1.7494650034646012e-001  0.0000000000000000e+000  0.0000000000000000e+000 -2.5707021960489334e-002  0.0000000000000000e+000 -2.7459732756788015e-003  0.0000000000000000e+000 -2.4349463980360625e-001 -1.9405760078215337e-001  0.0000000000000000e+000  0.0000000000000000e+000 -1.0982778544497555e-001  0.0000000000000000e+000  0.0000000000000000e+000  0.0000000000000000e+000  0.0000000000000000e+000  0.0000000000000000e+000  0.0000000000000000e+000  0.0000000000000000e+000  0.0000000000000000e+000  0.0000000000000000e+000  0.0000000000000000e+000  0.0000000000000000e+000  0.0000000000000000e+000  0.0000000000000000e+000  0.0000000000000000e+000  0.0000000000000000e+000  0.0000000000000000e+000  1.1114856507899101e-001  0.0000000000000000e+000  0.0000000000000000e+000 -3.7373100582483826e-001 -2.7013644907002133e-002  0.0000000000000000e+000  0.0000000000000000e+000 -7.2410359571029120e-002  0.0000000000000000e+000  0.0000000000000000e+000 -1.3703026826339212e-002  2.0934014888121802e-001  0.0000000000000000e+000 -3.9345381912310995e-001  0.0000000000000000e+000  0.0000000000000000e+000 -1.4217652364421466e-002  0.0000000000000000e+000  0.0000000000000000e+000  0.0000000000000000e+000  0.0000000000000000e+000  0.0000000000000000e+000  0.0000000000000000e+000  0.0000000000000000e+000  1.1285032892402895e-001  1.0232165314770923e-001  0.0000000000000000e+000  0.0000000000000000e+000  0.0000000000000000e+000 -1.0119568255639461e-001  0.0000000000000000e+000  0.0000000000000000e+000  3.1167871886592852e-001  0.0000000000000000e+000  1.1639823593427370e-001 -2.8593148694222442e-001  0.0000000000000000e+000  0.0000000000000000e+000  0.0000000000000000e+000  0.0000000000000000e+000  0.0000000000000000e+000  0.0000000000000000e+000  1.9970030765645491e-002 -5.0753084784517538e-002  0.0000000000000000e+000 -9.7839143788253424e-002  0.0000000000000000e+000  0.0000000000000000e+000  0.0000000000000000e+000  0.0000000000000000e+000  3.2775611436384897e-002  0.0000000000000000e+000  0.0000000000000000e+000 -1.6376445264806049e-002 -2.0960779633614296e-001  0.0000000000000000e+000  0.0000000000000000e+000  0.0000000000000000e+000  0.0000000000000000e+000  3.3034093544963805e-001  0.0000000000000000e+000  0.0000000000000000e+000
  0.0000000000000000e+000  0.0000000000000000e+000  0.0000000000000000e+000  0.0000000000000000e+000  0.0000000000000000e+000  0.0000000000000000e+000  0.0000000000000000e+000  0.0000000000000000e+000  0.0000000000000000e+000 -2.3463874854961972e-001  0.0000000000000000e+000 -3.5742900986948239e-001  5.2028943445888778e-002  0.0000000000000000e+000  1.4294688996513566e-001  0.0000000000000000e+000  0.0000000000000000e+000  0.0000000000000000e+000  0.0000000000000000e+000  0.0000000000000000e+000  2.5833881630262223e-001  0.0000000000000000e+000  0.0000000000000000e+000  2.4742890693725214e-001 -2.2441154626520542e-002  0.0000000000000000e+000  0.0000000000000000e+000  0.0000000000000000e+000  0.0000000000000000e+000  0.0000000000000000e+000  0.0000000000000000e+000  0.0000000000000000e+000  5.6474940387798656e-002  0.0000000000000000e+000  0.0000000000000000e+000 -9.5848749349918105e-002  0.0000000000000000e+000  8.7101966179497281e-002  0.0000000000000000e+000  1.1620763595836706e-001  0.0000000000000000e+000  0.0000000000000000e+000  0.0000000000000000e+000  0.0000000000000000e+000  1.0319929586636956e-001  0.0000000000000000e+000  0.0000000000000000e+000 -5.0129701950315320e-001  0.0000000000000000e+000  0.0000000000000000e+000  0.0000000000000000e+000  0.0000000000000000e+000  1.1129072309868912e-002  0.0000000000000000e+000  0.0000000000000000e+000  0.0000000000000000e+000  0.0000000000000000e+000  0.0000000000000000e+000  3.4276497578485088e-001 -6.2022292585259964e-001 -7.4987174741424564e-002  1.1666877852311557e-001  0.0000000000000000e+000  0.0000000000000000e+000  0.0000000000000000e+000 -9.2118389597910272e-002 -3.1217714804543450e-001  0.0000000000000000e+000  0.0000000000000000e+000  2.0736837659197108e-001  0.0000000000000000e+000  7.4141704029780917e-002  0.0000000000000000e+000  0.0000000000000000e+000 -7.8824474950258787e-003  0.0000000000000000e+000  0.0000000000000000e+000 -2.0308694613553305e-001  0.0000000000000000e+000  0.0000000000000000e+000  0.0000000000000000e+000  0.0000000000000000e+000  0.0000000000000000e+000  0.0000000000000000e+000  0.0000000000000000e+000  0.0000000000000000e+000 -6.0726237719223097e-001  0.0000000000000000e+000  0.0000000000000000e+000  1.1727326694611884e-001  0.0000000000000000e+000  0.0000000000000000e+000  0.0000000000000000e+000  0.0000000000000000e+000  0.0000000000000000e+000  1.7491100886926803e-001  6.9922330166641100e-001  0.0000000000000000e+000  4.9648941326299961e-002  1.0863755871046440e-001
  0.0000000000000000e+000  7.3684738413504092e-002  0.0000000000000000e+000  0.0000000000000000e+000  1.0573886278691250e-001  2.7731590817636570e-001  0.0000000000000000e+000 -6.5714880543573384e-002  7.8827315896581845e-002  0.0000000000000000e+000  0.0000000000000000e+000  0.0000000000000000e+000  0.0000000000000000e+000  0.0000000000000000e+000  0.0000000000000000e+000  0.0000000000000000e+000 -4.2578731670558351e-001  0.0000000000000000e+000  0.0000000000000000e+000 -2.5271620198736838e-001  0.0000000000000000e+000  0.0000000000000000e+000 -4.8626436589203759e-001  0.0000000000000000e+000  0.0000000000000000e+000 -2.7649994543312634e-001  5.5578164068071534e-002  0.0000000000000000e+000 -3.4235430092497943e-001  0.0000000000000000e+000  0.0000000000000000e+000  0.0000000000000000e+000  0.0000000000000000e+000  0.0000000000000000e+000 -7.0627829646293550e-002  0.0000000000000000e+000  0.0000000000000000e+000  0.0000000000000000e+000  0.0000000000000000e+000  0.0000000000000000e+000 -1.0888223465962330e-002  0.0000000000000000e+000  0.0000000000000000e+000  0.0000000000000000e+000  0.0000000000000000e+000  0.0000000000000000e+000  3.7024360828596954e-002  0.0000000000000000e+000  0.0000000000000000e+000  0.0000000000000000e+000  0.0000000000000000e+000  0.0000000000000000e+000  0.0000000000000000e+000 -3.0676732881195845e-001  0.0000000000000000e+000  1.6431534606816503e-001  0.0000000000000000e+000  2.9234091918126259e-001  0.0000000000000000e+000  0.0000000000000000e+000  0.0000000000000000e+000  0.0000000000000000e+000  0.0000000000000000e+000  0.0000000000000000e+000  0.0000000000000000e+000  0.0000000000000000e+000  0.0000000000000000e+000  0.0000000000000000e+000  0.0000000000000000e+000  0.0000000000000000e+000  0.0000000000000000e+000  0.0000000000000000e+000  0.0000000000000000e+000  0.0000000000000000e+000  0.0000000000000000e+000  0.0000000000000000e+000 -3.5041479221869544e-002  0.0000000000000000e+000  0.0000000000000000e+000  0.0000000000000000e+000  0.0000000000000000e+000  0.0000000000000000e+000  0.0000000000000000e+000  0.0000000000000000e+000  0.0000000000000000e+000  0.0000000000000000e+000  0.0000000000000000e+000  0.0000000000000000e+000  0.0000000000000000e+000  0.0000000000000000e+000  5.4287949240404192e-002  0.0000000000000000e+000  0.0000000000000000e+000  0.0000000000000000e+000  1.9258853737383771e-002  0.0000000000000000e+000  0.0000000000000000e+000  0.0000000000000000e+000  0.0000000000000000e+000  0.0000000000000000e+000
 -1.0512350524465935e-001  0.0000000000000000e+000  0.0000000000000000e+000 -6.9683493461341617e-002  0.0000000000000000e+000  0.0000000000000000e+000  2.6735072756211986e-001  0.0000000000000000e+000  0.0000000000000000e+000  0.0000000000000000e+000 -6.3809016477839320e-002  0.0000000000000000e+000  0.0000000000000000e+000 -1.0720667757431811e-001  0.0000000000000000e+000  3.7273971163302949e-001  0.0000000000000000e+000  4.8222760873655166e-002 -2.7290648308037213e-001  0.0000000000000000e+000  0.0000000000000000e+000 -2.1392951885106298e-002  0.0000000000000000e+000  0.0000000000000000e+000  0.0000000000000000e+000  0.0000000000000000e+000  0.0000000000000000e+000  0.0000000000000000e+000  0.0000000000000000e+000  0.0000000000000000e+000  0.0000000000000000e+000  0.0000000000000000e+000  0.0000000000000000e+000  0.0000000000000000e+000  0.0000000000000000e+000  0.0000000000000000e+000  0.0000000000000000e+000  0.0000000000000000e+000 -7.2278427623395508e-002  0.0000000000000000e+000  0.0000000000000000e+000 -1.9730759704638187e-001  1.3654975542676964e-001  0.0000000000000000e+000  0.0000000000000000e+000 -1.8916173446890688e-001  0.0000000000000000e+000  0.0000000000000000e+000 -1.7476690270044951e-001  1.4722713287017319e-001  0.0000000000000000e+000  8.3522969297544186e-002  0.0000000000000000e+000  0.0000000000000000e+000 -3.5199273429316841e-001  0.0000000000000000e+000  0.0000000000000000e+000  0.0000000000000000e+000  0.0000000000000000e+000  0.0000000000000000e+000  0.0000000000000000e+000  0.0000000000000000e+000  7.8079579198368915e-002 -3.2424617097315583e-001  0.0000000000000000e+000  0.0000000000000000e+000  0.0000000000000000e+000  6.2436762356077431e-002  0.0000000000000000e+000  0.0000000000000000e+000 -4.0552176792867226e-002  0.0000000000000000e+000 -3.6195566414392427e-001  1.9559482870880752e-002  0.0000000000000000e+000  0.0000000000000000e+000  0.0000000000000000e+000  0.0000000000000000e+000  0.0000000000000000e+000  0.0000000000000000e+000 -1.9395947149722756e-001 -1.7681078671092632e-001  0.0000000000000000e+000  2.6680574669673390e-001  0.0000000000000000e+000  0.0000000000000000e+000  0.0000000000000000e+000  0.0000000000000000e+000  5.3908068929756935e-002  0.0000000000000000e+000  0.0000000000000000e+000 -7.5504103582014398e-002 -4.2487296564050432e-002  0.0000000000000000e+000  0.0000000000000000e+000  0.0000000000000000e+000  0.0000000000000000e+000  2.3027434166585682e-002  0.0000000000000000e+000  0.0000000000000000e+000
  0.0000000000000000e+000 -8.3935395381875361e-002  0.0000000000000000e+000  0.0000000000000000e+000  2.0912612860257462e-001  1.0015361091104792e-001  0.0000000000000000e+000 -1.3101102848137661e-003  1.8863239756027933e-001  0.0000000000000000e+000  0.0000000000000000e+000  0.0000000000000000e+000  0.0000000000000000e+000  0.0000000000000000e+000  0.0000000000000000e+000  0.0000000000000000e+000  9.8325300983763519e-002  0.0000000000000000e+000  0.0000000000000000e+000  5.0369808872877730e-002  0.0000000000000000e+000  0.0000000000000000e+000 -2.3042754648714192e-001  0.0000000000000000e+000  0.0000000000000000e+000  1.1300203464694611e-001  5.2787384943599369e-001  0.0000000000000000e+000  1.7355770829887240e-001  0.0000000000000000e+000  0.0000000000000000e+000  0.0000000000000000e+000  0.0000000000000000e+000  0.0000000000000000e+000 -8.5691963283731354e-002  0.0000000000000000e+000  0.0000000000000000e+000  0.0000000000000000e+000  0.0000000000000000e+000  0.0000000000000000e+000  9.7978334214265772e-002  0.0000000000000000e+000  0.0000000000000000e+000  0.0000000000000000e+000  0.0000000000000000e+000  0.0000000000000000e+000 -2.3417996470953570e-001  0.0000000000000000e+000  0.0000000000000000e+000  0.0000000000000000e+000  0.0000000000000000e+000  0.0000000000000000e+000  0.0000000000000000e+000  5.9254775448266905e-002  0.0000000000000000e+000  3.1827427955214321e-001  0.0000000000000000e+000 -3.5502857410968580e-001  0.0000000000000000e+000  0.0000000000000000e+000  0.0000000000000000e+000  0.0000000000000000e+000  0.0000000000000000e+000  0.0000000000000000e+000  0.0000000000000000e+000  0.0000000000000000e+000  0.0000000000000000e+000  0.0000000000000000e+000  0.0000000000000000e+000  0.0000000000000000e+000  0.0000000000000000e+000  0.0000000000000000e+000  0.0000000000000000e+000  0.0000000000000000e+000  0.0000000000000000e+000  0.0000000000000000e+000  1.6004485755492587e-001  0.0000000000000000e+000  0.0000000000000000e+000  0.0000000000000000e+000  0.0000000000000000e+000  0.0000000000000000e+000  0.0000000000000000e+000  0.0000000000000000e+000  0.0000000000000000e+000  0.0000000000000000e+000  0.0000000000000000e+000  0.0000000000000000e+000  0.0000000000000000e+000  0.0000000000000000e+000  3.5838571683329967e-001  0.0000000000000000e+000  0.0000000000000000e+000  0.0000000000000000e+000  2.4509050962547119e-001  0.0000000000000000e+000  0.0000000000000000e+000  0.0000000000000000e+000  0.0000000000000000e+000  0.0000000000000000e+000
  0.0000000000000000e+000  0.0000000000000000e+000  3.1872573114468561e-002  0.0000000000000000e+000  0.0000000000000000e+000  0.0000000000000000e+000  0.0000000000000000e+000  0.0000000000000000e+000  0.0000000000000000e+000  0.0000000000000000e+000  0.0000000000000000e+000  0.0000000000000000e+000  0.0000000000000000e+000  0.0000000000000000e+000  0.0000000000000000e+000  0.0000000000000000e+000  0.0000000000000000e+000  0.0000000000000000e+000  0.0000000000000000e+000  0.0000000000000000e+000  0.0000000000000000e+000  0.0000000000000000e+000  0.0000000000000000e+000  0.0000000000000000e+000  0.0000000000000000e+000  0.0000000000000000e+000  0.0000000000000000e+000  2.5812629644627511e-001  0.0000000000000000e+000  6.1181361309505722e-001  5.2622576658774967e-001  1.3463027772221570e-001  0.0000000000000000e+000  4.6655668654961657e-001  0.0000000000000000e+000  0.0000000000000000e+000  1.0898518873008052e-001  0.0000000000000000e+000  0.0000000000000000e+000  0.0000000000000000e+000  0.0000000000000000e+000  0.0000000000000000e+000  0.0000000000000000e+000 -3.0236672032671602e-001  0.0000000000000000e+000  0.0000000000000000e+000  0.0000000000000000e+000  0.0000000000000000e+000  0.0000000000000000e+000  0.0000000000000000e+000  5.0644536861156386e-001  0.0000000000000000e+000  0.0000000000000000e+000  0.0000000000000000e+000  0.0000000000000000e+000  0.0000000000000000e+000  5.4631042093933851e-002  0.0000000000000000e+000  0.0000000000000000e+000  0.0000000000000000e+000  0.0000000000000000e+000  0.0000000000000000e+000  0.0000000000000000e+000  0.0000000000000000e+000  2.6859596935255914e-001  0.0000000000000000e+000  0.0000000000000000e+000  0.0000000000000000e+000 -4.5287475985716130e-001  0.0000000000000000e+000  0.0000000000000000e+000  0.0000000000000000e+000  0.0000000000000000e+000  0.0000000000000000e+000  0.0000000000000000e+000 -9.7837698656777994e-002  0.0000000000000000e+000  0.0000000000000000e+000 -2.4665900741368743e-001  3.7472290921944773e-001  0.0000000000000000e+000  0.0000000000000000e+000 -2.5731938932066972e-001  0.0000000000000000e+000 -2.6907563363785714e-001  9.2041247574723137e-002  0.0000000000000000e+000  4.4392485720410146e-001  0.0000000000000000e+000  0.0000000000000000e+000  0.0000000000000000e+000  0.0000000000000000e+000  0.0000000000000000e+000 -5.6935458620612267e-001  0.0000000000000000e+000  0.0000000000000000e+000  0.0000000000000000e+000  0.0000000000000000e+000  0.0000000000000000e+000  0.0000000000000000e+000
  0.0000000000000000e+000  2.6053470804305506e-001  0.0000000000000000e+000  0.0000000000000000e+000 -2.3097676741617199e-001  7.9084335566273159e-002  0.0000000000000000e+000 -4.4867493383706138e-002 -1.6688639550345655e-001  0.0000000000000000e+000  0.0000000000000000e+000  0.0000000000000000e+000  0.0000000000000000e+000  0.0000000000000000e+000  0.0000000000000000e+000  0.0000000000000000e+000 -2.9448291324261439e-001  0.0000000000000000e+000  0.0000000000000000e+000  4.4603826837643593e-002  0.0000000000000000e+000  0.0000000000000000e+000  1.1246429348881834e-001  0.0000000000000000e+000  0.0000000000000000e+000 -1.1409171335739457e-001  3.6300357999015781e-001  0.0000000000000000e+000  1.8398935845272600e-002  0.0000000000000000e+000  0.0000000000000000e+000  0.0000000000000000e+000  0.0000000000000000e+000  0.0000000000000000e+000  2.1764888738020394e-001  0.0000000000000000e+000  0.0000000000000000e+000  0.0000000000000000e+000  0.0000000000000000e+000  0.0000000000000000e+000 -4.8346810014048412e-002  0.0000000000000000e+000  0.0000000000000000e+000  0.0000000000000000e+000  0.0000000000000000e+000  0.0000000000000000e+000  5.0906974678079489e-002  0.0000000000000000e+000  0.0000000000000000e+000  0.0000000000000000e+000  0.0000000000000000e+000  0.0000000000000000e+000  0.0000000000000000e+000 -1.6660561382599179e-001  0.0000000000000000e+000  1.1668281373508560e-002  0.0000000000000000e+000 -5.1051904936107784e-001  0.0000000000000000e+000  0.0000000000000000e+000  0.0000000000000000e+000  0.0000000000000000e+000  0.0000000000000000e+000  0.0000000000000000e+000  0.0000000000000000e+000  0.0000000000000000e+000  0.0000000000000000e+000  0.0000000000000000e+000  0.0000000000000000e+000  0.0000000000000000e+000  0.0000000000000000e+000  0.0000000000000000e+000  0.0000000000000000e+000  0.0000000000000000e+000  0.0000000000000000e+000  0.0000000000000000e+000 -4.0761341229159076e-001  0.0000000000000000e+000  0.0000000000000000e+000  0.0000000000000000e+000  0.0000000000000000e+000  0.0000000000000000e+000  0.0000000000000000e+000  0.0000000000000000e+000  0.0000000000000000e+000  0.0000000000000000e+000  0.0000000000000000e+000  0.0000000000000000e+000  0.0000000000000000e+000  0.0000000000000000e+000 -2.9836417956622874e-001  0.0000000000000000e+000  0.0000000000000000e+000  0.0000000000000000e+000 -1.3222440871933097e-002  0.0000000000000000e+000  0.0000000000000000e+000  0.0000000000000000e+000  0.0000000000000000e+000  0.0000000000000000e+000
  0.0000000000000000e+000  0.0000000000000000e+000  0.0000000000000000e+000  0.0000000000000000e+000  0.0000000000000000e+000  0.0000000000000000e+000  0.0000000000000000e+000  0.0000000000000000e+000  0.0000000000000000e+000  5.3592407067210879e-001  0.0000000000000000e+000 -1.2101859365383472e-001 -1.4458353736866816e-001  0.0000000000000000e+000  4.1285743035653161e-001  0.0000000000000000e+000  0.0000000000000000e+000  0.0000000000000000e+000  0.0000000000000000e+000  0.0000000000000000e+000 -3.8875487125628404e-002  0.0000000000000000e+000  0.0000000000000000e+000 -4.3353704546459260e-001 -1.6872300640134377e-001  0.0000000000000000e+000  0.0000000000000000e+000  0.0000000000000000e+000  0.0000000000000000e+000  0.0000000000000000e+000  0.0000000000000000e+000  0.0000000000000000e+000 -1.2272296243702591e-001  0.0000000000000000e+000  0.0000000000000000e+000 -2.7658629648594885e-001  0.0000000000000000e+000 -4.8472602200043785e-001  0.0000000000000000e+000 -1.9978929874193818e-001  0.0000000000000000e+000  0.0000000000000000e+000  0.0000000000000000e+000  0.0000000000000000e+000  2.1322478290166607e-003  0.0000000000000000e+000  0.0000000000000000e+000  2.0290094934739936e-001  0.0000000000000000e+000  0.0000000000000000e+000  0.0000000000000000e+000  0.0000000000000000e+000  3.5831467551686265e-002  0.0000000000000000e+000  0.0000000000000000e+000  0.0000000000000000e+000  0.0000000000000000e+000  0.0000000000000000e+000  5.5660631640596947e-001 -5.2476368597359291e-001  3.3052262480546934e-001 -1.8811552514010332e-001  0.0000000000000000e+000  0.0000000000000000e+000  0.0000000000000000e+000 -4.8603103135305602e-002 -1.1097902333113026e-001  0.0000000000000000e+000  0.0000000000000000e+000 -5.6761950951965019e-002  0.0000000000000000e+000 -1.0816369536290676e-001  0.0000000000000000e+000  0.0000000000000000e+000  1.9544235949986735e-001  0.0000000000000000e+000  0.0000000000000000e+000 -5.3926582742354359e-002  0.0000000000000000e+000  0.0000000000000000e+000  0.0000000000000000e+000  0.0000000000000000e+000  0.0000000000000000e+000  0.0000000000000000e+000  0.0000000000000000e+000  0.0000000000000000e+000  2.7973683577283786e-002  0.0000000000000000e+000  0.0000000000000000e+000 -2.9094445340042818e-001  0.0000000000000000e+000  0.0000000000000000e+000  0.0000000000000000e+000  0.0000000000000000e+000  0.0000000000000000e+000  1.6570094622939194e-001 -1.8171180533772568e-001  0.0000000000000000e+000 -6.2462886200183886e-002 -2.5838018079002278e-001
  0.0000000000000000e+000  0.0000000000000000e+000  0.0000000000000000e+000  0.0000000000000000e+000  0.0000000000000000e+000  0.0000000000000000e+000  0.0000000000000000e+000  0.0000000000000000e+000  0.0000000000000000e+000 -5.0313561804710072e-001  0.0000000000000000e+000 -4.9440485545122226e-001 -8.4443052521079365e-002  0.0000000000000000e+000  3.4453317040557407e-001  0.0000000000000000e+000  0.0000000000000000e+000  0.0000000000000000e+000  0.0000000000000000e+000  0.0000000000000000e+000 -3.9606062701628619e-001  0.0000000000000000e+000  0.0000000000000000e+000 -3.3032451047102629e-001 -1.1712234869869508e-001  0.0000000000000000e+000  0.0000000000000000e+000  0.0000000000000000e+000  0.0000000000000000e+000  0.0000000000000000e+000  0.0000000000000000e+000  0.0000000000000000e+000  2.4334293777967442e-001  0.0000000000000000e+000  0.0000000000000000e+000  5.0754175805662383e-001  0.0000000000000000e+000  2.8885912615302523e-001  0.0000000000000000e+000 -7.6413024347457337e-002  0.0000000000000000e+000  0.0000000000000000e+000  0.0000000000000000e+000  0.0000000000000000e+000 -1.0886225274320716e-001  0.0000000000000000e+000  0.0000000000000000e+000  6.4569737696725776e-002  0.0000000000000000e+000  0.0000000000000000e+000  0.0000000000000000e+000  0.0000000000000000e+000  3.0033531397934132e-001  0.0000000000000000e+000  0.0000000000000000e+000  0.0000000000000000e+000  0.0000000000000000e+000  0.0000000000000000e+000  1.1547062089410703e-001  4.6739019869018475e-002  4.9828883169032362e-002 -3.6873908463199412e-001  0.0000000000000000e+000  0.0000000000000000e+000  0.0000000000000000e+000  5.7025022103843015e-001  4.9153200020382218e-002  0.0000000000000000e+000  0.0000000000000000e+000 -7.6546276521622492e-002  0.0000000000000000e+000 -2.2442493618139700e-002  0.0000000000000000e+000  0.0000000000000000e+000  1.7205366298828123e-001  0.0000000000000000e+000  0.0000000000000000e+000 -3.6905636061774350e-001  0.0000000000000000e+000  0.0000000000000000e+000  0.0000000000000000e+000  0.0000000000000000e+000  0.0000000000000000e+000  0.0000000000000000e+000  0.0000000000000000e+000  0.0000000000000000e+000 -2.9758298004490963e-001  0.0000000000000000e+000  0.0000000000000000e+000 -4.7815040297431020e-002  0.0000000000000000e+000  0.0000000000000000e+000  0.0000000000000000e+000  0.0000000000000000e+000  0.0000000000000000e+000 -2.3787215893697861e-001 -1.8753800657562036e-001  0.0000000000000000e+000  3.8151249744926197e-001 -1.8098430330313081e-001
  0.0000000000000000e+000  0.0000000000000000e+000  0.0000000000000000e+000  0.0000000000000000e+000  0.0000000000000000e+000  0.0000000000000000e+000  0.0000000000000000e+000  0.0000000000000000e+000  0.0000000000000000e+000  1.1935220715727417e-001  0.0000000000000000e+000  4.2263705497006435e-002  1.3226042011660236e-001  0.0000000000000000e+000  1.6338395573130188e-002  0.0000000000000000e+000  0.0000000000000000e+000  0.0000000000000000e+000  0.0000000000000000e+000  0.0000000000000000e+000  1.3927348444213808e-001  0.0000000000000000e+000  0.0000000000000000e+000 -4.9975150101862764e-001 -3.8415714858113326e-001  0.0000000000000000e+000  0.0000000000000000e+000  0.0000000000000000e+000  0.0000000000000000e+000  0.0000000000000000e+000  0.0000000000000000e+000  0.0000000000000000e+000 -5.5115753758863878e-002  0.0000000000000000e+000  0.0000000000000000e+000 -8.0874783895428556e-002  0.0000000000000000e+000  1.4842972532580695e-001  0.0000000000000000e+000 -9.2253123371462228e-002  0.0000000000000000e+000  0.0000000000000000e+000  0.0000000000000000e+000  0.0000000000000000e+000 -2.1736387921842537e-001  0.0000000000000000e+000  0.0000000000000000e+000  6.4251551947817648e-002  0.0000000000000000e+000  0.0000000000000000e+000  0.0000000000000000e+000  0.0000000000000000e+000 -3.0489730735029924e-001  0.0000000000000000e+000  0.0000000000000000e+000  0.0000000000000000e+000  0.0000000000000000e+000  0.0000000000000000e+000 -1.9632581125195109e-001  2.2203825205008018e-001 -5.5446422259069872e-001 -6.8093298010016602e-003  0.0000000000000000e+000  0.0000000000000000e+000  0.0000000000000000e+000  4.1153051595306658e-005 -2.0256975343235015e-001  0.0000000000000000e+000  0.0000000000000000e+000  5.5367735091604997e-001  0.0000000000000000e+000 -1.2509276846996320e-002  0.0000000000000000e+000  0.0000000000000000e+000  1.7024717803526809e-001  0.0000000000000000e+000  0.0000000000000000e+000 -4.6697216088103105e-001  0.0000000000000000e+000  0.0000000000000000e+000  0.0000000000000000e+000  0.0000000000000000e+000  0.0000000000000000e+000  0.0000000000000000e+000  0.0000000000000000e+000  0.0000000000000000e+000 -2.0144860952976845e-001  0.0000000000000000e+000  0.0000000000000000e+000 -1.6082832093379762e-001  0.0000000000000000e+000  0.0000000000000000e+000  0.0000000000000000e+000  0.0000000000000000e+000  0.0000000000000000e+000 -1.5985031668882160e-001  6.9440028451336955e-002  0.0000000000000000e+000 -2.2430665557661347e-001  9.6843327041482380e-002
  0.0000000000000000e+000  0.0000000000000000e+000  0.0000000000000000e+000  0.0000000000000000e+000  0.0000000000000000e+000  0.0000000000000000e+000  0.0000000000000000e+000  0.0000000000000000e+000  0.0000000000000000e+000 -1.0200959289097987e-001  0.0000000000000000e+000 -1.7581140938229142e-001  2.9743732134257617e-001  0.0000000000000000e+000 -1.9011399973477600e-001  0.0000000000000000e+000  0.0000000000000000e+000  0.0000000000000000e+000  0.0000000000000000e+000  0.0000000000000000e+000 -3.4599765339579941e-001  0.0000000000000000e+000  0.0000000000000000e+000  1.6867329952772786e-001 -1.8368947317093412e-001  0.0000000000000000e+000  0.0000000000000000e+000  0.0000000000000000e+000  0.0000000000000000e+000  0.0000000000000000e+000  0.0000000000000000e+000  0.0000000000000000e+000  4.1207501980647765e-001  0.0000000000000000e+000  0.0000000000000000e+000  8.0730557862444652e-002  0.0000000000000000e+000 -4.3411586707835265e-001  0.0000000000000000e+000  3.4767840078407185e-002  0.0000000000000000e+000  0.0000000000000000e+000  0.0000000000000000e+000  0.0000000000000000e+000  6.7750635824279398e-002  0.0000000000000000e+000  0.0000000000000000e+000  2.9390100076021680e-001  0.0000000000000000e+000  0.0000000000000000e+000  0.0000000000000000e+000  0.0000000000000000e+000 -1.5317578722778141e-003  0.0000000000000000e+000  0.0000000000000000e+000  0.0000000000000000e+000  0.0000000000000000e+000  0.0000000000000000e+000  3.1739308512872847e-003  1.7800871352646419e-001  2.4652369783392439e-001 -8.8613685086682770e-002  0.0000000000000000e+000  0.0000000000000000e+000  0.0000000000000000e+000 -3.8197636017117143e-001 -5.5467566561643511e-001  0.0000000000000000e+000  0.0000000000000000e+000  1.6423786380505295e-001  0.0000000000000000e+000 -2.7411849428037549e-001  0.0000000000000000e+000  0.0000000000000000e+000 -8.9173716932812244e-003  0.0000000000000000e+000  0.0000000000000000e+000 -8.9620728190376225e-002  0.0000000000000000e+000  0.0000000000000000e+000  0.0000000000000000e+000  0.0000000000000000e+000  0.0000000000000000e+000  0.0000000000000000e+000  0.0000000000000000e+000  0.0000000000000000e+000  2.5196455115152999e-001  0.0000000000000000e+000  0.0000000000000000e+000  4.0339142712770248e-001  0.0000000000000000e+000  0.0000000000000000e+000  0.0000000000000000e+000  0.0000000000000000e+000  0.0000000000000000e+000  1.6711968902313387e-001  3.1150248685468374e-001  0.0000000000000000e+000  3.7200312679091813e-001  5.2530963185919585e-002
 -7.3204094929944785e-002  0.0000000000000000e+000  0.0000000000000000e+000  1.5075898706641919e-001  0.0000000000000000e+000  0.0000000000000000e+000  1.9461170757433788e-001  0.0000000000000000e+000  0.0000000000000000e+000  0.0000000000000000e+000 -6.8068636597237109e-002  0.0000000000000000e+000  0.0000000000000000e+000  2.2307065792940090e-002  0.0000000000000000e+000  8.5952352274820565e-002  0.0000000000000000e+000  2.2912690201207084e-001 -1.7593501182132426e-001  0.0000000000000000e+000  0.0000000000000000e+000 -5.6754636982505802e-001  0.0000000000000000e+000  0.0000000000000000e+000  0.0000000000000000e+000  0.0000000000000000e+000  0.0000000000000000e+000  0.0000000000000000e+000  0.0000000000000000e+000  0.0000000000000000e+000  0.0000000000000000e+000  0.0000000000000000e+000  0.0000000000000000e+000  0.0000000000000000e+000  0.0000000000000000e+000  0.0000000000000000e+000  0.0000000000000000e+000  0.0000000000000000e+000  2.3848561033929336e-001  0.0000000000000000e+000  0.0000000000000000e+000  2.0477089167959411e-001 -1.0846147505352914e-001  0.0000000000000000e+000  0.0000000000000000e+000 -2.6369535462440905e-002  0.0000000000000000e+000  0.0000000000000000e+000 -9.2821277363017846e-003  1.7468764067900641e-001  0.0000000000000000e+000  1.2040305895243096e-002  0.0000000000000000e+000  0.0000000000000000e+000 -8.0549140777251421e-002  0.0000000000000000e+000  0.0000000000000000e+000  0.0000000000000000e+000  0.0000000000000000e+000  0.0000000000000000e+000  0.0000000000000000e+000  0.0000000000000000e+000 -1.9867142443308486e-001  3.7737590558272743e-001  0.0000000000000000e+000  0.0000000000000000e+000  0.0000000000000000e+000  5.5040506807803868e-002  0.0000000000000000e+000  0.0000000000000000e+000 -3.5299520267490371e-002  0.0000000000000000e+000 -7.8020346146444000e-002  7.8872301398424299e-002  0.0000000000000000e+000  0.0000000000000000e+000  0.0000000000000000e+000  0.0000000000000000e+000  0.0000000000000000e+000  0.0000000000000000e+000  7.3395943130320315e-002 -1.3056759462095613e-001  0.0000000000000000e+000 -2.4730259686854114e-001  0.0000000000000000e+000  0.0000000000000000e+000  0.0000000000000000e+000  0.0000000000000000e+000 -1.2012080879269170e-001  0.0000000000000000e+000  0.0000000000000000e+000 -2.4771764210422159e-001 -6.6214289588876679e-002  0.0000000000000000e+000  0.0000000000000000e+000  0.0000000000000000e+000  0.0000000000000000e+000  7.2257996256099633e-002  0.0000000000000000e+000  0.0000000000000000e+000
 -5.4368658009825965e-001  0.0000000000000000e+000  0.0000000000000000e+000 -2.6766721786403935e-001  0.0000000000000000e+000  0.0000000000000000e+000 -6.4942297673555610e-002  0.0000000000000000e+000  0.0000000000000000e+000  0.0000000000000000e+000 -1.2214039401668575e-001  0.0000000000000000e+000  0.0000000000000000e+000  4.4443459355573887e-002  0.0000000000000000e+000 -1.8827281495647666e-001  0.0000000000000000e+000 -9.9561057423835031e-002  7.8322670150530571e-002  0.0000000000000000e+000  0.0000000000000000e+000  9.3925794102629911e-002  0.0000000000000000e+000  0.0000000000000000e+000  0.0000000000000000e+000  0.0000000000000000e+000  0.0000000000000000e+000  0.0000000000000000e+000  0.0000000000000000e+000  0.0000000000000000e+000  0.0000000000000000e+000  0.0000000000000000e+000  0.0000000000000000e+000  0.0000000000000000e+000  0.0000000000000000e+000  0.0000000000000000e+000  0.0000000000000000e+000  0.0000000000000000e+000  3.2143951137161780e-001  0.0000000000000000e+000  0.0000000000000000e+000  6.2011497987000563e-002 -1.7247376353582669e-001  0.0000000000000000e+000  0.0000000000000000e+000 -4.6652946255784165e-002  0.0000000000000000e+000  0.0000000000000000e+000  3.6407948329038473e-002 -2.0158565722546047e-002  0.0000000000000000e+000  2.8428262713637276e-001  0.0000000000000000e+000  0.0000000000000000e+000  5.0327480630080038e-002  0.0000000000000000e+000  0.0000000000000000e+000  0.0000000000000000e+000  0.0000000000000000e+000  0.0000000000000000e+000  0.0000000000000000e+000  0.0000000000000000e+000 -9.4851349858283515e-002 -5.6047332786650195e-002  0.0000000000000000e+000  0.0000000000000000e+000  0.0000000000000000e+000  1.3899846178184802e-001  0.0000000000000000e+000  0.0000000000000000e+000 -1.0118946921242404e-001  0.0000000000000000e+000 -2.4837933537902515e-001  1.9701984531166304e-003  0.0000000000000000e+000  0.0000000000000000e+000  0.0000000000000000e+000  0.0000000000000000e+000  0.0000000000000000e+000  0.0000000000000000e+000 -4.9876393986145448e-002  5.4358813483486895e-002  0.0000000000000000e+000 -1.2734977489754351e-001  0.0000000000000000e+000  0.0000000000000000e+000  0.0000000000000000e+000  0.0000000000000000e+000  3.0689157995651417e-001  0.0000000000000000e+000  0.0000000000000000e+000  6.2692799835020227e-002  1.7153790768836194e-001  0.0000000000000000e+000  0.0000000000000000e+000  0.0000000000000000e+000  0.0000000000000000e+000  2.7306781880636033e-001  0.0000000000000000e+000  0.0000000000000000e+000
  0.0000000000000000e+000  0.0000000000000000e+000  1.4899977144416970e-001  0.0000000000000000e+000  0.0000000000000000e+000  0.0000000000000000e+000  0.0000000000000000e+000  0.0000000000000000e+000  0.0000000000000000e+000  0.0000000000000000e+000  0.0000000000000000e+000  0.0000000000000000e+000  0.0000000000000000e+000  0.0000000000000000e+000  0.0000000000000000e+000  0.0000000000000000e+000  0.0000000000000000e+000  0.0000000000000000e+000  0.0000000000000000e+000  0.0000000000000000e+000  0.0000000000000000e+000  0.0000000000000000e+000  0.0000000000000000e+000  0.0000000000000000e+000  0.0000000000000000e+000  0.0000000000000000e+000  0.0000000000000000e+000 -7.0575735284054353e-001  0.0000000000000000e+000 -1.3078774548897548e-001 -5.2591836050154905e-001  1.0087027423839443e-001  0.0000000000000000e+000  3.6750626987414164e-001  0.0000000000000000e+000  0.0000000000000000e+000 -2.6385245814000857e-001  0.0000000000000000e+000  0.0000000000000000e+000  0.0000000000000000e+000  0.0000000000000000e+000  0.0000000000000000e+000  0.0000000000000000e+000  2.0691528539545562e-001  0.0000000000000000e+000  0.0000000000000000e+000  0.0000000000000000e+000  0.0000000000000000e+000  0.0000000000000000e+000  0.0000000000000000e+000  2.3923573825985964e-001  0.0000000000000000e+000  0.0000000000000000e+000  0.0000000000000000e+000  0.0000000000000000e+000  0.0000000000000000e+000 -1.2830181220940728e-001  0.0000000000000000e+000  0.0000000000000000e+000  0.0000000000000000e+000  0.0000000000000000e+000  0.0000000000000000e+000  0.0000000000000000e+000  0.0000000000000000e+000 -1.8535963482566881e-001  0.0000000000000000e+000  0.0000000000000000e+000  0.0000000000000000e+000 -3.8651105072693953e-001  0.0000000000000000e+000  0.0000000000000000e+000  0.0000000000000000e+000  0.0000000000000000e+000  0.0000000000000000e+000  0.0000000000000000e+000  2.5556259980491569e-001  0.0000000000000000e+000  0.0000000000000000e+000  5.3306993532908464e-001 -4.4339141790343595e-002  0.0000000000000000e+000  0.0000000000000000e+000 -2.5087557534633254e-001  0.0000000000000000e+000  4.5291932688211317e-001  1.2461341429185938e-001  0.0000000000000000e+000  3.1738240923534339e-001  0.0000000000000000e+000  0.0000000000000000e+000  0.0000000000000000e+000  0.0000000000000000e+000  0.0000000000000000e+000 -3.3788381896689068e-001  0.0000000000000000e+000  0.0000000000000000e+000  0.0000000000000000e+000  0.0000000000000000e+000  0.0000000000000000e+000  0.0000000000000000e+000
  0.0000000000000000e+000  0.0000000000000000e+000  0.0000000000000000e+000  0.0000000000000000e+000  0.0000000000000000e+000  0.0000000000000000e+000  0.0000000000000000e+000  0.0000000000000000e+000  0.0000000000000000e+000  6.7314044688289582e-002  0.0000000000000000e+000  5.8634930775965995e-002 -1.0321147364222422e-001  0.0000000000000000e+000 -2.2932932208133830e-001  0.0000000000000000e+000  0.0000000000000000e+000  0.0000000000000000e+000  0.0000000000000000e+000  0.0000000000000000e+000 -1.9047742050591315e-002  0.0000000000000000e+000  0.0000000000000000e+000 -1.9614957895240398e-001 -1.8867429945652686e-001  0.0000000000000000e+000  0.0000000000000000e+000  0.0000000000000000e+000  0.0000000000000000e+000  0.0000000000000000e+000  0.0000000000000000e+000  0.0000000000000000e+000 -1.6781945717982527e-001  0.0000000000000000e+000  0.0000000000000000e+000  7.6377404089977369e-002  0.0000000000000000e+000 -1.8371714608938178e-001  0.0000000000000000e+000 -7.7308029261244149e-001  0.0000000000000000e+000  0.0000000000000000e+000  0.0000000000000000e+000  0.0000000000000000e+000  4.9358000911653724e-002  0.0000000000000000e+000  0.0000000000000000e+000 -4.8362295587870065e-002  0.0000000000000000e+000  0.0000000000000000e+000  0.0000000000000000e+000  0.0000000000000000e+000 -5.4837319919901900e-003  0.0000000000000000e+000  0.0000000000000000e+000  0.0000000000000000e+000  0.0000000000000000e+000  0.0000000000000000e+000  1.9868019607588083e-001 -3.6755392284629024e-001 -6.3599305806754369e-001  5.9773738648988661e-001  0.0000000000000000e+000  0.0000000000000000e+000  0.0000000000000000e+000  2.2571241971454345e-001 -5.5877788699990133e-002  0.0000000000000000e+000  0.0000000000000000e+000 -1.0095783859002326e-001  0.0000000000000000e+000  8.5708138040609894e-002  0.0000000000000000e+000  0.0000000000000000e+000 -1.3260125128163652e-001  0.0000000000000000e+000  0.0000000000000000e+000  1.6060912386205853e-001  0.0000000000000000e+000  0.0000000000000000e+000  0.0000000000000000e+000  0.0000000000000000e+000  0.0000000000000000e+000  0.0000000000000000e+000  0.0000000000000000e+000  0.0000000000000000e+000  1.3914209723468421e-001  0.0000000000000000e+000  0.0000000000000000e+000 -2.5401732138608135e-001  0.0000000000000000e+000  0.0000000000000000e+000  0.0000000000000000e+000  0.0000000000000000e+000  0.0000000000000000e+000 -5.5420415637334319e-001  3.5346290859918156e-001  0.0000000000000000e+000  4.2108135223654974e-001  1.8543942016635392e-001
  0.0000000000000000e+000  0.0000000000000000e+000  0.0000000000000000e+000  0.0000000000000000e+000  0.0000000000000000e+000  0.0000000000000000e+000  0.0000000000000000e+000  0.0000000000000000e+000  0.0000000000000000e+000 -3.7170324968428037e-001  0.0000000000000000e+000  4.6938523244859959e-001 -4.4316337186872518e-001  0.0000000000000000e+000 -8.3714058520400203e-002  0.0000000000000000e+000  0.0000000000000000e+000  0.0000000000000000e+000  0.0000000000000000e+000  0.0000000000000000e+000 -6.7699684546598596e-002  0.0000000000000000e+000  0.0000000000000000e+000  1.2683758794232006e-001 -1.8140002783397424e-001  0.0000000000000000e+000  0.0000000000000000e+000  0.0000000000000000e+000  0.0000000000000000e+000  0.0000000000000000e+000  0.0000000000000000e+000  0.0000000000000000e+000  3.9518690116837463e-001  0.0000000000000000e+000  0.0000000000000000e+000 -1.9002525975877666e-002  0.0000000000000000e+000 -7.9516365565286587e-002  0.0000000000000000e+000  4.5348929464806009e-001  0.0000000000000000e+000  0.0000000000000000e+000  0.0000000000000000e+000  0.0000000000000000e+000  5.7114428683125149e-002  0.0000000000000000e+000  0.0000000000000000e+000 -1.0570438066112300e-001  0.0000000000000000e+000  0.0000000000000000e+000  0.0000000000000000e+000  0.0000000000000000e+000 -1.3939307873221021e-001  0.0000000000000000e+000  0.0000000000000000e+000  0.0000000000000000e+000  0.0000000000000000e+000  0.0000000000000000e+000 -1.7111830526308153e-001 -4.0146650789997079e-001 -5.9067737372426161e-002  1.6355208476213409e-001  0.0000000000000000e+000  0.0000000000000000e+000  0.0000000000000000e+000  1.6814324265694391e-003 -1.7476024836264598e-001  0.0000000000000000e+000  0.0000000000000000e+000 -1.6355442351149235e-001  0.0000000000000000e+000 -6.9837369879676814e-001  0.0000000000000000e+000  0.0000000000000000e+000  1.5252138692801739e-001  0.0000000000000000e+000  0.0000000000000000e+000 -1.2894155266838991e-001  0.0000000000000000e+000  0.0000000000000000e+000  0.0000000000000000e+000  0.0000000000000000e+000  0.0000000000000000e+000  0.0000000000000000e+000  0.0000000000000000e+000  0.0000000000000000e+000 -2.1505049812563160e-001  0.0000000000000000e+000  0.0000000000000000e+000 -2.3582399196014092e-001  0.0000000000000000e+000  0.0000000000000000e+000  0.0000000000000000e+000  0.0000000000000000e+000  0.0000000000000000e+000 -7.6309563344700793e-002 -1.7397354236986573e-001  0.0000000000000000e+000 -4.1335895815869009e-002  1.2996634544003455e-001
 -1.1928280459969058e-001  0.0000000000000000e+000  0.0000000000000000e+000 -1.0896476270928079e-001  0.0000000000000000e+000  0.0000000000000000e+000  3.3009706081137558e-001  0.0000000000000000e+000  0.0000000000000000e+000  0.0000000000000000e+000  2.2463933651872864e-001  0.0000000000000000e+000  0.0000000000000000e+000  8.6499001430257155e-002  0.0000000000000000e+000 -4.1133874301136741e-002  0.0000000000000000e+000  7.1986215218870997e-002  3.5325135671923419e-003  0.0000000000000000e+000  0.0000000000000000e+000  1.3879827794472591e-001  0.0000000000000000e+000  0.0000000000000000e+000  0.0000000000000000e+000  0.0000000000000000e+000  0.0000000000000000e+000  0.0000000000000000e+000  0.0000000000000000e+000  0.0000000000000000e+000  0.0000000000000000e+000  0.0000000000000000e+000  0.0000000000000000e+000  0.0000000000000000e+000  0.0000000000000000e+000  0.0000000000000000e+000  0.0000000000000000e+000  0.0000000000000000e+000  1.2227945085676629e-001  0.0000000000000000e+000  0.0000000000000000e+000 -4.5384921121839344e-001  1.2457523561524762e-001  0.0000000000000000e+000  0.0000000000000000e+000  1.5952094207480194e-001  0.0000000000000000e+000  0.0000000000000000e+000  7.9702489784922642e-002 -1.0776628891132442e-001  0.0000000000000000e+000  1.7195740900063805e-001  0.0000000000000000e+000  0.0000000000000000e+000  1.7047040999774174e-001  0.0000000000000000e+000  0.0000000000000000e+000  0.0000000000000000e+000  0.0000000000000000e+000  0.0000000000000000e+000  0.0000000000000000e+000  0.0000000000000000e+000 -7.1604890262542520e-002  1.2423390858771356e-001  0.0000000000000000e+000  0.0000000000000000e+000  0.0000000000000000e+000  5.2281429734566662e-002  0.0000000000000000e+000  0.0000000000000000e+000  1.9654334651624347e-001  0.0000000000000000e+000 -6.1189282967751273e-002 -1.6293151031614401e-002  0.0000000000000000e+000  0.0000000000000000e+000  0.0000000000000000e+000  0.0000000000000000e+000  0.0000000000000000e+000  0.0000000000000000e+000  4.8512280007369801e-001 -9.2125473742300790e-004  0.0000000000000000e+000  1.2952442356371918e-001  0.0000000000000000e+000  0.0000000000000000e+000  0.0000000000000000e+000  0.0000000000000000e+000  2.2908416284467614e-002  0.0000000000000000e+000  0.0000000000000000e+000 -2.9738372605062963e-001 -1.4411336771372268e-001  0.0000000000000000e+000  0.0000000000000000e+000  0.0000000000000000e+000  0.0000000000000000e+000 -1.2066213936728001e-001  0.0000000000000000e+000  0.0000000000000000e+000
  0.0000000000000000e+000  0.0000000000000000e+000  1.0299670651129082e-002  0.0000000000000000e+000  0.0000000000000000e+000  0.0000000000000000e+000  0.0000000000000000e+000  0.0000000000000000e+000  0.0000000000000000e+000  0.0000000000000000e+000  0.0000000000000000e+000  0.0000000000000000e+000  0.0000000000000000e+000  0.0000000000000000e+000  0.0000000000000000e+000  0.0000000000000000e+000  0.0000000000000000e+000  0.0000000000000000e+000  0.0000000000000000e+000  0.0000000000000000e+000  0.0000000000000000e+000  0.0000000000000000e+000  0.0000000000000000e+000  0.0000000000000000e+000  0.0000000000000000e+000  0.0000000000000000e+000  0.0000000000000000e+000 -3.9734332679135301e-002  0.0000000000000000e+000  1.8531444484162851e-001 -5.7797573187573215e-001  1.1466837060510027e-001  0.0000000000000000e+000  1.6055357595136771e-001  0.0000000000000000e+000  0.0000000000000000e+000  6.1616548146208827e-001  0.0000000000000000e+000  0.0000000000000000e+000  0.0000000000000000e+000  0.0000000000000000e+000  0.0000000000000000e+000  0.0000000000000000e+000 -4.0496022947072713e-001  0.0000000000000000e+000  0.0000000000000000e+000  0.0000000000000000e+000  0.0000000000000000e+000  0.0000000000000000e+000  0.0000000000000000e+000 -5.1510106992524440e-001  0.0000000000000000e+000  0.0000000000000000e+000  0.0000000000000000e+000  0.0000000000000000e+000  0.0000000000000000e+000 -8.3821014008510442e-002  0.0000000000000000e+000  0.0000000000000000e+000  0.0000000000000000e+000  0.0000000000000000e+000  0.0000000000000000e+000  0.0000000000000000e+000  0.0000000000000000e+000 -2.5097286977285943e-001  0.0000000000000000e+000  0.0000000000000000e+000  0.0000000000000000e+000 -2.4394654107791355e-001  0.0000000000000000e+000  0.0000000000000000e+000  0.0000000000000000e+000  0.0000000000000000e+000  0.0000000000000000e+000  0.0000000000000000e+000  2.4124161912547523e-001  0.0000000000000000e+000  0.0000000000000000e+000 -6.7320550409351948e-002  5.7251541278652696e-001  0.0000000000000000e+000  0.0000000000000000e+000 -2.3406068427510177e-001  0.0000000000000000e+000 -2.1662019382096254e-001  5.9798491486588068e-001  0.0000000000000000e+000 -8.4250853017961924e-002  0.0000000000000000e+000  0.0000000000000000e+000  0.0000000000000000e+000  0.0000000000000000e+000  0.0000000000000000e+000 -1.1203279285268639e-002  0.0000000000000000e+000  0.0000000000000000e+000  0.0000000000000000e+000  0.0000000000000000e+000  0.0000000000000000e+000  0.0000000000000000e+000
  0.0000000000000000e+000  0.0000000000000000e+000  0.0000000000000000e+000  0.0000000000000000e+000  0.0000000000000000e+000  0.0000000000000000e+000  0.0000000000000000e+000  0.0000000000000000e+000  0.0000000000000000e+000  1.1812678007180359e-001  0.0000000000000000e+000  5.0776937782706399e-001 -9.0868934108592439e-002  0.0000000000000000e+000 -4.4981873758645347e-002  0.0000000000000000e+000  0.0000000000000000e+000  0.0000000000000000e+000  0.0000000000000000e+000  0.0000000000000000e+000 -2.7209842481234994e-002  0.0000000000000000e+000  0.0000000000000000e+000  3.6184967568271903e-001 -4.4031499409609320e-002  0.0000000000000000e+000  0.0000000000000000e+000  0.0000000000000000e+000  0.0000000000000000e+000  0.0000000000000000e+000  0.0000000000000000e+000  0.0000000000000000e+000 -2.1946832549101447e-001  0.0000000000000000e+000  0.0000000000000000e+000  6.0295976176055768e-002  0.0000000000000000e+000  1.8373599382029634e-002  0.0000000000000000e+000 -1.4968704934152308e-001  0.0000000000000000e+000  0.0000000000000000e+000  0.0000000000000000e+000  0.0000000000000000e+000 -5.7971519811843042e-001  0.0000000000000000e+000  0.0000000000000000e+000 -4.0153918344789508e-001  0.0000000000000000e+000  0.0000000000000000e+000  0.0000000000000000e+000  0.0000000000000000e+000  4.8361872426302044e-001  0.0000000000000000e+000  0.0000000000000000e+000  0.0000000000000000e+000  0.0000000000000000e+000  0.0000000000000000e+000 -2.4855519015952329e-001 -2.7110464399213136e-001 -2.2895357881616019e-001 -5.4997216878758115e-001  0.0000000000000000e+000  0.0000000000000000e+000  0.0000000000000000e+000 -1.1937914395723645e-001  1.0205540594099761e-001  0.0000000000000000e+000  0.0000000000000000e+000  5.9591618407784694e-002  0.0000000000000000e+000  3.7177608805423715e-002  0.0000000000000000e+000  0.0000000000000000e+000  1.4668096140403541e-001  0.0000000000000000e+000  0.0000000000000000e+000 -1.5789491098946107e-001  0.0000000000000000e+000  0.0000000000000000e+000  0.0000000000000000e+000  0.0000000000000000e+000  0.0000000000000000e+000  0.0000000000000000e+000  0.0000000000000000e+000  0.0000000000000000e+000  4.5558333321849215e-001  0.0000000000000000e+000  0.0000000000000000e+000  1.4376785494048921e-001  0.0000000000000000e+000  0.0000000000000000e+000  0.0000000000000000e+000  0.0000000000000000e+000  0.0000000000000000e+000  9.6085506741070414e-002  2.6777023638844176e-002  0.0000000000000000e+000  5.5328834393269494e-002  2.5269493424206108e-001
  4.4325803437771406e-002  0.0000000000000000e+000  0.0000000000000000e+000  1.5915351531032099e-001  0.0000000000000000e+000  0.0000000000000000e+000 -1.5614183990759098e-001  0.0000000000000000e+000  0.0000000000000000e+000  0.0000000000000000e+000  2.0184866839492846e-001  0.0000000000000000e+000  0.0000000000000000e+000 -3.0060665975440859e-001  0.0000000000000000e+000  8.6891864235784377e-002  0.0000000000000000e+000 -6.5394372826267422e-002 -6.5410074804039833e-002  0.0000000000000000e+000  0.0000000000000000e+000 -5.9818145321118774e-002  0.0000000000000000e+000  0.0000000000000000e+000  0.0000000000000000e+000  0.0000000000000000e+000  0.0000000000000000e+000  0.0000000000000000e+000  0.0000000000000000e+000  0.0000000000000000e+000  0.0000000000000000e+000  0.0000000000000000e+000  0.0000000000000000e+000  0.0000000000000000e+000  0.0000000000000000e+000  0.0000000000000000e+000  0.0000000000000000e+000  0.0000000000000000e+000  9.6036747616950524e-002  0.0000000000000000e+000  0.0000000000000000e+000  1.2200460295397141e-001  5.4746135807922876e-002  0.0000000000000000e+000  0.0000000000000000e+000  3.1735785769834585e-001  0.0000000000000000e+000  0.0000000000000000e+000  3.5386985018540307e-001 -1.0213331287732731e-001  0.0000000000000000e+000  8.4981918901099823e-002  0.0000000000000000e+000  0.0000000000000000e+000 -1.5015781836101402e-001  0.0000000000000000e+000  0.0000000000000000e+000  0.0000000000000000e+000  0.0000000000000000e+000  0.0000000000000000e+000  0.0000000000000000e+000  0.0000000000000000e+000  2.3289118908275211e-001  5.6433990820018751e-002  0.0000000000000000e+000  0.0000000000000000e+000  0.0000000000000000e+000 -2.0930210408967931e-001  0.0000000000000000e+000  0.0000000000000000e+000  2.2308980109708559e-001  0.0000000000000000e+000 -4.7051157226621831e-001 -2.5310053198833921e-001  0.0000000000000000e+000  0.0000000000000000e+000  0.0000000000000000e+000  0.0000000000000000e+000  0.0000000000000000e+000  0.0000000000000000e+000 -1.6559249437318700e-002  2.0029487186658942e-001  0.0000000000000000e+000 -5.8042390770979564e-002  0.0000000000000000e+000  0.0000000000000000e+000  0.0000000000000000e+000  0.0000000000000000e+000 -4.6382235941973153e-002  0.0000000000000000e+000  0.0000000000000000e+000 -4.0909736878163773e-002  1.4181522585660883e-001  0.0000000000000000e+000  0.0000000000000000e+000  0.0000000000000000e+000  0.0000000000000000e+000  1.2273915772101672e-002  0.0000000000000000e+000  0.0000000000000000e+000
  0.0000000000000000e+000  0.0000000000000000e+000  0.0000000000000000e+000  0.0000000000000000e+000  0.0000000000000000e+000  0.0000000000000000e+000  0.0000000000000000e+000  0.0000000000000000e+000  0.0000000000000000e+000 -4.3203860662769900e-001  0.0000000000000000e+000  1.0610294511100423e-002 -2.1942705041551228e-001  0.0000000000000000e+000  4.2670221687062119e-003  0.0000000000000000e+000  0.0000000000000000e+000  0.0000000000000000e+000  0.0000000000000000e+000  0.0000000000000000e+000  1.4817652004233378e-001  0.0000000000000000e+000  0.0000000000000000e+000 -3.1049524409174795e-001  3.6165963858331462e-001  0.0000000000000000e+000  0.0000000000000000e+000  0.0000000000000000e+000  0.0000000000000000e+000  0.0000000000000000e+000  0.0000000000000000e+000  0.0000000000000000e+000 -4.7531290258972891e-001  0.0000000000000000e+000  0.0000000000000000e+000 -1.8943266223621244e-001  0.0000000000000000e+000 -1.8902126646455569e-001  0.0000000000000000e+000 -2.8004228910999674e-002  0.0000000000000000e+000  0.0000000000000000e+000  0.0000000000000000e+000  0.0000000000000000e+000  2.6715518654403664e-001  0.0000000000000000e+000  0.0000000000000000e+000 -9.4997259334169859e-002  0.0000000000000000e+000  0.0000000000000000e+000  0.0000000000000000e+000  0.0000000000000000e+000  1.7240811985933432e-001  0.0000000000000000e+000  0.0000000000000000e+000  0.0000000000000000e+000  0.0000000000000000e+000  0.0000000000000000e+000 -7.4633738935465110e-001 -2.7585362554179793e-001  6.4302687507517900e-002  1.0919842105063879e-001  0.0000000000000000e+000  0.0000000000000000e+000  0.0000000000000000e+000  4.2903677568575140e-002 -1.7849152444359861e-001  0.0000000000000000e+000  0.0000000000000000e+000  2.8512499406523739e-001  0.0000000000000000e+000  1.5912146232136434e-001  0.0000000000000000e+000  0.0000000000000000e+000 -3.2262470088831860e-002  0.0000000000000000e+000  0.0000000000000000e+000  1.1518843181236514e-002  0.0000000000000000e+000  0.0000000000000000e+000  0.0000000000000000e+000  0.0000000000000000e+000  0.0000000000000000e+000  0.0000000000000000e+000  0.0000000000000000e+000  0.0000000000000000e+000  1.8566335555180513e-001  0.0000000000000000e+000  0.0000000000000000e+000 -1.3924635372302391e-001  0.0000000000000000e+000  0.0000000000000000e+000  0.0000000000000000e+000  0.0000000000000000e+000  0.0000000000000000e+000  6.1304810708630808e-001  8.9700834856695222e-002  0.0000000000000000e+000  7.9762948780898166e-002 -1.4208070708337436e-001
 -1.0263544829100180e-001  0.0000000000000000e+000  0.0000000000000000e+000  1.1577889421674512e-001  0.0000000000000000e+000  0.0000000000000000e+000  6.8615664539043025e-002  0.0000000000000000e+000  0.0000000000000000e+000  0.0000000000000000e+000  5.3605227620790882e-002  0.0000000000000000e+000  0.0000000000000000e+000  2.5538912564755689e-001  0.0000000000000000e+000  5.3205771681620162e-002  0.0000000000000000e+000  6.3735727774237763e-002 -3.1561262003476668e-003  0.0000000000000000e+000  0.0000000000000000e+000 -6.9986264464276596e-002  0.0000000000000000e+000  0.0000000000000000e+000  0.0000000000000000e+000  0.0000000000000000e+000  0.0000000000000000e+000  0.0000000000000000e+000  0.0000000000000000e+000  0.0000000000000000e+000  0.0000000000000000e+000  0.0000000000000000e+000  0.0000000000000000e+000  0.0000000000000000e+000  0.0000000000000000e+000  0.0000000000000000e+000  0.0000000000000000e+000  0.0000000000000000e+000 -2.4540666158970084e-001  0.0000000000000000e+000  0.0000000000000000e+000 -1.0701833219318962e-001 -2.7993165411846249e-001  0.0000000000000000e+000  0.0000000000000000e+000 -9.8137593835160977e-002  0.0000000000000000e+000  0.0000000000000000e+000  2.2794941549525410e-001 -2.4678680904567971e-001  0.0000000000000000e+000 -7.8816043298319136e-002  0.0000000000000000e+000  0.0000000000000000e+000 -1.6430674375133129e-002  0.0000000000000000e+000  0.0000000000000000e+000  0.0000000000000000e+000  0.0000000000000000e+000  0.0000000000000000e+000  0.0000000000000000e+000  0.0000000000000000e+000  2.1953666556990911e-001  1.7681175618113154e-001  0.0000000000000000e+000  0.0000000000000000e+000  0.0000000000000000e+000 -3.6138719419075482e-001  0.0000000000000000e+000  0.0000000000000000e+000  4.0971856199259131e-002  0.0000000000000000e+000 -7.3793863808752358e-002  1.4953917853103499e-001  0.0000000000000000e+000  0.0000000000000000e+000  0.0000000000000000e+000  0.0000000000000000e+000  0.0000000000000000e+000  0.0000000000000000e+000  3.5221687541006970e-002 -4.6645024501930948e-001  0.0000000000000000e+000  1.7013763910648377e-003  0.0000000000000000e+000  0.0000000000000000e+000  0.0000000000000000e+000  0.0000000000000000e+000  3.3616002289013569e-001  0.0000000000000000e+000  0.0000000000000000e+000  1.7847705538675440e-001  9.4975506767465828e-002  0.0000000000000000e+000  0.0000000000000000e+000  0.0000000000000000e+000  0.0000000000000000e+000  1.3973803208178776e-002  0.0000000000000000e+000  0.0000000000000000e+000
 -3.0273616218831084e-001  0.0000000000000000e+000  0.0000000000000000e+000  6.0951134663666681e-002  0.0000000000000000e+000  0.0000000000000000e+000  1.0239529544191811e-001  0.0000000000000000e+000  0.0000000000000000e+000  0.0000000000000000e+000  1.6763682577551051e-002  0.0000000000000000e+000  0.0000000000000000e+000  1.8823750979224632e-001  0.0000000000000000e+000 -3.1444119594561525e-002  0.0000000000000000e+000 -8.2136119031661597e-002 -2.1730877736175752e-001  0.0000000000000000e+000  0.0000000000000000e+000 -7.4468397244625534e-002  0.0000000000000000e+000  0.0000000000000000e+000  0.0000000000000000e+000  0.0000000000000000e+000  0.0000000000000000e+000  0.0000000000000000e+000  0.0000000000000000e+000  0.0000000000000000e+000  0.0000000000000000e+000  0.0000000000000000e+000  0.0000000000000000e+000  0.0000000000000000e+000  0.0000000000000000e+000  0.0000000000000000e+000  0.0000000000000000e+000  0.0000000000000000e+000 -1.3173250325479777e-001  0.0000000000000000e+000  0.0000000000000000e+000  6.0329950779846625e-002  3.7312656402981365e-001  0.0000000000000000e+000  0.0000000000000000e+000 -4.6555540899134273e-002  0.0000000000000000e+000  0.0000000000000000e+000 -2.8545784331461216e-001 -4.1826363364388131e-001  0.0000000000000000e+000  9.2453129444549240e-002  0.0000000000000000e+000  0.0000000000000000e+000 -2.6957906458995445e-001  0.0000000000000000e+000  0.0000000000000000e+000  0.0000000000000000e+000  0.0000000000000000e+000  0.0000000000000000e+000  0.0000000000000000e+000  0.0000000000000000e+000 -3.6276332382950395e-002  1.0745900244280561e-001  0.0000000000000000e+000  0.0000000000000000e+000  0.0000000000000000e+000 -1.0310351242782695e-001  0.0000000000000000e+000  0.0000000000000000e+000  1.4115027952622189e-001  0.0000000000000000e+000  1.7150174440447402e-001 -2.0516061687634235e-001  0.0000000000000000e+000  0.0000000000000000e+000  0.0000000000000000e+000  0.0000000000000000e+000  0.0000000000000000e+000  0.0000000000000000e+000 -5.9898569155281772e-002  2.1469870644139216e-001  0.0000000000000000e+000 -2.8144130122679084e-001  0.0000000000000000e+000  0.0000000000000000e+000  0.0000000000000000e+000  0.0000000000000000e+000  5.0341187999774765e-002  0.0000000000000000e+000  0.0000000000000000e+000  1.6511901009578886e-001 -7.2386020034941878e-002  0.0000000000000000e+000  0.0000000000000000e+000  0.0000000000000000e+000  0.0000000000000000e+000 -1.3800745884770801e-001  0.0000000000000000e+000  0.0000000000000000e+000
  0.0000000000000000e+000  0.0000000000000000e+000  0.0000000000000000e+000  0.0000000000000000e+000  0.0000000000000000e+000  0.0000000000000000e+000  0.0000000000000000e+000  0.0000000000000000e+000  0.0000000000000000e+000  3.6481515126308756e-001  0.0000000000000000e+000 -3.7590558707545335e-001  1.5408721703322355e-002  0.0000000000000000e+000 -2.4144725724574403e-001  0.0000000000000000e+000  0.0000000000000000e+000  0.0000000000000000e+000  0.0000000000000000e+000  0.0000000000000000e+000  3.5655958764766243e-001  0.0000000000000000e+000  0.0000000000000000e+000 -3.9571605991191905e-001  1.5154964526313933e-001  0.0000000000000000e+000  0.0000000000000000e+000  0.0000000000000000e+000  0.0000000000000000e+000  0.0000000000000000e+000  0.0000000000000000e+000  0.0000000000000000e+000  3.7901987091109113e-001  0.0000000000000000e+000  0.0000000000000000e+000  5.4452864549472768e-001  0.0000000000000000e+000 -2.9143611350539861e-001  0.0000000000000000e+000  3.1762729476882678e-001  0.0000000000000000e+000  0.0000000000000000e+000  0.0000000000000000e+000  0.0000000000000000e+000 -1.0341976162160410e-001  0.0000000000000000e+000  0.0000000000000000e+000 -1.3418259014723519e-001  0.0000000000000000e+000  0.0000000000000000e+000  0.0000000000000000e+000  0.0000000000000000e+000 -2.7807882208452528e-001  0.0000000000000000e+000  0.0000000000000000e+000  0.0000000000000000e+000  0.0000000000000000e+000  0.0000000000000000e+000 -4.1850626805222578e-002 -1.8375354712785694e-001 -9.2908688574783932e-002 -4.1984907562360635e-001  0.0000000000000000e+000  0.0000000000000000e+000  0.0000000000000000e+000 -2.0503933116822756e-001  1.0822594238103925e-001  0.0000000000000000e+000  0.0000000000000000e+000  2.4195267122643770e-002  0.0000000000000000e+000 -2.2179282334431541e-001  0.0000000000000000e+000  0.0000000000000000e+000 -7.4624234266544931e-001  0.0000000000000000e+000  0.0000000000000000e+000  7.8016484920080981e-002  0.0000000000000000e+000  0.0000000000000000e+000  0.0000000000000000e+000  0.0000000000000000e+000  0.0000000000000000e+000  0.0000000000000000e+000  0.0000000000000000e+000  0.0000000000000000e+000  1.6703751380790610e-001  0.0000000000000000e+000  0.0000000000000000e+000  4.5475327933630419e-003  0.0000000000000000e+000  0.0000000000000000e+000  0.0000000000000000e+000  0.0000000000000000e+000  0.0000000000000000e+000  1.4470903292065654e-001 -1.5897044599638699e-001  0.0000000000000000e+000  1.9300264885357507e-001  3.2262404461565675e-001
  0.0000000000000000e+000  0.0000000000000000e+000  1.5708728803073679e-001  0.0000000000000000e+000  0.0000000000000000e+000  0.0000000000000000e+000  0.0000000000000000e+000  0.0000000000000000e+000  0.0000000000000000e+000  0.0000000000000000e+000  0.0000000000000000e+000  0.0000000000000000e+000  0.0000000000000000e+000  0.0000000000000000e+000  0.0000000000000000e+000  0.0000000000000000e+000  0.0000000000000000e+000  0.0000000000000000e+000  0.0000000000000000e+000  0.0000000000000000e+000  0.0000000000000000e+000  0.0000000000000000e+000  0.0000000000000000e+000  0.0000000000000000e+000  0.0000000000000000e+000  0.0000000000000000e+000  0.0000000000000000e+000  2.7703490438266898e-001  0.0000000000000000e+000 -9.0985598619219940e-002  1.2467215213318958e-001 -8.1283880267571815e-002  0.0000000000000000e+000  4.1106568582269010e-001  0.0000000000000000e+000  0.0000000000000000e+000  2.9299121806077860e-001  0.0000000000000000e+000  0.0000000000000000e+000  0.0000000000000000e+000  0.0000000000000000e+000  0.0000000000000000e+000  0.0000000000000000e+000  3.8425998621674956e-001  0.0000000000000000e+000  0.0000000000000000e+000  0.0000000000000000e+000  0.0000000000000000e+000  0.0000000000000000e+000  0.0000000000000000e+000 -1.1208200144026348e-001  0.0000000000000000e+000  0.0000000000000000e+000  0.0000000000000000e+000  0.0000000000000000e+000  0.0000000000000000e+000  1.2121012983836438e-001  0.0000000000000000e+000  0.0000000000000000e+000  0.0000000000000000e+000  0.0000000000000000e+000  0.0000000000000000e+000  0.0000000000000000e+000  0.0000000000000000e+000  7.8594400832538575e-002  0.0000000000000000e+000  0.0000000000000000e+000  0.0000000000000000e+000  5.6877311235184569e-001  0.0000000000000000e+000  0.0000000000000000e+000  0.0000000000000000e+000  0.0000000000000000e+000  0.0000000000000000e+000  0.0000000000000000e+000  1.3191579942131676e-001  0.0000000000000000e+000  0.0000000000000000e+000  4.2520679147189971e-001 -8.6965131398200529e-002  0.0000000000000000e+000  0.0000000000000000e+000  3.1555812639559283e-002  0.0000000000000000e+000 -6.6515160871417600e-001 -1.7188782666082800e-002  0.0000000000000000e+000  8.1176356793939836e-003  0.0000000000000000e+000  0.0000000000000000e+000  0.0000000000000000e+000  0.0000000000000000e+000  0.0000000000000000e+000 -5.2068213674177889e-002  0.0000000000000000e+000  0.0000000000000000e+000  0.0000000000000000e+000  0.0000000000000000e+000  0.0000000000000000e+000  0.0000000000000000e+000
  0.0000000000000000e+000  2.1040568882163524e-001  0.0000000000000000e+000  0.0000000000000000e+000 -6.2825030211757560e-001  2.5437733018231795e-001  0.0000000000000000e+000  3.1278548736337236e-001  2.2749949331480762e-001  0.0000000000000000e+000  0.0000000000000000e+000  0.0000000000000000e+000  0.0000000000000000e+000  0.0000000000000000e+000  0.0000000000000000e+000  0.0000000000000000e+000 -1.2477556279582720e-001  0.0000000000000000e+000  0.0000000000000000e+000  3.0935993763872371e-001  0.0000000000000000e+000  0.0000000000000000e+000  2.5926466081515262e-002  0.0000000000000000e+000  0.0000000000000000e+000 -5.5466420165703051e-002 -8.2392249869220502e-002  0.0000000000000000e+000 -7.6905999773762668e-002  0.0000000000000000e+000  0.0000000000000000e+000  0.0000000000000000e+000  0.0000000000000000e+000  0.0000000000000000e+000 -2.3594590703160986e-001  0.0000000000000000e+000  0.0000000000000000e+000  0.0000000000000000e+000  0.0000000000000000e+000  0.0000000000000000e+000  1.7924417502519489e-002  0.0000000000000000e+000  0.0000000000000000e+000  0.0000000000000000e+000  0.0000000000000000e+000  0.0000000000000000e+000 -6.2905658916388135e-002  0.0000000000000000e+000  0.0000000000000000e+000  0.0000000000000000e+000  0.0000000000000000e+000  0.0000000000000000e+000  0.0000000000000000e+000  2.5671554318017076e-001  0.0000000000000000e+000  1.9518595621724627e-001  0.0000000000000000e+000  3.7772004524962016e-002  0.0000000000000000e+000  0.0000000000000000e+000  0.0000000000000000e+000  0.0000000000000000e+000  0.0000000000000000e+000  0.0000000000000000e+000  0.0000000000000000e+000  0.0000000000000000e+000  0.0000000000000000e+000  0.0000000000000000e+000  0.0000000000000000e+000  0.0000000000000000e+000  0.0000000000000000e+000  0.0000000000000000e+000  0.0000000000000000e+000  0.0000000000000000e+000  0.0000000000000000e+000  0.0000000000000000e+000  6.9837483013474547e-002  0.0000000000000000e+000  0.0000000000000000e+000  0.0000000000000000e+000  0.0000000000000000e+000  0.0000000000000000e+000  0.0000000000000000e+000  0.0000000000000000e+000  0.0000000000000000e+000  0.0000000000000000e+000  0.0000000000000000e+000  0.0000000000000000e+000  0.0000000000000000e+000  0.0000000000000000e+000  1.8261393082119881e-001  0.0000000000000000e+000  0.0000000000000000e+000  0.0000000000000000e+000 -1.2412498851817895e-001  0.0000000000000000e+000  0.0000000000000000e+000  0.0000000000000000e+000  0.0000000000000000e+000  0.0000000000000000e+000
  0.0000000000000000e+000  0.0000000000000000e+000  0.0000000000000000e+000  0.0000000000000000e+000  0.0000000000000000e+000  0.0000000000000000e+000  0.0000000000000000e+000  0.0000000000000000e+000  0.0000000000000000e+000  5.0942179675062885e-002  0.0000000000000000e+000 -4.9290560329204605e-002 -3.5826773953835697e-002  0.0000000000000000e+000 -1.7201191364875248e-001  0.0000000000000000e+000  0.0000000000000000e+000  0.0000000000000000e+000  0.0000000000000000e+000  0.0000000000000000e+000  1.4223473237319062e-001  0.0000000000000000e+000  0.0000000000000000e+000 -2.7412956989685106e-001 -2.0808900176197176e-001  0.0000000000000000e+000  0.0000000000000000e+000  0.0000000000000000e+000  0.0000000000000000e+000  0.0000000000000000e+000  0.0000000000000000e+000  0.0000000000000000e+000  3.6639624191861349e-002  0.0000000000000000e+000  0.0000000000000000e+000  1.8547521445196313e-001  0.0000000000000000e+000  1.6552986822460414e-001  0.0000000000000000e+000 -1.5723942280622383e-001  0.0000000000000000e+000  0.0000000000000000e+000  0.0000000000000000e+000  0.0000000000000000e+000 -3.5838439568247932e-001  0.0000000000000000e+000  0.0000000000000000e+000  2.0809370283141007e-001  0.0000000000000000e+000  0.0000000000000000e+000  0.0000000000000000e+000  0.0000000000000000e+000 -2.5297211973988309e-001  0.0000000000000000e+000  0.0000000000000000e+000  0.0000000000000000e+000  0.0000000000000000e+000  0.0000000000000000e+000  5.7148988215061064e-002  1.5201303349153653e-001  3.9498767698299775e-001 -2.7343062619131464e-001  0.0000000000000000e+000  0.0000000000000000e+000  0.0000000000000000e+000  2.8336680465062136e-001 -1.2338620669903153e-001  0.0000000000000000e+000  0.0000000000000000e+000 -2.8286937724382094e-001  0.0000000000000000e+000  1.5503754076306081e-001  0.0000000000000000e+000  0.0000000000000000e+000  5.2882299352088313e-001  0.0000000000000000e+000  0.0000000000000000e+000  4.8008060705091204e-001  0.0000000000000000e+000  0.0000000000000000e+000  0.0000000000000000e+000  0.0000000000000000e+000  0.0000000000000000e+000  0.0000000000000000e+000  0.0000000000000000e+000  0.0000000000000000e+000  1.6583873532703013e-002  0.0000000000000000e+000  0.0000000000000000e+000 -3.4223167924408732e-001  0.0000000000000000e+000  0.0000000000000000e+000  0.0000000000000000e+000  0.0000000000000000e+000  0.0000000000000000e+000 -6.0899971545466502e-002  3.9240518444056549e-001  0.0000000000000000e+000  1.2540948207141955e-001  6.9720381655465824e-001
  0.0000000000000000e+000  0.0000000000000000e+000  1.6205272529184123e-001  0.0000000000000000e+000  0.0000000000000000e+000  0.0000000000000000e+000  0.0000000000000000e+000  0.0000000000000000e+000  0.0000000000000000e+000  0.0000000000000000e+000  0.0000000000000000e+000  0.0000000000000000e+000  0.0000000000000000e+000  0.0000000000000000e+000  0.0000000000000000e+000  0.0000000000000000e+000  0.0000000000000000e+000  0.0000000000000000e+000  0.0000000000000000e+000  0.0000000000000000e+000  0.0000000000000000e+000  0.0000000000000000e+000  0.0000000000000000e+000  0.0000000000000000e+000  0.0000000000000000e+000  0.0000000000000000e+000  0.0000000000000000e+000 -3.4000585143356449e-001  0.0000000000000000e+000  2.9202909847446534e-001 -1.1939520609665581e-003  4.4871803444307201e-001  0.0000000000000000e+000  2.8916940730886331e-001  0.0000000000000000e+000  0.0000000000000000e+000  1.6741325122808423e-001  0.0000000000000000e+000  0.0000000000000000e+000  0.0000000000000000e+000  0.0000000000000000e+000  0.0000000000000000e+000  0.0000000000000000e+000  1.4250231507414104e-001  0.0000000000000000e+000  0.0000000000000000e+000  0.0000000000000000e+000  0.0000000000000000e+000  0.0000000000000000e+000  0.0000000000000000e+000  3.5436024869331162e-001  0.0000000000000000e+000  0.0000000000000000e+000  0.0000000000000000e+000  0.0000000000000000e+000  0.0000000000000000e+000  1.8200425754525090e-001  0.0000000000000000e+000  0.0000000000000000e+000  0.0000000000000000e+000  0.0000000000000000e+000  0.0000000000000000e+000  0.0000000000000000e+000  0.0000000000000000e+000  1.4668512325681543e-001  0.0000000000000000e+000  0.0000000000000000e+000  0.0000000000000000e+000  4.0329745129767669e-001  0.0000000000000000e+000  0.0000000000000000e+000  0.0000000000000000e+000  0.0000000000000000e+000  0.0000000000000000e+000  0.0000000000000000e+000  1.4939831229134959e-001  0.0000000000000000e+000  0.0000000000000000e+000 -4.9136742846362275e-001  1.7801200463940012e-001  0.0000000000000000e+000  0.0000000000000000e+000 -1.3508764912350468e-001  0.0000000000000000e+000  2.2339985324458858e-001  3.9959730355981427e-001  0.0000000000000000e+000 -4.2737632157180194e-001  0.0000000000000000e+000  0.0000000000000000e+000  0.0000000000000000e+000  0.0000000000000000e+000  0.0000000000000000e+000  1.3760426399808995e-001  0.0000000000000000e+000  0.0000000000000000e+000  0.0000000000000000e+000  0.0000000000000000e+000  0.0000000000000000e+000  0.0000000000000000e+000
  0.0000000000000000e+000  0.0000000000000000e+000 -4.2723445953290889e-001  0.0000000000000000e+000  0.0000000000000000e+000  0.0000000000000000e+000  0.0000000000000000e+000  0.0000000000000000e+000  0.0000000000000000e+000  0.0000000000000000e+000  0.0000000000000000e+000  0.0000000000000000e+000  0.0000000000000000e+000  0.0000000000000000e+000  0.0000000000000000e+000  0.0000000000000000e+000  0.0000000000000000e+000  0.0000000000000000e+000  0.0000000000000000e+000  0.0000000000000000e+000  0.0000000000000000e+000  0.0000000000000000e+000  0.0000000000000000e+000  0.0000000000000000e+000  0.0000000000000000e+000  0.0000000000000000e+000  0.0000000000000000e+000  2.1135921404696473e-001  0.0000000000000000e+000 -3.7903736908571267e-001 -4.0028357714288348e-001  3.8373899742471007e-001  0.0000000000000000e+000  4.9752437331791505e-001  0.0000000000000000e+000  0.0000000000000000e+000  3.9063034078085875e-002  0.0000000000000000e+000  0.0000000000000000e+000  0.0000000000000000e+000  0.0000000000000000e+000  0.0000000000000000e+000  0.0000000000000000e+000 -6.1872039176816374e-001  0.0000000000000000e+000  0.0000000000000000e+000  0.0000000000000000e+000  0.0000000000000000e+000  0.0000000000000000e+000  0.0000000000000000e+000  1.0579972599229907e-001  0.0000000000000000e+000  0.0000000000000000e+000  0.0000000000000000e+000  0.0000000000000000e+000  0.0000000000000000e+000 -7.4770969376526011e-002  0.0000000000000000e+000  0.0000000000000000e+000  0.0000000000000000e+000  0.0000000000000000e+000  0.0000000000000000e+000  0.0000000000000000e+000  0.0000000000000000e+000  2.7963752480501841e-001  0.0000000000000000e+000  0.0000000000000000e+000  0.0000000000000000e+000 -4.8973207797877033e-002  0.0000000000000000e+000  0.0000000000000000e+000  0.0000000000000000e+000  0.0000000000000000e+000  0.0000000000000000e+000  0.0000000000000000e+000  3.5910809541112049e-001  0.0000000000000000e+000  0.0000000000000000e+000 -2.9033534184972959e-001 -2.2197982682249209e-001  0.0000000000000000e+000  0.0000000000000000e+000  3.3390574446480603e-001  0.0000000000000000e+000 -4.2517138381676084e-001  1.0066513948184377e-001  0.0000000000000000e+000  8.9403761778186944e-002  0.0000000000000000e+000  0.0000000000000000e+000  0.0000000000000000e+000  0.0000000000000000e+000  0.0000000000000000e+000  5.0699948754946343e-002  0.0000000000000000e+000  0.0000000000000000e+000  0.0000000000000000e+000  0.0000000000000000e+000  0.0000000000000000e+000  0.0000000000000000e+000
 -8.5880793721453907e-002  0.0000000000000000e+000  0.0000000000000000e+000  2.6343708834459739e-001  0.0000000000000000e+000  0.0000000000000000e+000  1.4431354201946758e-002  0.0000000000000000e+000  0.0000000000000000e+000  0.0000000000000000e+000 -2.0846295988572988e-001  0.0000000000000000e+000  0.0000000000000000e+000  8.7723136818568595e-002  0.0000000000000000e+000 -1.1456929819360373e-001  0.0000000000000000e+000  1.3861205329995280e-001  3.9090416267369216e-001  0.0000000000000000e+000  0.0000000000000000e+000  1.5240621614199168e-001  0.0000000000000000e+000  0.0000000000000000e+000  0.0000000000000000e+000  0.0000000000000000e+000  0.0000000000000000e+000  0.0000000000000000e+000  0.0000000000000000e+000  0.0000000000000000e+000  0.0000000000000000e+000  0.0000000000000000e+000  0.0000000000000000e+000  0.0000000000000000e+000  0.0000000000000000e+000  0.0000000000000000e+000  0.0000000000000000e+000  0.0000000000000000e+000 -1.0836405044543015e-003  0.0000000000000000e+000  0.0000000000000000e+000 -2.3582180716332446e-001  9.4312420978627076e-002  0.0000000000000000e+000  0.0000000000000000e+000  2.3888951664851860e-002  0.0000000000000000e+000  0.0000000000000000e+000 -8.8561159358192337e-002  2.9356219634407116e-001  0.0000000000000000e+000  2.1026445018195927e-001  0.0000000000000000e+000  0.0000000000000000e+000 -2.8274149602766108e-001  0.0000000000000000e+000  0.0000000000000000e+000  0.0000000000000000e+000  0.0000000000000000e+000  0.0000000000000000e+000  0.0000000000000000e+000  0.0000000000000000e+000  2.6835457096068982e-001  3.0638103923022336e-001  0.0000000000000000e+000  0.0000000000000000e+000  0.0000000000000000e+000 -1.3374331513377505e-001  0.0000000000000000e+000  0.0000000000000000e+000 -1.6747105243093263e-001  0.0000000000000000e+000 -8.9069953325711368e-002  1.7043908884937075e-002  0.0000000000000000e+000  0.0000000000000000e+000  0.0000000000000000e+000  0.0000000000000000e+000  0.0000000000000000e+000  0.0000000000000000e+000  2.9555454240091147e-002  1.0977677574613595e-001  0.0000000000000000e+000  1.5184455114521739e-002  0.0000000000000000e+000  0.0000000000000000e+000  0.0000000000000000e+000  0.0000000000000000e+000 -2.0381372491746275e-001  0.0000000000000000e+000  0.0000000000000000e+000  2.0763146755185174e-001 -1.9777952204930768e-001  0.0000000000000000e+000  0.0000000000000000e+000  0.0000000000000000e+000  0.0000000000000000e+000  1.5255670799677984e-001  0.0000000000000000e+000  0.0000000000000000e+000
  2.0460923169816853e-001  0.0000000000000000e+000  0.0000000000000000e+000 -2.2334286545082180e-001  0.0000000000000000e+000  0.0000000000000000e+000  4.0130464820968687e-002  0.0000000000000000e+000  0.0000000000000000e+000  0.0000000000000000e+000 -4.1691715556300390e-001  0.0000000000000000e+000  0.0000000000000000e+000  4.0103456760498163e-001  0.0000000000000000e+000  2.4694725832626893e-001  0.0000000000000000e+000  1.5688873547912766e-001  2.7037990066355995e-002  0.0000000000000000e+000  0.0000000000000000e+000  1.5888141450478663e-001  0.0000000000000000e+000  0.0000000000000000e+000  0.0000000000000000e+000  0.0000000000000000e+000  0.0000000000000000e+000  0.0000000000000000e+000  0.0000000000000000e+000  0.0000000000000000e+000  0.0000000000000000e+000  0.0000000000000000e+000  0.0000000000000000e+000  0.0000000000000000e+000  0.0000000000000000e+000  0.0000000000000000e+000  0.0000000000000000e+000  0.0000000000000000e+000 -5.4750888153285458e-002  0.0000000000000000e+000  0.0000000000000000e+000  1.3440975824505055e-001  4.7908371909420162e-002  0.0000000000000000e+000  0.0000000000000000e+000  5.2732457812839070e-002  0.0000000000000000e+000  0.0000000000000000e+000  2.4628023904252455e-001 -9.6464126254060617e-002  0.0000000000000000e+000 -1.5349375788503195e-001  0.0000000000000000e+000  0.0000000000000000e+000 -2.4067959715687573e-001  0.0000000000000000e+000  0.0000000000000000e+000  0.0000000000000000e+000  0.0000000000000000e+000  0.0000000000000000e+000  0.0000000000000000e+000  0.0000000000000000e+000 -1.0577553816748858e-001  1.9774768214874303e-001  0.0000000000000000e+000  0.0000000000000000e+000  0.0000000000000000e+000  1.8861068517321983e-001  0.0000000000000000e+000  0.0000000000000000e+000  1.6532480863871929e-001  0.0000000000000000e+000 -6.7669824355832159e-002  9.7844174303075831e-003  0.0000000000000000e+000  0.0000000000000000e+000  0.0000000000000000e+000  0.0000000000000000e+000  0.0000000000000000e+000  0.0000000000000000e+000  9.0819768503864917e-002  2.6013855132811414e-001  0.0000000000000000e+000  1.5457507638098666e-001  0.0000000000000000e+000  0.0000000000000000e+000  0.0000000000000000e+000  0.0000000000000000e+000  6.4249409741065133e-002  0.0000000000000000e+000  0.0000000000000000e+000 -4.2893027102999338e-002  2.2667332846592025e-001  0.0000000000000000e+000  0.0000000000000000e+000  0.0000000000000000e+000  0.0000000000000000e+000  8.8320553069523175e-002  0.0000000000000000e+000  0.0000000000000000e+000
  0.0000000000000000e+000  0.0000000000000000e+000 -8.1801239645018808e-001  0.0000000000000000e+000  0.0000000000000000e+000  0.0000000000000000e+000  0.0000000000000000e+000  0.0000000000000000e+000  0.0000000000000000e+000  0.0000000000000000e+000  0.0000000000000000e+000  0.0000000000000000e+000  0.0000000000000000e+000  0.0000000000000000e+000  0.0000000000000000e+000  0.0000000000000000e+000  0.0000000000000000e+000  0.0000000000000000e+000  0.0000000000000000e+000  0.0000000000000000e+000  0.0000000000000000e+000  0.0000000000000000e+000  0.0000000000000000e+000  0.0000000000000000e+000  0.0000000000000000e+000  0.0000000000000000e+000  0.0000000000000000e+000 -9.3653980468527687e-003  0.0000000000000000e+000 -1.2459743799769291e-001  3.8252732853336147e-001  5.8442603692013331e-002  0.0000000000000000e+000  5.4187779182145512e-001  0.0000000000000000e+000  0.0000000000000000e+000  1.6680032560865621e-001  0.0000000000000000e+000  0.0000000000000000e+000  0.0000000000000000e+000  0.0000000000000000e+000  0.0000000000000000e+000  0.0000000000000000e+000 -4.5455892288499056e-002  0.0000000000000000e+000  0.0000000000000000e+000  0.0000000000000000e+000  0.0000000000000000e+000  0.0000000000000000e+000  0.0000000000000000e+000 -6.0581841079463172e-001  0.0000000000000000e+000  0.0000000000000000e+000  0.0000000000000000e+000  0.0000000000000000e+000  0.0000000000000000e+000  9.3663784324175492e-002  0.0000000000000000e+000  0.0000000000000000e+000  0.0000000000000000e+000  0.0000000000000000e+000  0.0000000000000000e+000  0.0000000000000000e+000  0.0000000000000000e+000 -1.0687870690694706e-001  0.0000000000000000e+000  0.0000000000000000e+000  0.0000000000000000e+000 -4.3127417775715593e-001  0.0000000000000000e+000  0.0000000000000000e+000  0.0000000000000000e+000  0.0000000000000000e+000  0.0000000000000000e+000  0.0000000000000000e+000  9.7915199633894417e-002  0.0000000000000000e+000  0.0000000000000000e+000  2.8446323024973580e-001 -4.3316636076469059e-002  0.0000000000000000e+000  0.0000000000000000e+000  9.0827154562186277e-002  0.0000000000000000e+000  4.4143544823678199e-001 -2.4636396192765454e-002  0.0000000000000000e+000  2.9124390478430484e-001  0.0000000000000000e+000  0.0000000000000000e+000  0.0000000000000000e+000  0.0000000000000000e+000  0.0000000000000000e+000  3.3108094032550317e-001  0.0000000000000000e+000  0.0000000000000000e+000  0.0000000000000000e+000  0.0000000000000000e+000  0.0000000000000000e+000  0.0000000000000000e+000
 -3.4540776230147036e-002  0.0000000000000000e+000  0.0000000000000000e+000 -1.1567505092802371e-001  0.0000000000000000e+000  0.0000000000000000e+000 -2.6489048000805837e-001  0.0000000000000000e+000  0.0000000000000000e+000  0.0000000000000000e+000 -8.5683199458088818e-002  0.0000000000000000e+000  0.0000000000000000e+000 -1.3732952064896706e-001  0.0000000000000000e+000  1.4012651775696164e-001  0.0000000000000000e+000 -1.8132573274303457e-001  1.3927370157653352e-001  0.0000000000000000e+000  0.0000000000000000e+000 -3.4043125997613355e-001  0.0000000000000000e+000  0.0000000000000000e+000  0.0000000000000000e+000  0.0000000000000000e+000  0.0000000000000000e+000  0.0000000000000000e+000  0.0000000000000000e+000  0.0000000000000000e+000  0.0000000000000000e+000  0.0000000000000000e+000  0.0000000000000000e+000  0.0000000000000000e+000  0.0000000000000000e+000  0.0000000000000000e+000  0.0000000000000000e+000  0.0000000000000000e+000 -2.4785844964796844e-001  0.0000000000000000e+000  0.0000000000000000e+000 -2.3888624834152913e-001 -2.1208447942293285e-001  0.0000000000000000e+000  0.0000000000000000e+000 -1.3381081849331863e-001  0.0000000000000000e+000  0.0000000000000000e+000  1.4383999711934281e-001 -2.2658725173450558e-001  0.0000000000000000e+000  1.4223581418301606e-001  0.0000000000000000e+000  0.0000000000000000e+000  6.9883933504891037e-003  0.0000000000000000e+000  0.0000000000000000e+000  0.0000000000000000e+000  0.0000000000000000e+000  0.0000000000000000e+000  0.0000000000000000e+000  0.0000000000000000e+000 -1.3528451140773062e-001  1.3951499862145247e-001  0.0000000000000000e+000  0.0000000000000000e+000  0.0000000000000000e+000  2.6416890087708406e-001  0.0000000000000000e+000  0.0000000000000000e+000 -1.4585688866450683e-002  0.0000000000000000e+000 -1.7636286758910005e-001  1.6749641879608496e-001  0.0000000000000000e+000  0.0000000000000000e+000  0.0000000000000000e+000  0.0000000000000000e+000  0.0000000000000000e+000  0.0000000000000000e+000 -3.6880415042556444e-002  2.1454967168315123e-001  0.0000000000000000e+000  7.5603032770715881e-002  0.0000000000000000e+000  0.0000000000000000e+000  0.0000000000000000e+000  0.0000000000000000e+000 -3.7087131346188275e-002  0.0000000000000000e+000  0.0000000000000000e+000  1.4208460796025163e-001 -3.4627703928735598e-001  0.0000000000000000e+000  0.0000000000000000e+000  0.0000000000000000e+000  0.0000000000000000e+000 -2.5700962983105591e-001  0.0000000000000000e+000  0.0000000000000000e+000
  0.0000000000000000e+000  0.0000000000000000e+000  2.8646558132173747e-002  0.0000000000000000e+000  0.0000000000000000e+000  0.0000000000000000e+000  0.0000000000000000e+000  0.0000000000000000e+000  0.0000000000000000e+000  0.0000000000000000e+000  0.0000000000000000e+000  0.0000000000000000e+000  0.0000000000000000e+000  0.0000000000000000e+000  0.0000000000000000e+000  0.0000000000000000e+000  0.0000000000000000e+000  0.0000000000000000e+000  0.0000000000000000e+000  0.0000000000000000e+000  0.0000000000000000e+000  0.0000000000000000e+000  0.0000000000000000e+000  0.0000000000000000e+000  0.0000000000000000e+000  0.0000000000000000e+000  0.0000000000000000e+000 -4.8188683184300812e-001  0.0000000000000000e+000 -5.2899702604872134e-001 -2.5396990943775313e-002  4.3515560380645452e-001  0.0000000000000000e+000 -8.1547468968664244e-002  0.0000000000000000e+000  0.0000000000000000e+000  7.4895942774774416e-001  0.0000000000000000e+000  0.0000000000000000e+000  0.0000000000000000e+000  0.0000000000000000e+000  0.0000000000000000e+000  0.0000000000000000e+000  1.6563802712014056e-001  0.0000000000000000e+000  0.0000000000000000e+000  0.0000000000000000e+000  0.0000000000000000e+000  0.0000000000000000e+000  0.0000000000000000e+000  1.4812598991373693e-001  0.0000000000000000e+000  0.0000000000000000e+000  0.0000000000000000e+000  0.0000000000000000e+000  0.0000000000000000e+000  2.9778586459489570e-001  0.0000000000000000e+000  0.0000000000000000e+000  0.0000000000000000e+000  0.0000000000000000e+000  0.0000000000000000e+000  0.0000000000000000e+000  0.0000000000000000e+000 -4.2245169889573830e-002  0.0000000000000000e+000  0.0000000000000000e+000  0.0000000000000000e+000 -1.0795300815142468e-001  0.0000000000000000e+000  0.0000000000000000e+000  0.0000000000000000e+000  0.0000000000000000e+000  0.0000000000000000e+000  0.0000000000000000e+000  1.5395065483911122e-001  0.0000000000000000e+000  0.0000000000000000e+000 -3.0979023609731060e-001  4.9891428124207916e-002  0.0000000000000000e+000  0.0000000000000000e+000 -3.8116503587823547e-001  0.0000000000000000e+000 -1.3224636659481293e-001 -6.3368245167559445e-001  0.0000000000000000e+000  6.7923124855049288e-001  0.0000000000000000e+000  0.0000000000000000e+000  0.0000000000000000e+000  0.0000000000000000e+000  0.0000000000000000e+000  8.1285738982151301e-002  0.0000000000000000e+000  0.0000000000000000e+000  0.0000000000000000e+000  0.0000000000000000e+000  0.0000000000000000e+000  0.0000000000000000e+000
  0.0000000000000000e+000  0.0000000000000000e+000 -1.2156047700194673e-001  0.0000000000000000e+000  0.0000000000000000e+000  0.0000000000000000e+000  0.0000000000000000e+000  0.0000000000000000e+000  0.0000000000000000e+000  0.0000000000000000e+000  0.0000000000000000e+000  0.0000000000000000e+000  0.0000000000000000e+000  0.0000000000000000e+000  0.0000000000000000e+000  0.0000000000000000e+000  0.0000000000000000e+000  0.0000000000000000e+000  0.0000000000000000e+000  0.0000000000000000e+000  0.0000000000000000e+000  0.0000000000000000e+000  0.0000000000000000e+000  0.0000000000000000e+000  0.0000000000000000e+000  0.0000000000000000e+000  0.0000000000000000e+000  3.7491731724629607e-001  0.0000000000000000e+000  8.0608675037832866e-002 -5.4804722141544589e-002 -9.3283097378807689e-002  0.0000000000000000e+000  1.9941151442796468e-001  0.0000000000000000e+000  0.0000000000000000e+000  1.5856161215613454e-001  0.0000000000000000e+000  0.0000000000000000e+000  0.0000000000000000e+000  0.0000000000000000e+000  0.0000000000000000e+000  0.0000000000000000e+000 -3.4345082367455054e-001  0.0000000000000000e+000  0.0000000000000000e+000  0.0000000000000000e+000  0.0000000000000000e+000  0.0000000000000000e+000  0.0000000000000000e+000  2.0115888316239464e-001  0.0000000000000000e+000  0.0000000000000000e+000  0.0000000000000000e+000  0.0000000000000000e+000  0.0000000000000000e+000 -9.0744157403584158e-004  0.0000000000000000e+000  0.0000000000000000e+000  0.0000000000000000e+000  0.0000000000000000e+000  0.0000000000000000e+000  0.0000000000000000e+000  0.0000000000000000e+000  1.0393889827348601e-001  0.0000000000000000e+000  0.0000000000000000e+000  0.0000000000000000e+000 -1.0888331659957305e-001  0.0000000000000000e+000  0.0000000000000000e+000  0.0000000000000000e+000  0.0000000000000000e+000  0.0000000000000000e+000  0.0000000000000000e+000 -1.5710172478231066e-001  0.0000000000000000e+000  0.0000000000000000e+000  4.7952159905297237e-001 -1.7453808699396750e-001  0.0000000000000000e+000  0.0000000000000000e+000 -7.2297227234367545e-001  0.0000000000000000e+000  1.1318974894475956e-001 -6.9554099127552660e-001  0.0000000000000000e+000 -3.8186232670329912e-001  0.0000000000000000e+000  0.0000000000000000e+000  0.0000000000000000e+000  0.0000000000000000e+000  0.0000000000000000e+000  2.4329719690370788e-001  0.0000000000000000e+000  0.0000000000000000e+000  0.0000000000000000e+000  0.0000000000000000e+000  0.0000000000000000e+000  0.0000000000000000e+000
  0.0000000000000000e+000  0.0000000000000000e+000  0.0000000000000000e+000  0.0000000000000000e+000  0.0000000000000000e+000  0.0000000000000000e+000  0.0000000000000000e+000  0.0000000000000000e+000  0.0000000000000000e+000 -2.0639926660823776e-001  0.0000000000000000e+000  4.2188709852724204e-001  5.8355333160030309e-001  0.0000000000000000e+000  3.5176720012116441e-001  0.0000000000000000e+000  0.0000000000000000e+000  0.0000000000000000e+000  0.0000000000000000e+000  0.0000000000000000e+000  2.9202164971463029e-001  0.0000000000000000e+000  0.0000000000000000e+000 -2.3441624139356917e-001 -3.2212320512886572e-001  0.0000000000000000e+000  0.0000000000000000e+000  0.0000000000000000e+000  0.0000000000000000e+000  0.0000000000000000e+000  0.0000000000000000e+000  0.0000000000000000e+000 -9.1596610216713725e-002  0.0000000000000000e+000  0.0000000000000000e+000 -1.1128880158402620e-001  0.0000000000000000e+000 -5.3499474933793992e-002  0.0000000000000000e+000  1.2859100108803617e-002  0.0000000000000000e+000  0.0000000000000000e+000  0.0000000000000000e+000  0.0000000000000000e+000  1.5175939775756986e-001  0.0000000000000000e+000  0.0000000000000000e+000  1.0177340367523299e-001  0.0000000000000000e+000  0.0000000000000000e+000  0.0000000000000000e+000  0.0000000000000000e+000  8.9931863389975664e-003  0.0000000000000000e+000  0.0000000000000000e+000  0.0000000000000000e+000  0.0000000000000000e+000  0.0000000000000000e+000 -3.1503706511614432e-001 -2.5590457462962585e-001  8.7830544135955618e-002 -3.0507741364488361e-001  0.0000000000000000e+000  0.0000000000000000e+000  0.0000000000000000e+000 -2.1485525466600502e-001  1.1277919835337004e-001  0.0000000000000000e+000  0.0000000000000000e+000 -3.9088555787882517e-001  0.0000000000000000e+000  2.2757468880508541e-001  0.0000000000000000e+000  0.0000000000000000e+000 -3.0458424998076472e-001  0.0000000000000000e+000  0.0000000000000000e+000  1.0046337414577194e-002  0.0000000000000000e+000  0.0000000000000000e+000  0.0000000000000000e+000  0.0000000000000000e+000  0.0000000000000000e+000  0.0000000000000000e+000  0.0000000000000000e+000  0.0000000000000000e+000 -4.0845628501372999e-001  0.0000000000000000e+000  0.0000000000000000e+000 -2.8534118183321799e-002  0.0000000000000000e+000  0.0000000000000000e+000  0.0000000000000000e+000  0.0000000000000000e+000  0.0000000000000000e+000 -1.3555184273630261e-001 -2.9470746728548047e-001  0.0000000000000000e+000  1.3753209898542568e-001 -2.8018643581331562e-002
  0.0000000000000000e+000  0.0000000000000000e+000  2.6723604622884978e-002  0.0000000000000000e+000  0.0000000000000000e+000  0.0000000000000000e+000  0.0000000000000000e+000  0.0000000000000000e+000  0.0000000000000000e+000  0.0000000000000000e+000  0.0000000000000000e+000  0.0000000000000000e+000  0.0000000000000000e+000  0.0000000000000000e+000  0.0000000000000000e+000  0.0000000000000000e+000  0.0000000000000000e+000  0.0000000000000000e+000  0.0000000000000000e+000  0.0000000000000000e+000  0.0000000000000000e+000  0.0000000000000000e+000  0.0000000000000000e+000  0.0000000000000000e+000  0.0000000000000000e+000  0.0000000000000000e+000  0.0000000000000000e+000 -3.6310258398340223e-001  0.0000000000000000e+000  1.9384655142059001e-001 -1.6726592990161263e-001  1.3251269791407785e-001  0.0000000000000000e+000  2.4666827000821140e-001  0.0000000000000000e+000  0.0000000000000000e+000 -6.4364321707638214e-002  0.0000000000000000e+000  0.0000000000000000e+000  0.0000000000000000e+000  0.0000000000000000e+000  0.0000000000000000e+000  0.0000000000000000e+000  2.2112740366615363e-001  0.0000000000000000e+000  0.0000000000000000e+000  0.0000000000000000e+000  0.0000000000000000e+000  0.0000000000000000e+000  0.0000000000000000e+000 -2.6677598121754997e-001  0.0000000000000000e+000  0.0000000000000000e+000  0.0000000000000000e+000  0.0000000000000000e+000  0.0000000000000000e+000 -6.8956365778936213e-001  0.0000000000000000e+000  0.0000000000000000e+000  0.0000000000000000e+000  0.0000000000000000e+000  0.0000000000000000e+000  0.0000000000000000e+000  0.0000000000000000e+000  9.9578128183486125e-001  0.0000000000000000e+000  0.0000000000000000e+000  0.0000000000000000e+000 -2.5578628848934487e-001  0.0000000000000000e+000  0.0000000000000000e+000  0.0000000000000000e+000  0.0000000000000000e+000  0.0000000000000000e+000  0.0000000000000000e+000 -3.1056875600391204e-001  0.0000000000000000e+000  0.0000000000000000e+000  3.3853892905225280e-002 -2.8309508401344725e-002  0.0000000000000000e+000  0.0000000000000000e+000  1.7420887963849968e-001  0.0000000000000000e+000 -2.3201464584301565e-001 -3.1868860713023317e-001  0.0000000000000000e+000  6.8477688126560035e-002  0.0000000000000000e+000  0.0000000000000000e+000  0.0000000000000000e+000  0.0000000000000000e+000  0.0000000000000000e+000  2.3441523358634364e-001  0.0000000000000000e+000  0.0000000000000000e+000  0.0000000000000000e+000  0.0000000000000000e+000  0.0000000000000000e+000  0.0000000000000000e+000
 -1.0140320929134107e-001  0.0000000000000000e+000  0.0000000000000000e+000  1.1163767495931209e-001  0.0000000000000000e+000  0.0000000000000000e+000 -1.1445019287596223e-001  0.0000000000000000e+000  0.0000000000000000e+000  0.0000000000000000e+000 -3.0720445225776223e-002  0.0000000000000000e+000  0.0000000000000000e+000 -5.5297582202827406e-002  0.0000000000000000e+000 -8.7144215327898816e-002  0.0000000000000000e+000 -1.5078097895808942e-001  5.5013294365888324e-002  0.0000000000000000e+000  0.0000000000000000e+000 -6.0583047033832098e-003  0.0000000000000000e+000  0.0000000000000000e+000  0.0000000000000000e+000  0.0000000000000000e+000  0.0000000000000000e+000  0.0000000000000000e+000  0.0000000000000000e+000  0.0000000000000000e+000  0.0000000000000000e+000  0.0000000000000000e+000  0.0000000000000000e+000  0.0000000000000000e+000  0.0000000000000000e+000  0.0000000000000000e+000  0.0000000000000000e+000  0.0000000000000000e+000 -1.1348578873718421e-001  0.0000000000000000e+000  0.0000000000000000e+000 -1.1321841071657737e-001  1.5052703216808636e-001  0.0000000000000000e+000  0.0000000000000000e+000 -6.6819471919136536e-002  0.0000000000000000e+000  0.0000000000000000e+000  1.1603256685305657e-001  2.5182300348905379e-001  0.0000000000000000e+000 -1.3381753565301016e-001  0.0000000000000000e+000  0.0000000000000000e+000 -2.1975687720740975e-001  0.0000000000000000e+000  0.0000000000000000e+000  0.0000000000000000e+000  0.0000000000000000e+000  0.0000000000000000e+000  0.0000000000000000e+000  0.0000000000000000e+000  2.8455561956401171e-001 -2.9869715819067312e-002  0.0000000000000000e+000  0.0000000000000000e+000  0.0000000000000000e+000  1.9108247836051453e-001  0.0000000000000000e+000  0.0000000000000000e+000 -3.5111044264077504e-002  0.0000000000000000e+000  1.0222088757222744e-001  2.9288605081937830e-001  0.0000000000000000e+000  0.0000000000000000e+000  0.0000000000000000e+000  0.0000000000000000e+000  0.0000000000000000e+000  0.0000000000000000e+000  6.9638145274262153e-002  1.0057945149187660e-001  0.0000000000000000e+000 -3.1886239444235481e-001  0.0000000000000000e+000  0.0000000000000000e+000  0.0000000000000000e+000  0.0000000000000000e+000  3.1791322752881068e-001  0.0000000000000000e+000  0.0000000000000000e+000 -3.8974506872708153e-001  2.1657677878669809e-001  0.0000000000000000e+000  0.0000000000000000e+000  0.0000000000000000e+000  0.0000000000000000e+000 -3.1385880037842445e-001  0.0000000000000000e+000  0.0000000000000000e+000
  0.0000000000000000e+000  0.0000000000000000e+000  0.0000000000000000e+000  0.0000000000000000e+000  0.0000000000000000e+000  0.0000000000000000e+000  0.0000000000000000e+000  0.0000000000000000e+000  0.0000000000000000e+000  2.0352024651116637e-001  0.0000000000000000e+000  3.9067679790343746e-001 -9.5367364228767057e-002  0.0000000000000000e+000  7.3903824367659229e-002  0.0000000000000000e+000  0.0000000000000000e+000  0.0000000000000000e+000  0.0000000000000000e+000  0.0000000000000000e+000 -7.0626813096427796e-003  0.0000000000000000e+000  0.0000000000000000e+000  2.8928152377504257e-001  3.7509159475087411e-001  0.0000000000000000e+000  0.0000000000000000e+000  0.0000000000000000e+000  0.0000000000000000e+000  0.0000000000000000e+000  0.0000000000000000e+000  0.0000000000000000e+000 -4.0732161657802340e-001  0.0000000000000000e+000  0.0000000000000000e+000  4.5727137337970830e-001  0.0000000000000000e+000 -6.5509447973625803e-002  0.0000000000000000e+000  7.0321349541196218e-002  0.0000000000000000e+000  0.0000000000000000e+000  0.0000000000000000e+000  0.0000000000000000e+000  2.0672340861173345e-002  0.0000000000000000e+000  0.0000000000000000e+000  2.4131593986659328e-001  0.0000000000000000e+000  0.0000000000000000e+000  0.0000000000000000e+000  0.0000000000000000e+000 -2.3755639967808279e-001  0.0000000000000000e+000  0.0000000000000000e+000  0.0000000000000000e+000  0.0000000000000000e+000  0.0000000000000000e+000  6.0246096272578920e-001  2.3152305691207559e-001  1.2995582792814964e-001 -1.9149595686632415e-001  0.0000000000000000e+000  0.0000000000000000e+000  0.0000000000000000e+000  9.7519529135932245e-002 -4.3059997057704680e-001  0.0000000000000000e+000  0.0000000000000000e+000  4.8034115536806793e-001  0.0000000000000000e+000 -1.9090452101315655e-001  0.0000000000000000e+000  0.0000000000000000e+000 -1.4434454550653181e-001  0.0000000000000000e+000  0.0000000000000000e+000  5.3078851158003079e-002  0.0000000000000000e+000  0.0000000000000000e+000  0.0000000000000000e+000  0.0000000000000000e+000  0.0000000000000000e+000  0.0000000000000000e+000  0.0000000000000000e+000  0.0000000000000000e+000 -4.3933543977984310e-002  0.0000000000000000e+000  0.0000000000000000e+000 -1.7173178970005931e-001  0.0000000000000000e+000  0.0000000000000000e+000  0.0000000000000000e+000  0.0000000000000000e+000  0.0000000000000000e+000 -1.3311009846896049e-001 -1.0917366861234762e-001  0.0000000000000000e+000  5.0010956906316861e-001 -7.3296498212682526e-002
  0.0000000000000000e+000 -3.7178697354401283e-002  0.0000000000000000e+000  0.0000000000000000e+000 -2.2641468360175171e-001 -1.8134077278984381e-001  0.0000000000000000e+000  6.0811374591596676e-002  1.3878939112762162e-001  0.0000000000000000e+000  0.0000000000000000e+000  0.0000000000000000e+000  0.0000000000000000e+000  0.0000000000000000e+000  0.0000000000000000e+000  0.0000000000000000e+000  5.3036102905007661e-002  0.0000000000000000e+000  0.0000000000000000e+000 -1.2533601652406090e-001  0.0000000000000000e+000  0.0000000000000000e+000 -1.4308467250457896e-001  0.0000000000000000e+000  0.0000000000000000e+000  8.7293702401230310e-003  7.4362270146450568e-002  0.0000000000000000e+000 -2.9221202934955848e-001  0.0000000000000000e+000  0.0000000000000000e+000  0.0000000000000000e+000  0.0000000000000000e+000  0.0000000000000000e+000  5.2836033622119705e-001  0.0000000000000000e+000  0.0000000000000000e+000  0.0000000000000000e+000  0.0000000000000000e+000  0.0000000000000000e+000  4.6843850948473909e-001  0.0000000000000000e+000  0.0000000000000000e+000  0.0000000000000000e+000  0.0000000000000000e+000  0.0000000000000000e+000 -6.3297505398993148e-002  0.0000000000000000e+000  0.0000000000000000e+000  0.0000000000000000e+000  0.0000000000000000e+000  0.0000000000000000e+000  0.0000000000000000e+000  2.9012597777975091e-001  0.0000000000000000e+000  1.6450642407571162e-002  0.0000000000000000e+000  1.0218686869345603e-001  0.0000000000000000e+000  0.0000000000000000e+000  0.0000000000000000e+000  0.0000000000000000e+000  0.0000000000000000e+000  0.0000000000000000e+000  0.0000000000000000e+000  0.0000000000000000e+000  0.0000000000000000e+000  0.0000000000000000e+000  0.0000000000000000e+000  0.0000000000000000e+000  0.0000000000000000e+000  0.0000000000000000e+000  0.0000000000000000e+000  0.0000000000000000e+000  0.0000000000000000e+000  0.0000000000000000e+000  9.1906429516905738e-002  0.0000000000000000e+000  0.0000000000000000e+000  0.0000000000000000e+000  0.0000000000000000e+000  0.0000000000000000e+000  0.0000000000000000e+000  0.0000000000000000e+000  0.0000000000000000e+000  0.0000000000000000e+000  0.0000000000000000e+000  0.0000000000000000e+000  0.0000000000000000e+000  0.0000000000000000e+000 -2.2532679180824267e-001  0.0000000000000000e+000  0.0000000000000000e+000  0.0000000000000000e+000  3.2374292176775488e-001  0.0000000000000000e+000  0.0000000000000000e+000  0.0000000000000000e+000  0.0000000000000000e+000  0.0000000000000000e+000
 -2.5252584194930217e-001  0.0000000000000000e+000  0.0000000000000000e+000 -1.6279320223325316e-001  0.0000000000000000e+000  0.0000000000000000e+000  4.3694610306278958e-001  0.0000000000000000e+000  0.0000000000000000e+000  0.0000000000000000e+000 -9.9567550302684021e-002  0.0000000000000000e+000  0.0000000000000000e+000 -3.2569816706724586e-001  0.0000000000000000e+000  1.1815769038960433e-001  0.0000000000000000e+000 -1.1314112155662338e-001  1.6852741567795815e-001  0.0000000000000000e+000  0.0000000000000000e+000 -6.0319296767879629e-002  0.0000000000000000e+000  0.0000000000000000e+000  0.0000000000000000e+000  0.0000000000000000e+000  0.0000000000000000e+000  0.0000000000000000e+000  0.0000000000000000e+000  0.0000000000000000e+000  0.0000000000000000e+000  0.0000000000000000e+000  0.0000000000000000e+000  0.0000000000000000e+000  0.0000000000000000e+000  0.0000000000000000e+000  0.0000000000000000e+000  0.0000000000000000e+000 -1.7723923794736909e-001  0.0000000000000000e+000  0.0000000000000000e+000  1.9294589893661485e-001  1.3692826279678583e-001  0.0000000000000000e+000  0.0000000000000000e+000 -1.1296438317634046e-001  0.0000000000000000e+000  0.0000000000000000e+000  1.0298172106193082e-001 -1.2590726511343087e-001  0.0000000000000000e+000 -3.6370822777809142e-001  0.0000000000000000e+000  0.0000000000000000e+000  2.2905738618500776e-001  0.0000000000000000e+000  0.0000000000000000e+000  0.0000000000000000e+000  0.0000000000000000e+000  0.0000000000000000e+000  0.0000000000000000e+000  0.0000000000000000e+000  2.6232557063985401e-001  4.7607015184541711e-002  0.0000000000000000e+000  0.0000000000000000e+000  0.0000000000000000e+000 -2.6859848280585338e-002  0.0000000000000000e+000  0.0000000000000000e+000 -1.8852977576731952e-001  0.0000000000000000e+000 -2.0634061420876367e-002  7.4295947534501500e-002  0.0000000000000000e+000  0.0000000000000000e+000  0.0000000000000000e+000  0.0000000000000000e+000  0.0000000000000000e+000  0.0000000000000000e+000  1.8090751103092079e-001  1.6067481823120208e-001  0.0000000000000000e+000 -2.0092961126548955e-002  0.0000000000000000e+000  0.0000000000000000e+000  0.0000000000000000e+000  0.0000000000000000e+000 -1.5183642772056369e-001  0.0000000000000000e+000  0.0000000000000000e+000  5.8170479301552960e-002 -2.9586343337920269e-003  0.0000000000000000e+000  0.0000000000000000e+000  0.0000000000000000e+000  0.0000000000000000e+000  1.8429567046890877e-001  0.0000000000000000e+000  0.0000000000000000e+000
 -8.7586467936354592e-002  0.0000000000000000e+000  0.0000000000000000e+000  1.8497057513685425e-001  0.0000000000000000e+000  0.0000000000000000e+000 -5.4525832687435029e-002  0.0000000000000000e+000  0.0000000000000000e+000  0.0000000000000000e+000 -3.4784228586926080e-001  0.0000000000000000e+000  0.0000000000000000e+000 -1.2947459644033002e-001  0.0000000000000000e+000  1.1228625398975647e-001  0.0000000000000000e+000  2.0202376402021976e-001  9.9375676114925426e-002  0.0000000000000000e+000  0.0000000000000000e+000 -5.7213954204450489e-002  0.0000000000000000e+000  0.0000000000000000e+000  0.0000000000000000e+000  0.0000000000000000e+000  0.0000000000000000e+000  0.0000000000000000e+000  0.0000000000000000e+000  0.0000000000000000e+000  0.0000000000000000e+000  0.0000000000000000e+000  0.0000000000000000e+000  0.0000000000000000e+000  0.0000000000000000e+000  0.0000000000000000e+000  0.0000000000000000e+000  0.0000000000000000e+000  7.0660609517660317e-002  0.0000000000000000e+000  0.0000000000000000e+000 -4.3408224514878253e-002  3.6529612971937353e-001  0.0000000000000000e+000  0.0000000000000000e+000 -2.5696420815110815e-001  0.0000000000000000e+000  0.0000000000000000e+000  2.5871074789480253e-001  8.7694066570031710e-003  0.0000000000000000e+000  2.1431303596446832e-001  0.0000000000000000e+000  0.0000000000000000e+000  4.2053880031297225e-001  0.0000000000000000e+000  0.0000000000000000e+000  0.0000000000000000e+000  0.0000000000000000e+000  0.0000000000000000e+000  0.0000000000000000e+000  0.0000000000000000e+000  2.6311095191446525e-002  6.6239224999023558e-002  0.0000000000000000e+000  0.0000000000000000e+000  0.0000000000000000e+000 -1.5360633201192575e-002  0.0000000000000000e+000  0.0000000000000000e+000  1.3630218891919732e-001  0.0000000000000000e+000  1.4253843476830183e-001 -2.5768343743058270e-001  0.0000000000000000e+000  0.0000000000000000e+000  0.0000000000000000e+000  0.0000000000000000e+000  0.0000000000000000e+000  0.0000000000000000e+000 -2.6211641194080876e-001 -1.1944983763954491e-001  0.0000000000000000e+000  1.1594717625258427e-001  0.0000000000000000e+000  0.0000000000000000e+000  0.0000000000000000e+000  0.0000000000000000e+000  1.3447413934089172e-001  0.0000000000000000e+000  0.0000000000000000e+000 -8.4734011926845099e-002  5.1209027532587291e-002  0.0000000000000000e+000  0.0000000000000000e+000  0.0000000000000000e+000  0.0000000000000000e+000 -1.4056287603743362e-001  0.0000000000000000e+000  0.0000000000000000e+000
  0.0000000000000000e+000  0.0000000000000000e+000  2.6478098761429431e-001  0.0000000000000000e+000  0.0000000000000000e+000  0.0000000000000000e+000  0.0000000000000000e+000  0.0000000000000000e+000  0.0000000000000000e+000  0.0000000000000000e+000  0.0000000000000000e+000  0.0000000000000000e+000  0.0000000000000000e+000  0.0000000000000000e+000  0.0000000000000000e+000  0.0000000000000000e+000  0.0000000000000000e+000  0.0000000000000000e+000  0.0000000000000000e+000  0.0000000000000000e+000  0.0000000000000000e+000  0.0000000000000000e+000  0.0000000000000000e+000  0.0000000000000000e+000  0.0000000000000000e+000  0.0000000000000000e+000  0.0000000000000000e+000  2.3545921561083782e-001  0.0000000000000000e+000  2.6636648418570358e-001 -5.5957487017307972e-001  7.0692713347490332e-002  0.0000000000000000e+000 -1.1562388665896536e-001  0.0000000000000000e+000  0.0000000000000000e+000  5.8069770696495915e-001  0.0000000000000000e+000  0.0000000000000000e+000  0.0000000000000000e+000  0.0000000000000000e+000  0.0000000000000000e+000  0.0000000000000000e+000  2.1141956226472464e-001  0.0000000000000000e+000  0.0000000000000000e+000  0.0000000000000000e+000  0.0000000000000000e+000  0.0000000000000000e+000  0.0000000000000000e+000 -4.9464574898319229e-003  0.0000000000000000e+000  0.0000000000000000e+000  0.0000000000000000e+000  0.0000000000000000e+000  0.0000000000000000e+000  1.9325065962396715e-001  0.0000000000000000e+000  0.0000000000000000e+000  0.0000000000000000e+000  0.0000000000000000e+000  0.0000000000000000e+000  0.0000000000000000e+000  0.0000000000000000e+000  1.6501688236790957e-001  0.0000000000000000e+000  0.0000000000000000e+000  0.0000000000000000e+000 -7.2703467094063640e-002  0.0000000000000000e+000  0.0000000000000000e+000  0.0000000000000000e+000  0.0000000000000000e+000  0.0000000000000000e+000  0.0000000000000000e+000 -2.5303096491521221e-001  0.0000000000000000e+000  0.0000000000000000e+000  1.7442955229556859e-001 -4.9089437650511114e-001  0.0000000000000000e+000  0.0000000000000000e+000  3.0006967208357205e-001  0.0000000000000000e+000  3.2399055031398227e-001  1.2084233226842900e-001  0.0000000000000000e+000  2.1157796551118171e-002  0.0000000000000000e+000  0.0000000000000000e+000  0.0000000000000000e+000  0.0000000000000000e+000  0.0000000000000000e+000  7.3083616667134005e-002  0.0000000000000000e+000  0.0000000000000000e+000  0.0000000000000000e+000  0.0000000000000000e+000  0.0000000000000000e+000  0.0000000000000000e+000
  0.0000000000000000e+000  2.6400898504284454e-001  0.0000000000000000e+000  0.0000000000000000e+000  3.4088348655175388e-001  1.0666329509622929e-003  0.0000000000000000e+000  3.8466247081038540e-001 -2.5248390552336869e-001  0.0000000000000000e+000  0.0000000000000000e+000  0.0000000000000000e+000  0.0000000000000000e+000  0.0000000000000000e+000  0.0000000000000000e+000  0.0000000000000000e+000 -2.0273915124863323e-001  0.0000000000000000e+000  0.0000000000000000e+000 -2.9119609962917098e-001  0.0000000000000000e+000  0.0000000000000000e+000  2.2656235967605859e-001  0.0000000000000000e+000  0.0000000000000000e+000  9.1184751397674346e-002 -2.1465867687199905e-001  0.0000000000000000e+000  2.4404599464802314e-002  0.0000000000000000e+000  0.0000000000000000e+000  0.0000000000000000e+000  0.0000000000000000e+000  0.0000000000000000e+000 -1.2409990330173244e-001  0.0000000000000000e+000  0.0000000000000000e+000  0.0000000000000000e+000  0.0000000000000000e+000  0.0000000000000000e+000  4.1696171896571280e-002  0.0000000000000000e+000  0.0000000000000000e+000  0.0000000000000000e+000  0.0000000000000000e+000  0.0000000000000000e+000 -5.2637330252713194e-004  0.0000000000000000e+000  0.0000000000000000e+000  0.0000000000000000e+000  0.0000000000000000e+000  0.0000000000000000e+000  0.0000000000000000e+000  2.9844928176078178e-001  0.0000000000000000e+000  4.5120459785699918e-001  0.0000000000000000e+000 -2.3821536315704772e-002  0.0000000000000000e+000  0.0000000000000000e+000  0.0000000000000000e+000  0.0000000000000000e+000  0.0000000000000000e+000  0.0000000000000000e+000  0.0000000000000000e+000  0.0000000000000000e+000  0.0000000000000000e+000  0.0000000000000000e+000  0.0000000000000000e+000  0.0000000000000000e+000  0.0000000000000000e+000  0.0000000000000000e+000  0.0000000000000000e+000  0.0000000000000000e+000  0.0000000000000000e+000  0.0000000000000000e+000 -8.2886030512688891e-002  0.0000000000000000e+000  0.0000000000000000e+000  0.0000000000000000e+000  0.0000000000000000e+000  0.0000000000000000e+000  0.0000000000000000e+000  0.0000000000000000e+000  0.0000000000000000e+000  0.0000000000000000e+000  0.0000000000000000e+000  0.0000000000000000e+000  0.0000000000000000e+000  0.0000000000000000e+000 -1.0373974325006133e-001  0.0000000000000000e+000  0.0000000000000000e+000  0.0000000000000000e+000  2.0535119033858645e-001  0.0000000000000000e+000  0.0000000000000000e+000  0.0000000000000000e+000  0.0000000000000000e+000  0.0000000000000000e+000
  0.0000000000000000e+000  0.0000000000000000e+000  0.0000000000000000e+000  0.0000000000000000e+000  0.0000000000000000e+000  0.0000000000000000e+000  0.0000000000000000e+000  0.0000000000000000e+000  0.0000000000000000e+000  3.1208249317878078e-001  0.0000000000000000e+000  1.2174057371964553e-001  2.6557673149521260e-001  0.0000000000000000e+000 -4.7862547978329395e-001  0.0000000000000000e+000  0.0000000000000000e+000  0.0000000000000000e+000  0.0000000000000000e+000  0.0000000000000000e+000 -9.2266421497051068e-002  0.0000000000000000e+000  0.0000000000000000e+000 -3.3628156393939901e-002  1.0468414632305850e-001  0.0000000000000000e+000  0.0000000000000000e+000  0.0000000000000000e+000  0.0000000000000000e+000  0.0000000000000000e+000  0.0000000000000000e+000  0.0000000000000000e+000  3.1541767126183690e-001  0.0000000000000000e+000  0.0000000000000000e+000 -3.9676988997969181e-001  0.0000000000000000e+000  5.7576564378257596e-002  0.0000000000000000e+000 -1.7942731453570265e-001  0.0000000000000000e+000  0.0000000000000000e+000  0.0000000000000000e+000  0.0000000000000000e+000  3.2135352370809903e-002  0.0000000000000000e+000  0.0000000000000000e+000 -2.4749801316245115e-001  0.0000000000000000e+000  0.0000000000000000e+000  0.0000000000000000e+000  0.0000000000000000e+000  1.7737771085614053e-002  0.0000000000000000e+000  0.0000000000000000e+000  0.0000000000000000e+000  0.0000000000000000e+000  0.0000000000000000e+000 -1.3474857383035146e-001 -2.6644479205485927e-001  1.2403385069972350e-001  1.8307547892367888e-002  0.0000000000000000e+000  0.0000000000000000e+000  0.0000000000000000e+000  7.0451583998752365e-001 -3.2838071887910802e-001  0.0000000000000000e+000  0.0000000000000000e+000  1.1510093844154831e-001  0.0000000000000000e+000  1.8884052835045823e-001  0.0000000000000000e+000  0.0000000000000000e+000  7.6757681827104990e-003  0.0000000000000000e+000  0.0000000000000000e+000 -7.5534897408425401e-003  0.0000000000000000e+000  0.0000000000000000e+000  0.0000000000000000e+000  0.0000000000000000e+000  0.0000000000000000e+000  0.0000000000000000e+000  0.0000000000000000e+000  0.0000000000000000e+000 -1.5935774091293181e-001  0.0000000000000000e+000  0.0000000000000000e+000  1.3214743787521138e-002  0.0000000000000000e+000  0.0000000000000000e+000  0.0000000000000000e+000  0.0000000000000000e+000  0.0000000000000000e+000  3.6269292971588690e-001 -4.6533788446285174e-001  0.0000000000000000e+000  3.1898676100933815e-001  1.1107110661940971e-001
  0.0000000000000000e+000  0.0000000000000000e+000  0.0000000000000000e+000  0.0000000000000000e+000  0.0000000000000000e+000  0.0000000000000000e+000  0.0000000000000000e+000  0.0000000000000000e+000  0.0000000000000000e+000 -3.3222402903836162e-001  0.0000000000000000e+000 -1.0179633849769038e-001  1.1223459347217901e-001  0.0000000000000000e+000 -7.5308523491040513e-001  0.0000000000000000e+000  0.0000000000000000e+000  0.0000000000000000e+000  0.0000000000000000e+000  0.0000000000000000e+000  5.8022571204346518e-001  0.0000000000000000e+000  0.0000000000000000e+000 -8.5040981088223860e-002 -2.1268854564725584e-001  0.0000000000000000e+000  0.0000000000000000e+000  0.0000000000000000e+000  0.0000000000000000e+000  0.0000000000000000e+000  0.0000000000000000e+000  0.0000000000000000e+000  9.9253936335309823e-002  0.0000000000000000e+000  0.0000000000000000e+000  1.7787630651843025e-001  0.0000000000000000e+000  1.3542997521955225e-001  0.0000000000000000e+000 -9.3279703453176668e-002  0.0000000000000000e+000  0.0000000000000000e+000  0.0000000000000000e+000  0.0000000000000000e+000  1.6279045368033834e-001  0.0000000000000000e+000  0.0000000000000000e+000  3.3837014491594508e-001  0.0000000000000000e+000  0.0000000000000000e+000  0.0000000000000000e+000  0.0000000000000000e+000  2.9319012544288670e-001  0.0000000000000000e+000  0.0000000000000000e+000  0.0000000000000000e+000  0.0000000000000000e+000  0.0000000000000000e+000  3.7775359653569601e-001 -8.0415006912065816e-003  3.6322861288417230e-001  3.9215285570271839e-002  0.0000000000000000e+000  0.0000000000000000e+000  0.0000000000000000e+000 -9.8426791129145721e-002  2.1679540613018974e-001  0.0000000000000000e+000  0.0000000000000000e+000  1.5389638487293703e-002  0.0000000000000000e+000 -2.4230971756655579e-002  0.0000000000000000e+000  0.0000000000000000e+000 -3.9512793386097200e-002  0.0000000000000000e+000  0.0000000000000000e+000 -3.3531463320229543e-001  0.0000000000000000e+000  0.0000000000000000e+000  0.0000000000000000e+000  0.0000000000000000e+000  0.0000000000000000e+000  0.0000000000000000e+000  0.0000000000000000e+000  0.0000000000000000e+000  6.8411706125886498e-002  0.0000000000000000e+000  0.0000000000000000e+000 -4.7699758650996532e-001  0.0000000000000000e+000  0.0000000000000000e+000  0.0000000000000000e+000  0.0000000000000000e+000  0.0000000000000000e+000 -5.6807189431486577e-003  1.8173450240152514e-001  0.0000000000000000e+000  4.9433188253776225e-004 -2.9166195307007942e-001
 -1.0280215425271261e-001  0.0000000000000000e+000  0.0000000000000000e+000  1.1001254375327328e-001  0.0000000000000000e+000  0.0000000000000000e+000 -6.4383373181193831e-002  0.0000000000000000e+000  0.0000000000000000e+000  0.0000000000000000e+000 -4.0668177862657301e-001  0.0000000000000000e+000  0.0000000000000000e+000  3.6069552583275141e-002  0.0000000000000000e+000  1.1788464844627800e-001  0.0000000000000000e+000 -2.1432005109589598e-002 -1.7367232110658776e-001  0.0000000000000000e+000  0.0000000000000000e+000 -1.0736790523655927e-002  0.0000000000000000e+000  0.0000000000000000e+000  0.0000000000000000e+000  0.0000000000000000e+000  0.0000000000000000e+000  0.0000000000000000e+000  0.0000000000000000e+000  0.0000000000000000e+000  0.0000000000000000e+000  0.0000000000000000e+000  0.0000000000000000e+000  0.0000000000000000e+000  0.0000000000000000e+000  0.0000000000000000e+000  0.0000000000000000e+000  0.0000000000000000e+000 -9.6952686417482725e-005  0.0000000000000000e+000  0.0000000000000000e+000  1.3990931658690711e-001 -2.8780472006884172e-001  0.0000000000000000e+000  0.0000000000000000e+000  6.2213744696855672e-002  0.0000000000000000e+000  0.0000000000000000e+000 -2.6825957263126632e-001  5.4742453322473572e-002  0.0000000000000000e+000  2.0758329822522217e-001  0.0000000000000000e+000  0.0000000000000000e+000  1.9950003771401503e-001  0.0000000000000000e+000  0.0000000000000000e+000  0.0000000000000000e+000  0.0000000000000000e+000  0.0000000000000000e+000  0.0000000000000000e+000  0.0000000000000000e+000  3.1472487948227412e-001 -2.3208941192779239e-001  0.0000000000000000e+000  0.0000000000000000e+000  0.0000000000000000e+000 -4.0271894146623598e-002  0.0000000000000000e+000  0.0000000000000000e+000  3.3506551546829516e-001  0.0000000000000000e+000 -8.9346220785971701e-003  1.0181994707098231e-001  0.0000000000000000e+000  0.0000000000000000e+000  0.0000000000000000e+000  0.0000000000000000e+000  0.0000000000000000e+000  0.0000000000000000e+000  3.6037988036350455e-001  3.2512972056372637e-002  0.0000000000000000e+000 -4.0942139750678924e-002  0.0000000000000000e+000  0.0000000000000000e+000  0.0000000000000000e+000  0.0000000000000000e+000 -1.9687635802055273e-001  0.0000000000000000e+000  0.0000000000000000e+000  8.3032677073574757e-002  7.0300736570782854e-002  0.0000000000000000e+000  0.0000000000000000e+000  0.0000000000000000e+000  0.0000000000000000e+000 -1.9306059837633935e-001  0.0000000000000000e+000  0.0000000000000000e+000
  0.0000000000000000e+000  0.0000000000000000e+000  0.0000000000000000e+000  0.0000000000000000e+000  0.0000000000000000e+000  0.0000000000000000e+000  0.0000000000000000e+000  0.0000000000000000e+000  0.0000000000000000e+000 -8.5670493873778619e-002  0.0000000000000000e+000  2.1231879752986757e-001 -1.7303532167982297e-001  0.0000000000000000e+000  3.5266353569842424e-001  0.0000000000000000e+000  0.0000000000000000e+000  0.0000000000000000e+000  0.0000000000000000e+000  0.0000000000000000e+000  3.9082188075449575e-001  0.0000000000000000e+000  0.0000000000000000e+000 -9.9079443148504184e-002  1.4493099325938846e-001  0.0000000000000000e+000  0.0000000000000000e+000  0.0000000000000000e+000  0.0000000000000000e+000  0.0000000000000000e+000  0.0000000000000000e+000  0.0000000000000000e+000  2.2192302687395765e-001  0.0000000000000000e+000  0.0000000000000000e+000 -9.8788558677077587e-003  0.0000000000000000e+000 -1.0609259851206425e-001  0.0000000000000000e+000 -5.3354804117586152e-001  0.0000000000000000e+000  0.0000000000000000e+000  0.0000000000000000e+000  0.0000000000000000e+000 -1.6480580273939435e-001  0.0000000000000000e+000  0.0000000000000000e+000  1.4891144933586681e-001  0.0000000000000000e+000  0.0000000000000000e+000  0.0000000000000000e+000  0.0000000000000000e+000  4.2102034502525515e-001  0.0000000000000000e+000  0.0000000000000000e+000  0.0000000000000000e+000  0.0000000000000000e+000  0.0000000000000000e+000  2.2873303617120794e-001  5.4767054882709021e-001 -1.6898676553002950e-001  8.3093878392033887e-002  0.0000000000000000e+000  0.0000000000000000e+000  0.0000000000000000e+000  1.1254604486308632e-001  2.6148917881377416e-002  0.0000000000000000e+000  0.0000000000000000e+000  1.0932952380405922e-001  0.0000000000000000e+000 -2.4000577330506020e-001  0.0000000000000000e+000  0.0000000000000000e+000  7.1199108203223560e-002  0.0000000000000000e+000  0.0000000000000000e+000  2.8902092090905046e-001  0.0000000000000000e+000  0.0000000000000000e+000  0.0000000000000000e+000  0.0000000000000000e+000  0.0000000000000000e+000  0.0000000000000000e+000  0.0000000000000000e+000  0.0000000000000000e+000 -1.4245786945283664e-001  0.0000000000000000e+000  0.0000000000000000e+000  4.4102766210709693e-001  0.0000000000000000e+000  0.0000000000000000e+000  0.0000000000000000e+000  0.0000000000000000e+000  0.0000000000000000e+000  2.7544035520068089e-001 -2.9287939256824672e-002  0.0000000000000000e+000 -2.4087249670181010e-001  3.2901046605649581e-001
  0.0000000000000000e+000  0.0000000000000000e+000  0.0000000000000000e+000  0.0000000000000000e+000  0.0000000000000000e+000  0.0000000000000000e+000  0.0000000000000000e+000  0.0000000000000000e+000  0.0000000000000000e+000  1.4296983555506212e-001  0.0000000000000000e+000  3.2949551420594403e-001  2.0308116317690358e-001  0.0000000000000000e+000  7.0902698097385405e-002  0.0000000000000000e+000  0.0000000000000000e+000  0.0000000000000000e+000  0.0000000000000000e+000  0.0000000000000000e+000 -5.4290289126374258e-001  0.0000000000000000e+000  0.0000000000000000e+000  2.0270179679895911e-001  2.7479457720105055e-001  0.0000000000000000e+000  0.0000000000000000e+000  0.0000000000000000e+000  0.0000000000000000e+000  0.0000000000000000e+000  0.0000000000000000e+000  0.0000000000000000e+000  1.4599400939451215e-001  0.0000000000000000e+000  0.0000000000000000e+000  2.9055745327580507e-001  0.0000000000000000e+000 -3.0508597720741354e-001  0.0000000000000000e+000 -1.6749676883222434e-001  0.0000000000000000e+000  0.0000000000000000e+000  0.0000000000000000e+000  0.0000000000000000e+000  2.3156922861728352e-001  0.0000000000000000e+000  0.0000000000000000e+000  3.1919817412556194e-002  0.0000000000000000e+000  0.0000000000000000e+000  0.0000000000000000e+000  0.0000000000000000e+000 -2.9590299680219845e-001  0.0000000000000000e+000  0.0000000000000000e+000  0.0000000000000000e+000  0.0000000000000000e+000  0.0000000000000000e+000 -1.1225384000743946e-001  1.0878459955264452e-001 -1.8838649832941287e-001  2.3161885916712380e-001  0.0000000000000000e+000  0.0000000000000000e+000  0.0000000000000000e+000  1.2977430315523986e-001  4.0885022014519568e-001  0.0000000000000000e+000  0.0000000000000000e+000 -1.4335721700773232e-001  0.0000000000000000e+000 -7.4240564895860409e-002  0.0000000000000000e+000  0.0000000000000000e+000  3.3702826964424693e-001  0.0000000000000000e+000  0.0000000000000000e+000 -5.2562870736834433e-001  0.0000000000000000e+000  0.0000000000000000e+000  0.0000000000000000e+000  0.0000000000000000e+000  0.0000000000000000e+000  0.0000000000000000e+000  0.0000000000000000e+000  0.0000000000000000e+000 -2.5592529049739349e-001  0.0000000000000000e+000  0.0000000000000000e+000 -3.4969100192223668e-001  0.0000000000000000e+000  0.0000000000000000e+000  0.0000000000000000e+000  0.0000000000000000e+000  0.0000000000000000e+000  5.6293411217756206e-001  3.8381292333491156e-002  0.0000000000000000e+000  1.9565105090989218e-001  8.8691354014473506e-002
