# Supplementary material for: An adaptive dimension differential evolution algorithm based on ranking scheme for global optimization
Source: PeerJ Comput Sci. 2022 Jun 17;8:e1007. doi: 10.7717/peerj-cs.1007 (PMC9299288; doi:10.7717/peerj-cs.1007)
Supplement: Supplemental Information 1 [file peerj-cs-08-1007-s001.zip › code/input_data/M_19_D20.txt]

  4.8553238148525657e-001  0.0000000000000000e+000 -3.6756077778666180e-001  0.0000000000000000e+000  1.2073777598934823e-001  0.0000000000000000e+000  7.7768689378370992e-001  0.0000000000000000e+000  0.0000000000000000e+000  0.0000000000000000e+000  0.0000000000000000e+000  0.0000000000000000e+000  0.0000000000000000e+000  0.0000000000000000e+000  0.0000000000000000e+000  0.0000000000000000e+000  5.2196591491959143e-001  0.0000000000000000e+000  0.0000000000000000e+000 -2.6830101858823430e-001
  0.0000000000000000e+000  6.2072709006324933e-001  0.0000000000000000e+000 -3.0527420031540881e-001  0.0000000000000000e+000  0.0000000000000000e+000  0.0000000000000000e+000  0.0000000000000000e+000  5.5575307940652729e-001 -4.0764863210955538e-001  0.0000000000000000e+000  0.0000000000000000e+000  7.8231881129495390e-002  0.0000000000000000e+000  0.0000000000000000e+000 -2.0086418926159461e-001  0.0000000000000000e+000  0.0000000000000000e+000  0.0000000000000000e+000  0.0000000000000000e+000
 -4.8505556785910819e-001  0.0000000000000000e+000  5.0264324290196338e-001  0.0000000000000000e+000  8.7845576105817946e-001  0.0000000000000000e+000  3.3505808124957215e-001  0.0000000000000000e+000  0.0000000000000000e+000  0.0000000000000000e+000  0.0000000000000000e+000  0.0000000000000000e+000  0.0000000000000000e+000  0.0000000000000000e+000  0.0000000000000000e+000  0.0000000000000000e+000 -1.5829726268350994e-001  0.0000000000000000e+000  0.0000000000000000e+000  1.3963127441954454e-001
  0.0000000000000000e+000 -4.1637550422378500e-001  0.0000000000000000e+000 -6.5633733497389324e-001  0.0000000000000000e+000  0.0000000000000000e+000  0.0000000000000000e+000  0.0000000000000000e+000  3.1318518336895951e-001  3.0425445461743000e-001  0.0000000000000000e+000  0.0000000000000000e+000 -4.0707530620016996e-001  0.0000000000000000e+000  0.0000000000000000e+000 -1.9871261924546002e-001  0.0000000000000000e+000  0.0000000000000000e+000  0.0000000000000000e+000  0.0000000000000000e+000
 -6.5455224310775065e-002  0.0000000000000000e+000 -2.2519766964258425e-001  0.0000000000000000e+000  2.6631737769003971e-001  0.0000000000000000e+000 -4.6779795322004492e-002  0.0000000000000000e+000  0.0000000000000000e+000  0.0000000000000000e+000  0.0000000000000000e+000  0.0000000000000000e+000  0.0000000000000000e+000  0.0000000000000000e+000  0.0000000000000000e+000  0.0000000000000000e+000 -3.9795608597780102e-001  0.0000000000000000e+000  0.0000000000000000e+000 -1.1037061087907170e+000
  0.0000000000000000e+000  0.0000000000000000e+000  0.0000000000000000e+000  0.0000000000000000e+000  0.0000000000000000e+000 -3.9070143665529011e-001  0.0000000000000000e+000 -6.3572137515075522e-001  0.0000000000000000e+000  0.0000000000000000e+000  5.6066948827280982e-001  0.0000000000000000e+000  0.0000000000000000e+000  0.0000000000000000e+000  0.0000000000000000e+000  0.0000000000000000e+000  0.0000000000000000e+000 -3.5897137140979812e-001  0.0000000000000000e+000  0.0000000000000000e+000
 -4.7848298242220078e-001  0.0000000000000000e+000 -7.3910071114251474e-001  0.0000000000000000e+000 -2.0338108882365818e-001  0.0000000000000000e+000  6.5202308575416223e-001  0.0000000000000000e+000  0.0000000000000000e+000  0.0000000000000000e+000  0.0000000000000000e+000  0.0000000000000000e+000  0.0000000000000000e+000  0.0000000000000000e+000  0.0000000000000000e+000  0.0000000000000000e+000 -4.9726400769636281e-001  0.0000000000000000e+000  0.0000000000000000e+000  4.3697203239142723e-002
  0.0000000000000000e+000  0.0000000000000000e+000  0.0000000000000000e+000  0.0000000000000000e+000  0.0000000000000000e+000  3.0921920601238090e-001  0.0000000000000000e+000  1.4926362854813824e-001  0.0000000000000000e+000  0.0000000000000000e+000 -2.0246802179630577e-001  0.0000000000000000e+000  0.0000000000000000e+000  0.0000000000000000e+000  0.0000000000000000e+000  0.0000000000000000e+000  0.0000000000000000e+000 -9.1712079464790652e-001  0.0000000000000000e+000  0.0000000000000000e+000
  0.0000000000000000e+000 -4.9268355168921080e-001  0.0000000000000000e+000 -1.4097405142682107e-001  0.0000000000000000e+000  0.0000000000000000e+000  0.0000000000000000e+000  0.0000000000000000e+000  3.1963188773538731e-001 -4.0518875227809675e-001  0.0000000000000000e+000  0.0000000000000000e+000  4.0317075676436315e-001  0.0000000000000000e+000  0.0000000000000000e+000  5.5542785938345896e-001  0.0000000000000000e+000  0.0000000000000000e+000  0.0000000000000000e+000  0.0000000000000000e+000
  0.0000000000000000e+000 -2.4834547935157630e-003  0.0000000000000000e+000 -5.1625051738074346e-001  0.0000000000000000e+000  0.0000000000000000e+000  0.0000000000000000e+000  0.0000000000000000e+000 -6.8306569290552033e-001 -5.0768327938369340e-001  0.0000000000000000e+000  0.0000000000000000e+000 -2.4970024985887032e-002  0.0000000000000000e+000  0.0000000000000000e+000 -9.2383335176454695e-002  0.0000000000000000e+000  0.0000000000000000e+000  0.0000000000000000e+000  0.0000000000000000e+000
  0.0000000000000000e+000  0.0000000000000000e+000  0.0000000000000000e+000  0.0000000000000000e+000  0.0000000000000000e+000 -8.6049640833800134e-001  0.0000000000000000e+000  2.5422221941372053e-001  0.0000000000000000e+000  0.0000000000000000e+000 -4.1236179521757321e-001  0.0000000000000000e+000  0.0000000000000000e+000  0.0000000000000000e+000  0.0000000000000000e+000  0.0000000000000000e+000  0.0000000000000000e+000 -1.5771729213596655e-001  0.0000000000000000e+000  0.0000000000000000e+000
  0.0000000000000000e+000  0.0000000000000000e+000  0.0000000000000000e+000  0.0000000000000000e+000  0.0000000000000000e+000  0.0000000000000000e+000  0.0000000000000000e+000  0.0000000000000000e+000  0.0000000000000000e+000  0.0000000000000000e+000  0.0000000000000000e+000  1.3342377124242666e-001  0.0000000000000000e+000  1.2098629408025841e-001  5.8376874838396775e-001  0.0000000000000000e+000  0.0000000000000000e+000  0.0000000000000000e+000 -1.0399158677508704e+000  0.0000000000000000e+000
  0.0000000000000000e+000 -7.9367850326718115e-002  0.0000000000000000e+000  3.2097773442522354e-001  0.0000000000000000e+000  0.0000000000000000e+000  0.0000000000000000e+000  0.0000000000000000e+000  1.0527769848744811e-001 -4.6296694583384446e-001  0.0000000000000000e+000  0.0000000000000000e+000 -7.9349614948646729e-001  0.0000000000000000e+000  0.0000000000000000e+000  1.8872231546477430e-001  0.0000000000000000e+000  0.0000000000000000e+000  0.0000000000000000e+000  0.0000000000000000e+000
  0.0000000000000000e+000  0.0000000000000000e+000  0.0000000000000000e+000  0.0000000000000000e+000  0.0000000000000000e+000  0.0000000000000000e+000  0.0000000000000000e+000  0.0000000000000000e+000  0.0000000000000000e+000  0.0000000000000000e+000  0.0000000000000000e+000  2.1871648872272706e-001  0.0000000000000000e+000  8.6253319571738918e-001  4.1249974519782340e-001  0.0000000000000000e+000  0.0000000000000000e+000  0.0000000000000000e+000  9.8487278049991200e-001  0.0000000000000000e+000
  0.0000000000000000e+000  0.0000000000000000e+000  0.0000000000000000e+000  0.0000000000000000e+000  0.0000000000000000e+000  0.0000000000000000e+000  0.0000000000000000e+000  0.0000000000000000e+000  0.0000000000000000e+000  0.0000000000000000e+000  0.0000000000000000e+000 -1.4514537387335116e+000  0.0000000000000000e+000 -5.3818959010511702e-001  1.1686152814802977e+000  0.0000000000000000e+000  0.0000000000000000e+000  0.0000000000000000e+000  4.2546673137864394e-001  0.0000000000000000e+000
  0.0000000000000000e+000 -4.3850520387528857e-001  0.0000000000000000e+000  2.9430253052399669e-001  0.0000000000000000e+000  0.0000000000000000e+000  0.0000000000000000e+000  0.0000000000000000e+000  1.1500816217866003e-001 -3.2402652593804426e-001  0.0000000000000000e+000  0.0000000000000000e+000  1.8805097008360053e-001  0.0000000000000000e+000  0.0000000000000000e+000 -7.5333655989397597e-001  0.0000000000000000e+000  0.0000000000000000e+000  0.0000000000000000e+000  0.0000000000000000e+000
 -7.5393912713515487e-001  0.0000000000000000e+000  9.8845041049553009e-002  0.0000000000000000e+000 -6.4298102834368831e-001  0.0000000000000000e+000  1.4870974679697849e-001  0.0000000000000000e+000  0.0000000000000000e+000  0.0000000000000000e+000  0.0000000000000000e+000  0.0000000000000000e+000  0.0000000000000000e+000  0.0000000000000000e+000  0.0000000000000000e+000  0.0000000000000000e+000  5.6885121357234514e-001  0.0000000000000000e+000  0.0000000000000000e+000 -3.6730804086261076e-001
  0.0000000000000000e+000  0.0000000000000000e+000  0.0000000000000000e+000  0.0000000000000000e+000  0.0000000000000000e+000  1.0621582399042628e-001  0.0000000000000000e+000 -7.1340715270134247e-001  0.0000000000000000e+000  0.0000000000000000e+000 -6.8892247380582428e-001  0.0000000000000000e+000  0.0000000000000000e+000  0.0000000000000000e+000  0.0000000000000000e+000  0.0000000000000000e+000  0.0000000000000000e+000  7.1793163280779088e-002  0.0000000000000000e+000  0.0000000000000000e+000
  0.0000000000000000e+000  0.0000000000000000e+000  0.0000000000000000e+000  0.0000000000000000e+000  0.0000000000000000e+000  0.0000000000000000e+000  0.0000000000000000e+000  0.0000000000000000e+000  0.0000000000000000e+000  0.0000000000000000e+000  0.0000000000000000e+000  1.1377107432636477e+000  0.0000000000000000e+000 -1.0303216012075991e+000  7.8234622028535639e-001  0.0000000000000000e+000  0.0000000000000000e+000  0.0000000000000000e+000  6.9705150337154520e-001  0.0000000000000000e+000
  6.1282295822267907e-001  0.0000000000000000e+000  1.4151573268262891e+000  0.0000000000000000e+000 -2.5607653684597426e-001  0.0000000000000000e+000  2.2391183076514787e-001  0.0000000000000000e+000  0.0000000000000000e+000  0.0000000000000000e+000  0.0000000000000000e+000  0.0000000000000000e+000  0.0000000000000000e+000  0.0000000000000000e+000  0.0000000000000000e+000  0.0000000000000000e+000 -7.7013556104956815e-001  0.0000000000000000e+000  0.0000000000000000e+000  2.7697160749810129e-001
