# Supplementary material for: An adaptive dimension differential evolution algorithm based on ranking scheme for global optimization
Source: PeerJ Comput Sci. 2022 Jun 17;8:e1007. doi: 10.7717/peerj-cs.1007 (PMC9299288; doi:10.7717/peerj-cs.1007)
Supplement: Supplemental Information 1 [file peerj-cs-08-1007-s001.zip › code/input_data/M_19_D30.txt]

 -4.1182862490004113e-001  0.0000000000000000e+000  0.0000000000000000e+000  1.9620407345203439e-001  0.0000000000000000e+000  0.0000000000000000e+000  0.0000000000000000e+000  6.2606463092462750e-001  0.0000000000000000e+000  3.7323727759753145e-001  0.0000000000000000e+000  0.0000000000000000e+000  1.6999450236411506e-001  1.0880906344695156e-001  0.0000000000000000e+000  0.0000000000000000e+000  0.0000000000000000e+000  0.0000000000000000e+000 -1.4423839627181545e-001  0.0000000000000000e+000  4.5495476061496364e-002  0.0000000000000000e+000  0.0000000000000000e+000  0.0000000000000000e+000  0.0000000000000000e+000  0.0000000000000000e+000  4.4387617796769702e-001  0.0000000000000000e+000  0.0000000000000000e+000  0.0000000000000000e+000
  0.0000000000000000e+000 -2.2421876719400863e-001  0.0000000000000000e+000  0.0000000000000000e+000  2.7219959402703564e-001  1.3011052859444294e-001  0.0000000000000000e+000  0.0000000000000000e+000  0.0000000000000000e+000  0.0000000000000000e+000  0.0000000000000000e+000  0.0000000000000000e+000  0.0000000000000000e+000  0.0000000000000000e+000  0.0000000000000000e+000  0.0000000000000000e+000 -5.8637836640085361e-001  1.0199747964888754e-001  0.0000000000000000e+000  7.6582064590020138e-001  0.0000000000000000e+000  0.0000000000000000e+000  0.0000000000000000e+000  0.0000000000000000e+000 -2.6889448389523968e-001  5.3138035474348544e-001  0.0000000000000000e+000  0.0000000000000000e+000  0.0000000000000000e+000  4.4518912963231017e-001
  0.0000000000000000e+000  0.0000000000000000e+000  4.7588495083577292e-001  0.0000000000000000e+000  0.0000000000000000e+000  0.0000000000000000e+000  5.6972061020806153e-001  0.0000000000000000e+000 -1.7502463925437509e-001  0.0000000000000000e+000  0.0000000000000000e+000  0.0000000000000000e+000  0.0000000000000000e+000  0.0000000000000000e+000  3.9825115290128843e-001  0.0000000000000000e+000  0.0000000000000000e+000  0.0000000000000000e+000  0.0000000000000000e+000  0.0000000000000000e+000  0.0000000000000000e+000  4.7327524206105043e-001  0.0000000000000000e+000  0.0000000000000000e+000  0.0000000000000000e+000  0.0000000000000000e+000  0.0000000000000000e+000  1.8901026424750864e-001  0.0000000000000000e+000  0.0000000000000000e+000
  2.0013824353345186e-001  0.0000000000000000e+000  0.0000000000000000e+000  3.5789266472597087e-001  0.0000000000000000e+000  0.0000000000000000e+000  0.0000000000000000e+000  3.3983476771753418e-001  0.0000000000000000e+000  2.2933114547796449e-001  0.0000000000000000e+000  0.0000000000000000e+000  2.9908546131854874e-001 -4.4633300318021124e-002  0.0000000000000000e+000  0.0000000000000000e+000  0.0000000000000000e+000  0.0000000000000000e+000  3.9167593065285300e-001  0.0000000000000000e+000  1.2914825258280990e-001  0.0000000000000000e+000  0.0000000000000000e+000  0.0000000000000000e+000  0.0000000000000000e+000  0.0000000000000000e+000 -6.3422671806495701e-001  0.0000000000000000e+000  0.0000000000000000e+000  0.0000000000000000e+000
  0.0000000000000000e+000  3.0329671789531221e-001  0.0000000000000000e+000  0.0000000000000000e+000 -2.6764133611626711e-001  8.8900662490815918e-001  0.0000000000000000e+000  0.0000000000000000e+000  0.0000000000000000e+000  0.0000000000000000e+000  0.0000000000000000e+000  0.0000000000000000e+000  0.0000000000000000e+000  0.0000000000000000e+000  0.0000000000000000e+000  0.0000000000000000e+000 -4.6684442001635962e-001 -5.4285612190126853e-001  0.0000000000000000e+000  5.8314933102263794e-004  0.0000000000000000e+000  0.0000000000000000e+000  0.0000000000000000e+000  0.0000000000000000e+000  8.0413010611841973e-003 -2.4747540936675286e-001  0.0000000000000000e+000  0.0000000000000000e+000  0.0000000000000000e+000 -8.4484284613303617e-001
  0.0000000000000000e+000  5.3011363704741910e-001  0.0000000000000000e+000  0.0000000000000000e+000  1.2764527380715731e+000  3.8514364076818919e-001  0.0000000000000000e+000  0.0000000000000000e+000  0.0000000000000000e+000  0.0000000000000000e+000  0.0000000000000000e+000  0.0000000000000000e+000  0.0000000000000000e+000  0.0000000000000000e+000  0.0000000000000000e+000  0.0000000000000000e+000  1.0480906578535948e-001 -4.6733325129050451e-001  0.0000000000000000e+000 -1.7159793074020352e-002  0.0000000000000000e+000  0.0000000000000000e+000  0.0000000000000000e+000  0.0000000000000000e+000  6.5962131238477439e-002 -5.0214169249525409e-001  0.0000000000000000e+000  0.0000000000000000e+000  0.0000000000000000e+000 -4.9866375341101055e-003
  0.0000000000000000e+000  0.0000000000000000e+000 -3.0020255647057809e-001  0.0000000000000000e+000  0.0000000000000000e+000  0.0000000000000000e+000  4.6309183150518368e-001  0.0000000000000000e+000 -3.2049023856038383e-001  0.0000000000000000e+000  0.0000000000000000e+000  0.0000000000000000e+000  0.0000000000000000e+000  0.0000000000000000e+000  3.8268896044764161e-001  0.0000000000000000e+000  0.0000000000000000e+000  0.0000000000000000e+000  0.0000000000000000e+000  0.0000000000000000e+000  0.0000000000000000e+000 -6.6277991282779392e-001  0.0000000000000000e+000  0.0000000000000000e+000  0.0000000000000000e+000  0.0000000000000000e+000  0.0000000000000000e+000 -8.3560363646273922e-002  0.0000000000000000e+000  0.0000000000000000e+000
 -2.6483623254731958e-001  0.0000000000000000e+000  0.0000000000000000e+000  7.9110889970832099e-001  0.0000000000000000e+000  0.0000000000000000e+000  0.0000000000000000e+000 -3.4139304388654557e-001  0.0000000000000000e+000  6.9567259659806410e-002  0.0000000000000000e+000  0.0000000000000000e+000 -3.3327627425361062e-001 -8.5552819299257843e-002  0.0000000000000000e+000  0.0000000000000000e+000  0.0000000000000000e+000  0.0000000000000000e+000 -2.3237590084765389e-001  0.0000000000000000e+000 -3.1720691369938499e-002  0.0000000000000000e+000  0.0000000000000000e+000  0.0000000000000000e+000  0.0000000000000000e+000  0.0000000000000000e+000 -9.6034073513366888e-002  0.0000000000000000e+000  0.0000000000000000e+000  0.0000000000000000e+000
  0.0000000000000000e+000  0.0000000000000000e+000 -4.4171505779432019e-001  0.0000000000000000e+000  0.0000000000000000e+000  0.0000000000000000e+000 -2.6454021189944710e-001  0.0000000000000000e+000  7.3805529777283552e-003  0.0000000000000000e+000  0.0000000000000000e+000  0.0000000000000000e+000  0.0000000000000000e+000  0.0000000000000000e+000  3.8624672612740535e-001  0.0000000000000000e+000  0.0000000000000000e+000  0.0000000000000000e+000  0.0000000000000000e+000  0.0000000000000000e+000  0.0000000000000000e+000  1.3982507886503395e-001  0.0000000000000000e+000  0.0000000000000000e+000  0.0000000000000000e+000  0.0000000000000000e+000  0.0000000000000000e+000  7.5240562552385770e-001  0.0000000000000000e+000  0.0000000000000000e+000
  8.0812383467263132e-002  0.0000000000000000e+000  0.0000000000000000e+000 -6.5749702700663618e-002  0.0000000000000000e+000  0.0000000000000000e+000  0.0000000000000000e+000  2.7553845049089709e-001  0.0000000000000000e+000  2.1622417700852832e-002  0.0000000000000000e+000  0.0000000000000000e+000 -2.8703737577517391e-001  4.5439695851011747e-001  0.0000000000000000e+000  0.0000000000000000e+000  0.0000000000000000e+000  0.0000000000000000e+000 -2.4688267051925131e-001  0.0000000000000000e+000 -6.8112989054216211e-001  0.0000000000000000e+000  0.0000000000000000e+000  0.0000000000000000e+000  0.0000000000000000e+000  0.0000000000000000e+000 -3.1464477882068881e-001  0.0000000000000000e+000  0.0000000000000000e+000  0.0000000000000000e+000
  0.0000000000000000e+000  0.0000000000000000e+000  0.0000000000000000e+000  0.0000000000000000e+000  0.0000000000000000e+000  0.0000000000000000e+000  0.0000000000000000e+000  0.0000000000000000e+000  0.0000000000000000e+000  0.0000000000000000e+000 -4.7134707981588453e-001  3.2853345141858836e-001  0.0000000000000000e+000  0.0000000000000000e+000  0.0000000000000000e+000 -1.2402103554023190e-002  0.0000000000000000e+000  0.0000000000000000e+000  0.0000000000000000e+000  0.0000000000000000e+000  0.0000000000000000e+000  0.0000000000000000e+000 -1.0453758219871254e+000 -5.6842633393511122e-001  0.0000000000000000e+000  0.0000000000000000e+000  0.0000000000000000e+000  0.0000000000000000e+000  1.0207409475438893e+000  0.0000000000000000e+000
  0.0000000000000000e+000  0.0000000000000000e+000  0.0000000000000000e+000  0.0000000000000000e+000  0.0000000000000000e+000  0.0000000000000000e+000  0.0000000000000000e+000  0.0000000000000000e+000  0.0000000000000000e+000  0.0000000000000000e+000 -7.8069969018105678e-001  5.7649335865791906e-001  0.0000000000000000e+000  0.0000000000000000e+000  0.0000000000000000e+000  9.7446554030964072e-001  0.0000000000000000e+000  0.0000000000000000e+000  0.0000000000000000e+000  0.0000000000000000e+000  0.0000000000000000e+000  0.0000000000000000e+000  7.6047751394170771e-001  4.0216647286179202e-001  0.0000000000000000e+000  0.0000000000000000e+000  0.0000000000000000e+000  0.0000000000000000e+000  3.6465245477827457e-001  0.0000000000000000e+000
  3.3293376581251743e-001  0.0000000000000000e+000  0.0000000000000000e+000 -9.0183286494270237e-002  0.0000000000000000e+000  0.0000000000000000e+000  0.0000000000000000e+000  4.4082833048935954e-003  0.0000000000000000e+000  4.3643361633456706e-001  0.0000000000000000e+000  0.0000000000000000e+000 -5.3560495890578474e-001  3.6270483834445655e-001  0.0000000000000000e+000  0.0000000000000000e+000  0.0000000000000000e+000  0.0000000000000000e+000 -1.2841359239679218e-002  0.0000000000000000e+000  5.2034754646766657e-001  0.0000000000000000e+000  0.0000000000000000e+000  0.0000000000000000e+000  0.0000000000000000e+000  0.0000000000000000e+000  3.4269616359609414e-002  0.0000000000000000e+000  0.0000000000000000e+000  0.0000000000000000e+000
 -6.9382749252389242e-001  0.0000000000000000e+000  0.0000000000000000e+000 -2.6091057775241117e-001  0.0000000000000000e+000  0.0000000000000000e+000  0.0000000000000000e+000  1.5164280631766702e-001  0.0000000000000000e+000 -2.5505473151959368e-001  0.0000000000000000e+000  0.0000000000000000e+000 -3.4576708310220811e-001  3.4589592781562623e-002  0.0000000000000000e+000  0.0000000000000000e+000  0.0000000000000000e+000  0.0000000000000000e+000  2.0181933590279313e-001  0.0000000000000000e+000  2.6035287982715333e-001  0.0000000000000000e+000  0.0000000000000000e+000  0.0000000000000000e+000  0.0000000000000000e+000  0.0000000000000000e+000 -3.6498581094631222e-001  0.0000000000000000e+000  0.0000000000000000e+000  0.0000000000000000e+000
  0.0000000000000000e+000  0.0000000000000000e+000  5.6476032865498516e-001  0.0000000000000000e+000  0.0000000000000000e+000  0.0000000000000000e+000 -5.0163366274161159e-001  0.0000000000000000e+000  1.2368230386340616e-001  0.0000000000000000e+000  0.0000000000000000e+000  0.0000000000000000e+000  0.0000000000000000e+000  0.0000000000000000e+000  5.3815249674857202e-001  0.0000000000000000e+000  0.0000000000000000e+000  0.0000000000000000e+000  0.0000000000000000e+000  0.0000000000000000e+000  0.0000000000000000e+000 -3.4811875503069351e-001  0.0000000000000000e+000  0.0000000000000000e+000  0.0000000000000000e+000  0.0000000000000000e+000  0.0000000000000000e+000 -5.7596440273217871e-002  0.0000000000000000e+000  0.0000000000000000e+000
  0.0000000000000000e+000  0.0000000000000000e+000  0.0000000000000000e+000  0.0000000000000000e+000  0.0000000000000000e+000  0.0000000000000000e+000  0.0000000000000000e+000  0.0000000000000000e+000  0.0000000000000000e+000  0.0000000000000000e+000  8.9482351324092257e-001  9.9549632853118863e-001  0.0000000000000000e+000  0.0000000000000000e+000  0.0000000000000000e+000 -5.9389381815706965e-001  0.0000000000000000e+000  0.0000000000000000e+000  0.0000000000000000e+000  0.0000000000000000e+000  0.0000000000000000e+000  0.0000000000000000e+000 -1.0835489528122581e-001  4.5657635600188290e-001  0.0000000000000000e+000  0.0000000000000000e+000  0.0000000000000000e+000  0.0000000000000000e+000 -8.0919960743121022e-002  0.0000000000000000e+000
  0.0000000000000000e+000  4.7197413086880041e-001  0.0000000000000000e+000  0.0000000000000000e+000  1.0743079404736849e-001  1.3000566114595227e+000  0.0000000000000000e+000  0.0000000000000000e+000  0.0000000000000000e+000  0.0000000000000000e+000  0.0000000000000000e+000  0.0000000000000000e+000  0.0000000000000000e+000  0.0000000000000000e+000  0.0000000000000000e+000  0.0000000000000000e+000  5.8210044250301751e-001  1.2960502833308890e-001  0.0000000000000000e+000  1.6068370060471179e-001  0.0000000000000000e+000  0.0000000000000000e+000  0.0000000000000000e+000  0.0000000000000000e+000  1.1675666792941369e-001  4.7649996237763209e-001  0.0000000000000000e+000  0.0000000000000000e+000  0.0000000000000000e+000  5.9006200828905531e-001
  0.0000000000000000e+000 -4.3573184117759284e-001  0.0000000000000000e+000  0.0000000000000000e+000 -2.3946067521749848e-001 -3.9014025873079047e-002  0.0000000000000000e+000  0.0000000000000000e+000  0.0000000000000000e+000  0.0000000000000000e+000  0.0000000000000000e+000  0.0000000000000000e+000  0.0000000000000000e+000  0.0000000000000000e+000  0.0000000000000000e+000  0.0000000000000000e+000  3.4758674343048945e-001 -4.5529922505303261e-001  0.0000000000000000e+000  9.2984127382816428e-001  0.0000000000000000e+000  0.0000000000000000e+000  0.0000000000000000e+000  0.0000000000000000e+000  3.0101666325658055e-001 -4.0894080704925800e-001  0.0000000000000000e+000  0.0000000000000000e+000  0.0000000000000000e+000 -4.6466237053700210e-001
 -1.6175210894814728e-002  0.0000000000000000e+000  0.0000000000000000e+000  2.4791455169922169e-001  0.0000000000000000e+000  0.0000000000000000e+000  0.0000000000000000e+000 -9.7589108843117875e-002  0.0000000000000000e+000 -2.2749811346194543e-001  0.0000000000000000e+000  0.0000000000000000e+000 -4.8786986923782416e-002  4.8255075550799620e-001  0.0000000000000000e+000  0.0000000000000000e+000  0.0000000000000000e+000  0.0000000000000000e+000  7.0580841524640725e-001  0.0000000000000000e+000 -1.4720126473585313e-001  0.0000000000000000e+000  0.0000000000000000e+000  0.0000000000000000e+000  0.0000000000000000e+000  0.0000000000000000e+000  3.4918272968150676e-001  0.0000000000000000e+000  0.0000000000000000e+000  0.0000000000000000e+000
  0.0000000000000000e+000  6.0113681300520971e-001  0.0000000000000000e+000  0.0000000000000000e+000 -2.7819631613158396e-001 -2.5921826826891442e-001  0.0000000000000000e+000  0.0000000000000000e+000  0.0000000000000000e+000  0.0000000000000000e+000  0.0000000000000000e+000  0.0000000000000000e+000  0.0000000000000000e+000  0.0000000000000000e+000  0.0000000000000000e+000  0.0000000000000000e+000 -2.7819970248527942e-001  3.8772469408245511e-002  0.0000000000000000e+000  2.6228865615181007e-001  0.0000000000000000e+000  0.0000000000000000e+000  0.0000000000000000e+000  0.0000000000000000e+000  9.1604049249647246e-001 -4.0733312095801549e-001  0.0000000000000000e+000  0.0000000000000000e+000  0.0000000000000000e+000  3.0129681801773250e-001
  3.3176455607714550e-001  0.0000000000000000e+000  0.0000000000000000e+000  2.4988661164313972e-001  0.0000000000000000e+000  0.0000000000000000e+000  0.0000000000000000e+000  4.7669683893318815e-001  0.0000000000000000e+000 -6.7288784863593742e-001  0.0000000000000000e+000  0.0000000000000000e+000 -1.9786535226665225e-001 -8.4324549899398166e-002  0.0000000000000000e+000  0.0000000000000000e+000  0.0000000000000000e+000  0.0000000000000000e+000 -1.8854087139914627e-001  0.0000000000000000e+000  2.3511974044127840e-001  0.0000000000000000e+000  0.0000000000000000e+000  0.0000000000000000e+000  0.0000000000000000e+000  0.0000000000000000e+000  1.0188595430766859e-001  0.0000000000000000e+000  0.0000000000000000e+000  0.0000000000000000e+000
  0.0000000000000000e+000  0.0000000000000000e+000  3.2968876699524219e-001  0.0000000000000000e+000  0.0000000000000000e+000  0.0000000000000000e+000 -1.5086451098535553e-001  0.0000000000000000e+000 -6.9472292236117761e-001  0.0000000000000000e+000  0.0000000000000000e+000  0.0000000000000000e+000  0.0000000000000000e+000  0.0000000000000000e+000 -4.2163674343386920e-001  0.0000000000000000e+000  0.0000000000000000e+000  0.0000000000000000e+000  0.0000000000000000e+000  0.0000000000000000e+000  0.0000000000000000e+000 -2.1311357685839952e-001  0.0000000000000000e+000  0.0000000000000000e+000  0.0000000000000000e+000  0.0000000000000000e+000  0.0000000000000000e+000  4.0337369439931503e-001  0.0000000000000000e+000  0.0000000000000000e+000
  0.0000000000000000e+000  0.0000000000000000e+000  0.0000000000000000e+000  0.0000000000000000e+000  0.0000000000000000e+000  0.0000000000000000e+000  0.0000000000000000e+000  0.0000000000000000e+000  0.0000000000000000e+000  0.0000000000000000e+000  9.6440277818505427e-001 -1.6799660871913269e-001  0.0000000000000000e+000  0.0000000000000000e+000  0.0000000000000000e+000  8.6538295690871847e-001  0.0000000000000000e+000  0.0000000000000000e+000  0.0000000000000000e+000  0.0000000000000000e+000  0.0000000000000000e+000  0.0000000000000000e+000 -5.1068938050362123e-001 -5.2106122925502119e-001  0.0000000000000000e+000  0.0000000000000000e+000  0.0000000000000000e+000  0.0000000000000000e+000  3.0161376062608430e-001  0.0000000000000000e+000
  0.0000000000000000e+000  0.0000000000000000e+000  0.0000000000000000e+000  0.0000000000000000e+000  0.0000000000000000e+000  0.0000000000000000e+000  0.0000000000000000e+000  0.0000000000000000e+000  0.0000000000000000e+000  0.0000000000000000e+000  3.0171434609909131e-001 -1.1475958176843717e-001  0.0000000000000000e+000  0.0000000000000000e+000  0.0000000000000000e+000 -6.3026699508463380e-001  0.0000000000000000e+000  0.0000000000000000e+000  0.0000000000000000e+000  0.0000000000000000e+000  0.0000000000000000e+000  0.0000000000000000e+000  3.1953806358999959e-001  5.8067238043942215e-001  0.0000000000000000e+000  0.0000000000000000e+000  0.0000000000000000e+000  0.0000000000000000e+000  1.2299496283203692e+000  0.0000000000000000e+000
  0.0000000000000000e+000  7.9887528391095142e-001  0.0000000000000000e+000  0.0000000000000000e+000  3.3403746963178083e-001 -7.5102830993213535e-002  0.0000000000000000e+000  0.0000000000000000e+000  0.0000000000000000e+000  0.0000000000000000e+000  0.0000000000000000e+000  0.0000000000000000e+000  0.0000000000000000e+000  0.0000000000000000e+000  0.0000000000000000e+000  0.0000000000000000e+000  2.5131283372147373e-001  4.2832830598909882e-001  0.0000000000000000e+000  4.6137335059968682e-001  0.0000000000000000e+000  0.0000000000000000e+000  0.0000000000000000e+000  0.0000000000000000e+000 -6.9008625877509139e-002  8.7975306475221526e-001  0.0000000000000000e+000  0.0000000000000000e+000  0.0000000000000000e+000 -5.9226397424426369e-001
  0.0000000000000000e+000 -7.1473863640083890e-001  0.0000000000000000e+000  0.0000000000000000e+000  4.6607631741556471e-001  3.9236621528855004e-001  0.0000000000000000e+000  0.0000000000000000e+000  0.0000000000000000e+000  0.0000000000000000e+000  0.0000000000000000e+000  0.0000000000000000e+000  0.0000000000000000e+000  0.0000000000000000e+000  0.0000000000000000e+000  0.0000000000000000e+000  6.6365261451927102e-002  4.3217060412868025e-001  0.0000000000000000e+000 -3.7463407817550914e-001  0.0000000000000000e+000  0.0000000000000000e+000  0.0000000000000000e+000  0.0000000000000000e+000  1.0996341650083139e+000 -1.6438006472189903e-001  0.0000000000000000e+000  0.0000000000000000e+000  0.0000000000000000e+000 -7.1594315260956354e-001
  1.0536676838602965e-001  0.0000000000000000e+000  0.0000000000000000e+000 -5.5930216560601945e-002  0.0000000000000000e+000  0.0000000000000000e+000  0.0000000000000000e+000  2.0076423077642966e-001  0.0000000000000000e+000  2.0672049185675581e-001  0.0000000000000000e+000  0.0000000000000000e+000 -4.9013040146413833e-001 -6.3218310193873084e-001  0.0000000000000000e+000  0.0000000000000000e+000  0.0000000000000000e+000  0.0000000000000000e+000  3.6908876170742294e-001  0.0000000000000000e+000 -3.1750915676175118e-001  0.0000000000000000e+000  0.0000000000000000e+000  0.0000000000000000e+000  0.0000000000000000e+000  0.0000000000000000e+000  1.6064916252526118e-001  0.0000000000000000e+000  0.0000000000000000e+000  0.0000000000000000e+000
  0.0000000000000000e+000  0.0000000000000000e+000 -2.4627390131516955e-001  0.0000000000000000e+000  0.0000000000000000e+000  0.0000000000000000e+000 -3.4144754489541901e-001  0.0000000000000000e+000 -6.0717432335047905e-001  0.0000000000000000e+000  0.0000000000000000e+000  0.0000000000000000e+000  0.0000000000000000e+000  0.0000000000000000e+000  2.7995176754205153e-001  0.0000000000000000e+000  0.0000000000000000e+000  0.0000000000000000e+000  0.0000000000000000e+000  0.0000000000000000e+000  0.0000000000000000e+000  3.8804408960699560e-001  0.0000000000000000e+000  0.0000000000000000e+000  0.0000000000000000e+000  0.0000000000000000e+000  0.0000000000000000e+000 -4.7450065653373308e-001  0.0000000000000000e+000  0.0000000000000000e+000
  0.0000000000000000e+000  0.0000000000000000e+000  0.0000000000000000e+000  0.0000000000000000e+000  0.0000000000000000e+000  0.0000000000000000e+000  0.0000000000000000e+000  0.0000000000000000e+000  0.0000000000000000e+000  0.0000000000000000e+000 -1.8331145965193904e-001 -8.0901863953035891e-002  0.0000000000000000e+000  0.0000000000000000e+000  0.0000000000000000e+000  2.8016554160897655e-002  0.0000000000000000e+000  0.0000000000000000e+000  0.0000000000000000e+000  0.0000000000000000e+000  0.0000000000000000e+000  0.0000000000000000e+000  1.0203155642536024e+000 -9.1831990891481352e-001  0.0000000000000000e+000  0.0000000000000000e+000  0.0000000000000000e+000  0.0000000000000000e+000  9.8759707390750295e-002  0.0000000000000000e+000
  0.0000000000000000e+000  1.7897665983261390e-001  0.0000000000000000e+000  0.0000000000000000e+000  7.3369664331397633e-002 -2.1226186382801765e-001  0.0000000000000000e+000  0.0000000000000000e+000  0.0000000000000000e+000  0.0000000000000000e+000  0.0000000000000000e+000  0.0000000000000000e+000  0.0000000000000000e+000  0.0000000000000000e+000  0.0000000000000000e+000  0.0000000000000000e+000 -2.9392209795230249e-002 -8.4381980479575180e-001  0.0000000000000000e+000 -5.1392774297262245e-001  0.0000000000000000e+000  0.0000000000000000e+000  0.0000000000000000e+000  0.0000000000000000e+000  4.0441161615029109e-001  5.9647001559273904e-001  0.0000000000000000e+000  0.0000000000000000e+000  0.0000000000000000e+000 -1.1098785986363448e-001
