# Supplementary material for: An adaptive dimension differential evolution algorithm based on ranking scheme for global optimization
Source: PeerJ Comput Sci. 2022 Jun 17;8:e1007. doi: 10.7717/peerj-cs.1007 (PMC9299288; doi:10.7717/peerj-cs.1007)
Supplement: Supplemental Information 1 [file peerj-cs-08-1007-s001.zip › code/input_data/M_19_D50.txt]

  2.1137635991902917e-001  0.0000000000000000e+000  0.0000000000000000e+000  0.0000000000000000e+000  2.7084122993328164e-001  2.4661801967379327e-002  0.0000000000000000e+000  0.0000000000000000e+000  0.0000000000000000e+000  6.2886002933955831e-001  2.2755468714367855e-001 -3.3367849074279465e-001  0.0000000000000000e+000  0.0000000000000000e+000  0.0000000000000000e+000  0.0000000000000000e+000  0.0000000000000000e+000  0.0000000000000000e+000  0.0000000000000000e+000  0.0000000000000000e+000 -4.4271554707315003e-001  4.7380404580515963e-002  0.0000000000000000e+000  0.0000000000000000e+000  0.0000000000000000e+000  0.0000000000000000e+000  0.0000000000000000e+000  0.0000000000000000e+000  0.0000000000000000e+000  4.2810267912455074e-001  0.0000000000000000e+000  0.0000000000000000e+000 -5.0302317293908283e-001  0.0000000000000000e+000  0.0000000000000000e+000  1.5396657729626984e-001 -7.9457080272765845e-001  0.0000000000000000e+000 -1.0156478440037094e-001  0.0000000000000000e+000  0.0000000000000000e+000  0.0000000000000000e+000  0.0000000000000000e+000  0.0000000000000000e+000  0.0000000000000000e+000  0.0000000000000000e+000 -6.1214280914829033e-001  4.0573151704396682e-003  0.0000000000000000e+000  0.0000000000000000e+000
  0.0000000000000000e+000 -1.9581968050457038e-001  1.9135945335706961e-001  1.5070741616099020e-001  0.0000000000000000e+000  0.0000000000000000e+000 -7.6958214722503193e-001  0.0000000000000000e+000  0.0000000000000000e+000  0.0000000000000000e+000  0.0000000000000000e+000  0.0000000000000000e+000  0.0000000000000000e+000  8.5670089275605932e-002  0.0000000000000000e+000  0.0000000000000000e+000  0.0000000000000000e+000 -7.4346027286800553e-001  5.4524705826855424e-001  0.0000000000000000e+000  0.0000000000000000e+000  0.0000000000000000e+000  1.3525581102945661e-002  0.0000000000000000e+000  0.0000000000000000e+000  0.0000000000000000e+000  0.0000000000000000e+000  0.0000000000000000e+000  0.0000000000000000e+000  0.0000000000000000e+000  0.0000000000000000e+000  5.5524877967860410e-002  0.0000000000000000e+000  0.0000000000000000e+000  0.0000000000000000e+000  0.0000000000000000e+000  0.0000000000000000e+000  0.0000000000000000e+000  0.0000000000000000e+000  0.0000000000000000e+000  0.0000000000000000e+000  0.0000000000000000e+000  0.0000000000000000e+000  0.0000000000000000e+000  0.0000000000000000e+000  0.0000000000000000e+000  0.0000000000000000e+000  0.0000000000000000e+000  0.0000000000000000e+000 -1.7250091780785159e-001
  0.0000000000000000e+000  1.1266445990912360e-001  7.5361507479370826e-001 -2.2186973168242413e-001  0.0000000000000000e+000  0.0000000000000000e+000 -4.0011357335950737e-001  0.0000000000000000e+000  0.0000000000000000e+000  0.0000000000000000e+000  0.0000000000000000e+000  0.0000000000000000e+000  0.0000000000000000e+000 -2.6783452741056146e-001  0.0000000000000000e+000  0.0000000000000000e+000  0.0000000000000000e+000  3.4423886017396144e-001 -3.9421249321678076e-001  0.0000000000000000e+000  0.0000000000000000e+000  0.0000000000000000e+000 -2.5643403732372827e-001  0.0000000000000000e+000  0.0000000000000000e+000  0.0000000000000000e+000  0.0000000000000000e+000  0.0000000000000000e+000  0.0000000000000000e+000  0.0000000000000000e+000  0.0000000000000000e+000  4.0566531132633331e-002  0.0000000000000000e+000  0.0000000000000000e+000  0.0000000000000000e+000  0.0000000000000000e+000  0.0000000000000000e+000  0.0000000000000000e+000  0.0000000000000000e+000  0.0000000000000000e+000  0.0000000000000000e+000  0.0000000000000000e+000  0.0000000000000000e+000  0.0000000000000000e+000  0.0000000000000000e+000  0.0000000000000000e+000  0.0000000000000000e+000  0.0000000000000000e+000  0.0000000000000000e+000 -1.0039860197095425e+000
  0.0000000000000000e+000 -3.1478345777828609e-001 -6.6760332272043121e-001  8.6394657661304586e-001  0.0000000000000000e+000  0.0000000000000000e+000 -2.3968265894322136e-001  0.0000000000000000e+000  0.0000000000000000e+000  0.0000000000000000e+000  0.0000000000000000e+000  0.0000000000000000e+000  0.0000000000000000e+000 -6.7736376185168368e-002  0.0000000000000000e+000  0.0000000000000000e+000  0.0000000000000000e+000  4.2294370902248396e-001  4.4899156766166554e-001  0.0000000000000000e+000  0.0000000000000000e+000  0.0000000000000000e+000 -8.1089698767013796e-001  0.0000000000000000e+000  0.0000000000000000e+000  0.0000000000000000e+000  0.0000000000000000e+000  0.0000000000000000e+000  0.0000000000000000e+000  0.0000000000000000e+000  0.0000000000000000e+000 -1.0102185777905742e-001  0.0000000000000000e+000  0.0000000000000000e+000  0.0000000000000000e+000  0.0000000000000000e+000  0.0000000000000000e+000  0.0000000000000000e+000  0.0000000000000000e+000  0.0000000000000000e+000  0.0000000000000000e+000  0.0000000000000000e+000  0.0000000000000000e+000  0.0000000000000000e+000  0.0000000000000000e+000  0.0000000000000000e+000  0.0000000000000000e+000  0.0000000000000000e+000  0.0000000000000000e+000 -3.2329013473078744e-001
 -2.0995038414368408e-001  0.0000000000000000e+000  0.0000000000000000e+000  0.0000000000000000e+000 -1.2246790824131634e-001  7.0025097334121811e-001  0.0000000000000000e+000  0.0000000000000000e+000  0.0000000000000000e+000 -2.2101574526485723e-001 -5.5043782759465931e-001  2.7305223714151700e-001  0.0000000000000000e+000  0.0000000000000000e+000  0.0000000000000000e+000  0.0000000000000000e+000  0.0000000000000000e+000  0.0000000000000000e+000  0.0000000000000000e+000  0.0000000000000000e+000 -7.8703639317904983e-001  7.6900854285935616e-001  0.0000000000000000e+000  0.0000000000000000e+000  0.0000000000000000e+000  0.0000000000000000e+000  0.0000000000000000e+000  0.0000000000000000e+000  0.0000000000000000e+000 -1.7209422762602214e-001  0.0000000000000000e+000  0.0000000000000000e+000 -2.8395755873853235e-001  0.0000000000000000e+000  0.0000000000000000e+000 -2.2369504934671366e-004  7.1695181739631730e-001  0.0000000000000000e+000  5.2739309652390598e-001  0.0000000000000000e+000  0.0000000000000000e+000  0.0000000000000000e+000  0.0000000000000000e+000  0.0000000000000000e+000  0.0000000000000000e+000  0.0000000000000000e+000 -1.5126390204733800e-001 -3.2342753303022531e-001  0.0000000000000000e+000  0.0000000000000000e+000
 -1.3272025170890028e-001  0.0000000000000000e+000  0.0000000000000000e+000  0.0000000000000000e+000 -2.8607883685186120e-001 -1.0954329032256654e-001  0.0000000000000000e+000  0.0000000000000000e+000  0.0000000000000000e+000 -1.0401194985711164e+000  5.5762128090403873e-003  1.7714327354597265e-001  0.0000000000000000e+000  0.0000000000000000e+000  0.0000000000000000e+000  0.0000000000000000e+000  0.0000000000000000e+000  0.0000000000000000e+000  0.0000000000000000e+000  0.0000000000000000e+000  2.1996923090525264e-001 -2.2980927334758780e-001  0.0000000000000000e+000  0.0000000000000000e+000  0.0000000000000000e+000  0.0000000000000000e+000  0.0000000000000000e+000  0.0000000000000000e+000  0.0000000000000000e+000 -4.2848998865038290e-001  0.0000000000000000e+000  0.0000000000000000e+000 -3.9836110516342971e-001  0.0000000000000000e+000  0.0000000000000000e+000  1.6592834772344127e-002 -8.0713995977492903e-001  0.0000000000000000e+000  3.8200894043286687e-001  0.0000000000000000e+000  0.0000000000000000e+000  0.0000000000000000e+000  0.0000000000000000e+000  0.0000000000000000e+000  0.0000000000000000e+000  0.0000000000000000e+000  1.8858849903401365e-001 -8.8794408441092421e-001  0.0000000000000000e+000  0.0000000000000000e+000
  0.0000000000000000e+000  5.6742391527213484e-002  1.3454290587268139e-001 -3.3797479601957076e-001  0.0000000000000000e+000  0.0000000000000000e+000  4.3382646955598131e-001  0.0000000000000000e+000  0.0000000000000000e+000  0.0000000000000000e+000  0.0000000000000000e+000  0.0000000000000000e+000  0.0000000000000000e+000 -1.0540194423160538e+000  0.0000000000000000e+000  0.0000000000000000e+000  0.0000000000000000e+000 -8.8835652267351975e-002  5.1203474217172640e-002  0.0000000000000000e+000  0.0000000000000000e+000  0.0000000000000000e+000 -3.3205425515430459e-002  0.0000000000000000e+000  0.0000000000000000e+000  0.0000000000000000e+000  0.0000000000000000e+000  0.0000000000000000e+000  0.0000000000000000e+000  0.0000000000000000e+000  0.0000000000000000e+000 -4.0312809652968462e-001  0.0000000000000000e+000  0.0000000000000000e+000  0.0000000000000000e+000  0.0000000000000000e+000  0.0000000000000000e+000  0.0000000000000000e+000  0.0000000000000000e+000  0.0000000000000000e+000  0.0000000000000000e+000  0.0000000000000000e+000  0.0000000000000000e+000  0.0000000000000000e+000  0.0000000000000000e+000  0.0000000000000000e+000  0.0000000000000000e+000  0.0000000000000000e+000  0.0000000000000000e+000  7.0012140957452351e-001
  0.0000000000000000e+000  0.0000000000000000e+000  0.0000000000000000e+000  0.0000000000000000e+000  0.0000000000000000e+000  0.0000000000000000e+000  0.0000000000000000e+000 -3.6934582285794620e-001  0.0000000000000000e+000  0.0000000000000000e+000  0.0000000000000000e+000  0.0000000000000000e+000  1.2788273652221063e-001  0.0000000000000000e+000  0.0000000000000000e+000  0.0000000000000000e+000  0.0000000000000000e+000  0.0000000000000000e+000  0.0000000000000000e+000  9.5723063749289850e-002  0.0000000000000000e+000  0.0000000000000000e+000  0.0000000000000000e+000  0.0000000000000000e+000  0.0000000000000000e+000  0.0000000000000000e+000  0.0000000000000000e+000  1.0767089646126553e-001  0.0000000000000000e+000  0.0000000000000000e+000  3.2010067846207946e-001  0.0000000000000000e+000  0.0000000000000000e+000  1.5925185545996895e-001  0.0000000000000000e+000  0.0000000000000000e+000  0.0000000000000000e+000  0.0000000000000000e+000  0.0000000000000000e+000 -5.3069069302195127e-001  0.0000000000000000e+000 -1.0048504907393632e-001  0.0000000000000000e+000  6.2563572500792686e-001  0.0000000000000000e+000  0.0000000000000000e+000  0.0000000000000000e+000  0.0000000000000000e+000 -1.2449187517916126e-001  0.0000000000000000e+000
  0.0000000000000000e+000  0.0000000000000000e+000  0.0000000000000000e+000  0.0000000000000000e+000  0.0000000000000000e+000  0.0000000000000000e+000  0.0000000000000000e+000  0.0000000000000000e+000  2.8266565441174718e-001  0.0000000000000000e+000  0.0000000000000000e+000  0.0000000000000000e+000  0.0000000000000000e+000  0.0000000000000000e+000  2.0719273563595825e-001 -2.4180782945683554e-001  3.3769821614065987e-001  0.0000000000000000e+000  0.0000000000000000e+000  0.0000000000000000e+000  0.0000000000000000e+000  0.0000000000000000e+000  0.0000000000000000e+000 -1.8803243362165545e-001 -5.9190542572501714e-001  1.6307534662696604e-001  2.5949779932649819e-001  0.0000000000000000e+000 -2.5351933476579730e-001  0.0000000000000000e+000  0.0000000000000000e+000  0.0000000000000000e+000  0.0000000000000000e+000  0.0000000000000000e+000 -7.0201457193600963e-002  0.0000000000000000e+000  0.0000000000000000e+000  9.2216201520870095e-002  0.0000000000000000e+000  0.0000000000000000e+000  3.2629230533781384e-001  0.0000000000000000e+000 -1.6160610494105770e-001  0.0000000000000000e+000  9.3939520258788725e-002  7.6859093520477373e-002  0.0000000000000000e+000  0.0000000000000000e+000  0.0000000000000000e+000  0.0000000000000000e+000
  1.4207069577382178e-001  0.0000000000000000e+000  0.0000000000000000e+000  0.0000000000000000e+000  7.5771520670139181e-001  8.6736118383694966e-003  0.0000000000000000e+000  0.0000000000000000e+000  0.0000000000000000e+000 -4.9277579697768248e-002  2.7248782014627498e-001 -2.2398481358894784e-001  0.0000000000000000e+000  0.0000000000000000e+000  0.0000000000000000e+000  0.0000000000000000e+000  0.0000000000000000e+000  0.0000000000000000e+000  0.0000000000000000e+000  0.0000000000000000e+000  3.0586410748759985e-001  9.4568612465279311e-002  0.0000000000000000e+000  0.0000000000000000e+000  0.0000000000000000e+000  0.0000000000000000e+000  0.0000000000000000e+000  0.0000000000000000e+000  0.0000000000000000e+000 -2.4509745282043624e-002  0.0000000000000000e+000  0.0000000000000000e+000 -1.0338528458607361e-001  0.0000000000000000e+000  0.0000000000000000e+000 -4.5572210870354718e-001  3.6456721024737498e-001  0.0000000000000000e+000 -9.2889264443025699e-002  0.0000000000000000e+000  0.0000000000000000e+000  0.0000000000000000e+000  0.0000000000000000e+000  0.0000000000000000e+000  0.0000000000000000e+000  0.0000000000000000e+000 -3.8612763176598830e-001 -5.1188916583059207e-001  0.0000000000000000e+000  0.0000000000000000e+000
  2.7961671195610399e-001  0.0000000000000000e+000  0.0000000000000000e+000  0.0000000000000000e+000  1.2620963721266393e-001  1.5857160472087803e-001  0.0000000000000000e+000  0.0000000000000000e+000  0.0000000000000000e+000 -2.3985230414120159e-001  5.2170010044549783e-002 -2.0780708067520864e-001  0.0000000000000000e+000  0.0000000000000000e+000  0.0000000000000000e+000  0.0000000000000000e+000  0.0000000000000000e+000  0.0000000000000000e+000  0.0000000000000000e+000  0.0000000000000000e+000 -6.8687814625174232e-002 -1.6760375177380990e-001  0.0000000000000000e+000  0.0000000000000000e+000  0.0000000000000000e+000  0.0000000000000000e+000  0.0000000000000000e+000  0.0000000000000000e+000  0.0000000000000000e+000 -1.9127220569121237e-001  0.0000000000000000e+000  0.0000000000000000e+000  5.4237353721219106e-001  0.0000000000000000e+000  0.0000000000000000e+000  9.4823406550255585e-001  2.4896160736482600e-001  0.0000000000000000e+000 -1.8536564229688160e-001  0.0000000000000000e+000  0.0000000000000000e+000  0.0000000000000000e+000  0.0000000000000000e+000  0.0000000000000000e+000  0.0000000000000000e+000  0.0000000000000000e+000 -4.5488612866983585e-001 -5.5701776930012721e-002  0.0000000000000000e+000  0.0000000000000000e+000
 -1.1998359064478900e-001  0.0000000000000000e+000  0.0000000000000000e+000  0.0000000000000000e+000  1.6654216372234920e-001 -8.8410388575072241e-001  0.0000000000000000e+000  0.0000000000000000e+000  0.0000000000000000e+000 -2.2331109254499770e-001 -1.7941418722315514e-001 -4.4857606421713880e-002  0.0000000000000000e+000  0.0000000000000000e+000  0.0000000000000000e+000  0.0000000000000000e+000  0.0000000000000000e+000  0.0000000000000000e+000  0.0000000000000000e+000  0.0000000000000000e+000  3.5529338111045417e-001  2.4376556708400943e-002  0.0000000000000000e+000  0.0000000000000000e+000  0.0000000000000000e+000  0.0000000000000000e+000  0.0000000000000000e+000  0.0000000000000000e+000  0.0000000000000000e+000  4.0178877985832206e-001  0.0000000000000000e+000  0.0000000000000000e+000 -1.1388922402523416e-001  0.0000000000000000e+000  0.0000000000000000e+000  3.3667598951670574e-001  1.5330961356350947e-001  0.0000000000000000e+000  8.0925860160342244e-001  0.0000000000000000e+000  0.0000000000000000e+000  0.0000000000000000e+000  0.0000000000000000e+000  0.0000000000000000e+000  0.0000000000000000e+000  0.0000000000000000e+000 -6.8122712122888607e-001  4.4943071699280546e-001  0.0000000000000000e+000  0.0000000000000000e+000
  0.0000000000000000e+000  0.0000000000000000e+000  0.0000000000000000e+000  0.0000000000000000e+000  0.0000000000000000e+000  0.0000000000000000e+000  0.0000000000000000e+000  1.9616741666256138e-001  0.0000000000000000e+000  0.0000000000000000e+000  0.0000000000000000e+000  0.0000000000000000e+000  9.2512329058936388e-002  0.0000000000000000e+000  0.0000000000000000e+000  0.0000000000000000e+000  0.0000000000000000e+000  0.0000000000000000e+000  0.0000000000000000e+000  1.3170203342191514e-001  0.0000000000000000e+000  0.0000000000000000e+000  0.0000000000000000e+000  0.0000000000000000e+000  0.0000000000000000e+000  0.0000000000000000e+000  0.0000000000000000e+000  4.4819653772328721e-001  0.0000000000000000e+000  0.0000000000000000e+000 -8.1188304267366035e-002  0.0000000000000000e+000  0.0000000000000000e+000  3.5498980198423215e-002  0.0000000000000000e+000  0.0000000000000000e+000  0.0000000000000000e+000  0.0000000000000000e+000  0.0000000000000000e+000  5.5333834644843621e-002  0.0000000000000000e+000  5.6958195173074133e-001  0.0000000000000000e+000  4.5101980213567074e-002  0.0000000000000000e+000  0.0000000000000000e+000  0.0000000000000000e+000  0.0000000000000000e+000 -6.3036728311310075e-001  0.0000000000000000e+000
  0.0000000000000000e+000 -9.6082598752992271e-002  1.5402132256592810e-001  3.2381040422825136e-001  0.0000000000000000e+000  0.0000000000000000e+000  6.4033459212537858e-001  0.0000000000000000e+000  0.0000000000000000e+000  0.0000000000000000e+000  0.0000000000000000e+000  0.0000000000000000e+000  0.0000000000000000e+000  2.4354372334306951e-001  0.0000000000000000e+000  0.0000000000000000e+000  0.0000000000000000e+000 -8.1626828822421105e-001 -5.1843324030350302e-001  0.0000000000000000e+000  0.0000000000000000e+000  0.0000000000000000e+000 -3.9417943843843173e-001  0.0000000000000000e+000  0.0000000000000000e+000  0.0000000000000000e+000  0.0000000000000000e+000  0.0000000000000000e+000  0.0000000000000000e+000  0.0000000000000000e+000  0.0000000000000000e+000 -7.4330115170294575e-001  0.0000000000000000e+000  0.0000000000000000e+000  0.0000000000000000e+000  0.0000000000000000e+000  0.0000000000000000e+000  0.0000000000000000e+000  0.0000000000000000e+000  0.0000000000000000e+000  0.0000000000000000e+000  0.0000000000000000e+000  0.0000000000000000e+000  0.0000000000000000e+000  0.0000000000000000e+000  0.0000000000000000e+000  0.0000000000000000e+000  0.0000000000000000e+000  0.0000000000000000e+000 -6.9828621808725866e-001
  0.0000000000000000e+000  0.0000000000000000e+000  0.0000000000000000e+000  0.0000000000000000e+000  0.0000000000000000e+000  0.0000000000000000e+000  0.0000000000000000e+000  0.0000000000000000e+000  7.5498956234693132e-002  0.0000000000000000e+000  0.0000000000000000e+000  0.0000000000000000e+000  0.0000000000000000e+000  0.0000000000000000e+000 -2.5322375163723126e-001 -2.6621039859653883e-001  1.2901933604103352e-001  0.0000000000000000e+000  0.0000000000000000e+000  0.0000000000000000e+000  0.0000000000000000e+000  0.0000000000000000e+000  0.0000000000000000e+000 -4.4394000068430806e-002  2.2949788358873652e-001  2.5208836107421190e-001  1.2027833009211274e-001  0.0000000000000000e+000 -5.1845024435136090e-002  0.0000000000000000e+000  0.0000000000000000e+000  0.0000000000000000e+000  0.0000000000000000e+000  0.0000000000000000e+000  2.8373221626905237e-001  0.0000000000000000e+000  0.0000000000000000e+000  6.7512558393813749e-001  0.0000000000000000e+000  0.0000000000000000e+000 -1.4133609653364410e-001  0.0000000000000000e+000  2.8775114577720390e-001  0.0000000000000000e+000 -4.5546223721245338e-002  2.5723655602976542e-001  0.0000000000000000e+000  0.0000000000000000e+000  0.0000000000000000e+000  0.0000000000000000e+000
  0.0000000000000000e+000  0.0000000000000000e+000  0.0000000000000000e+000  0.0000000000000000e+000  0.0000000000000000e+000  0.0000000000000000e+000  0.0000000000000000e+000  0.0000000000000000e+000  2.3112650541160996e-002  0.0000000000000000e+000  0.0000000000000000e+000  0.0000000000000000e+000  0.0000000000000000e+000  0.0000000000000000e+000 -1.3278776700216366e-001  8.8029031191801277e-002 -4.8046465030895470e-002  0.0000000000000000e+000  0.0000000000000000e+000  0.0000000000000000e+000  0.0000000000000000e+000  0.0000000000000000e+000  0.0000000000000000e+000 -9.6426996983541111e-002 -3.2998093985833937e-001 -3.7540689199229427e-001 -1.4004381347904993e-001  0.0000000000000000e+000 -2.3213014706423415e-001  0.0000000000000000e+000  0.0000000000000000e+000  0.0000000000000000e+000  0.0000000000000000e+000  0.0000000000000000e+000 -1.9074867141912658e-001  0.0000000000000000e+000  0.0000000000000000e+000  1.1504286918158958e-002  0.0000000000000000e+000  0.0000000000000000e+000 -5.5594597355246089e-001  0.0000000000000000e+000  1.6549455876961272e-002  0.0000000000000000e+000  1.4021369755494964e-001  5.2310223675311462e-001  0.0000000000000000e+000  0.0000000000000000e+000  0.0000000000000000e+000  0.0000000000000000e+000
  0.0000000000000000e+000  0.0000000000000000e+000  0.0000000000000000e+000  0.0000000000000000e+000  0.0000000000000000e+000  0.0000000000000000e+000  0.0000000000000000e+000  0.0000000000000000e+000  6.1271543140503648e-002  0.0000000000000000e+000  0.0000000000000000e+000  0.0000000000000000e+000  0.0000000000000000e+000  0.0000000000000000e+000  1.7638939616017335e-001 -8.8202231538520137e-002 -3.9065261201376544e-001  0.0000000000000000e+000  0.0000000000000000e+000  0.0000000000000000e+000  0.0000000000000000e+000  0.0000000000000000e+000  0.0000000000000000e+000  2.9680756240679881e-002  9.0558833612410614e-002 -2.1258163433280827e-001 -5.9476687708098837e-002  0.0000000000000000e+000 -6.4610323839471928e-001  0.0000000000000000e+000  0.0000000000000000e+000  0.0000000000000000e+000  0.0000000000000000e+000  0.0000000000000000e+000 -6.2344239007654609e-002  0.0000000000000000e+000  0.0000000000000000e+000  2.7902262549601486e-001  0.0000000000000000e+000  0.0000000000000000e+000  1.1940521192473526e-002  0.0000000000000000e+000  1.0132400401798042e-001  0.0000000000000000e+000  1.9952745147206163e-001 -4.4443564962939563e-001  0.0000000000000000e+000  0.0000000000000000e+000  0.0000000000000000e+000  0.0000000000000000e+000
  0.0000000000000000e+000  5.4486929079573088e-001 -1.8599364270564134e-002  2.3623559348529574e-001  0.0000000000000000e+000  0.0000000000000000e+000 -3.4066289495896640e-001  0.0000000000000000e+000  0.0000000000000000e+000  0.0000000000000000e+000  0.0000000000000000e+000  0.0000000000000000e+000  0.0000000000000000e+000 -1.8800376540919292e-001  0.0000000000000000e+000  0.0000000000000000e+000  0.0000000000000000e+000 -2.8675111772133777e-001 -7.8257576192319533e-001  0.0000000000000000e+000  0.0000000000000000e+000  0.0000000000000000e+000 -2.5421298920492785e-001  0.0000000000000000e+000  0.0000000000000000e+000  0.0000000000000000e+000  0.0000000000000000e+000  0.0000000000000000e+000  0.0000000000000000e+000  0.0000000000000000e+000  0.0000000000000000e+000  7.1029162778947708e-001  0.0000000000000000e+000  0.0000000000000000e+000  0.0000000000000000e+000  0.0000000000000000e+000  0.0000000000000000e+000  0.0000000000000000e+000  0.0000000000000000e+000  0.0000000000000000e+000  0.0000000000000000e+000  0.0000000000000000e+000  0.0000000000000000e+000  0.0000000000000000e+000  0.0000000000000000e+000  0.0000000000000000e+000  0.0000000000000000e+000  0.0000000000000000e+000  0.0000000000000000e+000  5.1986260237378434e-001
  0.0000000000000000e+000 -3.9298505975538950e-001  4.3675801149752690e-002 -7.6342559544077127e-001  0.0000000000000000e+000  0.0000000000000000e+000 -3.5200004073403018e-001  0.0000000000000000e+000  0.0000000000000000e+000  0.0000000000000000e+000  0.0000000000000000e+000  0.0000000000000000e+000  0.0000000000000000e+000  2.8367016964391623e-001  0.0000000000000000e+000  0.0000000000000000e+000  0.0000000000000000e+000 -3.2759345597927932e-002 -2.5371613812593913e-001  0.0000000000000000e+000  0.0000000000000000e+000  0.0000000000000000e+000 -6.9989586919563218e-001  0.0000000000000000e+000  0.0000000000000000e+000  0.0000000000000000e+000  0.0000000000000000e+000  0.0000000000000000e+000  0.0000000000000000e+000  0.0000000000000000e+000  0.0000000000000000e+000  6.1424363352773750e-002  0.0000000000000000e+000  0.0000000000000000e+000  0.0000000000000000e+000  0.0000000000000000e+000  0.0000000000000000e+000  0.0000000000000000e+000  0.0000000000000000e+000  0.0000000000000000e+000  0.0000000000000000e+000  0.0000000000000000e+000  0.0000000000000000e+000  0.0000000000000000e+000  0.0000000000000000e+000  0.0000000000000000e+000  0.0000000000000000e+000  0.0000000000000000e+000  0.0000000000000000e+000  1.3358824896882826e-001
  0.0000000000000000e+000  0.0000000000000000e+000  0.0000000000000000e+000  0.0000000000000000e+000  0.0000000000000000e+000  0.0000000000000000e+000  0.0000000000000000e+000 -1.7386683368938095e-002  0.0000000000000000e+000  0.0000000000000000e+000  0.0000000000000000e+000  0.0000000000000000e+000 -6.6190312077529545e-001  0.0000000000000000e+000  0.0000000000000000e+000  0.0000000000000000e+000  0.0000000000000000e+000  0.0000000000000000e+000  0.0000000000000000e+000  2.0190519739570661e-001  0.0000000000000000e+000  0.0000000000000000e+000  0.0000000000000000e+000  0.0000000000000000e+000  0.0000000000000000e+000  0.0000000000000000e+000  0.0000000000000000e+000  1.5447170609279595e-002  0.0000000000000000e+000  0.0000000000000000e+000  2.3295575880257846e-001  0.0000000000000000e+000  0.0000000000000000e+000  6.2327899675600845e-002  0.0000000000000000e+000  0.0000000000000000e+000  0.0000000000000000e+000  0.0000000000000000e+000  0.0000000000000000e+000  2.2323162190623622e-002  0.0000000000000000e+000 -4.3794741091424988e-001  0.0000000000000000e+000 -1.9114938816685034e-001  0.0000000000000000e+000  0.0000000000000000e+000  0.0000000000000000e+000  0.0000000000000000e+000 -4.8331163714897629e-001  0.0000000000000000e+000
  3.1546982273094237e-001  0.0000000000000000e+000  0.0000000000000000e+000  0.0000000000000000e+000  4.2863783620859597e-001  1.4025422256100084e-001  0.0000000000000000e+000  0.0000000000000000e+000  0.0000000000000000e+000  6.1731598304752167e-001  3.2218569436565814e-002  6.3240630707583323e-001  0.0000000000000000e+000  0.0000000000000000e+000  0.0000000000000000e+000  0.0000000000000000e+000  0.0000000000000000e+000  0.0000000000000000e+000  0.0000000000000000e+000  0.0000000000000000e+000 -1.7442158313360034e-001 -1.8471554093382805e-001  0.0000000000000000e+000  0.0000000000000000e+000  0.0000000000000000e+000  0.0000000000000000e+000  0.0000000000000000e+000  0.0000000000000000e+000  0.0000000000000000e+000  5.7621411669498446e-001  0.0000000000000000e+000  0.0000000000000000e+000  3.3696427718768335e-001  0.0000000000000000e+000  0.0000000000000000e+000  4.0869476732423721e-003 -3.8855630900994137e-001  0.0000000000000000e+000  5.6988081331262186e-001  0.0000000000000000e+000  0.0000000000000000e+000  0.0000000000000000e+000  0.0000000000000000e+000  0.0000000000000000e+000  0.0000000000000000e+000  0.0000000000000000e+000  4.0801406328864298e-001 -8.4768061587674082e-001  0.0000000000000000e+000  0.0000000000000000e+000
 -8.8472362653474990e-001  0.0000000000000000e+000  0.0000000000000000e+000  0.0000000000000000e+000  5.3119818971496802e-001  3.4908234457023313e-001  0.0000000000000000e+000  0.0000000000000000e+000  0.0000000000000000e+000 -4.9022242188213133e-001  2.9281610999189323e-001  3.2290893302923007e-001  0.0000000000000000e+000  0.0000000000000000e+000  0.0000000000000000e+000  0.0000000000000000e+000  0.0000000000000000e+000  0.0000000000000000e+000  0.0000000000000000e+000  0.0000000000000000e+000 -5.0042817493628389e-001 -4.5991469870651985e-001  0.0000000000000000e+000  0.0000000000000000e+000  0.0000000000000000e+000  0.0000000000000000e+000  0.0000000000000000e+000  0.0000000000000000e+000  0.0000000000000000e+000  4.8676134231697665e-001  0.0000000000000000e+000  0.0000000000000000e+000  3.5968506192784866e-001  0.0000000000000000e+000  0.0000000000000000e+000 -1.2981634283513258e-001  9.9535176705532108e-002  0.0000000000000000e+000 -3.3768301334675832e-001  0.0000000000000000e+000  0.0000000000000000e+000  0.0000000000000000e+000  0.0000000000000000e+000  0.0000000000000000e+000  0.0000000000000000e+000  0.0000000000000000e+000 -2.1502373438762545e-001  1.4483694339335001e-001  0.0000000000000000e+000  0.0000000000000000e+000
  0.0000000000000000e+000 -8.7350790743710438e-001  6.0549045334788221e-001  5.5744056627312155e-001  0.0000000000000000e+000  0.0000000000000000e+000 -3.0751292600682811e-001  0.0000000000000000e+000  0.0000000000000000e+000  0.0000000000000000e+000  0.0000000000000000e+000  0.0000000000000000e+000  0.0000000000000000e+000  4.0103637980768969e-001  0.0000000000000000e+000  0.0000000000000000e+000  0.0000000000000000e+000  2.7809369957594660e-001 -6.5713525304344966e-001  0.0000000000000000e+000  0.0000000000000000e+000  0.0000000000000000e+000  7.6774247500801041e-001  0.0000000000000000e+000  0.0000000000000000e+000  0.0000000000000000e+000  0.0000000000000000e+000  0.0000000000000000e+000  0.0000000000000000e+000  0.0000000000000000e+000  0.0000000000000000e+000 -2.7282688985927361e-001  0.0000000000000000e+000  0.0000000000000000e+000  0.0000000000000000e+000  0.0000000000000000e+000  0.0000000000000000e+000  0.0000000000000000e+000  0.0000000000000000e+000  0.0000000000000000e+000  0.0000000000000000e+000  0.0000000000000000e+000  0.0000000000000000e+000  0.0000000000000000e+000  0.0000000000000000e+000  0.0000000000000000e+000  0.0000000000000000e+000  0.0000000000000000e+000  0.0000000000000000e+000  3.7621720813641307e-001
  0.0000000000000000e+000  0.0000000000000000e+000  0.0000000000000000e+000  0.0000000000000000e+000  0.0000000000000000e+000  0.0000000000000000e+000  0.0000000000000000e+000  0.0000000000000000e+000 -2.3209923687978459e-002  0.0000000000000000e+000  0.0000000000000000e+000  0.0000000000000000e+000  0.0000000000000000e+000  0.0000000000000000e+000  4.6789097814706568e-002 -2.8872369536663806e-001 -4.8060039684594352e-001  0.0000000000000000e+000  0.0000000000000000e+000  0.0000000000000000e+000  0.0000000000000000e+000  0.0000000000000000e+000  0.0000000000000000e+000 -6.1904902019069152e-001  1.2395679361690173e-001  2.8852583015650701e-001 -2.0028958193192742e-001  0.0000000000000000e+000  7.2590475089937850e-002  0.0000000000000000e+000  0.0000000000000000e+000  0.0000000000000000e+000  0.0000000000000000e+000  0.0000000000000000e+000 -3.9358028135813440e-002  0.0000000000000000e+000  0.0000000000000000e+000 -1.8269527635152885e-001  0.0000000000000000e+000  0.0000000000000000e+000  1.3555070068973107e-001  0.0000000000000000e+000 -8.6329433649847929e-003  0.0000000000000000e+000  2.0403625500932621e-001  2.4639117210666953e-001  0.0000000000000000e+000  0.0000000000000000e+000  0.0000000000000000e+000  0.0000000000000000e+000
  0.0000000000000000e+000  0.0000000000000000e+000  0.0000000000000000e+000  0.0000000000000000e+000  0.0000000000000000e+000  0.0000000000000000e+000  0.0000000000000000e+000  0.0000000000000000e+000  1.2276228878528614e-001  0.0000000000000000e+000  0.0000000000000000e+000  0.0000000000000000e+000  0.0000000000000000e+000  0.0000000000000000e+000  4.4338075358665552e-001 -1.4560764436188306e-001  7.9482029951302588e-002  0.0000000000000000e+000  0.0000000000000000e+000  0.0000000000000000e+000  0.0000000000000000e+000  0.0000000000000000e+000  0.0000000000000000e+000 -2.9188161338992880e-001 -8.3919343392607385e-002  8.6718378616742489e-002 -1.2280861500575838e-001  0.0000000000000000e+000  1.5609742399848231e-001  0.0000000000000000e+000  0.0000000000000000e+000  0.0000000000000000e+000  0.0000000000000000e+000  0.0000000000000000e+000 -1.1014135124057663e-001  0.0000000000000000e+000  0.0000000000000000e+000  6.4573408565875123e-002  0.0000000000000000e+000  0.0000000000000000e+000 -4.9027371007500908e-001  0.0000000000000000e+000  1.1449363370948992e-001  0.0000000000000000e+000 -5.1288626560855421e-001 -2.9797300306025326e-001  0.0000000000000000e+000  0.0000000000000000e+000  0.0000000000000000e+000  0.0000000000000000e+000
  0.0000000000000000e+000  0.0000000000000000e+000  0.0000000000000000e+000  0.0000000000000000e+000  0.0000000000000000e+000  0.0000000000000000e+000  0.0000000000000000e+000  0.0000000000000000e+000  1.2916569621236532e-001  0.0000000000000000e+000  0.0000000000000000e+000  0.0000000000000000e+000  0.0000000000000000e+000  0.0000000000000000e+000  6.0061319392626045e-001 -1.8508070519469391e-001  2.0945445820084804e-001  0.0000000000000000e+000  0.0000000000000000e+000  0.0000000000000000e+000  0.0000000000000000e+000  0.0000000000000000e+000  0.0000000000000000e+000  1.3907584694867034e-001  2.9472430218546414e-001 -1.9843449376655203e-001  7.0627243942610510e-002  0.0000000000000000e+000  1.8469346380216570e-001  0.0000000000000000e+000  0.0000000000000000e+000  0.0000000000000000e+000  0.0000000000000000e+000  0.0000000000000000e+000  2.0705221006410165e-001  0.0000000000000000e+000  0.0000000000000000e+000 -7.7908328637179253e-002  0.0000000000000000e+000  0.0000000000000000e+000 -1.4129871140768421e-001  0.0000000000000000e+000  4.5787582210452323e-002  0.0000000000000000e+000  5.1458983673529346e-001  1.5481758868249007e-001  0.0000000000000000e+000  0.0000000000000000e+000  0.0000000000000000e+000  0.0000000000000000e+000
  0.0000000000000000e+000  0.0000000000000000e+000  0.0000000000000000e+000  0.0000000000000000e+000  0.0000000000000000e+000  0.0000000000000000e+000  0.0000000000000000e+000  0.0000000000000000e+000 -4.1888973403193946e-001  0.0000000000000000e+000  0.0000000000000000e+000  0.0000000000000000e+000  0.0000000000000000e+000  0.0000000000000000e+000 -1.6055884867114043e-001 -3.6188162066717655e-001  4.0599088972523034e-001  0.0000000000000000e+000  0.0000000000000000e+000  0.0000000000000000e+000  0.0000000000000000e+000  0.0000000000000000e+000  0.0000000000000000e+000 -2.4412191306493852e-001  9.2139796608986801e-003 -3.5163748526811162e-001 -1.2318450457148591e-001  0.0000000000000000e+000 -1.3622333005858170e-001  0.0000000000000000e+000  0.0000000000000000e+000  0.0000000000000000e+000  0.0000000000000000e+000  0.0000000000000000e+000  6.9339095914261573e-002  0.0000000000000000e+000  0.0000000000000000e+000 -2.4606391837932531e-001  0.0000000000000000e+000  0.0000000000000000e+000  1.5429054693553781e-001  0.0000000000000000e+000  4.2599071681549455e-001  0.0000000000000000e+000 -3.7192386905886346e-002 -1.1786641894336067e-001  0.0000000000000000e+000  0.0000000000000000e+000  0.0000000000000000e+000  0.0000000000000000e+000
  0.0000000000000000e+000  0.0000000000000000e+000  0.0000000000000000e+000  0.0000000000000000e+000  0.0000000000000000e+000  0.0000000000000000e+000  0.0000000000000000e+000 -6.4274860820077095e-001  0.0000000000000000e+000  0.0000000000000000e+000  0.0000000000000000e+000  0.0000000000000000e+000 -2.0323465565244636e-001  0.0000000000000000e+000  0.0000000000000000e+000  0.0000000000000000e+000  0.0000000000000000e+000  0.0000000000000000e+000  0.0000000000000000e+000  2.4348030116753588e-001  0.0000000000000000e+000  0.0000000000000000e+000  0.0000000000000000e+000  0.0000000000000000e+000  0.0000000000000000e+000  0.0000000000000000e+000  0.0000000000000000e+000 -2.9923925550893943e-001  0.0000000000000000e+000  0.0000000000000000e+000  2.1097362734135029e-003  0.0000000000000000e+000  0.0000000000000000e+000 -1.4415111489111024e-001  0.0000000000000000e+000  0.0000000000000000e+000  0.0000000000000000e+000  0.0000000000000000e+000  0.0000000000000000e+000 -1.2979685866043808e-001  0.0000000000000000e+000  5.1192262848326353e-001  0.0000000000000000e+000 -3.1018569187402389e-001  0.0000000000000000e+000  0.0000000000000000e+000  0.0000000000000000e+000  0.0000000000000000e+000  2.8843576016698087e-002  0.0000000000000000e+000
  0.0000000000000000e+000  0.0000000000000000e+000  0.0000000000000000e+000  0.0000000000000000e+000  0.0000000000000000e+000  0.0000000000000000e+000  0.0000000000000000e+000  0.0000000000000000e+000  3.3327747837916799e-001  0.0000000000000000e+000  0.0000000000000000e+000  0.0000000000000000e+000  0.0000000000000000e+000  0.0000000000000000e+000 -3.6297989594375607e-001  1.7739954658996419e-002  1.8664929920628801e-001  0.0000000000000000e+000  0.0000000000000000e+000  0.0000000000000000e+000  0.0000000000000000e+000  0.0000000000000000e+000  0.0000000000000000e+000 -1.0334313494178081e-001 -1.2207301366314345e-002  2.7260354719155983e-001 -8.1153009178194777e-002  0.0000000000000000e+000 -1.5665627277169222e-001  0.0000000000000000e+000  0.0000000000000000e+000  0.0000000000000000e+000  0.0000000000000000e+000  0.0000000000000000e+000  3.7016942246856943e-001  0.0000000000000000e+000  0.0000000000000000e+000 -3.5450385174518495e-001  0.0000000000000000e+000  0.0000000000000000e+000 -3.7350393169984436e-001  0.0000000000000000e+000 -7.9232738407456399e-002  0.0000000000000000e+000  2.8274661958650854e-001 -3.4252516597186083e-001  0.0000000000000000e+000  0.0000000000000000e+000  0.0000000000000000e+000  0.0000000000000000e+000
 -1.0186964437591948e+000  0.0000000000000000e+000  0.0000000000000000e+000  0.0000000000000000e+000  3.2294662997903140e-001 -7.0914629378879956e-001  0.0000000000000000e+000  0.0000000000000000e+000  0.0000000000000000e+000  2.6499315592238359e-001 -1.0784467854685688e-001 -1.8669045867435913e-001  0.0000000000000000e+000  0.0000000000000000e+000  0.0000000000000000e+000  0.0000000000000000e+000  0.0000000000000000e+000  0.0000000000000000e+000  0.0000000000000000e+000  0.0000000000000000e+000 -1.1972074951868095e-001  1.6538420781889229e-001  0.0000000000000000e+000  0.0000000000000000e+000  0.0000000000000000e+000  0.0000000000000000e+000  0.0000000000000000e+000  0.0000000000000000e+000  0.0000000000000000e+000 -2.8308726574369680e-001  0.0000000000000000e+000  0.0000000000000000e+000  1.1307142401744269e-001  0.0000000000000000e+000  0.0000000000000000e+000  3.8605474850052074e-001  8.3984651801250726e-002  0.0000000000000000e+000 -3.2470176853851507e-001  0.0000000000000000e+000  0.0000000000000000e+000  0.0000000000000000e+000  0.0000000000000000e+000  0.0000000000000000e+000  0.0000000000000000e+000  0.0000000000000000e+000  2.3424937911857258e-001 -2.9437919988148220e-001  0.0000000000000000e+000  0.0000000000000000e+000
  0.0000000000000000e+000  0.0000000000000000e+000  0.0000000000000000e+000  0.0000000000000000e+000  0.0000000000000000e+000  0.0000000000000000e+000  0.0000000000000000e+000 -4.5241188977459747e-002  0.0000000000000000e+000  0.0000000000000000e+000  0.0000000000000000e+000  0.0000000000000000e+000  4.4847938291255007e-001  0.0000000000000000e+000  0.0000000000000000e+000  0.0000000000000000e+000  0.0000000000000000e+000  0.0000000000000000e+000  0.0000000000000000e+000  1.8473257645028870e-001  0.0000000000000000e+000  0.0000000000000000e+000  0.0000000000000000e+000  0.0000000000000000e+000  0.0000000000000000e+000  0.0000000000000000e+000  0.0000000000000000e+000  2.7891066147989946e-001  0.0000000000000000e+000  0.0000000000000000e+000  1.6500287137324293e-001  0.0000000000000000e+000  0.0000000000000000e+000 -5.3023002444178791e-001  0.0000000000000000e+000  0.0000000000000000e+000  0.0000000000000000e+000  0.0000000000000000e+000  0.0000000000000000e+000 -2.8474526187770760e-001  0.0000000000000000e+000 -2.9343013906105148e-001  0.0000000000000000e+000 -4.4962829160926104e-001  0.0000000000000000e+000  0.0000000000000000e+000  0.0000000000000000e+000  0.0000000000000000e+000 -8.4768262725848975e-002  0.0000000000000000e+000
  0.0000000000000000e+000 -5.3038316735675839e-001 -8.2722930164509612e-001 -4.0484490929798145e-001  0.0000000000000000e+000  0.0000000000000000e+000 -7.3751651341745217e-001  0.0000000000000000e+000  0.0000000000000000e+000  0.0000000000000000e+000  0.0000000000000000e+000  0.0000000000000000e+000  0.0000000000000000e+000 -4.4882175852349437e-001  0.0000000000000000e+000  0.0000000000000000e+000  0.0000000000000000e+000 -1.6071416967172972e-001 -5.5375238195181642e-001  0.0000000000000000e+000  0.0000000000000000e+000  0.0000000000000000e+000  3.0564919066287499e-001  0.0000000000000000e+000  0.0000000000000000e+000  0.0000000000000000e+000  0.0000000000000000e+000  0.0000000000000000e+000  0.0000000000000000e+000  0.0000000000000000e+000  0.0000000000000000e+000  3.5641119282008327e-001  0.0000000000000000e+000  0.0000000000000000e+000  0.0000000000000000e+000  0.0000000000000000e+000  0.0000000000000000e+000  0.0000000000000000e+000  0.0000000000000000e+000  0.0000000000000000e+000  0.0000000000000000e+000  0.0000000000000000e+000  0.0000000000000000e+000  0.0000000000000000e+000  0.0000000000000000e+000  0.0000000000000000e+000  0.0000000000000000e+000  0.0000000000000000e+000  0.0000000000000000e+000 -5.4664613660579453e-001
 -1.7547110877631042e-002  0.0000000000000000e+000  0.0000000000000000e+000  0.0000000000000000e+000  2.3810613583195886e-001 -2.2429265409364366e-001  0.0000000000000000e+000  0.0000000000000000e+000  0.0000000000000000e+000 -2.2712791475556190e-001  3.8276715518261145e-001  1.4129326448719817e-001  0.0000000000000000e+000  0.0000000000000000e+000  0.0000000000000000e+000  0.0000000000000000e+000  0.0000000000000000e+000  0.0000000000000000e+000  0.0000000000000000e+000  0.0000000000000000e+000 -2.8570510123159126e-001 -4.4060409352639501e-001  0.0000000000000000e+000  0.0000000000000000e+000  0.0000000000000000e+000  0.0000000000000000e+000  0.0000000000000000e+000  0.0000000000000000e+000  0.0000000000000000e+000  3.2206020349023368e-001  0.0000000000000000e+000  0.0000000000000000e+000 -5.1748216826429128e-001  0.0000000000000000e+000  0.0000000000000000e+000  2.6611411075983471e-001  5.5949820214279866e-001  0.0000000000000000e+000 -5.2520496662074156e-001  0.0000000000000000e+000  0.0000000000000000e+000  0.0000000000000000e+000  0.0000000000000000e+000  0.0000000000000000e+000  0.0000000000000000e+000  0.0000000000000000e+000  6.1543822973433460e-001 -3.4627721571550300e-002  0.0000000000000000e+000  0.0000000000000000e+000
  0.0000000000000000e+000  0.0000000000000000e+000  0.0000000000000000e+000  0.0000000000000000e+000  0.0000000000000000e+000  0.0000000000000000e+000  0.0000000000000000e+000 -2.6253964847643796e-001  0.0000000000000000e+000  0.0000000000000000e+000  0.0000000000000000e+000  0.0000000000000000e+000  4.8630366911601264e-001  0.0000000000000000e+000  0.0000000000000000e+000  0.0000000000000000e+000  0.0000000000000000e+000  0.0000000000000000e+000  0.0000000000000000e+000  2.7928067765925030e-001  0.0000000000000000e+000  0.0000000000000000e+000  0.0000000000000000e+000  0.0000000000000000e+000  0.0000000000000000e+000  0.0000000000000000e+000  0.0000000000000000e+000 -3.6850759096548330e-001  0.0000000000000000e+000  0.0000000000000000e+000 -2.1810200682791273e-001  0.0000000000000000e+000  0.0000000000000000e+000  2.2884426317035050e-001  0.0000000000000000e+000  0.0000000000000000e+000  0.0000000000000000e+000  0.0000000000000000e+000  0.0000000000000000e+000  4.0198681932355479e-001  0.0000000000000000e+000 -2.7097734935107753e-001  0.0000000000000000e+000  4.1559113292600515e-002  0.0000000000000000e+000  0.0000000000000000e+000  0.0000000000000000e+000  0.0000000000000000e+000 -3.7960329823641276e-001  0.0000000000000000e+000
  0.0000000000000000e+000  0.0000000000000000e+000  0.0000000000000000e+000  0.0000000000000000e+000  0.0000000000000000e+000  0.0000000000000000e+000  0.0000000000000000e+000  0.0000000000000000e+000 -3.5398900310767373e-001  0.0000000000000000e+000  0.0000000000000000e+000  0.0000000000000000e+000  0.0000000000000000e+000  0.0000000000000000e+000  2.8219368128944944e-001  5.8408721338663283e-001  2.6453151325216251e-002  0.0000000000000000e+000  0.0000000000000000e+000  0.0000000000000000e+000  0.0000000000000000e+000  0.0000000000000000e+000  0.0000000000000000e+000 -2.8565754675638277e-001 -1.2252276315524072e-002  1.8551368687139974e-001  2.9532238786351811e-001  0.0000000000000000e+000 -2.7914179464063976e-001  0.0000000000000000e+000  0.0000000000000000e+000  0.0000000000000000e+000  0.0000000000000000e+000  0.0000000000000000e+000  3.5425550883005608e-001  0.0000000000000000e+000  0.0000000000000000e+000 -6.0073174667125688e-002  0.0000000000000000e+000  0.0000000000000000e+000 -3.9411468026184240e-002  0.0000000000000000e+000  1.6493680124755553e-001  0.0000000000000000e+000 -3.6804654024291429e-002  1.1261433584005666e-001  0.0000000000000000e+000  0.0000000000000000e+000  0.0000000000000000e+000  0.0000000000000000e+000
  1.3432147801032904e-001  0.0000000000000000e+000  0.0000000000000000e+000  0.0000000000000000e+000  1.4252846020052143e-001  1.2174231898685423e-001  0.0000000000000000e+000  0.0000000000000000e+000  0.0000000000000000e+000 -1.3850137017455424e-001 -1.2387474893808879e+000 -2.9705761031424871e-001  0.0000000000000000e+000  0.0000000000000000e+000  0.0000000000000000e+000  0.0000000000000000e+000  0.0000000000000000e+000  0.0000000000000000e+000  0.0000000000000000e+000  0.0000000000000000e+000 -7.6806889598182937e-002 -7.7566716256232449e-001  0.0000000000000000e+000  0.0000000000000000e+000  0.0000000000000000e+000  0.0000000000000000e+000  0.0000000000000000e+000  0.0000000000000000e+000  0.0000000000000000e+000 -3.5246084488640597e-002  0.0000000000000000e+000  0.0000000000000000e+000 -2.2232586237392554e-001  0.0000000000000000e+000  0.0000000000000000e+000 -1.7068116789458387e-001  2.6954080575126432e-001  0.0000000000000000e+000 -2.5556993962694320e-002  0.0000000000000000e+000  0.0000000000000000e+000  0.0000000000000000e+000  0.0000000000000000e+000  0.0000000000000000e+000  0.0000000000000000e+000  0.0000000000000000e+000 -5.7991452175798069e-002 -2.8315301054525926e-002  0.0000000000000000e+000  0.0000000000000000e+000
  3.1158338978392347e-001  0.0000000000000000e+000  0.0000000000000000e+000  0.0000000000000000e+000  5.0723924093371497e-001 -3.4348193794619963e-001  0.0000000000000000e+000  0.0000000000000000e+000  0.0000000000000000e+000 -2.3371017655880461e-001 -1.5275949928479671e-001  1.0185856122730959e+000  0.0000000000000000e+000  0.0000000000000000e+000  0.0000000000000000e+000  0.0000000000000000e+000  0.0000000000000000e+000  0.0000000000000000e+000  0.0000000000000000e+000  0.0000000000000000e+000 -4.3079725984048622e-001 -7.3267188310134776e-002  0.0000000000000000e+000  0.0000000000000000e+000  0.0000000000000000e+000  0.0000000000000000e+000  0.0000000000000000e+000  0.0000000000000000e+000  0.0000000000000000e+000 -7.1692085764332247e-001  0.0000000000000000e+000  0.0000000000000000e+000  1.0337440979239426e-001  0.0000000000000000e+000  0.0000000000000000e+000 -4.2887578378763141e-001 -4.1389475722049868e-001  0.0000000000000000e+000 -3.2552194479836888e-001  0.0000000000000000e+000  0.0000000000000000e+000  0.0000000000000000e+000  0.0000000000000000e+000  0.0000000000000000e+000  0.0000000000000000e+000  0.0000000000000000e+000 -2.2412596799735188e-001  5.9838650972608765e-001  0.0000000000000000e+000  0.0000000000000000e+000
  0.0000000000000000e+000  0.0000000000000000e+000  0.0000000000000000e+000  0.0000000000000000e+000  0.0000000000000000e+000  0.0000000000000000e+000  0.0000000000000000e+000  0.0000000000000000e+000 -8.6579981513815296e-002  0.0000000000000000e+000  0.0000000000000000e+000  0.0000000000000000e+000  0.0000000000000000e+000  0.0000000000000000e+000  4.1425958700394686e-002  2.3559198649180846e-001  3.9662098846491284e-001  0.0000000000000000e+000  0.0000000000000000e+000  0.0000000000000000e+000  0.0000000000000000e+000  0.0000000000000000e+000  0.0000000000000000e+000 -1.1697328948477383e-002  2.3367534094581230e-001  3.9330502084537688e-001 -2.9700471271402845e-001  0.0000000000000000e+000 -1.3728045547705053e-001  0.0000000000000000e+000  0.0000000000000000e+000  0.0000000000000000e+000  0.0000000000000000e+000  0.0000000000000000e+000 -6.1235168194758927e-001  0.0000000000000000e+000  0.0000000000000000e+000  8.7753606207114435e-002  0.0000000000000000e+000  0.0000000000000000e+000 -1.1009854885435891e-002  0.0000000000000000e+000  1.0946506471960016e-001  0.0000000000000000e+000  2.5803193978832761e-001 -1.1352197919794018e-002  0.0000000000000000e+000  0.0000000000000000e+000  0.0000000000000000e+000  0.0000000000000000e+000
 -9.4163907296001853e-002  0.0000000000000000e+000  0.0000000000000000e+000  0.0000000000000000e+000  4.5426952868683196e-001  7.2426692158463379e-001  0.0000000000000000e+000  0.0000000000000000e+000  0.0000000000000000e+000  3.7178954559910660e-001  3.6890651230283494e-001  8.9161150401915606e-003  0.0000000000000000e+000  0.0000000000000000e+000  0.0000000000000000e+000  0.0000000000000000e+000  0.0000000000000000e+000  0.0000000000000000e+000  0.0000000000000000e+000  0.0000000000000000e+000  1.8395842085378433e-001 -4.4721835683779110e-001  0.0000000000000000e+000  0.0000000000000000e+000  0.0000000000000000e+000  0.0000000000000000e+000  0.0000000000000000e+000  0.0000000000000000e+000  0.0000000000000000e+000 -6.3208908168305222e-001  0.0000000000000000e+000  0.0000000000000000e+000 -4.9214540637137028e-001  0.0000000000000000e+000  0.0000000000000000e+000  5.5780522076594941e-001  1.8770000074429277e-001  0.0000000000000000e+000  4.8490838538640252e-001  0.0000000000000000e+000  0.0000000000000000e+000  0.0000000000000000e+000  0.0000000000000000e+000  0.0000000000000000e+000  0.0000000000000000e+000  0.0000000000000000e+000 -3.3593958858353049e-002  2.2121266205824353e-001  0.0000000000000000e+000  0.0000000000000000e+000
  0.0000000000000000e+000  0.0000000000000000e+000  0.0000000000000000e+000  0.0000000000000000e+000  0.0000000000000000e+000  0.0000000000000000e+000  0.0000000000000000e+000 -4.4830376573624253e-001  0.0000000000000000e+000  0.0000000000000000e+000  0.0000000000000000e+000  0.0000000000000000e+000  5.6231036677887800e-002  0.0000000000000000e+000  0.0000000000000000e+000  0.0000000000000000e+000  0.0000000000000000e+000  0.0000000000000000e+000  0.0000000000000000e+000 -1.8549753320019990e-001  0.0000000000000000e+000  0.0000000000000000e+000  0.0000000000000000e+000  0.0000000000000000e+000  0.0000000000000000e+000  0.0000000000000000e+000  0.0000000000000000e+000  5.6424560161075632e-001  0.0000000000000000e+000  0.0000000000000000e+000  2.8344815156542169e-001  0.0000000000000000e+000  0.0000000000000000e+000  3.3253496606990790e-001  0.0000000000000000e+000  0.0000000000000000e+000  0.0000000000000000e+000  0.0000000000000000e+000  0.0000000000000000e+000  4.2125490605701665e-001  0.0000000000000000e+000 -4.6896848673792749e-002  0.0000000000000000e+000 -1.8601090275781176e-001  0.0000000000000000e+000  0.0000000000000000e+000  0.0000000000000000e+000  0.0000000000000000e+000  1.9468422087577500e-001  0.0000000000000000e+000
  0.0000000000000000e+000  0.0000000000000000e+000  0.0000000000000000e+000  0.0000000000000000e+000  0.0000000000000000e+000  0.0000000000000000e+000  0.0000000000000000e+000  0.0000000000000000e+000  1.4864044318923486e-001  0.0000000000000000e+000  0.0000000000000000e+000  0.0000000000000000e+000  0.0000000000000000e+000  0.0000000000000000e+000 -8.1312132670664242e-002 -1.6338502083088585e-001 -1.4246423105151670e-001  0.0000000000000000e+000  0.0000000000000000e+000  0.0000000000000000e+000  0.0000000000000000e+000  0.0000000000000000e+000  0.0000000000000000e+000  1.3007232202581573e-001  1.6688883897721654e-001  1.1631452169041306e-001  6.6331836054697990e-001  0.0000000000000000e+000 -1.0776759546597320e-001  0.0000000000000000e+000  0.0000000000000000e+000  0.0000000000000000e+000  0.0000000000000000e+000  0.0000000000000000e+000 -3.6403784767510050e-001  0.0000000000000000e+000  0.0000000000000000e+000 -3.5892850382774344e-001  0.0000000000000000e+000  0.0000000000000000e+000 -1.3879510937698242e-001  0.0000000000000000e+000  3.5074200571619113e-001  0.0000000000000000e+000 -7.8881969084028725e-002  6.7373159352015849e-002  0.0000000000000000e+000  0.0000000000000000e+000  0.0000000000000000e+000  0.0000000000000000e+000
  0.0000000000000000e+000  0.0000000000000000e+000  0.0000000000000000e+000  0.0000000000000000e+000  0.0000000000000000e+000  0.0000000000000000e+000  0.0000000000000000e+000 -1.0954646711059887e-001  0.0000000000000000e+000  0.0000000000000000e+000  0.0000000000000000e+000  0.0000000000000000e+000  1.0999397144282913e-001  0.0000000000000000e+000  0.0000000000000000e+000  0.0000000000000000e+000  0.0000000000000000e+000  0.0000000000000000e+000  0.0000000000000000e+000 -7.6288264357825786e-001  0.0000000000000000e+000  0.0000000000000000e+000  0.0000000000000000e+000  0.0000000000000000e+000  0.0000000000000000e+000  0.0000000000000000e+000  0.0000000000000000e+000 -1.8351030776369698e-001  0.0000000000000000e+000  0.0000000000000000e+000 -6.4067259204322380e-002  0.0000000000000000e+000  0.0000000000000000e+000  2.0843008811910516e-001  0.0000000000000000e+000  0.0000000000000000e+000  0.0000000000000000e+000  0.0000000000000000e+000  0.0000000000000000e+000 -3.1296470489130934e-001  0.0000000000000000e+000 -1.9423008924219942e-002  0.0000000000000000e+000 -2.9819189219824549e-001  0.0000000000000000e+000  0.0000000000000000e+000  0.0000000000000000e+000  0.0000000000000000e+000 -3.5418167254942373e-001  0.0000000000000000e+000
  0.0000000000000000e+000  0.0000000000000000e+000  0.0000000000000000e+000  0.0000000000000000e+000  0.0000000000000000e+000  0.0000000000000000e+000  0.0000000000000000e+000  0.0000000000000000e+000  1.7753457535675760e-001  0.0000000000000000e+000  0.0000000000000000e+000  0.0000000000000000e+000  0.0000000000000000e+000  0.0000000000000000e+000  2.0926004263173068e-002  1.9142994599621557e-001 -1.9377508423099671e-001  0.0000000000000000e+000  0.0000000000000000e+000  0.0000000000000000e+000  0.0000000000000000e+000  0.0000000000000000e+000  0.0000000000000000e+000  1.3363431387996239e-001 -4.3089165096654042e-001  8.0354988427063290e-002 -1.7501295926443952e-001  0.0000000000000000e+000  3.0746044907677328e-001  0.0000000000000000e+000  0.0000000000000000e+000  0.0000000000000000e+000  0.0000000000000000e+000  0.0000000000000000e+000  4.7305251158950248e-002  0.0000000000000000e+000  0.0000000000000000e+000  3.9382895928710658e-002  0.0000000000000000e+000  0.0000000000000000e+000  1.1232838664289622e-001  0.0000000000000000e+000  6.9623097585120020e-001  0.0000000000000000e+000  2.1921677618472396e-001 -9.7494638029019018e-002  0.0000000000000000e+000  0.0000000000000000e+000  0.0000000000000000e+000  0.0000000000000000e+000
  0.0000000000000000e+000  0.0000000000000000e+000  0.0000000000000000e+000  0.0000000000000000e+000  0.0000000000000000e+000  0.0000000000000000e+000  0.0000000000000000e+000 -1.2548234392341050e-002  0.0000000000000000e+000  0.0000000000000000e+000  0.0000000000000000e+000  0.0000000000000000e+000 -5.1812060988596670e-002  0.0000000000000000e+000  0.0000000000000000e+000  0.0000000000000000e+000  0.0000000000000000e+000  0.0000000000000000e+000  0.0000000000000000e+000  2.8992618733849873e-001  0.0000000000000000e+000  0.0000000000000000e+000  0.0000000000000000e+000  0.0000000000000000e+000  0.0000000000000000e+000  0.0000000000000000e+000  0.0000000000000000e+000  2.6681541174631251e-001  0.0000000000000000e+000  0.0000000000000000e+000 -5.9710368375208811e-001  0.0000000000000000e+000  0.0000000000000000e+000  4.7249348635717492e-001  0.0000000000000000e+000  0.0000000000000000e+000  0.0000000000000000e+000  0.0000000000000000e+000  0.0000000000000000e+000 -4.0252261187017485e-001  0.0000000000000000e+000 -1.3446266991146022e-001  0.0000000000000000e+000 -2.3128591508808419e-001  0.0000000000000000e+000  0.0000000000000000e+000  0.0000000000000000e+000  0.0000000000000000e+000  1.6890723227513321e-001  0.0000000000000000e+000
  0.0000000000000000e+000  0.0000000000000000e+000  0.0000000000000000e+000  0.0000000000000000e+000  0.0000000000000000e+000  0.0000000000000000e+000  0.0000000000000000e+000  0.0000000000000000e+000  2.1130332513029648e-001  0.0000000000000000e+000  0.0000000000000000e+000  0.0000000000000000e+000  0.0000000000000000e+000  0.0000000000000000e+000 -1.9131212270929507e-001  2.8332025608441225e-001  8.6349363228895359e-002  0.0000000000000000e+000  0.0000000000000000e+000  0.0000000000000000e+000  0.0000000000000000e+000  0.0000000000000000e+000  0.0000000000000000e+000 -5.2249783210185996e-001  1.2963964032074093e-001 -3.9193384467779946e-001  3.1737841713510956e-001  0.0000000000000000e+000  3.1140334860099422e-001  0.0000000000000000e+000  0.0000000000000000e+000  0.0000000000000000e+000  0.0000000000000000e+000  0.0000000000000000e+000 -1.8020420581591379e-001  0.0000000000000000e+000  0.0000000000000000e+000  2.4188836462780144e-001  0.0000000000000000e+000  0.0000000000000000e+000  5.1817214429468364e-002  0.0000000000000000e+000 -3.8676762465463241e-002  0.0000000000000000e+000  1.9576504009002638e-001 -2.3751195433362399e-001  0.0000000000000000e+000  0.0000000000000000e+000  0.0000000000000000e+000  0.0000000000000000e+000
  0.0000000000000000e+000  0.0000000000000000e+000  0.0000000000000000e+000  0.0000000000000000e+000  0.0000000000000000e+000  0.0000000000000000e+000  0.0000000000000000e+000  0.0000000000000000e+000  6.0017512879510859e-001  0.0000000000000000e+000  0.0000000000000000e+000  0.0000000000000000e+000  0.0000000000000000e+000  0.0000000000000000e+000  4.6458037951502038e-002  2.1158804418178651e-001  1.0126747259643316e-001  0.0000000000000000e+000  0.0000000000000000e+000  0.0000000000000000e+000  0.0000000000000000e+000  0.0000000000000000e+000  0.0000000000000000e+000 -7.0298719272282303e-002  2.9207203490473865e-001 -1.8146407467504511e-001 -2.5752864116070268e-001  0.0000000000000000e+000 -2.3447154572775389e-001  0.0000000000000000e+000  0.0000000000000000e+000  0.0000000000000000e+000  0.0000000000000000e+000  0.0000000000000000e+000  9.0583547925617999e-002  0.0000000000000000e+000  0.0000000000000000e+000 -1.6636726939420327e-001  0.0000000000000000e+000  0.0000000000000000e+000  2.9339273255362330e-001  0.0000000000000000e+000  1.7051803248364386e-001  0.0000000000000000e+000 -3.4391526328001776e-001  2.6232596639960692e-001  0.0000000000000000e+000  0.0000000000000000e+000  0.0000000000000000e+000  0.0000000000000000e+000
 -3.5731687777086074e-001  0.0000000000000000e+000  0.0000000000000000e+000  0.0000000000000000e+000 -5.8017465145112479e-001 -4.3101051512344918e-001  0.0000000000000000e+000  0.0000000000000000e+000  0.0000000000000000e+000  2.9369647199129423e-001  5.4300605007268343e-001  3.0411905307616838e-001  0.0000000000000000e+000  0.0000000000000000e+000  0.0000000000000000e+000  0.0000000000000000e+000  0.0000000000000000e+000  0.0000000000000000e+000  0.0000000000000000e+000  0.0000000000000000e+000 -2.7091499318286588e-001 -6.4632540380436243e-001  0.0000000000000000e+000  0.0000000000000000e+000  0.0000000000000000e+000  0.0000000000000000e+000  0.0000000000000000e+000  0.0000000000000000e+000  0.0000000000000000e+000 -4.5346437710812193e-001  0.0000000000000000e+000  0.0000000000000000e+000 -1.9643435830353169e-002  0.0000000000000000e+000  0.0000000000000000e+000 -3.7485087302324743e-001  3.2573130307133541e-001  0.0000000000000000e+000  1.6473352395333341e-001  0.0000000000000000e+000  0.0000000000000000e+000  0.0000000000000000e+000  0.0000000000000000e+000  0.0000000000000000e+000  0.0000000000000000e+000  0.0000000000000000e+000 -3.0250149673021454e-001 -4.4529997887366918e-001  0.0000000000000000e+000  0.0000000000000000e+000
 -3.9119102784976927e-002  0.0000000000000000e+000  0.0000000000000000e+000  0.0000000000000000e+000  2.2402298691543771e-001 -3.9438785194449222e-001  0.0000000000000000e+000  0.0000000000000000e+000  0.0000000000000000e+000  2.4017541773543302e-002  3.2208151399317342e-001 -8.1344564547363141e-001  0.0000000000000000e+000  0.0000000000000000e+000  0.0000000000000000e+000  0.0000000000000000e+000  0.0000000000000000e+000  0.0000000000000000e+000  0.0000000000000000e+000  0.0000000000000000e+000 -4.0904017554473898e-001 -2.9736232396367729e-001  0.0000000000000000e+000  0.0000000000000000e+000  0.0000000000000000e+000  0.0000000000000000e+000  0.0000000000000000e+000  0.0000000000000000e+000  0.0000000000000000e+000 -1.8064562954048571e-001  0.0000000000000000e+000  0.0000000000000000e+000  2.9069932415461819e-001  0.0000000000000000e+000  0.0000000000000000e+000 -2.8728960705098439e-001 -4.4392819485299224e-002  0.0000000000000000e+000  6.5469244629574730e-001  0.0000000000000000e+000  0.0000000000000000e+000  0.0000000000000000e+000  0.0000000000000000e+000  0.0000000000000000e+000  0.0000000000000000e+000  0.0000000000000000e+000  4.7743976409220024e-001  4.0385886967713142e-002  0.0000000000000000e+000  0.0000000000000000e+000
  0.0000000000000000e+000  0.0000000000000000e+000  0.0000000000000000e+000  0.0000000000000000e+000  0.0000000000000000e+000  0.0000000000000000e+000  0.0000000000000000e+000  3.5716376139863526e-001  0.0000000000000000e+000  0.0000000000000000e+000  0.0000000000000000e+000  0.0000000000000000e+000  2.0024310156557307e-001  0.0000000000000000e+000  0.0000000000000000e+000  0.0000000000000000e+000  0.0000000000000000e+000  0.0000000000000000e+000  0.0000000000000000e+000  2.4670432738447939e-001  0.0000000000000000e+000  0.0000000000000000e+000  0.0000000000000000e+000  0.0000000000000000e+000  0.0000000000000000e+000  0.0000000000000000e+000  0.0000000000000000e+000 -2.4681064986422996e-001  0.0000000000000000e+000  0.0000000000000000e+000  5.6647724396481969e-001  0.0000000000000000e+000  0.0000000000000000e+000  4.8777872277004519e-001  0.0000000000000000e+000  0.0000000000000000e+000  0.0000000000000000e+000  0.0000000000000000e+000  0.0000000000000000e+000 -1.3364013046911641e-001  0.0000000000000000e+000  1.7728422161561475e-001  0.0000000000000000e+000 -3.0477549669532850e-001  0.0000000000000000e+000  0.0000000000000000e+000  0.0000000000000000e+000  0.0000000000000000e+000  9.7755779234002901e-002  0.0000000000000000e+000
  0.0000000000000000e+000  6.6101374083536568e-001 -5.3475160880755146e-001  4.5315766678793962e-001  0.0000000000000000e+000  0.0000000000000000e+000 -5.6918886073513353e-001  0.0000000000000000e+000  0.0000000000000000e+000  0.0000000000000000e+000  0.0000000000000000e+000  0.0000000000000000e+000  0.0000000000000000e+000  3.6361492734514816e-001  0.0000000000000000e+000  0.0000000000000000e+000  0.0000000000000000e+000 -6.1951400726797980e-002  1.8629568998154915e-002  0.0000000000000000e+000  0.0000000000000000e+000  0.0000000000000000e+000  3.3620516291036207e-001  0.0000000000000000e+000  0.0000000000000000e+000  0.0000000000000000e+000  0.0000000000000000e+000  0.0000000000000000e+000  0.0000000000000000e+000  0.0000000000000000e+000  0.0000000000000000e+000 -8.0547976149640033e-001  0.0000000000000000e+000  0.0000000000000000e+000  0.0000000000000000e+000  0.0000000000000000e+000  0.0000000000000000e+000  0.0000000000000000e+000  0.0000000000000000e+000  0.0000000000000000e+000  0.0000000000000000e+000  0.0000000000000000e+000  0.0000000000000000e+000  0.0000000000000000e+000  0.0000000000000000e+000  0.0000000000000000e+000  0.0000000000000000e+000  0.0000000000000000e+000  0.0000000000000000e+000  4.8517210957016338e-001
