# Supplementary material for: An adaptive dimension differential evolution algorithm based on ranking scheme for global optimization
Source: PeerJ Comput Sci. 2022 Jun 17;8:e1007. doi: 10.7717/peerj-cs.1007 (PMC9299288; doi:10.7717/peerj-cs.1007)
Supplement: Supplemental Information 1 [file peerj-cs-08-1007-s001.zip › code/input_data/M_1_D10.txt]

  1.4706067109255289e-001  0.0000000000000000e+000  0.0000000000000000e+000  0.0000000000000000e+000  0.0000000000000000e+000  7.2108895223116487e-001  0.0000000000000000e+000  0.0000000000000000e+000  0.0000000000000000e+000  6.7705530201599484e-001
  0.0000000000000000e+000  7.2941502719915285e-002  0.0000000000000000e+000  2.0921508714129580e-001  6.2061855531072463e-001  0.0000000000000000e+000  7.5215769177576675e-001  0.0000000000000000e+000  0.0000000000000000e+000  0.0000000000000000e+000
  0.0000000000000000e+000  0.0000000000000000e+000 -1.5496811871885281e+000  0.0000000000000000e+000  0.0000000000000000e+000  0.0000000000000000e+000  0.0000000000000000e+000 -8.1229197100396366e-001  6.0250467086048698e-002  0.0000000000000000e+000
  0.0000000000000000e+000  7.8901263307616931e-002  0.0000000000000000e+000 -9.7435640105158472e-001  8.6088842787621078e-002  0.0000000000000000e+000  1.9233539852495646e-001  0.0000000000000000e+000  0.0000000000000000e+000  0.0000000000000000e+000
  0.0000000000000000e+000 -7.3324450973659616e-001  0.0000000000000000e+000 -8.6107411514143029e-003 -4.8652561771558123e-001  0.0000000000000000e+000  4.7494333070844830e-001  0.0000000000000000e+000  0.0000000000000000e+000  0.0000000000000000e+000
  6.3630161012185094e-001  0.0000000000000000e+000  0.0000000000000000e+000  0.0000000000000000e+000  0.0000000000000000e+000 -5.9303080782382001e-001  0.0000000000000000e+000  0.0000000000000000e+000  0.0000000000000000e+000  4.9339104362378627e-001
  0.0000000000000000e+000 -6.7142134071725867e-001  0.0000000000000000e+000 -8.2368113849273727e-002  6.0886299218953166e-001  0.0000000000000000e+000 -4.1436063253205141e-001  0.0000000000000000e+000  0.0000000000000000e+000  0.0000000000000000e+000
  0.0000000000000000e+000  0.0000000000000000e+000 -6.2341758268453229e-001  0.0000000000000000e+000  0.0000000000000000e+000  0.0000000000000000e+000  0.0000000000000000e+000  7.6203276049238078e-001 -3.7312504578122746e-001  0.0000000000000000e+000
  0.0000000000000000e+000  0.0000000000000000e+000 -8.2018395711782821e-001  0.0000000000000000e+000  0.0000000000000000e+000  0.0000000000000000e+000  0.0000000000000000e+000  3.1720405222993742e-002  1.1677931426505948e+000  0.0000000000000000e+000
  7.5729348338286129e-001  0.0000000000000000e+000  0.0000000000000000e+000  0.0000000000000000e+000  0.0000000000000000e+000  3.5825296082794383e-001  0.0000000000000000e+000  0.0000000000000000e+000  0.0000000000000000e+000 -5.4604156992289632e-001
