# Supplementary material for: An adaptive dimension differential evolution algorithm based on ranking scheme for global optimization
Source: PeerJ Comput Sci. 2022 Jun 17;8:e1007. doi: 10.7717/peerj-cs.1007 (PMC9299288; doi:10.7717/peerj-cs.1007)
Supplement: Supplemental Information 1 [file peerj-cs-08-1007-s001.zip › code/input_data/M_20_D10.txt]

  4.8937298633944837e-001  0.0000000000000000e+000  0.0000000000000000e+000  0.0000000000000000e+000  8.7239371118945575e-001  0.0000000000000000e+000  0.0000000000000000e+000  0.0000000000000000e+000  0.0000000000000000e+000  0.0000000000000000e+000
  0.0000000000000000e+000  7.7498838901076794e-001  0.0000000000000000e+000  0.0000000000000000e+000  0.0000000000000000e+000  5.6811117619826157e-001 -2.7684415900849829e-001  0.0000000000000000e+000  0.0000000000000000e+000  0.0000000000000000e+000
  0.0000000000000000e+000  0.0000000000000000e+000  6.2021307149406280e-001 -1.0251993377847635e-001  0.0000000000000000e+000  0.0000000000000000e+000  0.0000000000000000e+000  1.8057465903535141e+000  0.0000000000000000e+000  0.0000000000000000e+000
  0.0000000000000000e+000  0.0000000000000000e+000  6.6376410091706806e-002 -1.0326604474936782e+000  0.0000000000000000e+000  0.0000000000000000e+000  0.0000000000000000e+000  2.0426642912960394e-001  0.0000000000000000e+000  0.0000000000000000e+000
  1.7238303464766207e+000  0.0000000000000000e+000  0.0000000000000000e+000  0.0000000000000000e+000 -1.0138304737403547e+000  0.0000000000000000e+000  0.0000000000000000e+000  0.0000000000000000e+000  0.0000000000000000e+000  0.0000000000000000e+000
  0.0000000000000000e+000  3.9548683977350085e-001  0.0000000000000000e+000  0.0000000000000000e+000  0.0000000000000000e+000 -9.4290816911808073e-002  9.1361884908974655e-001  0.0000000000000000e+000  0.0000000000000000e+000  0.0000000000000000e+000
  0.0000000000000000e+000  4.9293321704310383e-001  0.0000000000000000e+000  0.0000000000000000e+000  0.0000000000000000e+000 -8.1753222158195804e-001 -2.9775478201164840e-001  0.0000000000000000e+000  0.0000000000000000e+000  0.0000000000000000e+000
  0.0000000000000000e+000  0.0000000000000000e+000  1.1215354984859331e+000 -5.2527033229206432e-002  0.0000000000000000e+000  0.0000000000000000e+000  0.0000000000000000e+000  5.7132850208105407e-002  0.0000000000000000e+000  0.0000000000000000e+000
  0.0000000000000000e+000  0.0000000000000000e+000  0.0000000000000000e+000  0.0000000000000000e+000  0.0000000000000000e+000  0.0000000000000000e+000  0.0000000000000000e+000  0.0000000000000000e+000 -9.3403253750501913e-001  3.5718793216167777e-001
  0.0000000000000000e+000  0.0000000000000000e+000  0.0000000000000000e+000  0.0000000000000000e+000  0.0000000000000000e+000  0.0000000000000000e+000  0.0000000000000000e+000  0.0000000000000000e+000 -3.5718793216167766e-001 -9.3403253750501913e-001
