# Supplementary material for: An adaptive dimension differential evolution algorithm based on ranking scheme for global optimization
Source: PeerJ Comput Sci. 2022 Jun 17;8:e1007. doi: 10.7717/peerj-cs.1007 (PMC9299288; doi:10.7717/peerj-cs.1007)
Supplement: Supplemental Information 1 [file peerj-cs-08-1007-s001.zip › code/input_data/M_20_D100.txt]

  2.1372818920662470e-001  1.5961031817071822e-001  0.0000000000000000e+000  0.0000000000000000e+000  0.0000000000000000e+000  0.0000000000000000e+000  0.0000000000000000e+000  0.0000000000000000e+000  1.6744691009132888e-002  0.0000000000000000e+000  0.0000000000000000e+000 -1.6437716145645692e-001  0.0000000000000000e+000  0.0000000000000000e+000  0.0000000000000000e+000  0.0000000000000000e+000  0.0000000000000000e+000 -1.1120064722537372e-001  3.0724892626076494e-001  0.0000000000000000e+000 -6.2317772159627284e-002  0.0000000000000000e+000  0.0000000000000000e+000  0.0000000000000000e+000  0.0000000000000000e+000 -2.4867641727835454e-001  1.0963622916040963e-001  0.0000000000000000e+000  0.0000000000000000e+000  0.0000000000000000e+000  0.0000000000000000e+000  0.0000000000000000e+000  0.0000000000000000e+000  0.0000000000000000e+000 -9.2143681054585758e-002  0.0000000000000000e+000  1.3582333683809494e-001  0.0000000000000000e+000 -6.4667104095909977e-002  0.0000000000000000e+000  0.0000000000000000e+000  0.0000000000000000e+000  0.0000000000000000e+000  0.0000000000000000e+000  0.0000000000000000e+000  0.0000000000000000e+000  0.0000000000000000e+000  0.0000000000000000e+000  0.0000000000000000e+000  4.0666820808935111e-001  0.0000000000000000e+000 -2.1741881469784487e-002  0.0000000000000000e+000  0.0000000000000000e+000  4.7681786072371585e-002  0.0000000000000000e+000  0.0000000000000000e+000  0.0000000000000000e+000  0.0000000000000000e+000  0.0000000000000000e+000  0.0000000000000000e+000  0.0000000000000000e+000  7.3202625970143126e-002  0.0000000000000000e+000  0.0000000000000000e+000  0.0000000000000000e+000  0.0000000000000000e+000  3.7080409151922754e-002 -6.1561279609453207e-004  0.0000000000000000e+000  0.0000000000000000e+000  1.9696129054425155e-002  0.0000000000000000e+000  0.0000000000000000e+000 -6.4854060708868774e-002  0.0000000000000000e+000  0.0000000000000000e+000  0.0000000000000000e+000  1.7818133745892767e-001  0.0000000000000000e+000  0.0000000000000000e+000  4.1546633455553927e-002  1.4792057494127417e-001  0.0000000000000000e+000  2.0376157495122543e-002 -1.3358418171703051e-001  0.0000000000000000e+000  0.0000000000000000e+000  0.0000000000000000e+000  0.0000000000000000e+000  0.0000000000000000e+000  0.0000000000000000e+000  0.0000000000000000e+000 -4.4308299234174064e-001  2.3422485126650033e-001  3.9347367523795923e-001  0.0000000000000000e+000 -5.5005495217265492e-002 -1.5431759149535876e-001  0.0000000000000000e+000
  1.9511905955128586e-001 -3.4412187467358935e-001  0.0000000000000000e+000  0.0000000000000000e+000  0.0000000000000000e+000  0.0000000000000000e+000  0.0000000000000000e+000  0.0000000000000000e+000  2.9702580340097867e-001  0.0000000000000000e+000  0.0000000000000000e+000  9.2972699414183332e-002  0.0000000000000000e+000  0.0000000000000000e+000  0.0000000000000000e+000  0.0000000000000000e+000  0.0000000000000000e+000 -1.6677493249606748e-001  2.6025261935202722e-002  0.0000000000000000e+000 -8.4726408894737759e-002  0.0000000000000000e+000  0.0000000000000000e+000  0.0000000000000000e+000  0.0000000000000000e+000  5.0709645398064052e-002 -1.3071713896913251e-001  0.0000000000000000e+000  0.0000000000000000e+000  0.0000000000000000e+000  0.0000000000000000e+000  0.0000000000000000e+000  0.0000000000000000e+000  0.0000000000000000e+000  8.9797796973947214e-002  0.0000000000000000e+000  1.7225102084310809e-001  0.0000000000000000e+000 -2.3610142048754980e-002  0.0000000000000000e+000  0.0000000000000000e+000  0.0000000000000000e+000  0.0000000000000000e+000  0.0000000000000000e+000  0.0000000000000000e+000  0.0000000000000000e+000  0.0000000000000000e+000  0.0000000000000000e+000  0.0000000000000000e+000 -2.4006458338724124e-001  0.0000000000000000e+000  2.0935233224144600e-001  0.0000000000000000e+000  0.0000000000000000e+000 -2.7335123685597390e-001  0.0000000000000000e+000  0.0000000000000000e+000  0.0000000000000000e+000  0.0000000000000000e+000  0.0000000000000000e+000  0.0000000000000000e+000  0.0000000000000000e+000  1.4321576547195916e-001  0.0000000000000000e+000  0.0000000000000000e+000  0.0000000000000000e+000  0.0000000000000000e+000  1.3876136480468343e-001 -2.8297957433873738e-001  0.0000000000000000e+000  0.0000000000000000e+000 -1.9497356828670842e-001  0.0000000000000000e+000  0.0000000000000000e+000  1.4865070590269461e-001  0.0000000000000000e+000  0.0000000000000000e+000  0.0000000000000000e+000 -3.1254783955685411e-001  0.0000000000000000e+000  0.0000000000000000e+000  1.7527071856252430e-001 -1.8339746288935276e-002  0.0000000000000000e+000 -2.5095301689081356e-001  4.1203976584438112e-002  0.0000000000000000e+000  0.0000000000000000e+000  0.0000000000000000e+000  0.0000000000000000e+000  0.0000000000000000e+000  0.0000000000000000e+000  0.0000000000000000e+000 -2.6006308368301034e-001  1.1423355075423745e-001  6.8202855257521358e-002  0.0000000000000000e+000 -1.3463911146574037e-001 -2.6206521699369441e-003  0.0000000000000000e+000
  0.0000000000000000e+000  0.0000000000000000e+000 -5.2861195990478775e-002  1.3014433965673267e-001  0.0000000000000000e+000  0.0000000000000000e+000 -2.4181107270122543e-001  5.9631764428027734e-001  0.0000000000000000e+000  0.0000000000000000e+000 -3.2880298564994040e-002  0.0000000000000000e+000 -3.0449526686932384e-002  2.6028537034741128e-001  2.4170611415769958e-001  0.0000000000000000e+000  0.0000000000000000e+000  0.0000000000000000e+000  0.0000000000000000e+000  0.0000000000000000e+000  0.0000000000000000e+000  0.0000000000000000e+000  0.0000000000000000e+000  0.0000000000000000e+000  0.0000000000000000e+000  0.0000000000000000e+000  0.0000000000000000e+000  0.0000000000000000e+000  0.0000000000000000e+000 -2.1505024415006863e-001  3.9536972159580636e-001  0.0000000000000000e+000 -3.0491604062886485e-001  0.0000000000000000e+000  0.0000000000000000e+000  0.0000000000000000e+000  0.0000000000000000e+000  0.0000000000000000e+000  0.0000000000000000e+000  0.0000000000000000e+000  0.0000000000000000e+000  2.5346844223959453e-001  0.0000000000000000e+000  9.4074242881285255e-002 -2.8971429908384533e-001  0.0000000000000000e+000  0.0000000000000000e+000  0.0000000000000000e+000  2.1165501591368963e-001  0.0000000000000000e+000  0.0000000000000000e+000  0.0000000000000000e+000  3.4987565267112939e-003 -3.2238416690818832e-002  0.0000000000000000e+000  2.2225782037288291e-001  0.0000000000000000e+000  0.0000000000000000e+000  3.3039583880496975e-001  0.0000000000000000e+000  0.0000000000000000e+000  2.5956399036836969e-001  0.0000000000000000e+000  0.0000000000000000e+000  0.0000000000000000e+000  0.0000000000000000e+000  0.0000000000000000e+000  0.0000000000000000e+000  0.0000000000000000e+000  0.0000000000000000e+000 -1.0700900567948307e-001  0.0000000000000000e+000  0.0000000000000000e+000  3.7798966318781124e-001  0.0000000000000000e+000 -1.1894916896572470e-001  0.0000000000000000e+000  3.0546145455645024e-001  0.0000000000000000e+000  1.4581136059125518e-001 -1.0207209231166336e-001  0.0000000000000000e+000  0.0000000000000000e+000  0.0000000000000000e+000  0.0000000000000000e+000  0.0000000000000000e+000  0.0000000000000000e+000  2.1497771179616931e-002 -3.6444952769688177e-002  5.3151323323729960e-002 -6.9390453990245116e-001  0.0000000000000000e+000  0.0000000000000000e+000  0.0000000000000000e+000  0.0000000000000000e+000  0.0000000000000000e+000  0.0000000000000000e+000  0.0000000000000000e+000  0.0000000000000000e+000  0.0000000000000000e+000
  0.0000000000000000e+000  0.0000000000000000e+000 -1.7084762581987722e-001  2.9733896423122513e-001  0.0000000000000000e+000  0.0000000000000000e+000 -4.6841180290830581e-001 -3.8986074661430214e-001  0.0000000000000000e+000  0.0000000000000000e+000  1.7532742676946361e-001  0.0000000000000000e+000  8.7344864275803263e-002  4.0473169244878932e-001  8.2947359457420877e-002  0.0000000000000000e+000  0.0000000000000000e+000  0.0000000000000000e+000  0.0000000000000000e+000  0.0000000000000000e+000  0.0000000000000000e+000  0.0000000000000000e+000  0.0000000000000000e+000  0.0000000000000000e+000  0.0000000000000000e+000  0.0000000000000000e+000  0.0000000000000000e+000  0.0000000000000000e+000  0.0000000000000000e+000 -2.5107695275149455e-001 -2.6575090917617128e-001  0.0000000000000000e+000 -1.7628267747691531e-001  0.0000000000000000e+000  0.0000000000000000e+000  0.0000000000000000e+000  0.0000000000000000e+000  0.0000000000000000e+000  0.0000000000000000e+000  0.0000000000000000e+000  0.0000000000000000e+000  2.7587417105828677e-001  0.0000000000000000e+000 -1.8267189269205780e-001 -1.4215069803990152e-001  0.0000000000000000e+000  0.0000000000000000e+000  0.0000000000000000e+000  4.7094924780259284e-002  0.0000000000000000e+000  0.0000000000000000e+000  0.0000000000000000e+000  6.2022661800423651e-001 -1.0200740704578409e-002  0.0000000000000000e+000  1.1439288779833054e-001  0.0000000000000000e+000  0.0000000000000000e+000  2.6208778555054477e-002  0.0000000000000000e+000  0.0000000000000000e+000 -2.7620695313886484e-001  0.0000000000000000e+000  0.0000000000000000e+000  0.0000000000000000e+000  0.0000000000000000e+000  0.0000000000000000e+000  0.0000000000000000e+000  0.0000000000000000e+000  0.0000000000000000e+000 -9.1233387234972249e-002  0.0000000000000000e+000  0.0000000000000000e+000 -2.7505888617622737e-002  0.0000000000000000e+000 -5.6503808772627999e-002  0.0000000000000000e+000  1.3773401911803304e-001  0.0000000000000000e+000 -3.0427708685198868e-001 -2.6361494765704041e-001  0.0000000000000000e+000  0.0000000000000000e+000  0.0000000000000000e+000  0.0000000000000000e+000  0.0000000000000000e+000  0.0000000000000000e+000 -1.0897068334274523e-001 -3.8179212552416164e-001  1.2501355478582381e-002  5.5254394882855662e-002  0.0000000000000000e+000  0.0000000000000000e+000  0.0000000000000000e+000  0.0000000000000000e+000  0.0000000000000000e+000  0.0000000000000000e+000  0.0000000000000000e+000  0.0000000000000000e+000  0.0000000000000000e+000
  0.0000000000000000e+000  0.0000000000000000e+000  0.0000000000000000e+000  0.0000000000000000e+000  5.6944983215572009e-001  0.0000000000000000e+000  0.0000000000000000e+000  0.0000000000000000e+000  0.0000000000000000e+000 -1.2643249432849796e-001  0.0000000000000000e+000  0.0000000000000000e+000  0.0000000000000000e+000  0.0000000000000000e+000  0.0000000000000000e+000  0.0000000000000000e+000 -1.7230907619627915e-002  0.0000000000000000e+000  0.0000000000000000e+000  0.0000000000000000e+000  0.0000000000000000e+000  1.3310643681283563e-001  5.0031623562771177e-001  0.0000000000000000e+000  0.0000000000000000e+000  0.0000000000000000e+000  0.0000000000000000e+000  0.0000000000000000e+000  0.0000000000000000e+000  0.0000000000000000e+000  0.0000000000000000e+000  4.5095397159276088e-002  0.0000000000000000e+000  0.0000000000000000e+000  0.0000000000000000e+000  0.0000000000000000e+000  0.0000000000000000e+000  0.0000000000000000e+000  0.0000000000000000e+000  0.0000000000000000e+000  0.0000000000000000e+000  0.0000000000000000e+000  1.0154575299484786e-001  0.0000000000000000e+000  0.0000000000000000e+000 -2.3901920487119407e-002  0.0000000000000000e+000  0.0000000000000000e+000  0.0000000000000000e+000  0.0000000000000000e+000 -4.8228710431256393e-002  0.0000000000000000e+000  0.0000000000000000e+000  0.0000000000000000e+000  0.0000000000000000e+000  0.0000000000000000e+000  0.0000000000000000e+000  0.0000000000000000e+000  0.0000000000000000e+000  0.0000000000000000e+000  2.4545938111573226e-001  0.0000000000000000e+000  0.0000000000000000e+000 -3.3968452208864813e-001  6.2014289071247453e-002 -1.3280999381630645e-001 -2.9824330284526324e-001  0.0000000000000000e+000  0.0000000000000000e+000  1.2463730702553780e-001  0.0000000000000000e+000  0.0000000000000000e+000 -4.3418912562505255e-002  0.0000000000000000e+000  0.0000000000000000e+000  0.0000000000000000e+000  2.6773413849785277e-001  0.0000000000000000e+000  0.0000000000000000e+000  0.0000000000000000e+000  0.0000000000000000e+000  0.0000000000000000e+000  0.0000000000000000e+000  0.0000000000000000e+000  0.0000000000000000e+000  0.0000000000000000e+000  2.6114004846300401e-002  0.0000000000000000e+000  0.0000000000000000e+000  0.0000000000000000e+000  0.0000000000000000e+000 -1.6110153654387879e-002  7.5352893049083283e-003  0.0000000000000000e+000  0.0000000000000000e+000  0.0000000000000000e+000  0.0000000000000000e+000  0.0000000000000000e+000  0.0000000000000000e+000  0.0000000000000000e+000
  0.0000000000000000e+000  0.0000000000000000e+000  0.0000000000000000e+000  0.0000000000000000e+000  0.0000000000000000e+000 -5.8383179164514409e-001  0.0000000000000000e+000  0.0000000000000000e+000  0.0000000000000000e+000  0.0000000000000000e+000  0.0000000000000000e+000  0.0000000000000000e+000  0.0000000000000000e+000  0.0000000000000000e+000  0.0000000000000000e+000  1.8711086150481403e-002  0.0000000000000000e+000  0.0000000000000000e+000  0.0000000000000000e+000 -7.2570182961749030e-001  0.0000000000000000e+000  0.0000000000000000e+000  0.0000000000000000e+000  3.9563605655919348e-002 -3.9581237811538872e-001  0.0000000000000000e+000  0.0000000000000000e+000 -5.0814710926978657e-001  6.3963919297770244e-001  0.0000000000000000e+000  0.0000000000000000e+000  0.0000000000000000e+000  0.0000000000000000e+000 -1.2917833149414057e-001  0.0000000000000000e+000  5.3548984782830300e-001  0.0000000000000000e+000  9.1272629524878732e-002  0.0000000000000000e+000  1.6073327505061885e-001  2.1985446677343803e-001  0.0000000000000000e+000  0.0000000000000000e+000  0.0000000000000000e+000  0.0000000000000000e+000  0.0000000000000000e+000 -1.1132098303450724e-001  4.5778444445132155e-001  0.0000000000000000e+000  0.0000000000000000e+000  0.0000000000000000e+000  0.0000000000000000e+000  0.0000000000000000e+000  0.0000000000000000e+000  0.0000000000000000e+000  0.0000000000000000e+000  1.6935434963606383e-001  3.8158751213514204e-002  0.0000000000000000e+000  4.3852141076139023e-001  0.0000000000000000e+000  0.0000000000000000e+000  0.0000000000000000e+000  0.0000000000000000e+000  0.0000000000000000e+000  0.0000000000000000e+000  0.0000000000000000e+000  0.0000000000000000e+000  0.0000000000000000e+000  0.0000000000000000e+000  0.0000000000000000e+000  0.0000000000000000e+000  0.0000000000000000e+000  0.0000000000000000e+000  0.0000000000000000e+000  0.0000000000000000e+000  0.0000000000000000e+000  0.0000000000000000e+000  0.0000000000000000e+000  0.0000000000000000e+000  0.0000000000000000e+000  0.0000000000000000e+000  0.0000000000000000e+000 -9.1002383807784512e-002  0.0000000000000000e+000  0.0000000000000000e+000  0.0000000000000000e+000  0.0000000000000000e+000  0.0000000000000000e+000  0.0000000000000000e+000  0.0000000000000000e+000  0.0000000000000000e+000  0.0000000000000000e+000  0.0000000000000000e+000  0.0000000000000000e+000  0.0000000000000000e+000  1.7226222460469398e-001  0.0000000000000000e+000  0.0000000000000000e+000  2.6682152800648101e-001
  0.0000000000000000e+000  0.0000000000000000e+000 -1.3069562477964236e-001  5.9148242348061070e-002  0.0000000000000000e+000  0.0000000000000000e+000  1.8384659985167345e-001 -2.4688363249068385e-001  0.0000000000000000e+000  0.0000000000000000e+000  3.1490766301413275e-001  0.0000000000000000e+000  2.6927127224316261e-001 -1.1898765270088378e-001 -1.0877543933902672e-001  0.0000000000000000e+000  0.0000000000000000e+000  0.0000000000000000e+000  0.0000000000000000e+000  0.0000000000000000e+000  0.0000000000000000e+000  0.0000000000000000e+000  0.0000000000000000e+000  0.0000000000000000e+000  0.0000000000000000e+000  0.0000000000000000e+000  0.0000000000000000e+000  0.0000000000000000e+000  0.0000000000000000e+000 -5.4109382245446269e-001  1.3876897182063780e-001  0.0000000000000000e+000  1.6151829496456260e-001  0.0000000000000000e+000  0.0000000000000000e+000  0.0000000000000000e+000  0.0000000000000000e+000  0.0000000000000000e+000  0.0000000000000000e+000  0.0000000000000000e+000  0.0000000000000000e+000  1.6774401226691849e-001  0.0000000000000000e+000 -3.6763464483237918e-001 -3.7800992868545041e-001  0.0000000000000000e+000  0.0000000000000000e+000  0.0000000000000000e+000 -9.0292228970666411e-002  0.0000000000000000e+000  0.0000000000000000e+000  0.0000000000000000e+000 -1.3515478884597606e-001 -3.2457885290190708e-001  0.0000000000000000e+000  2.6226048438178673e-001  0.0000000000000000e+000  0.0000000000000000e+000  1.5719739227001972e-001  0.0000000000000000e+000  0.0000000000000000e+000  1.5932522942341151e-001  0.0000000000000000e+000  0.0000000000000000e+000  0.0000000000000000e+000  0.0000000000000000e+000  0.0000000000000000e+000  0.0000000000000000e+000  0.0000000000000000e+000  0.0000000000000000e+000  2.4527508971846790e-001  0.0000000000000000e+000  0.0000000000000000e+000 -1.3128095694908609e-001  0.0000000000000000e+000  1.6678991701163240e-001  0.0000000000000000e+000 -1.7164443575941549e-001  0.0000000000000000e+000  9.2194459550770380e-002  2.3371455281890169e-001  0.0000000000000000e+000  0.0000000000000000e+000  0.0000000000000000e+000  0.0000000000000000e+000  0.0000000000000000e+000  0.0000000000000000e+000  3.8142627288065228e-001  6.7684565559340673e-002  2.2830173301510669e-002 -1.0108563951475297e-001  0.0000000000000000e+000  0.0000000000000000e+000  0.0000000000000000e+000  0.0000000000000000e+000  0.0000000000000000e+000  0.0000000000000000e+000  0.0000000000000000e+000  0.0000000000000000e+000  0.0000000000000000e+000
  0.0000000000000000e+000  0.0000000000000000e+000 -2.9290865461701016e-001 -1.9095505326250352e-002  0.0000000000000000e+000  0.0000000000000000e+000 -3.7276637327905163e-002  4.0790713513133020e-001  0.0000000000000000e+000  0.0000000000000000e+000  2.8175270501743627e-001  0.0000000000000000e+000  1.7704997744902296e-002  2.7814256730824860e-001 -5.1054930694312099e-002  0.0000000000000000e+000  0.0000000000000000e+000  0.0000000000000000e+000  0.0000000000000000e+000  0.0000000000000000e+000  0.0000000000000000e+000  0.0000000000000000e+000  0.0000000000000000e+000  0.0000000000000000e+000  0.0000000000000000e+000  0.0000000000000000e+000  0.0000000000000000e+000  0.0000000000000000e+000  0.0000000000000000e+000 -1.7381134267665160e-001 -3.1528974073926852e-001  0.0000000000000000e+000  8.7834649804341552e-002  0.0000000000000000e+000  0.0000000000000000e+000  0.0000000000000000e+000  0.0000000000000000e+000  0.0000000000000000e+000  0.0000000000000000e+000  0.0000000000000000e+000  0.0000000000000000e+000 -2.6163531702272191e-001  0.0000000000000000e+000 -3.8033396039254719e-001  2.4208471757235475e-001  0.0000000000000000e+000  0.0000000000000000e+000  0.0000000000000000e+000  3.9525557449899867e-001  0.0000000000000000e+000  0.0000000000000000e+000  0.0000000000000000e+000 -2.1989816631930073e-001  6.3993729258897000e-002  0.0000000000000000e+000 -3.6612211181092466e-002  0.0000000000000000e+000  0.0000000000000000e+000 -4.3003226189490845e-002  0.0000000000000000e+000  0.0000000000000000e+000  1.5150654245448661e-001  0.0000000000000000e+000  0.0000000000000000e+000  0.0000000000000000e+000  0.0000000000000000e+000  0.0000000000000000e+000  0.0000000000000000e+000  0.0000000000000000e+000  0.0000000000000000e+000  2.2511720413296205e-001  0.0000000000000000e+000  0.0000000000000000e+000 -2.3963042229135223e-001  0.0000000000000000e+000 -6.9109915877479070e-002  0.0000000000000000e+000  3.4440227881237928e-001  0.0000000000000000e+000 -2.4534733404997838e-001  1.2326616100238748e-001  0.0000000000000000e+000  0.0000000000000000e+000  0.0000000000000000e+000  0.0000000000000000e+000  0.0000000000000000e+000  0.0000000000000000e+000 -2.8990301158805465e-001  3.8706725596799363e-001 -1.0377762520908028e-001 -3.7748750997313257e-002  0.0000000000000000e+000  0.0000000000000000e+000  0.0000000000000000e+000  0.0000000000000000e+000  0.0000000000000000e+000  0.0000000000000000e+000  0.0000000000000000e+000  0.0000000000000000e+000  0.0000000000000000e+000
 -5.8867223456553666e-002 -8.6571778477942960e-004  0.0000000000000000e+000  0.0000000000000000e+000  0.0000000000000000e+000  0.0000000000000000e+000  0.0000000000000000e+000  0.0000000000000000e+000 -9.4596933083916937e-002  0.0000000000000000e+000  0.0000000000000000e+000  8.6841648708197078e-002  0.0000000000000000e+000  0.0000000000000000e+000  0.0000000000000000e+000  0.0000000000000000e+000  0.0000000000000000e+000 -1.9509172877742828e-002 -6.4796115684030889e-002  0.0000000000000000e+000  3.1489435666731860e-002  0.0000000000000000e+000  0.0000000000000000e+000  0.0000000000000000e+000  0.0000000000000000e+000  7.3214739904603088e-002  1.1622658240225547e-001  0.0000000000000000e+000  0.0000000000000000e+000  0.0000000000000000e+000  0.0000000000000000e+000  0.0000000000000000e+000  0.0000000000000000e+000  0.0000000000000000e+000 -9.4149876733326185e-002  0.0000000000000000e+000 -3.3776931964597701e-001  0.0000000000000000e+000 -3.7440306271140189e-001  0.0000000000000000e+000  0.0000000000000000e+000  0.0000000000000000e+000  0.0000000000000000e+000  0.0000000000000000e+000  0.0000000000000000e+000  0.0000000000000000e+000  0.0000000000000000e+000  0.0000000000000000e+000  0.0000000000000000e+000 -2.6439384852290088e-001  0.0000000000000000e+000 -4.9513455725884468e-002  0.0000000000000000e+000  0.0000000000000000e+000  3.0064743794359146e-002  0.0000000000000000e+000  0.0000000000000000e+000  0.0000000000000000e+000  0.0000000000000000e+000  0.0000000000000000e+000  0.0000000000000000e+000  0.0000000000000000e+000  2.6869679569530874e-001  0.0000000000000000e+000  0.0000000000000000e+000  0.0000000000000000e+000  0.0000000000000000e+000  2.8102171823707145e-001 -1.6946187282601177e-001  0.0000000000000000e+000  0.0000000000000000e+000 -1.1318758695105960e-001  0.0000000000000000e+000  0.0000000000000000e+000 -1.9169046628107073e-001  0.0000000000000000e+000  0.0000000000000000e+000  0.0000000000000000e+000  3.0975107889070352e-001  0.0000000000000000e+000  0.0000000000000000e+000  1.6118320456474960e-002  1.7307719621123266e-001  0.0000000000000000e+000 -1.6303099924991538e-001  1.9900539479553542e-001  0.0000000000000000e+000  0.0000000000000000e+000  0.0000000000000000e+000  0.0000000000000000e+000  0.0000000000000000e+000  0.0000000000000000e+000  0.0000000000000000e+000  3.2400739409066147e-002 -5.9053009176603805e-002  1.1900410064528373e-001  0.0000000000000000e+000  6.1613788147098822e-002 -4.1824704702102694e-001  0.0000000000000000e+000
  0.0000000000000000e+000  0.0000000000000000e+000  0.0000000000000000e+000  0.0000000000000000e+000  1.6382899008112939e-001  0.0000000000000000e+000  0.0000000000000000e+000  0.0000000000000000e+000  0.0000000000000000e+000 -3.3679780385171570e-001  0.0000000000000000e+000  0.0000000000000000e+000  0.0000000000000000e+000  0.0000000000000000e+000  0.0000000000000000e+000  0.0000000000000000e+000 -2.5786814882853858e-002  0.0000000000000000e+000  0.0000000000000000e+000  0.0000000000000000e+000  0.0000000000000000e+000  4.1366673057716782e-002  5.2645839842285373e-002  0.0000000000000000e+000  0.0000000000000000e+000  0.0000000000000000e+000  0.0000000000000000e+000  0.0000000000000000e+000  0.0000000000000000e+000  0.0000000000000000e+000  0.0000000000000000e+000  2.9173436429107830e-001  0.0000000000000000e+000  0.0000000000000000e+000  0.0000000000000000e+000  0.0000000000000000e+000  0.0000000000000000e+000  0.0000000000000000e+000  0.0000000000000000e+000  0.0000000000000000e+000  0.0000000000000000e+000  0.0000000000000000e+000  3.6056617676023439e-001  0.0000000000000000e+000  0.0000000000000000e+000 -3.0260794436902369e-002  0.0000000000000000e+000  0.0000000000000000e+000  0.0000000000000000e+000  0.0000000000000000e+000 -2.1827631381073179e-001  0.0000000000000000e+000  0.0000000000000000e+000  0.0000000000000000e+000  0.0000000000000000e+000  0.0000000000000000e+000  0.0000000000000000e+000  0.0000000000000000e+000  0.0000000000000000e+000  0.0000000000000000e+000 -2.1157982423040375e-001  0.0000000000000000e+000  0.0000000000000000e+000  3.3114631692277102e-001  4.1792731278112177e-001 -2.4196167811577696e-001  4.1185190183900433e-001  0.0000000000000000e+000  0.0000000000000000e+000 -3.5822771487043131e-002  0.0000000000000000e+000  0.0000000000000000e+000 -8.3361718343874930e-002  0.0000000000000000e+000  0.0000000000000000e+000  0.0000000000000000e+000  7.4620295850757450e-003  0.0000000000000000e+000  0.0000000000000000e+000  0.0000000000000000e+000  0.0000000000000000e+000  0.0000000000000000e+000  0.0000000000000000e+000  0.0000000000000000e+000  0.0000000000000000e+000  0.0000000000000000e+000  1.3928863053663715e-002  0.0000000000000000e+000  0.0000000000000000e+000  0.0000000000000000e+000  0.0000000000000000e+000  1.3339135378619865e-001  8.5862688565602377e-002  0.0000000000000000e+000  0.0000000000000000e+000  0.0000000000000000e+000  0.0000000000000000e+000  0.0000000000000000e+000  0.0000000000000000e+000  0.0000000000000000e+000
  0.0000000000000000e+000  0.0000000000000000e+000  1.8925248474264172e-001 -3.1755161059367876e-001  0.0000000000000000e+000  0.0000000000000000e+000 -2.0260869267511472e-001 -3.2707343989177157e-002  0.0000000000000000e+000  0.0000000000000000e+000  3.3893228133974451e-001  0.0000000000000000e+000  1.1078229718431996e-001  1.5006879858819139e-001  4.7399124005592830e-001  0.0000000000000000e+000  0.0000000000000000e+000  0.0000000000000000e+000  0.0000000000000000e+000  0.0000000000000000e+000  0.0000000000000000e+000  0.0000000000000000e+000  0.0000000000000000e+000  0.0000000000000000e+000  0.0000000000000000e+000  0.0000000000000000e+000  0.0000000000000000e+000  0.0000000000000000e+000  0.0000000000000000e+000  8.3622941985511082e-002 -2.2892831465396474e-001  0.0000000000000000e+000 -1.8795536315307504e-002  0.0000000000000000e+000  0.0000000000000000e+000  0.0000000000000000e+000  0.0000000000000000e+000  0.0000000000000000e+000  0.0000000000000000e+000  0.0000000000000000e+000  0.0000000000000000e+000 -2.4447558543109915e-001  0.0000000000000000e+000  1.3330282275659414e-001 -3.2550031353372577e-001  0.0000000000000000e+000  0.0000000000000000e+000  0.0000000000000000e+000  2.6816192422107928e-003  0.0000000000000000e+000  0.0000000000000000e+000  0.0000000000000000e+000  1.8475430105455731e-001  1.3137937656850179e-001  0.0000000000000000e+000 -2.6611643765918647e-001  0.0000000000000000e+000  0.0000000000000000e+000  2.4281624881493136e-001  0.0000000000000000e+000  0.0000000000000000e+000  5.2459963814922028e-001  0.0000000000000000e+000  0.0000000000000000e+000  0.0000000000000000e+000  0.0000000000000000e+000  0.0000000000000000e+000  0.0000000000000000e+000  0.0000000000000000e+000  0.0000000000000000e+000 -2.3409059046386924e-001  0.0000000000000000e+000  0.0000000000000000e+000 -1.4370799082158983e-001  0.0000000000000000e+000  2.4165892855521606e-002  0.0000000000000000e+000 -3.7148643720441153e-002  0.0000000000000000e+000 -1.2956895241210237e-001  1.5485891358772824e-001  0.0000000000000000e+000  0.0000000000000000e+000  0.0000000000000000e+000  0.0000000000000000e+000  0.0000000000000000e+000  0.0000000000000000e+000  1.8179939561010719e-001 -6.9452660091721297e-002 -1.0518436818580804e-001  6.9919562351973066e-002  0.0000000000000000e+000  0.0000000000000000e+000  0.0000000000000000e+000  0.0000000000000000e+000  0.0000000000000000e+000  0.0000000000000000e+000  0.0000000000000000e+000  0.0000000000000000e+000  0.0000000000000000e+000
  6.2450531892776127e-002  1.3406030363182625e-001  0.0000000000000000e+000  0.0000000000000000e+000  0.0000000000000000e+000  0.0000000000000000e+000  0.0000000000000000e+000  0.0000000000000000e+000  7.6981054395158746e-002  0.0000000000000000e+000  0.0000000000000000e+000  1.3430077484565600e-001  0.0000000000000000e+000  0.0000000000000000e+000  0.0000000000000000e+000  0.0000000000000000e+000  0.0000000000000000e+000  2.6006181653381644e-001  3.7222251615839985e-001  0.0000000000000000e+000  2.2811648821894037e-001  0.0000000000000000e+000  0.0000000000000000e+000  0.0000000000000000e+000  0.0000000000000000e+000  6.5785551201446330e-002 -1.9321923148990554e-002  0.0000000000000000e+000  0.0000000000000000e+000  0.0000000000000000e+000  0.0000000000000000e+000  0.0000000000000000e+000  0.0000000000000000e+000  0.0000000000000000e+000  1.1364384042353230e-001  0.0000000000000000e+000 -6.6944094475293051e-002  0.0000000000000000e+000  3.1727100429306188e-001  0.0000000000000000e+000  0.0000000000000000e+000  0.0000000000000000e+000  0.0000000000000000e+000  0.0000000000000000e+000  0.0000000000000000e+000  0.0000000000000000e+000  0.0000000000000000e+000  0.0000000000000000e+000  0.0000000000000000e+000 -8.4862146817081097e-002  0.0000000000000000e+000 -4.0986500914777804e-002  0.0000000000000000e+000  0.0000000000000000e+000  1.8871998932995532e-001  0.0000000000000000e+000  0.0000000000000000e+000  0.0000000000000000e+000  0.0000000000000000e+000  0.0000000000000000e+000  0.0000000000000000e+000  0.0000000000000000e+000 -1.5598979055268433e-001  0.0000000000000000e+000  0.0000000000000000e+000  0.0000000000000000e+000  0.0000000000000000e+000  2.2897929468095843e-001  9.8832431531886214e-003  0.0000000000000000e+000  0.0000000000000000e+000  2.4559656608564703e-001  0.0000000000000000e+000  0.0000000000000000e+000  2.5513489343026552e-001  0.0000000000000000e+000  0.0000000000000000e+000  0.0000000000000000e+000 -7.2254576606073234e-002  0.0000000000000000e+000  0.0000000000000000e+000  3.4103668976290336e-001 -4.6609356526339005e-002  0.0000000000000000e+000 -1.2825100357492594e-001  1.1463211443935278e-001  0.0000000000000000e+000  0.0000000000000000e+000  0.0000000000000000e+000  0.0000000000000000e+000  0.0000000000000000e+000  0.0000000000000000e+000  0.0000000000000000e+000  2.0481766651156741e-001 -2.3160170927674542e-002  2.1718633805243304e-001  0.0000000000000000e+000 -1.3360361967854242e-001 -2.5616980667498496e-001  0.0000000000000000e+000
  0.0000000000000000e+000  0.0000000000000000e+000  2.7723234967882031e-002  1.3787727697790145e-002  0.0000000000000000e+000  0.0000000000000000e+000 -7.9078224205835143e-003  5.1570696959012244e-002  0.0000000000000000e+000  0.0000000000000000e+000  2.6700319124820071e-001  0.0000000000000000e+000 -1.1092414051590237e-001  2.4651621402017787e-001 -1.6377637795132388e-001  0.0000000000000000e+000  0.0000000000000000e+000  0.0000000000000000e+000  0.0000000000000000e+000  0.0000000000000000e+000  0.0000000000000000e+000  0.0000000000000000e+000  0.0000000000000000e+000  0.0000000000000000e+000  0.0000000000000000e+000  0.0000000000000000e+000  0.0000000000000000e+000  0.0000000000000000e+000  0.0000000000000000e+000  9.5652645039619344e-002  5.8116030517690112e-002  0.0000000000000000e+000  2.2930023586560813e-001  0.0000000000000000e+000  0.0000000000000000e+000  0.0000000000000000e+000  0.0000000000000000e+000  0.0000000000000000e+000  0.0000000000000000e+000  0.0000000000000000e+000  0.0000000000000000e+000 -7.6035559053077861e-001  0.0000000000000000e+000 -1.4251989513990118e-001 -2.1422475892811717e-002  0.0000000000000000e+000  0.0000000000000000e+000  0.0000000000000000e+000 -9.4051155453090285e-002  0.0000000000000000e+000  0.0000000000000000e+000  0.0000000000000000e+000  1.0651896637224725e-001 -5.7125351635064547e-001  0.0000000000000000e+000  2.4819087510488010e-002  0.0000000000000000e+000  0.0000000000000000e+000  2.0688179368793719e-002  0.0000000000000000e+000  0.0000000000000000e+000 -5.0833774188018066e-001  0.0000000000000000e+000  0.0000000000000000e+000  0.0000000000000000e+000  0.0000000000000000e+000  0.0000000000000000e+000  0.0000000000000000e+000  0.0000000000000000e+000  0.0000000000000000e+000 -1.4657521813853289e-001  0.0000000000000000e+000  0.0000000000000000e+000  2.1656963872217289e-002  0.0000000000000000e+000 -1.6198795759741058e-001  0.0000000000000000e+000 -3.9003325906589136e-002  0.0000000000000000e+000  5.0804694716082854e-001 -2.1837225794380880e-001  0.0000000000000000e+000  0.0000000000000000e+000  0.0000000000000000e+000  0.0000000000000000e+000  0.0000000000000000e+000  0.0000000000000000e+000  1.0346905859131379e-001 -8.7275497123578807e-002 -1.3720822957526441e-001 -2.7796090906484147e-003  0.0000000000000000e+000  0.0000000000000000e+000  0.0000000000000000e+000  0.0000000000000000e+000  0.0000000000000000e+000  0.0000000000000000e+000  0.0000000000000000e+000  0.0000000000000000e+000  0.0000000000000000e+000
  0.0000000000000000e+000  0.0000000000000000e+000 -1.5257138178342781e-002 -4.0562314722285414e-001  0.0000000000000000e+000  0.0000000000000000e+000 -2.8545890202414154e-001 -6.3429425823009949e-002  0.0000000000000000e+000  0.0000000000000000e+000  8.3848881554848941e-003  0.0000000000000000e+000  2.4073795239830484e-001 -1.2414238887651401e-001 -7.0831794764755443e-002  0.0000000000000000e+000  0.0000000000000000e+000  0.0000000000000000e+000  0.0000000000000000e+000  0.0000000000000000e+000  0.0000000000000000e+000  0.0000000000000000e+000  0.0000000000000000e+000  0.0000000000000000e+000  0.0000000000000000e+000  0.0000000000000000e+000  0.0000000000000000e+000  0.0000000000000000e+000  0.0000000000000000e+000  9.8751087459516718e-002 -2.2607149723881201e-001  0.0000000000000000e+000 -1.3157912660580956e-001  0.0000000000000000e+000  0.0000000000000000e+000  0.0000000000000000e+000  0.0000000000000000e+000  0.0000000000000000e+000  0.0000000000000000e+000  0.0000000000000000e+000  0.0000000000000000e+000  9.5997282442723944e-002  0.0000000000000000e+000  5.0832873122156313e-002  3.0889256973346174e-001  0.0000000000000000e+000  0.0000000000000000e+000  0.0000000000000000e+000 -2.9437515514502077e-001  0.0000000000000000e+000  0.0000000000000000e+000  0.0000000000000000e+000  4.6744830531543163e-001  1.5737397535461239e-001  0.0000000000000000e+000  8.9179916887391172e-002  0.0000000000000000e+000  0.0000000000000000e+000 -1.1069423280785201e-001  0.0000000000000000e+000  0.0000000000000000e+000 -1.5643019175390316e-001  0.0000000000000000e+000  0.0000000000000000e+000  0.0000000000000000e+000  0.0000000000000000e+000  0.0000000000000000e+000  0.0000000000000000e+000  0.0000000000000000e+000  0.0000000000000000e+000  7.9223165289261363e-002  0.0000000000000000e+000  0.0000000000000000e+000 -2.2462061246564094e-001  0.0000000000000000e+000  1.8691733193045423e-001  0.0000000000000000e+000  2.2078860648603069e-001  0.0000000000000000e+000  3.0389837296012107e-001 -2.8104797369734541e-001  0.0000000000000000e+000  0.0000000000000000e+000  0.0000000000000000e+000  0.0000000000000000e+000  0.0000000000000000e+000  0.0000000000000000e+000  3.4753027713746776e-001  3.3841820228762159e-001 -2.9386138724860372e-001 -2.4131291245811348e-001  0.0000000000000000e+000  0.0000000000000000e+000  0.0000000000000000e+000  0.0000000000000000e+000  0.0000000000000000e+000  0.0000000000000000e+000  0.0000000000000000e+000  0.0000000000000000e+000  0.0000000000000000e+000
  0.0000000000000000e+000  0.0000000000000000e+000  1.3187313763157257e-001 -6.1068785332661378e-002  0.0000000000000000e+000  0.0000000000000000e+000 -3.7030828206729610e-001 -2.9185286300745239e-001  0.0000000000000000e+000  0.0000000000000000e+000  2.5954075418992023e-001  0.0000000000000000e+000  9.2221126964255135e-002 -9.7999583216010280e-003  1.8441915792962033e-001  0.0000000000000000e+000  0.0000000000000000e+000  0.0000000000000000e+000  0.0000000000000000e+000  0.0000000000000000e+000  0.0000000000000000e+000  0.0000000000000000e+000  0.0000000000000000e+000  0.0000000000000000e+000  0.0000000000000000e+000  0.0000000000000000e+000  0.0000000000000000e+000  0.0000000000000000e+000  0.0000000000000000e+000 -1.8090713803176880e-001  4.8616458153471132e-001  0.0000000000000000e+000 -3.5619272003731134e-001  0.0000000000000000e+000  0.0000000000000000e+000  0.0000000000000000e+000  0.0000000000000000e+000  0.0000000000000000e+000  0.0000000000000000e+000  0.0000000000000000e+000  0.0000000000000000e+000 -3.6864472999732267e-001  0.0000000000000000e+000 -2.8169740621169054e-001  2.5442394449633221e-001  0.0000000000000000e+000  0.0000000000000000e+000  0.0000000000000000e+000 -1.1051884766569639e-001  0.0000000000000000e+000  0.0000000000000000e+000  0.0000000000000000e+000 -2.9290560257550008e-001  2.1403660427332147e-001  0.0000000000000000e+000 -3.7401935788059126e-001  0.0000000000000000e+000  0.0000000000000000e+000  2.9482354894407037e-004  0.0000000000000000e+000  0.0000000000000000e+000 -1.5502295420828532e-001  0.0000000000000000e+000  0.0000000000000000e+000  0.0000000000000000e+000  0.0000000000000000e+000  0.0000000000000000e+000  0.0000000000000000e+000  0.0000000000000000e+000  0.0000000000000000e+000  3.7898410992288678e-001  0.0000000000000000e+000  0.0000000000000000e+000  3.4168368960592083e-001  0.0000000000000000e+000 -9.3136965499996921e-002  0.0000000000000000e+000 -9.3470177711759292e-002  0.0000000000000000e+000 -9.1536087292992063e-002 -6.2699713532556697e-002  0.0000000000000000e+000  0.0000000000000000e+000  0.0000000000000000e+000  0.0000000000000000e+000  0.0000000000000000e+000  0.0000000000000000e+000  3.4600677854967378e-002  1.7247000117244608e-002  1.5979331333006033e-001  1.7788844782694949e-003  0.0000000000000000e+000  0.0000000000000000e+000  0.0000000000000000e+000  0.0000000000000000e+000  0.0000000000000000e+000  0.0000000000000000e+000  0.0000000000000000e+000  0.0000000000000000e+000  0.0000000000000000e+000
  0.0000000000000000e+000  0.0000000000000000e+000  0.0000000000000000e+000  0.0000000000000000e+000  0.0000000000000000e+000  1.5025515030134989e-001  0.0000000000000000e+000  0.0000000000000000e+000  0.0000000000000000e+000  0.0000000000000000e+000  0.0000000000000000e+000  0.0000000000000000e+000  0.0000000000000000e+000  0.0000000000000000e+000  0.0000000000000000e+000  9.2192795015737877e-002  0.0000000000000000e+000  0.0000000000000000e+000  0.0000000000000000e+000  3.3317258833118119e-001  0.0000000000000000e+000  0.0000000000000000e+000  0.0000000000000000e+000  2.4917690952343879e-001 -1.0283187112420841e-001  0.0000000000000000e+000  0.0000000000000000e+000 -2.6415176781764316e-001 -5.6182958038393915e-001  0.0000000000000000e+000  0.0000000000000000e+000  0.0000000000000000e+000  0.0000000000000000e+000 -2.0180766306547793e-001  0.0000000000000000e+000 -3.3107040662261805e-001  0.0000000000000000e+000 -2.0403256682231291e-001  0.0000000000000000e+000  6.4655478088316426e-002 -3.0587626398084550e-001  0.0000000000000000e+000  0.0000000000000000e+000  0.0000000000000000e+000  0.0000000000000000e+000  0.0000000000000000e+000  4.7026261019888271e-002  1.1033265891394080e-001  0.0000000000000000e+000  0.0000000000000000e+000  0.0000000000000000e+000  0.0000000000000000e+000  0.0000000000000000e+000  0.0000000000000000e+000  0.0000000000000000e+000  0.0000000000000000e+000  4.3906540418799345e-001  6.6153491959459210e-001  0.0000000000000000e+000  8.6537610023938738e-001  0.0000000000000000e+000  0.0000000000000000e+000  0.0000000000000000e+000  0.0000000000000000e+000  0.0000000000000000e+000  0.0000000000000000e+000  0.0000000000000000e+000  0.0000000000000000e+000  0.0000000000000000e+000  0.0000000000000000e+000  0.0000000000000000e+000  0.0000000000000000e+000  0.0000000000000000e+000  0.0000000000000000e+000  0.0000000000000000e+000  0.0000000000000000e+000  0.0000000000000000e+000  0.0000000000000000e+000  0.0000000000000000e+000  0.0000000000000000e+000  0.0000000000000000e+000  0.0000000000000000e+000  0.0000000000000000e+000 -8.8799110545567370e-002  0.0000000000000000e+000  0.0000000000000000e+000  0.0000000000000000e+000  0.0000000000000000e+000  0.0000000000000000e+000  0.0000000000000000e+000  0.0000000000000000e+000  0.0000000000000000e+000  0.0000000000000000e+000  0.0000000000000000e+000  0.0000000000000000e+000  0.0000000000000000e+000 -1.8686617486976187e-001  0.0000000000000000e+000  0.0000000000000000e+000  8.3224957897718013e-002
  0.0000000000000000e+000  0.0000000000000000e+000  0.0000000000000000e+000  0.0000000000000000e+000  1.7430083026223567e-001  0.0000000000000000e+000  0.0000000000000000e+000  0.0000000000000000e+000  0.0000000000000000e+000 -2.2750927633915043e-002  0.0000000000000000e+000  0.0000000000000000e+000  0.0000000000000000e+000  0.0000000000000000e+000  0.0000000000000000e+000  0.0000000000000000e+000  2.4969929195475787e-001  0.0000000000000000e+000  0.0000000000000000e+000  0.0000000000000000e+000  0.0000000000000000e+000  3.6443721567493303e-001 -1.2105519143871719e-001  0.0000000000000000e+000  0.0000000000000000e+000  0.0000000000000000e+000  0.0000000000000000e+000  0.0000000000000000e+000  0.0000000000000000e+000  0.0000000000000000e+000  0.0000000000000000e+000 -2.0609464107777312e-001  0.0000000000000000e+000  0.0000000000000000e+000  0.0000000000000000e+000  0.0000000000000000e+000  0.0000000000000000e+000  0.0000000000000000e+000  0.0000000000000000e+000  0.0000000000000000e+000  0.0000000000000000e+000  0.0000000000000000e+000  3.2398221546884737e-001  0.0000000000000000e+000  0.0000000000000000e+000 -2.4307134887697246e-001  0.0000000000000000e+000  0.0000000000000000e+000  0.0000000000000000e+000  0.0000000000000000e+000 -2.8357117544983013e-001  0.0000000000000000e+000  0.0000000000000000e+000  0.0000000000000000e+000  0.0000000000000000e+000  0.0000000000000000e+000  0.0000000000000000e+000  0.0000000000000000e+000  0.0000000000000000e+000  0.0000000000000000e+000  3.3897830396511355e-002  0.0000000000000000e+000  0.0000000000000000e+000  2.4778351010658106e-001 -5.0596325136796860e-001 -1.0798437592399318e-001 -7.4836222217935455e-002  0.0000000000000000e+000  0.0000000000000000e+000  4.5440917791727931e-002  0.0000000000000000e+000  0.0000000000000000e+000 -6.8650815566591972e-002  0.0000000000000000e+000  0.0000000000000000e+000  0.0000000000000000e+000 -2.3514266536726353e-001  0.0000000000000000e+000  0.0000000000000000e+000  0.0000000000000000e+000  0.0000000000000000e+000  0.0000000000000000e+000  0.0000000000000000e+000  0.0000000000000000e+000  0.0000000000000000e+000  0.0000000000000000e+000 -8.8263065212191280e-002  0.0000000000000000e+000  0.0000000000000000e+000  0.0000000000000000e+000  0.0000000000000000e+000 -1.6035864997793227e-002 -2.5772899792717019e-001  0.0000000000000000e+000  0.0000000000000000e+000  0.0000000000000000e+000  0.0000000000000000e+000  0.0000000000000000e+000  0.0000000000000000e+000  0.0000000000000000e+000
 -1.1832878147250508e-002  8.2655193314191952e-002  0.0000000000000000e+000  0.0000000000000000e+000  0.0000000000000000e+000  0.0000000000000000e+000  0.0000000000000000e+000  0.0000000000000000e+000 -2.3083725090475299e-001  0.0000000000000000e+000  0.0000000000000000e+000  1.4292100727356025e-002  0.0000000000000000e+000  0.0000000000000000e+000  0.0000000000000000e+000  0.0000000000000000e+000  0.0000000000000000e+000  1.4624407714135926e-001  6.5146551855294554e-002  0.0000000000000000e+000 -1.9582281167356352e-001  0.0000000000000000e+000  0.0000000000000000e+000  0.0000000000000000e+000  0.0000000000000000e+000  2.4207783349546236e-002 -2.0266402276134901e-001  0.0000000000000000e+000  0.0000000000000000e+000  0.0000000000000000e+000  0.0000000000000000e+000  0.0000000000000000e+000  0.0000000000000000e+000  0.0000000000000000e+000 -9.4937087995755967e-003  0.0000000000000000e+000  1.1940900391858847e-001  0.0000000000000000e+000 -2.3812278559291768e-002  0.0000000000000000e+000  0.0000000000000000e+000  0.0000000000000000e+000  0.0000000000000000e+000  0.0000000000000000e+000  0.0000000000000000e+000  0.0000000000000000e+000  0.0000000000000000e+000  0.0000000000000000e+000  0.0000000000000000e+000 -4.0720098472604210e-001  0.0000000000000000e+000  4.1195892835099959e-002  0.0000000000000000e+000  0.0000000000000000e+000 -1.4884670740784484e-001  0.0000000000000000e+000  0.0000000000000000e+000  0.0000000000000000e+000  0.0000000000000000e+000  0.0000000000000000e+000  0.0000000000000000e+000  0.0000000000000000e+000  1.9626715797652804e-002  0.0000000000000000e+000  0.0000000000000000e+000  0.0000000000000000e+000  0.0000000000000000e+000 -1.3868441388558536e-001  1.0004707371429936e-001  0.0000000000000000e+000  0.0000000000000000e+000  8.9863040597888078e-002  0.0000000000000000e+000  0.0000000000000000e+000 -2.8143384601861682e-001  0.0000000000000000e+000  0.0000000000000000e+000  0.0000000000000000e+000  8.6372334097370995e-002  0.0000000000000000e+000  0.0000000000000000e+000  1.5602156227254210e-001 -3.2842630624807473e-001  0.0000000000000000e+000  2.6276889551152005e-001  1.9073684720106773e-001  0.0000000000000000e+000  0.0000000000000000e+000  0.0000000000000000e+000  0.0000000000000000e+000  0.0000000000000000e+000  0.0000000000000000e+000  0.0000000000000000e+000 -1.6519184244134946e-001 -1.2440736073127569e-001  4.3948504008671230e-001  0.0000000000000000e+000 -4.8734122819830222e-002  1.7038118381281156e-001  0.0000000000000000e+000
  1.4545391287679926e-001 -2.6476420559824582e-001  0.0000000000000000e+000  0.0000000000000000e+000  0.0000000000000000e+000  0.0000000000000000e+000  0.0000000000000000e+000  0.0000000000000000e+000  2.4794213098142751e-001  0.0000000000000000e+000  0.0000000000000000e+000  1.8103705332253298e-001  0.0000000000000000e+000  0.0000000000000000e+000  0.0000000000000000e+000  0.0000000000000000e+000  0.0000000000000000e+000 -1.4365411093810121e-001 -5.4067327342035738e-002  0.0000000000000000e+000  2.6881093099317448e-002  0.0000000000000000e+000  0.0000000000000000e+000  0.0000000000000000e+000  0.0000000000000000e+000 -1.2484542197078670e-001 -1.8849140293318337e-001  0.0000000000000000e+000  0.0000000000000000e+000  0.0000000000000000e+000  0.0000000000000000e+000  0.0000000000000000e+000  0.0000000000000000e+000  0.0000000000000000e+000 -2.6113613831801930e-001  0.0000000000000000e+000 -3.9709182289100864e-002  0.0000000000000000e+000  9.8199099175096588e-002  0.0000000000000000e+000  0.0000000000000000e+000  0.0000000000000000e+000  0.0000000000000000e+000  0.0000000000000000e+000  0.0000000000000000e+000  0.0000000000000000e+000  0.0000000000000000e+000  0.0000000000000000e+000  0.0000000000000000e+000  1.5926853848894093e-001  0.0000000000000000e+000 -9.1814532160592960e-002  0.0000000000000000e+000  0.0000000000000000e+000  3.6603373290053692e-001  0.0000000000000000e+000  0.0000000000000000e+000  0.0000000000000000e+000  0.0000000000000000e+000  0.0000000000000000e+000  0.0000000000000000e+000  0.0000000000000000e+000 -1.8283922235349459e-001  0.0000000000000000e+000  0.0000000000000000e+000  0.0000000000000000e+000  0.0000000000000000e+000 -3.7826506760458491e-002 -1.6671681359002186e-001  0.0000000000000000e+000  0.0000000000000000e+000  1.3384346662370031e-001  0.0000000000000000e+000  0.0000000000000000e+000 -2.8248348533041046e-001  0.0000000000000000e+000  0.0000000000000000e+000  0.0000000000000000e+000  1.1164817036740440e-001  0.0000000000000000e+000  0.0000000000000000e+000  7.3803804436929313e-002  7.2205007841007043e-002  0.0000000000000000e+000 -1.6528381035450912e-001  3.4427513343419253e-001  0.0000000000000000e+000  0.0000000000000000e+000  0.0000000000000000e+000  0.0000000000000000e+000  0.0000000000000000e+000  0.0000000000000000e+000  0.0000000000000000e+000 -1.5475625843013660e-002 -1.9368545057918393e-001  8.7678420974255961e-002  0.0000000000000000e+000  1.9013357845963771e-001  2.8456674706931467e-001  0.0000000000000000e+000
  0.0000000000000000e+000  0.0000000000000000e+000  0.0000000000000000e+000  0.0000000000000000e+000  0.0000000000000000e+000  2.8112657213008585e-001  0.0000000000000000e+000  0.0000000000000000e+000  0.0000000000000000e+000  0.0000000000000000e+000  0.0000000000000000e+000  0.0000000000000000e+000  0.0000000000000000e+000  0.0000000000000000e+000  0.0000000000000000e+000 -3.2405390519279625e-001  0.0000000000000000e+000  0.0000000000000000e+000  0.0000000000000000e+000 -3.0614986325857613e-001  0.0000000000000000e+000  0.0000000000000000e+000  0.0000000000000000e+000 -4.0432650135645715e-001 -3.2456267695722735e-001  0.0000000000000000e+000  0.0000000000000000e+000 -6.9117539781971757e-002 -2.2300203953707554e-001  0.0000000000000000e+000  0.0000000000000000e+000  0.0000000000000000e+000  0.0000000000000000e+000 -1.2039671126756496e-001  0.0000000000000000e+000  5.7622401473992502e-002  0.0000000000000000e+000 -2.1433949023101145e-001  0.0000000000000000e+000  2.3671104453830388e-001 -3.6978448979975764e-001  0.0000000000000000e+000  0.0000000000000000e+000  0.0000000000000000e+000  0.0000000000000000e+000  0.0000000000000000e+000  4.4693619821041791e-001  2.7735969686860512e-002  0.0000000000000000e+000  0.0000000000000000e+000  0.0000000000000000e+000  0.0000000000000000e+000  0.0000000000000000e+000  0.0000000000000000e+000  0.0000000000000000e+000  0.0000000000000000e+000 -6.0024858604391884e-001 -3.1428606696655342e-001  0.0000000000000000e+000  1.4777289809548919e-001  0.0000000000000000e+000  0.0000000000000000e+000  0.0000000000000000e+000  0.0000000000000000e+000  0.0000000000000000e+000  0.0000000000000000e+000  0.0000000000000000e+000  0.0000000000000000e+000  0.0000000000000000e+000  0.0000000000000000e+000  0.0000000000000000e+000  0.0000000000000000e+000  0.0000000000000000e+000  0.0000000000000000e+000  0.0000000000000000e+000  0.0000000000000000e+000  0.0000000000000000e+000  0.0000000000000000e+000  0.0000000000000000e+000  0.0000000000000000e+000  0.0000000000000000e+000  0.0000000000000000e+000  0.0000000000000000e+000  1.9703874632229917e-001  0.0000000000000000e+000  0.0000000000000000e+000  0.0000000000000000e+000  0.0000000000000000e+000  0.0000000000000000e+000  0.0000000000000000e+000  0.0000000000000000e+000  0.0000000000000000e+000  0.0000000000000000e+000  0.0000000000000000e+000  0.0000000000000000e+000  0.0000000000000000e+000 -2.9290376472083868e-001  0.0000000000000000e+000  0.0000000000000000e+000  6.5096128718311996e-001
 -1.6685024458853492e-001 -3.3582001938557371e-001  0.0000000000000000e+000  0.0000000000000000e+000  0.0000000000000000e+000  0.0000000000000000e+000  0.0000000000000000e+000  0.0000000000000000e+000  1.4916897315559030e-001  0.0000000000000000e+000  0.0000000000000000e+000  8.5966294065954629e-002  0.0000000000000000e+000  0.0000000000000000e+000  0.0000000000000000e+000  0.0000000000000000e+000  0.0000000000000000e+000  4.2430580851616856e-001 -4.8349033781500128e-003  0.0000000000000000e+000 -6.8943722854146849e-002  0.0000000000000000e+000  0.0000000000000000e+000  0.0000000000000000e+000  0.0000000000000000e+000 -2.6130611275539173e-001 -2.0934793312011063e-001  0.0000000000000000e+000  0.0000000000000000e+000  0.0000000000000000e+000  0.0000000000000000e+000  0.0000000000000000e+000  0.0000000000000000e+000  0.0000000000000000e+000 -2.2786358296582301e-001  0.0000000000000000e+000 -1.5946122881432276e-001  0.0000000000000000e+000 -8.1675715771322113e-002  0.0000000000000000e+000  0.0000000000000000e+000  0.0000000000000000e+000  0.0000000000000000e+000  0.0000000000000000e+000  0.0000000000000000e+000  0.0000000000000000e+000  0.0000000000000000e+000  0.0000000000000000e+000  0.0000000000000000e+000  1.7532549299340283e-001  0.0000000000000000e+000 -8.9896432489806388e-002  0.0000000000000000e+000  0.0000000000000000e+000 -2.1233124256327643e-001  0.0000000000000000e+000  0.0000000000000000e+000  0.0000000000000000e+000  0.0000000000000000e+000  0.0000000000000000e+000  0.0000000000000000e+000  0.0000000000000000e+000  1.3329020541063591e-001  0.0000000000000000e+000  0.0000000000000000e+000  0.0000000000000000e+000  0.0000000000000000e+000 -5.6180344609038708e-002  4.2272212318633190e-001  0.0000000000000000e+000  0.0000000000000000e+000 -1.3044048579480910e-001  0.0000000000000000e+000  0.0000000000000000e+000  4.4214364141384466e-006  0.0000000000000000e+000  0.0000000000000000e+000  0.0000000000000000e+000 -1.2081699593239503e-001  0.0000000000000000e+000  0.0000000000000000e+000  7.3457915506784377e-002  2.2581080640051873e-001  0.0000000000000000e+000 -1.6900104693544409e-002 -6.4012713307494820e-002  0.0000000000000000e+000  0.0000000000000000e+000  0.0000000000000000e+000  0.0000000000000000e+000  0.0000000000000000e+000  0.0000000000000000e+000  0.0000000000000000e+000  9.0263269451759887e-002 -9.9233154939232932e-002  1.3189849021047889e-001  0.0000000000000000e+000 -1.8537994769021876e-001 -5.6070202134577002e-002  0.0000000000000000e+000
  0.0000000000000000e+000  0.0000000000000000e+000  0.0000000000000000e+000  0.0000000000000000e+000 -3.5608744161288464e-001  0.0000000000000000e+000  0.0000000000000000e+000  0.0000000000000000e+000  0.0000000000000000e+000  3.1118899540809269e-001  0.0000000000000000e+000  0.0000000000000000e+000  0.0000000000000000e+000  0.0000000000000000e+000  0.0000000000000000e+000  0.0000000000000000e+000 -1.4266167268541496e-001  0.0000000000000000e+000  0.0000000000000000e+000  0.0000000000000000e+000  0.0000000000000000e+000  3.9539735428884407e-002  1.9134415855590403e-001  0.0000000000000000e+000  0.0000000000000000e+000  0.0000000000000000e+000  0.0000000000000000e+000  0.0000000000000000e+000  0.0000000000000000e+000  0.0000000000000000e+000  0.0000000000000000e+000  2.2335058734335489e-001  0.0000000000000000e+000  0.0000000000000000e+000  0.0000000000000000e+000  0.0000000000000000e+000  0.0000000000000000e+000  0.0000000000000000e+000  0.0000000000000000e+000  0.0000000000000000e+000  0.0000000000000000e+000  0.0000000000000000e+000  4.6934586746187765e-002  0.0000000000000000e+000  0.0000000000000000e+000 -3.5134190456917624e-002  0.0000000000000000e+000  0.0000000000000000e+000  0.0000000000000000e+000  0.0000000000000000e+000 -1.0287775514896563e-001  0.0000000000000000e+000  0.0000000000000000e+000  0.0000000000000000e+000  0.0000000000000000e+000  0.0000000000000000e+000  0.0000000000000000e+000  0.0000000000000000e+000  0.0000000000000000e+000  0.0000000000000000e+000  1.8181976624831141e-002  0.0000000000000000e+000  0.0000000000000000e+000 -2.3625254107850693e-001 -8.5673604897858580e-002 -5.5927265276213489e-001 -3.0980411264123750e-002  0.0000000000000000e+000  0.0000000000000000e+000 -2.2465291510840094e-001  0.0000000000000000e+000  0.0000000000000000e+000  4.1685223406674509e-003  0.0000000000000000e+000  0.0000000000000000e+000  0.0000000000000000e+000 -1.5132565361903529e-002  0.0000000000000000e+000  0.0000000000000000e+000  0.0000000000000000e+000  0.0000000000000000e+000  0.0000000000000000e+000  0.0000000000000000e+000  0.0000000000000000e+000  0.0000000000000000e+000  0.0000000000000000e+000 -1.8831772446213027e-001  0.0000000000000000e+000  0.0000000000000000e+000  0.0000000000000000e+000  0.0000000000000000e+000  3.8092855145238336e-001 -2.1309926867744866e-001  0.0000000000000000e+000  0.0000000000000000e+000  0.0000000000000000e+000  0.0000000000000000e+000  0.0000000000000000e+000  0.0000000000000000e+000  0.0000000000000000e+000
  0.0000000000000000e+000  0.0000000000000000e+000  0.0000000000000000e+000  0.0000000000000000e+000 -5.7267664786665097e-002  0.0000000000000000e+000  0.0000000000000000e+000  0.0000000000000000e+000  0.0000000000000000e+000 -1.0679541999871754e-001  0.0000000000000000e+000  0.0000000000000000e+000  0.0000000000000000e+000  0.0000000000000000e+000  0.0000000000000000e+000  0.0000000000000000e+000  2.0456883940245293e-001  0.0000000000000000e+000  0.0000000000000000e+000  0.0000000000000000e+000  0.0000000000000000e+000 -6.1349509436711003e-001  2.2270067928801232e-001  0.0000000000000000e+000  0.0000000000000000e+000  0.0000000000000000e+000  0.0000000000000000e+000  0.0000000000000000e+000  0.0000000000000000e+000  0.0000000000000000e+000  0.0000000000000000e+000 -3.2493652882805751e-001  0.0000000000000000e+000  0.0000000000000000e+000  0.0000000000000000e+000  0.0000000000000000e+000  0.0000000000000000e+000  0.0000000000000000e+000  0.0000000000000000e+000  0.0000000000000000e+000  0.0000000000000000e+000  0.0000000000000000e+000  9.1036490322968594e-002  0.0000000000000000e+000  0.0000000000000000e+000 -1.4998222477861103e-001  0.0000000000000000e+000  0.0000000000000000e+000  0.0000000000000000e+000  0.0000000000000000e+000 -3.9559418487945491e-001  0.0000000000000000e+000  0.0000000000000000e+000  0.0000000000000000e+000  0.0000000000000000e+000  0.0000000000000000e+000  0.0000000000000000e+000  0.0000000000000000e+000  0.0000000000000000e+000  0.0000000000000000e+000 -1.7052812611361942e-001  0.0000000000000000e+000  0.0000000000000000e+000  8.5254351945240146e-003 -2.8697769262821200e-002  9.1083918726737462e-002 -1.6106613545527593e-001  0.0000000000000000e+000  0.0000000000000000e+000 -2.0014081329642969e-002  0.0000000000000000e+000  0.0000000000000000e+000  2.6388465476074624e-001  0.0000000000000000e+000  0.0000000000000000e+000  0.0000000000000000e+000  1.5477169123613792e-002  0.0000000000000000e+000  0.0000000000000000e+000  0.0000000000000000e+000  0.0000000000000000e+000  0.0000000000000000e+000  0.0000000000000000e+000  0.0000000000000000e+000  0.0000000000000000e+000  0.0000000000000000e+000 -3.6926570688839422e-003  0.0000000000000000e+000  0.0000000000000000e+000  0.0000000000000000e+000  0.0000000000000000e+000  2.8509741861813021e-001  9.4074673117518187e-002  0.0000000000000000e+000  0.0000000000000000e+000  0.0000000000000000e+000  0.0000000000000000e+000  0.0000000000000000e+000  0.0000000000000000e+000  0.0000000000000000e+000
  0.0000000000000000e+000  0.0000000000000000e+000  0.0000000000000000e+000  0.0000000000000000e+000  0.0000000000000000e+000  3.3052335465754523e-001  0.0000000000000000e+000  0.0000000000000000e+000  0.0000000000000000e+000  0.0000000000000000e+000  0.0000000000000000e+000  0.0000000000000000e+000  0.0000000000000000e+000  0.0000000000000000e+000  0.0000000000000000e+000  1.1552988250571075e-001  0.0000000000000000e+000  0.0000000000000000e+000  0.0000000000000000e+000  4.2448455672702901e-001  0.0000000000000000e+000  0.0000000000000000e+000  0.0000000000000000e+000  2.6154946135712748e-001 -3.2521896224882885e-001  0.0000000000000000e+000  0.0000000000000000e+000 -1.6754435521401748e-001 -2.2544991022226200e-002  0.0000000000000000e+000  0.0000000000000000e+000  0.0000000000000000e+000  0.0000000000000000e+000 -2.8956391370689621e-001  0.0000000000000000e+000  7.8739870644585874e-001  0.0000000000000000e+000 -9.3797558369994219e-002  0.0000000000000000e+000 -3.9697194790149376e-001  4.4880732053601141e-001  0.0000000000000000e+000  0.0000000000000000e+000  0.0000000000000000e+000  0.0000000000000000e+000  0.0000000000000000e+000 -1.6440746167218706e-001 -2.6654033951793860e-001  0.0000000000000000e+000  0.0000000000000000e+000  0.0000000000000000e+000  0.0000000000000000e+000  0.0000000000000000e+000  0.0000000000000000e+000  0.0000000000000000e+000  0.0000000000000000e+000 -8.2748786312316053e-002  8.4460477017538893e-002  0.0000000000000000e+000 -2.3350440717941157e-001  0.0000000000000000e+000  0.0000000000000000e+000  0.0000000000000000e+000  0.0000000000000000e+000  0.0000000000000000e+000  0.0000000000000000e+000  0.0000000000000000e+000  0.0000000000000000e+000  0.0000000000000000e+000  0.0000000000000000e+000  0.0000000000000000e+000  0.0000000000000000e+000  0.0000000000000000e+000  0.0000000000000000e+000  0.0000000000000000e+000  0.0000000000000000e+000  0.0000000000000000e+000  0.0000000000000000e+000  0.0000000000000000e+000  0.0000000000000000e+000  0.0000000000000000e+000  0.0000000000000000e+000  0.0000000000000000e+000 -4.1347958968578347e-002  0.0000000000000000e+000  0.0000000000000000e+000  0.0000000000000000e+000  0.0000000000000000e+000  0.0000000000000000e+000  0.0000000000000000e+000  0.0000000000000000e+000  0.0000000000000000e+000  0.0000000000000000e+000  0.0000000000000000e+000  0.0000000000000000e+000  0.0000000000000000e+000  2.2876845879653016e-001  0.0000000000000000e+000  0.0000000000000000e+000 -7.2655302763139723e-002
  0.0000000000000000e+000  0.0000000000000000e+000  0.0000000000000000e+000  0.0000000000000000e+000  0.0000000000000000e+000 -7.0077428445974732e-001  0.0000000000000000e+000  0.0000000000000000e+000  0.0000000000000000e+000  0.0000000000000000e+000  0.0000000000000000e+000  0.0000000000000000e+000  0.0000000000000000e+000  0.0000000000000000e+000  0.0000000000000000e+000  1.8825339128786300e-001  0.0000000000000000e+000  0.0000000000000000e+000  0.0000000000000000e+000  4.7431255844267578e-003  0.0000000000000000e+000  0.0000000000000000e+000  0.0000000000000000e+000 -8.1582591465400867e-002  2.4438656487121613e-001  0.0000000000000000e+000  0.0000000000000000e+000  2.0443470047121645e-001 -1.3263432569876227e-001  0.0000000000000000e+000  0.0000000000000000e+000  0.0000000000000000e+000  0.0000000000000000e+000 -2.0961800416999948e-002  0.0000000000000000e+000  1.8544128074003491e-001  0.0000000000000000e+000 -2.4732261528498520e-001  0.0000000000000000e+000  1.2289205509792847e-001 -1.9420520368273711e-001  0.0000000000000000e+000  0.0000000000000000e+000  0.0000000000000000e+000  0.0000000000000000e+000  0.0000000000000000e+000  8.3489402206741525e-001 -1.1708367499906598e-001  0.0000000000000000e+000  0.0000000000000000e+000  0.0000000000000000e+000  0.0000000000000000e+000  0.0000000000000000e+000  0.0000000000000000e+000  0.0000000000000000e+000  0.0000000000000000e+000  3.1483347163847086e-001  1.2510359407483407e-001  0.0000000000000000e+000  1.9591509456743078e-001  0.0000000000000000e+000  0.0000000000000000e+000  0.0000000000000000e+000  0.0000000000000000e+000  0.0000000000000000e+000  0.0000000000000000e+000  0.0000000000000000e+000  0.0000000000000000e+000  0.0000000000000000e+000  0.0000000000000000e+000  0.0000000000000000e+000  0.0000000000000000e+000  0.0000000000000000e+000  0.0000000000000000e+000  0.0000000000000000e+000  0.0000000000000000e+000  0.0000000000000000e+000  0.0000000000000000e+000  0.0000000000000000e+000  0.0000000000000000e+000  0.0000000000000000e+000  0.0000000000000000e+000  0.0000000000000000e+000  2.6566560014550794e-001  0.0000000000000000e+000  0.0000000000000000e+000  0.0000000000000000e+000  0.0000000000000000e+000  0.0000000000000000e+000  0.0000000000000000e+000  0.0000000000000000e+000  0.0000000000000000e+000  0.0000000000000000e+000  0.0000000000000000e+000  0.0000000000000000e+000  0.0000000000000000e+000 -3.8823098165645387e-001  0.0000000000000000e+000  0.0000000000000000e+000 -1.4233298387192311e-002
  8.9467932570712633e-003 -6.0631568547821174e-002  0.0000000000000000e+000  0.0000000000000000e+000  0.0000000000000000e+000  0.0000000000000000e+000  0.0000000000000000e+000  0.0000000000000000e+000 -2.1588745536481216e-001  0.0000000000000000e+000  0.0000000000000000e+000  3.4763873194585482e-001  0.0000000000000000e+000  0.0000000000000000e+000  0.0000000000000000e+000  0.0000000000000000e+000  0.0000000000000000e+000 -2.1995013758964746e-002  2.6030748949057864e-001  0.0000000000000000e+000 -2.0894657097027938e-001  0.0000000000000000e+000  0.0000000000000000e+000  0.0000000000000000e+000  0.0000000000000000e+000  4.9867912277703798e-002 -2.9503875519518935e-001  0.0000000000000000e+000  0.0000000000000000e+000  0.0000000000000000e+000  0.0000000000000000e+000  0.0000000000000000e+000  0.0000000000000000e+000  0.0000000000000000e+000  1.6007619534680073e-001  0.0000000000000000e+000 -9.4583124560680784e-002  0.0000000000000000e+000 -8.2360140067279597e-002  0.0000000000000000e+000  0.0000000000000000e+000  0.0000000000000000e+000  0.0000000000000000e+000  0.0000000000000000e+000  0.0000000000000000e+000  0.0000000000000000e+000  0.0000000000000000e+000  0.0000000000000000e+000  0.0000000000000000e+000  1.9801965108157543e-001  0.0000000000000000e+000 -1.4333522524798759e-001  0.0000000000000000e+000  0.0000000000000000e+000 -4.2087238931093080e-004  0.0000000000000000e+000  0.0000000000000000e+000  0.0000000000000000e+000  0.0000000000000000e+000  0.0000000000000000e+000  0.0000000000000000e+000  0.0000000000000000e+000 -8.3357356330320084e-002  0.0000000000000000e+000  0.0000000000000000e+000  0.0000000000000000e+000  0.0000000000000000e+000  4.3289500603570397e-001  1.2290560255820665e-001  0.0000000000000000e+000  0.0000000000000000e+000 -2.4241184928585352e-001  0.0000000000000000e+000  0.0000000000000000e+000  1.1016253700442925e-001  0.0000000000000000e+000  0.0000000000000000e+000  0.0000000000000000e+000  2.1010351984975711e-001  0.0000000000000000e+000  0.0000000000000000e+000 -1.4279109281917399e-001 -3.1222370740371486e-001  0.0000000000000000e+000 -1.1115971083813370e-001 -9.9870352696860176e-002  0.0000000000000000e+000  0.0000000000000000e+000  0.0000000000000000e+000  0.0000000000000000e+000  0.0000000000000000e+000  0.0000000000000000e+000  0.0000000000000000e+000 -6.2447958486383258e-002  4.8051940079332681e-002 -1.0890719671736336e-001  0.0000000000000000e+000  9.1051537559848711e-002  1.8755684895593885e-001  0.0000000000000000e+000
 -1.4394880637835383e-001 -6.3827176530749305e-002  0.0000000000000000e+000  0.0000000000000000e+000  0.0000000000000000e+000  0.0000000000000000e+000  0.0000000000000000e+000  0.0000000000000000e+000 -9.9277711364287216e-002  0.0000000000000000e+000  0.0000000000000000e+000 -1.5773512249495547e-001  0.0000000000000000e+000  0.0000000000000000e+000  0.0000000000000000e+000  0.0000000000000000e+000  0.0000000000000000e+000  3.4562114876227529e-001  1.7550185228239115e-001  0.0000000000000000e+000  3.7814149338207681e-001  0.0000000000000000e+000  0.0000000000000000e+000  0.0000000000000000e+000  0.0000000000000000e+000  8.6884151088294073e-002 -4.0131906684364498e-002  0.0000000000000000e+000  0.0000000000000000e+000  0.0000000000000000e+000  0.0000000000000000e+000  0.0000000000000000e+000  0.0000000000000000e+000  0.0000000000000000e+000  6.3358013088381709e-002  0.0000000000000000e+000  4.3790197517083365e-002  0.0000000000000000e+000  2.1453540125327067e-001  0.0000000000000000e+000  0.0000000000000000e+000  0.0000000000000000e+000  0.0000000000000000e+000  0.0000000000000000e+000  0.0000000000000000e+000  0.0000000000000000e+000  0.0000000000000000e+000  0.0000000000000000e+000  0.0000000000000000e+000  1.7337541923818311e-001  0.0000000000000000e+000  3.9844648131615001e-001  0.0000000000000000e+000  0.0000000000000000e+000 -9.4537215379506406e-003  0.0000000000000000e+000  0.0000000000000000e+000  0.0000000000000000e+000  0.0000000000000000e+000  0.0000000000000000e+000  0.0000000000000000e+000  0.0000000000000000e+000  2.8489257012866231e-001  0.0000000000000000e+000  0.0000000000000000e+000  0.0000000000000000e+000  0.0000000000000000e+000  3.6534663242177190e-002 -1.9792388838153815e-001  0.0000000000000000e+000  0.0000000000000000e+000 -2.5656859832835099e-001  0.0000000000000000e+000  0.0000000000000000e+000 -1.4821261513690417e-001  0.0000000000000000e+000  0.0000000000000000e+000  0.0000000000000000e+000  2.2243672702297483e-002  0.0000000000000000e+000  0.0000000000000000e+000 -8.3163733316694452e-002 -2.1779280664070297e-002  0.0000000000000000e+000 -4.5793650194176805e-002 -3.0288784608711095e-002  0.0000000000000000e+000  0.0000000000000000e+000  0.0000000000000000e+000  0.0000000000000000e+000  0.0000000000000000e+000  0.0000000000000000e+000  0.0000000000000000e+000 -6.6904192299243687e-002 -1.6477390193464123e-001  5.8427880640680253e-002  0.0000000000000000e+000  3.5682233091954890e-001  1.2028548008970706e-001  0.0000000000000000e+000
  0.0000000000000000e+000  0.0000000000000000e+000  0.0000000000000000e+000  0.0000000000000000e+000  0.0000000000000000e+000 -2.3587614503856633e-002  0.0000000000000000e+000  0.0000000000000000e+000  0.0000000000000000e+000  0.0000000000000000e+000  0.0000000000000000e+000  0.0000000000000000e+000  0.0000000000000000e+000  0.0000000000000000e+000  0.0000000000000000e+000 -3.1432248398685714e-001  0.0000000000000000e+000  0.0000000000000000e+000  0.0000000000000000e+000 -5.9391644518869346e-001  0.0000000000000000e+000  0.0000000000000000e+000  0.0000000000000000e+000 -5.7525845317971128e-002  1.3747717588805088e-002  0.0000000000000000e+000  0.0000000000000000e+000 -2.9978619266985290e-001 -3.1209978589479530e-002  0.0000000000000000e+000  0.0000000000000000e+000  0.0000000000000000e+000  0.0000000000000000e+000 -4.7434405925595563e-001  0.0000000000000000e+000 -4.1342712615612107e-002  0.0000000000000000e+000 -1.3729030111816792e-001  0.0000000000000000e+000 -4.7978881988680122e-001 -5.2669325550674106e-001  0.0000000000000000e+000  0.0000000000000000e+000  0.0000000000000000e+000  0.0000000000000000e+000  0.0000000000000000e+000 -1.1463570786626143e-001 -4.1854464460276974e-001  0.0000000000000000e+000  0.0000000000000000e+000  0.0000000000000000e+000  0.0000000000000000e+000  0.0000000000000000e+000  0.0000000000000000e+000  0.0000000000000000e+000  0.0000000000000000e+000  3.3622527552756626e-001 -3.5376002410342743e-002  0.0000000000000000e+000 -3.0105126858246428e-001  0.0000000000000000e+000  0.0000000000000000e+000  0.0000000000000000e+000  0.0000000000000000e+000  0.0000000000000000e+000  0.0000000000000000e+000  0.0000000000000000e+000  0.0000000000000000e+000  0.0000000000000000e+000  0.0000000000000000e+000  0.0000000000000000e+000  0.0000000000000000e+000  0.0000000000000000e+000  0.0000000000000000e+000  0.0000000000000000e+000  0.0000000000000000e+000  0.0000000000000000e+000  0.0000000000000000e+000  0.0000000000000000e+000  0.0000000000000000e+000  0.0000000000000000e+000  0.0000000000000000e+000  0.0000000000000000e+000 -8.8058334046183920e-002  0.0000000000000000e+000  0.0000000000000000e+000  0.0000000000000000e+000  0.0000000000000000e+000  0.0000000000000000e+000  0.0000000000000000e+000  0.0000000000000000e+000  0.0000000000000000e+000  0.0000000000000000e+000  0.0000000000000000e+000  0.0000000000000000e+000  0.0000000000000000e+000 -6.4244817780362284e-002  0.0000000000000000e+000  0.0000000000000000e+000 -1.2039947887353915e-002
  0.0000000000000000e+000  0.0000000000000000e+000  0.0000000000000000e+000  0.0000000000000000e+000  0.0000000000000000e+000 -3.0798581996413799e-001  0.0000000000000000e+000  0.0000000000000000e+000  0.0000000000000000e+000  0.0000000000000000e+000  0.0000000000000000e+000  0.0000000000000000e+000  0.0000000000000000e+000  0.0000000000000000e+000  0.0000000000000000e+000  2.3133855356557395e-001  0.0000000000000000e+000  0.0000000000000000e+000  0.0000000000000000e+000 -3.1827485471732608e-001  0.0000000000000000e+000  0.0000000000000000e+000  0.0000000000000000e+000  7.6514136252454651e-002 -1.2028300268968288e-001  0.0000000000000000e+000  0.0000000000000000e+000  4.2799835294141386e-001  1.6373989544358883e-001  0.0000000000000000e+000  0.0000000000000000e+000  0.0000000000000000e+000  0.0000000000000000e+000 -1.7951878704579934e-002  0.0000000000000000e+000 -1.5797546397825049e-001  0.0000000000000000e+000 -8.1904417111836914e-001  0.0000000000000000e+000  1.5999608469368620e-001  7.0009956886436353e-001  0.0000000000000000e+000  0.0000000000000000e+000  0.0000000000000000e+000  0.0000000000000000e+000  0.0000000000000000e+000 -1.0398366901225262e-001 -5.5467295344523271e-001  0.0000000000000000e+000  0.0000000000000000e+000  0.0000000000000000e+000  0.0000000000000000e+000  0.0000000000000000e+000  0.0000000000000000e+000  0.0000000000000000e+000  0.0000000000000000e+000 -1.6411069687207264e-001  3.6141821005690231e-002  0.0000000000000000e+000 -1.8665464945400043e-001  0.0000000000000000e+000  0.0000000000000000e+000  0.0000000000000000e+000  0.0000000000000000e+000  0.0000000000000000e+000  0.0000000000000000e+000  0.0000000000000000e+000  0.0000000000000000e+000  0.0000000000000000e+000  0.0000000000000000e+000  0.0000000000000000e+000  0.0000000000000000e+000  0.0000000000000000e+000  0.0000000000000000e+000  0.0000000000000000e+000  0.0000000000000000e+000  0.0000000000000000e+000  0.0000000000000000e+000  0.0000000000000000e+000  0.0000000000000000e+000  0.0000000000000000e+000  0.0000000000000000e+000  0.0000000000000000e+000 -4.7141454699220361e-002  0.0000000000000000e+000  0.0000000000000000e+000  0.0000000000000000e+000  0.0000000000000000e+000  0.0000000000000000e+000  0.0000000000000000e+000  0.0000000000000000e+000  0.0000000000000000e+000  0.0000000000000000e+000  0.0000000000000000e+000  0.0000000000000000e+000  0.0000000000000000e+000  1.9570556654345123e-001  0.0000000000000000e+000  0.0000000000000000e+000  3.9489947300927253e-001
  0.0000000000000000e+000  0.0000000000000000e+000 -5.4901280731268609e-001  7.5631155898903776e-002  0.0000000000000000e+000  0.0000000000000000e+000  3.9462435020288206e-001 -1.1033406368110196e-001  0.0000000000000000e+000  0.0000000000000000e+000  3.8147884139832616e-001  0.0000000000000000e+000  8.9183582795389418e-003 -2.1882367258818702e-001 -2.7148619735725965e-001  0.0000000000000000e+000  0.0000000000000000e+000  0.0000000000000000e+000  0.0000000000000000e+000  0.0000000000000000e+000  0.0000000000000000e+000  0.0000000000000000e+000  0.0000000000000000e+000  0.0000000000000000e+000  0.0000000000000000e+000  0.0000000000000000e+000  0.0000000000000000e+000  0.0000000000000000e+000  0.0000000000000000e+000 -1.7531197598374704e-001 -1.2637767590398191e-001  0.0000000000000000e+000 -3.1148744690453661e-001  0.0000000000000000e+000  0.0000000000000000e+000  0.0000000000000000e+000  0.0000000000000000e+000  0.0000000000000000e+000  0.0000000000000000e+000  0.0000000000000000e+000  0.0000000000000000e+000 -3.4352994618089178e-001  0.0000000000000000e+000  2.7793181411898721e-001  3.3031229797521083e-001  0.0000000000000000e+000  0.0000000000000000e+000  0.0000000000000000e+000  8.4441743589953461e-002  0.0000000000000000e+000  0.0000000000000000e+000  0.0000000000000000e+000  4.6897421822371575e-002  3.6791402923290928e-001  0.0000000000000000e+000  7.5872475234847775e-002  0.0000000000000000e+000  0.0000000000000000e+000  1.9542676840548379e-001  0.0000000000000000e+000  0.0000000000000000e+000 -3.4044355203816955e-002  0.0000000000000000e+000  0.0000000000000000e+000  0.0000000000000000e+000  0.0000000000000000e+000  0.0000000000000000e+000  0.0000000000000000e+000  0.0000000000000000e+000  0.0000000000000000e+000 -5.2491681474526299e-002  0.0000000000000000e+000  0.0000000000000000e+000  4.4988103357590313e-002  0.0000000000000000e+000 -1.5763100024373802e-001  0.0000000000000000e+000  1.4424011852446644e-001  0.0000000000000000e+000  1.2422408204947996e-001  9.4263658494519495e-002  0.0000000000000000e+000  0.0000000000000000e+000  0.0000000000000000e+000  0.0000000000000000e+000  0.0000000000000000e+000  0.0000000000000000e+000  2.6715282878967950e-001 -6.3308640622371448e-001 -2.3218816057739947e-001  1.8908214709199622e-001  0.0000000000000000e+000  0.0000000000000000e+000  0.0000000000000000e+000  0.0000000000000000e+000  0.0000000000000000e+000  0.0000000000000000e+000  0.0000000000000000e+000  0.0000000000000000e+000  0.0000000000000000e+000
  0.0000000000000000e+000  0.0000000000000000e+000  1.8332812388492790e-002  3.5450032252829061e-001  0.0000000000000000e+000  0.0000000000000000e+000  2.0857782476925280e-001  2.5389344429917826e-001  0.0000000000000000e+000  0.0000000000000000e+000  2.1444576222051831e-001  0.0000000000000000e+000  4.5505324142879569e-002  3.0112029440792187e-001  1.0166546295888955e-001  0.0000000000000000e+000  0.0000000000000000e+000  0.0000000000000000e+000  0.0000000000000000e+000  0.0000000000000000e+000  0.0000000000000000e+000  0.0000000000000000e+000  0.0000000000000000e+000  0.0000000000000000e+000  0.0000000000000000e+000  0.0000000000000000e+000  0.0000000000000000e+000  0.0000000000000000e+000  0.0000000000000000e+000  3.4213474167778102e-001  2.8646849606572272e-001  0.0000000000000000e+000 -4.5569240867183441e-001  0.0000000000000000e+000  0.0000000000000000e+000  0.0000000000000000e+000  0.0000000000000000e+000  0.0000000000000000e+000  0.0000000000000000e+000  0.0000000000000000e+000  0.0000000000000000e+000  4.9976543854947619e-001  0.0000000000000000e+000 -2.9460470332380323e-001 -1.3811023985488006e-002  0.0000000000000000e+000  0.0000000000000000e+000  0.0000000000000000e+000 -1.1338478451054046e-001  0.0000000000000000e+000  0.0000000000000000e+000  0.0000000000000000e+000 -2.4675263115285603e-001 -3.4927273485439156e-002  0.0000000000000000e+000  3.2069567101441834e-002  0.0000000000000000e+000  0.0000000000000000e+000 -1.4507361679096462e-001  0.0000000000000000e+000  0.0000000000000000e+000  2.1537975634231782e-001  0.0000000000000000e+000  0.0000000000000000e+000  0.0000000000000000e+000  0.0000000000000000e+000  0.0000000000000000e+000  0.0000000000000000e+000  0.0000000000000000e+000  0.0000000000000000e+000 -1.5901532599383275e-001  0.0000000000000000e+000  0.0000000000000000e+000 -1.0234772610050014e-001  0.0000000000000000e+000 -8.9782772054587179e-002  0.0000000000000000e+000 -4.3205247618114651e-001  0.0000000000000000e+000 -1.9950980996641576e-001 -3.4077739130146384e-001  0.0000000000000000e+000  0.0000000000000000e+000  0.0000000000000000e+000  0.0000000000000000e+000  0.0000000000000000e+000  0.0000000000000000e+000  3.6197734738298648e-001  1.2054599905841669e-001 -3.8395932733811938e-001  7.9762934858296955e-002  0.0000000000000000e+000  0.0000000000000000e+000  0.0000000000000000e+000  0.0000000000000000e+000  0.0000000000000000e+000  0.0000000000000000e+000  0.0000000000000000e+000  0.0000000000000000e+000  0.0000000000000000e+000
  0.0000000000000000e+000  0.0000000000000000e+000  0.0000000000000000e+000  0.0000000000000000e+000  2.2073587770319514e-001  0.0000000000000000e+000  0.0000000000000000e+000  0.0000000000000000e+000  0.0000000000000000e+000  2.2166279478701978e-001  0.0000000000000000e+000  0.0000000000000000e+000  0.0000000000000000e+000  0.0000000000000000e+000  0.0000000000000000e+000  0.0000000000000000e+000  5.1066483320270750e-002  0.0000000000000000e+000  0.0000000000000000e+000  0.0000000000000000e+000  0.0000000000000000e+000 -2.7124671942229062e-001 -3.1536084141520943e-001  0.0000000000000000e+000  0.0000000000000000e+000  0.0000000000000000e+000  0.0000000000000000e+000  0.0000000000000000e+000  0.0000000000000000e+000  0.0000000000000000e+000  0.0000000000000000e+000 -5.2225231925832671e-002  0.0000000000000000e+000  0.0000000000000000e+000  0.0000000000000000e+000  0.0000000000000000e+000  0.0000000000000000e+000  0.0000000000000000e+000  0.0000000000000000e+000  0.0000000000000000e+000  0.0000000000000000e+000  0.0000000000000000e+000 -1.2273937064010271e-002  0.0000000000000000e+000  0.0000000000000000e+000 -3.0100712318270190e-003  0.0000000000000000e+000  0.0000000000000000e+000  0.0000000000000000e+000  0.0000000000000000e+000 -1.6272768446955727e-001  0.0000000000000000e+000  0.0000000000000000e+000  0.0000000000000000e+000  0.0000000000000000e+000  0.0000000000000000e+000  0.0000000000000000e+000  0.0000000000000000e+000  0.0000000000000000e+000  0.0000000000000000e+000 -3.9077613300952510e-002  0.0000000000000000e+000  0.0000000000000000e+000 -1.1629363423081765e-001  3.4393694871772629e-001  3.8558594425150333e-002 -7.0424967594355126e-002  0.0000000000000000e+000  0.0000000000000000e+000 -2.5093928471170070e-002  0.0000000000000000e+000  0.0000000000000000e+000 -3.6706576374266037e-001  0.0000000000000000e+000  0.0000000000000000e+000  0.0000000000000000e+000  5.1641180111048041e-002  0.0000000000000000e+000  0.0000000000000000e+000  0.0000000000000000e+000  0.0000000000000000e+000  0.0000000000000000e+000  0.0000000000000000e+000  0.0000000000000000e+000  0.0000000000000000e+000  0.0000000000000000e+000  1.3211269000527015e-001  0.0000000000000000e+000  0.0000000000000000e+000  0.0000000000000000e+000  0.0000000000000000e+000 -2.1020870798289168e-002 -6.3357635529778444e-001  0.0000000000000000e+000  0.0000000000000000e+000  0.0000000000000000e+000  0.0000000000000000e+000  0.0000000000000000e+000  0.0000000000000000e+000  0.0000000000000000e+000
  0.0000000000000000e+000  0.0000000000000000e+000  1.1060352631787966e-001  5.9818594342237874e-001  0.0000000000000000e+000  0.0000000000000000e+000 -1.8504377386700052e-001 -4.1046556851905162e-002  0.0000000000000000e+000  0.0000000000000000e+000  3.3237460509977840e-001  0.0000000000000000e+000 -1.1273101294229308e-001 -2.4518229353822249e-001  9.4106360804162403e-002  0.0000000000000000e+000  0.0000000000000000e+000  0.0000000000000000e+000  0.0000000000000000e+000  0.0000000000000000e+000  0.0000000000000000e+000  0.0000000000000000e+000  0.0000000000000000e+000  0.0000000000000000e+000  0.0000000000000000e+000  0.0000000000000000e+000  0.0000000000000000e+000  0.0000000000000000e+000  0.0000000000000000e+000 -3.2640605269130230e-001  1.5871034713047436e-001  0.0000000000000000e+000  1.5705384399556610e-001  0.0000000000000000e+000  0.0000000000000000e+000  0.0000000000000000e+000  0.0000000000000000e+000  0.0000000000000000e+000  0.0000000000000000e+000  0.0000000000000000e+000  0.0000000000000000e+000 -1.4729299178651251e-002  0.0000000000000000e+000  3.4003783718659607e-002 -3.6394072740312383e-001  0.0000000000000000e+000  0.0000000000000000e+000  0.0000000000000000e+000  2.6371009237878040e-001  0.0000000000000000e+000  0.0000000000000000e+000  0.0000000000000000e+000 -6.4235509402649812e-002  5.2028871504971885e-001  0.0000000000000000e+000  3.7288390292656842e-001  0.0000000000000000e+000  0.0000000000000000e+000 -1.4812906353513050e-001  0.0000000000000000e+000  0.0000000000000000e+000 -5.1692920772969109e-002  0.0000000000000000e+000  0.0000000000000000e+000  0.0000000000000000e+000  0.0000000000000000e+000  0.0000000000000000e+000  0.0000000000000000e+000  0.0000000000000000e+000  0.0000000000000000e+000 -4.4982478362350409e-001  0.0000000000000000e+000  0.0000000000000000e+000 -4.1792854769667535e-002  0.0000000000000000e+000 -7.9064242871936960e-002  0.0000000000000000e+000  1.0493357851551824e-001  0.0000000000000000e+000  6.3539169332208462e-002 -1.6207578927679997e-001  0.0000000000000000e+000  0.0000000000000000e+000  0.0000000000000000e+000  0.0000000000000000e+000  0.0000000000000000e+000  0.0000000000000000e+000  7.4971089644929559e-002  5.1599823582132076e-001 -2.4516512250591349e-001  1.9002801272539724e-001  0.0000000000000000e+000  0.0000000000000000e+000  0.0000000000000000e+000  0.0000000000000000e+000  0.0000000000000000e+000  0.0000000000000000e+000  0.0000000000000000e+000  0.0000000000000000e+000  0.0000000000000000e+000
  0.0000000000000000e+000  0.0000000000000000e+000  0.0000000000000000e+000  0.0000000000000000e+000  0.0000000000000000e+000 -5.8417632147698281e-002  0.0000000000000000e+000  0.0000000000000000e+000  0.0000000000000000e+000  0.0000000000000000e+000  0.0000000000000000e+000  0.0000000000000000e+000  0.0000000000000000e+000  0.0000000000000000e+000  0.0000000000000000e+000 -8.4103965814265391e-001  0.0000000000000000e+000  0.0000000000000000e+000  0.0000000000000000e+000  4.7815561993694472e-001  0.0000000000000000e+000  0.0000000000000000e+000  0.0000000000000000e+000  3.6843146685403572e-001  2.3740307679459793e-001  0.0000000000000000e+000  0.0000000000000000e+000 -4.9730958427304717e-001  5.5484444584992368e-002  0.0000000000000000e+000  0.0000000000000000e+000  0.0000000000000000e+000  0.0000000000000000e+000  1.0123744711492613e-001  0.0000000000000000e+000 -1.2802150675470955e-001  0.0000000000000000e+000 -1.3864505539749403e-001  0.0000000000000000e+000 -2.0681614712263449e-001  4.1620692983505359e-001  0.0000000000000000e+000  0.0000000000000000e+000  0.0000000000000000e+000  0.0000000000000000e+000  0.0000000000000000e+000  3.1234372381287533e-002 -3.1800917687280872e-001  0.0000000000000000e+000  0.0000000000000000e+000  0.0000000000000000e+000  0.0000000000000000e+000  0.0000000000000000e+000  0.0000000000000000e+000  0.0000000000000000e+000  0.0000000000000000e+000  7.0605037356553962e-002 -6.1219140903394764e-001  0.0000000000000000e+000  6.4214031827328724e-002  0.0000000000000000e+000  0.0000000000000000e+000  0.0000000000000000e+000  0.0000000000000000e+000  0.0000000000000000e+000  0.0000000000000000e+000  0.0000000000000000e+000  0.0000000000000000e+000  0.0000000000000000e+000  0.0000000000000000e+000  0.0000000000000000e+000  0.0000000000000000e+000  0.0000000000000000e+000  0.0000000000000000e+000  0.0000000000000000e+000  0.0000000000000000e+000  0.0000000000000000e+000  0.0000000000000000e+000  0.0000000000000000e+000  0.0000000000000000e+000  0.0000000000000000e+000  0.0000000000000000e+000  0.0000000000000000e+000  2.7888277665996419e-001  0.0000000000000000e+000  0.0000000000000000e+000  0.0000000000000000e+000  0.0000000000000000e+000  0.0000000000000000e+000  0.0000000000000000e+000  0.0000000000000000e+000  0.0000000000000000e+000  0.0000000000000000e+000  0.0000000000000000e+000  0.0000000000000000e+000  0.0000000000000000e+000  4.0059894675424640e-001  0.0000000000000000e+000  0.0000000000000000e+000  1.1734739260500150e-001
 -8.2955372941491828e-002  3.0198336251588825e-002  0.0000000000000000e+000  0.0000000000000000e+000  0.0000000000000000e+000  0.0000000000000000e+000  0.0000000000000000e+000  0.0000000000000000e+000 -1.0712731984604752e-001  0.0000000000000000e+000  0.0000000000000000e+000  2.8787782588146876e-002  0.0000000000000000e+000  0.0000000000000000e+000  0.0000000000000000e+000  0.0000000000000000e+000  0.0000000000000000e+000  5.7370382751348051e-002  1.2482816870181528e-001  0.0000000000000000e+000  5.9933393246590028e-002  0.0000000000000000e+000  0.0000000000000000e+000  0.0000000000000000e+000  0.0000000000000000e+000  3.0313306662620415e-001  2.8160576144748012e-001  0.0000000000000000e+000  0.0000000000000000e+000  0.0000000000000000e+000  0.0000000000000000e+000  0.0000000000000000e+000  0.0000000000000000e+000  0.0000000000000000e+000  1.0937246292746652e-001  0.0000000000000000e+000 -3.2449025389900965e-002  0.0000000000000000e+000 -1.8938069346855871e-001  0.0000000000000000e+000  0.0000000000000000e+000  0.0000000000000000e+000  0.0000000000000000e+000  0.0000000000000000e+000  0.0000000000000000e+000  0.0000000000000000e+000  0.0000000000000000e+000  0.0000000000000000e+000  0.0000000000000000e+000  7.9263917459908295e-002  0.0000000000000000e+000 -1.4193619016961678e-001  0.0000000000000000e+000  0.0000000000000000e+000 -2.9943146637967227e-001  0.0000000000000000e+000  0.0000000000000000e+000  0.0000000000000000e+000  0.0000000000000000e+000  0.0000000000000000e+000  0.0000000000000000e+000  0.0000000000000000e+000 -2.5169704979133811e-001  0.0000000000000000e+000  0.0000000000000000e+000  0.0000000000000000e+000  0.0000000000000000e+000  6.9868858028549141e-002  1.2663771991077308e-001  0.0000000000000000e+000  0.0000000000000000e+000  6.8187023327831497e-002  0.0000000000000000e+000  0.0000000000000000e+000 -4.0212246107269194e-002  0.0000000000000000e+000  0.0000000000000000e+000  0.0000000000000000e+000 -7.9126779355186833e-002  0.0000000000000000e+000  0.0000000000000000e+000  3.6808908020281250e-001  3.6669174775152052e-001  0.0000000000000000e+000 -4.3090505769207803e-002  1.4165972474009453e-001  0.0000000000000000e+000  0.0000000000000000e+000  0.0000000000000000e+000  0.0000000000000000e+000  0.0000000000000000e+000  0.0000000000000000e+000  0.0000000000000000e+000 -2.9732692656677173e-001 -1.4535983377738509e-001 -1.3248904716576260e-001  0.0000000000000000e+000  1.6273498205591000e-001  2.8112841837738112e-001  0.0000000000000000e+000
  0.0000000000000000e+000  0.0000000000000000e+000  0.0000000000000000e+000  0.0000000000000000e+000  0.0000000000000000e+000 -1.3486202545746925e-001  0.0000000000000000e+000  0.0000000000000000e+000  0.0000000000000000e+000  0.0000000000000000e+000  0.0000000000000000e+000  0.0000000000000000e+000  0.0000000000000000e+000  0.0000000000000000e+000  0.0000000000000000e+000 -7.2595217066367554e-002  0.0000000000000000e+000  0.0000000000000000e+000  0.0000000000000000e+000  1.0665226041064527e-001  0.0000000000000000e+000  0.0000000000000000e+000  0.0000000000000000e+000  8.0769791627846310e-001  3.2498526573524145e-002  0.0000000000000000e+000  0.0000000000000000e+000  7.4192899931776801e-001 -1.8884882117597368e-001  0.0000000000000000e+000  0.0000000000000000e+000  0.0000000000000000e+000  0.0000000000000000e+000  3.9423530597948175e-001  0.0000000000000000e+000  1.8626559997442385e-001  0.0000000000000000e+000  1.7962022230246610e-001  0.0000000000000000e+000  3.4766933682387202e-003 -5.1460071854000788e-001  0.0000000000000000e+000  0.0000000000000000e+000  0.0000000000000000e+000  0.0000000000000000e+000  0.0000000000000000e+000 -3.4695345033988306e-001  1.5706765077829929e-001  0.0000000000000000e+000  0.0000000000000000e+000  0.0000000000000000e+000  0.0000000000000000e+000  0.0000000000000000e+000  0.0000000000000000e+000  0.0000000000000000e+000  0.0000000000000000e+000  3.3843235954856880e-002 -9.9637750283149890e-002  0.0000000000000000e+000 -6.9096205065933794e-002  0.0000000000000000e+000  0.0000000000000000e+000  0.0000000000000000e+000  0.0000000000000000e+000  0.0000000000000000e+000  0.0000000000000000e+000  0.0000000000000000e+000  0.0000000000000000e+000  0.0000000000000000e+000  0.0000000000000000e+000  0.0000000000000000e+000  0.0000000000000000e+000  0.0000000000000000e+000  0.0000000000000000e+000  0.0000000000000000e+000  0.0000000000000000e+000  0.0000000000000000e+000  0.0000000000000000e+000  0.0000000000000000e+000  0.0000000000000000e+000  0.0000000000000000e+000  0.0000000000000000e+000  0.0000000000000000e+000 -3.2991988441607917e-002  0.0000000000000000e+000  0.0000000000000000e+000  0.0000000000000000e+000  0.0000000000000000e+000  0.0000000000000000e+000  0.0000000000000000e+000  0.0000000000000000e+000  0.0000000000000000e+000  0.0000000000000000e+000  0.0000000000000000e+000  0.0000000000000000e+000  0.0000000000000000e+000 -5.5127775660031519e-002  0.0000000000000000e+000  0.0000000000000000e+000  1.1774892231324342e-001
 -3.2490416125692367e-001 -2.6019126882091716e-003  0.0000000000000000e+000  0.0000000000000000e+000  0.0000000000000000e+000  0.0000000000000000e+000  0.0000000000000000e+000  0.0000000000000000e+000  9.8470510016869753e-002  0.0000000000000000e+000  0.0000000000000000e+000  2.5465511194292634e-001  0.0000000000000000e+000  0.0000000000000000e+000  0.0000000000000000e+000  0.0000000000000000e+000  0.0000000000000000e+000  2.5480438904090980e-001  1.1080599776334146e-001  0.0000000000000000e+000 -2.5787937884106832e-001  0.0000000000000000e+000  0.0000000000000000e+000  0.0000000000000000e+000  0.0000000000000000e+000 -6.3851903378223274e-002  5.4495724738926957e-002  0.0000000000000000e+000  0.0000000000000000e+000  0.0000000000000000e+000  0.0000000000000000e+000  0.0000000000000000e+000  0.0000000000000000e+000  0.0000000000000000e+000  1.2899885063891867e-001  0.0000000000000000e+000  1.4436728755436443e-001  0.0000000000000000e+000 -1.8864029003053470e-001  0.0000000000000000e+000  0.0000000000000000e+000  0.0000000000000000e+000  0.0000000000000000e+000  0.0000000000000000e+000  0.0000000000000000e+000  0.0000000000000000e+000  0.0000000000000000e+000  0.0000000000000000e+000  0.0000000000000000e+000 -1.1328929882874364e-001  0.0000000000000000e+000 -2.0560084767299119e-001  0.0000000000000000e+000  0.0000000000000000e+000  3.6538224434923777e-001  0.0000000000000000e+000  0.0000000000000000e+000  0.0000000000000000e+000  0.0000000000000000e+000  0.0000000000000000e+000  0.0000000000000000e+000  0.0000000000000000e+000  4.1394842920634486e-002  0.0000000000000000e+000  0.0000000000000000e+000  0.0000000000000000e+000  0.0000000000000000e+000 -2.7477804293280672e-001 -3.2014015435541232e-001  0.0000000000000000e+000  0.0000000000000000e+000 -1.4085705951067051e-001  0.0000000000000000e+000  0.0000000000000000e+000  2.3571826489483205e-001  0.0000000000000000e+000  0.0000000000000000e+000  0.0000000000000000e+000 -7.8516447352253715e-002  0.0000000000000000e+000  0.0000000000000000e+000  6.7141575349060137e-002  1.3300071952519221e-001  0.0000000000000000e+000  1.6921941720831202e-001 -8.8927365115398463e-002  0.0000000000000000e+000  0.0000000000000000e+000  0.0000000000000000e+000  0.0000000000000000e+000  0.0000000000000000e+000  0.0000000000000000e+000  0.0000000000000000e+000 -7.9641304860479337e-002  1.1477077941278119e-001  6.1205819613750448e-002  0.0000000000000000e+000  2.5332075384280539e-001  2.6230543074849131e-003  0.0000000000000000e+000
  0.0000000000000000e+000  0.0000000000000000e+000  0.0000000000000000e+000  0.0000000000000000e+000  0.0000000000000000e+000  4.6472815613387919e-001  0.0000000000000000e+000  0.0000000000000000e+000  0.0000000000000000e+000  0.0000000000000000e+000  0.0000000000000000e+000  0.0000000000000000e+000  0.0000000000000000e+000  0.0000000000000000e+000  0.0000000000000000e+000 -3.5667846871908748e-001  0.0000000000000000e+000  0.0000000000000000e+000  0.0000000000000000e+000  1.2485148276620878e-001  0.0000000000000000e+000  0.0000000000000000e+000  0.0000000000000000e+000  7.0122293218761997e-002  2.0770294243098958e-001  0.0000000000000000e+000  0.0000000000000000e+000  3.7945620131582258e-001  6.0164620630231869e-001  0.0000000000000000e+000  0.0000000000000000e+000  0.0000000000000000e+000  0.0000000000000000e+000 -5.2785188865935417e-001  0.0000000000000000e+000  3.3200695737591436e-003  0.0000000000000000e+000 -8.1509231261673587e-003  0.0000000000000000e+000 -1.0549425922120451e-001 -7.4205928280908565e-002  0.0000000000000000e+000  0.0000000000000000e+000  0.0000000000000000e+000  0.0000000000000000e+000  0.0000000000000000e+000  3.7495331762198880e-001  2.2624410774792855e-001  0.0000000000000000e+000  0.0000000000000000e+000  0.0000000000000000e+000  0.0000000000000000e+000  0.0000000000000000e+000  0.0000000000000000e+000  0.0000000000000000e+000  0.0000000000000000e+000 -9.2501439923213122e-002  2.5831330806052438e-001  0.0000000000000000e+000  2.6192075114625102e-001  0.0000000000000000e+000  0.0000000000000000e+000  0.0000000000000000e+000  0.0000000000000000e+000  0.0000000000000000e+000  0.0000000000000000e+000  0.0000000000000000e+000  0.0000000000000000e+000  0.0000000000000000e+000  0.0000000000000000e+000  0.0000000000000000e+000  0.0000000000000000e+000  0.0000000000000000e+000  0.0000000000000000e+000  0.0000000000000000e+000  0.0000000000000000e+000  0.0000000000000000e+000  0.0000000000000000e+000  0.0000000000000000e+000  0.0000000000000000e+000  0.0000000000000000e+000  0.0000000000000000e+000  0.0000000000000000e+000 -1.2988208749189431e-001  0.0000000000000000e+000  0.0000000000000000e+000  0.0000000000000000e+000  0.0000000000000000e+000  0.0000000000000000e+000  0.0000000000000000e+000  0.0000000000000000e+000  0.0000000000000000e+000  0.0000000000000000e+000  0.0000000000000000e+000  0.0000000000000000e+000  0.0000000000000000e+000  2.7341452873942301e-001  0.0000000000000000e+000  0.0000000000000000e+000 -2.7399391131042844e-001
  2.7238153539704716e-002  1.3345734279559419e-002  0.0000000000000000e+000  0.0000000000000000e+000  0.0000000000000000e+000  0.0000000000000000e+000  0.0000000000000000e+000  0.0000000000000000e+000  1.0972196576707136e-001  0.0000000000000000e+000  0.0000000000000000e+000  3.2846362698786924e-001  0.0000000000000000e+000  0.0000000000000000e+000  0.0000000000000000e+000  0.0000000000000000e+000  0.0000000000000000e+000  9.6679060270000380e-002 -2.3070894770855915e-001  0.0000000000000000e+000  3.3044008749269055e-001  0.0000000000000000e+000  0.0000000000000000e+000  0.0000000000000000e+000  0.0000000000000000e+000 -2.1994143225082491e-001 -6.2349474804957117e-002  0.0000000000000000e+000  0.0000000000000000e+000  0.0000000000000000e+000  0.0000000000000000e+000  0.0000000000000000e+000  0.0000000000000000e+000  0.0000000000000000e+000  3.0777931635762495e-001  0.0000000000000000e+000 -5.2349792102746456e-003  0.0000000000000000e+000 -6.8390859525244402e-002  0.0000000000000000e+000  0.0000000000000000e+000  0.0000000000000000e+000  0.0000000000000000e+000  0.0000000000000000e+000  0.0000000000000000e+000  0.0000000000000000e+000  0.0000000000000000e+000  0.0000000000000000e+000  0.0000000000000000e+000 -8.8930197447868675e-002  0.0000000000000000e+000  3.6865016710316578e-001  0.0000000000000000e+000  0.0000000000000000e+000  3.7110355225124327e-002  0.0000000000000000e+000  0.0000000000000000e+000  0.0000000000000000e+000  0.0000000000000000e+000  0.0000000000000000e+000  0.0000000000000000e+000  0.0000000000000000e+000 -2.2368213269083370e-001  0.0000000000000000e+000  0.0000000000000000e+000  0.0000000000000000e+000  0.0000000000000000e+000 -3.3709113292327342e-002  1.6213861207185840e-001  0.0000000000000000e+000  0.0000000000000000e+000 -6.6675913969981029e-002  0.0000000000000000e+000  0.0000000000000000e+000 -4.8702697575614684e-002  0.0000000000000000e+000  0.0000000000000000e+000  0.0000000000000000e+000  3.1131430888809580e-001  0.0000000000000000e+000  0.0000000000000000e+000  5.5608624733409787e-002  1.3835882411584333e-001  0.0000000000000000e+000  1.8875400558876484e-001  9.9625201218257436e-002  0.0000000000000000e+000  0.0000000000000000e+000  0.0000000000000000e+000  0.0000000000000000e+000  0.0000000000000000e+000  0.0000000000000000e+000  0.0000000000000000e+000 -1.3482735783537345e-001  3.5724029441692129e-001 -8.0771191058608388e-002  0.0000000000000000e+000 -9.2371708414575301e-002  2.5844190964447442e-002  0.0000000000000000e+000
  0.0000000000000000e+000  0.0000000000000000e+000  0.0000000000000000e+000  0.0000000000000000e+000  0.0000000000000000e+000 -6.7844240671879907e-001  0.0000000000000000e+000  0.0000000000000000e+000  0.0000000000000000e+000  0.0000000000000000e+000  0.0000000000000000e+000  0.0000000000000000e+000  0.0000000000000000e+000  0.0000000000000000e+000  0.0000000000000000e+000 -1.0809279156052402e-001  0.0000000000000000e+000  0.0000000000000000e+000  0.0000000000000000e+000  3.9276857944964283e-001  0.0000000000000000e+000  0.0000000000000000e+000  0.0000000000000000e+000 -8.3130935412450896e-002 -3.7505844922857756e-001  0.0000000000000000e+000  0.0000000000000000e+000  3.5518009287701058e-001 -9.5721844523030300e-002  0.0000000000000000e+000  0.0000000000000000e+000  0.0000000000000000e+000  0.0000000000000000e+000 -4.7904115518720336e-001  0.0000000000000000e+000 -5.1473451471679352e-002  0.0000000000000000e+000  5.7367643545009485e-002  0.0000000000000000e+000  2.3880787932626865e-001 -1.9446188999721953e-001  0.0000000000000000e+000  0.0000000000000000e+000  0.0000000000000000e+000  0.0000000000000000e+000  0.0000000000000000e+000 -4.0769144794311069e-001 -2.5086608071805949e-001  0.0000000000000000e+000  0.0000000000000000e+000  0.0000000000000000e+000  0.0000000000000000e+000  0.0000000000000000e+000  0.0000000000000000e+000  0.0000000000000000e+000  0.0000000000000000e+000 -4.5273486890834108e-001  2.7775578933373790e-001  0.0000000000000000e+000 -1.1389813334742611e-001  0.0000000000000000e+000  0.0000000000000000e+000  0.0000000000000000e+000  0.0000000000000000e+000  0.0000000000000000e+000  0.0000000000000000e+000  0.0000000000000000e+000  0.0000000000000000e+000  0.0000000000000000e+000  0.0000000000000000e+000  0.0000000000000000e+000  0.0000000000000000e+000  0.0000000000000000e+000  0.0000000000000000e+000  0.0000000000000000e+000  0.0000000000000000e+000  0.0000000000000000e+000  0.0000000000000000e+000  0.0000000000000000e+000  0.0000000000000000e+000  0.0000000000000000e+000  0.0000000000000000e+000  0.0000000000000000e+000  1.6196932643183809e-001  0.0000000000000000e+000  0.0000000000000000e+000  0.0000000000000000e+000  0.0000000000000000e+000  0.0000000000000000e+000  0.0000000000000000e+000  0.0000000000000000e+000  0.0000000000000000e+000  0.0000000000000000e+000  0.0000000000000000e+000  0.0000000000000000e+000  0.0000000000000000e+000  5.7971458082239267e-002  0.0000000000000000e+000  0.0000000000000000e+000 -3.6387486954004100e-001
  0.0000000000000000e+000  0.0000000000000000e+000  0.0000000000000000e+000  0.0000000000000000e+000  0.0000000000000000e+000 -2.8252443855878168e-001  0.0000000000000000e+000  0.0000000000000000e+000  0.0000000000000000e+000  0.0000000000000000e+000  0.0000000000000000e+000  0.0000000000000000e+000  0.0000000000000000e+000  0.0000000000000000e+000  0.0000000000000000e+000 -4.4070992632649475e-001  0.0000000000000000e+000  0.0000000000000000e+000  0.0000000000000000e+000 -1.4582922937854589e-001  0.0000000000000000e+000  0.0000000000000000e+000  0.0000000000000000e+000  1.7018085881705866e-001 -3.2656137600709950e-001  0.0000000000000000e+000  0.0000000000000000e+000  3.5671465065087604e-001 -3.1010566669951989e-001  0.0000000000000000e+000  0.0000000000000000e+000  0.0000000000000000e+000  0.0000000000000000e+000  3.6691486488436387e-001  0.0000000000000000e+000  5.1151966680904894e-004  0.0000000000000000e+000  2.9736251710947448e-001  0.0000000000000000e+000  1.7381740191301920e-001  2.8145228697601604e-001  0.0000000000000000e+000  0.0000000000000000e+000  0.0000000000000000e+000  0.0000000000000000e+000  0.0000000000000000e+000  1.7549103856642800e-001 -1.1516068350513702e-001  0.0000000000000000e+000  0.0000000000000000e+000  0.0000000000000000e+000  0.0000000000000000e+000  0.0000000000000000e+000  0.0000000000000000e+000  0.0000000000000000e+000  0.0000000000000000e+000 -4.8987004097901507e-002  8.1906857539414679e-001  0.0000000000000000e+000 -6.3896012766797194e-001  0.0000000000000000e+000  0.0000000000000000e+000  0.0000000000000000e+000  0.0000000000000000e+000  0.0000000000000000e+000  0.0000000000000000e+000  0.0000000000000000e+000  0.0000000000000000e+000  0.0000000000000000e+000  0.0000000000000000e+000  0.0000000000000000e+000  0.0000000000000000e+000  0.0000000000000000e+000  0.0000000000000000e+000  0.0000000000000000e+000  0.0000000000000000e+000  0.0000000000000000e+000  0.0000000000000000e+000  0.0000000000000000e+000  0.0000000000000000e+000  0.0000000000000000e+000  0.0000000000000000e+000  0.0000000000000000e+000 -5.1817933622371283e-002  0.0000000000000000e+000  0.0000000000000000e+000  0.0000000000000000e+000  0.0000000000000000e+000  0.0000000000000000e+000  0.0000000000000000e+000  0.0000000000000000e+000  0.0000000000000000e+000  0.0000000000000000e+000  0.0000000000000000e+000  0.0000000000000000e+000  0.0000000000000000e+000 -4.3566991596433041e-002  0.0000000000000000e+000  0.0000000000000000e+000  3.7420276166944669e-002
  0.0000000000000000e+000  0.0000000000000000e+000  1.7190926614937982e-001 -2.1376142829667819e-001  0.0000000000000000e+000  0.0000000000000000e+000 -9.2315498197854465e-002  2.9173244502869461e-001  0.0000000000000000e+000  0.0000000000000000e+000  1.2885672481677024e-001  0.0000000000000000e+000  6.4719569461092891e-002  3.9820333871927072e-002  2.3681259109053185e-001  0.0000000000000000e+000  0.0000000000000000e+000  0.0000000000000000e+000  0.0000000000000000e+000  0.0000000000000000e+000  0.0000000000000000e+000  0.0000000000000000e+000  0.0000000000000000e+000  0.0000000000000000e+000  0.0000000000000000e+000  0.0000000000000000e+000  0.0000000000000000e+000  0.0000000000000000e+000  0.0000000000000000e+000  7.7376430792116230e-002 -4.9174496578878055e-002  0.0000000000000000e+000 -2.4228508781822675e-001  0.0000000000000000e+000  0.0000000000000000e+000  0.0000000000000000e+000  0.0000000000000000e+000  0.0000000000000000e+000  0.0000000000000000e+000  0.0000000000000000e+000  0.0000000000000000e+000  1.0121564577134579e-001  0.0000000000000000e+000 -1.8292404608545693e-001  2.8092429096077776e-001  0.0000000000000000e+000  0.0000000000000000e+000  0.0000000000000000e+000  1.5463688164776765e-001  0.0000000000000000e+000  0.0000000000000000e+000  0.0000000000000000e+000 -2.6795791052045898e-001  1.3924764734209222e-001  0.0000000000000000e+000  2.6214812189277864e-001  0.0000000000000000e+000  0.0000000000000000e+000  4.1815185937836946e-001  0.0000000000000000e+000  0.0000000000000000e+000 -5.3927858344410395e-001  0.0000000000000000e+000  0.0000000000000000e+000  0.0000000000000000e+000  0.0000000000000000e+000  0.0000000000000000e+000  0.0000000000000000e+000  0.0000000000000000e+000  0.0000000000000000e+000 -2.2603703167975550e-001  0.0000000000000000e+000  0.0000000000000000e+000 -1.1868258512434604e-001  0.0000000000000000e+000 -1.0178177927903334e-001  0.0000000000000000e+000 -3.0697245354142932e-001  0.0000000000000000e+000  3.3111553095311214e-001  6.0643533285204154e-001  0.0000000000000000e+000  0.0000000000000000e+000  0.0000000000000000e+000  0.0000000000000000e+000  0.0000000000000000e+000  0.0000000000000000e+000 -3.4225192726178494e-001  8.2550416222506778e-002  1.4736884500056516e-001  1.7353103340436354e-001  0.0000000000000000e+000  0.0000000000000000e+000  0.0000000000000000e+000  0.0000000000000000e+000  0.0000000000000000e+000  0.0000000000000000e+000  0.0000000000000000e+000  0.0000000000000000e+000  0.0000000000000000e+000
  0.0000000000000000e+000  0.0000000000000000e+000  0.0000000000000000e+000  0.0000000000000000e+000  1.1088422473363588e-001  0.0000000000000000e+000  0.0000000000000000e+000  0.0000000000000000e+000  0.0000000000000000e+000 -9.7305581570326358e-002  0.0000000000000000e+000  0.0000000000000000e+000  0.0000000000000000e+000  0.0000000000000000e+000  0.0000000000000000e+000  0.0000000000000000e+000 -1.3193970200681654e-001  0.0000000000000000e+000  0.0000000000000000e+000  0.0000000000000000e+000  0.0000000000000000e+000 -1.4228256368588979e-001 -3.4863032065315419e-001  0.0000000000000000e+000  0.0000000000000000e+000  0.0000000000000000e+000  0.0000000000000000e+000  0.0000000000000000e+000  0.0000000000000000e+000  0.0000000000000000e+000  0.0000000000000000e+000 -3.0818786235525958e-001  0.0000000000000000e+000  0.0000000000000000e+000  0.0000000000000000e+000  0.0000000000000000e+000  0.0000000000000000e+000  0.0000000000000000e+000  0.0000000000000000e+000  0.0000000000000000e+000  0.0000000000000000e+000  0.0000000000000000e+000  9.7292550331367411e-002  0.0000000000000000e+000  0.0000000000000000e+000  1.7153310599069810e-001  0.0000000000000000e+000  0.0000000000000000e+000  0.0000000000000000e+000  0.0000000000000000e+000 -5.0048499668753535e-002  0.0000000000000000e+000  0.0000000000000000e+000  0.0000000000000000e+000  0.0000000000000000e+000  0.0000000000000000e+000  0.0000000000000000e+000  0.0000000000000000e+000  0.0000000000000000e+000  0.0000000000000000e+000  1.8223615556619746e-001  0.0000000000000000e+000  0.0000000000000000e+000 -1.3916536421199877e-001 -2.3770469274331879e-001 -2.5519671642363262e-001  3.7930516157240152e-001  0.0000000000000000e+000  0.0000000000000000e+000 -1.2215539319282381e-001  0.0000000000000000e+000  0.0000000000000000e+000  1.3013227511120615e-001  0.0000000000000000e+000  0.0000000000000000e+000  0.0000000000000000e+000  5.4600446112537404e-001  0.0000000000000000e+000  0.0000000000000000e+000  0.0000000000000000e+000  0.0000000000000000e+000  0.0000000000000000e+000  0.0000000000000000e+000  0.0000000000000000e+000  0.0000000000000000e+000  0.0000000000000000e+000 -1.5043975409817176e-001  0.0000000000000000e+000  0.0000000000000000e+000  0.0000000000000000e+000  0.0000000000000000e+000 -1.0281694701509156e-001  3.7520274573510440e-002  0.0000000000000000e+000  0.0000000000000000e+000  0.0000000000000000e+000  0.0000000000000000e+000  0.0000000000000000e+000  0.0000000000000000e+000  0.0000000000000000e+000
  0.0000000000000000e+000  0.0000000000000000e+000 -8.6110551712045749e-002 -2.9154136271894809e-001  0.0000000000000000e+000  0.0000000000000000e+000 -1.7036730918918989e-002 -3.9482603120677873e-001  0.0000000000000000e+000  0.0000000000000000e+000  1.1136494939823763e-001  0.0000000000000000e+000  9.3883535894695572e-002  3.9616862884147974e-001  1.1151939298051989e-002  0.0000000000000000e+000  0.0000000000000000e+000  0.0000000000000000e+000  0.0000000000000000e+000  0.0000000000000000e+000  0.0000000000000000e+000  0.0000000000000000e+000  0.0000000000000000e+000  0.0000000000000000e+000  0.0000000000000000e+000  0.0000000000000000e+000  0.0000000000000000e+000  0.0000000000000000e+000  0.0000000000000000e+000 -1.5490192733874357e-002 -1.4685579766161850e-002  0.0000000000000000e+000 -8.0518911841639174e-002  0.0000000000000000e+000  0.0000000000000000e+000  0.0000000000000000e+000  0.0000000000000000e+000  0.0000000000000000e+000  0.0000000000000000e+000  0.0000000000000000e+000  0.0000000000000000e+000  2.2587803941890508e-001  0.0000000000000000e+000  8.5473701764140382e-003 -1.8696670573191396e-001  0.0000000000000000e+000  0.0000000000000000e+000  0.0000000000000000e+000  9.0087900405233873e-002  0.0000000000000000e+000  0.0000000000000000e+000  0.0000000000000000e+000 -1.1214634929660390e-002  6.6549419777217164e-002  0.0000000000000000e+000  7.2496376998235634e-002  0.0000000000000000e+000  0.0000000000000000e+000 -8.1894591142274220e-001  0.0000000000000000e+000  0.0000000000000000e+000  4.7032895055828680e-002  0.0000000000000000e+000  0.0000000000000000e+000  0.0000000000000000e+000  0.0000000000000000e+000  0.0000000000000000e+000  0.0000000000000000e+000  0.0000000000000000e+000  0.0000000000000000e+000  1.7165370763403562e-002  0.0000000000000000e+000  0.0000000000000000e+000  8.9476681034173638e-002  0.0000000000000000e+000 -3.4504919486373287e-001  0.0000000000000000e+000  3.6221524498508589e-001  0.0000000000000000e+000  3.2424481050720932e-001  3.9479067504893300e-001  0.0000000000000000e+000  0.0000000000000000e+000  0.0000000000000000e+000  0.0000000000000000e+000  0.0000000000000000e+000  0.0000000000000000e+000  1.9761080848908655e-001 -8.9176121534432828e-002 -2.3265551730613992e-002  2.2386695540697066e-001  0.0000000000000000e+000  0.0000000000000000e+000  0.0000000000000000e+000  0.0000000000000000e+000  0.0000000000000000e+000  0.0000000000000000e+000  0.0000000000000000e+000  0.0000000000000000e+000  0.0000000000000000e+000
  0.0000000000000000e+000  0.0000000000000000e+000  6.7587537792606997e-002 -5.6988400075270396e-002  0.0000000000000000e+000  0.0000000000000000e+000 -6.0065328602115567e-002 -2.4514572979394134e-001  0.0000000000000000e+000  0.0000000000000000e+000 -4.7086131765657391e-001  0.0000000000000000e+000  2.9505386865458516e-001 -1.3964429432857622e-001  7.5581102744837758e-002  0.0000000000000000e+000  0.0000000000000000e+000  0.0000000000000000e+000  0.0000000000000000e+000  0.0000000000000000e+000  0.0000000000000000e+000  0.0000000000000000e+000  0.0000000000000000e+000  0.0000000000000000e+000  0.0000000000000000e+000  0.0000000000000000e+000  0.0000000000000000e+000  0.0000000000000000e+000  0.0000000000000000e+000 -2.7593418904028930e-002 -4.7862828867669777e-001  0.0000000000000000e+000  1.5876271593722235e-001  0.0000000000000000e+000  0.0000000000000000e+000  0.0000000000000000e+000  0.0000000000000000e+000  0.0000000000000000e+000  0.0000000000000000e+000  0.0000000000000000e+000  0.0000000000000000e+000 -2.6012964549905815e-001  0.0000000000000000e+000 -4.6536305792043453e-001  9.9681110992237920e-002  0.0000000000000000e+000  0.0000000000000000e+000  0.0000000000000000e+000  1.4501459233363510e-002  0.0000000000000000e+000  0.0000000000000000e+000  0.0000000000000000e+000 -1.2852276960964226e-001  1.2123363664274805e-001  0.0000000000000000e+000 -1.2011014285758356e-001  0.0000000000000000e+000  0.0000000000000000e+000  1.3959338555355053e-001  0.0000000000000000e+000  0.0000000000000000e+000 -2.6182810882594304e-001  0.0000000000000000e+000  0.0000000000000000e+000  0.0000000000000000e+000  0.0000000000000000e+000  0.0000000000000000e+000  0.0000000000000000e+000  0.0000000000000000e+000  0.0000000000000000e+000 -3.8028448013581884e-001  0.0000000000000000e+000  0.0000000000000000e+000  3.8219896361496292e-001  0.0000000000000000e+000 -4.3233459044946032e-001  0.0000000000000000e+000  4.6733551045031824e-002  0.0000000000000000e+000 -2.2313298989399147e-001  1.2864970534994177e-001  0.0000000000000000e+000  0.0000000000000000e+000  0.0000000000000000e+000  0.0000000000000000e+000  0.0000000000000000e+000  0.0000000000000000e+000  9.6208328140373847e-002 -7.2737412381983113e-002 -2.5445444601398715e-001 -4.4007052187483225e-001  0.0000000000000000e+000  0.0000000000000000e+000  0.0000000000000000e+000  0.0000000000000000e+000  0.0000000000000000e+000  0.0000000000000000e+000  0.0000000000000000e+000  0.0000000000000000e+000  0.0000000000000000e+000
  0.0000000000000000e+000  0.0000000000000000e+000  0.0000000000000000e+000  0.0000000000000000e+000  1.2259137586166377e-001  0.0000000000000000e+000  0.0000000000000000e+000  0.0000000000000000e+000  0.0000000000000000e+000 -5.7768950026558658e-003  0.0000000000000000e+000  0.0000000000000000e+000  0.0000000000000000e+000  0.0000000000000000e+000  0.0000000000000000e+000  0.0000000000000000e+000  1.8099966239524451e-001  0.0000000000000000e+000  0.0000000000000000e+000  0.0000000000000000e+000  0.0000000000000000e+000  2.6253316829203052e-003  1.9990354500554858e-001  0.0000000000000000e+000  0.0000000000000000e+000  0.0000000000000000e+000  0.0000000000000000e+000  0.0000000000000000e+000  0.0000000000000000e+000  0.0000000000000000e+000  0.0000000000000000e+000 -1.3582847104064755e-001  0.0000000000000000e+000  0.0000000000000000e+000  0.0000000000000000e+000  0.0000000000000000e+000  0.0000000000000000e+000  0.0000000000000000e+000  0.0000000000000000e+000  0.0000000000000000e+000  0.0000000000000000e+000  0.0000000000000000e+000 -3.4003960032943439e-003  0.0000000000000000e+000  0.0000000000000000e+000  6.7948998754785628e-001  0.0000000000000000e+000  0.0000000000000000e+000  0.0000000000000000e+000  0.0000000000000000e+000  2.9828751689388699e-001  0.0000000000000000e+000  0.0000000000000000e+000  0.0000000000000000e+000  0.0000000000000000e+000  0.0000000000000000e+000  0.0000000000000000e+000  0.0000000000000000e+000  0.0000000000000000e+000  0.0000000000000000e+000 -1.4352618769987732e-001  0.0000000000000000e+000  0.0000000000000000e+000  3.4538270159230122e-001 -9.1784492730212441e-002 -1.2745858521321185e-001 -8.2280354884260859e-002  0.0000000000000000e+000  0.0000000000000000e+000 -9.6197339789003120e-002  0.0000000000000000e+000  0.0000000000000000e+000  1.5368495518415859e-001  0.0000000000000000e+000  0.0000000000000000e+000  0.0000000000000000e+000  2.0364637758528571e-002  0.0000000000000000e+000  0.0000000000000000e+000  0.0000000000000000e+000  0.0000000000000000e+000  0.0000000000000000e+000  0.0000000000000000e+000  0.0000000000000000e+000  0.0000000000000000e+000  0.0000000000000000e+000  1.6883661607108666e-001  0.0000000000000000e+000  0.0000000000000000e+000  0.0000000000000000e+000  0.0000000000000000e+000  1.9023126042864630e-001 -2.7157908056260066e-001  0.0000000000000000e+000  0.0000000000000000e+000  0.0000000000000000e+000  0.0000000000000000e+000  0.0000000000000000e+000  0.0000000000000000e+000  0.0000000000000000e+000
  0.0000000000000000e+000  0.0000000000000000e+000  0.0000000000000000e+000  0.0000000000000000e+000  0.0000000000000000e+000  1.4202843476979352e-001  0.0000000000000000e+000  0.0000000000000000e+000  0.0000000000000000e+000  0.0000000000000000e+000  0.0000000000000000e+000  0.0000000000000000e+000  0.0000000000000000e+000  0.0000000000000000e+000  0.0000000000000000e+000 -1.6669658366529741e-001  0.0000000000000000e+000  0.0000000000000000e+000  0.0000000000000000e+000  2.6965261386889539e-001  0.0000000000000000e+000  0.0000000000000000e+000  0.0000000000000000e+000 -7.1130074857850034e-001 -2.8722653339424187e-001  0.0000000000000000e+000  0.0000000000000000e+000  4.8470054379207483e-001  1.7608769053650725e-001  0.0000000000000000e+000  0.0000000000000000e+000  0.0000000000000000e+000  0.0000000000000000e+000  4.2200705239273051e-001  0.0000000000000000e+000 -1.5591718858238554e-001  0.0000000000000000e+000 -2.6466480789065869e-002  0.0000000000000000e+000 -3.3481033068352151e-001 -2.6639073678430220e-001  0.0000000000000000e+000  0.0000000000000000e+000  0.0000000000000000e+000  0.0000000000000000e+000  0.0000000000000000e+000 -5.6932109860541598e-002 -1.2741290797700708e-001  0.0000000000000000e+000  0.0000000000000000e+000  0.0000000000000000e+000  0.0000000000000000e+000  0.0000000000000000e+000  0.0000000000000000e+000  0.0000000000000000e+000  0.0000000000000000e+000  6.2011925185715011e-001 -9.0311272888383573e-002  0.0000000000000000e+000 -3.3963410315925868e-001  0.0000000000000000e+000  0.0000000000000000e+000  0.0000000000000000e+000  0.0000000000000000e+000  0.0000000000000000e+000  0.0000000000000000e+000  0.0000000000000000e+000  0.0000000000000000e+000  0.0000000000000000e+000  0.0000000000000000e+000  0.0000000000000000e+000  0.0000000000000000e+000  0.0000000000000000e+000  0.0000000000000000e+000  0.0000000000000000e+000  0.0000000000000000e+000  0.0000000000000000e+000  0.0000000000000000e+000  0.0000000000000000e+000  0.0000000000000000e+000  0.0000000000000000e+000  0.0000000000000000e+000  0.0000000000000000e+000  2.9659083819671067e-001  0.0000000000000000e+000  0.0000000000000000e+000  0.0000000000000000e+000  0.0000000000000000e+000  0.0000000000000000e+000  0.0000000000000000e+000  0.0000000000000000e+000  0.0000000000000000e+000  0.0000000000000000e+000  0.0000000000000000e+000  0.0000000000000000e+000  0.0000000000000000e+000  1.7005180211816756e-001  0.0000000000000000e+000  0.0000000000000000e+000  5.2480198109844778e-001
  0.0000000000000000e+000  0.0000000000000000e+000  0.0000000000000000e+000  0.0000000000000000e+000  0.0000000000000000e+000  1.3592667424750157e-001  0.0000000000000000e+000  0.0000000000000000e+000  0.0000000000000000e+000  0.0000000000000000e+000  0.0000000000000000e+000  0.0000000000000000e+000  0.0000000000000000e+000  0.0000000000000000e+000  0.0000000000000000e+000 -4.3537085993992725e-002  0.0000000000000000e+000  0.0000000000000000e+000  0.0000000000000000e+000 -3.0607169493794906e-001  0.0000000000000000e+000  0.0000000000000000e+000  0.0000000000000000e+000  2.2875217700980187e-002  2.8325074217036117e-001  0.0000000000000000e+000  0.0000000000000000e+000 -6.9062265496804109e-002  1.3775732607481492e-001  0.0000000000000000e+000  0.0000000000000000e+000  0.0000000000000000e+000  0.0000000000000000e+000  1.1042313463395660e-001  0.0000000000000000e+000 -6.1189571676825656e-002  0.0000000000000000e+000 -1.7318095498121949e-001  0.0000000000000000e+000 -4.6072964031580865e-001 -4.7843688779994856e-002  0.0000000000000000e+000  0.0000000000000000e+000  0.0000000000000000e+000  0.0000000000000000e+000  0.0000000000000000e+000 -2.3948116209900078e-001  1.2498603122890220e-001  0.0000000000000000e+000  0.0000000000000000e+000  0.0000000000000000e+000  0.0000000000000000e+000  0.0000000000000000e+000  0.0000000000000000e+000  0.0000000000000000e+000  0.0000000000000000e+000 -3.8254622003047545e-001  4.2959279074867823e-001  0.0000000000000000e+000  6.8441948740346342e-004  0.0000000000000000e+000  0.0000000000000000e+000  0.0000000000000000e+000  0.0000000000000000e+000  0.0000000000000000e+000  0.0000000000000000e+000  0.0000000000000000e+000  0.0000000000000000e+000  0.0000000000000000e+000  0.0000000000000000e+000  0.0000000000000000e+000  0.0000000000000000e+000  0.0000000000000000e+000  0.0000000000000000e+000  0.0000000000000000e+000  0.0000000000000000e+000  0.0000000000000000e+000  0.0000000000000000e+000  0.0000000000000000e+000  0.0000000000000000e+000  0.0000000000000000e+000  0.0000000000000000e+000  0.0000000000000000e+000  9.7251201911002649e-001  0.0000000000000000e+000  0.0000000000000000e+000  0.0000000000000000e+000  0.0000000000000000e+000  0.0000000000000000e+000  0.0000000000000000e+000  0.0000000000000000e+000  0.0000000000000000e+000  0.0000000000000000e+000  0.0000000000000000e+000  0.0000000000000000e+000  0.0000000000000000e+000 -2.9874144283816334e-001  0.0000000000000000e+000  0.0000000000000000e+000  3.7696268451531717e-001
  0.0000000000000000e+000  0.0000000000000000e+000  4.5196807220699414e-001  8.6098786894157009e-002  0.0000000000000000e+000  0.0000000000000000e+000  2.7102213067141383e-002 -2.8581028662329871e-001  0.0000000000000000e+000  0.0000000000000000e+000  3.7034045161739124e-002  0.0000000000000000e+000  9.9452590722133149e-004  3.4167795302940196e-001 -2.8526308196950939e-001  0.0000000000000000e+000  0.0000000000000000e+000  0.0000000000000000e+000  0.0000000000000000e+000  0.0000000000000000e+000  0.0000000000000000e+000  0.0000000000000000e+000  0.0000000000000000e+000  0.0000000000000000e+000  0.0000000000000000e+000  0.0000000000000000e+000  0.0000000000000000e+000  0.0000000000000000e+000  0.0000000000000000e+000 -3.6169563430182974e-002 -1.4440372510885532e-001  0.0000000000000000e+000  1.3847457698507848e-001  0.0000000000000000e+000  0.0000000000000000e+000  0.0000000000000000e+000  0.0000000000000000e+000  0.0000000000000000e+000  0.0000000000000000e+000  0.0000000000000000e+000  0.0000000000000000e+000  1.3738026264538291e-002  0.0000000000000000e+000  5.1654608069075673e-002  2.2657106120973908e-001  0.0000000000000000e+000  0.0000000000000000e+000  0.0000000000000000e+000 -2.5802665737664365e-001  0.0000000000000000e+000  0.0000000000000000e+000  0.0000000000000000e+000 -2.4968038129695827e-001  2.9921444192592572e-001  0.0000000000000000e+000  1.3491575600078531e-001  0.0000000000000000e+000  0.0000000000000000e+000  3.5521125735230286e-001  0.0000000000000000e+000  0.0000000000000000e+000  2.6853207783903721e-001  0.0000000000000000e+000  0.0000000000000000e+000  0.0000000000000000e+000  0.0000000000000000e+000  0.0000000000000000e+000  0.0000000000000000e+000  0.0000000000000000e+000  0.0000000000000000e+000  3.2103698619909242e-003  0.0000000000000000e+000  0.0000000000000000e+000 -3.2669158648567131e-001  0.0000000000000000e+000 -4.6959570341523793e-001  0.0000000000000000e+000  1.6274349002913643e-001  0.0000000000000000e+000  4.1337664100469207e-001 -8.9938290108491761e-002  0.0000000000000000e+000  0.0000000000000000e+000  0.0000000000000000e+000  0.0000000000000000e+000  0.0000000000000000e+000  0.0000000000000000e+000 -1.8701352593212389e-001 -2.0187082477067714e-001  7.0070933136339900e-002 -1.3252743644047549e-001  0.0000000000000000e+000  0.0000000000000000e+000  0.0000000000000000e+000  0.0000000000000000e+000  0.0000000000000000e+000  0.0000000000000000e+000  0.0000000000000000e+000  0.0000000000000000e+000  0.0000000000000000e+000
  1.0072476195445670e-001 -1.5114042711801354e-001  0.0000000000000000e+000  0.0000000000000000e+000  0.0000000000000000e+000  0.0000000000000000e+000  0.0000000000000000e+000  0.0000000000000000e+000 -1.8711692542786704e-001  0.0000000000000000e+000  0.0000000000000000e+000 -1.1507234304515418e-001  0.0000000000000000e+000  0.0000000000000000e+000  0.0000000000000000e+000  0.0000000000000000e+000  0.0000000000000000e+000 -1.3623739051268802e-001 -4.0235061522421053e-002  0.0000000000000000e+000  1.6901833158538543e-001  0.0000000000000000e+000  0.0000000000000000e+000  0.0000000000000000e+000  0.0000000000000000e+000 -2.1640117702967629e-001  2.9550103157971682e-002  0.0000000000000000e+000  0.0000000000000000e+000  0.0000000000000000e+000  0.0000000000000000e+000  0.0000000000000000e+000  0.0000000000000000e+000  0.0000000000000000e+000  4.0908344072248115e-001  0.0000000000000000e+000 -3.2779428063825128e-001  0.0000000000000000e+000  1.2425216289040684e-001  0.0000000000000000e+000  0.0000000000000000e+000  0.0000000000000000e+000  0.0000000000000000e+000  0.0000000000000000e+000  0.0000000000000000e+000  0.0000000000000000e+000  0.0000000000000000e+000  0.0000000000000000e+000  0.0000000000000000e+000  2.8360612327857936e-002  0.0000000000000000e+000 -3.1161079653861912e-001  0.0000000000000000e+000  0.0000000000000000e+000  2.4114970898623364e-001  0.0000000000000000e+000  0.0000000000000000e+000  0.0000000000000000e+000  0.0000000000000000e+000  0.0000000000000000e+000  0.0000000000000000e+000  0.0000000000000000e+000  2.0656984917728111e-001  0.0000000000000000e+000  0.0000000000000000e+000  0.0000000000000000e+000  0.0000000000000000e+000 -3.8291615920546689e-002  8.0054675670306233e-002  0.0000000000000000e+000  0.0000000000000000e+000 -1.8240796352868197e-001  0.0000000000000000e+000  0.0000000000000000e+000 -1.1455875470023077e-001  0.0000000000000000e+000  0.0000000000000000e+000  0.0000000000000000e+000 -3.4069688189424818e-001  0.0000000000000000e+000  0.0000000000000000e+000  1.0198669689781512e-001 -1.0035394625003337e-001  0.0000000000000000e+000  1.9970784659059868e-001  1.7513604238501532e-001  0.0000000000000000e+000  0.0000000000000000e+000  0.0000000000000000e+000  0.0000000000000000e+000  0.0000000000000000e+000  0.0000000000000000e+000  0.0000000000000000e+000 -2.3019054867235994e-001 -5.8579096423380883e-002 -7.6235632043209711e-002  0.0000000000000000e+000 -8.2862952569311754e-002 -5.3566401867746735e-002  0.0000000000000000e+000
  0.0000000000000000e+000  0.0000000000000000e+000  0.0000000000000000e+000  0.0000000000000000e+000  1.4937166245352637e-001  0.0000000000000000e+000  0.0000000000000000e+000  0.0000000000000000e+000  0.0000000000000000e+000  1.5488958960063517e-001  0.0000000000000000e+000  0.0000000000000000e+000  0.0000000000000000e+000  0.0000000000000000e+000  0.0000000000000000e+000  0.0000000000000000e+000 -1.7002876523851854e-001  0.0000000000000000e+000  0.0000000000000000e+000  0.0000000000000000e+000  0.0000000000000000e+000 -2.5914331805895940e-001 -2.3562114886813250e-002  0.0000000000000000e+000  0.0000000000000000e+000  0.0000000000000000e+000  0.0000000000000000e+000  0.0000000000000000e+000  0.0000000000000000e+000  0.0000000000000000e+000  0.0000000000000000e+000  2.5573526239682370e-001  0.0000000000000000e+000  0.0000000000000000e+000  0.0000000000000000e+000  0.0000000000000000e+000  0.0000000000000000e+000  0.0000000000000000e+000  0.0000000000000000e+000  0.0000000000000000e+000  0.0000000000000000e+000  0.0000000000000000e+000 -1.5286281133478130e-001  0.0000000000000000e+000  0.0000000000000000e+000  7.8204050951274154e-002  0.0000000000000000e+000  0.0000000000000000e+000  0.0000000000000000e+000  0.0000000000000000e+000 -2.9631353496734802e-001  0.0000000000000000e+000  0.0000000000000000e+000  0.0000000000000000e+000  0.0000000000000000e+000  0.0000000000000000e+000  0.0000000000000000e+000  0.0000000000000000e+000  0.0000000000000000e+000  0.0000000000000000e+000  3.8301948151823290e-001  0.0000000000000000e+000  0.0000000000000000e+000  3.9446320240151223e-001 -8.5857155620660930e-002 -1.7528571403475612e-001 -2.0223540837161699e-001  0.0000000000000000e+000  0.0000000000000000e+000 -3.4480856372163876e-001  0.0000000000000000e+000  0.0000000000000000e+000  4.7963808741626854e-002  0.0000000000000000e+000  0.0000000000000000e+000  0.0000000000000000e+000 -1.2846290313440126e-001  0.0000000000000000e+000  0.0000000000000000e+000  0.0000000000000000e+000  0.0000000000000000e+000  0.0000000000000000e+000  0.0000000000000000e+000  0.0000000000000000e+000  0.0000000000000000e+000  0.0000000000000000e+000  1.6111207811710671e-001  0.0000000000000000e+000  0.0000000000000000e+000  0.0000000000000000e+000  0.0000000000000000e+000 -3.2141612814385684e-001  1.6164623792868446e-001  0.0000000000000000e+000  0.0000000000000000e+000  0.0000000000000000e+000  0.0000000000000000e+000  0.0000000000000000e+000  0.0000000000000000e+000  0.0000000000000000e+000
 -3.3341495976442803e-001  7.5947447933587972e-002  0.0000000000000000e+000  0.0000000000000000e+000  0.0000000000000000e+000  0.0000000000000000e+000  0.0000000000000000e+000  0.0000000000000000e+000 -7.5509670596169046e-002  0.0000000000000000e+000  0.0000000000000000e+000 -2.6089016621369254e-001  0.0000000000000000e+000  0.0000000000000000e+000  0.0000000000000000e+000  0.0000000000000000e+000  0.0000000000000000e+000  8.5205390105010964e-002 -1.9068726749237919e-001  0.0000000000000000e+000  1.0300122585565660e-002  0.0000000000000000e+000  0.0000000000000000e+000  0.0000000000000000e+000  0.0000000000000000e+000 -1.8346655232427167e-001  2.1401659584997584e-001  0.0000000000000000e+000  0.0000000000000000e+000  0.0000000000000000e+000  0.0000000000000000e+000  0.0000000000000000e+000  0.0000000000000000e+000  0.0000000000000000e+000  2.9349241310392907e-002  0.0000000000000000e+000 -6.0395874739763947e-002  0.0000000000000000e+000 -1.1402677937895184e-001  0.0000000000000000e+000  0.0000000000000000e+000  0.0000000000000000e+000  0.0000000000000000e+000  0.0000000000000000e+000  0.0000000000000000e+000  0.0000000000000000e+000  0.0000000000000000e+000  0.0000000000000000e+000  0.0000000000000000e+000  8.1502816720834481e-002  0.0000000000000000e+000  2.7043764713643087e-002  0.0000000000000000e+000  0.0000000000000000e+000  9.8687508126267809e-002  0.0000000000000000e+000  0.0000000000000000e+000  0.0000000000000000e+000  0.0000000000000000e+000  0.0000000000000000e+000  0.0000000000000000e+000  0.0000000000000000e+000 -6.1195595540358333e-002  0.0000000000000000e+000  0.0000000000000000e+000  0.0000000000000000e+000  0.0000000000000000e+000 -4.5437342436985891e-002 -6.4593772797689492e-002  0.0000000000000000e+000  0.0000000000000000e+000 -1.2871623693884912e-001  0.0000000000000000e+000  0.0000000000000000e+000  2.2141372096958556e-001  0.0000000000000000e+000  0.0000000000000000e+000  0.0000000000000000e+000  1.1965416380671104e-001  0.0000000000000000e+000  0.0000000000000000e+000  9.9603573725164318e-002 -2.6146759500877792e-001  0.0000000000000000e+000 -4.7485541930292424e-001  2.1215173985635155e-001  0.0000000000000000e+000  0.0000000000000000e+000  0.0000000000000000e+000  0.0000000000000000e+000  0.0000000000000000e+000  0.0000000000000000e+000  0.0000000000000000e+000 -3.2562871856395420e-002  7.2791398198902499e-002  1.4195701628937990e-001  0.0000000000000000e+000 -3.0822926354912050e-001  3.0215362338713980e-001  0.0000000000000000e+000
  0.0000000000000000e+000  0.0000000000000000e+000 -2.9427776158511343e-001 -9.6618544031076600e-002  0.0000000000000000e+000  0.0000000000000000e+000  3.0887290253347119e-002 -4.6130610886990725e-001  0.0000000000000000e+000  0.0000000000000000e+000  4.8799256835622651e-001  0.0000000000000000e+000 -2.9883758032139868e-001  3.2964969881188355e-002  3.4548071914626367e-002  0.0000000000000000e+000  0.0000000000000000e+000  0.0000000000000000e+000  0.0000000000000000e+000  0.0000000000000000e+000  0.0000000000000000e+000  0.0000000000000000e+000  0.0000000000000000e+000  0.0000000000000000e+000  0.0000000000000000e+000  0.0000000000000000e+000  0.0000000000000000e+000  0.0000000000000000e+000  0.0000000000000000e+000  2.5513432240212634e-002 -9.8036736372033723e-002  0.0000000000000000e+000  4.1299819206304766e-002  0.0000000000000000e+000  0.0000000000000000e+000  0.0000000000000000e+000  0.0000000000000000e+000  0.0000000000000000e+000  0.0000000000000000e+000  0.0000000000000000e+000  0.0000000000000000e+000  2.0875199034743896e-001  0.0000000000000000e+000  3.2058398015741929e-001 -1.4164488238493603e-001  0.0000000000000000e+000  0.0000000000000000e+000  0.0000000000000000e+000  7.3535555535114150e-002  0.0000000000000000e+000  0.0000000000000000e+000  0.0000000000000000e+000 -2.6308837848683936e-001 -1.4380090257180997e-001  0.0000000000000000e+000 -2.2235423141507091e-002  0.0000000000000000e+000  0.0000000000000000e+000 -1.0826679163177984e-001  0.0000000000000000e+000  0.0000000000000000e+000 -1.7789316978559055e-001  0.0000000000000000e+000  0.0000000000000000e+000  0.0000000000000000e+000  0.0000000000000000e+000  0.0000000000000000e+000  0.0000000000000000e+000  0.0000000000000000e+000  0.0000000000000000e+000 -1.9227308236589230e-001  0.0000000000000000e+000  0.0000000000000000e+000 -4.7324304521975898e-002  0.0000000000000000e+000  7.8487319478991069e-002  0.0000000000000000e+000 -1.5049388041725012e-001  0.0000000000000000e+000 -2.8641824652496352e-002 -3.2287459332590773e-001  0.0000000000000000e+000  0.0000000000000000e+000  0.0000000000000000e+000  0.0000000000000000e+000  0.0000000000000000e+000  0.0000000000000000e+000 -1.5271794535128450e-001  2.5333546713663274e-001  3.1860827609062739e-002 -5.6336582567013782e-001  0.0000000000000000e+000  0.0000000000000000e+000  0.0000000000000000e+000  0.0000000000000000e+000  0.0000000000000000e+000  0.0000000000000000e+000  0.0000000000000000e+000  0.0000000000000000e+000  0.0000000000000000e+000
  0.0000000000000000e+000  0.0000000000000000e+000 -1.2314190008279857e-001  2.0277147295503226e-001  0.0000000000000000e+000  0.0000000000000000e+000  5.2362105190701091e-001  1.3106516940303167e-001  0.0000000000000000e+000  0.0000000000000000e+000  4.4270499537954394e-002  0.0000000000000000e+000  1.7330589731299060e-002  9.4878984045619869e-002  6.2540579345043490e-001  0.0000000000000000e+000  0.0000000000000000e+000  0.0000000000000000e+000  0.0000000000000000e+000  0.0000000000000000e+000  0.0000000000000000e+000  0.0000000000000000e+000  0.0000000000000000e+000  0.0000000000000000e+000  0.0000000000000000e+000  0.0000000000000000e+000  0.0000000000000000e+000  0.0000000000000000e+000  0.0000000000000000e+000 -2.7434807846280368e-001 -2.8891788390552281e-001  0.0000000000000000e+000  2.5915880486411047e-001  0.0000000000000000e+000  0.0000000000000000e+000  0.0000000000000000e+000  0.0000000000000000e+000  0.0000000000000000e+000  0.0000000000000000e+000  0.0000000000000000e+000  0.0000000000000000e+000  1.2677742274427387e-001  0.0000000000000000e+000 -1.0110021518584184e-001  8.9361069505445367e-002  0.0000000000000000e+000  0.0000000000000000e+000  0.0000000000000000e+000 -1.1549571164784780e-001  0.0000000000000000e+000  0.0000000000000000e+000  0.0000000000000000e+000  2.7576259883556942e-001  3.9657917030389206e-002  0.0000000000000000e+000 -1.3141650163570467e-001  0.0000000000000000e+000  0.0000000000000000e+000  1.5167880171996950e-001  0.0000000000000000e+000  0.0000000000000000e+000 -1.4859134221090145e-001  0.0000000000000000e+000  0.0000000000000000e+000  0.0000000000000000e+000  0.0000000000000000e+000  0.0000000000000000e+000  0.0000000000000000e+000  0.0000000000000000e+000  0.0000000000000000e+000 -5.3585992626965381e-002  0.0000000000000000e+000  0.0000000000000000e+000  5.3672109465802109e-001  0.0000000000000000e+000 -2.3540298739037940e-001  0.0000000000000000e+000  1.8590909473618941e-001  0.0000000000000000e+000  2.7563783677328030e-001 -3.4575011295490521e-001  0.0000000000000000e+000  0.0000000000000000e+000  0.0000000000000000e+000  0.0000000000000000e+000  0.0000000000000000e+000  0.0000000000000000e+000  7.7742854225116426e-004  1.4012198435317860e-001  3.8478357709696170e-001  1.3270148897292330e-001  0.0000000000000000e+000  0.0000000000000000e+000  0.0000000000000000e+000  0.0000000000000000e+000  0.0000000000000000e+000  0.0000000000000000e+000  0.0000000000000000e+000  0.0000000000000000e+000  0.0000000000000000e+000
  2.3844421884343778e-001 -1.3949035996232255e-003  0.0000000000000000e+000  0.0000000000000000e+000  0.0000000000000000e+000  0.0000000000000000e+000  0.0000000000000000e+000  0.0000000000000000e+000 -4.0466482191624020e-001  0.0000000000000000e+000  0.0000000000000000e+000 -3.6933779920607236e-002  0.0000000000000000e+000  0.0000000000000000e+000  0.0000000000000000e+000  0.0000000000000000e+000  0.0000000000000000e+000  2.5515125470133221e-001  7.8404395451845937e-002  0.0000000000000000e+000  2.6336157783883984e-002  0.0000000000000000e+000  0.0000000000000000e+000  0.0000000000000000e+000  0.0000000000000000e+000 -1.9891858791741279e-001 -5.5805910730946193e-002  0.0000000000000000e+000  0.0000000000000000e+000  0.0000000000000000e+000  0.0000000000000000e+000  0.0000000000000000e+000  0.0000000000000000e+000  0.0000000000000000e+000 -3.3660867952016021e-001  0.0000000000000000e+000  1.5947678337179300e-001  0.0000000000000000e+000 -1.4657002376126055e-001  0.0000000000000000e+000  0.0000000000000000e+000  0.0000000000000000e+000  0.0000000000000000e+000  0.0000000000000000e+000  0.0000000000000000e+000  0.0000000000000000e+000  0.0000000000000000e+000  0.0000000000000000e+000  0.0000000000000000e+000 -4.3819420474315605e-002  0.0000000000000000e+000  7.9793929052340354e-002  0.0000000000000000e+000  0.0000000000000000e+000  1.7384969681400145e-002  0.0000000000000000e+000  0.0000000000000000e+000  0.0000000000000000e+000  0.0000000000000000e+000  0.0000000000000000e+000  0.0000000000000000e+000  0.0000000000000000e+000 -2.6192118036699952e-001  0.0000000000000000e+000  0.0000000000000000e+000  0.0000000000000000e+000  0.0000000000000000e+000 -5.6268239419865668e-002 -3.6759178738948517e-002  0.0000000000000000e+000  0.0000000000000000e+000 -7.8735434141395721e-002  0.0000000000000000e+000  0.0000000000000000e+000  1.3460829892283019e-001  0.0000000000000000e+000  0.0000000000000000e+000  0.0000000000000000e+000 -2.4570981262687441e-001  0.0000000000000000e+000  0.0000000000000000e+000 -1.5117304481800101e-001 -3.7024207752901411e-002  0.0000000000000000e+000 -6.8193027778034765e-002  3.7811567848438821e-001  0.0000000000000000e+000  0.0000000000000000e+000  0.0000000000000000e+000  0.0000000000000000e+000  0.0000000000000000e+000  0.0000000000000000e+000  0.0000000000000000e+000 -1.3103942921919826e-001  1.0064014042380674e-001 -2.6688106393320432e-001  0.0000000000000000e+000  9.7516025997373093e-002 -2.3852838820956149e-001  0.0000000000000000e+000
  0.0000000000000000e+000  0.0000000000000000e+000  3.1666054468292965e-001 -1.4698508334420063e-001  0.0000000000000000e+000  0.0000000000000000e+000  3.7864323398992872e-001  1.6978361813619036e-001  0.0000000000000000e+000  0.0000000000000000e+000  4.4950435146140083e-003  0.0000000000000000e+000  2.2944782512344578e-001  2.1854102511137979e-001 -1.5541182425896138e-001  0.0000000000000000e+000  0.0000000000000000e+000  0.0000000000000000e+000  0.0000000000000000e+000  0.0000000000000000e+000  0.0000000000000000e+000  0.0000000000000000e+000  0.0000000000000000e+000  0.0000000000000000e+000  0.0000000000000000e+000  0.0000000000000000e+000  0.0000000000000000e+000  0.0000000000000000e+000  0.0000000000000000e+000 -1.7967614974297758e-001  1.6552067315424226e-001  0.0000000000000000e+000  3.5521148485349319e-002  0.0000000000000000e+000  0.0000000000000000e+000  0.0000000000000000e+000  0.0000000000000000e+000  0.0000000000000000e+000  0.0000000000000000e+000  0.0000000000000000e+000  0.0000000000000000e+000 -1.6642022013842886e-001  0.0000000000000000e+000  2.8608430150904224e-001 -2.6745061800481984e-001  0.0000000000000000e+000  0.0000000000000000e+000  0.0000000000000000e+000 -1.2124325071569500e-001  0.0000000000000000e+000  0.0000000000000000e+000  0.0000000000000000e+000  3.1256334962656146e-002 -8.9441969970009694e-003  0.0000000000000000e+000 -2.5505361610382005e-001  0.0000000000000000e+000  0.0000000000000000e+000 -5.3342586737568809e-002  0.0000000000000000e+000  0.0000000000000000e+000 -5.4609508254208095e-001  0.0000000000000000e+000  0.0000000000000000e+000  0.0000000000000000e+000  0.0000000000000000e+000  0.0000000000000000e+000  0.0000000000000000e+000  0.0000000000000000e+000  0.0000000000000000e+000  1.1447075074204652e-001  0.0000000000000000e+000  0.0000000000000000e+000 -6.0186832237637378e-001  0.0000000000000000e+000 -4.8277858697249637e-001  0.0000000000000000e+000  2.9087783835022585e-001  0.0000000000000000e+000 -3.5867893444555976e-001  1.0853487261687778e-001  0.0000000000000000e+000  0.0000000000000000e+000  0.0000000000000000e+000  0.0000000000000000e+000  0.0000000000000000e+000  0.0000000000000000e+000  1.3240169834579954e-001  4.7863332148617037e-002  1.6674304262906825e-001 -1.6062115549702391e-001  0.0000000000000000e+000  0.0000000000000000e+000  0.0000000000000000e+000  0.0000000000000000e+000  0.0000000000000000e+000  0.0000000000000000e+000  0.0000000000000000e+000  0.0000000000000000e+000  0.0000000000000000e+000
  0.0000000000000000e+000  0.0000000000000000e+000  0.0000000000000000e+000  0.0000000000000000e+000  0.0000000000000000e+000  1.3921232166371122e-001  0.0000000000000000e+000  0.0000000000000000e+000  0.0000000000000000e+000  0.0000000000000000e+000  0.0000000000000000e+000  0.0000000000000000e+000  0.0000000000000000e+000  0.0000000000000000e+000  0.0000000000000000e+000 -1.1714194608970097e-001  0.0000000000000000e+000  0.0000000000000000e+000  0.0000000000000000e+000 -4.0704531342191302e-001  0.0000000000000000e+000  0.0000000000000000e+000  0.0000000000000000e+000 -2.2413184953420440e-001  5.2007314473101351e-001  0.0000000000000000e+000  0.0000000000000000e+000  1.2688645481979313e-001 -2.6948076052480171e-002  0.0000000000000000e+000  0.0000000000000000e+000  0.0000000000000000e+000  0.0000000000000000e+000  1.8763534294316006e-001  0.0000000000000000e+000  4.6254816177078850e-001  0.0000000000000000e+000  3.8614696432477980e-001  0.0000000000000000e+000  3.2516792255647969e-001 -2.1231965257853092e-002  0.0000000000000000e+000  0.0000000000000000e+000  0.0000000000000000e+000  0.0000000000000000e+000  0.0000000000000000e+000 -3.8251829516392621e-001 -7.1659847518704511e-001  0.0000000000000000e+000  0.0000000000000000e+000  0.0000000000000000e+000  0.0000000000000000e+000  0.0000000000000000e+000  0.0000000000000000e+000  0.0000000000000000e+000  0.0000000000000000e+000  7.7271008508565747e-002 -1.3173766939041312e-001  0.0000000000000000e+000  5.8650598998497172e-001  0.0000000000000000e+000  0.0000000000000000e+000  0.0000000000000000e+000  0.0000000000000000e+000  0.0000000000000000e+000  0.0000000000000000e+000  0.0000000000000000e+000  0.0000000000000000e+000  0.0000000000000000e+000  0.0000000000000000e+000  0.0000000000000000e+000  0.0000000000000000e+000  0.0000000000000000e+000  0.0000000000000000e+000  0.0000000000000000e+000  0.0000000000000000e+000  0.0000000000000000e+000  0.0000000000000000e+000  0.0000000000000000e+000  0.0000000000000000e+000  0.0000000000000000e+000  0.0000000000000000e+000  0.0000000000000000e+000  1.1815855449364590e-001  0.0000000000000000e+000  0.0000000000000000e+000  0.0000000000000000e+000  0.0000000000000000e+000  0.0000000000000000e+000  0.0000000000000000e+000  0.0000000000000000e+000  0.0000000000000000e+000  0.0000000000000000e+000  0.0000000000000000e+000  0.0000000000000000e+000  0.0000000000000000e+000  1.2527206048796338e-001  0.0000000000000000e+000  0.0000000000000000e+000 -1.6981321335768310e-001
  0.0000000000000000e+000  0.0000000000000000e+000  0.0000000000000000e+000  0.0000000000000000e+000  0.0000000000000000e+000  3.6706608295673110e-001  0.0000000000000000e+000  0.0000000000000000e+000  0.0000000000000000e+000  0.0000000000000000e+000  0.0000000000000000e+000  0.0000000000000000e+000  0.0000000000000000e+000  0.0000000000000000e+000  0.0000000000000000e+000  8.3096109939305371e-002  0.0000000000000000e+000  0.0000000000000000e+000  0.0000000000000000e+000 -5.9588562214678620e-002  0.0000000000000000e+000  0.0000000000000000e+000  0.0000000000000000e+000  3.7592348199609266e-001 -1.6342752298697003e-001  0.0000000000000000e+000  0.0000000000000000e+000  2.3378557017124527e-001  6.0388967947128530e-002  0.0000000000000000e+000  0.0000000000000000e+000  0.0000000000000000e+000  0.0000000000000000e+000 -1.9226639306274934e-001  0.0000000000000000e+000 -3.1220506970517975e-001  0.0000000000000000e+000  6.3803804650642670e-001  0.0000000000000000e+000 -1.4924174739033756e-002  3.7050289739964420e-001  0.0000000000000000e+000  0.0000000000000000e+000  0.0000000000000000e+000  0.0000000000000000e+000  0.0000000000000000e+000 -1.7184096288738373e-002 -2.8052754141792602e-001  0.0000000000000000e+000  0.0000000000000000e+000  0.0000000000000000e+000  0.0000000000000000e+000  0.0000000000000000e+000  0.0000000000000000e+000  0.0000000000000000e+000  0.0000000000000000e+000  1.8167473944913623e-001 -1.0790758236617191e-001  0.0000000000000000e+000  2.4465313862361393e-001  0.0000000000000000e+000  0.0000000000000000e+000  0.0000000000000000e+000  0.0000000000000000e+000  0.0000000000000000e+000  0.0000000000000000e+000  0.0000000000000000e+000  0.0000000000000000e+000  0.0000000000000000e+000  0.0000000000000000e+000  0.0000000000000000e+000  0.0000000000000000e+000  0.0000000000000000e+000  0.0000000000000000e+000  0.0000000000000000e+000  0.0000000000000000e+000  0.0000000000000000e+000  0.0000000000000000e+000  0.0000000000000000e+000  0.0000000000000000e+000  0.0000000000000000e+000  0.0000000000000000e+000  0.0000000000000000e+000  3.1719982821357712e-001  0.0000000000000000e+000  0.0000000000000000e+000  0.0000000000000000e+000  0.0000000000000000e+000  0.0000000000000000e+000  0.0000000000000000e+000  0.0000000000000000e+000  0.0000000000000000e+000  0.0000000000000000e+000  0.0000000000000000e+000  0.0000000000000000e+000  0.0000000000000000e+000 -8.5622826739839930e-001  0.0000000000000000e+000  0.0000000000000000e+000 -3.1136605262141567e-002
  0.0000000000000000e+000  0.0000000000000000e+000 -1.4752877082874148e-002  1.5975161386913309e-001  0.0000000000000000e+000  0.0000000000000000e+000 -5.7612363740884964e-002  1.2240273130823318e-001  0.0000000000000000e+000  0.0000000000000000e+000  4.3060473114668579e-001  0.0000000000000000e+000  3.4841056012861188e-001 -2.0260277543457852e-001  2.3197573869034888e-001  0.0000000000000000e+000  0.0000000000000000e+000  0.0000000000000000e+000  0.0000000000000000e+000  0.0000000000000000e+000  0.0000000000000000e+000  0.0000000000000000e+000  0.0000000000000000e+000  0.0000000000000000e+000  0.0000000000000000e+000  0.0000000000000000e+000  0.0000000000000000e+000  0.0000000000000000e+000  0.0000000000000000e+000  4.2340935776189581e-001 -8.6577834011625818e-002  0.0000000000000000e+000  3.7840807500282109e-001  0.0000000000000000e+000  0.0000000000000000e+000  0.0000000000000000e+000  0.0000000000000000e+000  0.0000000000000000e+000  0.0000000000000000e+000  0.0000000000000000e+000  0.0000000000000000e+000 -8.5218625156292041e-002  0.0000000000000000e+000  4.9970246113253708e-002 -9.5793524674033306e-002  0.0000000000000000e+000  0.0000000000000000e+000  0.0000000000000000e+000  2.3713459797017111e-001  0.0000000000000000e+000  0.0000000000000000e+000  0.0000000000000000e+000 -9.1823504568917122e-002  4.0574814737657498e-002  0.0000000000000000e+000  5.5865904166848690e-001  0.0000000000000000e+000  0.0000000000000000e+000  1.3392585311677693e-001  0.0000000000000000e+000  0.0000000000000000e+000 -1.3312092300349734e-001  0.0000000000000000e+000  0.0000000000000000e+000  0.0000000000000000e+000  0.0000000000000000e+000  0.0000000000000000e+000  0.0000000000000000e+000  0.0000000000000000e+000  0.0000000000000000e+000  4.2644060375787607e-001  0.0000000000000000e+000  0.0000000000000000e+000  3.3926102180237294e-001  0.0000000000000000e+000 -6.0029376490384798e-002  0.0000000000000000e+000  2.8601073146872708e-001  0.0000000000000000e+000 -1.4219811802621221e-001 -4.1773906518876858e-001  0.0000000000000000e+000  0.0000000000000000e+000  0.0000000000000000e+000  0.0000000000000000e+000  0.0000000000000000e+000  0.0000000000000000e+000  1.3051450621872060e-001 -2.8119303554332381e-001  2.6505319753688483e-001 -1.2390430197706230e-001  0.0000000000000000e+000  0.0000000000000000e+000  0.0000000000000000e+000  0.0000000000000000e+000  0.0000000000000000e+000  0.0000000000000000e+000  0.0000000000000000e+000  0.0000000000000000e+000  0.0000000000000000e+000
  0.0000000000000000e+000  0.0000000000000000e+000  0.0000000000000000e+000  0.0000000000000000e+000  0.0000000000000000e+000 -4.2506943358848809e-001  0.0000000000000000e+000  0.0000000000000000e+000  0.0000000000000000e+000  0.0000000000000000e+000  0.0000000000000000e+000  0.0000000000000000e+000  0.0000000000000000e+000  0.0000000000000000e+000  0.0000000000000000e+000 -2.7354317192027799e-001  0.0000000000000000e+000  0.0000000000000000e+000  0.0000000000000000e+000  2.3010744292489432e-001  0.0000000000000000e+000  0.0000000000000000e+000  0.0000000000000000e+000 -8.4362491664159128e-002  4.7256149893043542e-001  0.0000000000000000e+000  0.0000000000000000e+000 -9.4160097806993345e-003  8.9338660940516415e-002  0.0000000000000000e+000  0.0000000000000000e+000  0.0000000000000000e+000  0.0000000000000000e+000 -1.2984776990339203e-002  0.0000000000000000e+000  3.3214746710962634e-001  0.0000000000000000e+000 -1.4425197675354134e-001  0.0000000000000000e+000  1.3044434400894711e-001  2.8033655130707702e-001  0.0000000000000000e+000  0.0000000000000000e+000  0.0000000000000000e+000  0.0000000000000000e+000  0.0000000000000000e+000 -5.0892160915639761e-001 -9.6838833551614323e-002  0.0000000000000000e+000  0.0000000000000000e+000  0.0000000000000000e+000  0.0000000000000000e+000  0.0000000000000000e+000  0.0000000000000000e+000  0.0000000000000000e+000  0.0000000000000000e+000 -1.0156330951220643e-001  1.1636010586332600e-001  0.0000000000000000e+000 -1.2030715929749078e-001  0.0000000000000000e+000  0.0000000000000000e+000  0.0000000000000000e+000  0.0000000000000000e+000  0.0000000000000000e+000  0.0000000000000000e+000  0.0000000000000000e+000  0.0000000000000000e+000  0.0000000000000000e+000  0.0000000000000000e+000  0.0000000000000000e+000  0.0000000000000000e+000  0.0000000000000000e+000  0.0000000000000000e+000  0.0000000000000000e+000  0.0000000000000000e+000  0.0000000000000000e+000  0.0000000000000000e+000  0.0000000000000000e+000  0.0000000000000000e+000  0.0000000000000000e+000  0.0000000000000000e+000  0.0000000000000000e+000 -5.9931378424029935e-001  0.0000000000000000e+000  0.0000000000000000e+000  0.0000000000000000e+000  0.0000000000000000e+000  0.0000000000000000e+000  0.0000000000000000e+000  0.0000000000000000e+000  0.0000000000000000e+000  0.0000000000000000e+000  0.0000000000000000e+000  0.0000000000000000e+000  0.0000000000000000e+000 -6.9435025617911394e-001  0.0000000000000000e+000  0.0000000000000000e+000  4.7384267430573213e-001
  0.0000000000000000e+000  0.0000000000000000e+000  0.0000000000000000e+000  0.0000000000000000e+000  6.0445586684737873e-002  0.0000000000000000e+000  0.0000000000000000e+000  0.0000000000000000e+000  0.0000000000000000e+000  1.1302240645632299e-001  0.0000000000000000e+000  0.0000000000000000e+000  0.0000000000000000e+000  0.0000000000000000e+000  0.0000000000000000e+000  0.0000000000000000e+000 -2.4595171315685638e-001  0.0000000000000000e+000  0.0000000000000000e+000  0.0000000000000000e+000  0.0000000000000000e+000  3.0647805150557922e-001 -7.7461112385067782e-002  0.0000000000000000e+000  0.0000000000000000e+000  0.0000000000000000e+000  0.0000000000000000e+000  0.0000000000000000e+000  0.0000000000000000e+000  0.0000000000000000e+000  0.0000000000000000e+000 -4.7628340923122181e-002  0.0000000000000000e+000  0.0000000000000000e+000  0.0000000000000000e+000  0.0000000000000000e+000  0.0000000000000000e+000  0.0000000000000000e+000  0.0000000000000000e+000  0.0000000000000000e+000  0.0000000000000000e+000  0.0000000000000000e+000 -1.4325691359756115e-001  0.0000000000000000e+000  0.0000000000000000e+000  1.0753257017178934e-001  0.0000000000000000e+000  0.0000000000000000e+000  0.0000000000000000e+000  0.0000000000000000e+000 -3.7084050323752266e-001  0.0000000000000000e+000  0.0000000000000000e+000  0.0000000000000000e+000  0.0000000000000000e+000  0.0000000000000000e+000  0.0000000000000000e+000  0.0000000000000000e+000  0.0000000000000000e+000  0.0000000000000000e+000 -9.3615288263662291e-002  0.0000000000000000e+000  0.0000000000000000e+000 -8.2833427082332461e-002 -1.4598205254411598e-001  2.3737185037537334e-001  8.3148365677182756e-002  0.0000000000000000e+000  0.0000000000000000e+000 -1.0664236374419807e-001  0.0000000000000000e+000  0.0000000000000000e+000 -1.0862874783760720e-001  0.0000000000000000e+000  0.0000000000000000e+000  0.0000000000000000e+000  1.3041972967852508e-001  0.0000000000000000e+000  0.0000000000000000e+000  0.0000000000000000e+000  0.0000000000000000e+000  0.0000000000000000e+000  0.0000000000000000e+000  0.0000000000000000e+000  0.0000000000000000e+000  0.0000000000000000e+000  5.4918841168910126e-001  0.0000000000000000e+000  0.0000000000000000e+000  0.0000000000000000e+000  0.0000000000000000e+000  4.2278012991936736e-001  1.7477416287111786e-001  0.0000000000000000e+000  0.0000000000000000e+000  0.0000000000000000e+000  0.0000000000000000e+000  0.0000000000000000e+000  0.0000000000000000e+000  0.0000000000000000e+000
  0.0000000000000000e+000  0.0000000000000000e+000  3.4213037895560411e-001  1.5083383496069558e-001  0.0000000000000000e+000  0.0000000000000000e+000 -5.5031314137141962e-003 -1.6127086312622361e-002  0.0000000000000000e+000  0.0000000000000000e+000  2.8620553521233533e-001  0.0000000000000000e+000  7.8300107396361687e-002 -1.3357432760124421e-001 -7.0338313426497068e-001  0.0000000000000000e+000  0.0000000000000000e+000  0.0000000000000000e+000  0.0000000000000000e+000  0.0000000000000000e+000  0.0000000000000000e+000  0.0000000000000000e+000  0.0000000000000000e+000  0.0000000000000000e+000  0.0000000000000000e+000  0.0000000000000000e+000  0.0000000000000000e+000  0.0000000000000000e+000  0.0000000000000000e+000  2.1672834620699177e-001 -3.9016589990684214e-001  0.0000000000000000e+000 -2.0609298768873191e-001  0.0000000000000000e+000  0.0000000000000000e+000  0.0000000000000000e+000  0.0000000000000000e+000  0.0000000000000000e+000  0.0000000000000000e+000  0.0000000000000000e+000  0.0000000000000000e+000  4.6344377280470153e-002  0.0000000000000000e+000  1.7226186985022857e-001 -1.6724314868635790e-001  0.0000000000000000e+000  0.0000000000000000e+000  0.0000000000000000e+000  1.4303409083919033e-001  0.0000000000000000e+000  0.0000000000000000e+000  0.0000000000000000e+000  2.2940645827103046e-001 -1.4933040463303254e-001  0.0000000000000000e+000 -3.2927762553896278e-001  0.0000000000000000e+000  0.0000000000000000e+000  1.6726554505219121e-001  0.0000000000000000e+000  0.0000000000000000e+000 -1.7329512597545738e-001  0.0000000000000000e+000  0.0000000000000000e+000  0.0000000000000000e+000  0.0000000000000000e+000  0.0000000000000000e+000  0.0000000000000000e+000  0.0000000000000000e+000  0.0000000000000000e+000 -8.0949354788231231e-002  0.0000000000000000e+000  0.0000000000000000e+000  4.3777317631465995e-001  0.0000000000000000e+000  4.4099710954619356e-003  0.0000000000000000e+000  2.4866558202396468e-002  0.0000000000000000e+000  2.2916601699113776e-002 -4.5612732083906322e-002  0.0000000000000000e+000  0.0000000000000000e+000  0.0000000000000000e+000  0.0000000000000000e+000  0.0000000000000000e+000  0.0000000000000000e+000 -2.6924485834690544e-002  4.1935775313979123e-001  2.2351384836991728e-001  1.0286215683407871e-001  0.0000000000000000e+000  0.0000000000000000e+000  0.0000000000000000e+000  0.0000000000000000e+000  0.0000000000000000e+000  0.0000000000000000e+000  0.0000000000000000e+000  0.0000000000000000e+000  0.0000000000000000e+000
  1.4108379735660134e-001 -1.8390685473178847e-001  0.0000000000000000e+000  0.0000000000000000e+000  0.0000000000000000e+000  0.0000000000000000e+000  0.0000000000000000e+000  0.0000000000000000e+000 -2.8120464305539766e-001  0.0000000000000000e+000  0.0000000000000000e+000  2.9483702642698745e-001  0.0000000000000000e+000  0.0000000000000000e+000  0.0000000000000000e+000  0.0000000000000000e+000  0.0000000000000000e+000  1.8211852812295354e-001 -1.3828222957019287e-001  0.0000000000000000e+000 -4.5995011457262607e-003  0.0000000000000000e+000  0.0000000000000000e+000  0.0000000000000000e+000  0.0000000000000000e+000  5.4248040348186109e-002  4.1499421962364552e-001  0.0000000000000000e+000  0.0000000000000000e+000  0.0000000000000000e+000  0.0000000000000000e+000  0.0000000000000000e+000  0.0000000000000000e+000  0.0000000000000000e+000  6.6600230391686485e-003  0.0000000000000000e+000  3.2255197276418512e-001  0.0000000000000000e+000  1.3731093628052105e-001  0.0000000000000000e+000  0.0000000000000000e+000  0.0000000000000000e+000  0.0000000000000000e+000  0.0000000000000000e+000  0.0000000000000000e+000  0.0000000000000000e+000  0.0000000000000000e+000  0.0000000000000000e+000  0.0000000000000000e+000 -6.9008986470536618e-002  0.0000000000000000e+000 -8.6029678009828109e-002  0.0000000000000000e+000  0.0000000000000000e+000  1.8752038681946387e-001  0.0000000000000000e+000  0.0000000000000000e+000  0.0000000000000000e+000  0.0000000000000000e+000  0.0000000000000000e+000  0.0000000000000000e+000  0.0000000000000000e+000 -3.0241659463186694e-002  0.0000000000000000e+000  0.0000000000000000e+000  0.0000000000000000e+000  0.0000000000000000e+000  1.2150563825251884e-001  1.5521602761472394e-002  0.0000000000000000e+000  0.0000000000000000e+000 -8.1146648375864994e-002  0.0000000000000000e+000  0.0000000000000000e+000 -3.7464871366439589e-001  0.0000000000000000e+000  0.0000000000000000e+000  0.0000000000000000e+000 -1.1468707328641800e-001  0.0000000000000000e+000  0.0000000000000000e+000 -8.5277319907431912e-002  7.1261252290984747e-002  0.0000000000000000e+000 -1.9653365558069499e-001 -2.8056063646841684e-001  0.0000000000000000e+000  0.0000000000000000e+000  0.0000000000000000e+000  0.0000000000000000e+000  0.0000000000000000e+000  0.0000000000000000e+000  0.0000000000000000e+000  6.9416901509448278e-002  2.9861046837606549e-002  1.0023135093156087e-001  0.0000000000000000e+000 -2.4131006045749853e-001  5.3232017582582378e-002  0.0000000000000000e+000
  0.0000000000000000e+000  0.0000000000000000e+000  0.0000000000000000e+000  0.0000000000000000e+000  3.5225240182500861e-001  0.0000000000000000e+000  0.0000000000000000e+000  0.0000000000000000e+000  0.0000000000000000e+000  2.1467682774495501e-002  0.0000000000000000e+000  0.0000000000000000e+000  0.0000000000000000e+000  0.0000000000000000e+000  0.0000000000000000e+000  0.0000000000000000e+000 -3.3899100064887711e-001  0.0000000000000000e+000  0.0000000000000000e+000  0.0000000000000000e+000  0.0000000000000000e+000 -1.7484913759597062e-001 -9.6651111529686390e-002  0.0000000000000000e+000  0.0000000000000000e+000  0.0000000000000000e+000  0.0000000000000000e+000  0.0000000000000000e+000  0.0000000000000000e+000  0.0000000000000000e+000  0.0000000000000000e+000  3.8596468920278335e-002  0.0000000000000000e+000  0.0000000000000000e+000  0.0000000000000000e+000  0.0000000000000000e+000  0.0000000000000000e+000  0.0000000000000000e+000  0.0000000000000000e+000  0.0000000000000000e+000  0.0000000000000000e+000  0.0000000000000000e+000  2.7258374072796171e-001  0.0000000000000000e+000  0.0000000000000000e+000  1.8585747337567218e-001  0.0000000000000000e+000  0.0000000000000000e+000  0.0000000000000000e+000  0.0000000000000000e+000  1.1425293197992369e-001  0.0000000000000000e+000  0.0000000000000000e+000  0.0000000000000000e+000  0.0000000000000000e+000  0.0000000000000000e+000  0.0000000000000000e+000  0.0000000000000000e+000  0.0000000000000000e+000  0.0000000000000000e+000 -3.5735555048557549e-001  0.0000000000000000e+000  0.0000000000000000e+000 -3.1564096135589276e-001 -1.9639369447629584e-001  1.0220627355825203e-001 -1.8751724507251256e-002  0.0000000000000000e+000  0.0000000000000000e+000 -2.7669700013425541e-001  0.0000000000000000e+000  0.0000000000000000e+000 -5.6950936099017802e-002  0.0000000000000000e+000  0.0000000000000000e+000  0.0000000000000000e+000 -4.3129858045616676e-001  0.0000000000000000e+000  0.0000000000000000e+000  0.0000000000000000e+000  0.0000000000000000e+000  0.0000000000000000e+000  0.0000000000000000e+000  0.0000000000000000e+000  0.0000000000000000e+000  0.0000000000000000e+000 -1.8601412575073190e-001  0.0000000000000000e+000  0.0000000000000000e+000  0.0000000000000000e+000  0.0000000000000000e+000 -2.4582961397785298e-002  1.3968318088970721e-001  0.0000000000000000e+000  0.0000000000000000e+000  0.0000000000000000e+000  0.0000000000000000e+000  0.0000000000000000e+000  0.0000000000000000e+000  0.0000000000000000e+000
  0.0000000000000000e+000  0.0000000000000000e+000  0.0000000000000000e+000  0.0000000000000000e+000  1.4254520301727475e-001  0.0000000000000000e+000  0.0000000000000000e+000  0.0000000000000000e+000  0.0000000000000000e+000  5.0362529821552215e-001  0.0000000000000000e+000  0.0000000000000000e+000  0.0000000000000000e+000  0.0000000000000000e+000  0.0000000000000000e+000  0.0000000000000000e+000  2.3580390900808595e-001  0.0000000000000000e+000  0.0000000000000000e+000  0.0000000000000000e+000  0.0000000000000000e+000 -2.0705062658054571e-001  1.3269019668430015e-001  0.0000000000000000e+000  0.0000000000000000e+000  0.0000000000000000e+000  0.0000000000000000e+000  0.0000000000000000e+000  0.0000000000000000e+000  0.0000000000000000e+000  0.0000000000000000e+000  4.2144662949115043e-002  0.0000000000000000e+000  0.0000000000000000e+000  0.0000000000000000e+000  0.0000000000000000e+000  0.0000000000000000e+000  0.0000000000000000e+000  0.0000000000000000e+000  0.0000000000000000e+000  0.0000000000000000e+000  0.0000000000000000e+000 -4.6591777416095312e-003  0.0000000000000000e+000  0.0000000000000000e+000  2.2819812348453913e-002  0.0000000000000000e+000  0.0000000000000000e+000  0.0000000000000000e+000  0.0000000000000000e+000  7.9300458661522868e-002  0.0000000000000000e+000  0.0000000000000000e+000  0.0000000000000000e+000  0.0000000000000000e+000  0.0000000000000000e+000  0.0000000000000000e+000  0.0000000000000000e+000  0.0000000000000000e+000  0.0000000000000000e+000 -1.3147359781343157e-001  0.0000000000000000e+000  0.0000000000000000e+000  1.6281364866534809e-001 -1.9536209629372084e-001 -7.8343055840922216e-002  1.7911777964264800e-001  0.0000000000000000e+000  0.0000000000000000e+000  2.6619557295557172e-001  0.0000000000000000e+000  0.0000000000000000e+000 -4.9797814677157692e-001  0.0000000000000000e+000  0.0000000000000000e+000  0.0000000000000000e+000  1.4671895697854825e-001  0.0000000000000000e+000  0.0000000000000000e+000  0.0000000000000000e+000  0.0000000000000000e+000  0.0000000000000000e+000  0.0000000000000000e+000  0.0000000000000000e+000  0.0000000000000000e+000  0.0000000000000000e+000 -1.0177363702199739e-001  0.0000000000000000e+000  0.0000000000000000e+000  0.0000000000000000e+000  0.0000000000000000e+000  4.5607562093260168e-002  3.5828432432604751e-001  0.0000000000000000e+000  0.0000000000000000e+000  0.0000000000000000e+000  0.0000000000000000e+000  0.0000000000000000e+000  0.0000000000000000e+000  0.0000000000000000e+000
  0.0000000000000000e+000  0.0000000000000000e+000  0.0000000000000000e+000  0.0000000000000000e+000  2.2886587938184622e-001  0.0000000000000000e+000  0.0000000000000000e+000  0.0000000000000000e+000  0.0000000000000000e+000  2.5697503407817490e-001  0.0000000000000000e+000  0.0000000000000000e+000  0.0000000000000000e+000  0.0000000000000000e+000  0.0000000000000000e+000  0.0000000000000000e+000  1.2941885599888250e-001  0.0000000000000000e+000  0.0000000000000000e+000  0.0000000000000000e+000  0.0000000000000000e+000  2.3605640357949217e-001 -3.3503956617652035e-002  0.0000000000000000e+000  0.0000000000000000e+000  0.0000000000000000e+000  0.0000000000000000e+000  0.0000000000000000e+000  0.0000000000000000e+000  0.0000000000000000e+000  0.0000000000000000e+000 -5.2206941214836966e-001  0.0000000000000000e+000  0.0000000000000000e+000  0.0000000000000000e+000  0.0000000000000000e+000  0.0000000000000000e+000  0.0000000000000000e+000  0.0000000000000000e+000  0.0000000000000000e+000  0.0000000000000000e+000  0.0000000000000000e+000 -1.9292860938458312e-001  0.0000000000000000e+000  0.0000000000000000e+000 -1.8224823370213228e-001  0.0000000000000000e+000  0.0000000000000000e+000  0.0000000000000000e+000  0.0000000000000000e+000  1.1309809465715276e-001  0.0000000000000000e+000  0.0000000000000000e+000  0.0000000000000000e+000  0.0000000000000000e+000  0.0000000000000000e+000  0.0000000000000000e+000  0.0000000000000000e+000  0.0000000000000000e+000  0.0000000000000000e+000  3.1097229260674375e-002  0.0000000000000000e+000  0.0000000000000000e+000  3.6430329496611569e-002  4.1725978873277286e-001 -2.1051888427831913e-001  5.1724404576775393e-002  0.0000000000000000e+000  0.0000000000000000e+000 -3.3518923865672845e-001  0.0000000000000000e+000  0.0000000000000000e+000  9.5891746753977491e-002  0.0000000000000000e+000  0.0000000000000000e+000  0.0000000000000000e+000 -1.9475570169768400e-001  0.0000000000000000e+000  0.0000000000000000e+000  0.0000000000000000e+000  0.0000000000000000e+000  0.0000000000000000e+000  0.0000000000000000e+000  0.0000000000000000e+000  0.0000000000000000e+000  0.0000000000000000e+000 -7.6894141091485083e-002  0.0000000000000000e+000  0.0000000000000000e+000  0.0000000000000000e+000  0.0000000000000000e+000  8.6364548109642669e-002  2.3656798205778654e-001  0.0000000000000000e+000  0.0000000000000000e+000  0.0000000000000000e+000  0.0000000000000000e+000  0.0000000000000000e+000  0.0000000000000000e+000  0.0000000000000000e+000
  0.0000000000000000e+000  0.0000000000000000e+000  0.0000000000000000e+000  0.0000000000000000e+000  8.1368936319747232e-002  0.0000000000000000e+000  0.0000000000000000e+000  0.0000000000000000e+000  0.0000000000000000e+000  2.0240512432054408e-001  0.0000000000000000e+000  0.0000000000000000e+000  0.0000000000000000e+000  0.0000000000000000e+000  0.0000000000000000e+000  0.0000000000000000e+000 -4.0862642291709261e-001  0.0000000000000000e+000  0.0000000000000000e+000  0.0000000000000000e+000  0.0000000000000000e+000 -1.4009098863856759e-001  3.4313438572498656e-001  0.0000000000000000e+000  0.0000000000000000e+000  0.0000000000000000e+000  0.0000000000000000e+000  0.0000000000000000e+000  0.0000000000000000e+000  0.0000000000000000e+000  0.0000000000000000e+000 -1.6491439312624112e-001  0.0000000000000000e+000  0.0000000000000000e+000  0.0000000000000000e+000  0.0000000000000000e+000  0.0000000000000000e+000  0.0000000000000000e+000  0.0000000000000000e+000  0.0000000000000000e+000  0.0000000000000000e+000  0.0000000000000000e+000  8.7897152660766115e-002  0.0000000000000000e+000  0.0000000000000000e+000 -1.6989791791834363e-001  0.0000000000000000e+000  0.0000000000000000e+000  0.0000000000000000e+000  0.0000000000000000e+000  1.4578009210941634e-001  0.0000000000000000e+000  0.0000000000000000e+000  0.0000000000000000e+000  0.0000000000000000e+000  0.0000000000000000e+000  0.0000000000000000e+000  0.0000000000000000e+000  0.0000000000000000e+000  0.0000000000000000e+000  3.2712161539341211e-001  0.0000000000000000e+000  0.0000000000000000e+000  1.5124034469489431e-001 -4.5840265951266036e-002  2.0333883087064697e-001  4.6648632591820371e-001  0.0000000000000000e+000  0.0000000000000000e+000  1.7108288670002414e-001  0.0000000000000000e+000  0.0000000000000000e+000  1.3392937383374559e-001  0.0000000000000000e+000  0.0000000000000000e+000  0.0000000000000000e+000 -1.9833720896063151e-001  0.0000000000000000e+000  0.0000000000000000e+000  0.0000000000000000e+000  0.0000000000000000e+000  0.0000000000000000e+000  0.0000000000000000e+000  0.0000000000000000e+000  0.0000000000000000e+000  0.0000000000000000e+000  6.7278120949727738e-002  0.0000000000000000e+000  0.0000000000000000e+000  0.0000000000000000e+000  0.0000000000000000e+000  8.6973153057336522e-002 -2.7102539018917354e-001  0.0000000000000000e+000  0.0000000000000000e+000  0.0000000000000000e+000  0.0000000000000000e+000  0.0000000000000000e+000  0.0000000000000000e+000  0.0000000000000000e+000
  2.7280585976137373e-001  2.0678993347363245e-001  0.0000000000000000e+000  0.0000000000000000e+000  0.0000000000000000e+000  0.0000000000000000e+000  0.0000000000000000e+000  0.0000000000000000e+000 -1.1548432539362610e-001  0.0000000000000000e+000  0.0000000000000000e+000  8.0852652579245593e-002  0.0000000000000000e+000  0.0000000000000000e+000  0.0000000000000000e+000  0.0000000000000000e+000  0.0000000000000000e+000  2.6238553020381680e-002 -2.6514751838257228e-001  0.0000000000000000e+000  1.3131170596165123e-001  0.0000000000000000e+000  0.0000000000000000e+000  0.0000000000000000e+000  0.0000000000000000e+000  3.9523651195836014e-002 -1.9267049720842327e-001  0.0000000000000000e+000  0.0000000000000000e+000  0.0000000000000000e+000  0.0000000000000000e+000  0.0000000000000000e+000  0.0000000000000000e+000  0.0000000000000000e+000 -8.4437957028047989e-002  0.0000000000000000e+000  9.0149880891100209e-002  0.0000000000000000e+000  1.0012236293448022e-001  0.0000000000000000e+000  0.0000000000000000e+000  0.0000000000000000e+000  0.0000000000000000e+000  0.0000000000000000e+000  0.0000000000000000e+000  0.0000000000000000e+000  0.0000000000000000e+000  0.0000000000000000e+000  0.0000000000000000e+000 -1.7994874075346357e-001  0.0000000000000000e+000 -9.5359765047202449e-002  0.0000000000000000e+000  0.0000000000000000e+000  1.5736284670480116e-001  0.0000000000000000e+000  0.0000000000000000e+000  0.0000000000000000e+000  0.0000000000000000e+000  0.0000000000000000e+000  0.0000000000000000e+000  0.0000000000000000e+000  1.9830517320219182e-001  0.0000000000000000e+000  0.0000000000000000e+000  0.0000000000000000e+000  0.0000000000000000e+000 -8.9591107582311133e-002  1.3378149587912938e-001  0.0000000000000000e+000  0.0000000000000000e+000 -8.0179570458284624e-002  0.0000000000000000e+000  0.0000000000000000e+000  4.1187714943770659e-001  0.0000000000000000e+000  0.0000000000000000e+000  0.0000000000000000e+000  2.0248758084607690e-001  0.0000000000000000e+000  0.0000000000000000e+000  6.4268354487030700e-003  2.0611502325092593e-001  0.0000000000000000e+000 -1.4368116862683586e-001 -1.7907844085136496e-001  0.0000000000000000e+000  0.0000000000000000e+000  0.0000000000000000e+000  0.0000000000000000e+000  0.0000000000000000e+000  0.0000000000000000e+000  0.0000000000000000e+000 -3.0018115578929722e-001 -4.1059915475954889e-001  9.0270601889705718e-004  0.0000000000000000e+000 -4.0169723543497182e-002  8.1416354940990407e-002  0.0000000000000000e+000
  2.5580285710604783e-001  4.7858282641200192e-002  0.0000000000000000e+000  0.0000000000000000e+000  0.0000000000000000e+000  0.0000000000000000e+000  0.0000000000000000e+000  0.0000000000000000e+000 -1.9049644333638685e-001  0.0000000000000000e+000  0.0000000000000000e+000  2.0716692646919263e-001  0.0000000000000000e+000  0.0000000000000000e+000  0.0000000000000000e+000  0.0000000000000000e+000  0.0000000000000000e+000  7.1868087386209145e-002 -2.3422521097309132e-001  0.0000000000000000e+000 -2.0067668759392818e-001  0.0000000000000000e+000  0.0000000000000000e+000  0.0000000000000000e+000  0.0000000000000000e+000  9.1352863633196779e-002  1.0884853753433682e-001  0.0000000000000000e+000  0.0000000000000000e+000  0.0000000000000000e+000  0.0000000000000000e+000  0.0000000000000000e+000  0.0000000000000000e+000  0.0000000000000000e+000  1.0764989694683266e-001  0.0000000000000000e+000 -3.6810071292284835e-001  0.0000000000000000e+000  6.9274398176478513e-002  0.0000000000000000e+000  0.0000000000000000e+000  0.0000000000000000e+000  0.0000000000000000e+000  0.0000000000000000e+000  0.0000000000000000e+000  0.0000000000000000e+000  0.0000000000000000e+000  0.0000000000000000e+000  0.0000000000000000e+000  1.8053529595731252e-001  0.0000000000000000e+000  1.7192408526860786e-001  0.0000000000000000e+000  0.0000000000000000e+000 -1.1739689658554488e-001  0.0000000000000000e+000  0.0000000000000000e+000  0.0000000000000000e+000  0.0000000000000000e+000  0.0000000000000000e+000  0.0000000000000000e+000  0.0000000000000000e+000  1.0243805027809884e-001  0.0000000000000000e+000  0.0000000000000000e+000  0.0000000000000000e+000  0.0000000000000000e+000 -5.0460725724738059e-002 -7.1053041227282412e-002  0.0000000000000000e+000  0.0000000000000000e+000  1.7805153019082220e-001  0.0000000000000000e+000  0.0000000000000000e+000  2.3851377477864155e-001  0.0000000000000000e+000  0.0000000000000000e+000  0.0000000000000000e+000 -2.0341786487303326e-001  0.0000000000000000e+000  0.0000000000000000e+000 -2.3064070660265726e-001  1.5025571848250474e-001  0.0000000000000000e+000  4.4496373657960959e-003  1.4917287368652110e-001  0.0000000000000000e+000  0.0000000000000000e+000  0.0000000000000000e+000  0.0000000000000000e+000  0.0000000000000000e+000  0.0000000000000000e+000  0.0000000000000000e+000  1.2204438455061822e-001  1.6552741068914939e-001  3.9517273441780010e-001  0.0000000000000000e+000  1.6642137696403872e-001  1.8028769737276365e-001  0.0000000000000000e+000
  0.0000000000000000e+000  0.0000000000000000e+000  0.0000000000000000e+000  0.0000000000000000e+000  4.9827836116717331e-002  0.0000000000000000e+000  0.0000000000000000e+000  0.0000000000000000e+000  0.0000000000000000e+000  2.8666331464611189e-001  0.0000000000000000e+000  0.0000000000000000e+000  0.0000000000000000e+000  0.0000000000000000e+000  0.0000000000000000e+000  0.0000000000000000e+000  4.0443216038646751e-001  0.0000000000000000e+000  0.0000000000000000e+000  0.0000000000000000e+000  0.0000000000000000e+000  1.3193789397343658e-001  1.6478218515401605e-001  0.0000000000000000e+000  0.0000000000000000e+000  0.0000000000000000e+000  0.0000000000000000e+000  0.0000000000000000e+000  0.0000000000000000e+000  0.0000000000000000e+000  0.0000000000000000e+000  2.0587997580069942e-001  0.0000000000000000e+000  0.0000000000000000e+000  0.0000000000000000e+000  0.0000000000000000e+000  0.0000000000000000e+000  0.0000000000000000e+000  0.0000000000000000e+000  0.0000000000000000e+000  0.0000000000000000e+000  0.0000000000000000e+000 -5.1323273600074167e-002  0.0000000000000000e+000  0.0000000000000000e+000  2.2229237588993705e-001  0.0000000000000000e+000  0.0000000000000000e+000  0.0000000000000000e+000  0.0000000000000000e+000 -3.4516468745769341e-001  0.0000000000000000e+000  0.0000000000000000e+000  0.0000000000000000e+000  0.0000000000000000e+000  0.0000000000000000e+000  0.0000000000000000e+000  0.0000000000000000e+000  0.0000000000000000e+000  0.0000000000000000e+000 -6.7556637291445717e-002  0.0000000000000000e+000  0.0000000000000000e+000 -2.7707047998092005e-001  3.4905730186457921e-002  1.8859145057978555e-001  3.8207633174901123e-001  0.0000000000000000e+000  0.0000000000000000e+000 -7.1553792303159086e-002  0.0000000000000000e+000  0.0000000000000000e+000  3.4647482582935196e-001  0.0000000000000000e+000  0.0000000000000000e+000  0.0000000000000000e+000 -7.4205398063898337e-002  0.0000000000000000e+000  0.0000000000000000e+000  0.0000000000000000e+000  0.0000000000000000e+000  0.0000000000000000e+000  0.0000000000000000e+000  0.0000000000000000e+000  0.0000000000000000e+000  0.0000000000000000e+000 -6.2336407808909949e-002  0.0000000000000000e+000  0.0000000000000000e+000  0.0000000000000000e+000  0.0000000000000000e+000 -2.9743530577900612e-001 -8.0732760386222790e-002  0.0000000000000000e+000  0.0000000000000000e+000  0.0000000000000000e+000  0.0000000000000000e+000  0.0000000000000000e+000  0.0000000000000000e+000  0.0000000000000000e+000
  0.0000000000000000e+000  0.0000000000000000e+000 -4.2743581742075115e-001  3.6442539722363188e-001  0.0000000000000000e+000  0.0000000000000000e+000 -3.8050945671130770e-001  6.3250874611283939e-002  0.0000000000000000e+000  0.0000000000000000e+000 -1.7750856553567060e-001  0.0000000000000000e+000 -1.9589184509690663e-001 -2.4265951149004820e-002  1.8311657329385875e-001  0.0000000000000000e+000  0.0000000000000000e+000  0.0000000000000000e+000  0.0000000000000000e+000  0.0000000000000000e+000  0.0000000000000000e+000  0.0000000000000000e+000  0.0000000000000000e+000  0.0000000000000000e+000  0.0000000000000000e+000  0.0000000000000000e+000  0.0000000000000000e+000  0.0000000000000000e+000  0.0000000000000000e+000  3.8048865168429591e-001 -3.8072247260828523e-001  0.0000000000000000e+000 -3.5135647755416649e-001  0.0000000000000000e+000  0.0000000000000000e+000  0.0000000000000000e+000  0.0000000000000000e+000  0.0000000000000000e+000  0.0000000000000000e+000  0.0000000000000000e+000  0.0000000000000000e+000 -1.4761669924942943e-002  0.0000000000000000e+000 -3.3445162742858678e-002 -1.7171542765400966e-001  0.0000000000000000e+000  0.0000000000000000e+000  0.0000000000000000e+000 -8.9405417886792335e-002  0.0000000000000000e+000  0.0000000000000000e+000  0.0000000000000000e+000 -4.0954182263748035e-001  6.4191302578149839e-002  0.0000000000000000e+000 -1.0605243690550563e-002  0.0000000000000000e+000  0.0000000000000000e+000  3.7646159822556931e-002  0.0000000000000000e+000  0.0000000000000000e+000 -1.0500147038743085e-001  0.0000000000000000e+000  0.0000000000000000e+000  0.0000000000000000e+000  0.0000000000000000e+000  0.0000000000000000e+000  0.0000000000000000e+000  0.0000000000000000e+000  0.0000000000000000e+000 -1.5773101188747515e-001  0.0000000000000000e+000  0.0000000000000000e+000 -1.2616651076547394e-001  0.0000000000000000e+000  2.6931377119640326e-001  0.0000000000000000e+000  3.3338094361753379e-001  0.0000000000000000e+000  1.4625408885524999e-001 -7.7483318651873093e-002  0.0000000000000000e+000  0.0000000000000000e+000  0.0000000000000000e+000  0.0000000000000000e+000  0.0000000000000000e+000  0.0000000000000000e+000  5.2820156836669352e-001  4.9835451123417190e-001  4.9289852039806292e-001  1.1544428877150524e-001  0.0000000000000000e+000  0.0000000000000000e+000  0.0000000000000000e+000  0.0000000000000000e+000  0.0000000000000000e+000  0.0000000000000000e+000  0.0000000000000000e+000  0.0000000000000000e+000  0.0000000000000000e+000
  2.6536894707419677e-002 -4.2824933720047481e-001  0.0000000000000000e+000  0.0000000000000000e+000  0.0000000000000000e+000  0.0000000000000000e+000  0.0000000000000000e+000  0.0000000000000000e+000 -3.8381462526574084e-001  0.0000000000000000e+000  0.0000000000000000e+000 -1.5255033112675728e-001  0.0000000000000000e+000  0.0000000000000000e+000  0.0000000000000000e+000  0.0000000000000000e+000  0.0000000000000000e+000 -1.8222124674555949e-002 -4.5521216567670067e-002  0.0000000000000000e+000  2.1150771233546142e-001  0.0000000000000000e+000  0.0000000000000000e+000  0.0000000000000000e+000  0.0000000000000000e+000  1.8398630290300544e-001 -2.2096928485245823e-001  0.0000000000000000e+000  0.0000000000000000e+000  0.0000000000000000e+000  0.0000000000000000e+000  0.0000000000000000e+000  0.0000000000000000e+000  0.0000000000000000e+000 -1.6908978780637773e-001  0.0000000000000000e+000 -1.5121284742092755e-001  0.0000000000000000e+000 -1.5230510300002795e-001  0.0000000000000000e+000  0.0000000000000000e+000  0.0000000000000000e+000  0.0000000000000000e+000  0.0000000000000000e+000  0.0000000000000000e+000  0.0000000000000000e+000  0.0000000000000000e+000  0.0000000000000000e+000  0.0000000000000000e+000  3.7326415610075089e-002  0.0000000000000000e+000 -1.2287526580311937e-002  0.0000000000000000e+000  0.0000000000000000e+000  9.2547527949883968e-002  0.0000000000000000e+000  0.0000000000000000e+000  0.0000000000000000e+000  0.0000000000000000e+000  0.0000000000000000e+000  0.0000000000000000e+000  0.0000000000000000e+000 -3.0171915774934888e-002  0.0000000000000000e+000  0.0000000000000000e+000  0.0000000000000000e+000  0.0000000000000000e+000 -8.8633401269229195e-002 -2.2551763707857228e-001  0.0000000000000000e+000  0.0000000000000000e+000  2.2484419708035819e-001  0.0000000000000000e+000  0.0000000000000000e+000  1.2123544376891449e-001  0.0000000000000000e+000  0.0000000000000000e+000  0.0000000000000000e+000  1.2064801511153520e-001  0.0000000000000000e+000  0.0000000000000000e+000  2.9905124706526270e-001 -1.1340579779024279e-002  0.0000000000000000e+000  1.1545842346983969e-001 -3.2880181680263770e-001  0.0000000000000000e+000  0.0000000000000000e+000  0.0000000000000000e+000  0.0000000000000000e+000  0.0000000000000000e+000  0.0000000000000000e+000  0.0000000000000000e+000  3.0282615267469341e-002  2.5566272338101093e-001  1.2191598816935011e-002  0.0000000000000000e+000 -9.0751125446573461e-002  7.5049080448695751e-002  0.0000000000000000e+000
  0.0000000000000000e+000  0.0000000000000000e+000  0.0000000000000000e+000  0.0000000000000000e+000  4.4211866680038049e-002  0.0000000000000000e+000  0.0000000000000000e+000  0.0000000000000000e+000  0.0000000000000000e+000 -2.2513895900695627e-001  0.0000000000000000e+000  0.0000000000000000e+000  0.0000000000000000e+000  0.0000000000000000e+000  0.0000000000000000e+000  0.0000000000000000e+000 -9.9712823044604798e-002  0.0000000000000000e+000  0.0000000000000000e+000  0.0000000000000000e+000  0.0000000000000000e+000 -6.8458436420375662e-002 -1.4631029257322847e-002  0.0000000000000000e+000  0.0000000000000000e+000  0.0000000000000000e+000  0.0000000000000000e+000  0.0000000000000000e+000  0.0000000000000000e+000  0.0000000000000000e+000  0.0000000000000000e+000 -1.5146354143552757e-001  0.0000000000000000e+000  0.0000000000000000e+000  0.0000000000000000e+000  0.0000000000000000e+000  0.0000000000000000e+000  0.0000000000000000e+000  0.0000000000000000e+000  0.0000000000000000e+000  0.0000000000000000e+000  0.0000000000000000e+000 -4.4233587863840845e-001  0.0000000000000000e+000  0.0000000000000000e+000  1.4809045623262848e-001  0.0000000000000000e+000  0.0000000000000000e+000  0.0000000000000000e+000  0.0000000000000000e+000 -1.9677188998677816e-001  0.0000000000000000e+000  0.0000000000000000e+000  0.0000000000000000e+000  0.0000000000000000e+000  0.0000000000000000e+000  0.0000000000000000e+000  0.0000000000000000e+000  0.0000000000000000e+000  0.0000000000000000e+000 -1.0596108026467985e-001  0.0000000000000000e+000  0.0000000000000000e+000 -1.5417884113123170e-001 -5.5072369736869783e-002 -4.4766817888721988e-001  1.3668184209153184e-001  0.0000000000000000e+000  0.0000000000000000e+000  4.7383242694283212e-001  0.0000000000000000e+000  0.0000000000000000e+000 -4.2895788844089795e-002  0.0000000000000000e+000  0.0000000000000000e+000  0.0000000000000000e+000 -3.7628688476380145e-001  0.0000000000000000e+000  0.0000000000000000e+000  0.0000000000000000e+000  0.0000000000000000e+000  0.0000000000000000e+000  0.0000000000000000e+000  0.0000000000000000e+000  0.0000000000000000e+000  0.0000000000000000e+000  1.2094300710135437e-001  0.0000000000000000e+000  0.0000000000000000e+000  0.0000000000000000e+000  0.0000000000000000e+000 -1.1643030244504982e-001  3.0781872740570648e-003  0.0000000000000000e+000  0.0000000000000000e+000  0.0000000000000000e+000  0.0000000000000000e+000  0.0000000000000000e+000  0.0000000000000000e+000  0.0000000000000000e+000
  0.0000000000000000e+000  0.0000000000000000e+000  3.1615961390739927e-001  1.3063743905208994e-001  0.0000000000000000e+000  0.0000000000000000e+000 -1.3009699086602008e-001  1.7251750834261931e-001  0.0000000000000000e+000  0.0000000000000000e+000  6.5171799204462116e-002  0.0000000000000000e+000  5.9447569896065318e-002 -4.4186318653001114e-002  1.0714710092735230e-001  0.0000000000000000e+000  0.0000000000000000e+000  0.0000000000000000e+000  0.0000000000000000e+000  0.0000000000000000e+000  0.0000000000000000e+000  0.0000000000000000e+000  0.0000000000000000e+000  0.0000000000000000e+000  0.0000000000000000e+000  0.0000000000000000e+000  0.0000000000000000e+000  0.0000000000000000e+000  0.0000000000000000e+000 -1.6480629446664041e-001  2.5092150863595328e-002  0.0000000000000000e+000 -1.6169841859669881e-001  0.0000000000000000e+000  0.0000000000000000e+000  0.0000000000000000e+000  0.0000000000000000e+000  0.0000000000000000e+000  0.0000000000000000e+000  0.0000000000000000e+000  0.0000000000000000e+000 -7.8208861877373720e-002  0.0000000000000000e+000  2.8603905073193270e-001  5.2999981607219404e-001  0.0000000000000000e+000  0.0000000000000000e+000  0.0000000000000000e+000 -4.3927640917475641e-001  0.0000000000000000e+000  0.0000000000000000e+000  0.0000000000000000e+000 -2.2788535285271694e-001 -7.0011857939635469e-001  0.0000000000000000e+000  6.2058457713941903e-002  0.0000000000000000e+000  0.0000000000000000e+000 -1.1937351229776566e-001  0.0000000000000000e+000  0.0000000000000000e+000 -2.6550927884290629e-002  0.0000000000000000e+000  0.0000000000000000e+000  0.0000000000000000e+000  0.0000000000000000e+000  0.0000000000000000e+000  0.0000000000000000e+000  0.0000000000000000e+000  0.0000000000000000e+000 -3.3695911216902136e-001  0.0000000000000000e+000  0.0000000000000000e+000  1.8552940551124830e-001  0.0000000000000000e+000 -1.0565348109234618e-001  0.0000000000000000e+000  1.6025170426576824e-001  0.0000000000000000e+000 -3.5652543714929696e-001  2.1763116402889371e-001  0.0000000000000000e+000  0.0000000000000000e+000  0.0000000000000000e+000  0.0000000000000000e+000  0.0000000000000000e+000  0.0000000000000000e+000 -5.3635565662269485e-002  3.0920530159602710e-001  1.8957557495215396e-002  7.7191344896131026e-002  0.0000000000000000e+000  0.0000000000000000e+000  0.0000000000000000e+000  0.0000000000000000e+000  0.0000000000000000e+000  0.0000000000000000e+000  0.0000000000000000e+000  0.0000000000000000e+000  0.0000000000000000e+000
 -3.4638054707727756e-001  4.5304486489110375e-002  0.0000000000000000e+000  0.0000000000000000e+000  0.0000000000000000e+000  0.0000000000000000e+000  0.0000000000000000e+000  0.0000000000000000e+000 -1.5000832064128425e-001  0.0000000000000000e+000  0.0000000000000000e+000  3.3048452294761932e-001  0.0000000000000000e+000  0.0000000000000000e+000  0.0000000000000000e+000  0.0000000000000000e+000  0.0000000000000000e+000 -2.1409261792801701e-001  3.1447584327087913e-002  0.0000000000000000e+000 -7.3991789934445412e-002  0.0000000000000000e+000  0.0000000000000000e+000  0.0000000000000000e+000  0.0000000000000000e+000 -8.5516209552754283e-002  1.5203441397905559e-001  0.0000000000000000e+000  0.0000000000000000e+000  0.0000000000000000e+000  0.0000000000000000e+000  0.0000000000000000e+000  0.0000000000000000e+000  0.0000000000000000e+000 -3.7852434857193068e-001  0.0000000000000000e+000 -7.7567121807061795e-002  0.0000000000000000e+000  3.9749838023672057e-001  0.0000000000000000e+000  0.0000000000000000e+000  0.0000000000000000e+000  0.0000000000000000e+000  0.0000000000000000e+000  0.0000000000000000e+000  0.0000000000000000e+000  0.0000000000000000e+000  0.0000000000000000e+000  0.0000000000000000e+000 -3.9263633823188385e-002  0.0000000000000000e+000  1.2975563252024191e-001  0.0000000000000000e+000  0.0000000000000000e+000 -1.7037851659390223e-002  0.0000000000000000e+000  0.0000000000000000e+000  0.0000000000000000e+000  0.0000000000000000e+000  0.0000000000000000e+000  0.0000000000000000e+000  0.0000000000000000e+000  3.4367569049528357e-001  0.0000000000000000e+000  0.0000000000000000e+000  0.0000000000000000e+000  0.0000000000000000e+000  1.4830238158599379e-002  1.1518964623517064e-001  0.0000000000000000e+000  0.0000000000000000e+000  1.5314899842605309e-001  0.0000000000000000e+000  0.0000000000000000e+000  4.0594042142761279e-002  0.0000000000000000e+000  0.0000000000000000e+000  0.0000000000000000e+000 -1.2910578654865806e-002  0.0000000000000000e+000  0.0000000000000000e+000  1.8562301015044316e-001 -5.2310106059474469e-002  0.0000000000000000e+000  2.4570668519583588e-003  7.1391448474097133e-002  0.0000000000000000e+000  0.0000000000000000e+000  0.0000000000000000e+000  0.0000000000000000e+000  0.0000000000000000e+000  0.0000000000000000e+000  0.0000000000000000e+000 -2.1610074877474611e-001  2.0571669978951818e-001 -2.1803904432346566e-001  0.0000000000000000e+000  4.1599527522808703e-002  9.5746981761948170e-003  0.0000000000000000e+000
  0.0000000000000000e+000  0.0000000000000000e+000 -1.8860958748117918e-001 -2.8884614561086430e-001  0.0000000000000000e+000  0.0000000000000000e+000 -4.6104881691832980e-002  4.2371282872573017e-002  0.0000000000000000e+000  0.0000000000000000e+000  1.7532791362045444e-001  0.0000000000000000e+000 -5.2063640555981505e-001  1.7331594862755464e-001 -2.7333369346484332e-001  0.0000000000000000e+000  0.0000000000000000e+000  0.0000000000000000e+000  0.0000000000000000e+000  0.0000000000000000e+000  0.0000000000000000e+000  0.0000000000000000e+000  0.0000000000000000e+000  0.0000000000000000e+000  0.0000000000000000e+000  0.0000000000000000e+000  0.0000000000000000e+000  0.0000000000000000e+000  0.0000000000000000e+000  6.2058588028507645e-002  2.2546673632716310e-001  0.0000000000000000e+000  5.1955028350217558e-001  0.0000000000000000e+000  0.0000000000000000e+000  0.0000000000000000e+000  0.0000000000000000e+000  0.0000000000000000e+000  0.0000000000000000e+000  0.0000000000000000e+000  0.0000000000000000e+000  8.3965886839442755e-002  0.0000000000000000e+000 -2.4050315232668415e-001 -2.1398665111088636e-002  0.0000000000000000e+000  0.0000000000000000e+000  0.0000000000000000e+000 -5.1605101599525993e-001  0.0000000000000000e+000  0.0000000000000000e+000  0.0000000000000000e+000  2.2344425317150976e-001  2.0455914096362865e-001  0.0000000000000000e+000  1.0341395620422369e-001  0.0000000000000000e+000  0.0000000000000000e+000  1.8856003291900850e-001  0.0000000000000000e+000  0.0000000000000000e+000 -1.5802627571444733e-001  0.0000000000000000e+000  0.0000000000000000e+000  0.0000000000000000e+000  0.0000000000000000e+000  0.0000000000000000e+000  0.0000000000000000e+000  0.0000000000000000e+000  0.0000000000000000e+000 -2.1856740552113924e-001  0.0000000000000000e+000  0.0000000000000000e+000  5.5733635683270988e-001  0.0000000000000000e+000  1.8870121862254563e-001  0.0000000000000000e+000  1.1261967525621880e-001  0.0000000000000000e+000 -4.9246276312214710e-001  9.4471336614451382e-002  0.0000000000000000e+000  0.0000000000000000e+000  0.0000000000000000e+000  0.0000000000000000e+000  0.0000000000000000e+000  0.0000000000000000e+000 -1.5564490434617332e-002  1.4570013755024724e-001  3.6262817315950914e-002  8.1064155397786886e-002  0.0000000000000000e+000  0.0000000000000000e+000  0.0000000000000000e+000  0.0000000000000000e+000  0.0000000000000000e+000  0.0000000000000000e+000  0.0000000000000000e+000  0.0000000000000000e+000  0.0000000000000000e+000
  0.0000000000000000e+000  0.0000000000000000e+000  0.0000000000000000e+000  0.0000000000000000e+000  1.9271050794993552e-001  0.0000000000000000e+000  0.0000000000000000e+000  0.0000000000000000e+000  0.0000000000000000e+000  1.0917072767911565e-001  0.0000000000000000e+000  0.0000000000000000e+000  0.0000000000000000e+000  0.0000000000000000e+000  0.0000000000000000e+000  0.0000000000000000e+000 -2.5029350910345594e-001  0.0000000000000000e+000  0.0000000000000000e+000  0.0000000000000000e+000  0.0000000000000000e+000  5.9417779541516377e-002  1.0227623529487012e-001  0.0000000000000000e+000  0.0000000000000000e+000  0.0000000000000000e+000  0.0000000000000000e+000  0.0000000000000000e+000  0.0000000000000000e+000  0.0000000000000000e+000  0.0000000000000000e+000  8.4866660838660068e-002  0.0000000000000000e+000  0.0000000000000000e+000  0.0000000000000000e+000  0.0000000000000000e+000  0.0000000000000000e+000  0.0000000000000000e+000  0.0000000000000000e+000  0.0000000000000000e+000  0.0000000000000000e+000  0.0000000000000000e+000 -3.2500337876815788e-001  0.0000000000000000e+000  0.0000000000000000e+000 -3.4137528931514327e-001  0.0000000000000000e+000  0.0000000000000000e+000  0.0000000000000000e+000  0.0000000000000000e+000  3.2612823818053541e-002  0.0000000000000000e+000  0.0000000000000000e+000  0.0000000000000000e+000  0.0000000000000000e+000  0.0000000000000000e+000  0.0000000000000000e+000  0.0000000000000000e+000  0.0000000000000000e+000  0.0000000000000000e+000 -5.8451125202489940e-001  0.0000000000000000e+000  0.0000000000000000e+000  2.1728455787011397e-001 -1.2379725728647170e-001 -5.3846774781956895e-002 -4.2522639090832232e-002  0.0000000000000000e+000  0.0000000000000000e+000 -3.5656173159153148e-002  0.0000000000000000e+000  0.0000000000000000e+000  2.4708543394615395e-001  0.0000000000000000e+000  0.0000000000000000e+000  0.0000000000000000e+000  3.1198240753765188e-001  0.0000000000000000e+000  0.0000000000000000e+000  0.0000000000000000e+000  0.0000000000000000e+000  0.0000000000000000e+000  0.0000000000000000e+000  0.0000000000000000e+000  0.0000000000000000e+000  0.0000000000000000e+000 -5.9796124312622018e-002  0.0000000000000000e+000  0.0000000000000000e+000  0.0000000000000000e+000  0.0000000000000000e+000 -1.8802958790849322e-001 -1.9076358912598282e-001  0.0000000000000000e+000  0.0000000000000000e+000  0.0000000000000000e+000  0.0000000000000000e+000  0.0000000000000000e+000  0.0000000000000000e+000  0.0000000000000000e+000
  0.0000000000000000e+000  0.0000000000000000e+000 -3.7830288876062040e-001  2.5199501956349912e-001  0.0000000000000000e+000  0.0000000000000000e+000 -1.6203609203460409e-001 -7.9857149265146588e-002  0.0000000000000000e+000  0.0000000000000000e+000 -3.1212050902221865e-002  0.0000000000000000e+000  1.1081184607041256e-001 -1.2017910975321407e-001  3.2992906610759321e-002  0.0000000000000000e+000  0.0000000000000000e+000  0.0000000000000000e+000  0.0000000000000000e+000  0.0000000000000000e+000  0.0000000000000000e+000  0.0000000000000000e+000  0.0000000000000000e+000  0.0000000000000000e+000  0.0000000000000000e+000  0.0000000000000000e+000  0.0000000000000000e+000  0.0000000000000000e+000  0.0000000000000000e+000  1.8846955077247632e-001  3.6317840578285115e-001  0.0000000000000000e+000  2.9134122034760157e-001  0.0000000000000000e+000  0.0000000000000000e+000  0.0000000000000000e+000  0.0000000000000000e+000  0.0000000000000000e+000  0.0000000000000000e+000  0.0000000000000000e+000  0.0000000000000000e+000  1.1940074978364439e-001  0.0000000000000000e+000  6.9952844465328692e-002  1.5463448710075492e-001  0.0000000000000000e+000  0.0000000000000000e+000  0.0000000000000000e+000  1.1677804771258984e-001  0.0000000000000000e+000  0.0000000000000000e+000  0.0000000000000000e+000  4.5616895415077713e-001 -2.9040483167613707e-002  0.0000000000000000e+000 -1.0468983598359974e-001  0.0000000000000000e+000  0.0000000000000000e+000  1.4397783243226914e-001  0.0000000000000000e+000  0.0000000000000000e+000  2.5182631345611967e-001  0.0000000000000000e+000  0.0000000000000000e+000  0.0000000000000000e+000  0.0000000000000000e+000  0.0000000000000000e+000  0.0000000000000000e+000  0.0000000000000000e+000  0.0000000000000000e+000  9.9833507010871181e-002  0.0000000000000000e+000  0.0000000000000000e+000 -1.3307567617148613e-001  0.0000000000000000e+000 -5.5737916077618066e-001  0.0000000000000000e+000 -2.1867450473024411e-001  0.0000000000000000e+000 -1.9796292446506922e-002  3.6827843156235501e-001  0.0000000000000000e+000  0.0000000000000000e+000  0.0000000000000000e+000  0.0000000000000000e+000  0.0000000000000000e+000  0.0000000000000000e+000  9.0449001173378257e-002  1.6144966756295909e-001  1.2412748953821352e-001 -1.6137690705856811e-001  0.0000000000000000e+000  0.0000000000000000e+000  0.0000000000000000e+000  0.0000000000000000e+000  0.0000000000000000e+000  0.0000000000000000e+000  0.0000000000000000e+000  0.0000000000000000e+000  0.0000000000000000e+000
 -4.0365600031585219e-001  1.0166213341147250e-002  0.0000000000000000e+000  0.0000000000000000e+000  0.0000000000000000e+000  0.0000000000000000e+000  0.0000000000000000e+000  0.0000000000000000e+000 -1.9147513750796946e-001  0.0000000000000000e+000  0.0000000000000000e+000 -5.4130468318172642e-002  0.0000000000000000e+000  0.0000000000000000e+000  0.0000000000000000e+000  0.0000000000000000e+000  0.0000000000000000e+000 -2.1872572098183563e-001  3.9198408502704007e-002  0.0000000000000000e+000  1.2757228291397674e-001  0.0000000000000000e+000  0.0000000000000000e+000  0.0000000000000000e+000  0.0000000000000000e+000  3.4096734035558775e-002 -3.2805644860934935e-001  0.0000000000000000e+000  0.0000000000000000e+000  0.0000000000000000e+000  0.0000000000000000e+000  0.0000000000000000e+000  0.0000000000000000e+000  0.0000000000000000e+000  5.3413933374269099e-002  0.0000000000000000e+000  1.9604749735011688e-002  0.0000000000000000e+000  2.8141195309058120e-001  0.0000000000000000e+000  0.0000000000000000e+000  0.0000000000000000e+000  0.0000000000000000e+000  0.0000000000000000e+000  0.0000000000000000e+000  0.0000000000000000e+000  0.0000000000000000e+000  0.0000000000000000e+000  0.0000000000000000e+000 -1.4753365393202050e-001  0.0000000000000000e+000 -1.7978845569744595e-001  0.0000000000000000e+000  0.0000000000000000e+000 -1.0906941795931045e-001  0.0000000000000000e+000  0.0000000000000000e+000  0.0000000000000000e+000  0.0000000000000000e+000  0.0000000000000000e+000  0.0000000000000000e+000  0.0000000000000000e+000 -2.7349433047712768e-001  0.0000000000000000e+000  0.0000000000000000e+000  0.0000000000000000e+000  0.0000000000000000e+000  6.4812879963395062e-004 -8.8378416153366682e-002  0.0000000000000000e+000  0.0000000000000000e+000 -6.8697287500167431e-002  0.0000000000000000e+000  0.0000000000000000e+000 -4.9196508068015607e-002  0.0000000000000000e+000  0.0000000000000000e+000  0.0000000000000000e+000 -7.2076563090321399e-002  0.0000000000000000e+000  0.0000000000000000e+000 -3.5325149920165216e-001  3.8726534131282669e-001  0.0000000000000000e+000 -1.2980457297311815e-001  3.5916243612999353e-002  0.0000000000000000e+000  0.0000000000000000e+000  0.0000000000000000e+000  0.0000000000000000e+000  0.0000000000000000e+000  0.0000000000000000e+000  0.0000000000000000e+000 -8.9976484318735700e-002  1.1390060902179568e-001  2.3252754602955572e-001  0.0000000000000000e+000 -8.7129987235487816e-002 -6.2757906947677911e-002  0.0000000000000000e+000
  0.0000000000000000e+000  0.0000000000000000e+000 -3.3862315665429460e-001  1.9934255034843810e-002  0.0000000000000000e+000  0.0000000000000000e+000 -4.2825304917194978e-001  3.5345577989936561e-001  0.0000000000000000e+000  0.0000000000000000e+000 -1.1739534048913083e-001  0.0000000000000000e+000  1.4974356330760660e-001  3.6552742385192794e-001 -2.1068717478928781e-001  0.0000000000000000e+000  0.0000000000000000e+000  0.0000000000000000e+000  0.0000000000000000e+000  0.0000000000000000e+000  0.0000000000000000e+000  0.0000000000000000e+000  0.0000000000000000e+000  0.0000000000000000e+000  0.0000000000000000e+000  0.0000000000000000e+000  0.0000000000000000e+000  0.0000000000000000e+000  0.0000000000000000e+000 -3.4748397659087760e-001 -1.6302190843115302e-001  0.0000000000000000e+000  3.1540959806975005e-001  0.0000000000000000e+000  0.0000000000000000e+000  0.0000000000000000e+000  0.0000000000000000e+000  0.0000000000000000e+000  0.0000000000000000e+000  0.0000000000000000e+000  0.0000000000000000e+000  1.2410333274574877e-001  0.0000000000000000e+000  4.9217963419934774e-001  2.0094045164510629e-002  0.0000000000000000e+000  0.0000000000000000e+000  0.0000000000000000e+000 -3.4737947715984964e-002  0.0000000000000000e+000  0.0000000000000000e+000  0.0000000000000000e+000 -9.9543267038093158e-002  1.7685328057662814e-001  0.0000000000000000e+000  1.3575000549446503e-001  0.0000000000000000e+000  0.0000000000000000e+000 -1.2273347939687990e-001  0.0000000000000000e+000  0.0000000000000000e+000 -8.2749165134051270e-002  0.0000000000000000e+000  0.0000000000000000e+000  0.0000000000000000e+000  0.0000000000000000e+000  0.0000000000000000e+000  0.0000000000000000e+000  0.0000000000000000e+000  0.0000000000000000e+000  8.1549799676161827e-002  0.0000000000000000e+000  0.0000000000000000e+000  2.5070909800130403e-001  0.0000000000000000e+000 -1.0086603234051966e-001  0.0000000000000000e+000 -4.8281782986032068e-001  0.0000000000000000e+000 -6.9567940384546972e-002 -1.9764827427643544e-001  0.0000000000000000e+000  0.0000000000000000e+000  0.0000000000000000e+000  0.0000000000000000e+000  0.0000000000000000e+000  0.0000000000000000e+000  2.9554691127202232e-001  2.2620354781887186e-001  2.2424812239079692e-002  2.4643282813973888e-001  0.0000000000000000e+000  0.0000000000000000e+000  0.0000000000000000e+000  0.0000000000000000e+000  0.0000000000000000e+000  0.0000000000000000e+000  0.0000000000000000e+000  0.0000000000000000e+000  0.0000000000000000e+000
  0.0000000000000000e+000  0.0000000000000000e+000 -8.8494786025479236e-002 -3.5666076128665558e-001  0.0000000000000000e+000  0.0000000000000000e+000 -3.1797828791474181e-001  3.8724577268857089e-003  0.0000000000000000e+000  0.0000000000000000e+000  5.1673621463442107e-002  0.0000000000000000e+000 -3.0818334931822966e-001 -4.2216551756764908e-001 -1.1564715265582372e-001  0.0000000000000000e+000  0.0000000000000000e+000  0.0000000000000000e+000  0.0000000000000000e+000  0.0000000000000000e+000  0.0000000000000000e+000  0.0000000000000000e+000  0.0000000000000000e+000  0.0000000000000000e+000  0.0000000000000000e+000  0.0000000000000000e+000  0.0000000000000000e+000  0.0000000000000000e+000  0.0000000000000000e+000 -1.7316295371004242e-001  1.0884207371538301e-001  0.0000000000000000e+000  7.4979905078563600e-002  0.0000000000000000e+000  0.0000000000000000e+000  0.0000000000000000e+000  0.0000000000000000e+000  0.0000000000000000e+000  0.0000000000000000e+000  0.0000000000000000e+000  0.0000000000000000e+000  3.0286230396588348e-001  0.0000000000000000e+000 -1.0472871206396246e-001  7.7194258987394793e-002  0.0000000000000000e+000  0.0000000000000000e+000  0.0000000000000000e+000  3.0402519567836739e-001  0.0000000000000000e+000  0.0000000000000000e+000  0.0000000000000000e+000 -1.5353874527935490e-001 -3.3249211821836450e-001  0.0000000000000000e+000 -1.0712592169093364e-001  0.0000000000000000e+000  0.0000000000000000e+000  3.3884066498195559e-001  0.0000000000000000e+000  0.0000000000000000e+000 -1.4621809926516689e-002  0.0000000000000000e+000  0.0000000000000000e+000  0.0000000000000000e+000  0.0000000000000000e+000  0.0000000000000000e+000  0.0000000000000000e+000  0.0000000000000000e+000  0.0000000000000000e+000 -5.8961750242137595e-002  0.0000000000000000e+000  0.0000000000000000e+000 -5.9077150012406932e-002  0.0000000000000000e+000 -3.4947301430293370e-001  0.0000000000000000e+000  1.4257138821063664e-001  0.0000000000000000e+000 -6.8034050799015588e-002 -4.0059328784034537e-001  0.0000000000000000e+000  0.0000000000000000e+000  0.0000000000000000e+000  0.0000000000000000e+000  0.0000000000000000e+000  0.0000000000000000e+000  2.2083974517397081e-001 -6.3919677400796293e-002  1.1350346828107580e-002  2.8567000895304795e-001  0.0000000000000000e+000  0.0000000000000000e+000  0.0000000000000000e+000  0.0000000000000000e+000  0.0000000000000000e+000  0.0000000000000000e+000  0.0000000000000000e+000  0.0000000000000000e+000  0.0000000000000000e+000
  1.8425209460114261e-001  1.8334971736859954e-001  0.0000000000000000e+000  0.0000000000000000e+000  0.0000000000000000e+000  0.0000000000000000e+000  0.0000000000000000e+000  0.0000000000000000e+000 -1.8923781451037631e-002  0.0000000000000000e+000  0.0000000000000000e+000  1.1016842064408702e-001  0.0000000000000000e+000  0.0000000000000000e+000  0.0000000000000000e+000  0.0000000000000000e+000  0.0000000000000000e+000  8.7014298523540631e-002 -8.6453652344863925e-003  0.0000000000000000e+000  1.2304273978243749e-001  0.0000000000000000e+000  0.0000000000000000e+000  0.0000000000000000e+000  0.0000000000000000e+000  8.3407650435235348e-002 -8.0824752433352631e-002  0.0000000000000000e+000  0.0000000000000000e+000  0.0000000000000000e+000  0.0000000000000000e+000  0.0000000000000000e+000  0.0000000000000000e+000  0.0000000000000000e+000 -5.4358359436701441e-002  0.0000000000000000e+000  1.6189646630628529e-001  0.0000000000000000e+000  1.5640675997618939e-001  0.0000000000000000e+000  0.0000000000000000e+000  0.0000000000000000e+000  0.0000000000000000e+000  0.0000000000000000e+000  0.0000000000000000e+000  0.0000000000000000e+000  0.0000000000000000e+000  0.0000000000000000e+000  0.0000000000000000e+000  1.7046567321729056e-001  0.0000000000000000e+000 -4.0198858582908858e-001  0.0000000000000000e+000  0.0000000000000000e+000 -3.1170861733548233e-001  0.0000000000000000e+000  0.0000000000000000e+000  0.0000000000000000e+000  0.0000000000000000e+000  0.0000000000000000e+000  0.0000000000000000e+000  0.0000000000000000e+000  2.3462918888753667e-001  0.0000000000000000e+000  0.0000000000000000e+000  0.0000000000000000e+000  0.0000000000000000e+000 -1.6770434224783456e-001 -2.6941551353932758e-001  0.0000000000000000e+000  0.0000000000000000e+000 -2.6765304952299512e-001  0.0000000000000000e+000  0.0000000000000000e+000 -3.9348967475733236e-002  0.0000000000000000e+000  0.0000000000000000e+000  0.0000000000000000e+000  2.0794268964767587e-001  0.0000000000000000e+000  0.0000000000000000e+000  1.3839868264054736e-001  5.3431625636556304e-002  0.0000000000000000e+000  9.0306599256399056e-002  2.6320510790434165e-001  0.0000000000000000e+000  0.0000000000000000e+000  0.0000000000000000e+000  0.0000000000000000e+000  0.0000000000000000e+000  0.0000000000000000e+000  0.0000000000000000e+000  2.6411879752454381e-001  2.2673776563508408e-001 -9.1503834141534540e-002  0.0000000000000000e+000 -1.7362380941751698e-001  1.0442400888539846e-001  0.0000000000000000e+000
 -1.0219085823236601e-001 -1.6577883945181560e-001  0.0000000000000000e+000  0.0000000000000000e+000  0.0000000000000000e+000  0.0000000000000000e+000  0.0000000000000000e+000  0.0000000000000000e+000  1.6087482904515538e-001  0.0000000000000000e+000  0.0000000000000000e+000 -9.6858179050541851e-002  0.0000000000000000e+000  0.0000000000000000e+000  0.0000000000000000e+000  0.0000000000000000e+000  0.0000000000000000e+000  1.7407991804148032e-001 -2.1133278345916679e-002  0.0000000000000000e+000  8.4521299046957099e-002  0.0000000000000000e+000  0.0000000000000000e+000  0.0000000000000000e+000  0.0000000000000000e+000  3.0055506761656436e-001  4.1787822001676495e-002  0.0000000000000000e+000  0.0000000000000000e+000  0.0000000000000000e+000  0.0000000000000000e+000  0.0000000000000000e+000  0.0000000000000000e+000  0.0000000000000000e+000 -5.6978159334554281e-002  0.0000000000000000e+000  1.9464822529763678e-001  0.0000000000000000e+000 -8.5884470177676420e-002  0.0000000000000000e+000  0.0000000000000000e+000  0.0000000000000000e+000  0.0000000000000000e+000  0.0000000000000000e+000  0.0000000000000000e+000  0.0000000000000000e+000  0.0000000000000000e+000  0.0000000000000000e+000  0.0000000000000000e+000  4.5572816370722885e-002  0.0000000000000000e+000 -8.6389694568460434e-002  0.0000000000000000e+000  0.0000000000000000e+000  1.7594725663253713e-001  0.0000000000000000e+000  0.0000000000000000e+000  0.0000000000000000e+000  0.0000000000000000e+000  0.0000000000000000e+000  0.0000000000000000e+000  0.0000000000000000e+000  2.2280359980077552e-001  0.0000000000000000e+000  0.0000000000000000e+000  0.0000000000000000e+000  0.0000000000000000e+000  3.3303105700400393e-001  3.5759361079687815e-002  0.0000000000000000e+000  0.0000000000000000e+000  2.5259961761752486e-001  0.0000000000000000e+000  0.0000000000000000e+000  1.4557102906870628e-001  0.0000000000000000e+000  0.0000000000000000e+000  0.0000000000000000e+000  1.9565279299567785e-002  0.0000000000000000e+000  0.0000000000000000e+000 -3.5799017396625094e-001  2.8883815702694340e-002  0.0000000000000000e+000  3.1328526787905153e-001  3.0741980621332743e-001  0.0000000000000000e+000  0.0000000000000000e+000  0.0000000000000000e+000  0.0000000000000000e+000  0.0000000000000000e+000  0.0000000000000000e+000  0.0000000000000000e+000 -1.9384412147674884e-001  5.9715712990780399e-002 -3.2373920224883376e-002  0.0000000000000000e+000 -2.8244483970814405e-001  1.3042083681695460e-001  0.0000000000000000e+000
  0.0000000000000000e+000  0.0000000000000000e+000  0.0000000000000000e+000  0.0000000000000000e+000  0.0000000000000000e+000  3.4132109963044788e-001  0.0000000000000000e+000  0.0000000000000000e+000  0.0000000000000000e+000  0.0000000000000000e+000  0.0000000000000000e+000  0.0000000000000000e+000  0.0000000000000000e+000  0.0000000000000000e+000  0.0000000000000000e+000 -5.7423465786705719e-001  0.0000000000000000e+000  0.0000000000000000e+000  0.0000000000000000e+000  1.4470415214740406e-002  0.0000000000000000e+000  0.0000000000000000e+000  0.0000000000000000e+000 -2.8125408677570929e-001  2.3040394346333154e-001  0.0000000000000000e+000  0.0000000000000000e+000  4.1144699430045595e-001 -6.3685589918476604e-001  0.0000000000000000e+000  0.0000000000000000e+000  0.0000000000000000e+000  0.0000000000000000e+000 -7.2459511538261701e-001  0.0000000000000000e+000 -2.5150925366388875e-002  0.0000000000000000e+000 -1.9601311870415422e-001  0.0000000000000000e+000 -1.5740422772704576e-001  4.7614357668651075e-001  0.0000000000000000e+000  0.0000000000000000e+000  0.0000000000000000e+000  0.0000000000000000e+000  0.0000000000000000e+000 -9.6113574493961310e-002  6.3701699124093147e-001  0.0000000000000000e+000  0.0000000000000000e+000  0.0000000000000000e+000  0.0000000000000000e+000  0.0000000000000000e+000  0.0000000000000000e+000  0.0000000000000000e+000  0.0000000000000000e+000  3.6148818651765907e-001 -3.1692444280010301e-001  0.0000000000000000e+000 -1.8666440961558770e-001  0.0000000000000000e+000  0.0000000000000000e+000  0.0000000000000000e+000  0.0000000000000000e+000  0.0000000000000000e+000  0.0000000000000000e+000  0.0000000000000000e+000  0.0000000000000000e+000  0.0000000000000000e+000  0.0000000000000000e+000  0.0000000000000000e+000  0.0000000000000000e+000  0.0000000000000000e+000  0.0000000000000000e+000  0.0000000000000000e+000  0.0000000000000000e+000  0.0000000000000000e+000  0.0000000000000000e+000  0.0000000000000000e+000  0.0000000000000000e+000  0.0000000000000000e+000  0.0000000000000000e+000  0.0000000000000000e+000  1.0094824529924692e-001  0.0000000000000000e+000  0.0000000000000000e+000  0.0000000000000000e+000  0.0000000000000000e+000  0.0000000000000000e+000  0.0000000000000000e+000  0.0000000000000000e+000  0.0000000000000000e+000  0.0000000000000000e+000  0.0000000000000000e+000  0.0000000000000000e+000  0.0000000000000000e+000 -5.7343258258211030e-002  0.0000000000000000e+000  0.0000000000000000e+000 -4.8222084741572593e-002
 -8.9337428402759770e-003 -2.9161786222318720e-001  0.0000000000000000e+000  0.0000000000000000e+000  0.0000000000000000e+000  0.0000000000000000e+000  0.0000000000000000e+000  0.0000000000000000e+000  1.1671702557909128e-001  0.0000000000000000e+000  0.0000000000000000e+000 -3.1899427156575982e-002  0.0000000000000000e+000  0.0000000000000000e+000  0.0000000000000000e+000  0.0000000000000000e+000  0.0000000000000000e+000  2.0952418170805698e-001 -2.6331618610036334e-001  0.0000000000000000e+000 -7.1991482225039816e-002  0.0000000000000000e+000  0.0000000000000000e+000  0.0000000000000000e+000  0.0000000000000000e+000 -2.4064680747840211e-003  2.3191040550167816e-001  0.0000000000000000e+000  0.0000000000000000e+000  0.0000000000000000e+000  0.0000000000000000e+000  0.0000000000000000e+000  0.0000000000000000e+000  0.0000000000000000e+000  1.1175020748826606e-002  0.0000000000000000e+000 -9.6576486108519100e-002  0.0000000000000000e+000  3.5007276355699180e-001  0.0000000000000000e+000  0.0000000000000000e+000  0.0000000000000000e+000  0.0000000000000000e+000  0.0000000000000000e+000  0.0000000000000000e+000  0.0000000000000000e+000  0.0000000000000000e+000  0.0000000000000000e+000  0.0000000000000000e+000  3.8365889269203167e-002  0.0000000000000000e+000 -2.2143113100222897e-001  0.0000000000000000e+000  0.0000000000000000e+000 -2.7240490310409138e-001  0.0000000000000000e+000  0.0000000000000000e+000  0.0000000000000000e+000  0.0000000000000000e+000  0.0000000000000000e+000  0.0000000000000000e+000  0.0000000000000000e+000 -2.6653601304921598e-001  0.0000000000000000e+000  0.0000000000000000e+000  0.0000000000000000e+000  0.0000000000000000e+000 -6.5424781392239163e-003 -1.5807111405451510e-001  0.0000000000000000e+000  0.0000000000000000e+000  2.5708488877168395e-002  0.0000000000000000e+000  0.0000000000000000e+000  1.1212550741720906e-001  0.0000000000000000e+000  0.0000000000000000e+000  0.0000000000000000e+000  2.9145564481970543e-001  0.0000000000000000e+000  0.0000000000000000e+000 -7.4784327921851454e-002 -2.5620255070147524e-001  0.0000000000000000e+000  8.2225654274504678e-002 -3.8651826713851527e-002  0.0000000000000000e+000  0.0000000000000000e+000  0.0000000000000000e+000  0.0000000000000000e+000  0.0000000000000000e+000  0.0000000000000000e+000  0.0000000000000000e+000 -2.8363369099055247e-001 -8.3416575760979772e-002  2.8179224291020745e-002  0.0000000000000000e+000  1.6090525055664001e-001 -2.8895053896020140e-001  0.0000000000000000e+000
  6.3451583639410863e-002  1.1077724828036663e-001  0.0000000000000000e+000  0.0000000000000000e+000  0.0000000000000000e+000  0.0000000000000000e+000  0.0000000000000000e+000  0.0000000000000000e+000  2.2996783230763690e-001  0.0000000000000000e+000  0.0000000000000000e+000 -1.3289234416298493e-002  0.0000000000000000e+000  0.0000000000000000e+000  0.0000000000000000e+000  0.0000000000000000e+000  0.0000000000000000e+000  1.2700291260761917e-001 -7.4229429906749966e-002  0.0000000000000000e+000  2.1508685154742604e-001  0.0000000000000000e+000  0.0000000000000000e+000  0.0000000000000000e+000  0.0000000000000000e+000  3.5222651465521398e-001 -9.5203305645351677e-002  0.0000000000000000e+000  0.0000000000000000e+000  0.0000000000000000e+000  0.0000000000000000e+000  0.0000000000000000e+000  0.0000000000000000e+000  0.0000000000000000e+000 -8.5555717974389225e-002  0.0000000000000000e+000 -8.1735307272302216e-002  0.0000000000000000e+000 -7.5210546087973257e-002  0.0000000000000000e+000  0.0000000000000000e+000  0.0000000000000000e+000  0.0000000000000000e+000  0.0000000000000000e+000  0.0000000000000000e+000  0.0000000000000000e+000  0.0000000000000000e+000  0.0000000000000000e+000  0.0000000000000000e+000 -9.1662660504131230e-002  0.0000000000000000e+000 -2.4081111710881092e-001  0.0000000000000000e+000  0.0000000000000000e+000  8.2716758972036591e-002  0.0000000000000000e+000  0.0000000000000000e+000  0.0000000000000000e+000  0.0000000000000000e+000  0.0000000000000000e+000  0.0000000000000000e+000  0.0000000000000000e+000  6.6784321485412884e-002  0.0000000000000000e+000  0.0000000000000000e+000  0.0000000000000000e+000  0.0000000000000000e+000 -2.0365413562138904e-001  3.1007483542368208e-001  0.0000000000000000e+000  0.0000000000000000e+000  1.5777490670999830e-002  0.0000000000000000e+000  0.0000000000000000e+000 -1.4689339866501755e-001  0.0000000000000000e+000  0.0000000000000000e+000  0.0000000000000000e+000 -1.3403728241976487e-001  0.0000000000000000e+000  0.0000000000000000e+000 -8.6254476800129223e-002 -2.3242390663731571e-001  0.0000000000000000e+000 -3.2698087337216886e-001 -6.8561136414642149e-002  0.0000000000000000e+000  0.0000000000000000e+000  0.0000000000000000e+000  0.0000000000000000e+000  0.0000000000000000e+000  0.0000000000000000e+000  0.0000000000000000e+000 -1.7170642208163517e-001  4.2273617624960802e-001  5.8462033423653498e-002  0.0000000000000000e+000  2.6181089298491489e-001 -4.0203654789031977e-002  0.0000000000000000e+000
  0.0000000000000000e+000  0.0000000000000000e+000  0.0000000000000000e+000  0.0000000000000000e+000 -5.6703511137539339e-002  0.0000000000000000e+000  0.0000000000000000e+000  0.0000000000000000e+000  0.0000000000000000e+000 -1.9076842457654095e-002  0.0000000000000000e+000  0.0000000000000000e+000  0.0000000000000000e+000  0.0000000000000000e+000  0.0000000000000000e+000  0.0000000000000000e+000 -2.7470599748603425e-001  0.0000000000000000e+000  0.0000000000000000e+000  0.0000000000000000e+000  0.0000000000000000e+000  1.7053968056830668e-001  1.0367275942077941e-001  0.0000000000000000e+000  0.0000000000000000e+000  0.0000000000000000e+000  0.0000000000000000e+000  0.0000000000000000e+000  0.0000000000000000e+000  0.0000000000000000e+000  0.0000000000000000e+000 -1.5221916013406006e-001  0.0000000000000000e+000  0.0000000000000000e+000  0.0000000000000000e+000  0.0000000000000000e+000  0.0000000000000000e+000  0.0000000000000000e+000  0.0000000000000000e+000  0.0000000000000000e+000  0.0000000000000000e+000  0.0000000000000000e+000 -1.6994460878068360e-001  0.0000000000000000e+000  0.0000000000000000e+000  3.1817133340354531e-001  0.0000000000000000e+000  0.0000000000000000e+000  0.0000000000000000e+000  0.0000000000000000e+000 -3.6458131877724709e-001  0.0000000000000000e+000  0.0000000000000000e+000  0.0000000000000000e+000  0.0000000000000000e+000  0.0000000000000000e+000  0.0000000000000000e+000  0.0000000000000000e+000  0.0000000000000000e+000  0.0000000000000000e+000  3.6130959131851027e-002  0.0000000000000000e+000  0.0000000000000000e+000  2.0076540649840097e-001  1.4354775077683990e-001  2.5044873202978235e-001 -1.1517182880137174e-001  0.0000000000000000e+000  0.0000000000000000e+000  7.5339126786686958e-002  0.0000000000000000e+000  0.0000000000000000e+000 -1.7410343199192893e-001  0.0000000000000000e+000  0.0000000000000000e+000  0.0000000000000000e+000  5.6248485341773458e-002  0.0000000000000000e+000  0.0000000000000000e+000  0.0000000000000000e+000  0.0000000000000000e+000  0.0000000000000000e+000  0.0000000000000000e+000  0.0000000000000000e+000  0.0000000000000000e+000  0.0000000000000000e+000 -6.4285126607890208e-001  0.0000000000000000e+000  0.0000000000000000e+000  0.0000000000000000e+000  0.0000000000000000e+000  5.7379289991286872e-002 -3.1810622123972974e-002  0.0000000000000000e+000  0.0000000000000000e+000  0.0000000000000000e+000  0.0000000000000000e+000  0.0000000000000000e+000  0.0000000000000000e+000  0.0000000000000000e+000
  0.0000000000000000e+000  0.0000000000000000e+000 -7.7407631861636877e-002 -3.4457258104611205e-001  0.0000000000000000e+000  0.0000000000000000e+000  3.2671578453958139e-001 -4.4177969344944762e-001  0.0000000000000000e+000  0.0000000000000000e+000 -3.3962362459894768e-001  0.0000000000000000e+000  1.7271914713113146e-001  4.5064070019788827e-001  5.8229591149685775e-002  0.0000000000000000e+000  0.0000000000000000e+000  0.0000000000000000e+000  0.0000000000000000e+000  0.0000000000000000e+000  0.0000000000000000e+000  0.0000000000000000e+000  0.0000000000000000e+000  0.0000000000000000e+000  0.0000000000000000e+000  0.0000000000000000e+000  0.0000000000000000e+000  0.0000000000000000e+000  0.0000000000000000e+000  3.5924517857624169e-003  2.2378333365299519e-001  0.0000000000000000e+000  9.2258422910663773e-002  0.0000000000000000e+000  0.0000000000000000e+000  0.0000000000000000e+000  0.0000000000000000e+000  0.0000000000000000e+000  0.0000000000000000e+000  0.0000000000000000e+000  0.0000000000000000e+000 -2.6989173393655319e-001  0.0000000000000000e+000  9.2612363525964664e-002  2.2263797464420704e-001  0.0000000000000000e+000  0.0000000000000000e+000  0.0000000000000000e+000  4.4626804905992484e-001  0.0000000000000000e+000  0.0000000000000000e+000  0.0000000000000000e+000  6.4165336107803894e-002 -7.2565477795998076e-002  0.0000000000000000e+000  3.3675564999164387e-001  0.0000000000000000e+000  0.0000000000000000e+000  3.9837431022463099e-001  0.0000000000000000e+000  0.0000000000000000e+000 -7.1116923165010115e-002  0.0000000000000000e+000  0.0000000000000000e+000  0.0000000000000000e+000  0.0000000000000000e+000  0.0000000000000000e+000  0.0000000000000000e+000  0.0000000000000000e+000  0.0000000000000000e+000 -2.2154256204562428e-001  0.0000000000000000e+000  0.0000000000000000e+000  1.3495426933019933e-001  0.0000000000000000e+000  1.7373641231256212e-001  0.0000000000000000e+000  1.6387886066097238e-001  0.0000000000000000e+000  7.5616649003594216e-003 -3.1916873403380563e-002  0.0000000000000000e+000  0.0000000000000000e+000  0.0000000000000000e+000  0.0000000000000000e+000  0.0000000000000000e+000  0.0000000000000000e+000  1.1748333277729674e-001  3.7781451756745377e-001 -1.1100672991731034e-001  1.8215174777793494e-001  0.0000000000000000e+000  0.0000000000000000e+000  0.0000000000000000e+000  0.0000000000000000e+000  0.0000000000000000e+000  0.0000000000000000e+000  0.0000000000000000e+000  0.0000000000000000e+000  0.0000000000000000e+000
  0.0000000000000000e+000  0.0000000000000000e+000 -1.6419020047451305e-001 -2.5772711885363403e-001  0.0000000000000000e+000  0.0000000000000000e+000  1.3176622500237153e-001  2.9882991024623368e-001  0.0000000000000000e+000  0.0000000000000000e+000 -1.1783232729785711e-001  0.0000000000000000e+000  7.2637032001658908e-001  2.5342443138502473e-002 -1.2939852847182748e-001  0.0000000000000000e+000  0.0000000000000000e+000  0.0000000000000000e+000  0.0000000000000000e+000  0.0000000000000000e+000  0.0000000000000000e+000  0.0000000000000000e+000  0.0000000000000000e+000  0.0000000000000000e+000  0.0000000000000000e+000  0.0000000000000000e+000  0.0000000000000000e+000  0.0000000000000000e+000  0.0000000000000000e+000  2.3637747550126445e-002  8.3145456658925601e-002  0.0000000000000000e+000 -7.1824903921141769e-002  0.0000000000000000e+000  0.0000000000000000e+000  0.0000000000000000e+000  0.0000000000000000e+000  0.0000000000000000e+000  0.0000000000000000e+000  0.0000000000000000e+000  0.0000000000000000e+000 -2.1934570671827172e-001  0.0000000000000000e+000 -1.3493393104528603e-001  9.8104656353701913e-002  0.0000000000000000e+000  0.0000000000000000e+000  0.0000000000000000e+000 -1.1248909487354274e-001  0.0000000000000000e+000  0.0000000000000000e+000  0.0000000000000000e+000  4.8914999181024377e-002  1.3807822516483187e-002  0.0000000000000000e+000 -5.8375081837969134e-002  0.0000000000000000e+000  0.0000000000000000e+000 -1.7290127795961261e-002  0.0000000000000000e+000  0.0000000000000000e+000  1.7751192300202945e-001  0.0000000000000000e+000  0.0000000000000000e+000  0.0000000000000000e+000  0.0000000000000000e+000  0.0000000000000000e+000  0.0000000000000000e+000  0.0000000000000000e+000  0.0000000000000000e+000 -7.6701771392082896e-001  0.0000000000000000e+000  0.0000000000000000e+000 -2.2659548260700293e-001  0.0000000000000000e+000 -1.6155726656526159e-001  0.0000000000000000e+000  6.9976352483062151e-002  0.0000000000000000e+000  3.6875447480792245e-002 -1.3717394643989919e-001  0.0000000000000000e+000  0.0000000000000000e+000  0.0000000000000000e+000  0.0000000000000000e+000  0.0000000000000000e+000  0.0000000000000000e+000 -3.4222867302461712e-001 -9.4524482364407983e-002  4.5332351696444795e-001 -1.8211703753875364e-002  0.0000000000000000e+000  0.0000000000000000e+000  0.0000000000000000e+000  0.0000000000000000e+000  0.0000000000000000e+000  0.0000000000000000e+000  0.0000000000000000e+000  0.0000000000000000e+000  0.0000000000000000e+000
  0.0000000000000000e+000  0.0000000000000000e+000  2.0488278985748543e-001 -1.6857017138514563e-001  0.0000000000000000e+000  0.0000000000000000e+000  1.0488962533753236e-001 -1.5590452420013697e-002  0.0000000000000000e+000  0.0000000000000000e+000 -1.2847368996431588e-001  0.0000000000000000e+000 -3.6027394572046123e-001 -1.5165316564066264e-001 -2.8857591861072372e-002  0.0000000000000000e+000  0.0000000000000000e+000  0.0000000000000000e+000  0.0000000000000000e+000  0.0000000000000000e+000  0.0000000000000000e+000  0.0000000000000000e+000  0.0000000000000000e+000  0.0000000000000000e+000  0.0000000000000000e+000  0.0000000000000000e+000  0.0000000000000000e+000  0.0000000000000000e+000  0.0000000000000000e+000 -1.3758318236044183e-002 -3.1312017985335633e-001  0.0000000000000000e+000 -3.5719968796284524e-001  0.0000000000000000e+000  0.0000000000000000e+000  0.0000000000000000e+000  0.0000000000000000e+000  0.0000000000000000e+000  0.0000000000000000e+000  0.0000000000000000e+000  0.0000000000000000e+000 -2.6896466950005171e-001  0.0000000000000000e+000 -1.9812883746426316e-001  1.0306574668658684e-001  0.0000000000000000e+000  0.0000000000000000e+000  0.0000000000000000e+000  1.7639823288069861e-001  0.0000000000000000e+000  0.0000000000000000e+000  0.0000000000000000e+000  1.8861369146700804e-001  1.2219195351561435e-001  0.0000000000000000e+000  3.9167146564509531e-001  0.0000000000000000e+000  0.0000000000000000e+000 -3.7492439675104267e-001  0.0000000000000000e+000  0.0000000000000000e+000  2.3244616821954336e-001  0.0000000000000000e+000  0.0000000000000000e+000  0.0000000000000000e+000  0.0000000000000000e+000  0.0000000000000000e+000  0.0000000000000000e+000  0.0000000000000000e+000  0.0000000000000000e+000  2.5692536296937876e-002  0.0000000000000000e+000  0.0000000000000000e+000 -1.0447464758905756e-001  0.0000000000000000e+000 -1.3932409244549782e-001  0.0000000000000000e+000 -3.6541635380134235e-001  0.0000000000000000e+000 -1.0091389949694426e-001 -1.2065710914598154e-001  0.0000000000000000e+000  0.0000000000000000e+000  0.0000000000000000e+000  0.0000000000000000e+000  0.0000000000000000e+000  0.0000000000000000e+000  3.3477322448833491e-001  1.0769163628094054e-001  4.5930349310253987e-001 -2.2565633538071125e-001  0.0000000000000000e+000  0.0000000000000000e+000  0.0000000000000000e+000  0.0000000000000000e+000  0.0000000000000000e+000  0.0000000000000000e+000  0.0000000000000000e+000  0.0000000000000000e+000  0.0000000000000000e+000
  0.0000000000000000e+000  0.0000000000000000e+000 -2.4261243628624013e-001 -1.7019923807756512e-001  0.0000000000000000e+000  0.0000000000000000e+000  1.0687041977140416e-001 -7.0700963110249357e-002  0.0000000000000000e+000  0.0000000000000000e+000 -1.8286215874988992e-001  0.0000000000000000e+000 -8.0629793412953288e-002 -1.3321655138852267e-001 -1.9514782613827771e-002  0.0000000000000000e+000  0.0000000000000000e+000  0.0000000000000000e+000  0.0000000000000000e+000  0.0000000000000000e+000  0.0000000000000000e+000  0.0000000000000000e+000  0.0000000000000000e+000  0.0000000000000000e+000  0.0000000000000000e+000  0.0000000000000000e+000  0.0000000000000000e+000  0.0000000000000000e+000  0.0000000000000000e+000  6.8093653980160082e-002 -2.0066569785232177e-001  0.0000000000000000e+000 -4.4710487594770554e-001  0.0000000000000000e+000  0.0000000000000000e+000  0.0000000000000000e+000  0.0000000000000000e+000  0.0000000000000000e+000  0.0000000000000000e+000  0.0000000000000000e+000  0.0000000000000000e+000 -2.9288454011197723e-001  0.0000000000000000e+000  4.7005328143310795e-003 -4.0382337681785679e-001  0.0000000000000000e+000  0.0000000000000000e+000  0.0000000000000000e+000 -3.8531013096176603e-001  0.0000000000000000e+000  0.0000000000000000e+000  0.0000000000000000e+000 -6.8897558871274550e-002 -8.9037412721975503e-002  0.0000000000000000e+000  4.5057638388125337e-001  0.0000000000000000e+000  0.0000000000000000e+000  1.1230629562195775e-002  0.0000000000000000e+000  0.0000000000000000e+000 -1.2189878942654850e-001  0.0000000000000000e+000  0.0000000000000000e+000  0.0000000000000000e+000  0.0000000000000000e+000  0.0000000000000000e+000  0.0000000000000000e+000  0.0000000000000000e+000  0.0000000000000000e+000  2.3736572524423952e-001  0.0000000000000000e+000  0.0000000000000000e+000  1.2484797575160589e-001  0.0000000000000000e+000 -3.5351932383495815e-001  0.0000000000000000e+000 -1.3308730224294405e-002  0.0000000000000000e+000 -3.1653020693966631e-002 -1.0452985864641361e-001  0.0000000000000000e+000  0.0000000000000000e+000  0.0000000000000000e+000  0.0000000000000000e+000  0.0000000000000000e+000  0.0000000000000000e+000 -5.3461946661895388e-001  4.6443717534339768e-001 -2.5288268305884082e-001  2.2382912597046131e-001  0.0000000000000000e+000  0.0000000000000000e+000  0.0000000000000000e+000  0.0000000000000000e+000  0.0000000000000000e+000  0.0000000000000000e+000  0.0000000000000000e+000  0.0000000000000000e+000  0.0000000000000000e+000
  0.0000000000000000e+000  0.0000000000000000e+000  0.0000000000000000e+000  0.0000000000000000e+000 -3.6934830715274797e-001  0.0000000000000000e+000  0.0000000000000000e+000  0.0000000000000000e+000  0.0000000000000000e+000  7.9363921808001198e-002  0.0000000000000000e+000  0.0000000000000000e+000  0.0000000000000000e+000  0.0000000000000000e+000  0.0000000000000000e+000  0.0000000000000000e+000 -1.8136183897315480e-001  0.0000000000000000e+000  0.0000000000000000e+000  0.0000000000000000e+000  0.0000000000000000e+000  8.4622749465399605e-002  3.0689373291544808e-001  0.0000000000000000e+000  0.0000000000000000e+000  0.0000000000000000e+000  0.0000000000000000e+000  0.0000000000000000e+000  0.0000000000000000e+000  0.0000000000000000e+000  0.0000000000000000e+000 -3.6281330198486683e-001  0.0000000000000000e+000  0.0000000000000000e+000  0.0000000000000000e+000  0.0000000000000000e+000  0.0000000000000000e+000  0.0000000000000000e+000  0.0000000000000000e+000  0.0000000000000000e+000  0.0000000000000000e+000  0.0000000000000000e+000  3.4042708293833085e-001  0.0000000000000000e+000  0.0000000000000000e+000  8.6262261737826737e-002  0.0000000000000000e+000  0.0000000000000000e+000  0.0000000000000000e+000  0.0000000000000000e+000 -1.0079215164211200e-001  0.0000000000000000e+000  0.0000000000000000e+000  0.0000000000000000e+000  0.0000000000000000e+000  0.0000000000000000e+000  0.0000000000000000e+000  0.0000000000000000e+000  0.0000000000000000e+000  0.0000000000000000e+000 -2.0287909094335033e-001  0.0000000000000000e+000  0.0000000000000000e+000 -3.2854726701340736e-002  9.5514530074352608e-002 -9.0023315050417052e-002 -6.2111764031805794e-002  0.0000000000000000e+000  0.0000000000000000e+000 -8.0655719917340149e-002  0.0000000000000000e+000  0.0000000000000000e+000 -2.1942115770200110e-001  0.0000000000000000e+000  0.0000000000000000e+000  0.0000000000000000e+000  7.0558819690393848e-002  0.0000000000000000e+000  0.0000000000000000e+000  0.0000000000000000e+000  0.0000000000000000e+000  0.0000000000000000e+000  0.0000000000000000e+000  0.0000000000000000e+000  0.0000000000000000e+000  0.0000000000000000e+000  2.6003733967511211e-001  0.0000000000000000e+000  0.0000000000000000e+000  0.0000000000000000e+000  0.0000000000000000e+000 -5.1652234586705648e-001  2.3521027473042563e-002  0.0000000000000000e+000  0.0000000000000000e+000  0.0000000000000000e+000  0.0000000000000000e+000  0.0000000000000000e+000  0.0000000000000000e+000  0.0000000000000000e+000
  0.0000000000000000e+000  0.0000000000000000e+000  0.0000000000000000e+000  0.0000000000000000e+000 -4.2482776641213277e-002  0.0000000000000000e+000  0.0000000000000000e+000  0.0000000000000000e+000  0.0000000000000000e+000 -3.9226533908147271e-001  0.0000000000000000e+000  0.0000000000000000e+000  0.0000000000000000e+000  0.0000000000000000e+000  0.0000000000000000e+000  0.0000000000000000e+000  1.8318112447145662e-001  0.0000000000000000e+000  0.0000000000000000e+000  0.0000000000000000e+000  0.0000000000000000e+000 -6.5173513020525833e-002  2.9994306134842275e-001  0.0000000000000000e+000  0.0000000000000000e+000  0.0000000000000000e+000  0.0000000000000000e+000  0.0000000000000000e+000  0.0000000000000000e+000  0.0000000000000000e+000  0.0000000000000000e+000 -2.7097416883660304e-002  0.0000000000000000e+000  0.0000000000000000e+000  0.0000000000000000e+000  0.0000000000000000e+000  0.0000000000000000e+000  0.0000000000000000e+000  0.0000000000000000e+000  0.0000000000000000e+000  0.0000000000000000e+000  0.0000000000000000e+000 -3.5034675524053954e-001  0.0000000000000000e+000  0.0000000000000000e+000 -1.1481451557446259e-001  0.0000000000000000e+000  0.0000000000000000e+000  0.0000000000000000e+000  0.0000000000000000e+000  6.2192565607907438e-002  0.0000000000000000e+000  0.0000000000000000e+000  0.0000000000000000e+000  0.0000000000000000e+000  0.0000000000000000e+000  0.0000000000000000e+000  0.0000000000000000e+000  0.0000000000000000e+000  0.0000000000000000e+000  2.7299861120363412e-002  0.0000000000000000e+000  0.0000000000000000e+000 -5.9604336766166346e-002 -2.0778808223980549e-001  9.5888153561900460e-002  2.6305301699717243e-001  0.0000000000000000e+000  0.0000000000000000e+000 -4.9299542237176125e-001  0.0000000000000000e+000  0.0000000000000000e+000 -4.3319401639677674e-001  0.0000000000000000e+000  0.0000000000000000e+000  0.0000000000000000e+000 -2.0041002636402065e-002  0.0000000000000000e+000  0.0000000000000000e+000  0.0000000000000000e+000  0.0000000000000000e+000  0.0000000000000000e+000  0.0000000000000000e+000  0.0000000000000000e+000  0.0000000000000000e+000  0.0000000000000000e+000 -3.6548747665689163e-002  0.0000000000000000e+000  0.0000000000000000e+000  0.0000000000000000e+000  0.0000000000000000e+000 -2.9602470452629738e-002 -1.2979361907642259e-001  0.0000000000000000e+000  0.0000000000000000e+000  0.0000000000000000e+000  0.0000000000000000e+000  0.0000000000000000e+000  0.0000000000000000e+000  0.0000000000000000e+000
  3.5555209243511396e-002 -6.9579770446110037e-002  0.0000000000000000e+000  0.0000000000000000e+000  0.0000000000000000e+000  0.0000000000000000e+000  0.0000000000000000e+000  0.0000000000000000e+000  1.1367043516406720e-002  0.0000000000000000e+000  0.0000000000000000e+000  7.0629043891000859e-002  0.0000000000000000e+000  0.0000000000000000e+000  0.0000000000000000e+000  0.0000000000000000e+000  0.0000000000000000e+000 -2.7323452794069343e-002  2.1535359946123950e-001  0.0000000000000000e+000 -2.2073902527490899e-001  0.0000000000000000e+000  0.0000000000000000e+000  0.0000000000000000e+000  0.0000000000000000e+000  4.7787752197542155e-001  3.0844048499801737e-002  0.0000000000000000e+000  0.0000000000000000e+000  0.0000000000000000e+000  0.0000000000000000e+000  0.0000000000000000e+000  0.0000000000000000e+000  0.0000000000000000e+000 -2.0222611673536610e-002  0.0000000000000000e+000 -2.2365430823276850e-001  0.0000000000000000e+000  9.6846607884291308e-002  0.0000000000000000e+000  0.0000000000000000e+000  0.0000000000000000e+000  0.0000000000000000e+000  0.0000000000000000e+000  0.0000000000000000e+000  0.0000000000000000e+000  0.0000000000000000e+000  0.0000000000000000e+000  0.0000000000000000e+000  1.4063808098602593e-001  0.0000000000000000e+000  2.6416624870043875e-001  0.0000000000000000e+000  0.0000000000000000e+000  1.8332201777296583e-001  0.0000000000000000e+000  0.0000000000000000e+000  0.0000000000000000e+000  0.0000000000000000e+000  0.0000000000000000e+000  0.0000000000000000e+000  0.0000000000000000e+000 -1.1896642663548512e-001  0.0000000000000000e+000  0.0000000000000000e+000  0.0000000000000000e+000  0.0000000000000000e+000 -4.1624078553393001e-001  4.3622883671682357e-002  0.0000000000000000e+000  0.0000000000000000e+000 -2.7179874069870147e-001  0.0000000000000000e+000  0.0000000000000000e+000 -4.3028941482995756e-002  0.0000000000000000e+000  0.0000000000000000e+000  0.0000000000000000e+000  1.1230203849246820e-001  0.0000000000000000e+000  0.0000000000000000e+000 -5.2182080616537188e-002  1.8561845948448848e-002  0.0000000000000000e+000 -9.6738310979396086e-004  1.0818819614565822e-001  0.0000000000000000e+000  0.0000000000000000e+000  0.0000000000000000e+000  0.0000000000000000e+000  0.0000000000000000e+000  0.0000000000000000e+000  0.0000000000000000e+000 -1.0793685873663390e-001 -9.8481815950284365e-002 -7.0990449629218619e-002  0.0000000000000000e+000 -3.6632724592197441e-001 -1.6619911981078284e-001  0.0000000000000000e+000
  9.5213799166470828e-003 -3.0808813953875669e-001  0.0000000000000000e+000  0.0000000000000000e+000  0.0000000000000000e+000  0.0000000000000000e+000  0.0000000000000000e+000  0.0000000000000000e+000 -1.6748549701137005e-001  0.0000000000000000e+000  0.0000000000000000e+000 -2.0801446189831641e-001  0.0000000000000000e+000  0.0000000000000000e+000  0.0000000000000000e+000  0.0000000000000000e+000  0.0000000000000000e+000 -7.4468930832053734e-002 -3.0696354918668636e-002  0.0000000000000000e+000 -2.6307867776123417e-001  0.0000000000000000e+000  0.0000000000000000e+000  0.0000000000000000e+000  0.0000000000000000e+000  5.9190146820747636e-002 -5.5074231726158926e-002  0.0000000000000000e+000  0.0000000000000000e+000  0.0000000000000000e+000  0.0000000000000000e+000  0.0000000000000000e+000  0.0000000000000000e+000  0.0000000000000000e+000  3.3679489752096198e-001  0.0000000000000000e+000  3.5780591988228438e-001  0.0000000000000000e+000  1.1542049423238995e-001  0.0000000000000000e+000  0.0000000000000000e+000  0.0000000000000000e+000  0.0000000000000000e+000  0.0000000000000000e+000  0.0000000000000000e+000  0.0000000000000000e+000  0.0000000000000000e+000  0.0000000000000000e+000  0.0000000000000000e+000  3.5446668463000638e-002  0.0000000000000000e+000  3.0880726494823679e-002  0.0000000000000000e+000  0.0000000000000000e+000  7.6482319708113700e-002  0.0000000000000000e+000  0.0000000000000000e+000  0.0000000000000000e+000  0.0000000000000000e+000  0.0000000000000000e+000  0.0000000000000000e+000  0.0000000000000000e+000  1.8749972523082314e-001  0.0000000000000000e+000  0.0000000000000000e+000  0.0000000000000000e+000  0.0000000000000000e+000 -9.5026708787684891e-002  3.1370779779285113e-001  0.0000000000000000e+000  0.0000000000000000e+000  1.1351617502162326e-001  0.0000000000000000e+000  0.0000000000000000e+000  7.0362992979869116e-002  0.0000000000000000e+000  0.0000000000000000e+000  0.0000000000000000e+000  2.4711714016997788e-001  0.0000000000000000e+000  0.0000000000000000e+000  1.1761469214831896e-001  1.4803358277995751e-001  0.0000000000000000e+000 -2.0742752907450335e-001  2.4607787553977065e-001  0.0000000000000000e+000  0.0000000000000000e+000  0.0000000000000000e+000  0.0000000000000000e+000  0.0000000000000000e+000  0.0000000000000000e+000  0.0000000000000000e+000  1.6869952203705654e-001  1.0792407424080372e-001 -3.0139504068618220e-002  0.0000000000000000e+000  2.3793240130503682e-001 -1.7360801106134874e-001  0.0000000000000000e+000
  7.1233230885478269e-002  9.3531760558945284e-002  0.0000000000000000e+000  0.0000000000000000e+000  0.0000000000000000e+000  0.0000000000000000e+000  0.0000000000000000e+000  0.0000000000000000e+000  6.4906233140406305e-002  0.0000000000000000e+000  0.0000000000000000e+000 -3.2816193783729658e-001  0.0000000000000000e+000  0.0000000000000000e+000  0.0000000000000000e+000  0.0000000000000000e+000  0.0000000000000000e+000  5.9385749728413172e-002 -2.0833027759184158e-001  0.0000000000000000e+000 -2.4783014289732344e-001  0.0000000000000000e+000  0.0000000000000000e+000  0.0000000000000000e+000  0.0000000000000000e+000  1.1737404418835537e-001 -1.2668409480763632e-002  0.0000000000000000e+000  0.0000000000000000e+000  0.0000000000000000e+000  0.0000000000000000e+000  0.0000000000000000e+000  0.0000000000000000e+000  0.0000000000000000e+000 -2.2360500570212244e-001  0.0000000000000000e+000 -7.8021052442469457e-002  0.0000000000000000e+000  2.3469891011269189e-001  0.0000000000000000e+000  0.0000000000000000e+000  0.0000000000000000e+000  0.0000000000000000e+000  0.0000000000000000e+000  0.0000000000000000e+000  0.0000000000000000e+000  0.0000000000000000e+000  0.0000000000000000e+000  0.0000000000000000e+000 -1.2878324704848002e-001  0.0000000000000000e+000  5.5582586988025248e-002  0.0000000000000000e+000  0.0000000000000000e+000  2.1758931868507891e-001  0.0000000000000000e+000  0.0000000000000000e+000  0.0000000000000000e+000  0.0000000000000000e+000  0.0000000000000000e+000  0.0000000000000000e+000  0.0000000000000000e+000 -1.5964093824014391e-001  0.0000000000000000e+000  0.0000000000000000e+000  0.0000000000000000e+000  0.0000000000000000e+000  3.6412104579066401e-001  1.0634157234387998e-001  0.0000000000000000e+000  0.0000000000000000e+000 -4.3424973898705760e-001  0.0000000000000000e+000  0.0000000000000000e+000  8.9072138408486379e-003  0.0000000000000000e+000  0.0000000000000000e+000  0.0000000000000000e+000 -3.1054635952294712e-002  0.0000000000000000e+000  0.0000000000000000e+000  2.3769678277102693e-001  1.5562977774968731e-001  0.0000000000000000e+000  2.2340830042539261e-001 -8.4861432266251403e-003  0.0000000000000000e+000  0.0000000000000000e+000  0.0000000000000000e+000  0.0000000000000000e+000  0.0000000000000000e+000  0.0000000000000000e+000  0.0000000000000000e+000  6.5656686052946028e-002  2.2659157944231145e-001  5.6563972494245968e-002  0.0000000000000000e+000  1.1752130634687578e-001  1.0694071050607494e-001  0.0000000000000000e+000
  0.0000000000000000e+000  0.0000000000000000e+000  0.0000000000000000e+000  0.0000000000000000e+000  0.0000000000000000e+000 -1.5399853928892834e-001  0.0000000000000000e+000  0.0000000000000000e+000  0.0000000000000000e+000  0.0000000000000000e+000  0.0000000000000000e+000  0.0000000000000000e+000  0.0000000000000000e+000  0.0000000000000000e+000  0.0000000000000000e+000  4.5585181219663568e-001  0.0000000000000000e+000  0.0000000000000000e+000  0.0000000000000000e+000  1.8313099780103870e-001  0.0000000000000000e+000  0.0000000000000000e+000  0.0000000000000000e+000  1.3019398556437267e-001  3.0388012927483643e-001  0.0000000000000000e+000  0.0000000000000000e+000  5.1781676883906849e-002 -1.8363297174694665e-001  0.0000000000000000e+000  0.0000000000000000e+000  0.0000000000000000e+000  0.0000000000000000e+000 -1.9697737819451494e-001  0.0000000000000000e+000 -1.6032044050042030e-001  0.0000000000000000e+000  5.5328478075626020e-001  0.0000000000000000e+000 -8.2873362955216551e-002 -1.6045310435401167e-002  0.0000000000000000e+000  0.0000000000000000e+000  0.0000000000000000e+000  0.0000000000000000e+000  0.0000000000000000e+000  1.2037873393161222e-001 -8.1689453722241526e-002  0.0000000000000000e+000  0.0000000000000000e+000  0.0000000000000000e+000  0.0000000000000000e+000  0.0000000000000000e+000  0.0000000000000000e+000  0.0000000000000000e+000  0.0000000000000000e+000  1.3834331216228624e-001  2.0475568884888506e-001  0.0000000000000000e+000 -1.0876579473538858e-001  0.0000000000000000e+000  0.0000000000000000e+000  0.0000000000000000e+000  0.0000000000000000e+000  0.0000000000000000e+000  0.0000000000000000e+000  0.0000000000000000e+000  0.0000000000000000e+000  0.0000000000000000e+000  0.0000000000000000e+000  0.0000000000000000e+000  0.0000000000000000e+000  0.0000000000000000e+000  0.0000000000000000e+000  0.0000000000000000e+000  0.0000000000000000e+000  0.0000000000000000e+000  0.0000000000000000e+000  0.0000000000000000e+000  0.0000000000000000e+000  0.0000000000000000e+000  0.0000000000000000e+000  0.0000000000000000e+000  5.8685436437376837e-002  0.0000000000000000e+000  0.0000000000000000e+000  0.0000000000000000e+000  0.0000000000000000e+000  0.0000000000000000e+000  0.0000000000000000e+000  0.0000000000000000e+000  0.0000000000000000e+000  0.0000000000000000e+000  0.0000000000000000e+000  0.0000000000000000e+000  0.0000000000000000e+000  3.9973731690529651e-001  0.0000000000000000e+000  0.0000000000000000e+000  6.3271595206935072e-001
  1.5481731735656340e-001  7.5501377516412171e-002  0.0000000000000000e+000  0.0000000000000000e+000  0.0000000000000000e+000  0.0000000000000000e+000  0.0000000000000000e+000  0.0000000000000000e+000  5.3166538461844007e-002  0.0000000000000000e+000  0.0000000000000000e+000 -2.0656659780011499e-001  0.0000000000000000e+000  0.0000000000000000e+000  0.0000000000000000e+000  0.0000000000000000e+000  0.0000000000000000e+000  3.4162754111004456e-001  1.8276821629680837e-001  0.0000000000000000e+000 -2.9167422198448745e-001  0.0000000000000000e+000  0.0000000000000000e+000  0.0000000000000000e+000  0.0000000000000000e+000 -1.6459029068175929e-001 -9.7894368611732271e-002  0.0000000000000000e+000  0.0000000000000000e+000  0.0000000000000000e+000  0.0000000000000000e+000  0.0000000000000000e+000  0.0000000000000000e+000  0.0000000000000000e+000  1.3962214417897162e-001  0.0000000000000000e+000 -2.6571714017961107e-001  0.0000000000000000e+000  1.6145408808087106e-001  0.0000000000000000e+000  0.0000000000000000e+000  0.0000000000000000e+000  0.0000000000000000e+000  0.0000000000000000e+000  0.0000000000000000e+000  0.0000000000000000e+000  0.0000000000000000e+000  0.0000000000000000e+000  0.0000000000000000e+000 -2.4288601658975750e-001  0.0000000000000000e+000 -1.3899423849407705e-002  0.0000000000000000e+000  0.0000000000000000e+000 -6.5752140399519959e-003  0.0000000000000000e+000  0.0000000000000000e+000  0.0000000000000000e+000  0.0000000000000000e+000  0.0000000000000000e+000  0.0000000000000000e+000  0.0000000000000000e+000  9.0502922566621027e-002  0.0000000000000000e+000  0.0000000000000000e+000  0.0000000000000000e+000  0.0000000000000000e+000 -1.5853019945197763e-003 -1.7129690052487390e-001  0.0000000000000000e+000  0.0000000000000000e+000  2.6654831498625170e-001  0.0000000000000000e+000  0.0000000000000000e+000 -2.0125897459417499e-001  0.0000000000000000e+000  0.0000000000000000e+000  0.0000000000000000e+000  1.3319317188625568e-001  0.0000000000000000e+000  0.0000000000000000e+000 -1.0533887227006264e-001  1.9635958848879381e-001  0.0000000000000000e+000 -1.9852175972646485e-001 -1.0601115076041642e-001  0.0000000000000000e+000  0.0000000000000000e+000  0.0000000000000000e+000  0.0000000000000000e+000  0.0000000000000000e+000  0.0000000000000000e+000  0.0000000000000000e+000 -1.2622222470929931e-001  1.4046307093221627e-001 -3.4804781278843050e-001  0.0000000000000000e+000 -1.2171779113432421e-001  1.9705330769887630e-001  0.0000000000000000e+000
 -1.5910243992028855e-001  2.7187540138095756e-001  0.0000000000000000e+000  0.0000000000000000e+000  0.0000000000000000e+000  0.0000000000000000e+000  0.0000000000000000e+000  0.0000000000000000e+000 -4.8140484129789107e-002  0.0000000000000000e+000  0.0000000000000000e+000  5.7299413420629428e-002  0.0000000000000000e+000  0.0000000000000000e+000  0.0000000000000000e+000  0.0000000000000000e+000  0.0000000000000000e+000  1.5447200558165383e-001 -4.2758672242815809e-001  0.0000000000000000e+000 -1.8603108083020711e-001  0.0000000000000000e+000  0.0000000000000000e+000  0.0000000000000000e+000  0.0000000000000000e+000  1.3318812846109432e-001 -3.5548314460784264e-001  0.0000000000000000e+000  0.0000000000000000e+000  0.0000000000000000e+000  0.0000000000000000e+000  0.0000000000000000e+000  0.0000000000000000e+000  0.0000000000000000e+000  1.2849093504466655e-001  0.0000000000000000e+000  1.0467492632428994e-001  0.0000000000000000e+000 -2.6653165191060261e-002  0.0000000000000000e+000  0.0000000000000000e+000  0.0000000000000000e+000  0.0000000000000000e+000  0.0000000000000000e+000  0.0000000000000000e+000  0.0000000000000000e+000  0.0000000000000000e+000  0.0000000000000000e+000  0.0000000000000000e+000  3.7448735941984479e-001  0.0000000000000000e+000  7.7913585912647354e-002  0.0000000000000000e+000  0.0000000000000000e+000  4.4379776832836559e-002  0.0000000000000000e+000  0.0000000000000000e+000  0.0000000000000000e+000  0.0000000000000000e+000  0.0000000000000000e+000  0.0000000000000000e+000  0.0000000000000000e+000  7.3495505461303977e-003  0.0000000000000000e+000  0.0000000000000000e+000  0.0000000000000000e+000  0.0000000000000000e+000  1.3548571182757921e-001 -1.8026075175355036e-001  0.0000000000000000e+000  0.0000000000000000e+000  1.7238580055716171e-001  0.0000000000000000e+000  0.0000000000000000e+000 -2.2135597981507862e-001  0.0000000000000000e+000  0.0000000000000000e+000  0.0000000000000000e+000 -1.8910684740173345e-001  0.0000000000000000e+000  0.0000000000000000e+000  2.2034712288988759e-001 -3.4104557261306262e-002  0.0000000000000000e+000 -6.7291115135181073e-002 -1.3582987189597506e-002  0.0000000000000000e+000  0.0000000000000000e+000  0.0000000000000000e+000  0.0000000000000000e+000  0.0000000000000000e+000  0.0000000000000000e+000  0.0000000000000000e+000 -1.4729813869027367e-001 -6.6242077078823819e-002 -9.3759504812814295e-002  0.0000000000000000e+000 -9.6130355937108794e-002 -2.6339748422369430e-001  0.0000000000000000e+000
  0.0000000000000000e+000  0.0000000000000000e+000  0.0000000000000000e+000  0.0000000000000000e+000  0.0000000000000000e+000  2.6326823733010241e-001  0.0000000000000000e+000  0.0000000000000000e+000  0.0000000000000000e+000  0.0000000000000000e+000  0.0000000000000000e+000  0.0000000000000000e+000  0.0000000000000000e+000  0.0000000000000000e+000  0.0000000000000000e+000 -1.7676965181961646e-001  0.0000000000000000e+000  0.0000000000000000e+000  0.0000000000000000e+000  1.5308759127143501e-001  0.0000000000000000e+000  0.0000000000000000e+000  0.0000000000000000e+000  2.6941659055772055e-001  1.0987983356217630e-001  0.0000000000000000e+000  0.0000000000000000e+000 -1.6489937385985454e-001  2.0689961062791018e-001  0.0000000000000000e+000  0.0000000000000000e+000  0.0000000000000000e+000  0.0000000000000000e+000 -8.8653019034451164e-002  0.0000000000000000e+000  1.1686608046677960e-001  0.0000000000000000e+000 -3.4422107753808530e-002  0.0000000000000000e+000  6.8098780209994159e-001 -2.3709606349050141e-001  0.0000000000000000e+000  0.0000000000000000e+000  0.0000000000000000e+000  0.0000000000000000e+000  0.0000000000000000e+000 -1.6532241418440191e-001 -1.4007702277369805e-001  0.0000000000000000e+000  0.0000000000000000e+000  0.0000000000000000e+000  0.0000000000000000e+000  0.0000000000000000e+000  0.0000000000000000e+000  0.0000000000000000e+000  0.0000000000000000e+000  4.7211147218123589e-001  3.2279939712449357e-002  0.0000000000000000e+000 -6.1232861070210121e-001  0.0000000000000000e+000  0.0000000000000000e+000  0.0000000000000000e+000  0.0000000000000000e+000  0.0000000000000000e+000  0.0000000000000000e+000  0.0000000000000000e+000  0.0000000000000000e+000  0.0000000000000000e+000  0.0000000000000000e+000  0.0000000000000000e+000  0.0000000000000000e+000  0.0000000000000000e+000  0.0000000000000000e+000  0.0000000000000000e+000  0.0000000000000000e+000  0.0000000000000000e+000  0.0000000000000000e+000  0.0000000000000000e+000  0.0000000000000000e+000  0.0000000000000000e+000  0.0000000000000000e+000  0.0000000000000000e+000  4.9882160735352699e-001  0.0000000000000000e+000  0.0000000000000000e+000  0.0000000000000000e+000  0.0000000000000000e+000  0.0000000000000000e+000  0.0000000000000000e+000  0.0000000000000000e+000  0.0000000000000000e+000  0.0000000000000000e+000  0.0000000000000000e+000  0.0000000000000000e+000  0.0000000000000000e+000  1.0946445195237493e-001  0.0000000000000000e+000  0.0000000000000000e+000 -1.3213235944859875e-002
