# Supplementary material for: An adaptive dimension differential evolution algorithm based on ranking scheme for global optimization
Source: PeerJ Comput Sci. 2022 Jun 17;8:e1007. doi: 10.7717/peerj-cs.1007 (PMC9299288; doi:10.7717/peerj-cs.1007)
Supplement: Supplemental Information 1 [file peerj-cs-08-1007-s001.zip › code/input_data/M_20_D20.txt]

  1.1395189904660478e-001  0.0000000000000000e+000  0.0000000000000000e+000  0.0000000000000000e+000  0.0000000000000000e+000  0.0000000000000000e+000  0.0000000000000000e+000  0.0000000000000000e+000 -1.8774247741532207e-001  7.6151883692509792e-001  0.0000000000000000e+000  0.0000000000000000e+000  0.0000000000000000e+000  7.6570386250892375e-001  0.0000000000000000e+000  5.4607084281139773e-001  0.0000000000000000e+000  0.0000000000000000e+000  0.0000000000000000e+000 -5.6921467661566871e-001
  0.0000000000000000e+000 -2.0130359317847268e-001 -2.1871778962026633e-002  0.0000000000000000e+000  0.0000000000000000e+000  1.8098868059957166e-001  0.0000000000000000e+000  0.0000000000000000e+000  0.0000000000000000e+000  0.0000000000000000e+000  2.0311025251759235e-002 -5.7470780065461691e-001  0.0000000000000000e+000  0.0000000000000000e+000 -7.7171237664900283e-001  0.0000000000000000e+000  0.0000000000000000e+000  0.0000000000000000e+000  0.0000000000000000e+000  0.0000000000000000e+000
  0.0000000000000000e+000 -1.4811476802640483e-001  7.2307959212143280e-002  0.0000000000000000e+000  0.0000000000000000e+000 -5.3736753164722884e-001  0.0000000000000000e+000  0.0000000000000000e+000  0.0000000000000000e+000  0.0000000000000000e+000 -2.2457456153625383e-001 -6.8114936821041117e-001  0.0000000000000000e+000  0.0000000000000000e+000  4.1191202332024879e-001  0.0000000000000000e+000  0.0000000000000000e+000  0.0000000000000000e+000  0.0000000000000000e+000  0.0000000000000000e+000
  0.0000000000000000e+000  0.0000000000000000e+000  0.0000000000000000e+000  1.0664784873518296e+000  0.0000000000000000e+000  0.0000000000000000e+000  0.0000000000000000e+000  0.0000000000000000e+000  0.0000000000000000e+000  0.0000000000000000e+000  0.0000000000000000e+000  0.0000000000000000e+000  0.0000000000000000e+000  0.0000000000000000e+000  0.0000000000000000e+000  0.0000000000000000e+000 -7.2468533378080890e-001  2.2241142837944089e-001 -2.4145203169384316e-001  0.0000000000000000e+000
  0.0000000000000000e+000  0.0000000000000000e+000  0.0000000000000000e+000  0.0000000000000000e+000  1.4657338339440160e-001  0.0000000000000000e+000  2.3420517608615521e-003 -9.8824517941561285e-001  0.0000000000000000e+000  0.0000000000000000e+000  0.0000000000000000e+000  0.0000000000000000e+000 -4.3384599060842188e-002  0.0000000000000000e+000  0.0000000000000000e+000  0.0000000000000000e+000  0.0000000000000000e+000  0.0000000000000000e+000  0.0000000000000000e+000  0.0000000000000000e+000
  0.0000000000000000e+000 -5.4982093988016290e-001  5.0424579243865997e-001  0.0000000000000000e+000  0.0000000000000000e+000  5.3616760185833912e-001  0.0000000000000000e+000  0.0000000000000000e+000  0.0000000000000000e+000  0.0000000000000000e+000 -3.0879704062255875e-001  7.7538289253825665e-004  0.0000000000000000e+000  0.0000000000000000e+000  2.4617311810755974e-001  0.0000000000000000e+000  0.0000000000000000e+000  0.0000000000000000e+000  0.0000000000000000e+000  0.0000000000000000e+000
  0.0000000000000000e+000  0.0000000000000000e+000  0.0000000000000000e+000  0.0000000000000000e+000 -3.9331500291675631e-001  0.0000000000000000e+000  2.3003424038513148e-001 -1.8720048985866378e-002  0.0000000000000000e+000  0.0000000000000000e+000  0.0000000000000000e+000  0.0000000000000000e+000 -8.8996467148814051e-001  0.0000000000000000e+000  0.0000000000000000e+000  0.0000000000000000e+000  0.0000000000000000e+000  0.0000000000000000e+000  0.0000000000000000e+000  0.0000000000000000e+000
  0.0000000000000000e+000  0.0000000000000000e+000  0.0000000000000000e+000  0.0000000000000000e+000 -8.4751340741968062e-001  0.0000000000000000e+000  2.5378355172385414e-001 -1.4455543984118535e-001  0.0000000000000000e+000  0.0000000000000000e+000  0.0000000000000000e+000  0.0000000000000000e+000  4.4319144613883227e-001  0.0000000000000000e+000  0.0000000000000000e+000  0.0000000000000000e+000  0.0000000000000000e+000  0.0000000000000000e+000  0.0000000000000000e+000  0.0000000000000000e+000
  9.4746773673612972e-001  0.0000000000000000e+000  0.0000000000000000e+000  0.0000000000000000e+000  0.0000000000000000e+000  0.0000000000000000e+000  0.0000000000000000e+000  0.0000000000000000e+000 -9.3547659678128503e-001  5.7538314904326149e-001  0.0000000000000000e+000  0.0000000000000000e+000  0.0000000000000000e+000 -4.5668808992070897e-001  0.0000000000000000e+000 -7.5129327933838375e-001  0.0000000000000000e+000  0.0000000000000000e+000  0.0000000000000000e+000 -2.2131259564457961e-001
 -7.3850450257809830e-001  0.0000000000000000e+000  0.0000000000000000e+000  0.0000000000000000e+000  0.0000000000000000e+000  0.0000000000000000e+000  0.0000000000000000e+000  0.0000000000000000e+000  3.8649694120722444e-001  7.1516578532568431e-001  0.0000000000000000e+000  0.0000000000000000e+000  0.0000000000000000e+000 -5.8532191850310555e-001  0.0000000000000000e+000 -4.2096139233633234e-001  0.0000000000000000e+000  0.0000000000000000e+000  0.0000000000000000e+000 -4.2508324255387642e-001
  0.0000000000000000e+000 -1.9932088998173081e-001 -2.7518835923517254e-001  0.0000000000000000e+000  0.0000000000000000e+000  3.2547303091666013e-001  0.0000000000000000e+000  0.0000000000000000e+000  0.0000000000000000e+000  0.0000000000000000e+000  7.5726498341889548e-001 -2.7437339472991895e-001  0.0000000000000000e+000  0.0000000000000000e+000  3.6038707115576063e-001  0.0000000000000000e+000  0.0000000000000000e+000  0.0000000000000000e+000  0.0000000000000000e+000  0.0000000000000000e+000
  0.0000000000000000e+000 -5.7746263372673989e-001 -7.2542460722129809e-001  0.0000000000000000e+000  0.0000000000000000e+000 -8.0169707081496011e-002  0.0000000000000000e+000  0.0000000000000000e+000  0.0000000000000000e+000  0.0000000000000000e+000 -3.0223312520794227e-001  2.0601748715430057e-001  0.0000000000000000e+000  0.0000000000000000e+000 -8.9887133305472378e-003  0.0000000000000000e+000  0.0000000000000000e+000  0.0000000000000000e+000  0.0000000000000000e+000  0.0000000000000000e+000
  0.0000000000000000e+000  0.0000000000000000e+000  0.0000000000000000e+000  0.0000000000000000e+000  3.2487009096682368e-001  0.0000000000000000e+000  9.3950661089659782e-001  4.6095009926140407e-002  0.0000000000000000e+000  0.0000000000000000e+000  0.0000000000000000e+000  0.0000000000000000e+000  9.8295483806257022e-002  0.0000000000000000e+000  0.0000000000000000e+000  0.0000000000000000e+000  0.0000000000000000e+000  0.0000000000000000e+000  0.0000000000000000e+000  0.0000000000000000e+000
 -1.4804740067799543e-001  0.0000000000000000e+000  0.0000000000000000e+000  0.0000000000000000e+000  0.0000000000000000e+000  0.0000000000000000e+000  0.0000000000000000e+000  0.0000000000000000e+000  3.2769148364194589e-002 -5.3678838024177267e-001  0.0000000000000000e+000  0.0000000000000000e+000  0.0000000000000000e+000  1.3809128037930427e+000  0.0000000000000000e+000 -4.1756642343176309e-001  0.0000000000000000e+000  0.0000000000000000e+000  0.0000000000000000e+000 -4.4443606505065375e-002
  0.0000000000000000e+000 -5.1190223910575161e-001  3.7156408775176397e-001  0.0000000000000000e+000  0.0000000000000000e+000 -5.2786708588058084e-001  0.0000000000000000e+000  0.0000000000000000e+000  0.0000000000000000e+000  0.0000000000000000e+000  4.3474475175830701e-001  2.9668487673905508e-001  0.0000000000000000e+000  0.0000000000000000e+000 -2.1030371054406405e-001  0.0000000000000000e+000  0.0000000000000000e+000  0.0000000000000000e+000  0.0000000000000000e+000  0.0000000000000000e+000
  3.7010981945515262e-002  0.0000000000000000e+000  0.0000000000000000e+000  0.0000000000000000e+000  0.0000000000000000e+000  0.0000000000000000e+000  0.0000000000000000e+000  0.0000000000000000e+000 -3.3196483677574745e-001  2.9769247290066647e-001  0.0000000000000000e+000  0.0000000000000000e+000  0.0000000000000000e+000  4.8359373331712391e-001  0.0000000000000000e+000 -2.9678953327945395e-001  0.0000000000000000e+000  0.0000000000000000e+000  0.0000000000000000e+000  1.5154579833189479e+000
  0.0000000000000000e+000  0.0000000000000000e+000  0.0000000000000000e+000  8.2093259477788516e-001  0.0000000000000000e+000  0.0000000000000000e+000  0.0000000000000000e+000  0.0000000000000000e+000  0.0000000000000000e+000  0.0000000000000000e+000  0.0000000000000000e+000  0.0000000000000000e+000  0.0000000000000000e+000  0.0000000000000000e+000  0.0000000000000000e+000  0.0000000000000000e+000  2.0590123691868212e-001 -9.6149419033644201e-001  8.5097902036251805e-001  0.0000000000000000e+000
  0.0000000000000000e+000  0.0000000000000000e+000  0.0000000000000000e+000  2.0823661617501749e-001  0.0000000000000000e+000  0.0000000000000000e+000  0.0000000000000000e+000  0.0000000000000000e+000  0.0000000000000000e+000  0.0000000000000000e+000  0.0000000000000000e+000  0.0000000000000000e+000  0.0000000000000000e+000  0.0000000000000000e+000  0.0000000000000000e+000  0.0000000000000000e+000 -1.8408492064727411e-001 -8.4105457268399553e-001 -1.4849956931806068e+000  0.0000000000000000e+000
  0.0000000000000000e+000  0.0000000000000000e+000  0.0000000000000000e+000 -1.7769285505608021e-001  0.0000000000000000e+000  0.0000000000000000e+000  0.0000000000000000e+000  0.0000000000000000e+000  0.0000000000000000e+000  0.0000000000000000e+000  0.0000000000000000e+000  0.0000000000000000e+000  0.0000000000000000e+000  0.0000000000000000e+000  0.0000000000000000e+000  0.0000000000000000e+000 -1.0262622790592859e+000 -1.0451646426873569e+000 -8.0841662634631939e-002  0.0000000000000000e+000
 -8.7804308800281416e-001  0.0000000000000000e+000  0.0000000000000000e+000  0.0000000000000000e+000  0.0000000000000000e+000  0.0000000000000000e+000  0.0000000000000000e+000  0.0000000000000000e+000 -1.0421225926840192e+000 -3.1963825613869473e-001  0.0000000000000000e+000  0.0000000000000000e+000  0.0000000000000000e+000  1.9163241817030119e-001  0.0000000000000000e+000  2.5903700998438817e-001  0.0000000000000000e+000  0.0000000000000000e+000  0.0000000000000000e+000 -4.7163865401857852e-001
