# Supplementary material for: An adaptive dimension differential evolution algorithm based on ranking scheme for global optimization
Source: PeerJ Comput Sci. 2022 Jun 17;8:e1007. doi: 10.7717/peerj-cs.1007 (PMC9299288; doi:10.7717/peerj-cs.1007)
Supplement: Supplemental Information 1 [file peerj-cs-08-1007-s001.zip › code/input_data/M_20_D30.txt]

 -1.3719087870402782e-002  0.0000000000000000e+000  0.0000000000000000e+000  6.1464216792894344e-001  5.5974395670208976e-001  0.0000000000000000e+000  0.0000000000000000e+000  0.0000000000000000e+000  0.0000000000000000e+000  0.0000000000000000e+000  0.0000000000000000e+000 -5.1876058006406178e-001  0.0000000000000000e+000  0.0000000000000000e+000  0.0000000000000000e+000  0.0000000000000000e+000  0.0000000000000000e+000  0.0000000000000000e+000  0.0000000000000000e+000  0.0000000000000000e+000  0.0000000000000000e+000  0.0000000000000000e+000 -1.7994529100275797e-001  8.4974394876527665e-002  0.0000000000000000e+000  0.0000000000000000e+000  0.0000000000000000e+000  0.0000000000000000e+000  0.0000000000000000e+000  0.0000000000000000e+000
  0.0000000000000000e+000 -5.1187096593748960e-001  0.0000000000000000e+000  0.0000000000000000e+000  0.0000000000000000e+000  0.0000000000000000e+000  0.0000000000000000e+000  0.0000000000000000e+000  0.0000000000000000e+000  0.0000000000000000e+000  0.0000000000000000e+000  0.0000000000000000e+000  0.0000000000000000e+000  0.0000000000000000e+000  2.8739258475242824e-001  0.0000000000000000e+000  0.0000000000000000e+000  0.0000000000000000e+000 -4.1729061818936408e-001  7.5657794534451273e-001 -4.4955659989969549e-001  0.0000000000000000e+000  0.0000000000000000e+000  0.0000000000000000e+000  0.0000000000000000e+000  0.0000000000000000e+000  0.0000000000000000e+000  0.0000000000000000e+000  0.0000000000000000e+000  1.8050178595273370e-001
  0.0000000000000000e+000  0.0000000000000000e+000  4.6228394363590186e-001  0.0000000000000000e+000  0.0000000000000000e+000  0.0000000000000000e+000  1.4983986675175465e-001  0.0000000000000000e+000  3.0049431516091696e-001  0.0000000000000000e+000  0.0000000000000000e+000  0.0000000000000000e+000 -7.7838170104818485e-002  0.0000000000000000e+000  0.0000000000000000e+000  0.0000000000000000e+000  1.7206282247387322e-002 -7.8542906209740648e-001  0.0000000000000000e+000  0.0000000000000000e+000  0.0000000000000000e+000  0.0000000000000000e+000  0.0000000000000000e+000  0.0000000000000000e+000 -1.0337179180308806e-001  0.0000000000000000e+000 -2.1159971255913657e-001  9.4272708110594250e-001  0.0000000000000000e+000  0.0000000000000000e+000
  3.3814542167843953e-001  0.0000000000000000e+000  0.0000000000000000e+000  1.0164348158423583e-001 -3.3836881373355654e-001  0.0000000000000000e+000  0.0000000000000000e+000  0.0000000000000000e+000  0.0000000000000000e+000  0.0000000000000000e+000  0.0000000000000000e+000 -4.4828128443197163e-001  0.0000000000000000e+000  0.0000000000000000e+000  0.0000000000000000e+000  0.0000000000000000e+000  0.0000000000000000e+000  0.0000000000000000e+000  0.0000000000000000e+000  0.0000000000000000e+000  0.0000000000000000e+000  0.0000000000000000e+000  2.2408018686575379e-001 -7.1390810488754153e-001  0.0000000000000000e+000  0.0000000000000000e+000  0.0000000000000000e+000  0.0000000000000000e+000  0.0000000000000000e+000  0.0000000000000000e+000
 -4.1162157940193833e-001  0.0000000000000000e+000  0.0000000000000000e+000  2.3321134295682286e-001 -6.6423907616460065e-001  0.0000000000000000e+000  0.0000000000000000e+000  0.0000000000000000e+000  0.0000000000000000e+000  0.0000000000000000e+000  0.0000000000000000e+000 -2.2903623130801493e-001  0.0000000000000000e+000  0.0000000000000000e+000  0.0000000000000000e+000  0.0000000000000000e+000  0.0000000000000000e+000  0.0000000000000000e+000  0.0000000000000000e+000  0.0000000000000000e+000  0.0000000000000000e+000  0.0000000000000000e+000 -5.1393573405072490e-001  1.3556939402716078e-001  0.0000000000000000e+000  0.0000000000000000e+000  0.0000000000000000e+000  0.0000000000000000e+000  0.0000000000000000e+000  0.0000000000000000e+000
  0.0000000000000000e+000  0.0000000000000000e+000  0.0000000000000000e+000  0.0000000000000000e+000  0.0000000000000000e+000 -3.8414416489204495e-001  0.0000000000000000e+000  8.0774022513704746e-002  0.0000000000000000e+000  3.3159894935864120e-001  4.6568636683355580e-001  0.0000000000000000e+000  0.0000000000000000e+000 -3.0036107100120035e-001  0.0000000000000000e+000  9.8118642056923361e-002  0.0000000000000000e+000  0.0000000000000000e+000  0.0000000000000000e+000  0.0000000000000000e+000  0.0000000000000000e+000 -3.9721155903092087e-001  0.0000000000000000e+000  0.0000000000000000e+000  0.0000000000000000e+000 -2.8115939415073465e-001  0.0000000000000000e+000  0.0000000000000000e+000 -4.2710126897129652e-001  0.0000000000000000e+000
  0.0000000000000000e+000  0.0000000000000000e+000  3.9208951095688072e-001  0.0000000000000000e+000  0.0000000000000000e+000  0.0000000000000000e+000  2.2629236684736244e-002  0.0000000000000000e+000  3.4033488052966637e-001  0.0000000000000000e+000  0.0000000000000000e+000  0.0000000000000000e+000  8.1690766699351935e-001  0.0000000000000000e+000  0.0000000000000000e+000  0.0000000000000000e+000 -1.0151857562134254e+000  2.2293649033197749e-001  0.0000000000000000e+000  0.0000000000000000e+000  0.0000000000000000e+000  0.0000000000000000e+000  0.0000000000000000e+000  0.0000000000000000e+000 -4.4403530296947558e-001  0.0000000000000000e+000 -1.8065467241218836e-001 -1.4454809329276708e-001  0.0000000000000000e+000  0.0000000000000000e+000
  0.0000000000000000e+000  0.0000000000000000e+000  0.0000000000000000e+000  0.0000000000000000e+000  0.0000000000000000e+000  1.6651480349935580e-001  0.0000000000000000e+000 -1.4954088002012331e-001  0.0000000000000000e+000 -1.9553196486747060e-001  6.4574549931424174e-001  0.0000000000000000e+000  0.0000000000000000e+000  3.7872573832962231e-001  0.0000000000000000e+000  3.2912994331784795e-001  0.0000000000000000e+000  0.0000000000000000e+000  0.0000000000000000e+000  0.0000000000000000e+000  0.0000000000000000e+000 -2.3719642051252021e-001  0.0000000000000000e+000  0.0000000000000000e+000  0.0000000000000000e+000 -3.9695638199282825e-002  0.0000000000000000e+000  0.0000000000000000e+000  4.3022407672178942e-001  0.0000000000000000e+000
  0.0000000000000000e+000  0.0000000000000000e+000  5.7989980328988899e-001  0.0000000000000000e+000  0.0000000000000000e+000  0.0000000000000000e+000 -5.2147172498252770e-001  0.0000000000000000e+000 -1.9712531010663153e-001  0.0000000000000000e+000  0.0000000000000000e+000  0.0000000000000000e+000  6.3721465242067954e-001  0.0000000000000000e+000  0.0000000000000000e+000  0.0000000000000000e+000  3.3521178906076018e-002 -8.6623389170296161e-001  0.0000000000000000e+000  0.0000000000000000e+000  0.0000000000000000e+000  0.0000000000000000e+000  0.0000000000000000e+000  0.0000000000000000e+000 -8.9823523326434979e-002  0.0000000000000000e+000  2.0677572842870204e-001 -6.4106749402596153e-001  0.0000000000000000e+000  0.0000000000000000e+000
  0.0000000000000000e+000  0.0000000000000000e+000  0.0000000000000000e+000  0.0000000000000000e+000  0.0000000000000000e+000 -7.1569536473624212e-002  0.0000000000000000e+000 -2.4842780484414181e-001  0.0000000000000000e+000  1.2275282636000021e-001  2.0222648192430029e-001  0.0000000000000000e+000  0.0000000000000000e+000 -5.6215554390858247e-001  0.0000000000000000e+000 -4.5723679378130894e-001  0.0000000000000000e+000  0.0000000000000000e+000  0.0000000000000000e+000  0.0000000000000000e+000  0.0000000000000000e+000 -8.2858034019526738e-002  0.0000000000000000e+000  0.0000000000000000e+000  0.0000000000000000e+000  2.7707145233046510e-001  0.0000000000000000e+000  0.0000000000000000e+000  5.1814982025063427e-001  0.0000000000000000e+000
  0.0000000000000000e+000  0.0000000000000000e+000  0.0000000000000000e+000  0.0000000000000000e+000  0.0000000000000000e+000  5.6650080092177379e-001  0.0000000000000000e+000  4.2418830716725253e-001  0.0000000000000000e+000  8.6426061732026688e-002 -2.2998528267541379e-001  0.0000000000000000e+000  0.0000000000000000e+000 -2.6921986335725406e-001  0.0000000000000000e+000  6.3403177631569538e-002  0.0000000000000000e+000  0.0000000000000000e+000  0.0000000000000000e+000  0.0000000000000000e+000  0.0000000000000000e+000 -4.4204481609077695e-001  0.0000000000000000e+000  0.0000000000000000e+000  0.0000000000000000e+000 -3.4026679057649589e-001  0.0000000000000000e+000  0.0000000000000000e+000  2.2603986874429191e-001  0.0000000000000000e+000
 -8.0889851817517733e-002  0.0000000000000000e+000  0.0000000000000000e+000 -7.3748466095484844e-001  1.6330323254972523e-001  0.0000000000000000e+000  0.0000000000000000e+000  0.0000000000000000e+000  0.0000000000000000e+000  0.0000000000000000e+000  0.0000000000000000e+000 -6.1585203978276482e-001  0.0000000000000000e+000  0.0000000000000000e+000  0.0000000000000000e+000  0.0000000000000000e+000  0.0000000000000000e+000  0.0000000000000000e+000  0.0000000000000000e+000  0.0000000000000000e+000  0.0000000000000000e+000  0.0000000000000000e+000 -1.7737129700081181e-001  1.1032202438189563e-001  0.0000000000000000e+000  0.0000000000000000e+000  0.0000000000000000e+000  0.0000000000000000e+000  0.0000000000000000e+000  0.0000000000000000e+000
  0.0000000000000000e+000  0.0000000000000000e+000  2.5259569043010111e-001  0.0000000000000000e+000  0.0000000000000000e+000  0.0000000000000000e+000 -2.6294692159194222e-001  0.0000000000000000e+000 -6.3626186141697494e-001  0.0000000000000000e+000  0.0000000000000000e+000  0.0000000000000000e+000  4.3179779750178082e-001  0.0000000000000000e+000  0.0000000000000000e+000  0.0000000000000000e+000  4.4904231798235117e-001  4.1280910341412896e-001  0.0000000000000000e+000  0.0000000000000000e+000  0.0000000000000000e+000  0.0000000000000000e+000  0.0000000000000000e+000  0.0000000000000000e+000  5.1243824478355071e-001  0.0000000000000000e+000 -5.1178356624099575e-001  4.4165385666156315e-001  0.0000000000000000e+000  0.0000000000000000e+000
  0.0000000000000000e+000  0.0000000000000000e+000  0.0000000000000000e+000  0.0000000000000000e+000  0.0000000000000000e+000  5.3465185043906605e-001  0.0000000000000000e+000 -1.7266364366925788e-001  0.0000000000000000e+000 -3.4742789978956451e-001  2.5495358123349476e-001  0.0000000000000000e+000  0.0000000000000000e+000 -3.8079020759629467e-001  0.0000000000000000e+000  1.1635069149072025e-001  0.0000000000000000e+000  0.0000000000000000e+000  0.0000000000000000e+000  0.0000000000000000e+000  0.0000000000000000e+000  8.0506219593948991e-002  0.0000000000000000e+000  0.0000000000000000e+000  0.0000000000000000e+000  3.0817200276729201e-001  0.0000000000000000e+000  0.0000000000000000e+000 -4.8850515918100190e-001  0.0000000000000000e+000
  0.0000000000000000e+000  9.0812403171931610e-001  0.0000000000000000e+000  0.0000000000000000e+000  0.0000000000000000e+000  0.0000000000000000e+000  0.0000000000000000e+000  0.0000000000000000e+000  0.0000000000000000e+000  0.0000000000000000e+000  0.0000000000000000e+000  0.0000000000000000e+000  0.0000000000000000e+000  0.0000000000000000e+000 -5.0223097832384478e-001  0.0000000000000000e+000  0.0000000000000000e+000  0.0000000000000000e+000 -8.2584728756615511e-001  1.3961598216940924e-001 -6.2396875671512053e-001  0.0000000000000000e+000  0.0000000000000000e+000  0.0000000000000000e+000  0.0000000000000000e+000  0.0000000000000000e+000  0.0000000000000000e+000  0.0000000000000000e+000  0.0000000000000000e+000  7.0757710600892232e-001
  0.0000000000000000e+000  0.0000000000000000e+000  0.0000000000000000e+000  0.0000000000000000e+000  0.0000000000000000e+000  3.5859754257135501e-001  0.0000000000000000e+000 -2.1083310991376136e-001  0.0000000000000000e+000  7.8113460776081323e-001  1.0257358993476551e-001  0.0000000000000000e+000  0.0000000000000000e+000  3.7797382252459197e-002  0.0000000000000000e+000  1.9726298384201735e-001  0.0000000000000000e+000  0.0000000000000000e+000  0.0000000000000000e+000  0.0000000000000000e+000  0.0000000000000000e+000  4.0468987726248506e-001  0.0000000000000000e+000  0.0000000000000000e+000  0.0000000000000000e+000 -3.9498241211905108e-002  0.0000000000000000e+000  0.0000000000000000e+000  2.4274486918958241e-002  0.0000000000000000e+000
  0.0000000000000000e+000  0.0000000000000000e+000  1.8632317185628119e-002  0.0000000000000000e+000  0.0000000000000000e+000  0.0000000000000000e+000  3.1879973711086496e-001  0.0000000000000000e+000 -9.0247828912630679e-001  0.0000000000000000e+000  0.0000000000000000e+000  0.0000000000000000e+000 -5.2891264792369275e-001  0.0000000000000000e+000  0.0000000000000000e+000  0.0000000000000000e+000 -2.4885908251445535e-001 -2.8701896151558765e-001  0.0000000000000000e+000  0.0000000000000000e+000  0.0000000000000000e+000  0.0000000000000000e+000  0.0000000000000000e+000  0.0000000000000000e+000 -7.9144836628820858e-001  0.0000000000000000e+000 -4.3708243969402738e-001 -2.5625053285593369e-001  0.0000000000000000e+000  0.0000000000000000e+000
  0.0000000000000000e+000  0.0000000000000000e+000 -2.2472456082157388e-001  0.0000000000000000e+000  0.0000000000000000e+000  0.0000000000000000e+000 -3.9472488599236893e-001  0.0000000000000000e+000 -1.5231363392611702e-001  0.0000000000000000e+000  0.0000000000000000e+000  0.0000000000000000e+000 -2.0135520569728621e-001  0.0000000000000000e+000  0.0000000000000000e+000  0.0000000000000000e+000  6.8246674661940532e-001  5.3062855097037942e-001  0.0000000000000000e+000  0.0000000000000000e+000  0.0000000000000000e+000  0.0000000000000000e+000  0.0000000000000000e+000  0.0000000000000000e+000 -7.1264259424433107e-001  0.0000000000000000e+000  5.8853327100042208e-001  3.2351102082683375e-001  0.0000000000000000e+000  0.0000000000000000e+000
  0.0000000000000000e+000 -6.9144640798448942e-001  0.0000000000000000e+000  0.0000000000000000e+000  0.0000000000000000e+000  0.0000000000000000e+000  0.0000000000000000e+000  0.0000000000000000e+000  0.0000000000000000e+000  0.0000000000000000e+000  0.0000000000000000e+000  0.0000000000000000e+000  0.0000000000000000e+000  0.0000000000000000e+000 -5.7058058502005249e-001  0.0000000000000000e+000  0.0000000000000000e+000  0.0000000000000000e+000  7.9071948724381974e-002 -4.8324446103221741e-001 -1.9647383274306074e-001  0.0000000000000000e+000  0.0000000000000000e+000  0.0000000000000000e+000  0.0000000000000000e+000  0.0000000000000000e+000  0.0000000000000000e+000  0.0000000000000000e+000  0.0000000000000000e+000 -7.7004815027746909e-001
  0.0000000000000000e+000 -6.3778253047886879e-001  0.0000000000000000e+000  0.0000000000000000e+000  0.0000000000000000e+000  0.0000000000000000e+000  0.0000000000000000e+000  0.0000000000000000e+000  0.0000000000000000e+000  0.0000000000000000e+000  0.0000000000000000e+000  0.0000000000000000e+000  0.0000000000000000e+000  0.0000000000000000e+000  1.9147340281868339e-001  0.0000000000000000e+000  0.0000000000000000e+000  0.0000000000000000e+000 -8.2005657119857578e-001 -1.8209861299157332e-002  8.7777226972714806e-001  0.0000000000000000e+000  0.0000000000000000e+000  0.0000000000000000e+000  0.0000000000000000e+000  0.0000000000000000e+000  0.0000000000000000e+000  0.0000000000000000e+000  0.0000000000000000e+000  1.4741167563954988e-001
  0.0000000000000000e+000 -5.7474327251972890e-001  0.0000000000000000e+000  0.0000000000000000e+000  0.0000000000000000e+000  0.0000000000000000e+000  0.0000000000000000e+000  0.0000000000000000e+000  0.0000000000000000e+000  0.0000000000000000e+000  0.0000000000000000e+000  0.0000000000000000e+000  0.0000000000000000e+000  0.0000000000000000e+000 -5.6122193573869139e-001  0.0000000000000000e+000  0.0000000000000000e+000  0.0000000000000000e+000  3.5647187536953201e-001  2.4216035497053617e-001  1.5247905377039622e-001  0.0000000000000000e+000  0.0000000000000000e+000  0.0000000000000000e+000  0.0000000000000000e+000  0.0000000000000000e+000  0.0000000000000000e+000  0.0000000000000000e+000  0.0000000000000000e+000  7.1178653686085847e-001
  0.0000000000000000e+000  0.0000000000000000e+000  0.0000000000000000e+000  0.0000000000000000e+000  0.0000000000000000e+000  2.4608280660727322e-001  0.0000000000000000e+000 -5.2218343048132987e-001  0.0000000000000000e+000  2.3256990695428262e-002 -5.3556191525436725e-002  0.0000000000000000e+000  0.0000000000000000e+000  3.1857597822107553e-001  0.0000000000000000e+000 -5.6430931521005856e-001  0.0000000000000000e+000  0.0000000000000000e+000  0.0000000000000000e+000  0.0000000000000000e+000  0.0000000000000000e+000 -2.9420202177002952e-001  0.0000000000000000e+000  0.0000000000000000e+000  0.0000000000000000e+000 -3.2477145948537672e-001  0.0000000000000000e+000  0.0000000000000000e+000 -2.2669710257064651e-001  0.0000000000000000e+000
  1.9488401344374989e-001  0.0000000000000000e+000  0.0000000000000000e+000 -1.1001189889025315e-001  2.3277278725554981e-001  0.0000000000000000e+000  0.0000000000000000e+000  0.0000000000000000e+000  0.0000000000000000e+000  0.0000000000000000e+000  0.0000000000000000e+000  3.0496869973577845e-001  0.0000000000000000e+000  0.0000000000000000e+000  0.0000000000000000e+000  0.0000000000000000e+000  0.0000000000000000e+000  0.0000000000000000e+000  0.0000000000000000e+000  0.0000000000000000e+000  0.0000000000000000e+000  0.0000000000000000e+000 -7.6555006570700168e-001 -4.6546924925001781e-001  0.0000000000000000e+000  0.0000000000000000e+000  0.0000000000000000e+000  0.0000000000000000e+000  0.0000000000000000e+000  0.0000000000000000e+000
 -8.1945969331844748e-001  0.0000000000000000e+000  0.0000000000000000e+000 -3.8856589276364990e-002  2.2389413184834808e-001  0.0000000000000000e+000  0.0000000000000000e+000  0.0000000000000000e+000  0.0000000000000000e+000  0.0000000000000000e+000  0.0000000000000000e+000  7.2070192345500592e-002  0.0000000000000000e+000  0.0000000000000000e+000  0.0000000000000000e+000  0.0000000000000000e+000  0.0000000000000000e+000  0.0000000000000000e+000  0.0000000000000000e+000  0.0000000000000000e+000  0.0000000000000000e+000  0.0000000000000000e+000  1.8907761174221432e-001 -4.8569840264639597e-001  0.0000000000000000e+000  0.0000000000000000e+000  0.0000000000000000e+000  0.0000000000000000e+000  0.0000000000000000e+000  0.0000000000000000e+000
  0.0000000000000000e+000  0.0000000000000000e+000  4.3299960329799803e-001  0.0000000000000000e+000  0.0000000000000000e+000  0.0000000000000000e+000 -5.9539474660299518e-001  0.0000000000000000e+000 -7.7740389049726133e-002  0.0000000000000000e+000  0.0000000000000000e+000  0.0000000000000000e+000 -8.8982006065626551e-001  0.0000000000000000e+000  0.0000000000000000e+000  0.0000000000000000e+000 -3.1118396185927416e-001  7.6455757146156744e-001  0.0000000000000000e+000  0.0000000000000000e+000  0.0000000000000000e+000  0.0000000000000000e+000  0.0000000000000000e+000  0.0000000000000000e+000  3.0398215146281332e-001  0.0000000000000000e+000  2.6457120128158851e-001  3.2211817863594339e-002  0.0000000000000000e+000  0.0000000000000000e+000
  0.0000000000000000e+000  0.0000000000000000e+000  0.0000000000000000e+000  0.0000000000000000e+000  0.0000000000000000e+000  1.3570383456364185e-001  0.0000000000000000e+000  5.0149205141585074e-001  0.0000000000000000e+000  2.4727648778020159e-001  2.0668268158410791e-001  0.0000000000000000e+000  0.0000000000000000e+000  3.5791569175459770e-001  0.0000000000000000e+000 -3.7818143800587778e-001  0.0000000000000000e+000  0.0000000000000000e+000  0.0000000000000000e+000  0.0000000000000000e+000  0.0000000000000000e+000 -1.7520475358265941e-001  0.0000000000000000e+000  0.0000000000000000e+000  0.0000000000000000e+000  5.5009704630094780e-001  0.0000000000000000e+000  0.0000000000000000e+000 -1.4764312003063548e-001  0.0000000000000000e+000
  0.0000000000000000e+000  0.0000000000000000e+000 -7.9889341559902338e-001  0.0000000000000000e+000  0.0000000000000000e+000  0.0000000000000000e+000 -5.8370397128395735e-001  0.0000000000000000e+000 -3.3560638611252563e-001  0.0000000000000000e+000  0.0000000000000000e+000  0.0000000000000000e+000 -1.4377643581642474e-001  0.0000000000000000e+000  0.0000000000000000e+000  0.0000000000000000e+000 -6.6675347968097998e-001 -1.2955350346195116e-001  0.0000000000000000e+000  0.0000000000000000e+000  0.0000000000000000e+000  0.0000000000000000e+000  0.0000000000000000e+000  0.0000000000000000e+000  1.9582743335277850e-001  0.0000000000000000e+000  1.3561365646498569e-002  4.0595909879163705e-001  0.0000000000000000e+000  0.0000000000000000e+000
  0.0000000000000000e+000  0.0000000000000000e+000 -1.5649347480132003e-001  0.0000000000000000e+000  0.0000000000000000e+000  0.0000000000000000e+000 -3.8370014850745365e-001  0.0000000000000000e+000  8.5742152620672962e-001  0.0000000000000000e+000  0.0000000000000000e+000  0.0000000000000000e+000 -4.1667591023672323e-001  0.0000000000000000e+000  0.0000000000000000e+000  0.0000000000000000e+000  2.9331796861392639e-001 -4.8858340985974144e-003  0.0000000000000000e+000  0.0000000000000000e+000  0.0000000000000000e+000  0.0000000000000000e+000  0.0000000000000000e+000  0.0000000000000000e+000 -2.8403780711361137e-001  0.0000000000000000e+000 -6.4188996100964335e-001 -3.0966703201928159e-001  0.0000000000000000e+000  0.0000000000000000e+000
  0.0000000000000000e+000  0.0000000000000000e+000  0.0000000000000000e+000  0.0000000000000000e+000  0.0000000000000000e+000  7.2413035151002988e-002  0.0000000000000000e+000  3.6197768100959088e-001  0.0000000000000000e+000 -1.9159252844119479e-001  3.8891067247968075e-001  0.0000000000000000e+000  0.0000000000000000e+000 -4.2751972707539554e-002  0.0000000000000000e+000 -3.9375676817248484e-001  0.0000000000000000e+000  0.0000000000000000e+000  0.0000000000000000e+000  0.0000000000000000e+000  0.0000000000000000e+000  5.4422888456089624e-001  0.0000000000000000e+000  0.0000000000000000e+000  0.0000000000000000e+000 -4.7139178750724497e-001  0.0000000000000000e+000  0.0000000000000000e+000  2.2402743054134117e-002  0.0000000000000000e+000
  0.0000000000000000e+000 -3.8226176205635404e-001  0.0000000000000000e+000  0.0000000000000000e+000  0.0000000000000000e+000  0.0000000000000000e+000  0.0000000000000000e+000  0.0000000000000000e+000  0.0000000000000000e+000  0.0000000000000000e+000  0.0000000000000000e+000  0.0000000000000000e+000  0.0000000000000000e+000  0.0000000000000000e+000  4.2767690401746339e-001  0.0000000000000000e+000  0.0000000000000000e+000  0.0000000000000000e+000  4.8971459768870562e-001 -1.1754041068946015e+000 -5.2781972417089396e-001  0.0000000000000000e+000  0.0000000000000000e+000  0.0000000000000000e+000  0.0000000000000000e+000  0.0000000000000000e+000  0.0000000000000000e+000  0.0000000000000000e+000  0.0000000000000000e+000  1.9995805338907803e-002
