# Supplementary material for: An adaptive dimension differential evolution algorithm based on ranking scheme for global optimization
Source: PeerJ Comput Sci. 2022 Jun 17;8:e1007. doi: 10.7717/peerj-cs.1007 (PMC9299288; doi:10.7717/peerj-cs.1007)
Supplement: Supplemental Information 1 [file peerj-cs-08-1007-s001.zip › code/input_data/M_20_D50.txt]

 -8.8938621737266799e-002  0.0000000000000000e+000  0.0000000000000000e+000  0.0000000000000000e+000  0.0000000000000000e+000  0.0000000000000000e+000  0.0000000000000000e+000  0.0000000000000000e+000  0.0000000000000000e+000  0.0000000000000000e+000  0.0000000000000000e+000  7.3281153740557148e-001 -2.1097389758051394e-001  1.6935258545423970e-001 -1.5194177184408922e-001  0.0000000000000000e+000  0.0000000000000000e+000  0.0000000000000000e+000  0.0000000000000000e+000  0.0000000000000000e+000 -2.9167071611238632e-001  0.0000000000000000e+000  0.0000000000000000e+000  0.0000000000000000e+000  0.0000000000000000e+000  0.0000000000000000e+000 -6.8665793872058267e-001  0.0000000000000000e+000  0.0000000000000000e+000  0.0000000000000000e+000  0.0000000000000000e+000  0.0000000000000000e+000  0.0000000000000000e+000 -6.8692784597489276e-001  0.0000000000000000e+000  0.0000000000000000e+000  0.0000000000000000e+000  0.0000000000000000e+000 -3.8104695795222049e-001  0.0000000000000000e+000  0.0000000000000000e+000  0.0000000000000000e+000  0.0000000000000000e+000  0.0000000000000000e+000  0.0000000000000000e+000 -6.6426224343312323e-001  0.0000000000000000e+000  0.0000000000000000e+000  0.0000000000000000e+000  0.0000000000000000e+000
  0.0000000000000000e+000 -3.5857165738004482e-001  0.0000000000000000e+000  0.0000000000000000e+000  3.8367358054887590e-001  0.0000000000000000e+000  0.0000000000000000e+000  0.0000000000000000e+000  0.0000000000000000e+000  0.0000000000000000e+000  0.0000000000000000e+000  0.0000000000000000e+000  0.0000000000000000e+000  0.0000000000000000e+000  0.0000000000000000e+000  0.0000000000000000e+000  0.0000000000000000e+000  8.5058191807599867e-002  0.0000000000000000e+000  0.0000000000000000e+000  0.0000000000000000e+000  0.0000000000000000e+000  0.0000000000000000e+000  0.0000000000000000e+000  0.0000000000000000e+000  0.0000000000000000e+000  0.0000000000000000e+000  0.0000000000000000e+000  0.0000000000000000e+000 -2.9986453526423629e-001  0.0000000000000000e+000 -1.4045267632675618e-001  0.0000000000000000e+000  0.0000000000000000e+000  0.0000000000000000e+000  0.0000000000000000e+000  0.0000000000000000e+000  0.0000000000000000e+000  0.0000000000000000e+000 -2.5960218974989785e-001 -1.1696715312268238e-001  0.0000000000000000e+000  4.6721878049642573e-001  0.0000000000000000e+000  3.6378943587422330e-001  0.0000000000000000e+000  0.0000000000000000e+000 -4.1908186072359410e-001  0.0000000000000000e+000  0.0000000000000000e+000
  0.0000000000000000e+000  0.0000000000000000e+000 -3.2147165005553779e-001  0.0000000000000000e+000  0.0000000000000000e+000  9.9430342762185278e-002  0.0000000000000000e+000  0.0000000000000000e+000  0.0000000000000000e+000  0.0000000000000000e+000  4.0999681380774156e-001  0.0000000000000000e+000  0.0000000000000000e+000  0.0000000000000000e+000  0.0000000000000000e+000  0.0000000000000000e+000 -4.2886229594043583e-002  0.0000000000000000e+000  0.0000000000000000e+000  0.0000000000000000e+000  0.0000000000000000e+000 -1.8228835032945362e-001  0.0000000000000000e+000 -2.0172051639465557e-001  0.0000000000000000e+000  2.2421104730619063e-001  0.0000000000000000e+000  0.0000000000000000e+000  7.3960080427566716e-002  0.0000000000000000e+000  0.0000000000000000e+000  0.0000000000000000e+000 -5.7709119863578295e-002  0.0000000000000000e+000 -3.5124805775696138e-001  0.0000000000000000e+000 -4.7285942658127217e-001  0.0000000000000000e+000  0.0000000000000000e+000  0.0000000000000000e+000  0.0000000000000000e+000  0.0000000000000000e+000  0.0000000000000000e+000  6.6887836271366227e-002  0.0000000000000000e+000  0.0000000000000000e+000 -1.3132990947513693e-002  0.0000000000000000e+000 -2.1235426922969820e-002  4.8142818067391124e-001
  0.0000000000000000e+000  0.0000000000000000e+000  0.0000000000000000e+000 -6.3531906090973100e-001  0.0000000000000000e+000  0.0000000000000000e+000  3.4219900011083976e-001 -3.9330280433787090e-001  3.6880985113421016e-001 -2.4024902655486080e-001  0.0000000000000000e+000  0.0000000000000000e+000  0.0000000000000000e+000  0.0000000000000000e+000  0.0000000000000000e+000  5.6204119011000042e-001  0.0000000000000000e+000  0.0000000000000000e+000  1.5939684131031773e-001  3.2415037063410262e-001  0.0000000000000000e+000  0.0000000000000000e+000  3.9297310804519303e-001  0.0000000000000000e+000 -1.7882892098411379e-001  0.0000000000000000e+000  0.0000000000000000e+000 -4.8620875935715385e-001  0.0000000000000000e+000  0.0000000000000000e+000  3.2278347898789755e-001  0.0000000000000000e+000  0.0000000000000000e+000  0.0000000000000000e+000  0.0000000000000000e+000 -1.4849412311145060e-001  0.0000000000000000e+000 -3.1603152420422477e-002  0.0000000000000000e+000  0.0000000000000000e+000  0.0000000000000000e+000  2.2263893817972122e-001  0.0000000000000000e+000  0.0000000000000000e+000  0.0000000000000000e+000  0.0000000000000000e+000  0.0000000000000000e+000  0.0000000000000000e+000  0.0000000000000000e+000  0.0000000000000000e+000
  0.0000000000000000e+000 -2.7072053458822520e-001  0.0000000000000000e+000  0.0000000000000000e+000 -6.1761613903591428e-001  0.0000000000000000e+000  0.0000000000000000e+000  0.0000000000000000e+000  0.0000000000000000e+000  0.0000000000000000e+000  0.0000000000000000e+000  0.0000000000000000e+000  0.0000000000000000e+000  0.0000000000000000e+000  0.0000000000000000e+000  0.0000000000000000e+000  0.0000000000000000e+000  1.8429553111520033e-001  0.0000000000000000e+000  0.0000000000000000e+000  0.0000000000000000e+000  0.0000000000000000e+000  0.0000000000000000e+000  0.0000000000000000e+000  0.0000000000000000e+000  0.0000000000000000e+000  0.0000000000000000e+000  0.0000000000000000e+000  0.0000000000000000e+000  1.9697924924020738e-001  0.0000000000000000e+000  3.0480543035042007e-001  0.0000000000000000e+000  0.0000000000000000e+000  0.0000000000000000e+000  0.0000000000000000e+000  0.0000000000000000e+000  0.0000000000000000e+000  0.0000000000000000e+000  3.8273599566449934e-002 -4.5984561219525860e-001  0.0000000000000000e+000  4.7817614660176436e-003  0.0000000000000000e+000  3.9980095237514524e-001  0.0000000000000000e+000  0.0000000000000000e+000 -8.2475189732825333e-002  0.0000000000000000e+000  0.0000000000000000e+000
  0.0000000000000000e+000  0.0000000000000000e+000 -4.2397114276983050e-001  0.0000000000000000e+000  0.0000000000000000e+000 -4.3376532351310876e-001  0.0000000000000000e+000  0.0000000000000000e+000  0.0000000000000000e+000  0.0000000000000000e+000 -2.4799739189597707e-002  0.0000000000000000e+000  0.0000000000000000e+000  0.0000000000000000e+000  0.0000000000000000e+000  0.0000000000000000e+000  4.3835802491350517e-001  0.0000000000000000e+000  0.0000000000000000e+000  0.0000000000000000e+000  0.0000000000000000e+000 -2.4736806908729128e-001  0.0000000000000000e+000 -1.3297127860899025e-001  0.0000000000000000e+000  2.0320358458955523e-001  0.0000000000000000e+000  0.0000000000000000e+000 -1.3410112324238793e-001  0.0000000000000000e+000  0.0000000000000000e+000  0.0000000000000000e+000  2.6187853387904791e-001  0.0000000000000000e+000  3.4904382782304877e-001  0.0000000000000000e+000  3.4787141666825644e-002  0.0000000000000000e+000  0.0000000000000000e+000  0.0000000000000000e+000  0.0000000000000000e+000  0.0000000000000000e+000  0.0000000000000000e+000 -3.0422178005113126e-001  0.0000000000000000e+000  0.0000000000000000e+000  6.5817998896132032e-002  0.0000000000000000e+000 -1.1253735305953391e-001  2.5567203810550193e-003
  0.0000000000000000e+000  0.0000000000000000e+000  0.0000000000000000e+000 -3.5587769991554871e-002  0.0000000000000000e+000  0.0000000000000000e+000 -2.2535523858604156e-001 -1.1964682151586671e-002 -4.4405686046652310e-001 -3.2853791995212123e-001  0.0000000000000000e+000  0.0000000000000000e+000  0.0000000000000000e+000  0.0000000000000000e+000  0.0000000000000000e+000 -2.2460563239036924e-001  0.0000000000000000e+000  0.0000000000000000e+000  5.4885560720830162e-001  7.1377018672350423e-001  0.0000000000000000e+000  0.0000000000000000e+000  2.7178244440239163e-001  0.0000000000000000e+000  2.6251726596720243e-001  0.0000000000000000e+000  0.0000000000000000e+000  3.6253619780588477e-002  0.0000000000000000e+000  0.0000000000000000e+000  8.3681722738361358e-002  0.0000000000000000e+000  0.0000000000000000e+000  0.0000000000000000e+000  0.0000000000000000e+000 -2.3813065234852232e-001  0.0000000000000000e+000  2.5490846520270188e-001  0.0000000000000000e+000  0.0000000000000000e+000  0.0000000000000000e+000  2.3846278189757053e-001  0.0000000000000000e+000  0.0000000000000000e+000  0.0000000000000000e+000  0.0000000000000000e+000  0.0000000000000000e+000  0.0000000000000000e+000  0.0000000000000000e+000  0.0000000000000000e+000
  0.0000000000000000e+000  0.0000000000000000e+000  0.0000000000000000e+000 -2.6023225690319829e-001  0.0000000000000000e+000  0.0000000000000000e+000 -2.2219551961669387e-002  5.0090892853500013e-001  9.0635034162592831e-002  5.4347641511505829e-001  0.0000000000000000e+000  0.0000000000000000e+000  0.0000000000000000e+000  0.0000000000000000e+000  0.0000000000000000e+000  5.4967976223092085e-001  0.0000000000000000e+000  0.0000000000000000e+000  2.9440187210327362e-001  6.9258750105676792e-001  0.0000000000000000e+000  0.0000000000000000e+000 -9.1528777753355495e-002  0.0000000000000000e+000  6.0207857202374135e-002  0.0000000000000000e+000  0.0000000000000000e+000  1.1266265797732700e-001  0.0000000000000000e+000  0.0000000000000000e+000  1.6825685753936079e-001  0.0000000000000000e+000  0.0000000000000000e+000  0.0000000000000000e+000  0.0000000000000000e+000 -2.3998761537235297e-001  0.0000000000000000e+000 -3.0598819584485654e-002  0.0000000000000000e+000  0.0000000000000000e+000  0.0000000000000000e+000 -5.6709448525255646e-001  0.0000000000000000e+000  0.0000000000000000e+000  0.0000000000000000e+000  0.0000000000000000e+000  0.0000000000000000e+000  0.0000000000000000e+000  0.0000000000000000e+000  0.0000000000000000e+000
  0.0000000000000000e+000  0.0000000000000000e+000  0.0000000000000000e+000  2.3377810662996784e-001  0.0000000000000000e+000  0.0000000000000000e+000 -1.6062112320242311e-001 -4.9427699382564733e-001 -4.7106874429439105e-001  3.6013978776807137e-001  0.0000000000000000e+000  0.0000000000000000e+000  0.0000000000000000e+000  0.0000000000000000e+000  0.0000000000000000e+000 -5.0132298955989085e-004  0.0000000000000000e+000  0.0000000000000000e+000  1.0408669023565437e-001  8.8038747251500696e-002  0.0000000000000000e+000  0.0000000000000000e+000 -1.9456651904176109e-001  0.0000000000000000e+000  8.8058063458773539e-002  0.0000000000000000e+000  0.0000000000000000e+000 -5.5866478293829791e-001  0.0000000000000000e+000  0.0000000000000000e+000 -4.7454601132741414e-001  0.0000000000000000e+000  0.0000000000000000e+000  0.0000000000000000e+000  0.0000000000000000e+000 -3.1890012222749753e-001  0.0000000000000000e+000 -6.1808636868157429e-001  0.0000000000000000e+000  0.0000000000000000e+000  0.0000000000000000e+000 -3.0949968896099966e-001  0.0000000000000000e+000  0.0000000000000000e+000  0.0000000000000000e+000  0.0000000000000000e+000  0.0000000000000000e+000  0.0000000000000000e+000  0.0000000000000000e+000  0.0000000000000000e+000
  0.0000000000000000e+000  0.0000000000000000e+000  0.0000000000000000e+000  1.2459328735853092e-002  0.0000000000000000e+000  0.0000000000000000e+000 -2.9708761456820609e-001 -3.0300529703878049e-001  2.9819242752277553e-001 -6.5576401977346696e-002  0.0000000000000000e+000  0.0000000000000000e+000  0.0000000000000000e+000  0.0000000000000000e+000  0.0000000000000000e+000  1.8639144145954545e-001  0.0000000000000000e+000  0.0000000000000000e+000  1.1639082920455231e-001 -1.7305235209330697e-001  0.0000000000000000e+000  0.0000000000000000e+000  6.8726303495645635e-001  0.0000000000000000e+000  9.5177881752350035e-001  0.0000000000000000e+000  0.0000000000000000e+000  5.3153436930754028e-001  0.0000000000000000e+000  0.0000000000000000e+000 -1.9508850829413313e-001  0.0000000000000000e+000  0.0000000000000000e+000  0.0000000000000000e+000  0.0000000000000000e+000  2.8312735536633055e-001  0.0000000000000000e+000 -2.4086139503128123e-001  0.0000000000000000e+000  0.0000000000000000e+000  0.0000000000000000e+000 -3.1688659546083703e-001  0.0000000000000000e+000  0.0000000000000000e+000  0.0000000000000000e+000  0.0000000000000000e+000  0.0000000000000000e+000  0.0000000000000000e+000  0.0000000000000000e+000  0.0000000000000000e+000
  0.0000000000000000e+000  0.0000000000000000e+000  2.5030736832856770e-001  0.0000000000000000e+000  0.0000000000000000e+000 -5.4237328663630756e-002  0.0000000000000000e+000  0.0000000000000000e+000  0.0000000000000000e+000  0.0000000000000000e+000  3.8575117232601003e-001  0.0000000000000000e+000  0.0000000000000000e+000  0.0000000000000000e+000  0.0000000000000000e+000  0.0000000000000000e+000  3.2883574069540172e-001  0.0000000000000000e+000  0.0000000000000000e+000  0.0000000000000000e+000  0.0000000000000000e+000 -4.4710508208222803e-002  0.0000000000000000e+000 -1.0043070989742173e-001  0.0000000000000000e+000  3.7565635997861618e-001  0.0000000000000000e+000  0.0000000000000000e+000 -3.0320948871053216e-002  0.0000000000000000e+000  0.0000000000000000e+000  0.0000000000000000e+000 -4.4750517427618164e-001  0.0000000000000000e+000  1.7790711229490999e-001  0.0000000000000000e+000  2.0158336878530037e-001  0.0000000000000000e+000  0.0000000000000000e+000  0.0000000000000000e+000  0.0000000000000000e+000  0.0000000000000000e+000  0.0000000000000000e+000  3.7019971219850917e-001  0.0000000000000000e+000  0.0000000000000000e+000 -2.4594555001620805e-001  0.0000000000000000e+000 -1.8177553906610347e-001 -1.4219051021573342e-001
 -1.2345425827752083e+000  0.0000000000000000e+000  0.0000000000000000e+000  0.0000000000000000e+000  0.0000000000000000e+000  0.0000000000000000e+000  0.0000000000000000e+000  0.0000000000000000e+000  0.0000000000000000e+000  0.0000000000000000e+000  0.0000000000000000e+000 -5.8526109947297611e-001  4.5445627896683699e-001  7.2618487990958464e-002  1.4955025586209938e-001  0.0000000000000000e+000  0.0000000000000000e+000  0.0000000000000000e+000  0.0000000000000000e+000  0.0000000000000000e+000 -4.1693250796071124e-001  0.0000000000000000e+000  0.0000000000000000e+000  0.0000000000000000e+000  0.0000000000000000e+000  0.0000000000000000e+000 -3.2655898594369859e-001  0.0000000000000000e+000  0.0000000000000000e+000  0.0000000000000000e+000  0.0000000000000000e+000  0.0000000000000000e+000  0.0000000000000000e+000  6.0922400078959972e-002  0.0000000000000000e+000  0.0000000000000000e+000  0.0000000000000000e+000  0.0000000000000000e+000 -9.1342626294489859e-002  0.0000000000000000e+000  0.0000000000000000e+000  0.0000000000000000e+000  0.0000000000000000e+000  0.0000000000000000e+000  0.0000000000000000e+000 -4.8441277487116474e-001  0.0000000000000000e+000  0.0000000000000000e+000  0.0000000000000000e+000  0.0000000000000000e+000
  3.5542353163219875e-001  0.0000000000000000e+000  0.0000000000000000e+000  0.0000000000000000e+000  0.0000000000000000e+000  0.0000000000000000e+000  0.0000000000000000e+000  0.0000000000000000e+000  0.0000000000000000e+000  0.0000000000000000e+000  0.0000000000000000e+000 -1.7762205722560925e-001  6.9632114775619525e-001  5.5870813469797409e-001  6.6720269626525563e-001  0.0000000000000000e+000  0.0000000000000000e+000  0.0000000000000000e+000  0.0000000000000000e+000  0.0000000000000000e+000  6.2210990053555093e-001  0.0000000000000000e+000  0.0000000000000000e+000  0.0000000000000000e+000  0.0000000000000000e+000  0.0000000000000000e+000 -3.2888052348538185e-002  0.0000000000000000e+000  0.0000000000000000e+000  0.0000000000000000e+000  0.0000000000000000e+000  0.0000000000000000e+000  0.0000000000000000e+000 -4.7094609001936953e-002  0.0000000000000000e+000  0.0000000000000000e+000  0.0000000000000000e+000  0.0000000000000000e+000 -1.3778453980255806e-001  0.0000000000000000e+000  0.0000000000000000e+000  0.0000000000000000e+000  0.0000000000000000e+000  0.0000000000000000e+000  0.0000000000000000e+000 -8.5249811978723289e-001  0.0000000000000000e+000  0.0000000000000000e+000  0.0000000000000000e+000  0.0000000000000000e+000
  3.4324745834687831e-001  0.0000000000000000e+000  0.0000000000000000e+000  0.0000000000000000e+000  0.0000000000000000e+000  0.0000000000000000e+000  0.0000000000000000e+000  0.0000000000000000e+000  0.0000000000000000e+000  0.0000000000000000e+000  0.0000000000000000e+000 -1.7471636708784186e-001  4.1178916675981753e-001 -2.9064893110741258e-001 -7.1490672543387024e-001  0.0000000000000000e+000  0.0000000000000000e+000  0.0000000000000000e+000  0.0000000000000000e+000  0.0000000000000000e+000 -2.4580959148751033e-001  0.0000000000000000e+000  0.0000000000000000e+000  0.0000000000000000e+000  0.0000000000000000e+000  0.0000000000000000e+000  6.5486135215386010e-001  0.0000000000000000e+000  0.0000000000000000e+000  0.0000000000000000e+000  0.0000000000000000e+000  0.0000000000000000e+000  0.0000000000000000e+000  3.3356165347822070e-001  0.0000000000000000e+000  0.0000000000000000e+000  0.0000000000000000e+000  0.0000000000000000e+000  1.4316516613727842e-001  0.0000000000000000e+000  0.0000000000000000e+000  0.0000000000000000e+000  0.0000000000000000e+000  0.0000000000000000e+000  0.0000000000000000e+000 -6.8714511265515343e-001  0.0000000000000000e+000  0.0000000000000000e+000  0.0000000000000000e+000  0.0000000000000000e+000
  6.3457659439790237e-001  0.0000000000000000e+000  0.0000000000000000e+000  0.0000000000000000e+000  0.0000000000000000e+000  0.0000000000000000e+000  0.0000000000000000e+000  0.0000000000000000e+000  0.0000000000000000e+000  0.0000000000000000e+000  0.0000000000000000e+000 -6.2808411509148718e-002 -3.6506064285073542e-001  3.2498644097932539e-001  4.8612835763815726e-001  0.0000000000000000e+000  0.0000000000000000e+000  0.0000000000000000e+000  0.0000000000000000e+000  0.0000000000000000e+000 -6.0972449964852093e-001  0.0000000000000000e+000  0.0000000000000000e+000  0.0000000000000000e+000  0.0000000000000000e+000  0.0000000000000000e+000 -3.6985279900793250e-001  0.0000000000000000e+000  0.0000000000000000e+000  0.0000000000000000e+000  0.0000000000000000e+000  0.0000000000000000e+000  0.0000000000000000e+000  6.5412664561208544e-001  0.0000000000000000e+000  0.0000000000000000e+000  0.0000000000000000e+000  0.0000000000000000e+000 -5.3765530516454918e-001  0.0000000000000000e+000  0.0000000000000000e+000  0.0000000000000000e+000  0.0000000000000000e+000  0.0000000000000000e+000  0.0000000000000000e+000 -4.6858864166354969e-001  0.0000000000000000e+000  0.0000000000000000e+000  0.0000000000000000e+000  0.0000000000000000e+000
  0.0000000000000000e+000  0.0000000000000000e+000  0.0000000000000000e+000 -9.8333731741238356e-002  0.0000000000000000e+000  0.0000000000000000e+000  4.6828323853540249e-001  1.7193073536511255e-003 -3.2644254895787950e-001 -4.9445658339702242e-002  0.0000000000000000e+000  0.0000000000000000e+000  0.0000000000000000e+000  0.0000000000000000e+000  0.0000000000000000e+000  2.3202287458384088e-001  0.0000000000000000e+000  0.0000000000000000e+000 -8.7612024836895647e-002  6.5556693912517616e-002  0.0000000000000000e+000  0.0000000000000000e+000  8.3899230263074442e-002  0.0000000000000000e+000  7.5750950130858696e-002  0.0000000000000000e+000  0.0000000000000000e+000 -4.6443590966458798e-001  0.0000000000000000e+000  0.0000000000000000e+000 -2.8242710709644464e-001  0.0000000000000000e+000  0.0000000000000000e+000  0.0000000000000000e+000  0.0000000000000000e+000  9.6835045454669977e-001  0.0000000000000000e+000  4.2269253493392822e-001  0.0000000000000000e+000  0.0000000000000000e+000  0.0000000000000000e+000 -1.3694996539874463e-001  0.0000000000000000e+000  0.0000000000000000e+000  0.0000000000000000e+000  0.0000000000000000e+000  0.0000000000000000e+000  0.0000000000000000e+000  0.0000000000000000e+000  0.0000000000000000e+000
  0.0000000000000000e+000  0.0000000000000000e+000 -1.0515905302435770e-001  0.0000000000000000e+000  0.0000000000000000e+000 -8.1351546486955625e-002  0.0000000000000000e+000  0.0000000000000000e+000  0.0000000000000000e+000  0.0000000000000000e+000 -4.9742749738006992e-001  0.0000000000000000e+000  0.0000000000000000e+000  0.0000000000000000e+000  0.0000000000000000e+000  0.0000000000000000e+000 -4.3061181539827742e-001  0.0000000000000000e+000  0.0000000000000000e+000  0.0000000000000000e+000  0.0000000000000000e+000 -2.7049415741802074e-001  0.0000000000000000e+000  1.8302101512342725e-001  0.0000000000000000e+000  3.2643899626812223e-001  0.0000000000000000e+000  0.0000000000000000e+000 -2.7013467803654478e-001  0.0000000000000000e+000  0.0000000000000000e+000  0.0000000000000000e+000 -9.0055155752829144e-002  0.0000000000000000e+000  2.0153991663961968e-001  0.0000000000000000e+000 -1.1375666144726032e-001  0.0000000000000000e+000  0.0000000000000000e+000  0.0000000000000000e+000  0.0000000000000000e+000  0.0000000000000000e+000  0.0000000000000000e+000  3.1529177463016206e-001  0.0000000000000000e+000  0.0000000000000000e+000 -2.1985359688325107e-001  0.0000000000000000e+000 -1.6516176542413993e-001  1.6300963754915282e-001
  0.0000000000000000e+000  8.2276071010008944e-002  0.0000000000000000e+000  0.0000000000000000e+000 -2.3650883841686363e-001  0.0000000000000000e+000  0.0000000000000000e+000  0.0000000000000000e+000  0.0000000000000000e+000  0.0000000000000000e+000  0.0000000000000000e+000  0.0000000000000000e+000  0.0000000000000000e+000  0.0000000000000000e+000  0.0000000000000000e+000  0.0000000000000000e+000  0.0000000000000000e+000 -4.0217099181408139e-001  0.0000000000000000e+000  0.0000000000000000e+000  0.0000000000000000e+000  0.0000000000000000e+000  0.0000000000000000e+000  0.0000000000000000e+000  0.0000000000000000e+000  0.0000000000000000e+000  0.0000000000000000e+000  0.0000000000000000e+000  0.0000000000000000e+000  1.9566388274184446e-001  0.0000000000000000e+000 -3.9079758561779410e-001  0.0000000000000000e+000  0.0000000000000000e+000  0.0000000000000000e+000  0.0000000000000000e+000  0.0000000000000000e+000  0.0000000000000000e+000  0.0000000000000000e+000 -4.8031339126460593e-001  1.9088416323750937e-001  0.0000000000000000e+000 -3.7722131361874517e-001  0.0000000000000000e+000  2.8390474696735424e-001  0.0000000000000000e+000  0.0000000000000000e+000 -3.0742488594287409e-001  0.0000000000000000e+000  0.0000000000000000e+000
  0.0000000000000000e+000  0.0000000000000000e+000  0.0000000000000000e+000  1.2505229219399050e-001  0.0000000000000000e+000  0.0000000000000000e+000 -5.7214558220949396e-001  4.6288416651562206e-002 -9.0052298583137194e-002 -3.9153347581071585e-001  0.0000000000000000e+000  0.0000000000000000e+000  0.0000000000000000e+000  0.0000000000000000e+000  0.0000000000000000e+000  6.1896317403733314e-001  0.0000000000000000e+000  0.0000000000000000e+000 -4.8033781104842249e-001 -1.5011348604593938e-001  0.0000000000000000e+000  0.0000000000000000e+000  2.4562957241185024e-001  0.0000000000000000e+000 -1.7645997168290117e-001  0.0000000000000000e+000  0.0000000000000000e+000  1.7368393561219725e-001  0.0000000000000000e+000  0.0000000000000000e+000 -3.4084278623770531e-001  0.0000000000000000e+000  0.0000000000000000e+000  0.0000000000000000e+000  0.0000000000000000e+000 -7.2211664254824259e-001  0.0000000000000000e+000  6.8685949350818232e-001  0.0000000000000000e+000  0.0000000000000000e+000  0.0000000000000000e+000 -1.6437332126332460e-001  0.0000000000000000e+000  0.0000000000000000e+000  0.0000000000000000e+000  0.0000000000000000e+000  0.0000000000000000e+000  0.0000000000000000e+000  0.0000000000000000e+000  0.0000000000000000e+000
  0.0000000000000000e+000  0.0000000000000000e+000  0.0000000000000000e+000 -4.6810526949230813e-001  0.0000000000000000e+000  0.0000000000000000e+000 -3.5885465028682573e-001  7.0368078863968786e-002  6.3358976321734006e-001  3.0751109436551177e-001  0.0000000000000000e+000  0.0000000000000000e+000  0.0000000000000000e+000  0.0000000000000000e+000  0.0000000000000000e+000 -4.2738552588841017e-001  0.0000000000000000e+000  0.0000000000000000e+000  9.1227008832214795e-002 -4.5442981960786732e-001  0.0000000000000000e+000  0.0000000000000000e+000  3.6853023245157684e-002  0.0000000000000000e+000  6.8921196546921237e-001  0.0000000000000000e+000  0.0000000000000000e+000 -6.3788502206949860e-001  0.0000000000000000e+000  0.0000000000000000e+000 -5.1447825854047968e-001  0.0000000000000000e+000  0.0000000000000000e+000  0.0000000000000000e+000  0.0000000000000000e+000 -9.5245897744947183e-002  0.0000000000000000e+000  6.3711247586124942e-001  0.0000000000000000e+000  0.0000000000000000e+000  0.0000000000000000e+000  5.4826493935335133e-002  0.0000000000000000e+000  0.0000000000000000e+000  0.0000000000000000e+000  0.0000000000000000e+000  0.0000000000000000e+000  0.0000000000000000e+000  0.0000000000000000e+000  0.0000000000000000e+000
  2.8427365418962020e-001  0.0000000000000000e+000  0.0000000000000000e+000  0.0000000000000000e+000  0.0000000000000000e+000  0.0000000000000000e+000  0.0000000000000000e+000  0.0000000000000000e+000  0.0000000000000000e+000  0.0000000000000000e+000  0.0000000000000000e+000  1.2543671495857950e-001  1.2677794028378153e-001  8.4978160011680548e-001 -6.0576312733379600e-001  0.0000000000000000e+000  0.0000000000000000e+000  0.0000000000000000e+000  0.0000000000000000e+000  0.0000000000000000e+000  1.0465304829800311e-001  0.0000000000000000e+000  0.0000000000000000e+000  0.0000000000000000e+000  0.0000000000000000e+000  0.0000000000000000e+000 -3.0546556556295695e-001  0.0000000000000000e+000  0.0000000000000000e+000  0.0000000000000000e+000  0.0000000000000000e+000  0.0000000000000000e+000  0.0000000000000000e+000  2.7528829558548995e-001  0.0000000000000000e+000  0.0000000000000000e+000  0.0000000000000000e+000  0.0000000000000000e+000  2.4139974441362877e-001  0.0000000000000000e+000  0.0000000000000000e+000  0.0000000000000000e+000  0.0000000000000000e+000  0.0000000000000000e+000  0.0000000000000000e+000  2.2293124942663248e-001  0.0000000000000000e+000  0.0000000000000000e+000  0.0000000000000000e+000  0.0000000000000000e+000
  0.0000000000000000e+000  0.0000000000000000e+000 -2.5000622896993868e-001  0.0000000000000000e+000  0.0000000000000000e+000  2.0272517157754574e-001  0.0000000000000000e+000  0.0000000000000000e+000  0.0000000000000000e+000  0.0000000000000000e+000 -1.9341380087921564e-003  0.0000000000000000e+000  0.0000000000000000e+000  0.0000000000000000e+000  0.0000000000000000e+000  0.0000000000000000e+000  2.5846878863094208e-001  0.0000000000000000e+000  0.0000000000000000e+000  0.0000000000000000e+000  0.0000000000000000e+000 -4.4184062146186709e-001  0.0000000000000000e+000  2.4234417065294964e-001  0.0000000000000000e+000 -2.1714267365218096e-001  0.0000000000000000e+000  0.0000000000000000e+000 -2.9639628741609592e-001  0.0000000000000000e+000  0.0000000000000000e+000  0.0000000000000000e+000 -5.1670520181277282e-002  0.0000000000000000e+000 -2.5576661707104587e-001  0.0000000000000000e+000  1.3781863850835052e-001  0.0000000000000000e+000  0.0000000000000000e+000  0.0000000000000000e+000  0.0000000000000000e+000  0.0000000000000000e+000  0.0000000000000000e+000  3.9338046304724827e-001  0.0000000000000000e+000  0.0000000000000000e+000  3.8549377125376688e-001  0.0000000000000000e+000  1.0023178573623810e-001 -2.0038356599807305e-001
  0.0000000000000000e+000  0.0000000000000000e+000  0.0000000000000000e+000 -8.3795315847283869e-001  0.0000000000000000e+000  0.0000000000000000e+000 -1.9142569534222936e-001 -6.9646004081298762e-001  1.8618277274503880e-002  3.1237100921604566e-001  0.0000000000000000e+000  0.0000000000000000e+000  0.0000000000000000e+000  0.0000000000000000e+000  0.0000000000000000e+000 -8.1538767381665267e-002  0.0000000000000000e+000  0.0000000000000000e+000  3.8026994183418739e-001 -1.9959122962181969e-002  0.0000000000000000e+000  0.0000000000000000e+000 -1.9171727357340440e-001  0.0000000000000000e+000 -4.1797449261988084e-001  0.0000000000000000e+000  0.0000000000000000e+000  6.5963785857547175e-001  0.0000000000000000e+000  0.0000000000000000e+000 -4.0483337532754560e-001  0.0000000000000000e+000  0.0000000000000000e+000  0.0000000000000000e+000  0.0000000000000000e+000  4.5515612656982635e-001  0.0000000000000000e+000  2.1576021701392306e-001  0.0000000000000000e+000  0.0000000000000000e+000  0.0000000000000000e+000 -9.2416918788129715e-002  0.0000000000000000e+000  0.0000000000000000e+000  0.0000000000000000e+000  0.0000000000000000e+000  0.0000000000000000e+000  0.0000000000000000e+000  0.0000000000000000e+000  0.0000000000000000e+000
  0.0000000000000000e+000  0.0000000000000000e+000  2.2215080120744521e-001  0.0000000000000000e+000  0.0000000000000000e+000 -3.0403159321324408e-001  0.0000000000000000e+000  0.0000000000000000e+000  0.0000000000000000e+000  0.0000000000000000e+000 -9.1746286450269873e-003  0.0000000000000000e+000  0.0000000000000000e+000  0.0000000000000000e+000  0.0000000000000000e+000  0.0000000000000000e+000 -1.9546600069383402e-001  0.0000000000000000e+000  0.0000000000000000e+000  0.0000000000000000e+000  0.0000000000000000e+000 -1.3096511218003326e-001  0.0000000000000000e+000 -3.5509342019638551e-001  0.0000000000000000e+000  3.1034350210036743e-001  0.0000000000000000e+000  0.0000000000000000e+000 -2.5526815567312489e-001  0.0000000000000000e+000  0.0000000000000000e+000  0.0000000000000000e+000  5.7962388226438614e-003  0.0000000000000000e+000 -2.4188966272997997e-001  0.0000000000000000e+000 -1.3768974769429131e-002  0.0000000000000000e+000  0.0000000000000000e+000  0.0000000000000000e+000  0.0000000000000000e+000  0.0000000000000000e+000  0.0000000000000000e+000 -5.8006176372055601e-002  0.0000000000000000e+000  0.0000000000000000e+000  9.9177341801938046e-002  0.0000000000000000e+000  6.1561529743293741e-001 -2.5355022440801278e-001
  0.0000000000000000e+000  0.0000000000000000e+000  0.0000000000000000e+000  4.6406224287491549e-001  0.0000000000000000e+000  0.0000000000000000e+000  1.6492360651890398e-001  1.5734755387324750e-001  2.4972582205707924e-001 -3.3543878497683005e-001  0.0000000000000000e+000  0.0000000000000000e+000  0.0000000000000000e+000  0.0000000000000000e+000  0.0000000000000000e+000  5.6282407332281438e-002  0.0000000000000000e+000  0.0000000000000000e+000  6.6721420422681033e-001 -2.0845085691161566e-001  0.0000000000000000e+000  0.0000000000000000e+000 -3.8328270404842329e-001  0.0000000000000000e+000 -3.2502503119633286e-001  0.0000000000000000e+000  0.0000000000000000e+000  3.9416553462420989e-001  0.0000000000000000e+000  0.0000000000000000e+000 -6.9039024372519264e-001  0.0000000000000000e+000  0.0000000000000000e+000  0.0000000000000000e+000  0.0000000000000000e+000 -1.9127851533342749e-001  0.0000000000000000e+000  1.0115229078123254e-002  0.0000000000000000e+000  0.0000000000000000e+000  0.0000000000000000e+000 -3.0308338869858221e-002  0.0000000000000000e+000  0.0000000000000000e+000  0.0000000000000000e+000  0.0000000000000000e+000  0.0000000000000000e+000  0.0000000000000000e+000  0.0000000000000000e+000  0.0000000000000000e+000
  0.0000000000000000e+000  0.0000000000000000e+000  3.9003306396930332e-001  0.0000000000000000e+000  0.0000000000000000e+000  2.2595697707673368e-001  0.0000000000000000e+000  0.0000000000000000e+000  0.0000000000000000e+000  0.0000000000000000e+000 -1.6361225047991865e-001  0.0000000000000000e+000  0.0000000000000000e+000  0.0000000000000000e+000  0.0000000000000000e+000  0.0000000000000000e+000  7.3919202505644099e-002  0.0000000000000000e+000  0.0000000000000000e+000  0.0000000000000000e+000  0.0000000000000000e+000 -2.7588877586251609e-001  0.0000000000000000e+000  4.3492315513370697e-002  0.0000000000000000e+000  4.4568126034734168e-001  0.0000000000000000e+000  0.0000000000000000e+000  4.1826932345933254e-001  0.0000000000000000e+000  0.0000000000000000e+000  0.0000000000000000e+000  1.9722607220342536e-001  0.0000000000000000e+000  2.8134826667724405e-002  0.0000000000000000e+000 -4.5570769074831000e-002  0.0000000000000000e+000  0.0000000000000000e+000  0.0000000000000000e+000  0.0000000000000000e+000  0.0000000000000000e+000  0.0000000000000000e+000 -6.3867232856765363e-002  0.0000000000000000e+000  0.0000000000000000e+000  4.9017975435275379e-001  0.0000000000000000e+000 -1.6314644644166454e-001  1.6095358591647430e-002
 -5.3533638558152252e-001  0.0000000000000000e+000  0.0000000000000000e+000  0.0000000000000000e+000  0.0000000000000000e+000  0.0000000000000000e+000  0.0000000000000000e+000  0.0000000000000000e+000  0.0000000000000000e+000  0.0000000000000000e+000  0.0000000000000000e+000  2.0847768332956784e-001  6.0725357473891273e-001  1.8091376453366137e-001 -2.1904622679525593e-001  0.0000000000000000e+000  0.0000000000000000e+000  0.0000000000000000e+000  0.0000000000000000e+000  0.0000000000000000e+000  6.0665999882921984e-002  0.0000000000000000e+000  0.0000000000000000e+000  0.0000000000000000e+000  0.0000000000000000e+000  0.0000000000000000e+000  5.8691912016821624e-001  0.0000000000000000e+000  0.0000000000000000e+000  0.0000000000000000e+000  0.0000000000000000e+000  0.0000000000000000e+000  0.0000000000000000e+000  3.6231006293624335e-001  0.0000000000000000e+000  0.0000000000000000e+000  0.0000000000000000e+000  0.0000000000000000e+000 -9.5494331466248328e-001  0.0000000000000000e+000  0.0000000000000000e+000  0.0000000000000000e+000  0.0000000000000000e+000  0.0000000000000000e+000  0.0000000000000000e+000 -1.0110431528911784e-001  0.0000000000000000e+000  0.0000000000000000e+000  0.0000000000000000e+000  0.0000000000000000e+000
  0.0000000000000000e+000  0.0000000000000000e+000  0.0000000000000000e+000  1.6688458279735502e-001  0.0000000000000000e+000  0.0000000000000000e+000  4.7769984966305662e-002 -2.0726765214300100e-001 -1.0247919418312458e-001  1.5220722289398222e-001  0.0000000000000000e+000  0.0000000000000000e+000  0.0000000000000000e+000  0.0000000000000000e+000  0.0000000000000000e+000 -1.9045375134389647e-001  0.0000000000000000e+000  0.0000000000000000e+000  5.1772265830831776e-001 -4.6422860819999590e-001  0.0000000000000000e+000  0.0000000000000000e+000  1.2705704770565318e-001  0.0000000000000000e+000 -2.5021314480298840e-001  0.0000000000000000e+000  0.0000000000000000e+000  2.1211651650309848e-001  0.0000000000000000e+000  0.0000000000000000e+000  4.3025004440942288e-001  0.0000000000000000e+000  0.0000000000000000e+000  0.0000000000000000e+000  0.0000000000000000e+000 -3.1821025071445380e-001  0.0000000000000000e+000  7.4301868727502296e-001  0.0000000000000000e+000  0.0000000000000000e+000  0.0000000000000000e+000 -8.1569443415725129e-001  0.0000000000000000e+000  0.0000000000000000e+000  0.0000000000000000e+000  0.0000000000000000e+000  0.0000000000000000e+000  0.0000000000000000e+000  0.0000000000000000e+000  0.0000000000000000e+000
  0.0000000000000000e+000  0.0000000000000000e+000  3.9752331720717887e-001  0.0000000000000000e+000  0.0000000000000000e+000  8.5423288123984229e-003  0.0000000000000000e+000  0.0000000000000000e+000  0.0000000000000000e+000  0.0000000000000000e+000 -5.0956451170893785e-002  0.0000000000000000e+000  0.0000000000000000e+000  0.0000000000000000e+000  0.0000000000000000e+000  0.0000000000000000e+000  2.8603438700450962e-001  0.0000000000000000e+000  0.0000000000000000e+000  0.0000000000000000e+000  0.0000000000000000e+000  9.3442643554645488e-002  0.0000000000000000e+000  3.0962117992051114e-001  0.0000000000000000e+000  5.4135389467061826e-002  0.0000000000000000e+000  0.0000000000000000e+000 -5.6053944397514799e-001  0.0000000000000000e+000  0.0000000000000000e+000  0.0000000000000000e+000 -1.2946704382577906e-001  0.0000000000000000e+000 -1.6040913011365671e-001  0.0000000000000000e+000 -7.3667979538763667e-002  0.0000000000000000e+000  0.0000000000000000e+000  0.0000000000000000e+000  0.0000000000000000e+000  0.0000000000000000e+000  0.0000000000000000e+000 -3.4851659795928897e-001  0.0000000000000000e+000  0.0000000000000000e+000  5.3050587779106310e-002  0.0000000000000000e+000 -4.9971260565650488e-002  4.0132656606065853e-001
  0.0000000000000000e+000  3.3759928962922697e-001  0.0000000000000000e+000  0.0000000000000000e+000 -3.8728402005943147e-001  0.0000000000000000e+000  0.0000000000000000e+000  0.0000000000000000e+000  0.0000000000000000e+000  0.0000000000000000e+000  0.0000000000000000e+000  0.0000000000000000e+000  0.0000000000000000e+000  0.0000000000000000e+000  0.0000000000000000e+000  0.0000000000000000e+000  0.0000000000000000e+000 -9.8244527776887053e-002  0.0000000000000000e+000  0.0000000000000000e+000  0.0000000000000000e+000  0.0000000000000000e+000  0.0000000000000000e+000  0.0000000000000000e+000  0.0000000000000000e+000  0.0000000000000000e+000  0.0000000000000000e+000  0.0000000000000000e+000  0.0000000000000000e+000 -2.6615601934251443e-001  0.0000000000000000e+000  2.8210344519146296e-001  0.0000000000000000e+000  0.0000000000000000e+000  0.0000000000000000e+000  0.0000000000000000e+000  0.0000000000000000e+000  0.0000000000000000e+000  0.0000000000000000e+000 -5.2062638229167801e-001  1.2405918333802241e-001  0.0000000000000000e+000  4.9002435822600221e-001  0.0000000000000000e+000 -2.0298617977030917e-001  0.0000000000000000e+000  0.0000000000000000e+000  9.0524405814294023e-002  0.0000000000000000e+000  0.0000000000000000e+000
  0.0000000000000000e+000  0.0000000000000000e+000  0.0000000000000000e+000 -3.5955148929455436e-002  0.0000000000000000e+000  0.0000000000000000e+000 -4.0512183705041943e-001  2.7980648087807464e-001  5.3000286797670582e-001  1.5371510554291454e-001  0.0000000000000000e+000  0.0000000000000000e+000  0.0000000000000000e+000  0.0000000000000000e+000  0.0000000000000000e+000 -4.5036891460328166e-001  0.0000000000000000e+000  0.0000000000000000e+000  5.5225871050035680e-002  8.9520473374315845e-002  0.0000000000000000e+000  0.0000000000000000e+000  6.0777931585505374e-001  0.0000000000000000e+000 -7.2690869625026766e-001  0.0000000000000000e+000  0.0000000000000000e+000 -1.9751324072848978e-001  0.0000000000000000e+000  0.0000000000000000e+000  1.8106392560797432e-001  0.0000000000000000e+000  0.0000000000000000e+000  0.0000000000000000e+000  0.0000000000000000e+000  2.3960856480452511e-001  0.0000000000000000e+000 -3.0427038002400442e-001  0.0000000000000000e+000  0.0000000000000000e+000  0.0000000000000000e+000 -2.9261309703282273e-001  0.0000000000000000e+000  0.0000000000000000e+000  0.0000000000000000e+000  0.0000000000000000e+000  0.0000000000000000e+000  0.0000000000000000e+000  0.0000000000000000e+000  0.0000000000000000e+000
  0.0000000000000000e+000  1.6919380272741277e-001  0.0000000000000000e+000  0.0000000000000000e+000  2.8809966420709449e-001  0.0000000000000000e+000  0.0000000000000000e+000  0.0000000000000000e+000  0.0000000000000000e+000  0.0000000000000000e+000  0.0000000000000000e+000  0.0000000000000000e+000  0.0000000000000000e+000  0.0000000000000000e+000  0.0000000000000000e+000  0.0000000000000000e+000  0.0000000000000000e+000  1.5968340031687403e-001  0.0000000000000000e+000  0.0000000000000000e+000  0.0000000000000000e+000  0.0000000000000000e+000  0.0000000000000000e+000  0.0000000000000000e+000  0.0000000000000000e+000  0.0000000000000000e+000  0.0000000000000000e+000  0.0000000000000000e+000  0.0000000000000000e+000 -8.0898678578494823e-002  0.0000000000000000e+000  3.8088962023206052e-001  0.0000000000000000e+000  0.0000000000000000e+000  0.0000000000000000e+000  0.0000000000000000e+000  0.0000000000000000e+000  0.0000000000000000e+000  0.0000000000000000e+000 -3.6223136917989252e-001 -4.2926985735663470e-001  0.0000000000000000e+000 -4.5399477078369976e-001  0.0000000000000000e+000 -2.8591123370684768e-001  0.0000000000000000e+000  0.0000000000000000e+000 -3.2849823828709723e-001  0.0000000000000000e+000  0.0000000000000000e+000
  0.0000000000000000e+000  0.0000000000000000e+000 -1.9762688547341645e-001  0.0000000000000000e+000  0.0000000000000000e+000  5.0822617955457738e-001  0.0000000000000000e+000  0.0000000000000000e+000  0.0000000000000000e+000  0.0000000000000000e+000  1.6910338206147613e-001  0.0000000000000000e+000  0.0000000000000000e+000  0.0000000000000000e+000  0.0000000000000000e+000  0.0000000000000000e+000 -3.0249210746355271e-001  0.0000000000000000e+000  0.0000000000000000e+000  0.0000000000000000e+000  0.0000000000000000e+000  1.2547358126280023e-001  0.0000000000000000e+000 -3.0289448512502126e-001  0.0000000000000000e+000  2.0753919754467304e-001  0.0000000000000000e+000  0.0000000000000000e+000 -4.0209647255063874e-001  0.0000000000000000e+000  0.0000000000000000e+000  0.0000000000000000e+000  1.3694735810088498e-002  0.0000000000000000e+000  1.0539639347245311e-001  0.0000000000000000e+000  2.7479415269416047e-001  0.0000000000000000e+000  0.0000000000000000e+000  0.0000000000000000e+000  0.0000000000000000e+000  0.0000000000000000e+000  0.0000000000000000e+000 -2.5689745696166610e-001  0.0000000000000000e+000  0.0000000000000000e+000  1.7718813761733734e-001  0.0000000000000000e+000 -2.5541512860800775e-001 -1.4447475853421371e-001
  2.9676167892741545e-001  0.0000000000000000e+000  0.0000000000000000e+000  0.0000000000000000e+000  0.0000000000000000e+000  0.0000000000000000e+000  0.0000000000000000e+000  0.0000000000000000e+000  0.0000000000000000e+000  0.0000000000000000e+000  0.0000000000000000e+000 -3.0539407910762711e-001 -4.2200403238142875e-001 -3.9262583977733800e-001 -3.4657692648032989e-001  0.0000000000000000e+000  0.0000000000000000e+000  0.0000000000000000e+000  0.0000000000000000e+000  0.0000000000000000e+000  8.4638965080475004e-001  0.0000000000000000e+000  0.0000000000000000e+000  0.0000000000000000e+000  0.0000000000000000e+000  0.0000000000000000e+000 -5.6983837678616933e-001  0.0000000000000000e+000  0.0000000000000000e+000  0.0000000000000000e+000  0.0000000000000000e+000  0.0000000000000000e+000  0.0000000000000000e+000  2.5830014190391903e-001  0.0000000000000000e+000  0.0000000000000000e+000  0.0000000000000000e+000  0.0000000000000000e+000 -1.0563088099318541e-001  0.0000000000000000e+000  0.0000000000000000e+000  0.0000000000000000e+000  0.0000000000000000e+000  0.0000000000000000e+000  0.0000000000000000e+000 -1.7961442287020490e-001  0.0000000000000000e+000  0.0000000000000000e+000  0.0000000000000000e+000  0.0000000000000000e+000
  0.0000000000000000e+000  0.0000000000000000e+000  1.6890281768024834e-001  0.0000000000000000e+000  0.0000000000000000e+000 -3.4927617166476627e-001  0.0000000000000000e+000  0.0000000000000000e+000  0.0000000000000000e+000  0.0000000000000000e+000  4.9119736916045265e-002  0.0000000000000000e+000  0.0000000000000000e+000  0.0000000000000000e+000  0.0000000000000000e+000  0.0000000000000000e+000 -1.3169840501598828e-001  0.0000000000000000e+000  0.0000000000000000e+000  0.0000000000000000e+000  0.0000000000000000e+000  1.8911097962681095e-001  0.0000000000000000e+000 -3.5154652555434307e-001  0.0000000000000000e+000 -2.6066029693376236e-001  0.0000000000000000e+000  0.0000000000000000e+000 -1.3888968931632667e-001  0.0000000000000000e+000  0.0000000000000000e+000  0.0000000000000000e+000  3.4866573573424389e-002  0.0000000000000000e+000  1.7038935065713132e-001  0.0000000000000000e+000  5.2900145179189159e-002  0.0000000000000000e+000  0.0000000000000000e+000  0.0000000000000000e+000  0.0000000000000000e+000  0.0000000000000000e+000  0.0000000000000000e+000  3.7576893927138599e-001  0.0000000000000000e+000  0.0000000000000000e+000  5.0689291053943564e-001  0.0000000000000000e+000 -2.0521350925824244e-001  3.3141632461186937e-001
  0.0000000000000000e+000  0.0000000000000000e+000  0.0000000000000000e+000 -6.9114901086752578e-001  0.0000000000000000e+000  0.0000000000000000e+000 -5.0538096924608622e-001  2.0833008170609099e-001 -4.4456570709854631e-001 -2.3624070002084147e-001  0.0000000000000000e+000  0.0000000000000000e+000  0.0000000000000000e+000  0.0000000000000000e+000  0.0000000000000000e+000  3.7668310581936759e-001  0.0000000000000000e+000  0.0000000000000000e+000  6.2488582735626952e-001 -5.1945627639347636e-001  0.0000000000000000e+000  0.0000000000000000e+000 -3.2858129877930897e-001  0.0000000000000000e+000 -4.3016360800844378e-001  0.0000000000000000e+000  0.0000000000000000e+000 -2.5387530616850879e-001  0.0000000000000000e+000  0.0000000000000000e+000  3.6195915957245711e-001  0.0000000000000000e+000  0.0000000000000000e+000  0.0000000000000000e+000  0.0000000000000000e+000  3.0135102308199957e-001  0.0000000000000000e+000 -5.2263286410189003e-001  0.0000000000000000e+000  0.0000000000000000e+000  0.0000000000000000e+000  2.1362764923258995e-001  0.0000000000000000e+000  0.0000000000000000e+000  0.0000000000000000e+000  0.0000000000000000e+000  0.0000000000000000e+000  0.0000000000000000e+000  0.0000000000000000e+000  0.0000000000000000e+000
  0.0000000000000000e+000  0.0000000000000000e+000 -5.5063064474458981e-002  0.0000000000000000e+000  0.0000000000000000e+000 -1.8816607517375955e-001  0.0000000000000000e+000  0.0000000000000000e+000  0.0000000000000000e+000  0.0000000000000000e+000  2.4325875795166726e-001  0.0000000000000000e+000  0.0000000000000000e+000  0.0000000000000000e+000  0.0000000000000000e+000  0.0000000000000000e+000 -2.4372160094186740e-001  0.0000000000000000e+000  0.0000000000000000e+000  0.0000000000000000e+000  0.0000000000000000e+000 -4.5815862193384765e-003  0.0000000000000000e+000  3.1743340310183027e-001  0.0000000000000000e+000 -5.0893503403547313e-002  0.0000000000000000e+000  0.0000000000000000e+000  2.3552277503367941e-003  0.0000000000000000e+000  0.0000000000000000e+000  0.0000000000000000e+000 -4.3346701901516987e-001  0.0000000000000000e+000  2.6814905084498619e-001  0.0000000000000000e+000 -4.4758144358467628e-001  0.0000000000000000e+000  0.0000000000000000e+000  0.0000000000000000e+000  0.0000000000000000e+000  0.0000000000000000e+000  0.0000000000000000e+000 -2.2210668271739012e-001  0.0000000000000000e+000  0.0000000000000000e+000  3.4435495041958131e-001  0.0000000000000000e+000 -5.0990386169853449e-002 -3.3010217255076868e-001
  0.0000000000000000e+000  0.0000000000000000e+000  0.0000000000000000e+000 -6.7354152153633451e-001  0.0000000000000000e+000  0.0000000000000000e+000  6.9775312236128861e-001  3.3009463022831159e-001 -3.9005571003879619e-001 -1.7588077990087700e-001  0.0000000000000000e+000  0.0000000000000000e+000  0.0000000000000000e+000  0.0000000000000000e+000  0.0000000000000000e+000 -3.8985224006294233e-001  0.0000000000000000e+000  0.0000000000000000e+000 -1.2888573941798423e-001 -2.5615287682798388e-001  0.0000000000000000e+000  0.0000000000000000e+000  5.4951446697212047e-001  0.0000000000000000e+000 -1.1548927362008583e-002  0.0000000000000000e+000  0.0000000000000000e+000  1.7791914511945284e-001  0.0000000000000000e+000  0.0000000000000000e+000 -3.9695560921469758e-001  0.0000000000000000e+000  0.0000000000000000e+000  0.0000000000000000e+000  0.0000000000000000e+000 -4.0411429023592588e-001  0.0000000000000000e+000 -3.9326131928023522e-001  0.0000000000000000e+000  0.0000000000000000e+000  0.0000000000000000e+000 -1.6513498334490198e-001  0.0000000000000000e+000  0.0000000000000000e+000  0.0000000000000000e+000  0.0000000000000000e+000  0.0000000000000000e+000  0.0000000000000000e+000  0.0000000000000000e+000  0.0000000000000000e+000
 -5.4903063245475003e-001  0.0000000000000000e+000  0.0000000000000000e+000  0.0000000000000000e+000  0.0000000000000000e+000  0.0000000000000000e+000  0.0000000000000000e+000  0.0000000000000000e+000  0.0000000000000000e+000  0.0000000000000000e+000  0.0000000000000000e+000  2.9248014686226326e-001 -2.6811565036693497e-001  7.9764337485591530e-002  1.0234630515094784e-001  0.0000000000000000e+000  0.0000000000000000e+000  0.0000000000000000e+000  0.0000000000000000e+000  0.0000000000000000e+000  2.2461318867757399e-001  0.0000000000000000e+000  0.0000000000000000e+000  0.0000000000000000e+000  0.0000000000000000e+000  0.0000000000000000e+000  5.5769892637144558e-001  0.0000000000000000e+000  0.0000000000000000e+000  0.0000000000000000e+000  0.0000000000000000e+000  0.0000000000000000e+000  0.0000000000000000e+000  7.9750169368777613e-001  0.0000000000000000e+000  0.0000000000000000e+000  0.0000000000000000e+000  0.0000000000000000e+000  2.7016979335847430e-001  0.0000000000000000e+000  0.0000000000000000e+000  0.0000000000000000e+000  0.0000000000000000e+000  0.0000000000000000e+000  0.0000000000000000e+000 -3.6367917166103408e-001  0.0000000000000000e+000  0.0000000000000000e+000  0.0000000000000000e+000  0.0000000000000000e+000
  0.0000000000000000e+000  2.3497523646441038e-001  0.0000000000000000e+000  0.0000000000000000e+000  2.6461655237769649e-001  0.0000000000000000e+000  0.0000000000000000e+000  0.0000000000000000e+000  0.0000000000000000e+000  0.0000000000000000e+000  0.0000000000000000e+000  0.0000000000000000e+000  0.0000000000000000e+000  0.0000000000000000e+000  0.0000000000000000e+000  0.0000000000000000e+000  0.0000000000000000e+000 -7.0009562073672427e-001  0.0000000000000000e+000  0.0000000000000000e+000  0.0000000000000000e+000  0.0000000000000000e+000  0.0000000000000000e+000  0.0000000000000000e+000  0.0000000000000000e+000  0.0000000000000000e+000  0.0000000000000000e+000  0.0000000000000000e+000  0.0000000000000000e+000  1.6016212847382480e-001  0.0000000000000000e+000  1.3826041440425163e-001  0.0000000000000000e+000  0.0000000000000000e+000  0.0000000000000000e+000  0.0000000000000000e+000  0.0000000000000000e+000  0.0000000000000000e+000  0.0000000000000000e+000  1.0765970488944060e-001 -4.6649355138423920e-001  0.0000000000000000e+000  1.9328472205790229e-001  0.0000000000000000e+000  1.9571235523661368e-001  0.0000000000000000e+000  0.0000000000000000e+000  1.8706639297257910e-001  0.0000000000000000e+000  0.0000000000000000e+000
  0.0000000000000000e+000  2.5565688282934829e-001  0.0000000000000000e+000  0.0000000000000000e+000 -2.5495519491803790e-002  0.0000000000000000e+000  0.0000000000000000e+000  0.0000000000000000e+000  0.0000000000000000e+000  0.0000000000000000e+000  0.0000000000000000e+000  0.0000000000000000e+000  0.0000000000000000e+000  0.0000000000000000e+000  0.0000000000000000e+000  0.0000000000000000e+000  0.0000000000000000e+000  1.2469761586585611e-001  0.0000000000000000e+000  0.0000000000000000e+000  0.0000000000000000e+000  0.0000000000000000e+000  0.0000000000000000e+000  0.0000000000000000e+000  0.0000000000000000e+000  0.0000000000000000e+000  0.0000000000000000e+000  0.0000000000000000e+000  0.0000000000000000e+000 -6.6597793518230974e-001  0.0000000000000000e+000 -1.3866051248530470e-001  0.0000000000000000e+000  0.0000000000000000e+000  0.0000000000000000e+000  0.0000000000000000e+000  0.0000000000000000e+000  0.0000000000000000e+000  0.0000000000000000e+000 -4.0008490203721769e-004 -1.3039524841478148e-001  0.0000000000000000e+000 -3.0801495849325033e-001  0.0000000000000000e+000  4.4305793297069906e-001  0.0000000000000000e+000  0.0000000000000000e+000  3.8407039194901149e-001  0.0000000000000000e+000  0.0000000000000000e+000
  0.0000000000000000e+000  0.0000000000000000e+000  0.0000000000000000e+000  3.2067933136228388e-001  0.0000000000000000e+000  0.0000000000000000e+000  6.0439012693369425e-002  2.3709117517864825e-001 -1.9175222147667131e-001  7.5192455061026864e-001  0.0000000000000000e+000  0.0000000000000000e+000  0.0000000000000000e+000  0.0000000000000000e+000  0.0000000000000000e+000  2.9302385668310343e-001  0.0000000000000000e+000  0.0000000000000000e+000  2.3297402784675120e-001 -4.5205588752250153e-001  0.0000000000000000e+000  0.0000000000000000e+000  3.2717281239969764e-001  0.0000000000000000e+000  1.3119235845679018e-002  0.0000000000000000e+000  0.0000000000000000e+000  7.9402847109428173e-002  0.0000000000000000e+000  0.0000000000000000e+000 -3.2162275563757636e-001  0.0000000000000000e+000  0.0000000000000000e+000  0.0000000000000000e+000  0.0000000000000000e+000 -9.1477602884792064e-002  0.0000000000000000e+000 -9.6742100589335175e-002  0.0000000000000000e+000  0.0000000000000000e+000  0.0000000000000000e+000  6.1414792903843141e-001  0.0000000000000000e+000  0.0000000000000000e+000  0.0000000000000000e+000  0.0000000000000000e+000  0.0000000000000000e+000  0.0000000000000000e+000  0.0000000000000000e+000  0.0000000000000000e+000
  0.0000000000000000e+000 -3.6871620633844848e-001  0.0000000000000000e+000  0.0000000000000000e+000  2.6663213032879984e-001  0.0000000000000000e+000  0.0000000000000000e+000  0.0000000000000000e+000  0.0000000000000000e+000  0.0000000000000000e+000  0.0000000000000000e+000  0.0000000000000000e+000  0.0000000000000000e+000  0.0000000000000000e+000  0.0000000000000000e+000  0.0000000000000000e+000  0.0000000000000000e+000  9.0468403782675150e-002  0.0000000000000000e+000  0.0000000000000000e+000  0.0000000000000000e+000  0.0000000000000000e+000  0.0000000000000000e+000  0.0000000000000000e+000  0.0000000000000000e+000  0.0000000000000000e+000  0.0000000000000000e+000  0.0000000000000000e+000  0.0000000000000000e+000  2.8527900391864869e-001  0.0000000000000000e+000  2.1545895235719187e-001  0.0000000000000000e+000  0.0000000000000000e+000  0.0000000000000000e+000  0.0000000000000000e+000  0.0000000000000000e+000  0.0000000000000000e+000  0.0000000000000000e+000 -4.9041761504911119e-001  1.4847565506232027e-001  0.0000000000000000e+000 -9.0203192662026921e-002  0.0000000000000000e+000  1.5847676698105295e-001  0.0000000000000000e+000  0.0000000000000000e+000  6.0096464539373318e-001  0.0000000000000000e+000  0.0000000000000000e+000
  0.0000000000000000e+000  0.0000000000000000e+000 -2.2429720407757651e-002  0.0000000000000000e+000  0.0000000000000000e+000 -4.0678392207702035e-001  0.0000000000000000e+000  0.0000000000000000e+000  0.0000000000000000e+000  0.0000000000000000e+000  6.1427787299666303e-002  0.0000000000000000e+000  0.0000000000000000e+000  0.0000000000000000e+000  0.0000000000000000e+000  0.0000000000000000e+000 -2.5398786690363612e-001  0.0000000000000000e+000  0.0000000000000000e+000  0.0000000000000000e+000  0.0000000000000000e+000 -1.9733972102761421e-001  0.0000000000000000e+000  9.6286152586293305e-002  0.0000000000000000e+000 -1.0739168293077250e-002  0.0000000000000000e+000  0.0000000000000000e+000  1.3751007435003149e-001  0.0000000000000000e+000  0.0000000000000000e+000  0.0000000000000000e+000 -1.3342764416132066e-001  0.0000000000000000e+000 -5.2531187666760704e-001  0.0000000000000000e+000  4.1220180873507217e-001  0.0000000000000000e+000  0.0000000000000000e+000  0.0000000000000000e+000  0.0000000000000000e+000  0.0000000000000000e+000  0.0000000000000000e+000 -2.2406126081701239e-001  0.0000000000000000e+000  0.0000000000000000e+000 -1.1158902735029425e-002  0.0000000000000000e+000 -4.2778477047422320e-001 -3.8840509252275009e-002
  0.0000000000000000e+000 -4.2155127030460277e-001  0.0000000000000000e+000  0.0000000000000000e+000 -6.0120918806349150e-002  0.0000000000000000e+000  0.0000000000000000e+000  0.0000000000000000e+000  0.0000000000000000e+000  0.0000000000000000e+000  0.0000000000000000e+000  0.0000000000000000e+000  0.0000000000000000e+000  0.0000000000000000e+000  0.0000000000000000e+000  0.0000000000000000e+000  0.0000000000000000e+000 -4.5499458530556830e-001  0.0000000000000000e+000  0.0000000000000000e+000  0.0000000000000000e+000  0.0000000000000000e+000  0.0000000000000000e+000  0.0000000000000000e+000  0.0000000000000000e+000  0.0000000000000000e+000  0.0000000000000000e+000  0.0000000000000000e+000  0.0000000000000000e+000 -3.8979460165726809e-001  0.0000000000000000e+000  4.9595379859748978e-001  0.0000000000000000e+000  0.0000000000000000e+000  0.0000000000000000e+000  0.0000000000000000e+000  0.0000000000000000e+000  0.0000000000000000e+000  0.0000000000000000e+000  1.7118441982644306e-001  3.3920798129169277e-001  0.0000000000000000e+000 -2.2729883154170061e-001  0.0000000000000000e+000 -5.6006902037177703e-003  0.0000000000000000e+000  0.0000000000000000e+000 -1.3299488873772575e-001  0.0000000000000000e+000  0.0000000000000000e+000
 -4.0473730162449997e-002  0.0000000000000000e+000  0.0000000000000000e+000  0.0000000000000000e+000  0.0000000000000000e+000  0.0000000000000000e+000  0.0000000000000000e+000  0.0000000000000000e+000  0.0000000000000000e+000  0.0000000000000000e+000  0.0000000000000000e+000 -5.7751143157524831e-001 -9.2241792440377812e-001  8.8086296171919964e-001 -1.1582886094953074e-001  0.0000000000000000e+000  0.0000000000000000e+000  0.0000000000000000e+000  0.0000000000000000e+000  0.0000000000000000e+000 -1.0865768107746844e-001  0.0000000000000000e+000  0.0000000000000000e+000  0.0000000000000000e+000  0.0000000000000000e+000  0.0000000000000000e+000  7.7552959009573386e-001  0.0000000000000000e+000  0.0000000000000000e+000  0.0000000000000000e+000  0.0000000000000000e+000  0.0000000000000000e+000  0.0000000000000000e+000 -5.1076032042458319e-001  0.0000000000000000e+000  0.0000000000000000e+000  0.0000000000000000e+000  0.0000000000000000e+000 -2.0663343774630205e-001  0.0000000000000000e+000  0.0000000000000000e+000  0.0000000000000000e+000  0.0000000000000000e+000  0.0000000000000000e+000  0.0000000000000000e+000  4.2474806976804717e-002  0.0000000000000000e+000  0.0000000000000000e+000  0.0000000000000000e+000  0.0000000000000000e+000
  0.0000000000000000e+000  0.0000000000000000e+000  2.0552883927785634e-002  0.0000000000000000e+000  0.0000000000000000e+000  1.5731424642279099e-001  0.0000000000000000e+000  0.0000000000000000e+000  0.0000000000000000e+000  0.0000000000000000e+000 -2.9584848467113445e-001  0.0000000000000000e+000  0.0000000000000000e+000  0.0000000000000000e+000  0.0000000000000000e+000  0.0000000000000000e+000  6.8376186378193440e-002  0.0000000000000000e+000  0.0000000000000000e+000  0.0000000000000000e+000  0.0000000000000000e+000 -3.7533260549835185e-001  0.0000000000000000e+000 -4.0067299884793584e-001  0.0000000000000000e+000 -2.9211992569362349e-001  0.0000000000000000e+000  0.0000000000000000e+000  1.4637585066920128e-001  0.0000000000000000e+000  0.0000000000000000e+000  0.0000000000000000e+000 -5.6830459174008419e-001  0.0000000000000000e+000  1.4273128595536488e-001  0.0000000000000000e+000  8.4754326783643558e-002  0.0000000000000000e+000  0.0000000000000000e+000  0.0000000000000000e+000  0.0000000000000000e+000  0.0000000000000000e+000  0.0000000000000000e+000 -2.6585777266597310e-001  0.0000000000000000e+000  0.0000000000000000e+000 -9.8684231718238757e-003  0.0000000000000000e+000  1.0827427812265533e-001  2.0353902679538358e-001
  0.0000000000000000e+000 -4.6318102916037124e-001  0.0000000000000000e+000  0.0000000000000000e+000 -1.9245511145209560e-001  0.0000000000000000e+000  0.0000000000000000e+000  0.0000000000000000e+000  0.0000000000000000e+000  0.0000000000000000e+000  0.0000000000000000e+000  0.0000000000000000e+000  0.0000000000000000e+000  0.0000000000000000e+000  0.0000000000000000e+000  0.0000000000000000e+000  0.0000000000000000e+000 -2.0253394942098946e-001  0.0000000000000000e+000  0.0000000000000000e+000  0.0000000000000000e+000  0.0000000000000000e+000  0.0000000000000000e+000  0.0000000000000000e+000  0.0000000000000000e+000  0.0000000000000000e+000  0.0000000000000000e+000  0.0000000000000000e+000  0.0000000000000000e+000 -2.3045606721670542e-001  0.0000000000000000e+000 -4.2337840688841588e-001  0.0000000000000000e+000  0.0000000000000000e+000  0.0000000000000000e+000  0.0000000000000000e+000  0.0000000000000000e+000  0.0000000000000000e+000  0.0000000000000000e+000 -1.2951127828314349e-001 -4.0869843875940232e-001  0.0000000000000000e+000 -3.3453395694159643e-002  0.0000000000000000e+000 -4.9448559673065484e-001  0.0000000000000000e+000  0.0000000000000000e+000  2.1354711234999993e-001  0.0000000000000000e+000  0.0000000000000000e+000
  0.0000000000000000e+000  0.0000000000000000e+000 -3.6138186490945179e-001  0.0000000000000000e+000  0.0000000000000000e+000 -4.0735687704348551e-002  0.0000000000000000e+000  0.0000000000000000e+000  0.0000000000000000e+000  0.0000000000000000e+000 -3.9021678076309624e-001  0.0000000000000000e+000  0.0000000000000000e+000  0.0000000000000000e+000  0.0000000000000000e+000  0.0000000000000000e+000  2.0864947689657359e-001  0.0000000000000000e+000  0.0000000000000000e+000  0.0000000000000000e+000  0.0000000000000000e+000  5.4906501787734552e-001  0.0000000000000000e+000  9.4784490140008401e-004  0.0000000000000000e+000  3.1448957411011030e-001  0.0000000000000000e+000  0.0000000000000000e+000  1.2926580156229112e-001  0.0000000000000000e+000  0.0000000000000000e+000  0.0000000000000000e+000 -3.5817263266518373e-001  0.0000000000000000e+000 -2.3004633753983375e-001  0.0000000000000000e+000  5.4798377554835472e-002  0.0000000000000000e+000  0.0000000000000000e+000  0.0000000000000000e+000  0.0000000000000000e+000  0.0000000000000000e+000  0.0000000000000000e+000  6.4457478222250675e-002  0.0000000000000000e+000  0.0000000000000000e+000  2.4955930109341312e-001  0.0000000000000000e+000  6.4753318963414769e-002  3.7364894164753186e-003
  0.0000000000000000e+000  0.0000000000000000e+000  1.3801708984968339e-001  0.0000000000000000e+000  0.0000000000000000e+000  1.2836051606291223e-002  0.0000000000000000e+000  0.0000000000000000e+000  0.0000000000000000e+000  0.0000000000000000e+000 -2.6803675075616384e-001  0.0000000000000000e+000  0.0000000000000000e+000  0.0000000000000000e+000  0.0000000000000000e+000  0.0000000000000000e+000  1.9795159731579443e-001  0.0000000000000000e+000  0.0000000000000000e+000  0.0000000000000000e+000  0.0000000000000000e+000  1.9371114589440845e-002  0.0000000000000000e+000 -3.5994554370629428e-001  0.0000000000000000e+000 -1.3331017820860563e-001  0.0000000000000000e+000  0.0000000000000000e+000 -1.4988789658205909e-001  0.0000000000000000e+000  0.0000000000000000e+000  0.0000000000000000e+000  5.4750712662671563e-002  0.0000000000000000e+000 -2.6605103179637773e-001  0.0000000000000000e+000 -4.8599821739554899e-001  0.0000000000000000e+000  0.0000000000000000e+000  0.0000000000000000e+000  0.0000000000000000e+000  0.0000000000000000e+000  0.0000000000000000e+000  3.5973603417781594e-002  0.0000000000000000e+000  0.0000000000000000e+000 -1.2538104440913120e-001  0.0000000000000000e+000 -4.4671639439297539e-001 -4.1597940039675285e-001
