# Supplementary material for: An adaptive dimension differential evolution algorithm based on ranking scheme for global optimization
Source: PeerJ Comput Sci. 2022 Jun 17;8:e1007. doi: 10.7717/peerj-cs.1007 (PMC9299288; doi:10.7717/peerj-cs.1007)
Supplement: Supplemental Information 1 [file peerj-cs-08-1007-s001.zip › code/input_data/M_21_D100.txt]

  3.3162835788932910e-001  0.0000000000000000e+000  0.0000000000000000e+000  0.0000000000000000e+000  0.0000000000000000e+000  0.0000000000000000e+000  0.0000000000000000e+000  2.5878767504211218e-002  0.0000000000000000e+000  0.0000000000000000e+000  0.0000000000000000e+000 -2.2885101112926870e-001  2.6099013497305479e-002  0.0000000000000000e+000  0.0000000000000000e+000  0.0000000000000000e+000  0.0000000000000000e+000  0.0000000000000000e+000  0.0000000000000000e+000  0.0000000000000000e+000  0.0000000000000000e+000  0.0000000000000000e+000  8.5050571720604623e-002  0.0000000000000000e+000  1.4730595220696002e-001  0.0000000000000000e+000  0.0000000000000000e+000  1.0536857822364500e-001  0.0000000000000000e+000  0.0000000000000000e+000 -1.4806497090261458e-001  0.0000000000000000e+000  0.0000000000000000e+000  0.0000000000000000e+000  0.0000000000000000e+000 -1.2997410741988189e-002  0.0000000000000000e+000  1.8917355080922937e-001  0.0000000000000000e+000  0.0000000000000000e+000  0.0000000000000000e+000  0.0000000000000000e+000  0.0000000000000000e+000 -1.7585886600140621e-001  0.0000000000000000e+000  1.1800142944219252e-001  0.0000000000000000e+000  0.0000000000000000e+000  0.0000000000000000e+000  0.0000000000000000e+000 -9.0550115317447472e-002  0.0000000000000000e+000  0.0000000000000000e+000  0.0000000000000000e+000  0.0000000000000000e+000  0.0000000000000000e+000  0.0000000000000000e+000  0.0000000000000000e+000  0.0000000000000000e+000  0.0000000000000000e+000  0.0000000000000000e+000  0.0000000000000000e+000  0.0000000000000000e+000  0.0000000000000000e+000 -1.2289383071483978e-001  0.0000000000000000e+000  1.5663253777807695e-002  0.0000000000000000e+000  3.1872974200073445e-001  0.0000000000000000e+000  8.7180360156276143e-002  8.3203075118876119e-002  7.0958897411674993e-002 -4.1697179033609075e-002 -4.0167658092860305e-002  3.2897333723644867e-001  0.0000000000000000e+000  0.0000000000000000e+000  0.0000000000000000e+000  0.0000000000000000e+000  0.0000000000000000e+000  0.0000000000000000e+000  0.0000000000000000e+000 -2.5396475712329342e-001 -4.1195254544177795e-001  3.4047848838982953e-001  0.0000000000000000e+000  0.0000000000000000e+000 -3.7215081455644207e-002  0.0000000000000000e+000  0.0000000000000000e+000 -8.5852495625206887e-002  0.0000000000000000e+000  1.7953347122531602e-001  0.0000000000000000e+000  0.0000000000000000e+000  0.0000000000000000e+000  0.0000000000000000e+000  5.4642819484840531e-002 -2.0775445725910568e-001
  0.0000000000000000e+000 -4.7118688979943291e-001  0.0000000000000000e+000  0.0000000000000000e+000  0.0000000000000000e+000  0.0000000000000000e+000  0.0000000000000000e+000  0.0000000000000000e+000 -1.8374372975969772e-001  0.0000000000000000e+000  0.0000000000000000e+000  0.0000000000000000e+000  0.0000000000000000e+000  0.0000000000000000e+000 -6.2256827701763044e-002  0.0000000000000000e+000  0.0000000000000000e+000  4.2408146367884529e-002  0.0000000000000000e+000  0.0000000000000000e+000  0.0000000000000000e+000  0.0000000000000000e+000  0.0000000000000000e+000  2.9233077995492324e-002  0.0000000000000000e+000  0.0000000000000000e+000  6.8548524416600343e-001  0.0000000000000000e+000  0.0000000000000000e+000  0.0000000000000000e+000  0.0000000000000000e+000  0.0000000000000000e+000  0.0000000000000000e+000  0.0000000000000000e+000  0.0000000000000000e+000  0.0000000000000000e+000  0.0000000000000000e+000  0.0000000000000000e+000  0.0000000000000000e+000  0.0000000000000000e+000  0.0000000000000000e+000  0.0000000000000000e+000 -6.3967243259794582e-002  0.0000000000000000e+000  0.0000000000000000e+000  0.0000000000000000e+000  0.0000000000000000e+000  0.0000000000000000e+000  0.0000000000000000e+000  0.0000000000000000e+000  0.0000000000000000e+000  0.0000000000000000e+000  0.0000000000000000e+000  0.0000000000000000e+000  0.0000000000000000e+000 -3.1700266744134276e-001  0.0000000000000000e+000  0.0000000000000000e+000  0.0000000000000000e+000  0.0000000000000000e+000  0.0000000000000000e+000  2.4286867064269863e-001  3.2285369721893076e-001  0.0000000000000000e+000  0.0000000000000000e+000  0.0000000000000000e+000  0.0000000000000000e+000  0.0000000000000000e+000  0.0000000000000000e+000  0.0000000000000000e+000  0.0000000000000000e+000  0.0000000000000000e+000  0.0000000000000000e+000  0.0000000000000000e+000  0.0000000000000000e+000  0.0000000000000000e+000  0.0000000000000000e+000  0.0000000000000000e+000  0.0000000000000000e+000  0.0000000000000000e+000  0.0000000000000000e+000  0.0000000000000000e+000  0.0000000000000000e+000  0.0000000000000000e+000  0.0000000000000000e+000  0.0000000000000000e+000  0.0000000000000000e+000  0.0000000000000000e+000  0.0000000000000000e+000  0.0000000000000000e+000  0.0000000000000000e+000  0.0000000000000000e+000  0.0000000000000000e+000  0.0000000000000000e+000  0.0000000000000000e+000  0.0000000000000000e+000  0.0000000000000000e+000  0.0000000000000000e+000  0.0000000000000000e+000  0.0000000000000000e+000
  0.0000000000000000e+000  0.0000000000000000e+000  1.3621962631984375e-001  0.0000000000000000e+000  2.8385639507242093e-002  0.0000000000000000e+000  0.0000000000000000e+000  0.0000000000000000e+000  0.0000000000000000e+000 -3.8467189409586261e-001  0.0000000000000000e+000  0.0000000000000000e+000  0.0000000000000000e+000  0.0000000000000000e+000  0.0000000000000000e+000 -2.4783151479686016e-001  0.0000000000000000e+000  0.0000000000000000e+000 -2.5575599517745429e-001  1.3789452511605213e-001  1.6356082072559797e-001  1.0119112180122103e-001  0.0000000000000000e+000  0.0000000000000000e+000  0.0000000000000000e+000  5.1187933948542974e-001  0.0000000000000000e+000  0.0000000000000000e+000  0.0000000000000000e+000  0.0000000000000000e+000  0.0000000000000000e+000  0.0000000000000000e+000  1.6022424520735662e-001  0.0000000000000000e+000  0.0000000000000000e+000  0.0000000000000000e+000  0.0000000000000000e+000  0.0000000000000000e+000  1.4956145820704028e-001  0.0000000000000000e+000  0.0000000000000000e+000  0.0000000000000000e+000  0.0000000000000000e+000  0.0000000000000000e+000  0.0000000000000000e+000  0.0000000000000000e+000  0.0000000000000000e+000  0.0000000000000000e+000 -1.1696959572243498e-001  5.2959176944393400e-002  0.0000000000000000e+000  0.0000000000000000e+000  0.0000000000000000e+000  3.5957032688590468e-001  0.0000000000000000e+000  0.0000000000000000e+000  0.0000000000000000e+000  3.2567077246653958e-001  0.0000000000000000e+000  2.9644955800216179e-002  0.0000000000000000e+000  0.0000000000000000e+000  0.0000000000000000e+000  0.0000000000000000e+000  0.0000000000000000e+000  0.0000000000000000e+000  0.0000000000000000e+000  0.0000000000000000e+000  0.0000000000000000e+000  0.0000000000000000e+000  0.0000000000000000e+000  0.0000000000000000e+000  0.0000000000000000e+000  0.0000000000000000e+000  0.0000000000000000e+000  0.0000000000000000e+000  0.0000000000000000e+000  0.0000000000000000e+000  0.0000000000000000e+000  0.0000000000000000e+000  0.0000000000000000e+000  0.0000000000000000e+000 -2.2111694191456005e-001  0.0000000000000000e+000  0.0000000000000000e+000  0.0000000000000000e+000  0.0000000000000000e+000 -2.2347105736709335e-002  0.0000000000000000e+000  0.0000000000000000e+000  0.0000000000000000e+000  0.0000000000000000e+000  0.0000000000000000e+000  0.0000000000000000e+000  0.0000000000000000e+000  1.6054669756497197e-001  0.0000000000000000e+000 -1.0900384663009249e-001  0.0000000000000000e+000  0.0000000000000000e+000
  0.0000000000000000e+000  0.0000000000000000e+000  0.0000000000000000e+000 -1.6983403726467011e-001  0.0000000000000000e+000  0.0000000000000000e+000  2.7737456478159278e-001  0.0000000000000000e+000  0.0000000000000000e+000  0.0000000000000000e+000  2.8303459151120453e-002  0.0000000000000000e+000  0.0000000000000000e+000  0.0000000000000000e+000  0.0000000000000000e+000  0.0000000000000000e+000  7.9769563795080087e-002  0.0000000000000000e+000  0.0000000000000000e+000  0.0000000000000000e+000  0.0000000000000000e+000  0.0000000000000000e+000  0.0000000000000000e+000  0.0000000000000000e+000  0.0000000000000000e+000  0.0000000000000000e+000  0.0000000000000000e+000  0.0000000000000000e+000  0.0000000000000000e+000  0.0000000000000000e+000  0.0000000000000000e+000  0.0000000000000000e+000  0.0000000000000000e+000 -2.3635911324919004e-001  0.0000000000000000e+000  0.0000000000000000e+000 -4.2280738750665559e-001  0.0000000000000000e+000  0.0000000000000000e+000 -4.7189002847496397e-001  1.4370828415774312e-001 -7.0728035551432922e-002  0.0000000000000000e+000  0.0000000000000000e+000  0.0000000000000000e+000  0.0000000000000000e+000  0.0000000000000000e+000  0.0000000000000000e+000  0.0000000000000000e+000  0.0000000000000000e+000  0.0000000000000000e+000  0.0000000000000000e+000  0.0000000000000000e+000  0.0000000000000000e+000  0.0000000000000000e+000  0.0000000000000000e+000  0.0000000000000000e+000  0.0000000000000000e+000  0.0000000000000000e+000  0.0000000000000000e+000  0.0000000000000000e+000  0.0000000000000000e+000  0.0000000000000000e+000  5.4837565880056827e-001  0.0000000000000000e+000 -1.0414972674769357e-001  0.0000000000000000e+000 -1.4563371095055874e-001  0.0000000000000000e+000  1.4484167795660241e-001  0.0000000000000000e+000  0.0000000000000000e+000  0.0000000000000000e+000  0.0000000000000000e+000  0.0000000000000000e+000  0.0000000000000000e+000 -3.9687408168295346e-001  0.0000000000000000e+000 -3.2239739244817800e-001  1.5644173002097506e-001  0.0000000000000000e+000 -1.2662430585117473e-001  0.0000000000000000e+000  0.0000000000000000e+000  0.0000000000000000e+000  0.0000000000000000e+000  0.0000000000000000e+000  0.0000000000000000e+000  0.0000000000000000e+000  0.0000000000000000e+000  0.0000000000000000e+000  0.0000000000000000e+000  1.0101318697928253e-001  0.0000000000000000e+000 -2.5219356484917310e-001  0.0000000000000000e+000  6.1880995235124570e-001  0.0000000000000000e+000  0.0000000000000000e+000  0.0000000000000000e+000
  0.0000000000000000e+000  0.0000000000000000e+000 -4.5895541367612269e-001  0.0000000000000000e+000  2.8118943662748769e-001  0.0000000000000000e+000  0.0000000000000000e+000  0.0000000000000000e+000  0.0000000000000000e+000 -9.9167374394814711e-002  0.0000000000000000e+000  0.0000000000000000e+000  0.0000000000000000e+000  0.0000000000000000e+000  0.0000000000000000e+000 -7.2638839641734343e-003  0.0000000000000000e+000  0.0000000000000000e+000 -4.0532354864998413e-002 -1.6360509189683714e-001 -7.9280617122495289e-002 -3.3199026532907527e-001  0.0000000000000000e+000  0.0000000000000000e+000  0.0000000000000000e+000  9.3399355003297643e-002  0.0000000000000000e+000  0.0000000000000000e+000  0.0000000000000000e+000  0.0000000000000000e+000  0.0000000000000000e+000  0.0000000000000000e+000  3.6464103600174158e-001  0.0000000000000000e+000  0.0000000000000000e+000  0.0000000000000000e+000  0.0000000000000000e+000  0.0000000000000000e+000  7.2310192410098548e-002  0.0000000000000000e+000  0.0000000000000000e+000  0.0000000000000000e+000  0.0000000000000000e+000  0.0000000000000000e+000  0.0000000000000000e+000  0.0000000000000000e+000  0.0000000000000000e+000  0.0000000000000000e+000  2.1320426964094902e-001  1.6310577228190520e-001  0.0000000000000000e+000  0.0000000000000000e+000  0.0000000000000000e+000 -9.4646628699889615e-003  0.0000000000000000e+000  0.0000000000000000e+000  0.0000000000000000e+000 -3.1191759492676613e-001  0.0000000000000000e+000 -2.4862243840091558e-001  0.0000000000000000e+000  0.0000000000000000e+000  0.0000000000000000e+000  0.0000000000000000e+000  0.0000000000000000e+000  0.0000000000000000e+000  0.0000000000000000e+000  0.0000000000000000e+000  0.0000000000000000e+000  0.0000000000000000e+000  0.0000000000000000e+000  0.0000000000000000e+000  0.0000000000000000e+000  0.0000000000000000e+000  0.0000000000000000e+000  0.0000000000000000e+000  0.0000000000000000e+000  0.0000000000000000e+000  0.0000000000000000e+000  0.0000000000000000e+000  0.0000000000000000e+000  0.0000000000000000e+000 -4.1748319091049890e-001  0.0000000000000000e+000  0.0000000000000000e+000  0.0000000000000000e+000  0.0000000000000000e+000 -3.0364255115172517e-002  0.0000000000000000e+000  0.0000000000000000e+000  0.0000000000000000e+000  0.0000000000000000e+000  0.0000000000000000e+000  0.0000000000000000e+000  0.0000000000000000e+000 -2.3129423058823703e-002  0.0000000000000000e+000  3.9670501157276480e-002  0.0000000000000000e+000  0.0000000000000000e+000
  0.0000000000000000e+000  0.0000000000000000e+000  0.0000000000000000e+000  0.0000000000000000e+000  0.0000000000000000e+000  2.7255369193104458e-002  0.0000000000000000e+000  0.0000000000000000e+000  0.0000000000000000e+000  0.0000000000000000e+000  0.0000000000000000e+000  0.0000000000000000e+000  0.0000000000000000e+000 -3.3731185399905350e-001  0.0000000000000000e+000  0.0000000000000000e+000  0.0000000000000000e+000  0.0000000000000000e+000  0.0000000000000000e+000  0.0000000000000000e+000  0.0000000000000000e+000  0.0000000000000000e+000  0.0000000000000000e+000  0.0000000000000000e+000  0.0000000000000000e+000  0.0000000000000000e+000  0.0000000000000000e+000  0.0000000000000000e+000 -5.8705810476680038e-003  7.6026893023721609e-001  0.0000000000000000e+000 -3.3631835827346673e-001  0.0000000000000000e+000  0.0000000000000000e+000 -3.5244549813003878e-001  0.0000000000000000e+000  0.0000000000000000e+000  0.0000000000000000e+000  0.0000000000000000e+000  0.0000000000000000e+000  0.0000000000000000e+000  0.0000000000000000e+000  0.0000000000000000e+000  0.0000000000000000e+000 -4.9029997949510035e-001  0.0000000000000000e+000  4.8004452677405757e-001 -8.7387155245765291e-002  0.0000000000000000e+000  0.0000000000000000e+000  0.0000000000000000e+000 -5.9102035074268078e-001 -2.2496651441569979e-001  0.0000000000000000e+000  6.6873650080982588e-002  0.0000000000000000e+000  1.7327055006335759e-001  0.0000000000000000e+000 -1.2225383181068328e-001  0.0000000000000000e+000 -8.1998912808556278e-003  0.0000000000000000e+000  0.0000000000000000e+000  0.0000000000000000e+000  0.0000000000000000e+000  0.0000000000000000e+000  0.0000000000000000e+000  0.0000000000000000e+000  0.0000000000000000e+000  0.0000000000000000e+000  0.0000000000000000e+000  0.0000000000000000e+000  0.0000000000000000e+000  0.0000000000000000e+000  0.0000000000000000e+000  0.0000000000000000e+000  0.0000000000000000e+000  3.3337830684803321e-001  0.0000000000000000e+000  0.0000000000000000e+000  9.5986409880848986e-002  0.0000000000000000e+000  0.0000000000000000e+000  0.0000000000000000e+000  0.0000000000000000e+000  0.0000000000000000e+000 -1.8337949953435484e-001  0.0000000000000000e+000  0.0000000000000000e+000 -3.9279862071732362e-002 -2.9308827185089537e-001  0.0000000000000000e+000  0.0000000000000000e+000  0.0000000000000000e+000  0.0000000000000000e+000  0.0000000000000000e+000  0.0000000000000000e+000  0.0000000000000000e+000  0.0000000000000000e+000  0.0000000000000000e+000
  0.0000000000000000e+000  0.0000000000000000e+000  0.0000000000000000e+000 -1.9051480375525354e-001  0.0000000000000000e+000  0.0000000000000000e+000  5.5629542461119863e-001  0.0000000000000000e+000  0.0000000000000000e+000  0.0000000000000000e+000 -1.7924988068642203e-001  0.0000000000000000e+000  0.0000000000000000e+000  0.0000000000000000e+000  0.0000000000000000e+000  0.0000000000000000e+000 -5.5601715159731868e-001  0.0000000000000000e+000  0.0000000000000000e+000  0.0000000000000000e+000  0.0000000000000000e+000  0.0000000000000000e+000  0.0000000000000000e+000  0.0000000000000000e+000  0.0000000000000000e+000  0.0000000000000000e+000  0.0000000000000000e+000  0.0000000000000000e+000  0.0000000000000000e+000  0.0000000000000000e+000  0.0000000000000000e+000  0.0000000000000000e+000  0.0000000000000000e+000 -3.9527817254557179e-001  0.0000000000000000e+000  0.0000000000000000e+000  2.8476574002498645e-001  0.0000000000000000e+000  0.0000000000000000e+000  3.4153003834010265e-001  2.1718793676315701e-001  6.8364686303806710e-002  0.0000000000000000e+000  0.0000000000000000e+000  0.0000000000000000e+000  0.0000000000000000e+000  0.0000000000000000e+000  0.0000000000000000e+000  0.0000000000000000e+000  0.0000000000000000e+000  0.0000000000000000e+000  0.0000000000000000e+000  0.0000000000000000e+000  0.0000000000000000e+000  0.0000000000000000e+000  0.0000000000000000e+000  0.0000000000000000e+000  0.0000000000000000e+000  0.0000000000000000e+000  0.0000000000000000e+000  0.0000000000000000e+000  0.0000000000000000e+000  0.0000000000000000e+000  3.3643944656950986e-001  0.0000000000000000e+000  4.4603506015362548e-001  0.0000000000000000e+000  6.6503612868755302e-001  0.0000000000000000e+000 -5.7140062555962201e-001  0.0000000000000000e+000  0.0000000000000000e+000  0.0000000000000000e+000  0.0000000000000000e+000  0.0000000000000000e+000  0.0000000000000000e+000  1.5810473658985036e-001  0.0000000000000000e+000 -3.4715034322198174e-001 -3.0703933962267810e-001  0.0000000000000000e+000 -3.8792783922540985e-001  0.0000000000000000e+000  0.0000000000000000e+000  0.0000000000000000e+000  0.0000000000000000e+000  0.0000000000000000e+000  0.0000000000000000e+000  0.0000000000000000e+000  0.0000000000000000e+000  0.0000000000000000e+000  0.0000000000000000e+000  1.8692836200630966e-001  0.0000000000000000e+000  2.9050352089121234e-001  0.0000000000000000e+000 -9.9654292113545997e-002  0.0000000000000000e+000  0.0000000000000000e+000  0.0000000000000000e+000
  1.4084078329548588e-001  0.0000000000000000e+000  0.0000000000000000e+000  0.0000000000000000e+000  0.0000000000000000e+000  0.0000000000000000e+000  0.0000000000000000e+000  2.3753108658612554e-001  0.0000000000000000e+000  0.0000000000000000e+000  0.0000000000000000e+000  1.0011380992423502e-001  3.1247689980223065e-001  0.0000000000000000e+000  0.0000000000000000e+000  0.0000000000000000e+000  0.0000000000000000e+000  0.0000000000000000e+000  0.0000000000000000e+000  0.0000000000000000e+000  0.0000000000000000e+000  0.0000000000000000e+000 -4.9943416267116438e-002  0.0000000000000000e+000 -8.8493893957754213e-002  0.0000000000000000e+000  0.0000000000000000e+000 -5.6911890170845615e-002  0.0000000000000000e+000  0.0000000000000000e+000 -3.1385299150320470e-002  0.0000000000000000e+000  0.0000000000000000e+000  0.0000000000000000e+000  0.0000000000000000e+000 -5.3026548317423164e-002  0.0000000000000000e+000 -2.0328750599477680e-001  0.0000000000000000e+000  0.0000000000000000e+000  0.0000000000000000e+000  0.0000000000000000e+000  0.0000000000000000e+000 -4.4891991735440999e-002  0.0000000000000000e+000  3.0556149316749470e-001  0.0000000000000000e+000  0.0000000000000000e+000  0.0000000000000000e+000  0.0000000000000000e+000 -5.9533989279675924e-002  0.0000000000000000e+000  0.0000000000000000e+000  0.0000000000000000e+000  0.0000000000000000e+000  0.0000000000000000e+000  0.0000000000000000e+000  0.0000000000000000e+000  0.0000000000000000e+000  0.0000000000000000e+000  0.0000000000000000e+000  0.0000000000000000e+000  0.0000000000000000e+000  0.0000000000000000e+000 -1.0123361484944110e-001  0.0000000000000000e+000 -1.8446497465644129e-001  0.0000000000000000e+000 -7.7091356421111909e-002  0.0000000000000000e+000 -2.4532224104797290e-001 -2.3030356613305225e-001  7.9120369602540319e-002  8.4983083877877036e-002  2.5618601541109964e-001 -3.6830878546157450e-002  0.0000000000000000e+000  0.0000000000000000e+000  0.0000000000000000e+000  0.0000000000000000e+000  0.0000000000000000e+000  0.0000000000000000e+000  0.0000000000000000e+000  1.5872741362013804e-001  1.4075749273202207e-001  2.5438460036542870e-001  0.0000000000000000e+000  0.0000000000000000e+000 -1.2189258812429064e-001  0.0000000000000000e+000  0.0000000000000000e+000 -5.9263179280033135e-003  0.0000000000000000e+000  3.1467796206952109e-001  0.0000000000000000e+000  0.0000000000000000e+000  0.0000000000000000e+000  0.0000000000000000e+000 -4.2788249056758265e-001 -8.8516830999589680e-002
  0.0000000000000000e+000 -9.8772894232813935e-003  0.0000000000000000e+000  0.0000000000000000e+000  0.0000000000000000e+000  0.0000000000000000e+000  0.0000000000000000e+000  0.0000000000000000e+000 -2.0392163608721814e-001  0.0000000000000000e+000  0.0000000000000000e+000  0.0000000000000000e+000  0.0000000000000000e+000  0.0000000000000000e+000 -1.7164336464507549e-001  0.0000000000000000e+000  0.0000000000000000e+000  3.9973796742982343e-001  0.0000000000000000e+000  0.0000000000000000e+000  0.0000000000000000e+000  0.0000000000000000e+000  0.0000000000000000e+000  8.3339714450195468e-001  0.0000000000000000e+000  0.0000000000000000e+000 -1.9370889032210914e-001  0.0000000000000000e+000  0.0000000000000000e+000  0.0000000000000000e+000  0.0000000000000000e+000  0.0000000000000000e+000  0.0000000000000000e+000  0.0000000000000000e+000  0.0000000000000000e+000  0.0000000000000000e+000  0.0000000000000000e+000  0.0000000000000000e+000  0.0000000000000000e+000  0.0000000000000000e+000  0.0000000000000000e+000  0.0000000000000000e+000 -3.0198375199023936e-002  0.0000000000000000e+000  0.0000000000000000e+000  0.0000000000000000e+000  0.0000000000000000e+000  0.0000000000000000e+000  0.0000000000000000e+000  0.0000000000000000e+000  0.0000000000000000e+000  0.0000000000000000e+000  0.0000000000000000e+000  0.0000000000000000e+000  0.0000000000000000e+000  9.1984120792001828e-002  0.0000000000000000e+000  0.0000000000000000e+000  0.0000000000000000e+000  0.0000000000000000e+000  0.0000000000000000e+000  7.2489908368603265e-002  1.4954857553948359e-001  0.0000000000000000e+000  0.0000000000000000e+000  0.0000000000000000e+000  0.0000000000000000e+000  0.0000000000000000e+000  0.0000000000000000e+000  0.0000000000000000e+000  0.0000000000000000e+000  0.0000000000000000e+000  0.0000000000000000e+000  0.0000000000000000e+000  0.0000000000000000e+000  0.0000000000000000e+000  0.0000000000000000e+000  0.0000000000000000e+000  0.0000000000000000e+000  0.0000000000000000e+000  0.0000000000000000e+000  0.0000000000000000e+000  0.0000000000000000e+000  0.0000000000000000e+000  0.0000000000000000e+000  0.0000000000000000e+000  0.0000000000000000e+000  0.0000000000000000e+000  0.0000000000000000e+000  0.0000000000000000e+000  0.0000000000000000e+000  0.0000000000000000e+000  0.0000000000000000e+000  0.0000000000000000e+000  0.0000000000000000e+000  0.0000000000000000e+000  0.0000000000000000e+000  0.0000000000000000e+000  0.0000000000000000e+000  0.0000000000000000e+000
  0.0000000000000000e+000  0.0000000000000000e+000  4.5528093017789845e-002  0.0000000000000000e+000  7.9203817648590108e-002  0.0000000000000000e+000  0.0000000000000000e+000  0.0000000000000000e+000  0.0000000000000000e+000 -1.3968097670543544e-001  0.0000000000000000e+000  0.0000000000000000e+000  0.0000000000000000e+000  0.0000000000000000e+000  0.0000000000000000e+000  1.6537639226896317e-001  0.0000000000000000e+000  0.0000000000000000e+000 -8.1084169242885223e-002 -2.3114380043823306e-002  2.3476173407030863e-002 -4.6845999528184051e-002  0.0000000000000000e+000  0.0000000000000000e+000  0.0000000000000000e+000  6.3868790018198868e-002  0.0000000000000000e+000  0.0000000000000000e+000  0.0000000000000000e+000  0.0000000000000000e+000  0.0000000000000000e+000  0.0000000000000000e+000 -1.7758617257122350e-001  0.0000000000000000e+000  0.0000000000000000e+000  0.0000000000000000e+000  0.0000000000000000e+000  0.0000000000000000e+000 -2.1717579510798812e-001  0.0000000000000000e+000  0.0000000000000000e+000  0.0000000000000000e+000  0.0000000000000000e+000  0.0000000000000000e+000  0.0000000000000000e+000  0.0000000000000000e+000  0.0000000000000000e+000  0.0000000000000000e+000 -5.0397685744295942e-002 -1.5652348894286675e-001  0.0000000000000000e+000  0.0000000000000000e+000  0.0000000000000000e+000 -1.5685463674221378e-001  0.0000000000000000e+000  0.0000000000000000e+000  0.0000000000000000e+000 -1.7598762030587534e-001  0.0000000000000000e+000 -1.5228528709450445e-001  0.0000000000000000e+000  0.0000000000000000e+000  0.0000000000000000e+000  0.0000000000000000e+000  0.0000000000000000e+000  0.0000000000000000e+000  0.0000000000000000e+000  0.0000000000000000e+000  0.0000000000000000e+000  0.0000000000000000e+000  0.0000000000000000e+000  0.0000000000000000e+000  0.0000000000000000e+000  0.0000000000000000e+000  0.0000000000000000e+000  0.0000000000000000e+000  0.0000000000000000e+000  0.0000000000000000e+000  0.0000000000000000e+000  0.0000000000000000e+000  0.0000000000000000e+000  0.0000000000000000e+000 -5.8133301701146105e-002  0.0000000000000000e+000  0.0000000000000000e+000  0.0000000000000000e+000  0.0000000000000000e+000  6.3703586136385604e-001  0.0000000000000000e+000  0.0000000000000000e+000  0.0000000000000000e+000  0.0000000000000000e+000  0.0000000000000000e+000  0.0000000000000000e+000  0.0000000000000000e+000  5.0208863909845891e-001  0.0000000000000000e+000 -2.9165956299031781e-001  0.0000000000000000e+000  0.0000000000000000e+000
  0.0000000000000000e+000  0.0000000000000000e+000  0.0000000000000000e+000  9.0717432330176651e-002  0.0000000000000000e+000  0.0000000000000000e+000  5.9606613324370528e-001  0.0000000000000000e+000  0.0000000000000000e+000  0.0000000000000000e+000 -2.7102376787287957e-001  0.0000000000000000e+000  0.0000000000000000e+000  0.0000000000000000e+000  0.0000000000000000e+000  0.0000000000000000e+000  3.4471415618298029e-001  0.0000000000000000e+000  0.0000000000000000e+000  0.0000000000000000e+000  0.0000000000000000e+000  0.0000000000000000e+000  0.0000000000000000e+000  0.0000000000000000e+000  0.0000000000000000e+000  0.0000000000000000e+000  0.0000000000000000e+000  0.0000000000000000e+000  0.0000000000000000e+000  0.0000000000000000e+000  0.0000000000000000e+000  0.0000000000000000e+000  0.0000000000000000e+000  1.4515891256093211e-001  0.0000000000000000e+000  0.0000000000000000e+000  2.0394148520671165e-001  0.0000000000000000e+000  0.0000000000000000e+000 -3.8519489482388730e-001 -1.2060588177109871e-001 -6.5673334764913838e-001  0.0000000000000000e+000  0.0000000000000000e+000  0.0000000000000000e+000  0.0000000000000000e+000  0.0000000000000000e+000  0.0000000000000000e+000  0.0000000000000000e+000  0.0000000000000000e+000  0.0000000000000000e+000  0.0000000000000000e+000  0.0000000000000000e+000  0.0000000000000000e+000  0.0000000000000000e+000  0.0000000000000000e+000  0.0000000000000000e+000  0.0000000000000000e+000  0.0000000000000000e+000  0.0000000000000000e+000  0.0000000000000000e+000  0.0000000000000000e+000  0.0000000000000000e+000 -1.1621082014984027e-001  0.0000000000000000e+000  4.4482185142998253e-002  0.0000000000000000e+000  1.4382691114869214e-001  0.0000000000000000e+000  3.8277348293767451e-002  0.0000000000000000e+000  0.0000000000000000e+000  0.0000000000000000e+000  0.0000000000000000e+000  0.0000000000000000e+000  0.0000000000000000e+000  2.3560472449398040e-001  0.0000000000000000e+000  2.7931094578021509e-001  2.7913000703565960e-001  0.0000000000000000e+000 -1.7712689318796881e-002  0.0000000000000000e+000  0.0000000000000000e+000  0.0000000000000000e+000  0.0000000000000000e+000  0.0000000000000000e+000  0.0000000000000000e+000  0.0000000000000000e+000  0.0000000000000000e+000  0.0000000000000000e+000  0.0000000000000000e+000 -4.9853007147009193e-001  0.0000000000000000e+000  3.6625346228012773e-001  0.0000000000000000e+000 -6.7928384643398609e-001  0.0000000000000000e+000  0.0000000000000000e+000  0.0000000000000000e+000
  5.0018433832708813e-002  0.0000000000000000e+000  0.0000000000000000e+000  0.0000000000000000e+000  0.0000000000000000e+000  0.0000000000000000e+000  0.0000000000000000e+000 -4.2904886087916073e-002  0.0000000000000000e+000  0.0000000000000000e+000  0.0000000000000000e+000  4.5452434004924859e-002 -8.0091722709166840e-002  0.0000000000000000e+000  0.0000000000000000e+000  0.0000000000000000e+000  0.0000000000000000e+000  0.0000000000000000e+000  0.0000000000000000e+000  0.0000000000000000e+000  0.0000000000000000e+000  0.0000000000000000e+000  2.8652898181547226e-001  0.0000000000000000e+000 -3.9782186920578316e-001  0.0000000000000000e+000  0.0000000000000000e+000 -1.3213926604637902e-001  0.0000000000000000e+000  0.0000000000000000e+000  7.0694208852789750e-002  0.0000000000000000e+000  0.0000000000000000e+000  0.0000000000000000e+000  0.0000000000000000e+000 -3.7825247037403809e-001  0.0000000000000000e+000  2.6389049983595342e-001  0.0000000000000000e+000  0.0000000000000000e+000  0.0000000000000000e+000  0.0000000000000000e+000  0.0000000000000000e+000  1.8929472248878199e-001  0.0000000000000000e+000  8.9095731555812310e-002  0.0000000000000000e+000  0.0000000000000000e+000  0.0000000000000000e+000  0.0000000000000000e+000 -2.2604959108176695e-001  0.0000000000000000e+000  0.0000000000000000e+000  0.0000000000000000e+000  0.0000000000000000e+000  0.0000000000000000e+000  0.0000000000000000e+000  0.0000000000000000e+000  0.0000000000000000e+000  0.0000000000000000e+000  0.0000000000000000e+000  0.0000000000000000e+000  0.0000000000000000e+000  0.0000000000000000e+000  4.1912818853370414e-002  0.0000000000000000e+000 -1.0131419886877985e-001  0.0000000000000000e+000 -1.1897090591926426e-001  0.0000000000000000e+000 -2.3075122148517663e-002  1.1640900384796800e-001 -6.4063195274549289e-002 -1.2432444273358992e-001 -2.3663540979877767e-001 -1.7948763016392058e-001  0.0000000000000000e+000  0.0000000000000000e+000  0.0000000000000000e+000  0.0000000000000000e+000  0.0000000000000000e+000  0.0000000000000000e+000  0.0000000000000000e+000  3.9086787111029413e-002 -6.8910442056264704e-002  4.3049830339551426e-003  0.0000000000000000e+000  0.0000000000000000e+000  1.8626114807735938e-001  0.0000000000000000e+000  0.0000000000000000e+000  1.8451985356914125e-001  0.0000000000000000e+000  4.2443363948750923e-001  0.0000000000000000e+000  0.0000000000000000e+000  0.0000000000000000e+000  0.0000000000000000e+000  1.0643064010768902e-001 -4.7289548936704041e-002
  1.6778205195718293e-001  0.0000000000000000e+000  0.0000000000000000e+000  0.0000000000000000e+000  0.0000000000000000e+000  0.0000000000000000e+000  0.0000000000000000e+000  1.6955214184033313e-001  0.0000000000000000e+000  0.0000000000000000e+000  0.0000000000000000e+000  8.8262793420875989e-003  8.9616057032311708e-002  0.0000000000000000e+000  0.0000000000000000e+000  0.0000000000000000e+000  0.0000000000000000e+000  0.0000000000000000e+000  0.0000000000000000e+000  0.0000000000000000e+000  0.0000000000000000e+000  0.0000000000000000e+000 -1.7315885791245658e-001  0.0000000000000000e+000 -1.1873801186092525e-002  0.0000000000000000e+000  0.0000000000000000e+000 -2.6648289082496601e-001  0.0000000000000000e+000  0.0000000000000000e+000 -1.3661047352817668e-001  0.0000000000000000e+000  0.0000000000000000e+000  0.0000000000000000e+000  0.0000000000000000e+000  1.2619760062086554e-002  0.0000000000000000e+000 -2.2453798089272717e-001  0.0000000000000000e+000  0.0000000000000000e+000  0.0000000000000000e+000  0.0000000000000000e+000  0.0000000000000000e+000  1.8445811249425595e-001  0.0000000000000000e+000 -3.2790010753679594e-001  0.0000000000000000e+000  0.0000000000000000e+000  0.0000000000000000e+000  0.0000000000000000e+000  5.8217269434292694e-002  0.0000000000000000e+000  0.0000000000000000e+000  0.0000000000000000e+000  0.0000000000000000e+000  0.0000000000000000e+000  0.0000000000000000e+000  0.0000000000000000e+000  0.0000000000000000e+000  0.0000000000000000e+000  0.0000000000000000e+000  0.0000000000000000e+000  0.0000000000000000e+000  0.0000000000000000e+000  1.9790432602956251e-001  0.0000000000000000e+000 -1.9822085113617069e-001  0.0000000000000000e+000  4.3759186689696655e-001  0.0000000000000000e+000  1.0973968381030244e-001 -1.8322524872380841e-001 -8.0121052143640140e-002  1.5688911194767405e-001 -1.1792499723603934e-001 -8.4986394451328051e-002  0.0000000000000000e+000  0.0000000000000000e+000  0.0000000000000000e+000  0.0000000000000000e+000  0.0000000000000000e+000  0.0000000000000000e+000  0.0000000000000000e+000 -4.5013206011385962e-002  7.1653530025733783e-002  2.4137695488334177e-001  0.0000000000000000e+000  0.0000000000000000e+000  1.8932134237745765e-001  0.0000000000000000e+000  0.0000000000000000e+000  2.8503448964515482e-001  0.0000000000000000e+000  5.6334564489283832e-002  0.0000000000000000e+000  0.0000000000000000e+000  0.0000000000000000e+000  0.0000000000000000e+000  1.7119005022656281e-001  1.9227965713541273e-001
  0.0000000000000000e+000  0.0000000000000000e+000  0.0000000000000000e+000  0.0000000000000000e+000  0.0000000000000000e+000  1.0720880629618250e-001  0.0000000000000000e+000  0.0000000000000000e+000  0.0000000000000000e+000  0.0000000000000000e+000  0.0000000000000000e+000  0.0000000000000000e+000  0.0000000000000000e+000 -4.8214796404234678e-001  0.0000000000000000e+000  0.0000000000000000e+000  0.0000000000000000e+000  0.0000000000000000e+000  0.0000000000000000e+000  0.0000000000000000e+000  0.0000000000000000e+000  0.0000000000000000e+000  0.0000000000000000e+000  0.0000000000000000e+000  0.0000000000000000e+000  0.0000000000000000e+000  0.0000000000000000e+000  0.0000000000000000e+000 -3.5159090740368282e-001  6.8769367405614359e-002  0.0000000000000000e+000  9.6911967284642658e-002  0.0000000000000000e+000  0.0000000000000000e+000 -5.4633533421557703e-002  0.0000000000000000e+000  0.0000000000000000e+000  0.0000000000000000e+000  0.0000000000000000e+000  0.0000000000000000e+000  0.0000000000000000e+000  0.0000000000000000e+000  0.0000000000000000e+000  0.0000000000000000e+000  4.4257893241955487e-001  0.0000000000000000e+000  2.0262386001478355e-001 -1.9279883524702346e-001  0.0000000000000000e+000  0.0000000000000000e+000  0.0000000000000000e+000  3.2530790600186286e-002 -2.2150375818320278e-001  0.0000000000000000e+000 -2.0872703974532308e-002  0.0000000000000000e+000  7.7260491045835988e-001  0.0000000000000000e+000  1.9956164920303732e-001  0.0000000000000000e+000  5.4407422448594811e-001  0.0000000000000000e+000  0.0000000000000000e+000  0.0000000000000000e+000  0.0000000000000000e+000  0.0000000000000000e+000  0.0000000000000000e+000  0.0000000000000000e+000  0.0000000000000000e+000  0.0000000000000000e+000  0.0000000000000000e+000  0.0000000000000000e+000  0.0000000000000000e+000  0.0000000000000000e+000  0.0000000000000000e+000  0.0000000000000000e+000  0.0000000000000000e+000 -1.5688404047400051e-001  0.0000000000000000e+000  0.0000000000000000e+000 -3.0485023477926471e-001  0.0000000000000000e+000  0.0000000000000000e+000  0.0000000000000000e+000  0.0000000000000000e+000  0.0000000000000000e+000 -2.4818986229333873e-001  0.0000000000000000e+000  0.0000000000000000e+000 -1.8369554074238603e-001  3.5604621519967722e-001  0.0000000000000000e+000  0.0000000000000000e+000  0.0000000000000000e+000  0.0000000000000000e+000  0.0000000000000000e+000  0.0000000000000000e+000  0.0000000000000000e+000  0.0000000000000000e+000  0.0000000000000000e+000
  0.0000000000000000e+000  1.6759395458210549e-002  0.0000000000000000e+000  0.0000000000000000e+000  0.0000000000000000e+000  0.0000000000000000e+000  0.0000000000000000e+000  0.0000000000000000e+000 -4.9920090106204629e-001  0.0000000000000000e+000  0.0000000000000000e+000  0.0000000000000000e+000  0.0000000000000000e+000  0.0000000000000000e+000 -4.0342389454273514e-001  0.0000000000000000e+000  0.0000000000000000e+000 -4.6965468384658088e-001  0.0000000000000000e+000  0.0000000000000000e+000  0.0000000000000000e+000  0.0000000000000000e+000  0.0000000000000000e+000  3.4168654299787250e-002  0.0000000000000000e+000  0.0000000000000000e+000 -1.4166673691179976e-001  0.0000000000000000e+000  0.0000000000000000e+000  0.0000000000000000e+000  0.0000000000000000e+000  0.0000000000000000e+000  0.0000000000000000e+000  0.0000000000000000e+000  0.0000000000000000e+000  0.0000000000000000e+000  0.0000000000000000e+000  0.0000000000000000e+000  0.0000000000000000e+000  0.0000000000000000e+000  0.0000000000000000e+000  0.0000000000000000e+000  2.6304277090440739e-002  0.0000000000000000e+000  0.0000000000000000e+000  0.0000000000000000e+000  0.0000000000000000e+000  0.0000000000000000e+000  0.0000000000000000e+000  0.0000000000000000e+000  0.0000000000000000e+000  0.0000000000000000e+000  0.0000000000000000e+000  0.0000000000000000e+000  0.0000000000000000e+000 -1.0653508407122450e-001  0.0000000000000000e+000  0.0000000000000000e+000  0.0000000000000000e+000  0.0000000000000000e+000  0.0000000000000000e+000  4.2191789057006435e-001 -3.9483910077062284e-001  0.0000000000000000e+000  0.0000000000000000e+000  0.0000000000000000e+000  0.0000000000000000e+000  0.0000000000000000e+000  0.0000000000000000e+000  0.0000000000000000e+000  0.0000000000000000e+000  0.0000000000000000e+000  0.0000000000000000e+000  0.0000000000000000e+000  0.0000000000000000e+000  0.0000000000000000e+000  0.0000000000000000e+000  0.0000000000000000e+000  0.0000000000000000e+000  0.0000000000000000e+000  0.0000000000000000e+000  0.0000000000000000e+000  0.0000000000000000e+000  0.0000000000000000e+000  0.0000000000000000e+000  0.0000000000000000e+000  0.0000000000000000e+000  0.0000000000000000e+000  0.0000000000000000e+000  0.0000000000000000e+000  0.0000000000000000e+000  0.0000000000000000e+000  0.0000000000000000e+000  0.0000000000000000e+000  0.0000000000000000e+000  0.0000000000000000e+000  0.0000000000000000e+000  0.0000000000000000e+000  0.0000000000000000e+000  0.0000000000000000e+000
  0.0000000000000000e+000  0.0000000000000000e+000  6.4358921897080562e-002  0.0000000000000000e+000  1.0928173027252669e-001  0.0000000000000000e+000  0.0000000000000000e+000  0.0000000000000000e+000  0.0000000000000000e+000 -1.3225482048022641e-001  0.0000000000000000e+000  0.0000000000000000e+000  0.0000000000000000e+000  0.0000000000000000e+000  0.0000000000000000e+000  4.5093314318652439e-001  0.0000000000000000e+000  0.0000000000000000e+000 -1.5146608536861897e-001 -1.0412021136852709e-001 -7.0448165646465333e-002  3.0201920795934578e-001  0.0000000000000000e+000  0.0000000000000000e+000  0.0000000000000000e+000 -7.7239470124037951e-002  0.0000000000000000e+000  0.0000000000000000e+000  0.0000000000000000e+000  0.0000000000000000e+000  0.0000000000000000e+000  0.0000000000000000e+000  5.7796968139644994e-002  0.0000000000000000e+000  0.0000000000000000e+000  0.0000000000000000e+000  0.0000000000000000e+000  0.0000000000000000e+000 -4.3349034681601434e-001  0.0000000000000000e+000  0.0000000000000000e+000  0.0000000000000000e+000  0.0000000000000000e+000  0.0000000000000000e+000  0.0000000000000000e+000  0.0000000000000000e+000  0.0000000000000000e+000  0.0000000000000000e+000 -1.6136230523775877e-001 -8.3924761043201498e-002  0.0000000000000000e+000  0.0000000000000000e+000  0.0000000000000000e+000  6.4994139240011545e-002  0.0000000000000000e+000  0.0000000000000000e+000  0.0000000000000000e+000  5.8038275867451999e-002  0.0000000000000000e+000 -3.8885702855162574e-004  0.0000000000000000e+000  0.0000000000000000e+000  0.0000000000000000e+000  0.0000000000000000e+000  0.0000000000000000e+000  0.0000000000000000e+000  0.0000000000000000e+000  0.0000000000000000e+000  0.0000000000000000e+000  0.0000000000000000e+000  0.0000000000000000e+000  0.0000000000000000e+000  0.0000000000000000e+000  0.0000000000000000e+000  0.0000000000000000e+000  0.0000000000000000e+000  0.0000000000000000e+000  0.0000000000000000e+000  0.0000000000000000e+000  0.0000000000000000e+000  0.0000000000000000e+000  0.0000000000000000e+000 -3.4246474410353017e-001  0.0000000000000000e+000  0.0000000000000000e+000  0.0000000000000000e+000  0.0000000000000000e+000 -1.2659693879405981e-001  0.0000000000000000e+000  0.0000000000000000e+000  0.0000000000000000e+000  0.0000000000000000e+000  0.0000000000000000e+000  0.0000000000000000e+000  0.0000000000000000e+000 -4.1679154894012838e-001  0.0000000000000000e+000 -2.9699070510437753e-001  0.0000000000000000e+000  0.0000000000000000e+000
  0.0000000000000000e+000  0.0000000000000000e+000  0.0000000000000000e+000  3.9102708410671450e-001  0.0000000000000000e+000  0.0000000000000000e+000 -1.2666669350165236e-001  0.0000000000000000e+000  0.0000000000000000e+000  0.0000000000000000e+000 -4.4703791829672451e-001  0.0000000000000000e+000  0.0000000000000000e+000  0.0000000000000000e+000  0.0000000000000000e+000  0.0000000000000000e+000 -3.3034216739943595e-001  0.0000000000000000e+000  0.0000000000000000e+000  0.0000000000000000e+000  0.0000000000000000e+000  0.0000000000000000e+000  0.0000000000000000e+000  0.0000000000000000e+000  0.0000000000000000e+000  0.0000000000000000e+000  0.0000000000000000e+000  0.0000000000000000e+000  0.0000000000000000e+000  0.0000000000000000e+000  0.0000000000000000e+000  0.0000000000000000e+000  0.0000000000000000e+000 -1.1837075319176832e-001  0.0000000000000000e+000  0.0000000000000000e+000 -1.3673522351369466e-001  0.0000000000000000e+000  0.0000000000000000e+000  1.9709311871294186e-001 -3.5513931229271622e-001 -4.0467805533669493e-001  0.0000000000000000e+000  0.0000000000000000e+000  0.0000000000000000e+000  0.0000000000000000e+000  0.0000000000000000e+000  0.0000000000000000e+000  0.0000000000000000e+000  0.0000000000000000e+000  0.0000000000000000e+000  0.0000000000000000e+000  0.0000000000000000e+000  0.0000000000000000e+000  0.0000000000000000e+000  0.0000000000000000e+000  0.0000000000000000e+000  0.0000000000000000e+000  0.0000000000000000e+000  0.0000000000000000e+000  0.0000000000000000e+000  0.0000000000000000e+000  0.0000000000000000e+000  3.6948203980195143e-001  0.0000000000000000e+000  5.6947563711005053e-002  0.0000000000000000e+000  1.5457882225026104e-001  0.0000000000000000e+000  3.6673335552508657e-001  0.0000000000000000e+000  0.0000000000000000e+000  0.0000000000000000e+000  0.0000000000000000e+000  0.0000000000000000e+000  0.0000000000000000e+000  3.7892400779566421e-001  0.0000000000000000e+000 -1.0040407049355565e-001 -4.1358163679213877e-001  0.0000000000000000e+000 -1.9908216220733196e-001  0.0000000000000000e+000  0.0000000000000000e+000  0.0000000000000000e+000  0.0000000000000000e+000  0.0000000000000000e+000  0.0000000000000000e+000  0.0000000000000000e+000  0.0000000000000000e+000  0.0000000000000000e+000  0.0000000000000000e+000  2.9885296904265984e-001  0.0000000000000000e+000  4.7780188828228509e-001  0.0000000000000000e+000  3.4395108693457316e-001  0.0000000000000000e+000  0.0000000000000000e+000  0.0000000000000000e+000
  0.0000000000000000e+000  1.7229157656172395e-001  0.0000000000000000e+000  0.0000000000000000e+000  0.0000000000000000e+000  0.0000000000000000e+000  0.0000000000000000e+000  0.0000000000000000e+000  2.8725081171376454e-001  0.0000000000000000e+000  0.0000000000000000e+000  0.0000000000000000e+000  0.0000000000000000e+000  0.0000000000000000e+000 -3.6765169062682818e-001  0.0000000000000000e+000  0.0000000000000000e+000 -4.4887912563262022e-001  0.0000000000000000e+000  0.0000000000000000e+000  0.0000000000000000e+000  0.0000000000000000e+000  0.0000000000000000e+000  3.4328054375616662e-001  0.0000000000000000e+000  0.0000000000000000e+000  2.2333310241746446e-001  0.0000000000000000e+000  0.0000000000000000e+000  0.0000000000000000e+000  0.0000000000000000e+000  0.0000000000000000e+000  0.0000000000000000e+000  0.0000000000000000e+000  0.0000000000000000e+000  0.0000000000000000e+000  0.0000000000000000e+000  0.0000000000000000e+000  0.0000000000000000e+000  0.0000000000000000e+000  0.0000000000000000e+000  0.0000000000000000e+000  5.7140967935877487e-002  0.0000000000000000e+000  0.0000000000000000e+000  0.0000000000000000e+000  0.0000000000000000e+000  0.0000000000000000e+000  0.0000000000000000e+000  0.0000000000000000e+000  0.0000000000000000e+000  0.0000000000000000e+000  0.0000000000000000e+000  0.0000000000000000e+000  0.0000000000000000e+000 -3.0302175186430530e-001  0.0000000000000000e+000  0.0000000000000000e+000  0.0000000000000000e+000  0.0000000000000000e+000  0.0000000000000000e+000 -5.3675117764656910e-001  1.5298476548644895e-002  0.0000000000000000e+000  0.0000000000000000e+000  0.0000000000000000e+000  0.0000000000000000e+000  0.0000000000000000e+000  0.0000000000000000e+000  0.0000000000000000e+000  0.0000000000000000e+000  0.0000000000000000e+000  0.0000000000000000e+000  0.0000000000000000e+000  0.0000000000000000e+000  0.0000000000000000e+000  0.0000000000000000e+000  0.0000000000000000e+000  0.0000000000000000e+000  0.0000000000000000e+000  0.0000000000000000e+000  0.0000000000000000e+000  0.0000000000000000e+000  0.0000000000000000e+000  0.0000000000000000e+000  0.0000000000000000e+000  0.0000000000000000e+000  0.0000000000000000e+000  0.0000000000000000e+000  0.0000000000000000e+000  0.0000000000000000e+000  0.0000000000000000e+000  0.0000000000000000e+000  0.0000000000000000e+000  0.0000000000000000e+000  0.0000000000000000e+000  0.0000000000000000e+000  0.0000000000000000e+000  0.0000000000000000e+000  0.0000000000000000e+000
  0.0000000000000000e+000  0.0000000000000000e+000 -2.3593922618231924e-001  0.0000000000000000e+000 -1.6584596896282225e-001  0.0000000000000000e+000  0.0000000000000000e+000  0.0000000000000000e+000  0.0000000000000000e+000 -1.1421412152944518e-001  0.0000000000000000e+000  0.0000000000000000e+000  0.0000000000000000e+000  0.0000000000000000e+000  0.0000000000000000e+000 -1.8697252386676216e-001  0.0000000000000000e+000  0.0000000000000000e+000  5.5804729199746972e-001  1.6703907459506862e-001 -7.2212903278252513e-002 -1.9844145560528839e-002  0.0000000000000000e+000  0.0000000000000000e+000  0.0000000000000000e+000  2.3616537850564837e-001  0.0000000000000000e+000  0.0000000000000000e+000  0.0000000000000000e+000  0.0000000000000000e+000  0.0000000000000000e+000  0.0000000000000000e+000 -2.0269756627696786e-001  0.0000000000000000e+000  0.0000000000000000e+000  0.0000000000000000e+000  0.0000000000000000e+000  0.0000000000000000e+000 -1.7405538388380402e-002  0.0000000000000000e+000  0.0000000000000000e+000  0.0000000000000000e+000  0.0000000000000000e+000  0.0000000000000000e+000  0.0000000000000000e+000  0.0000000000000000e+000  0.0000000000000000e+000  0.0000000000000000e+000  1.0926423458537075e-001 -1.1152125493410765e-001  0.0000000000000000e+000  0.0000000000000000e+000  0.0000000000000000e+000 -4.9675711461485479e-002  0.0000000000000000e+000  0.0000000000000000e+000  0.0000000000000000e+000  9.8767867917401150e-002  0.0000000000000000e+000 -2.9788020194095782e-001  0.0000000000000000e+000  0.0000000000000000e+000  0.0000000000000000e+000  0.0000000000000000e+000  0.0000000000000000e+000  0.0000000000000000e+000  0.0000000000000000e+000  0.0000000000000000e+000  0.0000000000000000e+000  0.0000000000000000e+000  0.0000000000000000e+000  0.0000000000000000e+000  0.0000000000000000e+000  0.0000000000000000e+000  0.0000000000000000e+000  0.0000000000000000e+000  0.0000000000000000e+000  0.0000000000000000e+000  0.0000000000000000e+000  0.0000000000000000e+000  0.0000000000000000e+000  0.0000000000000000e+000  4.8080413332472080e-002  0.0000000000000000e+000  0.0000000000000000e+000  0.0000000000000000e+000  0.0000000000000000e+000 -6.1527959481502338e-002  0.0000000000000000e+000  0.0000000000000000e+000  0.0000000000000000e+000  0.0000000000000000e+000  0.0000000000000000e+000  0.0000000000000000e+000  0.0000000000000000e+000 -2.2998121805807026e-001  0.0000000000000000e+000 -4.9235527322000178e-001  0.0000000000000000e+000  0.0000000000000000e+000
  0.0000000000000000e+000  0.0000000000000000e+000  3.2951042718807316e-001  0.0000000000000000e+000 -4.3057656414301607e-002  0.0000000000000000e+000  0.0000000000000000e+000  0.0000000000000000e+000  0.0000000000000000e+000 -1.5285568588798279e-001  0.0000000000000000e+000  0.0000000000000000e+000  0.0000000000000000e+000  0.0000000000000000e+000  0.0000000000000000e+000  1.0401428812904395e-001  0.0000000000000000e+000  0.0000000000000000e+000  4.0039762468605239e-001  2.8031404075501709e-001 -7.1390034868978589e-002 -3.1139226113571963e-002  0.0000000000000000e+000  0.0000000000000000e+000  0.0000000000000000e+000  2.0670536655349661e-001  0.0000000000000000e+000  0.0000000000000000e+000  0.0000000000000000e+000  0.0000000000000000e+000  0.0000000000000000e+000  0.0000000000000000e+000  1.1385210736595584e-001  0.0000000000000000e+000  0.0000000000000000e+000  0.0000000000000000e+000  0.0000000000000000e+000  0.0000000000000000e+000 -1.3388179800634715e-002  0.0000000000000000e+000  0.0000000000000000e+000  0.0000000000000000e+000  0.0000000000000000e+000  0.0000000000000000e+000  0.0000000000000000e+000  0.0000000000000000e+000  0.0000000000000000e+000  0.0000000000000000e+000  7.7725985952911442e-002 -5.6907049281144477e-002  0.0000000000000000e+000  0.0000000000000000e+000  0.0000000000000000e+000 -1.5551564904939255e-001  0.0000000000000000e+000  0.0000000000000000e+000  0.0000000000000000e+000 -7.5043101515242128e-002  0.0000000000000000e+000  1.5406405379361415e-001  0.0000000000000000e+000  0.0000000000000000e+000  0.0000000000000000e+000  0.0000000000000000e+000  0.0000000000000000e+000  0.0000000000000000e+000  0.0000000000000000e+000  0.0000000000000000e+000  0.0000000000000000e+000  0.0000000000000000e+000  0.0000000000000000e+000  0.0000000000000000e+000  0.0000000000000000e+000  0.0000000000000000e+000  0.0000000000000000e+000  0.0000000000000000e+000  0.0000000000000000e+000  0.0000000000000000e+000  0.0000000000000000e+000  0.0000000000000000e+000  0.0000000000000000e+000  0.0000000000000000e+000 -3.0595983827702933e-001  0.0000000000000000e+000  0.0000000000000000e+000  0.0000000000000000e+000  0.0000000000000000e+000  3.4842934030946793e-001  0.0000000000000000e+000  0.0000000000000000e+000  0.0000000000000000e+000  0.0000000000000000e+000  0.0000000000000000e+000  0.0000000000000000e+000  0.0000000000000000e+000 -2.6549553983157320e-001  0.0000000000000000e+000  4.5411634434321202e-001  0.0000000000000000e+000  0.0000000000000000e+000
  0.0000000000000000e+000  0.0000000000000000e+000 -1.4679177273010800e-002  0.0000000000000000e+000 -2.2616573534249246e-001  0.0000000000000000e+000  0.0000000000000000e+000  0.0000000000000000e+000  0.0000000000000000e+000  3.4082723289876871e-001  0.0000000000000000e+000  0.0000000000000000e+000  0.0000000000000000e+000  0.0000000000000000e+000  0.0000000000000000e+000 -2.1971374187062861e-001  0.0000000000000000e+000  0.0000000000000000e+000 -3.9927298181298193e-001  1.0522368851087301e-001 -1.8026625999854931e-001  2.2445107836548964e-001  0.0000000000000000e+000  0.0000000000000000e+000  0.0000000000000000e+000  3.4526698499208891e-001  0.0000000000000000e+000  0.0000000000000000e+000  0.0000000000000000e+000  0.0000000000000000e+000  0.0000000000000000e+000  0.0000000000000000e+000 -1.3348690098033505e-001  0.0000000000000000e+000  0.0000000000000000e+000  0.0000000000000000e+000  0.0000000000000000e+000  0.0000000000000000e+000 -5.3234709355058689e-002  0.0000000000000000e+000  0.0000000000000000e+000  0.0000000000000000e+000  0.0000000000000000e+000  0.0000000000000000e+000  0.0000000000000000e+000  0.0000000000000000e+000  0.0000000000000000e+000  0.0000000000000000e+000 -1.0069881496985721e-001  1.8750763597524456e-001  0.0000000000000000e+000  0.0000000000000000e+000  0.0000000000000000e+000 -4.8400641864501615e-001  0.0000000000000000e+000  0.0000000000000000e+000  0.0000000000000000e+000 -6.8502832784051407e-002  0.0000000000000000e+000 -2.4558512516548905e-001  0.0000000000000000e+000  0.0000000000000000e+000  0.0000000000000000e+000  0.0000000000000000e+000  0.0000000000000000e+000  0.0000000000000000e+000  0.0000000000000000e+000  0.0000000000000000e+000  0.0000000000000000e+000  0.0000000000000000e+000  0.0000000000000000e+000  0.0000000000000000e+000  0.0000000000000000e+000  0.0000000000000000e+000  0.0000000000000000e+000  0.0000000000000000e+000  0.0000000000000000e+000  0.0000000000000000e+000  0.0000000000000000e+000  0.0000000000000000e+000  0.0000000000000000e+000  0.0000000000000000e+000 -1.6512568515751816e-001  0.0000000000000000e+000  0.0000000000000000e+000  0.0000000000000000e+000  0.0000000000000000e+000 -5.7323944143401404e-004  0.0000000000000000e+000  0.0000000000000000e+000  0.0000000000000000e+000  0.0000000000000000e+000  0.0000000000000000e+000  0.0000000000000000e+000  0.0000000000000000e+000 -1.1971866453853947e-001  0.0000000000000000e+000  6.9307099920497231e-002  0.0000000000000000e+000  0.0000000000000000e+000
  0.0000000000000000e+000  0.0000000000000000e+000 -2.4487150940041413e-001  0.0000000000000000e+000 -1.3566818142439205e-001  0.0000000000000000e+000  0.0000000000000000e+000  0.0000000000000000e+000  0.0000000000000000e+000 -1.1359745169548252e-001  0.0000000000000000e+000  0.0000000000000000e+000  0.0000000000000000e+000  0.0000000000000000e+000  0.0000000000000000e+000 -7.5262122569835332e-002  0.0000000000000000e+000  0.0000000000000000e+000 -6.1455796608428655e-002  2.0322775056126932e-001 -4.4221533816379999e-001  3.1882345638472076e-001  0.0000000000000000e+000  0.0000000000000000e+000  0.0000000000000000e+000 -2.3255376915611053e-001  0.0000000000000000e+000  0.0000000000000000e+000  0.0000000000000000e+000  0.0000000000000000e+000  0.0000000000000000e+000  0.0000000000000000e+000  6.4644590298650245e-002  0.0000000000000000e+000  0.0000000000000000e+000  0.0000000000000000e+000  0.0000000000000000e+000  0.0000000000000000e+000 -1.8960665741169436e-001  0.0000000000000000e+000  0.0000000000000000e+000  0.0000000000000000e+000  0.0000000000000000e+000  0.0000000000000000e+000  0.0000000000000000e+000  0.0000000000000000e+000  0.0000000000000000e+000  0.0000000000000000e+000  1.3091463265293704e-001 -9.9436355720320863e-002  0.0000000000000000e+000  0.0000000000000000e+000  0.0000000000000000e+000  3.6300562671120429e-001  0.0000000000000000e+000  0.0000000000000000e+000  0.0000000000000000e+000  1.4889052570509725e-001  0.0000000000000000e+000 -3.6095739244008451e-001  0.0000000000000000e+000  0.0000000000000000e+000  0.0000000000000000e+000  0.0000000000000000e+000  0.0000000000000000e+000  0.0000000000000000e+000  0.0000000000000000e+000  0.0000000000000000e+000  0.0000000000000000e+000  0.0000000000000000e+000  0.0000000000000000e+000  0.0000000000000000e+000  0.0000000000000000e+000  0.0000000000000000e+000  0.0000000000000000e+000  0.0000000000000000e+000  0.0000000000000000e+000  0.0000000000000000e+000  0.0000000000000000e+000  0.0000000000000000e+000  0.0000000000000000e+000  0.0000000000000000e+000  7.3169019659805490e-002  0.0000000000000000e+000  0.0000000000000000e+000  0.0000000000000000e+000  0.0000000000000000e+000  1.5332568947736280e-001  0.0000000000000000e+000  0.0000000000000000e+000  0.0000000000000000e+000  0.0000000000000000e+000  0.0000000000000000e+000  0.0000000000000000e+000  0.0000000000000000e+000  1.0637737846828188e-001  0.0000000000000000e+000  3.3931513396364871e-001  0.0000000000000000e+000  0.0000000000000000e+000
 -4.7923574055458778e-003  0.0000000000000000e+000  0.0000000000000000e+000  0.0000000000000000e+000  0.0000000000000000e+000  0.0000000000000000e+000  0.0000000000000000e+000  3.6026395782162872e-002  0.0000000000000000e+000  0.0000000000000000e+000  0.0000000000000000e+000  1.2595475719022302e-002  1.2706881693509772e-002  0.0000000000000000e+000  0.0000000000000000e+000  0.0000000000000000e+000  0.0000000000000000e+000  0.0000000000000000e+000  0.0000000000000000e+000  0.0000000000000000e+000  0.0000000000000000e+000  0.0000000000000000e+000  4.6420871835936395e-001  0.0000000000000000e+000  7.7666959478434133e-002  0.0000000000000000e+000  0.0000000000000000e+000 -1.6553443222771760e-001  0.0000000000000000e+000  0.0000000000000000e+000 -2.0514681615262736e-001  0.0000000000000000e+000  0.0000000000000000e+000  0.0000000000000000e+000  0.0000000000000000e+000  1.0800673570970658e-001  0.0000000000000000e+000  2.2679118675939963e-001  0.0000000000000000e+000  0.0000000000000000e+000  0.0000000000000000e+000  0.0000000000000000e+000  0.0000000000000000e+000  1.5252471102112777e-001  0.0000000000000000e+000 -2.1499577526101327e-001  0.0000000000000000e+000  0.0000000000000000e+000  0.0000000000000000e+000  0.0000000000000000e+000  3.6878339390272541e-001  0.0000000000000000e+000  0.0000000000000000e+000  0.0000000000000000e+000  0.0000000000000000e+000  0.0000000000000000e+000  0.0000000000000000e+000  0.0000000000000000e+000  0.0000000000000000e+000  0.0000000000000000e+000  0.0000000000000000e+000  0.0000000000000000e+000  0.0000000000000000e+000  0.0000000000000000e+000  2.4557866988976738e-002  0.0000000000000000e+000 -2.9895403457809402e-002  0.0000000000000000e+000 -2.0399172655699446e-001  0.0000000000000000e+000 -2.2645079100023771e-001  1.1558921654477885e-002 -1.6807476624254516e-001  3.7957566407405781e-002  1.0648483925313726e-001  5.7173883742159370e-002  0.0000000000000000e+000  0.0000000000000000e+000  0.0000000000000000e+000  0.0000000000000000e+000  0.0000000000000000e+000  0.0000000000000000e+000  0.0000000000000000e+000 -1.2966312259026003e-001 -9.4451928156479445e-002  1.8432081531526456e-001  0.0000000000000000e+000  0.0000000000000000e+000  2.9034053637077600e-001  0.0000000000000000e+000  0.0000000000000000e+000  3.1821017049495394e-002  0.0000000000000000e+000 -2.0010278404753251e-001  0.0000000000000000e+000  0.0000000000000000e+000  0.0000000000000000e+000  0.0000000000000000e+000 -3.3862067230535253e-001 -1.4780640086916839e-002
  0.0000000000000000e+000 -8.0708633573397096e-002  0.0000000000000000e+000  0.0000000000000000e+000  0.0000000000000000e+000  0.0000000000000000e+000  0.0000000000000000e+000  0.0000000000000000e+000  1.9481618038120360e-002  0.0000000000000000e+000  0.0000000000000000e+000  0.0000000000000000e+000  0.0000000000000000e+000  0.0000000000000000e+000 -4.5180801855810321e-001  0.0000000000000000e+000  0.0000000000000000e+000 -1.5408602188152826e-001  0.0000000000000000e+000  0.0000000000000000e+000  0.0000000000000000e+000  0.0000000000000000e+000  0.0000000000000000e+000 -2.0277922593510381e-001  0.0000000000000000e+000  0.0000000000000000e+000 -1.6570826776623082e-001  0.0000000000000000e+000  0.0000000000000000e+000  0.0000000000000000e+000  0.0000000000000000e+000  0.0000000000000000e+000  0.0000000000000000e+000  0.0000000000000000e+000  0.0000000000000000e+000  0.0000000000000000e+000  0.0000000000000000e+000  0.0000000000000000e+000  0.0000000000000000e+000  0.0000000000000000e+000  0.0000000000000000e+000  0.0000000000000000e+000  3.6549072416928902e-001  0.0000000000000000e+000  0.0000000000000000e+000  0.0000000000000000e+000  0.0000000000000000e+000  0.0000000000000000e+000  0.0000000000000000e+000  0.0000000000000000e+000  0.0000000000000000e+000  0.0000000000000000e+000  0.0000000000000000e+000  0.0000000000000000e+000  0.0000000000000000e+000  4.0612826902687665e-001  0.0000000000000000e+000  0.0000000000000000e+000  0.0000000000000000e+000  0.0000000000000000e+000  0.0000000000000000e+000  5.1766259933213307e-002  6.2884939751239322e-001  0.0000000000000000e+000  0.0000000000000000e+000  0.0000000000000000e+000  0.0000000000000000e+000  0.0000000000000000e+000  0.0000000000000000e+000  0.0000000000000000e+000  0.0000000000000000e+000  0.0000000000000000e+000  0.0000000000000000e+000  0.0000000000000000e+000  0.0000000000000000e+000  0.0000000000000000e+000  0.0000000000000000e+000  0.0000000000000000e+000  0.0000000000000000e+000  0.0000000000000000e+000  0.0000000000000000e+000  0.0000000000000000e+000  0.0000000000000000e+000  0.0000000000000000e+000  0.0000000000000000e+000  0.0000000000000000e+000  0.0000000000000000e+000  0.0000000000000000e+000  0.0000000000000000e+000  0.0000000000000000e+000  0.0000000000000000e+000  0.0000000000000000e+000  0.0000000000000000e+000  0.0000000000000000e+000  0.0000000000000000e+000  0.0000000000000000e+000  0.0000000000000000e+000  0.0000000000000000e+000  0.0000000000000000e+000  0.0000000000000000e+000
  2.1427461546805560e-001  0.0000000000000000e+000  0.0000000000000000e+000  0.0000000000000000e+000  0.0000000000000000e+000  0.0000000000000000e+000  0.0000000000000000e+000  1.9004565773146759e-001  0.0000000000000000e+000  0.0000000000000000e+000  0.0000000000000000e+000  2.0869881918089556e-001 -1.4818305984790067e-001  0.0000000000000000e+000  0.0000000000000000e+000  0.0000000000000000e+000  0.0000000000000000e+000  0.0000000000000000e+000  0.0000000000000000e+000  0.0000000000000000e+000  0.0000000000000000e+000  0.0000000000000000e+000 -6.7744783401942010e-002  0.0000000000000000e+000  2.5481907829581502e-001  0.0000000000000000e+000  0.0000000000000000e+000  5.4678720654906025e-002  0.0000000000000000e+000  0.0000000000000000e+000 -2.0835723118009214e-001  0.0000000000000000e+000  0.0000000000000000e+000  0.0000000000000000e+000  0.0000000000000000e+000  1.4669572482566970e-002  0.0000000000000000e+000  1.4855796167237054e-001  0.0000000000000000e+000  0.0000000000000000e+000  0.0000000000000000e+000  0.0000000000000000e+000  0.0000000000000000e+000  3.9533717419003328e-002  0.0000000000000000e+000 -2.7205844989198585e-001  0.0000000000000000e+000  0.0000000000000000e+000  0.0000000000000000e+000  0.0000000000000000e+000 -1.1395256601702075e-001  0.0000000000000000e+000  0.0000000000000000e+000  0.0000000000000000e+000  0.0000000000000000e+000  0.0000000000000000e+000  0.0000000000000000e+000  0.0000000000000000e+000  0.0000000000000000e+000  0.0000000000000000e+000  0.0000000000000000e+000  0.0000000000000000e+000  0.0000000000000000e+000  0.0000000000000000e+000 -1.7965717071190068e-001  0.0000000000000000e+000  1.5620167824248535e-002  0.0000000000000000e+000 -8.2264870213992938e-002  0.0000000000000000e+000  2.9283120498866361e-002  1.6418753233499978e-001 -8.9952932796910384e-002 -1.8519426815161444e-001 -2.5144449480143111e-001  1.5774390298196658e-001  0.0000000000000000e+000  0.0000000000000000e+000  0.0000000000000000e+000  0.0000000000000000e+000  0.0000000000000000e+000  0.0000000000000000e+000  0.0000000000000000e+000  3.6844967082835800e-001  3.2159447204383984e-001  4.2046850531176613e-002  0.0000000000000000e+000  0.0000000000000000e+000 -1.9004381801677098e-001  0.0000000000000000e+000  0.0000000000000000e+000  2.2419905600172355e-001  0.0000000000000000e+000 -1.7708708014699943e-002  0.0000000000000000e+000  0.0000000000000000e+000  0.0000000000000000e+000  0.0000000000000000e+000 -7.8207000222788189e-002 -3.0712435339694288e-001
  0.0000000000000000e+000  0.0000000000000000e+000  3.4082943166618707e-001  0.0000000000000000e+000  2.8885402347609457e-001  0.0000000000000000e+000  0.0000000000000000e+000  0.0000000000000000e+000  0.0000000000000000e+000 -1.7494613157507853e-002  0.0000000000000000e+000  0.0000000000000000e+000  0.0000000000000000e+000  0.0000000000000000e+000  0.0000000000000000e+000 -2.6999279968430406e-001  0.0000000000000000e+000  0.0000000000000000e+000  3.7346372210337708e-002  1.4501198530284914e-001 -5.5979241467307705e-001 -5.1443297961882961e-002  0.0000000000000000e+000  0.0000000000000000e+000  0.0000000000000000e+000 -1.3922718771179421e-001  0.0000000000000000e+000  0.0000000000000000e+000  0.0000000000000000e+000  0.0000000000000000e+000  0.0000000000000000e+000  0.0000000000000000e+000 -2.6410056221975020e-001  0.0000000000000000e+000  0.0000000000000000e+000  0.0000000000000000e+000  0.0000000000000000e+000  0.0000000000000000e+000  5.3937425712004078e-002  0.0000000000000000e+000  0.0000000000000000e+000  0.0000000000000000e+000  0.0000000000000000e+000  0.0000000000000000e+000  0.0000000000000000e+000  0.0000000000000000e+000  0.0000000000000000e+000  0.0000000000000000e+000 -1.4373892035964370e-002  2.1502277646642358e-003  0.0000000000000000e+000  0.0000000000000000e+000  0.0000000000000000e+000  9.5708111037479948e-002  0.0000000000000000e+000  0.0000000000000000e+000  0.0000000000000000e+000 -2.6364108266155184e-001  0.0000000000000000e+000  1.5915484716268163e-001  0.0000000000000000e+000  0.0000000000000000e+000  0.0000000000000000e+000  0.0000000000000000e+000  0.0000000000000000e+000  0.0000000000000000e+000  0.0000000000000000e+000  0.0000000000000000e+000  0.0000000000000000e+000  0.0000000000000000e+000  0.0000000000000000e+000  0.0000000000000000e+000  0.0000000000000000e+000  0.0000000000000000e+000  0.0000000000000000e+000  0.0000000000000000e+000  0.0000000000000000e+000  0.0000000000000000e+000  0.0000000000000000e+000  0.0000000000000000e+000  0.0000000000000000e+000  0.0000000000000000e+000 -2.5077510899474420e-001  0.0000000000000000e+000  0.0000000000000000e+000  0.0000000000000000e+000  0.0000000000000000e+000 -2.6140839548934885e-001  0.0000000000000000e+000  0.0000000000000000e+000  0.0000000000000000e+000  0.0000000000000000e+000  0.0000000000000000e+000  0.0000000000000000e+000  0.0000000000000000e+000  1.7549845681880291e-001  0.0000000000000000e+000 -1.7460342005307694e-001  0.0000000000000000e+000  0.0000000000000000e+000
  0.0000000000000000e+000  4.5453500894641519e-001  0.0000000000000000e+000  0.0000000000000000e+000  0.0000000000000000e+000  0.0000000000000000e+000  0.0000000000000000e+000  0.0000000000000000e+000  2.7469796399169782e-002  0.0000000000000000e+000  0.0000000000000000e+000  0.0000000000000000e+000  0.0000000000000000e+000  0.0000000000000000e+000 -2.4245710183272598e-001  0.0000000000000000e+000  0.0000000000000000e+000  1.6164396443000226e-001  0.0000000000000000e+000  0.0000000000000000e+000  0.0000000000000000e+000  0.0000000000000000e+000  0.0000000000000000e+000 -2.1224298163660815e-001  0.0000000000000000e+000  0.0000000000000000e+000 -1.9385802400429125e-001  0.0000000000000000e+000  0.0000000000000000e+000  0.0000000000000000e+000  0.0000000000000000e+000  0.0000000000000000e+000  0.0000000000000000e+000  0.0000000000000000e+000  0.0000000000000000e+000  0.0000000000000000e+000  0.0000000000000000e+000  0.0000000000000000e+000  0.0000000000000000e+000  0.0000000000000000e+000  0.0000000000000000e+000  0.0000000000000000e+000 -5.0939622817371810e-001  0.0000000000000000e+000  0.0000000000000000e+000  0.0000000000000000e+000  0.0000000000000000e+000  0.0000000000000000e+000  0.0000000000000000e+000  0.0000000000000000e+000  0.0000000000000000e+000  0.0000000000000000e+000  0.0000000000000000e+000  0.0000000000000000e+000  0.0000000000000000e+000 -4.4240070501984807e-001  0.0000000000000000e+000  0.0000000000000000e+000  0.0000000000000000e+000  0.0000000000000000e+000  0.0000000000000000e+000  1.8117208526368236e-001  3.7023624374012148e-001  0.0000000000000000e+000  0.0000000000000000e+000  0.0000000000000000e+000  0.0000000000000000e+000  0.0000000000000000e+000  0.0000000000000000e+000  0.0000000000000000e+000  0.0000000000000000e+000  0.0000000000000000e+000  0.0000000000000000e+000  0.0000000000000000e+000  0.0000000000000000e+000  0.0000000000000000e+000  0.0000000000000000e+000  0.0000000000000000e+000  0.0000000000000000e+000  0.0000000000000000e+000  0.0000000000000000e+000  0.0000000000000000e+000  0.0000000000000000e+000  0.0000000000000000e+000  0.0000000000000000e+000  0.0000000000000000e+000  0.0000000000000000e+000  0.0000000000000000e+000  0.0000000000000000e+000  0.0000000000000000e+000  0.0000000000000000e+000  0.0000000000000000e+000  0.0000000000000000e+000  0.0000000000000000e+000  0.0000000000000000e+000  0.0000000000000000e+000  0.0000000000000000e+000  0.0000000000000000e+000  0.0000000000000000e+000  0.0000000000000000e+000
 -1.7257246183659891e-001  0.0000000000000000e+000  0.0000000000000000e+000  0.0000000000000000e+000  0.0000000000000000e+000  0.0000000000000000e+000  0.0000000000000000e+000 -3.2447050293402652e-001  0.0000000000000000e+000  0.0000000000000000e+000  0.0000000000000000e+000 -1.2138475945764381e-002  1.3089554441001419e-001  0.0000000000000000e+000  0.0000000000000000e+000  0.0000000000000000e+000  0.0000000000000000e+000  0.0000000000000000e+000  0.0000000000000000e+000  0.0000000000000000e+000  0.0000000000000000e+000  0.0000000000000000e+000 -2.8953910807929345e-001  0.0000000000000000e+000 -2.1983746457783176e-001  0.0000000000000000e+000  0.0000000000000000e+000 -1.1605667890386173e-001  0.0000000000000000e+000  0.0000000000000000e+000 -3.3006925707594581e-001  0.0000000000000000e+000  0.0000000000000000e+000  0.0000000000000000e+000  0.0000000000000000e+000 -2.8856529636354750e-001  0.0000000000000000e+000  7.7697384252990595e-002  0.0000000000000000e+000  0.0000000000000000e+000  0.0000000000000000e+000  0.0000000000000000e+000  0.0000000000000000e+000 -2.3710576197080899e-001  0.0000000000000000e+000  7.0820944214383987e-003  0.0000000000000000e+000  0.0000000000000000e+000  0.0000000000000000e+000  0.0000000000000000e+000  1.5480764278797990e-001  0.0000000000000000e+000  0.0000000000000000e+000  0.0000000000000000e+000  0.0000000000000000e+000  0.0000000000000000e+000  0.0000000000000000e+000  0.0000000000000000e+000  0.0000000000000000e+000  0.0000000000000000e+000  0.0000000000000000e+000  0.0000000000000000e+000  0.0000000000000000e+000  0.0000000000000000e+000  1.2011675384029347e-001  0.0000000000000000e+000  2.6797507843809526e-001  0.0000000000000000e+000 -1.0566888871412790e-001  0.0000000000000000e+000 -4.3782778279864543e-002 -1.9101246970152549e-001 -1.5731113886664791e-001  1.1533570314648033e-002  4.5464113931943419e-003  2.4064946287627487e-001  0.0000000000000000e+000  0.0000000000000000e+000  0.0000000000000000e+000  0.0000000000000000e+000  0.0000000000000000e+000  0.0000000000000000e+000  0.0000000000000000e+000  2.1281287220813880e-001  9.8900051423516933e-002  2.4684277731946960e-001  0.0000000000000000e+000  0.0000000000000000e+000  1.5335247602237578e-001  0.0000000000000000e+000  0.0000000000000000e+000 -9.5199870310826704e-002  0.0000000000000000e+000 -3.2720392510728696e-002  0.0000000000000000e+000  0.0000000000000000e+000  0.0000000000000000e+000  0.0000000000000000e+000  1.6635476177232236e-001 -1.6610989996868067e-001
  0.0000000000000000e+000  0.0000000000000000e+000  0.0000000000000000e+000  0.0000000000000000e+000  0.0000000000000000e+000 -3.8985286490220433e-001  0.0000000000000000e+000  0.0000000000000000e+000  0.0000000000000000e+000  0.0000000000000000e+000  0.0000000000000000e+000  0.0000000000000000e+000  0.0000000000000000e+000  4.2489855986791121e-002  0.0000000000000000e+000  0.0000000000000000e+000  0.0000000000000000e+000  0.0000000000000000e+000  0.0000000000000000e+000  0.0000000000000000e+000  0.0000000000000000e+000  0.0000000000000000e+000  0.0000000000000000e+000  0.0000000000000000e+000  0.0000000000000000e+000  0.0000000000000000e+000  0.0000000000000000e+000  0.0000000000000000e+000 -2.6817129756083757e-001 -2.6024225942476853e-001  0.0000000000000000e+000  5.8935425106071790e-002  0.0000000000000000e+000  0.0000000000000000e+000 -4.9532852710965269e-001  0.0000000000000000e+000  0.0000000000000000e+000  0.0000000000000000e+000  0.0000000000000000e+000  0.0000000000000000e+000  0.0000000000000000e+000  0.0000000000000000e+000  0.0000000000000000e+000  0.0000000000000000e+000  2.5479050527928654e-001  0.0000000000000000e+000  2.0753505063146027e-001  7.1340473368097686e-003  0.0000000000000000e+000  0.0000000000000000e+000  0.0000000000000000e+000  7.1938405559582946e-002 -3.6257227693869076e-001  0.0000000000000000e+000 -4.2089415026606825e-001  0.0000000000000000e+000  2.3947955300979323e-001  0.0000000000000000e+000 -4.0138253465391954e-001  0.0000000000000000e+000  3.0647124860995584e-001  0.0000000000000000e+000  0.0000000000000000e+000  0.0000000000000000e+000  0.0000000000000000e+000  0.0000000000000000e+000  0.0000000000000000e+000  0.0000000000000000e+000  0.0000000000000000e+000  0.0000000000000000e+000  0.0000000000000000e+000  0.0000000000000000e+000  0.0000000000000000e+000  0.0000000000000000e+000  0.0000000000000000e+000  0.0000000000000000e+000  0.0000000000000000e+000  4.0255540610170493e-001  0.0000000000000000e+000  0.0000000000000000e+000  4.4814221679177235e-001  0.0000000000000000e+000  0.0000000000000000e+000  0.0000000000000000e+000  0.0000000000000000e+000  0.0000000000000000e+000  3.6567079886656367e-001  0.0000000000000000e+000  0.0000000000000000e+000 -3.7320533944395623e-001  7.0496024521419676e-002  0.0000000000000000e+000  0.0000000000000000e+000  0.0000000000000000e+000  0.0000000000000000e+000  0.0000000000000000e+000  0.0000000000000000e+000  0.0000000000000000e+000  0.0000000000000000e+000  0.0000000000000000e+000
  0.0000000000000000e+000  0.0000000000000000e+000  0.0000000000000000e+000  0.0000000000000000e+000  0.0000000000000000e+000  7.0764927859199134e-002  0.0000000000000000e+000  0.0000000000000000e+000  0.0000000000000000e+000  0.0000000000000000e+000  0.0000000000000000e+000  0.0000000000000000e+000  0.0000000000000000e+000  7.4752558179405781e-001  0.0000000000000000e+000  0.0000000000000000e+000  0.0000000000000000e+000  0.0000000000000000e+000  0.0000000000000000e+000  0.0000000000000000e+000  0.0000000000000000e+000  0.0000000000000000e+000  0.0000000000000000e+000  0.0000000000000000e+000  0.0000000000000000e+000  0.0000000000000000e+000  0.0000000000000000e+000  0.0000000000000000e+000 -1.8287074991066435e-001  2.5717195078415661e-001  0.0000000000000000e+000  4.4416738537340095e-001  0.0000000000000000e+000  0.0000000000000000e+000  2.7220131489068372e-001  0.0000000000000000e+000  0.0000000000000000e+000  0.0000000000000000e+000  0.0000000000000000e+000  0.0000000000000000e+000  0.0000000000000000e+000  0.0000000000000000e+000  0.0000000000000000e+000  0.0000000000000000e+000  3.1714280833163183e-001  0.0000000000000000e+000 -5.1220580358756054e-002  2.0462867737875456e-001  0.0000000000000000e+000  0.0000000000000000e+000  0.0000000000000000e+000 -5.3584538370272650e-001  3.1037670649474006e-002  0.0000000000000000e+000  9.4032894731224087e-002  0.0000000000000000e+000  4.0970568496805398e-001  0.0000000000000000e+000 -1.9423570135179496e-001  0.0000000000000000e+000 -1.3775756891856766e-001  0.0000000000000000e+000  0.0000000000000000e+000  0.0000000000000000e+000  0.0000000000000000e+000  0.0000000000000000e+000  0.0000000000000000e+000  0.0000000000000000e+000  0.0000000000000000e+000  0.0000000000000000e+000  0.0000000000000000e+000  0.0000000000000000e+000  0.0000000000000000e+000  0.0000000000000000e+000  0.0000000000000000e+000  0.0000000000000000e+000  0.0000000000000000e+000 -5.6350118130927850e-002  0.0000000000000000e+000  0.0000000000000000e+000  8.9139770761508363e-002  0.0000000000000000e+000  0.0000000000000000e+000  0.0000000000000000e+000  0.0000000000000000e+000  0.0000000000000000e+000 -8.9178894151137833e-002  0.0000000000000000e+000  0.0000000000000000e+000 -6.8833110040796397e-002 -2.8630582131218663e-001  0.0000000000000000e+000  0.0000000000000000e+000  0.0000000000000000e+000  0.0000000000000000e+000  0.0000000000000000e+000  0.0000000000000000e+000  0.0000000000000000e+000  0.0000000000000000e+000  0.0000000000000000e+000
 -3.1468844239593652e-001  0.0000000000000000e+000  0.0000000000000000e+000  0.0000000000000000e+000  0.0000000000000000e+000  0.0000000000000000e+000  0.0000000000000000e+000  2.1378659034921108e-001  0.0000000000000000e+000  0.0000000000000000e+000  0.0000000000000000e+000 -1.4244419172433448e-001 -3.8339924058036484e-001  0.0000000000000000e+000  0.0000000000000000e+000  0.0000000000000000e+000  0.0000000000000000e+000  0.0000000000000000e+000  0.0000000000000000e+000  0.0000000000000000e+000  0.0000000000000000e+000  0.0000000000000000e+000 -2.2668003622499183e-002  0.0000000000000000e+000 -8.0470530826057790e-002  0.0000000000000000e+000  0.0000000000000000e+000 -1.8149227574727364e-001  0.0000000000000000e+000  0.0000000000000000e+000  1.6570397287698221e-001  0.0000000000000000e+000  0.0000000000000000e+000  0.0000000000000000e+000  0.0000000000000000e+000 -1.6112883274051726e-001  0.0000000000000000e+000  6.3846017904427191e-002  0.0000000000000000e+000  0.0000000000000000e+000  0.0000000000000000e+000  0.0000000000000000e+000  0.0000000000000000e+000 -2.7634575931247141e-001  0.0000000000000000e+000 -2.5648747058166804e-001  0.0000000000000000e+000  0.0000000000000000e+000  0.0000000000000000e+000  0.0000000000000000e+000  2.4575768993876104e-001  0.0000000000000000e+000  0.0000000000000000e+000  0.0000000000000000e+000  0.0000000000000000e+000  0.0000000000000000e+000  0.0000000000000000e+000  0.0000000000000000e+000  0.0000000000000000e+000  0.0000000000000000e+000  0.0000000000000000e+000  0.0000000000000000e+000  0.0000000000000000e+000  0.0000000000000000e+000  9.2879663588073154e-003  0.0000000000000000e+000 -1.7477582092735738e-001  0.0000000000000000e+000  1.9333847246905198e-001  0.0000000000000000e+000  7.5134187534056485e-002  1.4029034299457194e-001  9.8380086912036480e-002 -1.5738422084309189e-001  2.6742913667963092e-001  1.2905372610500687e-001  0.0000000000000000e+000  0.0000000000000000e+000  0.0000000000000000e+000  0.0000000000000000e+000  0.0000000000000000e+000  0.0000000000000000e+000  0.0000000000000000e+000 -6.4828730075613183e-002  2.2423243039580146e-001  2.6334742454847473e-002  0.0000000000000000e+000  0.0000000000000000e+000 -5.4208388400990473e-002  0.0000000000000000e+000  0.0000000000000000e+000 -1.4208770336299159e-001  0.0000000000000000e+000  2.8129689239563788e-001  0.0000000000000000e+000  0.0000000000000000e+000  0.0000000000000000e+000  0.0000000000000000e+000 -1.0995959377886647e-001 -5.0222756419036341e-002
  0.0000000000000000e+000  0.0000000000000000e+000  0.0000000000000000e+000  0.0000000000000000e+000  0.0000000000000000e+000 -2.0114018344754742e-001  0.0000000000000000e+000  0.0000000000000000e+000  0.0000000000000000e+000  0.0000000000000000e+000  0.0000000000000000e+000  0.0000000000000000e+000  0.0000000000000000e+000  1.4555177622531734e-001  0.0000000000000000e+000  0.0000000000000000e+000  0.0000000000000000e+000  0.0000000000000000e+000  0.0000000000000000e+000  0.0000000000000000e+000  0.0000000000000000e+000  0.0000000000000000e+000  0.0000000000000000e+000  0.0000000000000000e+000  0.0000000000000000e+000  0.0000000000000000e+000  0.0000000000000000e+000  0.0000000000000000e+000  3.6074313345257819e-001 -3.4338135655808966e-001  0.0000000000000000e+000  4.6386893453861761e-001  0.0000000000000000e+000  0.0000000000000000e+000  1.2474209346650952e-001  0.0000000000000000e+000  0.0000000000000000e+000  0.0000000000000000e+000  0.0000000000000000e+000  0.0000000000000000e+000  0.0000000000000000e+000  0.0000000000000000e+000  0.0000000000000000e+000  0.0000000000000000e+000  2.1136014190308017e-002  0.0000000000000000e+000  8.2438279258481084e-001  2.6484825383777399e-001  0.0000000000000000e+000  0.0000000000000000e+000  0.0000000000000000e+000 -2.4672884660209948e-002 -1.7082071782303676e-001  0.0000000000000000e+000 -3.8343791028055640e-001  0.0000000000000000e+000  3.1994874997367140e-002  0.0000000000000000e+000  5.6146590479448266e-001  0.0000000000000000e+000 -1.4365712279654635e-003  0.0000000000000000e+000  0.0000000000000000e+000  0.0000000000000000e+000  0.0000000000000000e+000  0.0000000000000000e+000  0.0000000000000000e+000  0.0000000000000000e+000  0.0000000000000000e+000  0.0000000000000000e+000  0.0000000000000000e+000  0.0000000000000000e+000  0.0000000000000000e+000  0.0000000000000000e+000  0.0000000000000000e+000  0.0000000000000000e+000  0.0000000000000000e+000 -3.0910209979675085e-002  0.0000000000000000e+000  0.0000000000000000e+000 -1.0208632960401780e-001  0.0000000000000000e+000  0.0000000000000000e+000  0.0000000000000000e+000  0.0000000000000000e+000  0.0000000000000000e+000 -2.6258141485124420e-001  0.0000000000000000e+000  0.0000000000000000e+000 -4.9814051887509619e-002  2.0142598956447427e-001  0.0000000000000000e+000  0.0000000000000000e+000  0.0000000000000000e+000  0.0000000000000000e+000  0.0000000000000000e+000  0.0000000000000000e+000  0.0000000000000000e+000  0.0000000000000000e+000  0.0000000000000000e+000
  0.0000000000000000e+000  0.0000000000000000e+000 -1.7108706490548795e-001  0.0000000000000000e+000  1.2225879728953436e-001  0.0000000000000000e+000  0.0000000000000000e+000  0.0000000000000000e+000  0.0000000000000000e+000 -4.3786015658673440e-002  0.0000000000000000e+000  0.0000000000000000e+000  0.0000000000000000e+000  0.0000000000000000e+000  0.0000000000000000e+000  2.9148137578285892e-002  0.0000000000000000e+000  0.0000000000000000e+000 -1.6918464872144923e-001 -2.2059139373356923e-001 -1.4451104822289568e-001 -3.6618292809454650e-001  0.0000000000000000e+000  0.0000000000000000e+000  0.0000000000000000e+000  9.5378214881086054e-002  0.0000000000000000e+000  0.0000000000000000e+000  0.0000000000000000e+000  0.0000000000000000e+000  0.0000000000000000e+000  0.0000000000000000e+000 -5.3861256305343286e-001  0.0000000000000000e+000  0.0000000000000000e+000  0.0000000000000000e+000  0.0000000000000000e+000  0.0000000000000000e+000  1.7884872302999069e-001  0.0000000000000000e+000  0.0000000000000000e+000  0.0000000000000000e+000  0.0000000000000000e+000  0.0000000000000000e+000  0.0000000000000000e+000  0.0000000000000000e+000  0.0000000000000000e+000  0.0000000000000000e+000 -3.0342640504209145e-001 -1.9053788875362676e-001  0.0000000000000000e+000  0.0000000000000000e+000  0.0000000000000000e+000  1.8411299896394201e-001  0.0000000000000000e+000  0.0000000000000000e+000  0.0000000000000000e+000  1.6568194962170363e-001  0.0000000000000000e+000 -3.8598242916485254e-002  0.0000000000000000e+000  0.0000000000000000e+000  0.0000000000000000e+000  0.0000000000000000e+000  0.0000000000000000e+000  0.0000000000000000e+000  0.0000000000000000e+000  0.0000000000000000e+000  0.0000000000000000e+000  0.0000000000000000e+000  0.0000000000000000e+000  0.0000000000000000e+000  0.0000000000000000e+000  0.0000000000000000e+000  0.0000000000000000e+000  0.0000000000000000e+000  0.0000000000000000e+000  0.0000000000000000e+000  0.0000000000000000e+000  0.0000000000000000e+000  0.0000000000000000e+000  0.0000000000000000e+000 -2.6416970424269805e-002  0.0000000000000000e+000  0.0000000000000000e+000  0.0000000000000000e+000  0.0000000000000000e+000  2.0017347241777872e-001  0.0000000000000000e+000  0.0000000000000000e+000  0.0000000000000000e+000  0.0000000000000000e+000  0.0000000000000000e+000  0.0000000000000000e+000  0.0000000000000000e+000 -3.3493193575160113e-001  0.0000000000000000e+000  2.1310454293750536e-001  0.0000000000000000e+000  0.0000000000000000e+000
  0.0000000000000000e+000  0.0000000000000000e+000  0.0000000000000000e+000 -2.5104391402462789e-001  0.0000000000000000e+000  0.0000000000000000e+000 -2.0997163639142410e-001  0.0000000000000000e+000  0.0000000000000000e+000  0.0000000000000000e+000  2.6443890490994704e-001  0.0000000000000000e+000  0.0000000000000000e+000  0.0000000000000000e+000  0.0000000000000000e+000  0.0000000000000000e+000  1.1731734513357951e-001  0.0000000000000000e+000  0.0000000000000000e+000  0.0000000000000000e+000  0.0000000000000000e+000  0.0000000000000000e+000  0.0000000000000000e+000  0.0000000000000000e+000  0.0000000000000000e+000  0.0000000000000000e+000  0.0000000000000000e+000  0.0000000000000000e+000  0.0000000000000000e+000  0.0000000000000000e+000  0.0000000000000000e+000  0.0000000000000000e+000  0.0000000000000000e+000  6.1059137441669253e-001  0.0000000000000000e+000  0.0000000000000000e+000 -5.2172655720092082e-002  0.0000000000000000e+000  0.0000000000000000e+000  3.5153027225485017e-001 -7.8953408661018104e-002 -5.0655422244449155e-001  0.0000000000000000e+000  0.0000000000000000e+000  0.0000000000000000e+000  0.0000000000000000e+000  0.0000000000000000e+000  0.0000000000000000e+000  0.0000000000000000e+000  0.0000000000000000e+000  0.0000000000000000e+000  0.0000000000000000e+000  0.0000000000000000e+000  0.0000000000000000e+000  0.0000000000000000e+000  0.0000000000000000e+000  0.0000000000000000e+000  0.0000000000000000e+000  0.0000000000000000e+000  0.0000000000000000e+000  0.0000000000000000e+000  0.0000000000000000e+000  0.0000000000000000e+000  4.5905833581966976e-001  0.0000000000000000e+000 -5.2583882272116889e-001  0.0000000000000000e+000  2.1003347007766038e-001  0.0000000000000000e+000 -3.3852038648418004e-001  0.0000000000000000e+000  0.0000000000000000e+000  0.0000000000000000e+000  0.0000000000000000e+000  0.0000000000000000e+000  0.0000000000000000e+000  4.5554865468600221e-002  0.0000000000000000e+000  1.5597653512394988e-001 -2.1973879326888390e-001  0.0000000000000000e+000 -1.6491545473623340e-001  0.0000000000000000e+000  0.0000000000000000e+000  0.0000000000000000e+000  0.0000000000000000e+000  0.0000000000000000e+000  0.0000000000000000e+000  0.0000000000000000e+000  0.0000000000000000e+000  0.0000000000000000e+000  0.0000000000000000e+000 -3.8610493996170128e-002  0.0000000000000000e+000 -2.3135756624370302e-001  0.0000000000000000e+000 -4.0634837840763499e-001  0.0000000000000000e+000  0.0000000000000000e+000  0.0000000000000000e+000
  0.0000000000000000e+000  0.0000000000000000e+000  0.0000000000000000e+000  0.0000000000000000e+000  0.0000000000000000e+000  2.8470754109266805e-001  0.0000000000000000e+000  0.0000000000000000e+000  0.0000000000000000e+000  0.0000000000000000e+000  0.0000000000000000e+000  0.0000000000000000e+000  0.0000000000000000e+000  2.0030404156530404e-001  0.0000000000000000e+000  0.0000000000000000e+000  0.0000000000000000e+000  0.0000000000000000e+000  0.0000000000000000e+000  0.0000000000000000e+000  0.0000000000000000e+000  0.0000000000000000e+000  0.0000000000000000e+000  0.0000000000000000e+000  0.0000000000000000e+000  0.0000000000000000e+000  0.0000000000000000e+000  0.0000000000000000e+000  6.0452863268263501e-001 -2.1346992929845715e-001  0.0000000000000000e+000 -7.8283081569451157e-002  0.0000000000000000e+000  0.0000000000000000e+000  3.0548368136121334e-003  0.0000000000000000e+000  0.0000000000000000e+000  0.0000000000000000e+000  0.0000000000000000e+000  0.0000000000000000e+000  0.0000000000000000e+000  0.0000000000000000e+000  0.0000000000000000e+000  0.0000000000000000e+000  1.6970516686357040e-001  0.0000000000000000e+000  2.0792432914664635e-001 -2.1608542064237973e-001  0.0000000000000000e+000  0.0000000000000000e+000  0.0000000000000000e+000 -1.7250241868287436e-001 -4.4855264459100669e-001  0.0000000000000000e+000  8.9442086855004344e-001  0.0000000000000000e+000  3.7779867450808530e-001  0.0000000000000000e+000 -6.2346341800909637e-002  0.0000000000000000e+000  2.6323784471248690e-001  0.0000000000000000e+000  0.0000000000000000e+000  0.0000000000000000e+000  0.0000000000000000e+000  0.0000000000000000e+000  0.0000000000000000e+000  0.0000000000000000e+000  0.0000000000000000e+000  0.0000000000000000e+000  0.0000000000000000e+000  0.0000000000000000e+000  0.0000000000000000e+000  0.0000000000000000e+000  0.0000000000000000e+000  0.0000000000000000e+000  0.0000000000000000e+000  2.2361412393561142e-001  0.0000000000000000e+000  0.0000000000000000e+000  3.4490158441363378e-001  0.0000000000000000e+000  0.0000000000000000e+000  0.0000000000000000e+000  0.0000000000000000e+000  0.0000000000000000e+000  3.3230940722420260e-001  0.0000000000000000e+000  0.0000000000000000e+000  3.4512637780861510e-001  4.5732779175546134e-001  0.0000000000000000e+000  0.0000000000000000e+000  0.0000000000000000e+000  0.0000000000000000e+000  0.0000000000000000e+000  0.0000000000000000e+000  0.0000000000000000e+000  0.0000000000000000e+000  0.0000000000000000e+000
  4.2648691126456209e-002  0.0000000000000000e+000  0.0000000000000000e+000  0.0000000000000000e+000  0.0000000000000000e+000  0.0000000000000000e+000  0.0000000000000000e+000  1.8347508064408666e-001  0.0000000000000000e+000  0.0000000000000000e+000  0.0000000000000000e+000 -2.6566550317023696e-001 -2.2117909907252503e-001  0.0000000000000000e+000  0.0000000000000000e+000  0.0000000000000000e+000  0.0000000000000000e+000  0.0000000000000000e+000  0.0000000000000000e+000  0.0000000000000000e+000  0.0000000000000000e+000  0.0000000000000000e+000 -7.8422196006288872e-002  0.0000000000000000e+000  1.1393505861414069e-001  0.0000000000000000e+000  0.0000000000000000e+000 -2.0894385263831811e-001  0.0000000000000000e+000  0.0000000000000000e+000 -2.0591461534112238e-001  0.0000000000000000e+000  0.0000000000000000e+000  0.0000000000000000e+000  0.0000000000000000e+000  2.2804961749350092e-001  0.0000000000000000e+000 -7.2057141647131326e-002  0.0000000000000000e+000  0.0000000000000000e+000  0.0000000000000000e+000  0.0000000000000000e+000  0.0000000000000000e+000 -6.8680126703588890e-002  0.0000000000000000e+000  1.1341868780060839e-001  0.0000000000000000e+000  0.0000000000000000e+000  0.0000000000000000e+000  0.0000000000000000e+000 -1.4685732954910308e-001  0.0000000000000000e+000  0.0000000000000000e+000  0.0000000000000000e+000  0.0000000000000000e+000  0.0000000000000000e+000  0.0000000000000000e+000  0.0000000000000000e+000  0.0000000000000000e+000  0.0000000000000000e+000  0.0000000000000000e+000  0.0000000000000000e+000  0.0000000000000000e+000  0.0000000000000000e+000  3.2386044364351232e-002  0.0000000000000000e+000 -1.3700351821249357e-001  0.0000000000000000e+000 -4.1713848946644166e-001  0.0000000000000000e+000  7.8096507374798035e-002 -1.6892020978741998e-002  3.7584358305251683e-002 -3.4207012737131226e-001  4.8112173972809043e-002 -2.3504585154511129e-001  0.0000000000000000e+000  0.0000000000000000e+000  0.0000000000000000e+000  0.0000000000000000e+000  0.0000000000000000e+000  0.0000000000000000e+000  0.0000000000000000e+000  1.4443696361013492e-001 -8.5339605007859060e-002  3.1271717426245116e-001  0.0000000000000000e+000  0.0000000000000000e+000  8.1522583644096758e-002  0.0000000000000000e+000  0.0000000000000000e+000 -1.7950459571148433e-001  0.0000000000000000e+000 -2.9851709501993479e-002  0.0000000000000000e+000  0.0000000000000000e+000  0.0000000000000000e+000  0.0000000000000000e+000  2.3942693180902455e-001  2.1040098620775693e-001
  0.0000000000000000e+000  0.0000000000000000e+000  0.0000000000000000e+000  3.2073360112429344e-001  0.0000000000000000e+000  0.0000000000000000e+000  3.5708232754417030e-001  0.0000000000000000e+000  0.0000000000000000e+000  0.0000000000000000e+000  6.5060844361833736e-001  0.0000000000000000e+000  0.0000000000000000e+000  0.0000000000000000e+000  0.0000000000000000e+000  0.0000000000000000e+000  6.8506917233919129e-001  0.0000000000000000e+000  0.0000000000000000e+000  0.0000000000000000e+000  0.0000000000000000e+000  0.0000000000000000e+000  0.0000000000000000e+000  0.0000000000000000e+000  0.0000000000000000e+000  0.0000000000000000e+000  0.0000000000000000e+000  0.0000000000000000e+000  0.0000000000000000e+000  0.0000000000000000e+000  0.0000000000000000e+000  0.0000000000000000e+000  0.0000000000000000e+000 -2.6796060996204496e-001  0.0000000000000000e+000  0.0000000000000000e+000  2.3750746985717830e-002  0.0000000000000000e+000  0.0000000000000000e+000  4.8616902657306316e-001 -2.3500494590108939e-001 -2.0440218345328159e-001  0.0000000000000000e+000  0.0000000000000000e+000  0.0000000000000000e+000  0.0000000000000000e+000  0.0000000000000000e+000  0.0000000000000000e+000  0.0000000000000000e+000  0.0000000000000000e+000  0.0000000000000000e+000  0.0000000000000000e+000  0.0000000000000000e+000  0.0000000000000000e+000  0.0000000000000000e+000  0.0000000000000000e+000  0.0000000000000000e+000  0.0000000000000000e+000  0.0000000000000000e+000  0.0000000000000000e+000  0.0000000000000000e+000  0.0000000000000000e+000  0.0000000000000000e+000 -2.5553905823746326e-002  0.0000000000000000e+000  7.1320151716692329e-002  0.0000000000000000e+000  1.5999097273739349e-001  0.0000000000000000e+000  1.7903279705957048e-001  0.0000000000000000e+000  0.0000000000000000e+000  0.0000000000000000e+000  0.0000000000000000e+000  0.0000000000000000e+000  0.0000000000000000e+000 -4.2165813752453887e-002  0.0000000000000000e+000 -5.6495620658737278e-001  1.6139422851061902e-001  0.0000000000000000e+000  4.1181444999030975e-001  0.0000000000000000e+000  0.0000000000000000e+000  0.0000000000000000e+000  0.0000000000000000e+000  0.0000000000000000e+000  0.0000000000000000e+000  0.0000000000000000e+000  0.0000000000000000e+000  0.0000000000000000e+000  0.0000000000000000e+000  1.6647942032888263e-001  0.0000000000000000e+000 -1.4483191207727553e-001  0.0000000000000000e+000  7.0494607406400595e-002  0.0000000000000000e+000  0.0000000000000000e+000  0.0000000000000000e+000
  1.9101836519096593e-001  0.0000000000000000e+000  0.0000000000000000e+000  0.0000000000000000e+000  0.0000000000000000e+000  0.0000000000000000e+000  0.0000000000000000e+000 -1.1626138490637805e-001  0.0000000000000000e+000  0.0000000000000000e+000  0.0000000000000000e+000  2.6078368863997570e-001 -3.2424721159740238e-002  0.0000000000000000e+000  0.0000000000000000e+000  0.0000000000000000e+000  0.0000000000000000e+000  0.0000000000000000e+000  0.0000000000000000e+000  0.0000000000000000e+000  0.0000000000000000e+000  0.0000000000000000e+000 -8.0002805778087549e-002  0.0000000000000000e+000 -2.5409899882470088e-001  0.0000000000000000e+000  0.0000000000000000e+000  1.1552969408979707e-002  0.0000000000000000e+000  0.0000000000000000e+000  7.2100179101581161e-002  0.0000000000000000e+000  0.0000000000000000e+000  0.0000000000000000e+000  0.0000000000000000e+000 -1.4679144050844419e-002  0.0000000000000000e+000 -9.4095615892097903e-002  0.0000000000000000e+000  0.0000000000000000e+000  0.0000000000000000e+000  0.0000000000000000e+000  0.0000000000000000e+000  1.3520725810744627e-001  0.0000000000000000e+000 -7.3677658430156098e-002  0.0000000000000000e+000  0.0000000000000000e+000  0.0000000000000000e+000  0.0000000000000000e+000 -7.0113470063311270e-002  0.0000000000000000e+000  0.0000000000000000e+000  0.0000000000000000e+000  0.0000000000000000e+000  0.0000000000000000e+000  0.0000000000000000e+000  0.0000000000000000e+000  0.0000000000000000e+000  0.0000000000000000e+000  0.0000000000000000e+000  0.0000000000000000e+000  0.0000000000000000e+000  0.0000000000000000e+000 -5.1375089579482269e-001  0.0000000000000000e+000  3.9894898911440754e-002  0.0000000000000000e+000  3.9996774584285855e-002  0.0000000000000000e+000  9.7584198062473662e-002  3.4580574357916438e-001  9.8421923504953809e-002  3.6601116765033359e-002  4.0252587999417516e-001 -6.7142645420934441e-003  0.0000000000000000e+000  0.0000000000000000e+000  0.0000000000000000e+000  0.0000000000000000e+000  0.0000000000000000e+000  0.0000000000000000e+000  0.0000000000000000e+000  5.6309927804967796e-004  9.2705132419738281e-002  2.1290231627291903e-001  0.0000000000000000e+000  0.0000000000000000e+000  2.9101924815555158e-001  0.0000000000000000e+000  0.0000000000000000e+000 -7.9575136057904755e-002  0.0000000000000000e+000 -1.7858301209646660e-001  0.0000000000000000e+000  0.0000000000000000e+000  0.0000000000000000e+000  0.0000000000000000e+000  1.3764377390234814e-001  4.2708348373994010e-002
  0.0000000000000000e+000  0.0000000000000000e+000  5.0759138241470020e-002  0.0000000000000000e+000 -3.0212321431066402e-001  0.0000000000000000e+000  0.0000000000000000e+000  0.0000000000000000e+000  0.0000000000000000e+000  5.9437380689952760e-002  0.0000000000000000e+000  0.0000000000000000e+000  0.0000000000000000e+000  0.0000000000000000e+000  0.0000000000000000e+000 -1.7821589510877081e-001  0.0000000000000000e+000  0.0000000000000000e+000  9.8399258702169298e-002 -3.7451674868908669e-001  1.7152923847805185e-001  2.9859280283098250e-001  0.0000000000000000e+000  0.0000000000000000e+000  0.0000000000000000e+000 -3.4281658641479068e-001  0.0000000000000000e+000  0.0000000000000000e+000  0.0000000000000000e+000  0.0000000000000000e+000  0.0000000000000000e+000  0.0000000000000000e+000 -1.0343540786848085e-001  0.0000000000000000e+000  0.0000000000000000e+000  0.0000000000000000e+000  0.0000000000000000e+000  0.0000000000000000e+000  3.8987588620021363e-001  0.0000000000000000e+000  0.0000000000000000e+000  0.0000000000000000e+000  0.0000000000000000e+000  0.0000000000000000e+000  0.0000000000000000e+000  0.0000000000000000e+000  0.0000000000000000e+000  0.0000000000000000e+000  9.5908367086389251e-002 -1.0686913300899070e-001  0.0000000000000000e+000  0.0000000000000000e+000  0.0000000000000000e+000  3.4876235128457847e-002  0.0000000000000000e+000  0.0000000000000000e+000  0.0000000000000000e+000  4.8999233726339027e-002  0.0000000000000000e+000 -4.9505862208823068e-002  0.0000000000000000e+000  0.0000000000000000e+000  0.0000000000000000e+000  0.0000000000000000e+000  0.0000000000000000e+000  0.0000000000000000e+000  0.0000000000000000e+000  0.0000000000000000e+000  0.0000000000000000e+000  0.0000000000000000e+000  0.0000000000000000e+000  0.0000000000000000e+000  0.0000000000000000e+000  0.0000000000000000e+000  0.0000000000000000e+000  0.0000000000000000e+000  0.0000000000000000e+000  0.0000000000000000e+000  0.0000000000000000e+000  0.0000000000000000e+000  0.0000000000000000e+000  0.0000000000000000e+000 -5.2061078265353644e-001  0.0000000000000000e+000  0.0000000000000000e+000  0.0000000000000000e+000  0.0000000000000000e+000  1.4288210652923944e-001  0.0000000000000000e+000  0.0000000000000000e+000  0.0000000000000000e+000  0.0000000000000000e+000  0.0000000000000000e+000  0.0000000000000000e+000  0.0000000000000000e+000  2.7298024968557801e-002  0.0000000000000000e+000 -5.6721369835343337e-002  0.0000000000000000e+000  0.0000000000000000e+000
  0.0000000000000000e+000  0.0000000000000000e+000  0.0000000000000000e+000 -1.7324579487227559e-001  0.0000000000000000e+000  0.0000000000000000e+000  2.4590912987586441e-001  0.0000000000000000e+000  0.0000000000000000e+000  0.0000000000000000e+000 -1.0689711358427721e-001  0.0000000000000000e+000  0.0000000000000000e+000  0.0000000000000000e+000  0.0000000000000000e+000  0.0000000000000000e+000  7.8188283645660439e-001  0.0000000000000000e+000  0.0000000000000000e+000  0.0000000000000000e+000  0.0000000000000000e+000  0.0000000000000000e+000  0.0000000000000000e+000  0.0000000000000000e+000  0.0000000000000000e+000  0.0000000000000000e+000  0.0000000000000000e+000  0.0000000000000000e+000  0.0000000000000000e+000  0.0000000000000000e+000  0.0000000000000000e+000  0.0000000000000000e+000  0.0000000000000000e+000  6.3422942347087630e-001  0.0000000000000000e+000  0.0000000000000000e+000  1.2729446383495124e-001  0.0000000000000000e+000  0.0000000000000000e+000 -4.1948559959704296e-001 -6.8403126826447225e-002  5.6947867447889700e-001  0.0000000000000000e+000  0.0000000000000000e+000  0.0000000000000000e+000  0.0000000000000000e+000  0.0000000000000000e+000  0.0000000000000000e+000  0.0000000000000000e+000  0.0000000000000000e+000  0.0000000000000000e+000  0.0000000000000000e+000  0.0000000000000000e+000  0.0000000000000000e+000  0.0000000000000000e+000  0.0000000000000000e+000  0.0000000000000000e+000  0.0000000000000000e+000  0.0000000000000000e+000  0.0000000000000000e+000  0.0000000000000000e+000  0.0000000000000000e+000  0.0000000000000000e+000  4.2720685197043598e-002  0.0000000000000000e+000  1.5577751975971602e-001  0.0000000000000000e+000  8.2723660084700792e-002  0.0000000000000000e+000 -3.1357838739625482e-001  0.0000000000000000e+000  0.0000000000000000e+000  0.0000000000000000e+000  0.0000000000000000e+000  0.0000000000000000e+000  0.0000000000000000e+000 -3.9248910643006868e-002  0.0000000000000000e+000  3.5202482778115424e-001 -4.9027583342475645e-001  0.0000000000000000e+000  1.0465422801843706e-001  0.0000000000000000e+000  0.0000000000000000e+000  0.0000000000000000e+000  0.0000000000000000e+000  0.0000000000000000e+000  0.0000000000000000e+000  0.0000000000000000e+000  0.0000000000000000e+000  0.0000000000000000e+000  0.0000000000000000e+000  4.1970378076037196e-001  0.0000000000000000e+000 -1.8123236183051936e-002  0.0000000000000000e+000 -1.3140385790224465e-001  0.0000000000000000e+000  0.0000000000000000e+000  0.0000000000000000e+000
  0.0000000000000000e+000  0.0000000000000000e+000  0.0000000000000000e+000 -2.6650517414244385e-001  0.0000000000000000e+000  0.0000000000000000e+000 -2.5064566624257079e-001  0.0000000000000000e+000  0.0000000000000000e+000  0.0000000000000000e+000 -1.9382306115902187e-001  0.0000000000000000e+000  0.0000000000000000e+000  0.0000000000000000e+000  0.0000000000000000e+000  0.0000000000000000e+000  2.9902113301864819e-001  0.0000000000000000e+000  0.0000000000000000e+000  0.0000000000000000e+000  0.0000000000000000e+000  0.0000000000000000e+000  0.0000000000000000e+000  0.0000000000000000e+000  0.0000000000000000e+000  0.0000000000000000e+000  0.0000000000000000e+000  0.0000000000000000e+000  0.0000000000000000e+000  0.0000000000000000e+000  0.0000000000000000e+000  0.0000000000000000e+000  0.0000000000000000e+000  9.9034967634897206e-002  0.0000000000000000e+000  0.0000000000000000e+000  7.3167375437830406e-001  0.0000000000000000e+000  0.0000000000000000e+000 -5.2746029217279333e-003 -3.4628755368910952e-001 -3.0671663084351423e-002  0.0000000000000000e+000  0.0000000000000000e+000  0.0000000000000000e+000  0.0000000000000000e+000  0.0000000000000000e+000  0.0000000000000000e+000  0.0000000000000000e+000  0.0000000000000000e+000  0.0000000000000000e+000  0.0000000000000000e+000  0.0000000000000000e+000  0.0000000000000000e+000  0.0000000000000000e+000  0.0000000000000000e+000  0.0000000000000000e+000  0.0000000000000000e+000  0.0000000000000000e+000  0.0000000000000000e+000  0.0000000000000000e+000  0.0000000000000000e+000  0.0000000000000000e+000 -1.9819391435400444e-001  0.0000000000000000e+000 -1.1227204794454679e-001  0.0000000000000000e+000 -1.5937304422948506e-001  0.0000000000000000e+000 -5.2047302307829602e-001  0.0000000000000000e+000  0.0000000000000000e+000  0.0000000000000000e+000  0.0000000000000000e+000  0.0000000000000000e+000  0.0000000000000000e+000 -2.9142804718622894e-001  0.0000000000000000e+000 -5.9346307202837671e-002  5.8866092746638565e-001  0.0000000000000000e+000 -1.2860733576688918e-001  0.0000000000000000e+000  0.0000000000000000e+000  0.0000000000000000e+000  0.0000000000000000e+000  0.0000000000000000e+000  0.0000000000000000e+000  0.0000000000000000e+000  0.0000000000000000e+000  0.0000000000000000e+000  0.0000000000000000e+000 -2.7245572227476605e-001  0.0000000000000000e+000  4.4220202121995850e-001  0.0000000000000000e+000  5.3336836306024182e-001  0.0000000000000000e+000  0.0000000000000000e+000  0.0000000000000000e+000
  0.0000000000000000e+000  0.0000000000000000e+000  0.0000000000000000e+000 -2.0234642628893801e-001  0.0000000000000000e+000  0.0000000000000000e+000  1.7307628850987137e-002  0.0000000000000000e+000  0.0000000000000000e+000  0.0000000000000000e+000 -3.9360086967530222e-001  0.0000000000000000e+000  0.0000000000000000e+000  0.0000000000000000e+000  0.0000000000000000e+000  0.0000000000000000e+000 -1.1553139279321190e-001  0.0000000000000000e+000  0.0000000000000000e+000  0.0000000000000000e+000  0.0000000000000000e+000  0.0000000000000000e+000  0.0000000000000000e+000  0.0000000000000000e+000  0.0000000000000000e+000  0.0000000000000000e+000  0.0000000000000000e+000  0.0000000000000000e+000  0.0000000000000000e+000  0.0000000000000000e+000  0.0000000000000000e+000  0.0000000000000000e+000  0.0000000000000000e+000  4.7819143271510606e-001  0.0000000000000000e+000  0.0000000000000000e+000 -2.0691581810596343e-001  0.0000000000000000e+000  0.0000000000000000e+000  5.2320421750358315e-001 -2.5142402458233082e-001  1.2221235455842425e-001  0.0000000000000000e+000  0.0000000000000000e+000  0.0000000000000000e+000  0.0000000000000000e+000  0.0000000000000000e+000  0.0000000000000000e+000  0.0000000000000000e+000  0.0000000000000000e+000  0.0000000000000000e+000  0.0000000000000000e+000  0.0000000000000000e+000  0.0000000000000000e+000  0.0000000000000000e+000  0.0000000000000000e+000  0.0000000000000000e+000  0.0000000000000000e+000  0.0000000000000000e+000  0.0000000000000000e+000  0.0000000000000000e+000  0.0000000000000000e+000  0.0000000000000000e+000 -2.9900801271618330e-002  0.0000000000000000e+000  6.3437806253418116e-001  0.0000000000000000e+000 -2.7017623716712630e-001  0.0000000000000000e+000  2.3667851523409132e-002  0.0000000000000000e+000  0.0000000000000000e+000  0.0000000000000000e+000  0.0000000000000000e+000  0.0000000000000000e+000  0.0000000000000000e+000 -3.6161700118175577e-001  0.0000000000000000e+000 -6.5820418175570050e-002  3.7670421938940502e-001  0.0000000000000000e+000 -1.7136060882517584e-001  0.0000000000000000e+000  0.0000000000000000e+000  0.0000000000000000e+000  0.0000000000000000e+000  0.0000000000000000e+000  0.0000000000000000e+000  0.0000000000000000e+000  0.0000000000000000e+000  0.0000000000000000e+000  0.0000000000000000e+000  9.2792662120178018e-002  0.0000000000000000e+000 -5.3086277619908828e-001  0.0000000000000000e+000  1.3931847663891042e-001  0.0000000000000000e+000  0.0000000000000000e+000  0.0000000000000000e+000
  0.0000000000000000e+000  1.8960307405775645e-003  0.0000000000000000e+000  0.0000000000000000e+000  0.0000000000000000e+000  0.0000000000000000e+000  0.0000000000000000e+000  0.0000000000000000e+000 -5.1109822369724467e-001  0.0000000000000000e+000  0.0000000000000000e+000  0.0000000000000000e+000  0.0000000000000000e+000  0.0000000000000000e+000  2.3468021234883155e-001  0.0000000000000000e+000  0.0000000000000000e+000 -3.1542002250995543e-001  0.0000000000000000e+000  0.0000000000000000e+000  0.0000000000000000e+000  0.0000000000000000e+000  0.0000000000000000e+000  1.7910260022176612e-002  0.0000000000000000e+000  0.0000000000000000e+000  3.6430321340106916e-002  0.0000000000000000e+000  0.0000000000000000e+000  0.0000000000000000e+000  0.0000000000000000e+000  0.0000000000000000e+000  0.0000000000000000e+000  0.0000000000000000e+000  0.0000000000000000e+000  0.0000000000000000e+000  0.0000000000000000e+000  0.0000000000000000e+000  0.0000000000000000e+000  0.0000000000000000e+000  0.0000000000000000e+000  0.0000000000000000e+000 -5.1641033511005852e-001  0.0000000000000000e+000  0.0000000000000000e+000  0.0000000000000000e+000  0.0000000000000000e+000  0.0000000000000000e+000  0.0000000000000000e+000  0.0000000000000000e+000  0.0000000000000000e+000  0.0000000000000000e+000  0.0000000000000000e+000  0.0000000000000000e+000  0.0000000000000000e+000  3.3766729080265756e-001  0.0000000000000000e+000  0.0000000000000000e+000  0.0000000000000000e+000  0.0000000000000000e+000  0.0000000000000000e+000 -3.8213460977564767e-001  2.3629807221135393e-001  0.0000000000000000e+000  0.0000000000000000e+000  0.0000000000000000e+000  0.0000000000000000e+000  0.0000000000000000e+000  0.0000000000000000e+000  0.0000000000000000e+000  0.0000000000000000e+000  0.0000000000000000e+000  0.0000000000000000e+000  0.0000000000000000e+000  0.0000000000000000e+000  0.0000000000000000e+000  0.0000000000000000e+000  0.0000000000000000e+000  0.0000000000000000e+000  0.0000000000000000e+000  0.0000000000000000e+000  0.0000000000000000e+000  0.0000000000000000e+000  0.0000000000000000e+000  0.0000000000000000e+000  0.0000000000000000e+000  0.0000000000000000e+000  0.0000000000000000e+000  0.0000000000000000e+000  0.0000000000000000e+000  0.0000000000000000e+000  0.0000000000000000e+000  0.0000000000000000e+000  0.0000000000000000e+000  0.0000000000000000e+000  0.0000000000000000e+000  0.0000000000000000e+000  0.0000000000000000e+000  0.0000000000000000e+000  0.0000000000000000e+000
 -6.5042475073884276e-002  0.0000000000000000e+000  0.0000000000000000e+000  0.0000000000000000e+000  0.0000000000000000e+000  0.0000000000000000e+000  0.0000000000000000e+000 -1.1898742584284126e-001  0.0000000000000000e+000  0.0000000000000000e+000  0.0000000000000000e+000  2.3156745909283133e-001 -7.5531279964810932e-002  0.0000000000000000e+000  0.0000000000000000e+000  0.0000000000000000e+000  0.0000000000000000e+000  0.0000000000000000e+000  0.0000000000000000e+000  0.0000000000000000e+000  0.0000000000000000e+000  0.0000000000000000e+000  1.7579608399421257e-003  0.0000000000000000e+000  3.1164930695447718e-001  0.0000000000000000e+000  0.0000000000000000e+000  1.0396688221717404e-001  0.0000000000000000e+000  0.0000000000000000e+000 -1.9115429164522985e-001  0.0000000000000000e+000  0.0000000000000000e+000  0.0000000000000000e+000  0.0000000000000000e+000 -2.3509634143795613e-001  0.0000000000000000e+000 -1.7361247015815687e-001  0.0000000000000000e+000  0.0000000000000000e+000  0.0000000000000000e+000  0.0000000000000000e+000  0.0000000000000000e+000 -8.6750344211291588e-002  0.0000000000000000e+000 -4.0085015652803813e-002  0.0000000000000000e+000  0.0000000000000000e+000  0.0000000000000000e+000  0.0000000000000000e+000  5.2676698477215164e-002  0.0000000000000000e+000  0.0000000000000000e+000  0.0000000000000000e+000  0.0000000000000000e+000  0.0000000000000000e+000  0.0000000000000000e+000  0.0000000000000000e+000  0.0000000000000000e+000  0.0000000000000000e+000  0.0000000000000000e+000  0.0000000000000000e+000  0.0000000000000000e+000  0.0000000000000000e+000  1.0873862266832651e-001  0.0000000000000000e+000  8.6611306514787240e-002  0.0000000000000000e+000 -1.0511162582830832e-001  0.0000000000000000e+000 -1.8844948677032736e-001  1.0780810422323225e-001  4.5771842322227063e-001 -1.2178662782518103e-001  1.6337813124576545e-001  1.3489619876001649e-001  0.0000000000000000e+000  0.0000000000000000e+000  0.0000000000000000e+000  0.0000000000000000e+000  0.0000000000000000e+000  0.0000000000000000e+000  0.0000000000000000e+000  3.8343420786781240e-002 -2.1371387360012481e-001 -5.2302700725555616e-002  0.0000000000000000e+000  0.0000000000000000e+000  1.0149280198606725e-001  0.0000000000000000e+000  0.0000000000000000e+000  3.9234100950322465e-001  0.0000000000000000e+000  1.7901123740827515e-001  0.0000000000000000e+000  0.0000000000000000e+000  0.0000000000000000e+000  0.0000000000000000e+000  3.3705524093806796e-002  2.9403496405204133e-001
  0.0000000000000000e+000  0.0000000000000000e+000  0.0000000000000000e+000  0.0000000000000000e+000  0.0000000000000000e+000  6.0714197806944453e-002  0.0000000000000000e+000  0.0000000000000000e+000  0.0000000000000000e+000  0.0000000000000000e+000  0.0000000000000000e+000  0.0000000000000000e+000  0.0000000000000000e+000  2.5221521876692826e-002  0.0000000000000000e+000  0.0000000000000000e+000  0.0000000000000000e+000  0.0000000000000000e+000  0.0000000000000000e+000  0.0000000000000000e+000  0.0000000000000000e+000  0.0000000000000000e+000  0.0000000000000000e+000  0.0000000000000000e+000  0.0000000000000000e+000  0.0000000000000000e+000  0.0000000000000000e+000  0.0000000000000000e+000  1.5449214157592803e-001  2.5323613797851030e-001  0.0000000000000000e+000  1.6006699319074960e-001  0.0000000000000000e+000  0.0000000000000000e+000  1.0687155941387665e-001  0.0000000000000000e+000  0.0000000000000000e+000  0.0000000000000000e+000  0.0000000000000000e+000  0.0000000000000000e+000  0.0000000000000000e+000  0.0000000000000000e+000  0.0000000000000000e+000  0.0000000000000000e+000  7.2247553649647689e-002  0.0000000000000000e+000 -8.2777098558147702e-002 -1.7533421625211371e-001  0.0000000000000000e+000  0.0000000000000000e+000  0.0000000000000000e+000  5.7394434720166287e-001 -2.5248779071297611e-001  0.0000000000000000e+000 -2.9457555189312262e-001  0.0000000000000000e+000  2.8334126002302912e-001  0.0000000000000000e+000 -4.1586825845742892e-001  0.0000000000000000e+000 -1.7387030319809044e-001  0.0000000000000000e+000  0.0000000000000000e+000  0.0000000000000000e+000  0.0000000000000000e+000  0.0000000000000000e+000  0.0000000000000000e+000  0.0000000000000000e+000  0.0000000000000000e+000  0.0000000000000000e+000  0.0000000000000000e+000  0.0000000000000000e+000  0.0000000000000000e+000  0.0000000000000000e+000  0.0000000000000000e+000  0.0000000000000000e+000  0.0000000000000000e+000  3.9133677432606412e-001  0.0000000000000000e+000  0.0000000000000000e+000  1.1048285111984052e-001  0.0000000000000000e+000  0.0000000000000000e+000  0.0000000000000000e+000  0.0000000000000000e+000  0.0000000000000000e+000 -5.9401187112247011e-001  0.0000000000000000e+000  0.0000000000000000e+000  2.5583969892235869e-001 -1.5704881945574753e-001  0.0000000000000000e+000  0.0000000000000000e+000  0.0000000000000000e+000  0.0000000000000000e+000  0.0000000000000000e+000  0.0000000000000000e+000  0.0000000000000000e+000  0.0000000000000000e+000  0.0000000000000000e+000
 -2.5253766013769233e-002  0.0000000000000000e+000  0.0000000000000000e+000  0.0000000000000000e+000  0.0000000000000000e+000  0.0000000000000000e+000  0.0000000000000000e+000  3.7365588431406472e-003  0.0000000000000000e+000  0.0000000000000000e+000  0.0000000000000000e+000  1.8083437650176273e-001 -3.8642487960566752e-001  0.0000000000000000e+000  0.0000000000000000e+000  0.0000000000000000e+000  0.0000000000000000e+000  0.0000000000000000e+000  0.0000000000000000e+000  0.0000000000000000e+000  0.0000000000000000e+000  0.0000000000000000e+000  2.5044435094368883e-001  0.0000000000000000e+000 -8.0799098817034842e-002  0.0000000000000000e+000  0.0000000000000000e+000  1.0241092820845964e-001  0.0000000000000000e+000  0.0000000000000000e+000 -1.7841479232762150e-001  0.0000000000000000e+000  0.0000000000000000e+000  0.0000000000000000e+000  0.0000000000000000e+000  7.1860521647893000e-002  0.0000000000000000e+000 -1.5763638969529065e-001  0.0000000000000000e+000  0.0000000000000000e+000  0.0000000000000000e+000  0.0000000000000000e+000  0.0000000000000000e+000 -7.0538716237841748e-002  0.0000000000000000e+000  1.5968882449904617e-002  0.0000000000000000e+000  0.0000000000000000e+000  0.0000000000000000e+000  0.0000000000000000e+000  3.4272573334358652e-002  0.0000000000000000e+000  0.0000000000000000e+000  0.0000000000000000e+000  0.0000000000000000e+000  0.0000000000000000e+000  0.0000000000000000e+000  0.0000000000000000e+000  0.0000000000000000e+000  0.0000000000000000e+000  0.0000000000000000e+000  0.0000000000000000e+000  0.0000000000000000e+000  0.0000000000000000e+000  3.0234509515830246e-002  0.0000000000000000e+000  2.8470594071130489e-001  0.0000000000000000e+000 -4.0259593808544832e-002  0.0000000000000000e+000 -5.5570740322845036e-002 -1.3109667237453887e-001 -4.2234720064744345e-002  2.8572533838259817e-001  1.2150268655167348e-001 -3.1046524198088638e-001  0.0000000000000000e+000  0.0000000000000000e+000  0.0000000000000000e+000  0.0000000000000000e+000  0.0000000000000000e+000  0.0000000000000000e+000  0.0000000000000000e+000 -2.4484719568127314e-001  8.5742347373712308e-002  2.4253264345899148e-001  0.0000000000000000e+000  0.0000000000000000e+000 -3.4979946982042914e-001  0.0000000000000000e+000  0.0000000000000000e+000  1.3098286249899466e-001  0.0000000000000000e+000  8.5384858652969825e-002  0.0000000000000000e+000  0.0000000000000000e+000  0.0000000000000000e+000  0.0000000000000000e+000  2.3418616151186020e-001 -2.0765054703827224e-001
  0.0000000000000000e+000  0.0000000000000000e+000  0.0000000000000000e+000  0.0000000000000000e+000  0.0000000000000000e+000 -3.1691093740100157e-001  0.0000000000000000e+000  0.0000000000000000e+000  0.0000000000000000e+000  0.0000000000000000e+000  0.0000000000000000e+000  0.0000000000000000e+000  0.0000000000000000e+000 -3.5119588060137930e-003  0.0000000000000000e+000  0.0000000000000000e+000  0.0000000000000000e+000  0.0000000000000000e+000  0.0000000000000000e+000  0.0000000000000000e+000  0.0000000000000000e+000  0.0000000000000000e+000  0.0000000000000000e+000  0.0000000000000000e+000  0.0000000000000000e+000  0.0000000000000000e+000  0.0000000000000000e+000  0.0000000000000000e+000  4.6468471976890724e-001  6.0964733537439489e-002  0.0000000000000000e+000  1.5333778585647287e-001  0.0000000000000000e+000  0.0000000000000000e+000 -5.9287453212358496e-002  0.0000000000000000e+000  0.0000000000000000e+000  0.0000000000000000e+000  0.0000000000000000e+000  0.0000000000000000e+000  0.0000000000000000e+000  0.0000000000000000e+000  0.0000000000000000e+000  0.0000000000000000e+000 -4.7985687300985080e-001  0.0000000000000000e+000 -2.0435290164278519e-001 -4.2242897997511930e-001  0.0000000000000000e+000  0.0000000000000000e+000  0.0000000000000000e+000 -1.6659858485084059e-001 -1.7522528527584630e-001  0.0000000000000000e+000 -3.5878609404549300e-001  0.0000000000000000e+000  2.9901233529164495e-001  0.0000000000000000e+000 -2.9759060687206296e-001  0.0000000000000000e+000 -1.9517939359349376e-001  0.0000000000000000e+000  0.0000000000000000e+000  0.0000000000000000e+000  0.0000000000000000e+000  0.0000000000000000e+000  0.0000000000000000e+000  0.0000000000000000e+000  0.0000000000000000e+000  0.0000000000000000e+000  0.0000000000000000e+000  0.0000000000000000e+000  0.0000000000000000e+000  0.0000000000000000e+000  0.0000000000000000e+000  0.0000000000000000e+000  0.0000000000000000e+000 -5.3290475293696682e-001  0.0000000000000000e+000  0.0000000000000000e+000 -1.3786466420538451e-001  0.0000000000000000e+000  0.0000000000000000e+000  0.0000000000000000e+000  0.0000000000000000e+000  0.0000000000000000e+000  1.2317562945126401e-001  0.0000000000000000e+000  0.0000000000000000e+000 -9.3203934422218693e-002  2.2227347112101975e-001  0.0000000000000000e+000  0.0000000000000000e+000  0.0000000000000000e+000  0.0000000000000000e+000  0.0000000000000000e+000  0.0000000000000000e+000  0.0000000000000000e+000  0.0000000000000000e+000  0.0000000000000000e+000
  0.0000000000000000e+000  0.0000000000000000e+000  0.0000000000000000e+000  0.0000000000000000e+000  0.0000000000000000e+000  1.2625107257203873e-002  0.0000000000000000e+000  0.0000000000000000e+000  0.0000000000000000e+000  0.0000000000000000e+000  0.0000000000000000e+000  0.0000000000000000e+000  0.0000000000000000e+000 -4.0934996135327661e-001  0.0000000000000000e+000  0.0000000000000000e+000  0.0000000000000000e+000  0.0000000000000000e+000  0.0000000000000000e+000  0.0000000000000000e+000  0.0000000000000000e+000  0.0000000000000000e+000  0.0000000000000000e+000  0.0000000000000000e+000  0.0000000000000000e+000  0.0000000000000000e+000  0.0000000000000000e+000  0.0000000000000000e+000 -7.5105104138681267e-002 -2.1811228963447116e-001  0.0000000000000000e+000 -3.2567700412095019e-001  0.0000000000000000e+000  0.0000000000000000e+000  3.0873811208494861e-001  0.0000000000000000e+000  0.0000000000000000e+000  0.0000000000000000e+000  0.0000000000000000e+000  0.0000000000000000e+000  0.0000000000000000e+000  0.0000000000000000e+000  0.0000000000000000e+000  0.0000000000000000e+000 -2.5623456792697324e-002  0.0000000000000000e+000 -2.6326516898986529e-001  6.4819961804261605e-001  0.0000000000000000e+000  0.0000000000000000e+000  0.0000000000000000e+000 -1.5468334263878616e-001 -1.2033325745971803e-001  0.0000000000000000e+000 -2.6121234761874335e-001  0.0000000000000000e+000  4.7196140136535780e-001  0.0000000000000000e+000  3.2743436396888476e-001  0.0000000000000000e+000 -4.1893790715056271e-002  0.0000000000000000e+000  0.0000000000000000e+000  0.0000000000000000e+000  0.0000000000000000e+000  0.0000000000000000e+000  0.0000000000000000e+000  0.0000000000000000e+000  0.0000000000000000e+000  0.0000000000000000e+000  0.0000000000000000e+000  0.0000000000000000e+000  0.0000000000000000e+000  0.0000000000000000e+000  0.0000000000000000e+000  0.0000000000000000e+000  0.0000000000000000e+000 -1.1127037506087940e-001  0.0000000000000000e+000  0.0000000000000000e+000  5.5166392630073435e-001  0.0000000000000000e+000  0.0000000000000000e+000  0.0000000000000000e+000  0.0000000000000000e+000  0.0000000000000000e+000  1.1608539649021617e-001  0.0000000000000000e+000  0.0000000000000000e+000  3.4946392907348411e-001 -9.0235325056825744e-002  0.0000000000000000e+000  0.0000000000000000e+000  0.0000000000000000e+000  0.0000000000000000e+000  0.0000000000000000e+000  0.0000000000000000e+000  0.0000000000000000e+000  0.0000000000000000e+000  0.0000000000000000e+000
  0.0000000000000000e+000  0.0000000000000000e+000  5.6550465536551631e-002  0.0000000000000000e+000 -3.4986415427151496e-001  0.0000000000000000e+000  0.0000000000000000e+000  0.0000000000000000e+000  0.0000000000000000e+000  2.2956969464653876e-001  0.0000000000000000e+000  0.0000000000000000e+000  0.0000000000000000e+000  0.0000000000000000e+000  0.0000000000000000e+000  4.6672529643162525e-001  0.0000000000000000e+000  0.0000000000000000e+000 -1.3932756459654128e-001  4.3160251415261519e-001 -1.1106643824887147e-001 -3.6742364375787451e-001  0.0000000000000000e+000  0.0000000000000000e+000  0.0000000000000000e+000 -1.1920277822745201e-001  0.0000000000000000e+000  0.0000000000000000e+000  0.0000000000000000e+000  0.0000000000000000e+000  0.0000000000000000e+000  0.0000000000000000e+000  3.3941069344554278e-002  0.0000000000000000e+000  0.0000000000000000e+000  0.0000000000000000e+000  0.0000000000000000e+000  0.0000000000000000e+000  2.8000126819965715e-001  0.0000000000000000e+000  0.0000000000000000e+000  0.0000000000000000e+000  0.0000000000000000e+000  0.0000000000000000e+000  0.0000000000000000e+000  0.0000000000000000e+000  0.0000000000000000e+000  0.0000000000000000e+000  5.7617149503438200e-002  1.2714421617514804e-001  0.0000000000000000e+000  0.0000000000000000e+000  0.0000000000000000e+000  1.3261791906776499e-001  0.0000000000000000e+000  0.0000000000000000e+000  0.0000000000000000e+000  1.8037472494548903e-001  0.0000000000000000e+000 -7.7041268737917737e-002  0.0000000000000000e+000  0.0000000000000000e+000  0.0000000000000000e+000  0.0000000000000000e+000  0.0000000000000000e+000  0.0000000000000000e+000  0.0000000000000000e+000  0.0000000000000000e+000  0.0000000000000000e+000  0.0000000000000000e+000  0.0000000000000000e+000  0.0000000000000000e+000  0.0000000000000000e+000  0.0000000000000000e+000  0.0000000000000000e+000  0.0000000000000000e+000  0.0000000000000000e+000  0.0000000000000000e+000  0.0000000000000000e+000  0.0000000000000000e+000  0.0000000000000000e+000  0.0000000000000000e+000 -1.8681086658209045e-001  0.0000000000000000e+000  0.0000000000000000e+000  0.0000000000000000e+000  0.0000000000000000e+000 -1.0169573931699143e-002  0.0000000000000000e+000  0.0000000000000000e+000  0.0000000000000000e+000  0.0000000000000000e+000  0.0000000000000000e+000  0.0000000000000000e+000  0.0000000000000000e+000  7.7900576978339742e-002  0.0000000000000000e+000 -2.0114188004585068e-001  0.0000000000000000e+000  0.0000000000000000e+000
  0.0000000000000000e+000  0.0000000000000000e+000  3.1612352833567593e-002  0.0000000000000000e+000  2.7959942161069895e-001  0.0000000000000000e+000  0.0000000000000000e+000  0.0000000000000000e+000  0.0000000000000000e+000  2.5802076595571155e-001  0.0000000000000000e+000  0.0000000000000000e+000  0.0000000000000000e+000  0.0000000000000000e+000  0.0000000000000000e+000 -2.4079955237012160e-001  0.0000000000000000e+000  0.0000000000000000e+000 -1.8608757760075839e-001  7.2357780126401199e-003 -1.8700704174053071e-001 -6.1117119581681784e-002  0.0000000000000000e+000  0.0000000000000000e+000  0.0000000000000000e+000 -8.2121859242636056e-002  0.0000000000000000e+000  0.0000000000000000e+000  0.0000000000000000e+000  0.0000000000000000e+000  0.0000000000000000e+000  0.0000000000000000e+000  2.9041413724329029e-001  0.0000000000000000e+000  0.0000000000000000e+000  0.0000000000000000e+000  0.0000000000000000e+000  0.0000000000000000e+000  4.5504844130408936e-002  0.0000000000000000e+000  0.0000000000000000e+000  0.0000000000000000e+000  0.0000000000000000e+000  0.0000000000000000e+000  0.0000000000000000e+000  0.0000000000000000e+000  0.0000000000000000e+000  0.0000000000000000e+000  3.4499023069566709e-001 -2.2453343354726377e-001  0.0000000000000000e+000  0.0000000000000000e+000  0.0000000000000000e+000 -1.1493428717410695e-001  0.0000000000000000e+000  0.0000000000000000e+000  0.0000000000000000e+000  3.8775624286862909e-001  0.0000000000000000e+000  2.1743813748760518e-001  0.0000000000000000e+000  0.0000000000000000e+000  0.0000000000000000e+000  0.0000000000000000e+000  0.0000000000000000e+000  0.0000000000000000e+000  0.0000000000000000e+000  0.0000000000000000e+000  0.0000000000000000e+000  0.0000000000000000e+000  0.0000000000000000e+000  0.0000000000000000e+000  0.0000000000000000e+000  0.0000000000000000e+000  0.0000000000000000e+000  0.0000000000000000e+000  0.0000000000000000e+000  0.0000000000000000e+000  0.0000000000000000e+000  0.0000000000000000e+000  0.0000000000000000e+000  0.0000000000000000e+000  7.4570435122737727e-002  0.0000000000000000e+000  0.0000000000000000e+000  0.0000000000000000e+000  0.0000000000000000e+000  3.4768270077480939e-001  0.0000000000000000e+000  0.0000000000000000e+000  0.0000000000000000e+000  0.0000000000000000e+000  0.0000000000000000e+000  0.0000000000000000e+000  0.0000000000000000e+000 -2.4011059045863986e-001  0.0000000000000000e+000 -2.5563250182575969e-001  0.0000000000000000e+000  0.0000000000000000e+000
 -1.1587236857285997e-001  0.0000000000000000e+000  0.0000000000000000e+000  0.0000000000000000e+000  0.0000000000000000e+000  0.0000000000000000e+000  0.0000000000000000e+000 -4.4619615707348938e-002  0.0000000000000000e+000  0.0000000000000000e+000  0.0000000000000000e+000 -2.2649032933799629e-001  2.6203260104818060e-001  0.0000000000000000e+000  0.0000000000000000e+000  0.0000000000000000e+000  0.0000000000000000e+000  0.0000000000000000e+000  0.0000000000000000e+000  0.0000000000000000e+000  0.0000000000000000e+000  0.0000000000000000e+000  2.6018446241845095e-001  0.0000000000000000e+000 -1.0219864353939197e-001  0.0000000000000000e+000  0.0000000000000000e+000  1.0612059949484637e-001  0.0000000000000000e+000  0.0000000000000000e+000 -2.3118767248577449e-001  0.0000000000000000e+000  0.0000000000000000e+000  0.0000000000000000e+000  0.0000000000000000e+000  9.9681362281555816e-002  0.0000000000000000e+000 -1.3420104067271565e-001  0.0000000000000000e+000  0.0000000000000000e+000  0.0000000000000000e+000  0.0000000000000000e+000  0.0000000000000000e+000  6.7251804854817923e-002  0.0000000000000000e+000  3.7757786706956828e-002  0.0000000000000000e+000  0.0000000000000000e+000  0.0000000000000000e+000  0.0000000000000000e+000  1.8751093141271458e-001  0.0000000000000000e+000  0.0000000000000000e+000  0.0000000000000000e+000  0.0000000000000000e+000  0.0000000000000000e+000  0.0000000000000000e+000  0.0000000000000000e+000  0.0000000000000000e+000  0.0000000000000000e+000  0.0000000000000000e+000  0.0000000000000000e+000  0.0000000000000000e+000  0.0000000000000000e+000  1.3090988400563056e-002  0.0000000000000000e+000 -2.1664821810006776e-001  0.0000000000000000e+000 -1.3130062662556177e-001  0.0000000000000000e+000  5.2903481918519246e-001  1.6520796289935580e-001 -2.8627561999384460e-002  1.2215161796188262e-001  2.4566203203818127e-001  1.0707047766643661e-001  0.0000000000000000e+000  0.0000000000000000e+000  0.0000000000000000e+000  0.0000000000000000e+000  0.0000000000000000e+000  0.0000000000000000e+000  0.0000000000000000e+000  2.3040937820667498e-001 -3.2865015166451156e-002 -1.2742857629292867e-001  0.0000000000000000e+000  0.0000000000000000e+000 -1.4479123574001451e-001  0.0000000000000000e+000  0.0000000000000000e+000  2.4011509125079561e-001  0.0000000000000000e+000  1.1126668109411608e-001  0.0000000000000000e+000  0.0000000000000000e+000  0.0000000000000000e+000  0.0000000000000000e+000  1.3579880122354834e-001 -1.1746125717984580e-001
  0.0000000000000000e+000  0.0000000000000000e+000  0.0000000000000000e+000  0.0000000000000000e+000  0.0000000000000000e+000  2.2795113453469593e-001  0.0000000000000000e+000  0.0000000000000000e+000  0.0000000000000000e+000  0.0000000000000000e+000  0.0000000000000000e+000  0.0000000000000000e+000  0.0000000000000000e+000  4.1975071654483742e-001  0.0000000000000000e+000  0.0000000000000000e+000  0.0000000000000000e+000  0.0000000000000000e+000  0.0000000000000000e+000  0.0000000000000000e+000  0.0000000000000000e+000  0.0000000000000000e+000  0.0000000000000000e+000  0.0000000000000000e+000  0.0000000000000000e+000  0.0000000000000000e+000  0.0000000000000000e+000  0.0000000000000000e+000 -5.8226821350610317e-002 -1.4495782677889593e-001  0.0000000000000000e+000 -7.0472641725321916e-001  0.0000000000000000e+000  0.0000000000000000e+000  8.7596983028918801e-002  0.0000000000000000e+000  0.0000000000000000e+000  0.0000000000000000e+000  0.0000000000000000e+000  0.0000000000000000e+000  0.0000000000000000e+000  0.0000000000000000e+000  0.0000000000000000e+000  0.0000000000000000e+000 -5.1703574519911227e-002  0.0000000000000000e+000  6.2004200935039666e-003  1.2759973662398447e-001  0.0000000000000000e+000  0.0000000000000000e+000  0.0000000000000000e+000 -1.0317440968867117e-001 -4.3468397065019082e-001  0.0000000000000000e+000 -6.4575011432123874e-001  0.0000000000000000e+000 -3.8070705821451972e-001  0.0000000000000000e+000 -9.5006768169261277e-002  0.0000000000000000e+000  5.1086488841668820e-001  0.0000000000000000e+000  0.0000000000000000e+000  0.0000000000000000e+000  0.0000000000000000e+000  0.0000000000000000e+000  0.0000000000000000e+000  0.0000000000000000e+000  0.0000000000000000e+000  0.0000000000000000e+000  0.0000000000000000e+000  0.0000000000000000e+000  0.0000000000000000e+000  0.0000000000000000e+000  0.0000000000000000e+000  0.0000000000000000e+000  0.0000000000000000e+000 -4.0427150051785898e-001  0.0000000000000000e+000  0.0000000000000000e+000 -1.3917635205513250e-003  0.0000000000000000e+000  0.0000000000000000e+000  0.0000000000000000e+000  0.0000000000000000e+000  0.0000000000000000e+000 -4.1867999528370120e-001  0.0000000000000000e+000  0.0000000000000000e+000 -4.2098447118622248e-002  1.1303910575867752e-001  0.0000000000000000e+000  0.0000000000000000e+000  0.0000000000000000e+000  0.0000000000000000e+000  0.0000000000000000e+000  0.0000000000000000e+000  0.0000000000000000e+000  0.0000000000000000e+000  0.0000000000000000e+000
  0.0000000000000000e+000  0.0000000000000000e+000  0.0000000000000000e+000  0.0000000000000000e+000  0.0000000000000000e+000 -3.9047202388589351e-002  0.0000000000000000e+000  0.0000000000000000e+000  0.0000000000000000e+000  0.0000000000000000e+000  0.0000000000000000e+000  0.0000000000000000e+000  0.0000000000000000e+000 -2.6093943202275571e-001  0.0000000000000000e+000  0.0000000000000000e+000  0.0000000000000000e+000  0.0000000000000000e+000  0.0000000000000000e+000  0.0000000000000000e+000  0.0000000000000000e+000  0.0000000000000000e+000  0.0000000000000000e+000  0.0000000000000000e+000  0.0000000000000000e+000  0.0000000000000000e+000  0.0000000000000000e+000  0.0000000000000000e+000  5.2363621278294359e-001  1.5268668404598823e-001  0.0000000000000000e+000 -2.6734335997113801e-001  0.0000000000000000e+000  0.0000000000000000e+000  6.6427627854774218e-001  0.0000000000000000e+000  0.0000000000000000e+000  0.0000000000000000e+000  0.0000000000000000e+000  0.0000000000000000e+000  0.0000000000000000e+000  0.0000000000000000e+000  0.0000000000000000e+000  0.0000000000000000e+000  5.6129331358205338e-002  0.0000000000000000e+000  3.8358876564751226e-001  1.4440479921899145e-002  0.0000000000000000e+000  0.0000000000000000e+000  0.0000000000000000e+000  1.8761383286660885e-001 -6.6560104491834596e-002  0.0000000000000000e+000 -1.5344144365733819e-001  0.0000000000000000e+000  6.6917359607286037e-002  0.0000000000000000e+000 -3.5135361001914295e-001  0.0000000000000000e+000  4.2238232221060040e-001  0.0000000000000000e+000  0.0000000000000000e+000  0.0000000000000000e+000  0.0000000000000000e+000  0.0000000000000000e+000  0.0000000000000000e+000  0.0000000000000000e+000  0.0000000000000000e+000  0.0000000000000000e+000  0.0000000000000000e+000  0.0000000000000000e+000  0.0000000000000000e+000  0.0000000000000000e+000  0.0000000000000000e+000  0.0000000000000000e+000  0.0000000000000000e+000  1.2277068168426522e-001  0.0000000000000000e+000  0.0000000000000000e+000 -5.0253218967894675e-001  0.0000000000000000e+000  0.0000000000000000e+000  0.0000000000000000e+000  0.0000000000000000e+000  0.0000000000000000e+000  5.0217721497245971e-001  0.0000000000000000e+000  0.0000000000000000e+000 -1.6174217415819422e-002 -3.8223416618852735e-001  0.0000000000000000e+000  0.0000000000000000e+000  0.0000000000000000e+000  0.0000000000000000e+000  0.0000000000000000e+000  0.0000000000000000e+000  0.0000000000000000e+000  0.0000000000000000e+000  0.0000000000000000e+000
  0.0000000000000000e+000  0.0000000000000000e+000  3.1334100514515190e-001  0.0000000000000000e+000 -3.2322357621541209e-001  0.0000000000000000e+000  0.0000000000000000e+000  0.0000000000000000e+000  0.0000000000000000e+000  6.8343037347380162e-002  0.0000000000000000e+000  0.0000000000000000e+000  0.0000000000000000e+000  0.0000000000000000e+000  0.0000000000000000e+000  3.0476141921236689e-002  0.0000000000000000e+000  0.0000000000000000e+000 -8.1528938772481602e-002 -4.1174468360728633e-001 -1.2983025716033347e-001 -1.2355424650223150e-001  0.0000000000000000e+000  0.0000000000000000e+000  0.0000000000000000e+000  2.7667693933399334e-001  0.0000000000000000e+000  0.0000000000000000e+000  0.0000000000000000e+000  0.0000000000000000e+000  0.0000000000000000e+000  0.0000000000000000e+000 -6.1786530423187061e-002  0.0000000000000000e+000  0.0000000000000000e+000  0.0000000000000000e+000  0.0000000000000000e+000  0.0000000000000000e+000 -1.8261020258806207e-001  0.0000000000000000e+000  0.0000000000000000e+000  0.0000000000000000e+000  0.0000000000000000e+000  0.0000000000000000e+000  0.0000000000000000e+000  0.0000000000000000e+000  0.0000000000000000e+000  0.0000000000000000e+000  4.6077894385666840e-001  1.7809876390414739e-001  0.0000000000000000e+000  0.0000000000000000e+000  0.0000000000000000e+000  3.6113837927241443e-001  0.0000000000000000e+000  0.0000000000000000e+000  0.0000000000000000e+000 -2.1549985897145318e-001  0.0000000000000000e+000 -1.4381566453776506e-002  0.0000000000000000e+000  0.0000000000000000e+000  0.0000000000000000e+000  0.0000000000000000e+000  0.0000000000000000e+000  0.0000000000000000e+000  0.0000000000000000e+000  0.0000000000000000e+000  0.0000000000000000e+000  0.0000000000000000e+000  0.0000000000000000e+000  0.0000000000000000e+000  0.0000000000000000e+000  0.0000000000000000e+000  0.0000000000000000e+000  0.0000000000000000e+000  0.0000000000000000e+000  0.0000000000000000e+000  0.0000000000000000e+000  0.0000000000000000e+000  0.0000000000000000e+000  0.0000000000000000e+000  1.5144016858767836e-001  0.0000000000000000e+000  0.0000000000000000e+000  0.0000000000000000e+000  0.0000000000000000e+000  8.0748327182620927e-002  0.0000000000000000e+000  0.0000000000000000e+000  0.0000000000000000e+000  0.0000000000000000e+000  0.0000000000000000e+000  0.0000000000000000e+000  0.0000000000000000e+000 -1.2583285505145830e-001  0.0000000000000000e+000 -5.7752068262352851e-002  0.0000000000000000e+000  0.0000000000000000e+000
  0.0000000000000000e+000  0.0000000000000000e+000  0.0000000000000000e+000  0.0000000000000000e+000  0.0000000000000000e+000  1.5220084385394475e-002  0.0000000000000000e+000  0.0000000000000000e+000  0.0000000000000000e+000  0.0000000000000000e+000  0.0000000000000000e+000  0.0000000000000000e+000  0.0000000000000000e+000  2.3575943606159599e-001  0.0000000000000000e+000  0.0000000000000000e+000  0.0000000000000000e+000  0.0000000000000000e+000  0.0000000000000000e+000  0.0000000000000000e+000  0.0000000000000000e+000  0.0000000000000000e+000  0.0000000000000000e+000  0.0000000000000000e+000  0.0000000000000000e+000  0.0000000000000000e+000  0.0000000000000000e+000  0.0000000000000000e+000  5.3719084984644683e-001  1.0075467422000997e-001  0.0000000000000000e+000  3.0690953071766697e-001  0.0000000000000000e+000  0.0000000000000000e+000 -1.4909386944753195e-001  0.0000000000000000e+000  0.0000000000000000e+000  0.0000000000000000e+000  0.0000000000000000e+000  0.0000000000000000e+000  0.0000000000000000e+000  0.0000000000000000e+000  0.0000000000000000e+000  0.0000000000000000e+000  1.8917068911067267e-001  0.0000000000000000e+000 -6.4555512477546384e-001  1.4212031383868715e-001  0.0000000000000000e+000  0.0000000000000000e+000  0.0000000000000000e+000  4.9825708208479036e-002  3.1795979838862698e-001  0.0000000000000000e+000 -8.8236657385694861e-002  0.0000000000000000e+000  7.8199094635776359e-002  0.0000000000000000e+000  5.8792085686470841e-001  0.0000000000000000e+000  7.6004415538704284e-001  0.0000000000000000e+000  0.0000000000000000e+000  0.0000000000000000e+000  0.0000000000000000e+000  0.0000000000000000e+000  0.0000000000000000e+000  0.0000000000000000e+000  0.0000000000000000e+000  0.0000000000000000e+000  0.0000000000000000e+000  0.0000000000000000e+000  0.0000000000000000e+000  0.0000000000000000e+000  0.0000000000000000e+000  0.0000000000000000e+000  0.0000000000000000e+000  1.0096606889419003e-001  0.0000000000000000e+000  0.0000000000000000e+000 -1.5952623001662372e-001  0.0000000000000000e+000  0.0000000000000000e+000  0.0000000000000000e+000  0.0000000000000000e+000  0.0000000000000000e+000  1.3119403193975632e-001  0.0000000000000000e+000  0.0000000000000000e+000  1.6816861278771233e-001 -1.7648171231144991e-001  0.0000000000000000e+000  0.0000000000000000e+000  0.0000000000000000e+000  0.0000000000000000e+000  0.0000000000000000e+000  0.0000000000000000e+000  0.0000000000000000e+000  0.0000000000000000e+000  0.0000000000000000e+000
  0.0000000000000000e+000 -6.1079999020343195e-002  0.0000000000000000e+000  0.0000000000000000e+000  0.0000000000000000e+000  0.0000000000000000e+000  0.0000000000000000e+000  0.0000000000000000e+000  4.6042134986163524e-001  0.0000000000000000e+000  0.0000000000000000e+000  0.0000000000000000e+000  0.0000000000000000e+000  0.0000000000000000e+000 -3.0215268002774331e-001  0.0000000000000000e+000  0.0000000000000000e+000 -3.3629024516206266e-002  0.0000000000000000e+000  0.0000000000000000e+000  0.0000000000000000e+000  0.0000000000000000e+000  0.0000000000000000e+000  6.3753470971703086e-002  0.0000000000000000e+000  0.0000000000000000e+000  2.4480246816648249e-001  0.0000000000000000e+000  0.0000000000000000e+000  0.0000000000000000e+000  0.0000000000000000e+000  0.0000000000000000e+000  0.0000000000000000e+000  0.0000000000000000e+000  0.0000000000000000e+000  0.0000000000000000e+000  0.0000000000000000e+000  0.0000000000000000e+000  0.0000000000000000e+000  0.0000000000000000e+000  0.0000000000000000e+000  0.0000000000000000e+000 -5.1313294546554822e-001  0.0000000000000000e+000  0.0000000000000000e+000  0.0000000000000000e+000  0.0000000000000000e+000  0.0000000000000000e+000  0.0000000000000000e+000  0.0000000000000000e+000  0.0000000000000000e+000  0.0000000000000000e+000  0.0000000000000000e+000  0.0000000000000000e+000  0.0000000000000000e+000  5.0271645024911327e-001  0.0000000000000000e+000  0.0000000000000000e+000  0.0000000000000000e+000  0.0000000000000000e+000  0.0000000000000000e+000  2.6008735676104283e-001 -2.1020662518554692e-001  0.0000000000000000e+000  0.0000000000000000e+000  0.0000000000000000e+000  0.0000000000000000e+000  0.0000000000000000e+000  0.0000000000000000e+000  0.0000000000000000e+000  0.0000000000000000e+000  0.0000000000000000e+000  0.0000000000000000e+000  0.0000000000000000e+000  0.0000000000000000e+000  0.0000000000000000e+000  0.0000000000000000e+000  0.0000000000000000e+000  0.0000000000000000e+000  0.0000000000000000e+000  0.0000000000000000e+000  0.0000000000000000e+000  0.0000000000000000e+000  0.0000000000000000e+000  0.0000000000000000e+000  0.0000000000000000e+000  0.0000000000000000e+000  0.0000000000000000e+000  0.0000000000000000e+000  0.0000000000000000e+000  0.0000000000000000e+000  0.0000000000000000e+000  0.0000000000000000e+000  0.0000000000000000e+000  0.0000000000000000e+000  0.0000000000000000e+000  0.0000000000000000e+000  0.0000000000000000e+000  0.0000000000000000e+000  0.0000000000000000e+000
  0.0000000000000000e+000  0.0000000000000000e+000  0.0000000000000000e+000  0.0000000000000000e+000  0.0000000000000000e+000  8.1943180632322206e-003  0.0000000000000000e+000  0.0000000000000000e+000  0.0000000000000000e+000  0.0000000000000000e+000  0.0000000000000000e+000  0.0000000000000000e+000  0.0000000000000000e+000 -1.8029646971217309e-001  0.0000000000000000e+000  0.0000000000000000e+000  0.0000000000000000e+000  0.0000000000000000e+000  0.0000000000000000e+000  0.0000000000000000e+000  0.0000000000000000e+000  0.0000000000000000e+000  0.0000000000000000e+000  0.0000000000000000e+000  0.0000000000000000e+000  0.0000000000000000e+000  0.0000000000000000e+000  0.0000000000000000e+000 -3.3483420547196679e-001  5.3658082510414727e-002  0.0000000000000000e+000  5.7003413452574658e-001  0.0000000000000000e+000  0.0000000000000000e+000  1.3439672079403833e-001  0.0000000000000000e+000  0.0000000000000000e+000  0.0000000000000000e+000  0.0000000000000000e+000  0.0000000000000000e+000  0.0000000000000000e+000  0.0000000000000000e+000  0.0000000000000000e+000  0.0000000000000000e+000 -3.3977565605325438e-001  0.0000000000000000e+000 -1.9147016985201198e-001  2.4334294228966236e-001  0.0000000000000000e+000  0.0000000000000000e+000  0.0000000000000000e+000 -2.1198705170069060e-001 -7.7122220248867557e-002  0.0000000000000000e+000 -3.1231519001703606e-001  0.0000000000000000e+000 -3.1499056813990189e-001  0.0000000000000000e+000 -2.6664917540607802e-001  0.0000000000000000e+000  1.0954092788464645e-001  0.0000000000000000e+000  0.0000000000000000e+000  0.0000000000000000e+000  0.0000000000000000e+000  0.0000000000000000e+000  0.0000000000000000e+000  0.0000000000000000e+000  0.0000000000000000e+000  0.0000000000000000e+000  0.0000000000000000e+000  0.0000000000000000e+000  0.0000000000000000e+000  0.0000000000000000e+000  0.0000000000000000e+000  0.0000000000000000e+000  0.0000000000000000e+000  4.4208002362618966e-002  0.0000000000000000e+000  0.0000000000000000e+000 -2.6822720744314960e-001  0.0000000000000000e+000  0.0000000000000000e+000  0.0000000000000000e+000  0.0000000000000000e+000  0.0000000000000000e+000 -2.0783147922130797e-002  0.0000000000000000e+000  0.0000000000000000e+000  5.5042715496068828e-001  3.3744615417687990e-001  0.0000000000000000e+000  0.0000000000000000e+000  0.0000000000000000e+000  0.0000000000000000e+000  0.0000000000000000e+000  0.0000000000000000e+000  0.0000000000000000e+000  0.0000000000000000e+000  0.0000000000000000e+000
  0.0000000000000000e+000  0.0000000000000000e+000 -7.7765367645029476e-004  0.0000000000000000e+000  3.9847857129280989e-002  0.0000000000000000e+000  0.0000000000000000e+000  0.0000000000000000e+000  0.0000000000000000e+000  2.7246551608444674e-002  0.0000000000000000e+000  0.0000000000000000e+000  0.0000000000000000e+000  0.0000000000000000e+000  0.0000000000000000e+000  2.7621293676196740e-001  0.0000000000000000e+000  0.0000000000000000e+000  2.5974406028522001e-001 -4.1843285641598232e-001 -3.7232906298263918e-001  1.9004452375577227e-002  0.0000000000000000e+000  0.0000000000000000e+000  0.0000000000000000e+000  2.2411977228162469e-001  0.0000000000000000e+000  0.0000000000000000e+000  0.0000000000000000e+000  0.0000000000000000e+000  0.0000000000000000e+000  0.0000000000000000e+000  4.0590496346979477e-002  0.0000000000000000e+000  0.0000000000000000e+000  0.0000000000000000e+000  0.0000000000000000e+000  0.0000000000000000e+000  1.7675765262316880e-002  0.0000000000000000e+000  0.0000000000000000e+000  0.0000000000000000e+000  0.0000000000000000e+000  0.0000000000000000e+000  0.0000000000000000e+000  0.0000000000000000e+000  0.0000000000000000e+000  0.0000000000000000e+000  8.0420954720474142e-003  8.3968121127557194e-002  0.0000000000000000e+000  0.0000000000000000e+000  0.0000000000000000e+000 -2.4715066501310382e-001  0.0000000000000000e+000  0.0000000000000000e+000  0.0000000000000000e+000  4.9967226949425125e-001  0.0000000000000000e+000  3.1783281432417466e-002  0.0000000000000000e+000  0.0000000000000000e+000  0.0000000000000000e+000  0.0000000000000000e+000  0.0000000000000000e+000  0.0000000000000000e+000  0.0000000000000000e+000  0.0000000000000000e+000  0.0000000000000000e+000  0.0000000000000000e+000  0.0000000000000000e+000  0.0000000000000000e+000  0.0000000000000000e+000  0.0000000000000000e+000  0.0000000000000000e+000  0.0000000000000000e+000  0.0000000000000000e+000  0.0000000000000000e+000  0.0000000000000000e+000  0.0000000000000000e+000  0.0000000000000000e+000  0.0000000000000000e+000 -4.7013577918063675e-002  0.0000000000000000e+000  0.0000000000000000e+000  0.0000000000000000e+000  0.0000000000000000e+000 -1.6893551648373148e-001  0.0000000000000000e+000  0.0000000000000000e+000  0.0000000000000000e+000  0.0000000000000000e+000  0.0000000000000000e+000  0.0000000000000000e+000  0.0000000000000000e+000  3.5422915091099511e-001  0.0000000000000000e+000  1.1195380404480201e-001  0.0000000000000000e+000  0.0000000000000000e+000
  0.0000000000000000e+000  0.0000000000000000e+000  0.0000000000000000e+000  0.0000000000000000e+000  0.0000000000000000e+000 -1.5080323430920467e-001  0.0000000000000000e+000  0.0000000000000000e+000  0.0000000000000000e+000  0.0000000000000000e+000  0.0000000000000000e+000  0.0000000000000000e+000  0.0000000000000000e+000  5.6478204053751813e-002  0.0000000000000000e+000  0.0000000000000000e+000  0.0000000000000000e+000  0.0000000000000000e+000  0.0000000000000000e+000  0.0000000000000000e+000  0.0000000000000000e+000  0.0000000000000000e+000  0.0000000000000000e+000  0.0000000000000000e+000  0.0000000000000000e+000  0.0000000000000000e+000  0.0000000000000000e+000  0.0000000000000000e+000  1.4428497041919319e-001  2.5125588712237257e-001  0.0000000000000000e+000  5.2132425549462610e-002  0.0000000000000000e+000  0.0000000000000000e+000  3.8958678173257189e-001  0.0000000000000000e+000  0.0000000000000000e+000  0.0000000000000000e+000  0.0000000000000000e+000  0.0000000000000000e+000  0.0000000000000000e+000  0.0000000000000000e+000  0.0000000000000000e+000  0.0000000000000000e+000 -4.5213196101215625e-001  0.0000000000000000e+000 -7.3190549984900030e-002  2.1638761418051977e-001  0.0000000000000000e+000  0.0000000000000000e+000  0.0000000000000000e+000  3.0291522240695878e-001 -8.9073698237442184e-002  0.0000000000000000e+000  4.7318634801450982e-001  0.0000000000000000e+000 -3.9355147636930821e-003  0.0000000000000000e+000  6.2664233559524413e-002  0.0000000000000000e+000  4.1294921771476339e-001  0.0000000000000000e+000  0.0000000000000000e+000  0.0000000000000000e+000  0.0000000000000000e+000  0.0000000000000000e+000  0.0000000000000000e+000  0.0000000000000000e+000  0.0000000000000000e+000  0.0000000000000000e+000  0.0000000000000000e+000  0.0000000000000000e+000  0.0000000000000000e+000  0.0000000000000000e+000  0.0000000000000000e+000  0.0000000000000000e+000  0.0000000000000000e+000  6.7170689920712220e-002  0.0000000000000000e+000  0.0000000000000000e+000  4.1050615794781559e-001  0.0000000000000000e+000  0.0000000000000000e+000  0.0000000000000000e+000  0.0000000000000000e+000  0.0000000000000000e+000  2.5665462630777319e-002  0.0000000000000000e+000  0.0000000000000000e+000 -7.4524247227771501e-001  1.4693792013842263e-001  0.0000000000000000e+000  0.0000000000000000e+000  0.0000000000000000e+000  0.0000000000000000e+000  0.0000000000000000e+000  0.0000000000000000e+000  0.0000000000000000e+000  0.0000000000000000e+000  0.0000000000000000e+000
  0.0000000000000000e+000  0.0000000000000000e+000  1.8606286441553024e-001  0.0000000000000000e+000  9.0089331489792784e-002  0.0000000000000000e+000  0.0000000000000000e+000  0.0000000000000000e+000  0.0000000000000000e+000  3.0039636613144149e-001  0.0000000000000000e+000  0.0000000000000000e+000  0.0000000000000000e+000  0.0000000000000000e+000  0.0000000000000000e+000 -2.1614403403550947e-002  0.0000000000000000e+000  0.0000000000000000e+000  2.2660235500607948e-001 -1.4242077518213886e-001 -1.6158526957224631e-001  8.0391674470605079e-002  0.0000000000000000e+000  0.0000000000000000e+000  0.0000000000000000e+000  3.8522709317347144e-002  0.0000000000000000e+000  0.0000000000000000e+000  0.0000000000000000e+000  0.0000000000000000e+000  0.0000000000000000e+000  0.0000000000000000e+000  3.8066376465623014e-001  0.0000000000000000e+000  0.0000000000000000e+000  0.0000000000000000e+000  0.0000000000000000e+000  0.0000000000000000e+000  1.9575583488833959e-001  0.0000000000000000e+000  0.0000000000000000e+000  0.0000000000000000e+000  0.0000000000000000e+000  0.0000000000000000e+000  0.0000000000000000e+000  0.0000000000000000e+000  0.0000000000000000e+000  0.0000000000000000e+000 -5.5934320380979685e-001  1.6889708547213408e-001  0.0000000000000000e+000  0.0000000000000000e+000  0.0000000000000000e+000  2.3045753269717975e-001  0.0000000000000000e+000  0.0000000000000000e+000  0.0000000000000000e+000 -1.2856170658071159e-001  0.0000000000000000e+000 -2.4783288723223446e-001  0.0000000000000000e+000  0.0000000000000000e+000  0.0000000000000000e+000  0.0000000000000000e+000  0.0000000000000000e+000  0.0000000000000000e+000  0.0000000000000000e+000  0.0000000000000000e+000  0.0000000000000000e+000  0.0000000000000000e+000  0.0000000000000000e+000  0.0000000000000000e+000  0.0000000000000000e+000  0.0000000000000000e+000  0.0000000000000000e+000  0.0000000000000000e+000  0.0000000000000000e+000  0.0000000000000000e+000  0.0000000000000000e+000  0.0000000000000000e+000  0.0000000000000000e+000  0.0000000000000000e+000  1.5488308097413286e-001  0.0000000000000000e+000  0.0000000000000000e+000  0.0000000000000000e+000  0.0000000000000000e+000  2.3643214256038311e-001  0.0000000000000000e+000  0.0000000000000000e+000  0.0000000000000000e+000  0.0000000000000000e+000  0.0000000000000000e+000  0.0000000000000000e+000  0.0000000000000000e+000 -9.0610666247403854e-002  0.0000000000000000e+000 -1.3074784571994252e-001  0.0000000000000000e+000  0.0000000000000000e+000
  0.0000000000000000e+000  0.0000000000000000e+000  0.0000000000000000e+000  0.0000000000000000e+000  0.0000000000000000e+000 -3.3743160460441668e-001  0.0000000000000000e+000  0.0000000000000000e+000  0.0000000000000000e+000  0.0000000000000000e+000  0.0000000000000000e+000  0.0000000000000000e+000  0.0000000000000000e+000  1.0960378137410146e-001  0.0000000000000000e+000  0.0000000000000000e+000  0.0000000000000000e+000  0.0000000000000000e+000  0.0000000000000000e+000  0.0000000000000000e+000  0.0000000000000000e+000  0.0000000000000000e+000  0.0000000000000000e+000  0.0000000000000000e+000  0.0000000000000000e+000  0.0000000000000000e+000  0.0000000000000000e+000  0.0000000000000000e+000 -2.9218825766763956e-001  4.7578839985281796e-001  0.0000000000000000e+000 -1.4234506033177427e-001  0.0000000000000000e+000  0.0000000000000000e+000 -6.0173230815752243e-001  0.0000000000000000e+000  0.0000000000000000e+000  0.0000000000000000e+000  0.0000000000000000e+000  0.0000000000000000e+000  0.0000000000000000e+000  0.0000000000000000e+000  0.0000000000000000e+000  0.0000000000000000e+000 -2.1863992330779194e-002  0.0000000000000000e+000  2.8534849045554739e-001  3.9486632159337248e-001  0.0000000000000000e+000  0.0000000000000000e+000  0.0000000000000000e+000  4.4186191980258399e-001  2.0978366686897529e-001  0.0000000000000000e+000  4.6518974464597568e-001  0.0000000000000000e+000  2.4185577317833956e-001  0.0000000000000000e+000 -3.0572222164585355e-001  0.0000000000000000e+000 -1.0871537226637287e-001  0.0000000000000000e+000  0.0000000000000000e+000  0.0000000000000000e+000  0.0000000000000000e+000  0.0000000000000000e+000  0.0000000000000000e+000  0.0000000000000000e+000  0.0000000000000000e+000  0.0000000000000000e+000  0.0000000000000000e+000  0.0000000000000000e+000  0.0000000000000000e+000  0.0000000000000000e+000  0.0000000000000000e+000  0.0000000000000000e+000  0.0000000000000000e+000 -5.5688154648534582e-001  0.0000000000000000e+000  0.0000000000000000e+000 -1.1338371778286951e-001  0.0000000000000000e+000  0.0000000000000000e+000  0.0000000000000000e+000  0.0000000000000000e+000  0.0000000000000000e+000  5.5632490276141221e-002  0.0000000000000000e+000  0.0000000000000000e+000  5.0990907011636610e-001  2.6729220267532816e-001  0.0000000000000000e+000  0.0000000000000000e+000  0.0000000000000000e+000  0.0000000000000000e+000  0.0000000000000000e+000  0.0000000000000000e+000  0.0000000000000000e+000  0.0000000000000000e+000  0.0000000000000000e+000
  0.0000000000000000e+000  5.0584256988471277e-001  0.0000000000000000e+000  0.0000000000000000e+000  0.0000000000000000e+000  0.0000000000000000e+000  0.0000000000000000e+000  0.0000000000000000e+000 -3.2831206165339294e-001  0.0000000000000000e+000  0.0000000000000000e+000  0.0000000000000000e+000  0.0000000000000000e+000  0.0000000000000000e+000 -2.6528767352308524e-001  0.0000000000000000e+000  0.0000000000000000e+000  3.9127756456700780e-001  0.0000000000000000e+000  0.0000000000000000e+000  0.0000000000000000e+000  0.0000000000000000e+000  0.0000000000000000e+000 -1.7310036398601472e-001  0.0000000000000000e+000  0.0000000000000000e+000  4.8580589711295363e-001  0.0000000000000000e+000  0.0000000000000000e+000  0.0000000000000000e+000  0.0000000000000000e+000  0.0000000000000000e+000  0.0000000000000000e+000  0.0000000000000000e+000  0.0000000000000000e+000  0.0000000000000000e+000  0.0000000000000000e+000  0.0000000000000000e+000  0.0000000000000000e+000  0.0000000000000000e+000  0.0000000000000000e+000  0.0000000000000000e+000  1.8584130899942267e-001  0.0000000000000000e+000  0.0000000000000000e+000  0.0000000000000000e+000  0.0000000000000000e+000  0.0000000000000000e+000  0.0000000000000000e+000  0.0000000000000000e+000  0.0000000000000000e+000  0.0000000000000000e+000  0.0000000000000000e+000  0.0000000000000000e+000  0.0000000000000000e+000  2.1899530571473624e-001  0.0000000000000000e+000  0.0000000000000000e+000  0.0000000000000000e+000  0.0000000000000000e+000  0.0000000000000000e+000 -1.7645936960263517e-001 -1.8235638609728111e-001  0.0000000000000000e+000  0.0000000000000000e+000  0.0000000000000000e+000  0.0000000000000000e+000  0.0000000000000000e+000  0.0000000000000000e+000  0.0000000000000000e+000  0.0000000000000000e+000  0.0000000000000000e+000  0.0000000000000000e+000  0.0000000000000000e+000  0.0000000000000000e+000  0.0000000000000000e+000  0.0000000000000000e+000  0.0000000000000000e+000  0.0000000000000000e+000  0.0000000000000000e+000  0.0000000000000000e+000  0.0000000000000000e+000  0.0000000000000000e+000  0.0000000000000000e+000  0.0000000000000000e+000  0.0000000000000000e+000  0.0000000000000000e+000  0.0000000000000000e+000  0.0000000000000000e+000  0.0000000000000000e+000  0.0000000000000000e+000  0.0000000000000000e+000  0.0000000000000000e+000  0.0000000000000000e+000  0.0000000000000000e+000  0.0000000000000000e+000  0.0000000000000000e+000  0.0000000000000000e+000  0.0000000000000000e+000  0.0000000000000000e+000
  0.0000000000000000e+000  5.2458847178800050e-001  0.0000000000000000e+000  0.0000000000000000e+000  0.0000000000000000e+000  0.0000000000000000e+000  0.0000000000000000e+000  0.0000000000000000e+000  1.0395909291901999e-001  0.0000000000000000e+000  0.0000000000000000e+000  0.0000000000000000e+000  0.0000000000000000e+000  0.0000000000000000e+000  4.3483274113983450e-001  0.0000000000000000e+000  0.0000000000000000e+000 -3.3578714571804613e-001  0.0000000000000000e+000  0.0000000000000000e+000  0.0000000000000000e+000  0.0000000000000000e+000  0.0000000000000000e+000  2.5508838040330162e-001  0.0000000000000000e+000  0.0000000000000000e+000  2.4563541474755696e-001  0.0000000000000000e+000  0.0000000000000000e+000  0.0000000000000000e+000  0.0000000000000000e+000  0.0000000000000000e+000  0.0000000000000000e+000  0.0000000000000000e+000  0.0000000000000000e+000  0.0000000000000000e+000  0.0000000000000000e+000  0.0000000000000000e+000  0.0000000000000000e+000  0.0000000000000000e+000  0.0000000000000000e+000  0.0000000000000000e+000  1.8289125709702292e-001  0.0000000000000000e+000  0.0000000000000000e+000  0.0000000000000000e+000  0.0000000000000000e+000  0.0000000000000000e+000  0.0000000000000000e+000  0.0000000000000000e+000  0.0000000000000000e+000  0.0000000000000000e+000  0.0000000000000000e+000  0.0000000000000000e+000  0.0000000000000000e+000  1.1187402226266921e-001  0.0000000000000000e+000  0.0000000000000000e+000  0.0000000000000000e+000  0.0000000000000000e+000  0.0000000000000000e+000  4.3512092171571409e-001  2.2685867446597677e-001  0.0000000000000000e+000  0.0000000000000000e+000  0.0000000000000000e+000  0.0000000000000000e+000  0.0000000000000000e+000  0.0000000000000000e+000  0.0000000000000000e+000  0.0000000000000000e+000  0.0000000000000000e+000  0.0000000000000000e+000  0.0000000000000000e+000  0.0000000000000000e+000  0.0000000000000000e+000  0.0000000000000000e+000  0.0000000000000000e+000  0.0000000000000000e+000  0.0000000000000000e+000  0.0000000000000000e+000  0.0000000000000000e+000  0.0000000000000000e+000  0.0000000000000000e+000  0.0000000000000000e+000  0.0000000000000000e+000  0.0000000000000000e+000  0.0000000000000000e+000  0.0000000000000000e+000  0.0000000000000000e+000  0.0000000000000000e+000  0.0000000000000000e+000  0.0000000000000000e+000  0.0000000000000000e+000  0.0000000000000000e+000  0.0000000000000000e+000  0.0000000000000000e+000  0.0000000000000000e+000  0.0000000000000000e+000  0.0000000000000000e+000
  0.0000000000000000e+000  0.0000000000000000e+000  0.0000000000000000e+000  3.0689984797874048e-001  0.0000000000000000e+000  0.0000000000000000e+000 -5.3542701095383149e-001  0.0000000000000000e+000  0.0000000000000000e+000  0.0000000000000000e+000 -3.9943101669243836e-001  0.0000000000000000e+000  0.0000000000000000e+000  0.0000000000000000e+000  0.0000000000000000e+000  0.0000000000000000e+000  2.4615014288153805e-001  0.0000000000000000e+000  0.0000000000000000e+000  0.0000000000000000e+000  0.0000000000000000e+000  0.0000000000000000e+000  0.0000000000000000e+000  0.0000000000000000e+000  0.0000000000000000e+000  0.0000000000000000e+000  0.0000000000000000e+000  0.0000000000000000e+000  0.0000000000000000e+000  0.0000000000000000e+000  0.0000000000000000e+000  0.0000000000000000e+000  0.0000000000000000e+000 -1.7646736029991897e-001  0.0000000000000000e+000  0.0000000000000000e+000  1.6704867307012269e-001  0.0000000000000000e+000  0.0000000000000000e+000  1.2491574722338947e-001  1.5906932764878062e-001  4.6542597698706512e-001  0.0000000000000000e+000  0.0000000000000000e+000  0.0000000000000000e+000  0.0000000000000000e+000  0.0000000000000000e+000  0.0000000000000000e+000  0.0000000000000000e+000  0.0000000000000000e+000  0.0000000000000000e+000  0.0000000000000000e+000  0.0000000000000000e+000  0.0000000000000000e+000  0.0000000000000000e+000  0.0000000000000000e+000  0.0000000000000000e+000  0.0000000000000000e+000  0.0000000000000000e+000  0.0000000000000000e+000  0.0000000000000000e+000  0.0000000000000000e+000  0.0000000000000000e+000  6.1973228608036079e-001  0.0000000000000000e+000  4.4343680472779645e-002  0.0000000000000000e+000  4.8491972809555745e-001  0.0000000000000000e+000  1.7778886986069187e-001  0.0000000000000000e+000  0.0000000000000000e+000  0.0000000000000000e+000  0.0000000000000000e+000  0.0000000000000000e+000  0.0000000000000000e+000  1.0133975483872154e-001  0.0000000000000000e+000 -5.4727013276839181e-002  2.6296518529124618e-001  0.0000000000000000e+000  1.9897460856799451e-001  0.0000000000000000e+000  0.0000000000000000e+000  0.0000000000000000e+000  0.0000000000000000e+000  0.0000000000000000e+000  0.0000000000000000e+000  0.0000000000000000e+000  0.0000000000000000e+000  0.0000000000000000e+000  0.0000000000000000e+000 -7.5403006766505853e-001  0.0000000000000000e+000 -2.3530240805366290e-001  0.0000000000000000e+000  5.3600383522862269e-002  0.0000000000000000e+000  0.0000000000000000e+000  0.0000000000000000e+000
 -1.2250284836732982e-002  0.0000000000000000e+000  0.0000000000000000e+000  0.0000000000000000e+000  0.0000000000000000e+000  0.0000000000000000e+000  0.0000000000000000e+000 -2.0066636001015112e-001  0.0000000000000000e+000  0.0000000000000000e+000  0.0000000000000000e+000  2.8304925493428151e-001  7.8575609169607985e-005  0.0000000000000000e+000  0.0000000000000000e+000  0.0000000000000000e+000  0.0000000000000000e+000  0.0000000000000000e+000  0.0000000000000000e+000  0.0000000000000000e+000  0.0000000000000000e+000  0.0000000000000000e+000  8.1790861429302947e-003  0.0000000000000000e+000  1.5693643644088796e-002  0.0000000000000000e+000  0.0000000000000000e+000  6.8921282433817843e-002  0.0000000000000000e+000  0.0000000000000000e+000  1.6932129348273664e-001  0.0000000000000000e+000  0.0000000000000000e+000  0.0000000000000000e+000  0.0000000000000000e+000  2.7840390841215940e-001  0.0000000000000000e+000  2.4343709231843069e-001  0.0000000000000000e+000  0.0000000000000000e+000  0.0000000000000000e+000  0.0000000000000000e+000  0.0000000000000000e+000  3.1202724283037431e-001  0.0000000000000000e+000  1.6745763352933624e-001  0.0000000000000000e+000  0.0000000000000000e+000  0.0000000000000000e+000  0.0000000000000000e+000  1.5829596910271543e-001  0.0000000000000000e+000  0.0000000000000000e+000  0.0000000000000000e+000  0.0000000000000000e+000  0.0000000000000000e+000  0.0000000000000000e+000  0.0000000000000000e+000  0.0000000000000000e+000  0.0000000000000000e+000  0.0000000000000000e+000  0.0000000000000000e+000  0.0000000000000000e+000  0.0000000000000000e+000  1.0696166923270550e-001  0.0000000000000000e+000 -3.5399517901589253e-002  0.0000000000000000e+000  1.0579774787628451e-001  0.0000000000000000e+000  1.2531344428967944e-001 -3.6849161868541358e-001  2.1034311690808070e-002 -4.8781072441088280e-001  2.0220098483814772e-001  1.5822186218791362e-001  0.0000000000000000e+000  0.0000000000000000e+000  0.0000000000000000e+000  0.0000000000000000e+000  0.0000000000000000e+000  0.0000000000000000e+000  0.0000000000000000e+000 -7.5173376643471373e-002  1.3209115719547032e-001  1.1478676174854262e-001  0.0000000000000000e+000  0.0000000000000000e+000 -7.4105631353969692e-002  0.0000000000000000e+000  0.0000000000000000e+000  7.9086350677942230e-002  0.0000000000000000e+000  1.0758142398866212e-001  0.0000000000000000e+000  0.0000000000000000e+000  0.0000000000000000e+000  0.0000000000000000e+000  1.3772286706008879e-001 -1.5539562188612230e-002
  0.0000000000000000e+000  0.0000000000000000e+000  0.0000000000000000e+000  1.1459513932192587e-001  0.0000000000000000e+000  0.0000000000000000e+000 -2.2582795293296015e-001  0.0000000000000000e+000  0.0000000000000000e+000  0.0000000000000000e+000  3.5680563282072553e-001  0.0000000000000000e+000  0.0000000000000000e+000  0.0000000000000000e+000  0.0000000000000000e+000  0.0000000000000000e+000 -2.2187524079950149e-001  0.0000000000000000e+000  0.0000000000000000e+000  0.0000000000000000e+000  0.0000000000000000e+000  0.0000000000000000e+000  0.0000000000000000e+000  0.0000000000000000e+000  0.0000000000000000e+000  0.0000000000000000e+000  0.0000000000000000e+000  0.0000000000000000e+000  0.0000000000000000e+000  0.0000000000000000e+000  0.0000000000000000e+000  0.0000000000000000e+000  0.0000000000000000e+000 -1.9662451672143891e-001  0.0000000000000000e+000  0.0000000000000000e+000  6.3199862975634091e-001  0.0000000000000000e+000  0.0000000000000000e+000 -4.2936625021523239e-001 -4.0727619591538572e-001 -7.8196312388865725e-003  0.0000000000000000e+000  0.0000000000000000e+000  0.0000000000000000e+000  0.0000000000000000e+000  0.0000000000000000e+000  0.0000000000000000e+000  0.0000000000000000e+000  0.0000000000000000e+000  0.0000000000000000e+000  0.0000000000000000e+000  0.0000000000000000e+000  0.0000000000000000e+000  0.0000000000000000e+000  0.0000000000000000e+000  0.0000000000000000e+000  0.0000000000000000e+000  0.0000000000000000e+000  0.0000000000000000e+000  0.0000000000000000e+000  0.0000000000000000e+000  0.0000000000000000e+000  2.4662655150034901e-001  0.0000000000000000e+000  1.0646847364850563e-001  0.0000000000000000e+000  1.2696919321272401e-001  0.0000000000000000e+000  4.7786737605951612e-001  0.0000000000000000e+000  0.0000000000000000e+000  0.0000000000000000e+000  0.0000000000000000e+000  0.0000000000000000e+000  0.0000000000000000e+000 -3.3202910241366068e-001  0.0000000000000000e+000  5.7271210394189163e-002  2.7360584597794002e-002  0.0000000000000000e+000 -2.4668154464027284e-001  0.0000000000000000e+000  0.0000000000000000e+000  0.0000000000000000e+000  0.0000000000000000e+000  0.0000000000000000e+000  0.0000000000000000e+000  0.0000000000000000e+000  0.0000000000000000e+000  0.0000000000000000e+000  0.0000000000000000e+000  1.8820121083981503e-001  0.0000000000000000e+000 -4.3372012657433257e-001  0.0000000000000000e+000 -7.2215421341726871e-002  0.0000000000000000e+000  0.0000000000000000e+000  0.0000000000000000e+000
  1.2728509058134457e-001  0.0000000000000000e+000  0.0000000000000000e+000  0.0000000000000000e+000  0.0000000000000000e+000  0.0000000000000000e+000  0.0000000000000000e+000  2.7459666282300332e-001  0.0000000000000000e+000  0.0000000000000000e+000  0.0000000000000000e+000  1.5447278574557303e-002  3.5964111201621002e-001  0.0000000000000000e+000  0.0000000000000000e+000  0.0000000000000000e+000  0.0000000000000000e+000  0.0000000000000000e+000  0.0000000000000000e+000  0.0000000000000000e+000  0.0000000000000000e+000  0.0000000000000000e+000  3.7337983200552718e-002  0.0000000000000000e+000 -1.1353220865878991e-001  0.0000000000000000e+000  0.0000000000000000e+000 -1.9468897107494190e-001  0.0000000000000000e+000  0.0000000000000000e+000 -1.1609981577632754e-001  0.0000000000000000e+000  0.0000000000000000e+000  0.0000000000000000e+000  0.0000000000000000e+000 -2.0460001915719558e-001  0.0000000000000000e+000 -1.6405154397557839e-002  0.0000000000000000e+000  0.0000000000000000e+000  0.0000000000000000e+000  0.0000000000000000e+000  0.0000000000000000e+000  1.2665347923693290e-001  0.0000000000000000e+000 -2.9334553294066790e-001  0.0000000000000000e+000  0.0000000000000000e+000  0.0000000000000000e+000  0.0000000000000000e+000 -1.3105648261833600e-001  0.0000000000000000e+000  0.0000000000000000e+000  0.0000000000000000e+000  0.0000000000000000e+000  0.0000000000000000e+000  0.0000000000000000e+000  0.0000000000000000e+000  0.0000000000000000e+000  0.0000000000000000e+000  0.0000000000000000e+000  0.0000000000000000e+000  0.0000000000000000e+000  0.0000000000000000e+000  1.4926951220845974e-001  0.0000000000000000e+000  3.0880159586440359e-001  0.0000000000000000e+000 -1.7132310299943893e-001  0.0000000000000000e+000  1.5570030818638750e-001 -4.3657424909454581e-002  2.8899525210905153e-001 -2.3726147531815905e-001  1.1736099223761648e-001 -1.0720796699439223e-002  0.0000000000000000e+000  0.0000000000000000e+000  0.0000000000000000e+000  0.0000000000000000e+000  0.0000000000000000e+000  0.0000000000000000e+000  0.0000000000000000e+000 -3.4089763399435791e-001  5.7697356912116082e-002 -1.4880295514812955e-001  0.0000000000000000e+000  0.0000000000000000e+000 -1.7494604366006627e-001  0.0000000000000000e+000  0.0000000000000000e+000 -1.6977169026841013e-001  0.0000000000000000e+000 -9.2384297754875430e-002  0.0000000000000000e+000  0.0000000000000000e+000  0.0000000000000000e+000  0.0000000000000000e+000  2.9987268388012432e-002 -1.1985182015559256e-001
  0.0000000000000000e+000  0.0000000000000000e+000  0.0000000000000000e+000  5.5227483908236152e-001  0.0000000000000000e+000  0.0000000000000000e+000  5.3572964096237692e-002  0.0000000000000000e+000  0.0000000000000000e+000  0.0000000000000000e+000 -3.7880595976774756e-001  0.0000000000000000e+000  0.0000000000000000e+000  0.0000000000000000e+000  0.0000000000000000e+000  0.0000000000000000e+000 -3.1563263808857389e-001  0.0000000000000000e+000  0.0000000000000000e+000  0.0000000000000000e+000  0.0000000000000000e+000  0.0000000000000000e+000  0.0000000000000000e+000  0.0000000000000000e+000  0.0000000000000000e+000  0.0000000000000000e+000  0.0000000000000000e+000  0.0000000000000000e+000  0.0000000000000000e+000  0.0000000000000000e+000  0.0000000000000000e+000  0.0000000000000000e+000  0.0000000000000000e+000  2.5872618568083960e-001  0.0000000000000000e+000  0.0000000000000000e+000 -3.6474796706982802e-003  0.0000000000000000e+000  0.0000000000000000e+000 -9.2892574289785534e-002 -7.6509483869021150e-002 -3.6322180053688230e-002  0.0000000000000000e+000  0.0000000000000000e+000  0.0000000000000000e+000  0.0000000000000000e+000  0.0000000000000000e+000  0.0000000000000000e+000  0.0000000000000000e+000  0.0000000000000000e+000  0.0000000000000000e+000  0.0000000000000000e+000  0.0000000000000000e+000  0.0000000000000000e+000  0.0000000000000000e+000  0.0000000000000000e+000  0.0000000000000000e+000  0.0000000000000000e+000  0.0000000000000000e+000  0.0000000000000000e+000  0.0000000000000000e+000  0.0000000000000000e+000  0.0000000000000000e+000 -1.9898791659613230e-001  0.0000000000000000e+000 -5.1558339017661414e-001  0.0000000000000000e+000  5.2456580628718152e-001  0.0000000000000000e+000 -3.7947287005617303e-001  0.0000000000000000e+000  0.0000000000000000e+000  0.0000000000000000e+000  0.0000000000000000e+000  0.0000000000000000e+000  0.0000000000000000e+000 -1.8305190073087305e-001  0.0000000000000000e+000 -3.1152975037048336e-001  3.2039507479777257e-001  0.0000000000000000e+000 -4.9085581640080200e-002  0.0000000000000000e+000  0.0000000000000000e+000  0.0000000000000000e+000  0.0000000000000000e+000  0.0000000000000000e+000  0.0000000000000000e+000  0.0000000000000000e+000  0.0000000000000000e+000  0.0000000000000000e+000  0.0000000000000000e+000  1.8623300207615412e-001  0.0000000000000000e+000 -1.6888460677054584e-001  0.0000000000000000e+000  1.8949229800545336e-002  0.0000000000000000e+000  0.0000000000000000e+000  0.0000000000000000e+000
 -9.7233371090852019e-002  0.0000000000000000e+000  0.0000000000000000e+000  0.0000000000000000e+000  0.0000000000000000e+000  0.0000000000000000e+000  0.0000000000000000e+000 -3.2352926570295246e-002  0.0000000000000000e+000  0.0000000000000000e+000  0.0000000000000000e+000  3.0265275601569236e-001  2.2632732458611876e-001  0.0000000000000000e+000  0.0000000000000000e+000  0.0000000000000000e+000  0.0000000000000000e+000  0.0000000000000000e+000  0.0000000000000000e+000  0.0000000000000000e+000  0.0000000000000000e+000  0.0000000000000000e+000  8.1517949972261222e-002  0.0000000000000000e+000  1.1793009239966852e-001  0.0000000000000000e+000  0.0000000000000000e+000 -5.0898907768793800e-002  0.0000000000000000e+000  0.0000000000000000e+000 -5.0529392255376768e-002  0.0000000000000000e+000  0.0000000000000000e+000  0.0000000000000000e+000  0.0000000000000000e+000  3.5203640568769540e-001  0.0000000000000000e+000  8.5430296864156402e-002  0.0000000000000000e+000  0.0000000000000000e+000  0.0000000000000000e+000  0.0000000000000000e+000  0.0000000000000000e+000 -1.4738553669493115e-001  0.0000000000000000e+000 -1.2592022481203813e-001  0.0000000000000000e+000  0.0000000000000000e+000  0.0000000000000000e+000  0.0000000000000000e+000  3.5580239059108364e-002  0.0000000000000000e+000  0.0000000000000000e+000  0.0000000000000000e+000  0.0000000000000000e+000  0.0000000000000000e+000  0.0000000000000000e+000  0.0000000000000000e+000  0.0000000000000000e+000  0.0000000000000000e+000  0.0000000000000000e+000  0.0000000000000000e+000  0.0000000000000000e+000  0.0000000000000000e+000  1.7843610243994504e-001  0.0000000000000000e+000  1.4894507734461682e-001  0.0000000000000000e+000  2.0757977849466386e-001  0.0000000000000000e+000  1.6881766469937873e-002  1.9444948085827479e-001  1.5527455282444477e-001  2.7445638454890744e-002 -2.9858479045619477e-002 -3.3806167774209656e-001  0.0000000000000000e+000  0.0000000000000000e+000  0.0000000000000000e+000  0.0000000000000000e+000  0.0000000000000000e+000  0.0000000000000000e+000  0.0000000000000000e+000  2.7535198407929484e-001 -1.1463367072657357e-001 -2.9445821570998277e-002  0.0000000000000000e+000  0.0000000000000000e+000  2.0638205203444396e-001  0.0000000000000000e+000  0.0000000000000000e+000 -3.2741774661998013e-001  0.0000000000000000e+000  3.0836677907296423e-001  0.0000000000000000e+000  0.0000000000000000e+000  0.0000000000000000e+000  0.0000000000000000e+000  4.6488774982826338e-002 -1.9693582036593280e-001
  0.0000000000000000e+000  0.0000000000000000e+000  0.0000000000000000e+000 -1.5674127568874766e-001  0.0000000000000000e+000  0.0000000000000000e+000  2.0114354313588312e-001  0.0000000000000000e+000  0.0000000000000000e+000  0.0000000000000000e+000 -5.2474049168332937e-001  0.0000000000000000e+000  0.0000000000000000e+000  0.0000000000000000e+000  0.0000000000000000e+000  0.0000000000000000e+000 -1.3735344625099860e-001  0.0000000000000000e+000  0.0000000000000000e+000  0.0000000000000000e+000  0.0000000000000000e+000  0.0000000000000000e+000  0.0000000000000000e+000  0.0000000000000000e+000  0.0000000000000000e+000  0.0000000000000000e+000  0.0000000000000000e+000  0.0000000000000000e+000  0.0000000000000000e+000  0.0000000000000000e+000  0.0000000000000000e+000  0.0000000000000000e+000  0.0000000000000000e+000 -1.1888661889379268e-001  0.0000000000000000e+000  0.0000000000000000e+000  5.2476323935625591e-001  0.0000000000000000e+000  0.0000000000000000e+000  2.5962740346198543e-001 -4.3852158613233778e-002 -1.5012043573327943e-002  0.0000000000000000e+000  0.0000000000000000e+000  0.0000000000000000e+000  0.0000000000000000e+000  0.0000000000000000e+000  0.0000000000000000e+000  0.0000000000000000e+000  0.0000000000000000e+000  0.0000000000000000e+000  0.0000000000000000e+000  0.0000000000000000e+000  0.0000000000000000e+000  0.0000000000000000e+000  0.0000000000000000e+000  0.0000000000000000e+000  0.0000000000000000e+000  0.0000000000000000e+000  0.0000000000000000e+000  0.0000000000000000e+000  0.0000000000000000e+000  0.0000000000000000e+000  2.5458295756459320e-001  0.0000000000000000e+000 -6.8168864442540522e-001  0.0000000000000000e+000  9.4059203390510701e-002  0.0000000000000000e+000  1.9446656063047973e-001  0.0000000000000000e+000  0.0000000000000000e+000  0.0000000000000000e+000  0.0000000000000000e+000  0.0000000000000000e+000  0.0000000000000000e+000 -3.0371849993941524e-001  0.0000000000000000e+000  5.3795495088892620e-001  2.9769545628300459e-001  0.0000000000000000e+000  6.0932751697817611e-001  0.0000000000000000e+000  0.0000000000000000e+000  0.0000000000000000e+000  0.0000000000000000e+000  0.0000000000000000e+000  0.0000000000000000e+000  0.0000000000000000e+000  0.0000000000000000e+000  0.0000000000000000e+000  0.0000000000000000e+000 -1.3413247897542842e-003  0.0000000000000000e+000 -3.4230978462521189e-001  0.0000000000000000e+000  4.6111225545050627e-001  0.0000000000000000e+000  0.0000000000000000e+000  0.0000000000000000e+000
  5.4634517421696754e-002  0.0000000000000000e+000  0.0000000000000000e+000  0.0000000000000000e+000  0.0000000000000000e+000  0.0000000000000000e+000  0.0000000000000000e+000  3.8475890816881314e-001  0.0000000000000000e+000  0.0000000000000000e+000  0.0000000000000000e+000  2.8506270371499087e-001 -1.2298037905270261e-001  0.0000000000000000e+000  0.0000000000000000e+000  0.0000000000000000e+000  0.0000000000000000e+000  0.0000000000000000e+000  0.0000000000000000e+000  0.0000000000000000e+000  0.0000000000000000e+000  0.0000000000000000e+000 -1.3063973707165380e-001  0.0000000000000000e+000 -6.1977832506062078e-002  0.0000000000000000e+000  0.0000000000000000e+000  3.0215371802721692e-002  0.0000000000000000e+000  0.0000000000000000e+000 -1.6266812248105367e-001  0.0000000000000000e+000  0.0000000000000000e+000  0.0000000000000000e+000  0.0000000000000000e+000 -1.4590361871205562e-001  0.0000000000000000e+000  2.5211306515052856e-001  0.0000000000000000e+000  0.0000000000000000e+000  0.0000000000000000e+000  0.0000000000000000e+000  0.0000000000000000e+000  2.6699501666101255e-001  0.0000000000000000e+000  2.7254466077351897e-001  0.0000000000000000e+000  0.0000000000000000e+000  0.0000000000000000e+000  0.0000000000000000e+000  2.1888213627834180e-001  0.0000000000000000e+000  0.0000000000000000e+000  0.0000000000000000e+000  0.0000000000000000e+000  0.0000000000000000e+000  0.0000000000000000e+000  0.0000000000000000e+000  0.0000000000000000e+000  0.0000000000000000e+000  0.0000000000000000e+000  0.0000000000000000e+000  0.0000000000000000e+000  0.0000000000000000e+000  2.2302580084108009e-001  0.0000000000000000e+000  1.2401266706723119e-002  0.0000000000000000e+000  2.5422082453553589e-002  0.0000000000000000e+000  4.3368725575756217e-002  2.0586591706284282e-001 -5.9013119674114753e-002  2.4418716956829736e-001  3.4438337727664359e-002  1.6375414817132436e-001  0.0000000000000000e+000  0.0000000000000000e+000  0.0000000000000000e+000  0.0000000000000000e+000  0.0000000000000000e+000  0.0000000000000000e+000  0.0000000000000000e+000  1.3308607824429319e-001 -1.1300962426747459e-001 -1.4847049866533606e-002  0.0000000000000000e+000  0.0000000000000000e+000 -1.9649241564911396e-001  0.0000000000000000e+000  0.0000000000000000e+000 -2.7603682756416448e-001  0.0000000000000000e+000 -3.4182400947446963e-002  0.0000000000000000e+000  0.0000000000000000e+000  0.0000000000000000e+000  0.0000000000000000e+000  1.0317334958062516e-001  2.8765923144894945e-001
  2.8552594202285109e-001  0.0000000000000000e+000  0.0000000000000000e+000  0.0000000000000000e+000  0.0000000000000000e+000  0.0000000000000000e+000  0.0000000000000000e+000 -1.9355833168684231e-001  0.0000000000000000e+000  0.0000000000000000e+000  0.0000000000000000e+000  2.3067381323385097e-001 -5.5860081959100361e-002  0.0000000000000000e+000  0.0000000000000000e+000  0.0000000000000000e+000  0.0000000000000000e+000  0.0000000000000000e+000  0.0000000000000000e+000  0.0000000000000000e+000  0.0000000000000000e+000  0.0000000000000000e+000  3.0382445256060869e-001  0.0000000000000000e+000 -1.6717561164153261e-001  0.0000000000000000e+000  0.0000000000000000e+000  1.4790991492216915e-001  0.0000000000000000e+000  0.0000000000000000e+000  1.9547463134950330e-002  0.0000000000000000e+000  0.0000000000000000e+000  0.0000000000000000e+000  0.0000000000000000e+000 -5.5443104849742467e-003  0.0000000000000000e+000  8.9573775787819311e-004  0.0000000000000000e+000  0.0000000000000000e+000  0.0000000000000000e+000  0.0000000000000000e+000  0.0000000000000000e+000 -3.3867201023617188e-001  0.0000000000000000e+000 -2.9638648666093498e-001  0.0000000000000000e+000  0.0000000000000000e+000  0.0000000000000000e+000  0.0000000000000000e+000 -2.7710846361673563e-001  0.0000000000000000e+000  0.0000000000000000e+000  0.0000000000000000e+000  0.0000000000000000e+000  0.0000000000000000e+000  0.0000000000000000e+000  0.0000000000000000e+000  0.0000000000000000e+000  0.0000000000000000e+000  0.0000000000000000e+000  0.0000000000000000e+000  0.0000000000000000e+000  0.0000000000000000e+000  2.6285398473348165e-001  0.0000000000000000e+000 -3.0925458555297752e-001  0.0000000000000000e+000 -5.8561652601525890e-002  0.0000000000000000e+000  4.8526119806114917e-002 -1.7156466493839995e-001 -1.8746868734567122e-002  6.6338093736138679e-002  7.7065826574196944e-002  1.9220639940891479e-001  0.0000000000000000e+000  0.0000000000000000e+000  0.0000000000000000e+000  0.0000000000000000e+000  0.0000000000000000e+000  0.0000000000000000e+000  0.0000000000000000e+000  1.2518656262700081e-001  3.5821293100154430e-002  5.1101876649055676e-003  0.0000000000000000e+000  0.0000000000000000e+000 -1.1336756941146656e-001  0.0000000000000000e+000  0.0000000000000000e+000 -2.3458061989734283e-001  0.0000000000000000e+000 -9.9271839960563657e-002  0.0000000000000000e+000  0.0000000000000000e+000  0.0000000000000000e+000  0.0000000000000000e+000 -1.1639071280388786e-003  2.4596176254104793e-001
 -1.1649722724154690e-001  0.0000000000000000e+000  0.0000000000000000e+000  0.0000000000000000e+000  0.0000000000000000e+000  0.0000000000000000e+000  0.0000000000000000e+000 -8.4183397463186385e-002  0.0000000000000000e+000  0.0000000000000000e+000  0.0000000000000000e+000 -1.2068743474772520e-002  7.7554533006719023e-002  0.0000000000000000e+000  0.0000000000000000e+000  0.0000000000000000e+000  0.0000000000000000e+000  0.0000000000000000e+000  0.0000000000000000e+000  0.0000000000000000e+000  0.0000000000000000e+000  0.0000000000000000e+000 -2.3622004438782218e-001  0.0000000000000000e+000  1.2347156839098339e-001  0.0000000000000000e+000  0.0000000000000000e+000  1.5343464792754985e-001  0.0000000000000000e+000  0.0000000000000000e+000  4.3473896371931664e-002  0.0000000000000000e+000  0.0000000000000000e+000  0.0000000000000000e+000  0.0000000000000000e+000 -1.3853124007927925e-001  0.0000000000000000e+000  4.4744942816149047e-001  0.0000000000000000e+000  0.0000000000000000e+000  0.0000000000000000e+000  0.0000000000000000e+000  0.0000000000000000e+000 -1.9176568044929058e-002  0.0000000000000000e+000 -2.7253681208472169e-001  0.0000000000000000e+000  0.0000000000000000e+000  0.0000000000000000e+000  0.0000000000000000e+000 -7.5546253177546902e-002  0.0000000000000000e+000  0.0000000000000000e+000  0.0000000000000000e+000  0.0000000000000000e+000  0.0000000000000000e+000  0.0000000000000000e+000  0.0000000000000000e+000  0.0000000000000000e+000  0.0000000000000000e+000  0.0000000000000000e+000  0.0000000000000000e+000  0.0000000000000000e+000  0.0000000000000000e+000 -1.6973108320258395e-001  0.0000000000000000e+000  7.2144622027281335e-002  0.0000000000000000e+000 -8.9991345934228431e-002  0.0000000000000000e+000  3.2037518195368248e-001 -1.7015065840014687e-001 -5.7992396765249685e-002  1.3763694481472538e-001  1.3259852832781832e-001 -3.4439495040404006e-001  0.0000000000000000e+000  0.0000000000000000e+000  0.0000000000000000e+000  0.0000000000000000e+000  0.0000000000000000e+000  0.0000000000000000e+000  0.0000000000000000e+000  2.1649623560762804e-002 -1.9103641695355211e-001  1.9210529531468373e-001  0.0000000000000000e+000  0.0000000000000000e+000 -1.6163837537453074e-001  0.0000000000000000e+000  0.0000000000000000e+000  9.5339311391248280e-002  0.0000000000000000e+000  8.0729955108608698e-002  0.0000000000000000e+000  0.0000000000000000e+000  0.0000000000000000e+000  0.0000000000000000e+000 -2.5947176539384736e-001  2.4864116842023065e-001
  1.2664292532800919e-001  0.0000000000000000e+000  0.0000000000000000e+000  0.0000000000000000e+000  0.0000000000000000e+000  0.0000000000000000e+000  0.0000000000000000e+000 -1.2798238985890995e-001  0.0000000000000000e+000  0.0000000000000000e+000  0.0000000000000000e+000 -6.9706197927280902e-002  8.0122689885698095e-002  0.0000000000000000e+000  0.0000000000000000e+000  0.0000000000000000e+000  0.0000000000000000e+000  0.0000000000000000e+000  0.0000000000000000e+000  0.0000000000000000e+000  0.0000000000000000e+000  0.0000000000000000e+000  1.1731177754307764e-001  0.0000000000000000e+000  3.9966270171105689e-001  0.0000000000000000e+000  0.0000000000000000e+000 -3.5905267670932710e-002  0.0000000000000000e+000  0.0000000000000000e+000 -1.3243874013160922e-001  0.0000000000000000e+000  0.0000000000000000e+000  0.0000000000000000e+000  0.0000000000000000e+000 -2.3664672821613483e-001  0.0000000000000000e+000 -1.0299858172580129e-001  0.0000000000000000e+000  0.0000000000000000e+000  0.0000000000000000e+000  0.0000000000000000e+000  0.0000000000000000e+000  6.9781624966987629e-002  0.0000000000000000e+000  1.1469784193913471e-002  0.0000000000000000e+000  0.0000000000000000e+000  0.0000000000000000e+000  0.0000000000000000e+000 -9.1119107879943401e-002  0.0000000000000000e+000  0.0000000000000000e+000  0.0000000000000000e+000  0.0000000000000000e+000  0.0000000000000000e+000  0.0000000000000000e+000  0.0000000000000000e+000  0.0000000000000000e+000  0.0000000000000000e+000  0.0000000000000000e+000  0.0000000000000000e+000  0.0000000000000000e+000  0.0000000000000000e+000 -5.9192854269499329e-002  0.0000000000000000e+000  9.8734898185630651e-002  0.0000000000000000e+000  1.3183820954414496e-001  0.0000000000000000e+000 -9.6995991282275720e-002  6.2533096555801096e-002 -5.6107432455925155e-001 -1.3524021852925813e-001  3.1105618426972304e-001 -9.5621753119028832e-002  0.0000000000000000e+000  0.0000000000000000e+000  0.0000000000000000e+000  0.0000000000000000e+000  0.0000000000000000e+000  0.0000000000000000e+000  0.0000000000000000e+000 -4.6343934245572524e-002  1.5135252673025057e-001 -2.1348185138253040e-001  0.0000000000000000e+000  0.0000000000000000e+000 -2.1954346155533162e-002  0.0000000000000000e+000  0.0000000000000000e+000 -1.8663812991357057e-001  0.0000000000000000e+000  2.3684087046689456e-001  0.0000000000000000e+000  0.0000000000000000e+000  0.0000000000000000e+000  0.0000000000000000e+000  1.1116947290840926e-001  1.6347437665791775e-001
 -2.1518567461655705e-001  0.0000000000000000e+000  0.0000000000000000e+000  0.0000000000000000e+000  0.0000000000000000e+000  0.0000000000000000e+000  0.0000000000000000e+000 -1.4356056750005763e-001  0.0000000000000000e+000  0.0000000000000000e+000  0.0000000000000000e+000 -1.5050775068204217e-001 -1.9751293819530440e-002  0.0000000000000000e+000  0.0000000000000000e+000  0.0000000000000000e+000  0.0000000000000000e+000  0.0000000000000000e+000  0.0000000000000000e+000  0.0000000000000000e+000  0.0000000000000000e+000  0.0000000000000000e+000 -6.8562305250791294e-002  0.0000000000000000e+000 -3.4017390665116193e-002  0.0000000000000000e+000  0.0000000000000000e+000 -2.3652434367181829e-001  0.0000000000000000e+000  0.0000000000000000e+000 -1.9024739336221516e-001  0.0000000000000000e+000  0.0000000000000000e+000  0.0000000000000000e+000  0.0000000000000000e+000  1.5457357936429869e-001  0.0000000000000000e+000  2.8631329586925752e-001  0.0000000000000000e+000  0.0000000000000000e+000  0.0000000000000000e+000  0.0000000000000000e+000  0.0000000000000000e+000  1.4493902841952586e-001  0.0000000000000000e+000  4.6211024393477573e-002  0.0000000000000000e+000  0.0000000000000000e+000  0.0000000000000000e+000  0.0000000000000000e+000 -4.9099579176045549e-001  0.0000000000000000e+000  0.0000000000000000e+000  0.0000000000000000e+000  0.0000000000000000e+000  0.0000000000000000e+000  0.0000000000000000e+000  0.0000000000000000e+000  0.0000000000000000e+000  0.0000000000000000e+000  0.0000000000000000e+000  0.0000000000000000e+000  0.0000000000000000e+000  0.0000000000000000e+000  2.1879136199007057e-001  0.0000000000000000e+000 -9.8925823660149043e-002  0.0000000000000000e+000  2.1756818731669525e-001  0.0000000000000000e+000 -2.6474096888952570e-001  1.8629022747000998e-001  8.7114745106260758e-002  1.0103583600273264e-001  3.3412059845631198e-001  2.3128943677084932e-002  0.0000000000000000e+000  0.0000000000000000e+000  0.0000000000000000e+000  0.0000000000000000e+000  0.0000000000000000e+000  0.0000000000000000e+000  0.0000000000000000e+000  4.1814431582373711e-002  3.7855310580764447e-002 -1.6989469825996025e-002  0.0000000000000000e+000  0.0000000000000000e+000 -1.5938276263023488e-001  0.0000000000000000e+000  0.0000000000000000e+000  1.6387766151616767e-001  0.0000000000000000e+000 -1.9221350054900821e-001  0.0000000000000000e+000  0.0000000000000000e+000  0.0000000000000000e+000  0.0000000000000000e+000 -3.2680907278216986e-002 -9.1998029500914125e-002
  2.9239785360870868e-001  0.0000000000000000e+000  0.0000000000000000e+000  0.0000000000000000e+000  0.0000000000000000e+000  0.0000000000000000e+000  0.0000000000000000e+000 -1.9774898164281539e-002  0.0000000000000000e+000  0.0000000000000000e+000  0.0000000000000000e+000 -7.3799311024148356e-002 -2.0669562872978775e-001  0.0000000000000000e+000  0.0000000000000000e+000  0.0000000000000000e+000  0.0000000000000000e+000  0.0000000000000000e+000  0.0000000000000000e+000  0.0000000000000000e+000  0.0000000000000000e+000  0.0000000000000000e+000 -2.6055581033790087e-001  0.0000000000000000e+000 -2.9584946835391790e-001  0.0000000000000000e+000  0.0000000000000000e+000  2.4945224273424457e-001  0.0000000000000000e+000  0.0000000000000000e+000 -7.3004940868334131e-002  0.0000000000000000e+000  0.0000000000000000e+000  0.0000000000000000e+000  0.0000000000000000e+000 -1.4899411247386252e-002  0.0000000000000000e+000 -1.5805081649929070e-001  0.0000000000000000e+000  0.0000000000000000e+000  0.0000000000000000e+000  0.0000000000000000e+000  0.0000000000000000e+000  4.3954713782925349e-002  0.0000000000000000e+000 -9.7360703749457267e-002  0.0000000000000000e+000  0.0000000000000000e+000  0.0000000000000000e+000  0.0000000000000000e+000  1.4957973350080994e-001  0.0000000000000000e+000  0.0000000000000000e+000  0.0000000000000000e+000  0.0000000000000000e+000  0.0000000000000000e+000  0.0000000000000000e+000  0.0000000000000000e+000  0.0000000000000000e+000  0.0000000000000000e+000  0.0000000000000000e+000  0.0000000000000000e+000  0.0000000000000000e+000  0.0000000000000000e+000  2.7276945325628393e-001  0.0000000000000000e+000  1.9881338534608765e-002  0.0000000000000000e+000  8.7941159124446472e-002  0.0000000000000000e+000 -6.8550758987924593e-002  7.6316502005491532e-002 -1.7815347210400356e-001 -2.9692178581405615e-001  2.1061969011016574e-001 -2.2643555988739825e-001  0.0000000000000000e+000  0.0000000000000000e+000  0.0000000000000000e+000  0.0000000000000000e+000  0.0000000000000000e+000  0.0000000000000000e+000  0.0000000000000000e+000  1.1442985466654461e-001 -3.4445643332277842e-001 -1.4606717371342789e-001  0.0000000000000000e+000  0.0000000000000000e+000 -4.0019084866320248e-003  0.0000000000000000e+000  0.0000000000000000e+000  8.0016844524886777e-002  0.0000000000000000e+000 -8.6594042156891537e-002  0.0000000000000000e+000  0.0000000000000000e+000  0.0000000000000000e+000  0.0000000000000000e+000 -2.5167583288072953e-001 -2.1226148072235429e-001
  0.0000000000000000e+000  0.0000000000000000e+000  0.0000000000000000e+000 -1.7782078297139459e-001  0.0000000000000000e+000  0.0000000000000000e+000 -3.5330008860839374e-001  0.0000000000000000e+000  0.0000000000000000e+000  0.0000000000000000e+000 -1.1090749781780754e-001  0.0000000000000000e+000  0.0000000000000000e+000  0.0000000000000000e+000  0.0000000000000000e+000  0.0000000000000000e+000  3.4111445128823242e-001  0.0000000000000000e+000  0.0000000000000000e+000  0.0000000000000000e+000  0.0000000000000000e+000  0.0000000000000000e+000  0.0000000000000000e+000  0.0000000000000000e+000  0.0000000000000000e+000  0.0000000000000000e+000  0.0000000000000000e+000  0.0000000000000000e+000  0.0000000000000000e+000  0.0000000000000000e+000  0.0000000000000000e+000  0.0000000000000000e+000  0.0000000000000000e+000 -5.9024660275174812e-001  0.0000000000000000e+000  0.0000000000000000e+000 -2.5577680097034117e-001  0.0000000000000000e+000  0.0000000000000000e+000  2.9054577336080314e-002 -2.9527355180460557e-001 -5.0091767426956590e-002  0.0000000000000000e+000  0.0000000000000000e+000  0.0000000000000000e+000  0.0000000000000000e+000  0.0000000000000000e+000  0.0000000000000000e+000  0.0000000000000000e+000  0.0000000000000000e+000  0.0000000000000000e+000  0.0000000000000000e+000  0.0000000000000000e+000  0.0000000000000000e+000  0.0000000000000000e+000  0.0000000000000000e+000  0.0000000000000000e+000  0.0000000000000000e+000  0.0000000000000000e+000  0.0000000000000000e+000  0.0000000000000000e+000  0.0000000000000000e+000  0.0000000000000000e+000  1.8548792106522927e-001  0.0000000000000000e+000 -2.7334950569645988e-001  0.0000000000000000e+000  2.5281306385714569e-001  0.0000000000000000e+000  2.1222048254881354e-001  0.0000000000000000e+000  0.0000000000000000e+000  0.0000000000000000e+000  0.0000000000000000e+000  0.0000000000000000e+000  0.0000000000000000e+000  2.6072178833903059e-001  0.0000000000000000e+000  2.0137424603416451e-001  6.8787634533847963e-001  0.0000000000000000e+000  2.1013736744481015e-001  0.0000000000000000e+000  0.0000000000000000e+000  0.0000000000000000e+000  0.0000000000000000e+000  0.0000000000000000e+000  0.0000000000000000e+000  0.0000000000000000e+000  0.0000000000000000e+000  0.0000000000000000e+000  0.0000000000000000e+000  3.8582519043863717e-001  0.0000000000000000e+000  1.9317225443906999e-001  0.0000000000000000e+000 -6.0267885041194080e-001  0.0000000000000000e+000  0.0000000000000000e+000  0.0000000000000000e+000
  0.0000000000000000e+000  0.0000000000000000e+000  0.0000000000000000e+000  0.0000000000000000e+000  0.0000000000000000e+000  5.6063850333299514e-001  0.0000000000000000e+000  0.0000000000000000e+000  0.0000000000000000e+000  0.0000000000000000e+000  0.0000000000000000e+000  0.0000000000000000e+000  0.0000000000000000e+000  1.9160058473556577e-002  0.0000000000000000e+000  0.0000000000000000e+000  0.0000000000000000e+000  0.0000000000000000e+000  0.0000000000000000e+000  0.0000000000000000e+000  0.0000000000000000e+000  0.0000000000000000e+000  0.0000000000000000e+000  0.0000000000000000e+000  0.0000000000000000e+000  0.0000000000000000e+000  0.0000000000000000e+000  0.0000000000000000e+000  2.3246032084843318e-001 -9.5106823991533557e-002  0.0000000000000000e+000 -8.0047918616985195e-002  0.0000000000000000e+000  0.0000000000000000e+000 -1.7221935102244845e-001  0.0000000000000000e+000  0.0000000000000000e+000  0.0000000000000000e+000  0.0000000000000000e+000  0.0000000000000000e+000  0.0000000000000000e+000  0.0000000000000000e+000  0.0000000000000000e+000  0.0000000000000000e+000 -8.5322937778439217e-002  0.0000000000000000e+000 -2.5241288322809474e-001  7.6165363517329576e-001  0.0000000000000000e+000  0.0000000000000000e+000  0.0000000000000000e+000  1.8439502575627581e-001  4.4460260505519711e-001  0.0000000000000000e+000  3.9351922283134430e-002  0.0000000000000000e+000  4.0414703391231122e-001  0.0000000000000000e+000 -1.8670996080242414e-001  0.0000000000000000e+000 -3.0720134337276961e-001  0.0000000000000000e+000  0.0000000000000000e+000  0.0000000000000000e+000  0.0000000000000000e+000  0.0000000000000000e+000  0.0000000000000000e+000  0.0000000000000000e+000  0.0000000000000000e+000  0.0000000000000000e+000  0.0000000000000000e+000  0.0000000000000000e+000  0.0000000000000000e+000  0.0000000000000000e+000  0.0000000000000000e+000  0.0000000000000000e+000  0.0000000000000000e+000  3.2509860710899585e-001  0.0000000000000000e+000  0.0000000000000000e+000 -2.5514849215143603e-001  0.0000000000000000e+000  0.0000000000000000e+000  0.0000000000000000e+000  0.0000000000000000e+000  0.0000000000000000e+000  6.7102304609258437e-002  0.0000000000000000e+000  0.0000000000000000e+000 -4.4898971680460703e-001  5.4802382646183456e-001  0.0000000000000000e+000  0.0000000000000000e+000  0.0000000000000000e+000  0.0000000000000000e+000  0.0000000000000000e+000  0.0000000000000000e+000  0.0000000000000000e+000  0.0000000000000000e+000  0.0000000000000000e+000
  0.0000000000000000e+000  0.0000000000000000e+000  0.0000000000000000e+000  4.5336767960434987e-001  0.0000000000000000e+000  0.0000000000000000e+000  1.3678627772277982e-001  0.0000000000000000e+000  0.0000000000000000e+000  0.0000000000000000e+000  2.9375919633386610e-001  0.0000000000000000e+000  0.0000000000000000e+000  0.0000000000000000e+000  0.0000000000000000e+000  0.0000000000000000e+000  2.0447852166228428e-001  0.0000000000000000e+000  0.0000000000000000e+000  0.0000000000000000e+000  0.0000000000000000e+000  0.0000000000000000e+000  0.0000000000000000e+000  0.0000000000000000e+000  0.0000000000000000e+000  0.0000000000000000e+000  0.0000000000000000e+000  0.0000000000000000e+000  0.0000000000000000e+000  0.0000000000000000e+000  0.0000000000000000e+000  0.0000000000000000e+000  0.0000000000000000e+000  3.3148114300949411e-002  0.0000000000000000e+000  0.0000000000000000e+000  1.3778289932457488e-001  0.0000000000000000e+000  0.0000000000000000e+000  3.4279858249942985e-001  3.8223013186767635e-001  4.4649780275102816e-002  0.0000000000000000e+000  0.0000000000000000e+000  0.0000000000000000e+000  0.0000000000000000e+000  0.0000000000000000e+000  0.0000000000000000e+000  0.0000000000000000e+000  0.0000000000000000e+000  0.0000000000000000e+000  0.0000000000000000e+000  0.0000000000000000e+000  0.0000000000000000e+000  0.0000000000000000e+000  0.0000000000000000e+000  0.0000000000000000e+000  0.0000000000000000e+000  0.0000000000000000e+000  0.0000000000000000e+000  0.0000000000000000e+000  0.0000000000000000e+000  0.0000000000000000e+000  3.6198557239924195e-001  0.0000000000000000e+000 -2.1495166126492027e-001  0.0000000000000000e+000 -1.1736312620068048e-001  0.0000000000000000e+000  3.4116206017875905e-001  0.0000000000000000e+000  0.0000000000000000e+000  0.0000000000000000e+000  0.0000000000000000e+000  0.0000000000000000e+000  0.0000000000000000e+000  1.7195801208331585e-001  0.0000000000000000e+000  4.5238234529699639e-001  4.9285829561336869e-001  0.0000000000000000e+000 -7.9329744247328693e-001  0.0000000000000000e+000  0.0000000000000000e+000  0.0000000000000000e+000  0.0000000000000000e+000  0.0000000000000000e+000  0.0000000000000000e+000  0.0000000000000000e+000  0.0000000000000000e+000  0.0000000000000000e+000  0.0000000000000000e+000  3.6054631450464730e-001  0.0000000000000000e+000  1.3436135101196761e-002  0.0000000000000000e+000 -2.0021623993246601e-001  0.0000000000000000e+000  0.0000000000000000e+000  0.0000000000000000e+000
  0.0000000000000000e+000  0.0000000000000000e+000  0.0000000000000000e+000 -5.3341629339611007e-001  0.0000000000000000e+000  0.0000000000000000e+000 -1.3725109993086621e-002  0.0000000000000000e+000  0.0000000000000000e+000  0.0000000000000000e+000 -1.5374654019432066e-001  0.0000000000000000e+000  0.0000000000000000e+000  0.0000000000000000e+000  0.0000000000000000e+000  0.0000000000000000e+000  2.2930717174517581e-001  0.0000000000000000e+000  0.0000000000000000e+000  0.0000000000000000e+000  0.0000000000000000e+000  0.0000000000000000e+000  0.0000000000000000e+000  0.0000000000000000e+000  0.0000000000000000e+000  0.0000000000000000e+000  0.0000000000000000e+000  0.0000000000000000e+000  0.0000000000000000e+000  0.0000000000000000e+000  0.0000000000000000e+000  0.0000000000000000e+000  0.0000000000000000e+000  2.4699617172869717e-001  0.0000000000000000e+000  0.0000000000000000e+000  1.7803007735662993e-001  0.0000000000000000e+000  0.0000000000000000e+000  1.3389461561421706e-001  1.4264181100145285e-001  1.5783774557150820e-001  0.0000000000000000e+000  0.0000000000000000e+000  0.0000000000000000e+000  0.0000000000000000e+000  0.0000000000000000e+000  0.0000000000000000e+000  0.0000000000000000e+000  0.0000000000000000e+000  0.0000000000000000e+000  0.0000000000000000e+000  0.0000000000000000e+000  0.0000000000000000e+000  0.0000000000000000e+000  0.0000000000000000e+000  0.0000000000000000e+000  0.0000000000000000e+000  0.0000000000000000e+000  0.0000000000000000e+000  0.0000000000000000e+000  0.0000000000000000e+000  0.0000000000000000e+000 -6.4980479866056184e-001  0.0000000000000000e+000 -3.0953186719625991e-001  0.0000000000000000e+000  2.2621263304652856e-001  0.0000000000000000e+000  5.0071459141592323e-001  0.0000000000000000e+000  0.0000000000000000e+000  0.0000000000000000e+000  0.0000000000000000e+000  0.0000000000000000e+000  0.0000000000000000e+000  2.4525398619417710e-001  0.0000000000000000e+000 -3.0971922342444780e-001 -2.3005062793786277e-001  0.0000000000000000e+000 -4.6321719703441766e-001  0.0000000000000000e+000  0.0000000000000000e+000  0.0000000000000000e+000  0.0000000000000000e+000  0.0000000000000000e+000  0.0000000000000000e+000  0.0000000000000000e+000  0.0000000000000000e+000  0.0000000000000000e+000  0.0000000000000000e+000  3.1170452199769209e-003  0.0000000000000000e+000 -4.1084305228144526e-002  0.0000000000000000e+000  1.7251345855370193e-002  0.0000000000000000e+000  0.0000000000000000e+000  0.0000000000000000e+000
  0.0000000000000000e+000  0.0000000000000000e+000  0.0000000000000000e+000  0.0000000000000000e+000  0.0000000000000000e+000 -3.8090333502943252e-001  0.0000000000000000e+000  0.0000000000000000e+000  0.0000000000000000e+000  0.0000000000000000e+000  0.0000000000000000e+000  0.0000000000000000e+000  0.0000000000000000e+000 -3.5658973476967365e-002  0.0000000000000000e+000  0.0000000000000000e+000  0.0000000000000000e+000  0.0000000000000000e+000  0.0000000000000000e+000  0.0000000000000000e+000  0.0000000000000000e+000  0.0000000000000000e+000  0.0000000000000000e+000  0.0000000000000000e+000  0.0000000000000000e+000  0.0000000000000000e+000  0.0000000000000000e+000  0.0000000000000000e+000  2.5007092899910716e-001 -3.6025444787956629e-001  0.0000000000000000e+000 -1.4581684599357639e-001  0.0000000000000000e+000  0.0000000000000000e+000  1.6108409992241976e-001  0.0000000000000000e+000  0.0000000000000000e+000  0.0000000000000000e+000  0.0000000000000000e+000  0.0000000000000000e+000  0.0000000000000000e+000  0.0000000000000000e+000  0.0000000000000000e+000  0.0000000000000000e+000 -6.6748637687138887e-002  0.0000000000000000e+000 -3.3209857947638526e-002  5.7753987098207116e-002  0.0000000000000000e+000  0.0000000000000000e+000  0.0000000000000000e+000 -3.5848414053195532e-001  1.0217139203922143e+000  0.0000000000000000e+000  2.7888091496592304e-001  0.0000000000000000e+000  6.8365216936381659e-002  0.0000000000000000e+000 -3.4207640444609128e-001  0.0000000000000000e+000  1.4241269910797233e-001  0.0000000000000000e+000  0.0000000000000000e+000  0.0000000000000000e+000  0.0000000000000000e+000  0.0000000000000000e+000  0.0000000000000000e+000  0.0000000000000000e+000  0.0000000000000000e+000  0.0000000000000000e+000  0.0000000000000000e+000  0.0000000000000000e+000  0.0000000000000000e+000  0.0000000000000000e+000  0.0000000000000000e+000  0.0000000000000000e+000  0.0000000000000000e+000  1.1359625068587882e-001  0.0000000000000000e+000  0.0000000000000000e+000  2.3616128422344651e-001  0.0000000000000000e+000  0.0000000000000000e+000  0.0000000000000000e+000  0.0000000000000000e+000  0.0000000000000000e+000 -4.7655093716607333e-001  0.0000000000000000e+000  0.0000000000000000e+000  8.5877024857563947e-002  3.7067525684247815e-002  0.0000000000000000e+000  0.0000000000000000e+000  0.0000000000000000e+000  0.0000000000000000e+000  0.0000000000000000e+000  0.0000000000000000e+000  0.0000000000000000e+000  0.0000000000000000e+000  0.0000000000000000e+000
  0.0000000000000000e+000  0.0000000000000000e+000  0.0000000000000000e+000 -8.0151783515346339e-002  0.0000000000000000e+000  0.0000000000000000e+000 -3.1016023129615977e-001  0.0000000000000000e+000  0.0000000000000000e+000  0.0000000000000000e+000  4.4566348031976760e-001  0.0000000000000000e+000  0.0000000000000000e+000  0.0000000000000000e+000  0.0000000000000000e+000  0.0000000000000000e+000 -1.0804717260068374e-001  0.0000000000000000e+000  0.0000000000000000e+000  0.0000000000000000e+000  0.0000000000000000e+000  0.0000000000000000e+000  0.0000000000000000e+000  0.0000000000000000e+000  0.0000000000000000e+000  0.0000000000000000e+000  0.0000000000000000e+000  0.0000000000000000e+000  0.0000000000000000e+000  0.0000000000000000e+000  0.0000000000000000e+000  0.0000000000000000e+000  0.0000000000000000e+000  4.4065339259051123e-001  0.0000000000000000e+000  0.0000000000000000e+000  2.7035258520632155e-001  0.0000000000000000e+000  0.0000000000000000e+000 -2.5203341404358653e-001  6.3237371597513470e-001 -1.7368788208745295e-001  0.0000000000000000e+000  0.0000000000000000e+000  0.0000000000000000e+000  0.0000000000000000e+000  0.0000000000000000e+000  0.0000000000000000e+000  0.0000000000000000e+000  0.0000000000000000e+000  0.0000000000000000e+000  0.0000000000000000e+000  0.0000000000000000e+000  0.0000000000000000e+000  0.0000000000000000e+000  0.0000000000000000e+000  0.0000000000000000e+000  0.0000000000000000e+000  0.0000000000000000e+000  0.0000000000000000e+000  0.0000000000000000e+000  0.0000000000000000e+000  0.0000000000000000e+000  1.2086368413938722e-001  0.0000000000000000e+000  3.1350637600935582e-001  0.0000000000000000e+000  4.0625818065982094e-001  0.0000000000000000e+000  9.7342956179133369e-002  0.0000000000000000e+000  0.0000000000000000e+000  0.0000000000000000e+000  0.0000000000000000e+000  0.0000000000000000e+000  0.0000000000000000e+000  6.0524346914154170e-001  0.0000000000000000e+000  1.5759550131043454e-001  2.7759924615187542e-001  0.0000000000000000e+000  1.9200731023105322e-001  0.0000000000000000e+000  0.0000000000000000e+000  0.0000000000000000e+000  0.0000000000000000e+000  0.0000000000000000e+000  0.0000000000000000e+000  0.0000000000000000e+000  0.0000000000000000e+000  0.0000000000000000e+000  0.0000000000000000e+000  4.4659462277017031e-001  0.0000000000000000e+000 -3.4430541983085178e-001  0.0000000000000000e+000  3.6474989539759245e-001  0.0000000000000000e+000  0.0000000000000000e+000  0.0000000000000000e+000
  0.0000000000000000e+000  0.0000000000000000e+000  7.0057890679272372e-002  0.0000000000000000e+000 -1.5291361227719222e-001  0.0000000000000000e+000  0.0000000000000000e+000  0.0000000000000000e+000  0.0000000000000000e+000 -4.1658217330412189e-001  0.0000000000000000e+000  0.0000000000000000e+000  0.0000000000000000e+000  0.0000000000000000e+000  0.0000000000000000e+000  1.9416804594363593e-001  0.0000000000000000e+000  0.0000000000000000e+000 -2.0841075093532968e-001 -7.6521701785585289e-002 -2.5346725226436317e-001  1.1538918925086009e-001  0.0000000000000000e+000  0.0000000000000000e+000  0.0000000000000000e+000  6.0645379175166381e-002  0.0000000000000000e+000  0.0000000000000000e+000  0.0000000000000000e+000  0.0000000000000000e+000  0.0000000000000000e+000  0.0000000000000000e+000  1.9010733225260648e-001  0.0000000000000000e+000  0.0000000000000000e+000  0.0000000000000000e+000  0.0000000000000000e+000  0.0000000000000000e+000  4.7055866992234652e-001  0.0000000000000000e+000  0.0000000000000000e+000  0.0000000000000000e+000  0.0000000000000000e+000  0.0000000000000000e+000  0.0000000000000000e+000  0.0000000000000000e+000  0.0000000000000000e+000  0.0000000000000000e+000  2.8998585841517002e-002 -3.8115086554836325e-001  0.0000000000000000e+000  0.0000000000000000e+000  0.0000000000000000e+000 -2.4115107592059956e-001  0.0000000000000000e+000  0.0000000000000000e+000  0.0000000000000000e+000 -2.5125391946377024e-001  0.0000000000000000e+000 -5.4468706019679347e-002  0.0000000000000000e+000  0.0000000000000000e+000  0.0000000000000000e+000  0.0000000000000000e+000  0.0000000000000000e+000  0.0000000000000000e+000  0.0000000000000000e+000  0.0000000000000000e+000  0.0000000000000000e+000  0.0000000000000000e+000  0.0000000000000000e+000  0.0000000000000000e+000  0.0000000000000000e+000  0.0000000000000000e+000  0.0000000000000000e+000  0.0000000000000000e+000  0.0000000000000000e+000  0.0000000000000000e+000  0.0000000000000000e+000  0.0000000000000000e+000  0.0000000000000000e+000  0.0000000000000000e+000  2.8047185621570464e-001  0.0000000000000000e+000  0.0000000000000000e+000  0.0000000000000000e+000  0.0000000000000000e+000 -9.2382328562049601e-002  0.0000000000000000e+000  0.0000000000000000e+000  0.0000000000000000e+000  0.0000000000000000e+000  0.0000000000000000e+000  0.0000000000000000e+000  0.0000000000000000e+000 -1.0000156443004711e-001  0.0000000000000000e+000 -6.9332186398249257e-002  0.0000000000000000e+000  0.0000000000000000e+000
  2.2279705949908676e-001  0.0000000000000000e+000  0.0000000000000000e+000  0.0000000000000000e+000  0.0000000000000000e+000  0.0000000000000000e+000  0.0000000000000000e+000 -5.8379618874139748e-003  0.0000000000000000e+000  0.0000000000000000e+000  0.0000000000000000e+000 -6.7578893833322634e-002 -1.8852482305200186e-001  0.0000000000000000e+000  0.0000000000000000e+000  0.0000000000000000e+000  0.0000000000000000e+000  0.0000000000000000e+000  0.0000000000000000e+000  0.0000000000000000e+000  0.0000000000000000e+000  0.0000000000000000e+000  9.2937403108885319e-002  0.0000000000000000e+000 -1.5217521036143136e-001  0.0000000000000000e+000  0.0000000000000000e+000 -1.2606129857842630e-001  0.0000000000000000e+000  0.0000000000000000e+000 -3.8655457001926302e-001  0.0000000000000000e+000  0.0000000000000000e+000  0.0000000000000000e+000  0.0000000000000000e+000  1.1631148357312891e-001  0.0000000000000000e+000  1.7202527056932970e-001  0.0000000000000000e+000  0.0000000000000000e+000  0.0000000000000000e+000  0.0000000000000000e+000  0.0000000000000000e+000 -2.0771526844136617e-001  0.0000000000000000e+000  2.6493680128298858e-001  0.0000000000000000e+000  0.0000000000000000e+000  0.0000000000000000e+000  0.0000000000000000e+000  2.3466352910549024e-002  0.0000000000000000e+000  0.0000000000000000e+000  0.0000000000000000e+000  0.0000000000000000e+000  0.0000000000000000e+000  0.0000000000000000e+000  0.0000000000000000e+000  0.0000000000000000e+000  0.0000000000000000e+000  0.0000000000000000e+000  0.0000000000000000e+000  0.0000000000000000e+000  0.0000000000000000e+000 -1.4786332836846583e-001  0.0000000000000000e+000  2.1485239612868798e-001  0.0000000000000000e+000  2.2543226835408864e-001  0.0000000000000000e+000  2.2331655915807969e-001 -1.8352263625557308e-001  1.6858907304563595e-001 -2.3843291807301693e-002 -2.3532940232914735e-002 -9.3654746228372540e-002  0.0000000000000000e+000  0.0000000000000000e+000  0.0000000000000000e+000  0.0000000000000000e+000  0.0000000000000000e+000  0.0000000000000000e+000  0.0000000000000000e+000  9.2891803266731895e-003  2.3939618788492614e-001 -3.3643664698200060e-001  0.0000000000000000e+000  0.0000000000000000e+000  1.7428262158578633e-001  0.0000000000000000e+000  0.0000000000000000e+000  7.3156866563785158e-002  0.0000000000000000e+000 -1.3524551224131995e-002  0.0000000000000000e+000  0.0000000000000000e+000  0.0000000000000000e+000  0.0000000000000000e+000 -2.3872867608081416e-001  2.2781772034914100e-001
  1.7205416413393712e-001  0.0000000000000000e+000  0.0000000000000000e+000  0.0000000000000000e+000  0.0000000000000000e+000  0.0000000000000000e+000  0.0000000000000000e+000 -2.3383275519049007e-001  0.0000000000000000e+000  0.0000000000000000e+000  0.0000000000000000e+000 -2.0224085736960035e-001 -1.4496882560366825e-001  0.0000000000000000e+000  0.0000000000000000e+000  0.0000000000000000e+000  0.0000000000000000e+000  0.0000000000000000e+000  0.0000000000000000e+000  0.0000000000000000e+000  0.0000000000000000e+000  0.0000000000000000e+000  1.7633358236690269e-001  0.0000000000000000e+000  8.3138025240774398e-003  0.0000000000000000e+000  0.0000000000000000e+000 -4.0111675836175809e-001  0.0000000000000000e+000  0.0000000000000000e+000  2.4852647603605646e-001  0.0000000000000000e+000  0.0000000000000000e+000  0.0000000000000000e+000  0.0000000000000000e+000 -2.8711758021128100e-002  0.0000000000000000e+000 -1.4464445279005264e-001  0.0000000000000000e+000  0.0000000000000000e+000  0.0000000000000000e+000  0.0000000000000000e+000  0.0000000000000000e+000  2.5367012252865323e-001  0.0000000000000000e+000 -9.7519476244341638e-002  0.0000000000000000e+000  0.0000000000000000e+000  0.0000000000000000e+000  0.0000000000000000e+000  9.7992573431082919e-002  0.0000000000000000e+000  0.0000000000000000e+000  0.0000000000000000e+000  0.0000000000000000e+000  0.0000000000000000e+000  0.0000000000000000e+000  0.0000000000000000e+000  0.0000000000000000e+000  0.0000000000000000e+000  0.0000000000000000e+000  0.0000000000000000e+000  0.0000000000000000e+000  0.0000000000000000e+000 -8.5542319411932632e-002  0.0000000000000000e+000  3.1881558245290131e-001  0.0000000000000000e+000  8.2956070374203647e-002  0.0000000000000000e+000 -5.5501811236579046e-003 -9.2164334535463632e-002  1.5376405704242699e-001  6.1405820907963676e-002 -1.8092277491367742e-002  9.6207199397949944e-002  0.0000000000000000e+000  0.0000000000000000e+000  0.0000000000000000e+000  0.0000000000000000e+000  0.0000000000000000e+000  0.0000000000000000e+000  0.0000000000000000e+000  4.3218351785218029e-001 -1.8071450063590083e-001  5.8043486840040986e-002  0.0000000000000000e+000  0.0000000000000000e+000 -2.9160496890612947e-001  0.0000000000000000e+000  0.0000000000000000e+000 -9.8637920583125746e-002  0.0000000000000000e+000  3.3131773744963733e-002  0.0000000000000000e+000  0.0000000000000000e+000  0.0000000000000000e+000  0.0000000000000000e+000 -8.3119724204058693e-002  8.8477862816057684e-002
  2.3859754101348030e-001  0.0000000000000000e+000  0.0000000000000000e+000  0.0000000000000000e+000  0.0000000000000000e+000  0.0000000000000000e+000  0.0000000000000000e+000 -6.2262411629406364e-002  0.0000000000000000e+000  0.0000000000000000e+000  0.0000000000000000e+000 -2.2594852283349520e-001  2.9587552689834658e-002  0.0000000000000000e+000  0.0000000000000000e+000  0.0000000000000000e+000  0.0000000000000000e+000  0.0000000000000000e+000  0.0000000000000000e+000  0.0000000000000000e+000  0.0000000000000000e+000  0.0000000000000000e+000  6.6979963124377040e-002  0.0000000000000000e+000  1.9782453087445190e-001  0.0000000000000000e+000  0.0000000000000000e+000  1.6855755399420655e-001  0.0000000000000000e+000  0.0000000000000000e+000  3.1023756089529474e-002  0.0000000000000000e+000  0.0000000000000000e+000  0.0000000000000000e+000  0.0000000000000000e+000 -3.2239975592787740e-001  0.0000000000000000e+000  2.3035749114687415e-001  0.0000000000000000e+000  0.0000000000000000e+000  0.0000000000000000e+000  0.0000000000000000e+000  0.0000000000000000e+000  5.5330948562166860e-002  0.0000000000000000e+000  3.8913042635661789e-002  0.0000000000000000e+000  0.0000000000000000e+000  0.0000000000000000e+000  0.0000000000000000e+000  2.5664230410571248e-001  0.0000000000000000e+000  0.0000000000000000e+000  0.0000000000000000e+000  0.0000000000000000e+000  0.0000000000000000e+000  0.0000000000000000e+000  0.0000000000000000e+000  0.0000000000000000e+000  0.0000000000000000e+000  0.0000000000000000e+000  0.0000000000000000e+000  0.0000000000000000e+000  0.0000000000000000e+000  2.3774398864233784e-002  0.0000000000000000e+000 -2.6623632090627736e-001  0.0000000000000000e+000  8.0712562725112541e-002  0.0000000000000000e+000 -1.5357904195857427e-001 -1.3790920219408556e-001  3.5093355893057188e-001  8.5452084799574390e-002  8.7121120820650599e-002 -3.1870842121974813e-001  0.0000000000000000e+000  0.0000000000000000e+000  0.0000000000000000e+000  0.0000000000000000e+000  0.0000000000000000e+000  0.0000000000000000e+000  0.0000000000000000e+000  1.4734964675252668e-001  2.0297482323900162e-001 -2.8424304957869413e-002  0.0000000000000000e+000  0.0000000000000000e+000  3.8934339196928132e-002  0.0000000000000000e+000  0.0000000000000000e+000 -1.0248611516882464e-001  0.0000000000000000e+000 -2.0631255191773107e-001  0.0000000000000000e+000  0.0000000000000000e+000  0.0000000000000000e+000  0.0000000000000000e+000  2.5945376618543325e-001 -2.0252572322713056e-001
  0.0000000000000000e+000  0.0000000000000000e+000  0.0000000000000000e+000  0.0000000000000000e+000  0.0000000000000000e+000  1.2801993557665273e-002  0.0000000000000000e+000  0.0000000000000000e+000  0.0000000000000000e+000  0.0000000000000000e+000  0.0000000000000000e+000  0.0000000000000000e+000  0.0000000000000000e+000  5.7830163121726619e-001  0.0000000000000000e+000  0.0000000000000000e+000  0.0000000000000000e+000  0.0000000000000000e+000  0.0000000000000000e+000  0.0000000000000000e+000  0.0000000000000000e+000  0.0000000000000000e+000  0.0000000000000000e+000  0.0000000000000000e+000  0.0000000000000000e+000  0.0000000000000000e+000  0.0000000000000000e+000  0.0000000000000000e+000 -5.2044802386462607e-001 -5.2855814015542790e-001  0.0000000000000000e+000  3.3014294959630826e-002  0.0000000000000000e+000  0.0000000000000000e+000  5.9396689037276386e-002  0.0000000000000000e+000  0.0000000000000000e+000  0.0000000000000000e+000  0.0000000000000000e+000  0.0000000000000000e+000  0.0000000000000000e+000  0.0000000000000000e+000  0.0000000000000000e+000  0.0000000000000000e+000 -6.3495690410739603e-001  0.0000000000000000e+000  2.4290224756546147e-001 -1.2992375037518747e-001  0.0000000000000000e+000  0.0000000000000000e+000  0.0000000000000000e+000  3.7884783201165111e-002  4.7766102789152429e-002  0.0000000000000000e+000  1.8487275991934393e-003  0.0000000000000000e+000  6.4178745383238067e-001  0.0000000000000000e+000  4.2366544272689999e-001  0.0000000000000000e+000  1.2712861467482262e-001  0.0000000000000000e+000  0.0000000000000000e+000  0.0000000000000000e+000  0.0000000000000000e+000  0.0000000000000000e+000  0.0000000000000000e+000  0.0000000000000000e+000  0.0000000000000000e+000  0.0000000000000000e+000  0.0000000000000000e+000  0.0000000000000000e+000  0.0000000000000000e+000  0.0000000000000000e+000  0.0000000000000000e+000  0.0000000000000000e+000  0.0000000000000000e+000  7.8125661259503210e-002  0.0000000000000000e+000  0.0000000000000000e+000 -4.2178154083738173e-001  0.0000000000000000e+000  0.0000000000000000e+000  0.0000000000000000e+000  0.0000000000000000e+000  0.0000000000000000e+000  2.7493496663182355e-002  0.0000000000000000e+000  0.0000000000000000e+000  4.0461035601720508e-001 -3.3905226731060695e-001  0.0000000000000000e+000  0.0000000000000000e+000  0.0000000000000000e+000  0.0000000000000000e+000  0.0000000000000000e+000  0.0000000000000000e+000  0.0000000000000000e+000  0.0000000000000000e+000  0.0000000000000000e+000
  0.0000000000000000e+000  0.0000000000000000e+000 -1.1886229309424091e-001  0.0000000000000000e+000  1.1595007394117986e-001  0.0000000000000000e+000  0.0000000000000000e+000  0.0000000000000000e+000  0.0000000000000000e+000 -3.2721071308143324e-001  0.0000000000000000e+000  0.0000000000000000e+000  0.0000000000000000e+000  0.0000000000000000e+000  0.0000000000000000e+000  7.9823993752316746e-002  0.0000000000000000e+000  0.0000000000000000e+000 -1.5939802822634123e-002  3.5059819286901009e-002 -1.0000338320220849e-001  2.1616795998544322e-001  0.0000000000000000e+000  0.0000000000000000e+000  0.0000000000000000e+000 -1.5175296908719885e-001  0.0000000000000000e+000  0.0000000000000000e+000  0.0000000000000000e+000  0.0000000000000000e+000  0.0000000000000000e+000  0.0000000000000000e+000 -1.8188983737082831e-001  0.0000000000000000e+000  0.0000000000000000e+000  0.0000000000000000e+000  0.0000000000000000e+000  0.0000000000000000e+000  2.1721029748845602e-001  0.0000000000000000e+000  0.0000000000000000e+000  0.0000000000000000e+000  0.0000000000000000e+000  0.0000000000000000e+000  0.0000000000000000e+000  0.0000000000000000e+000  0.0000000000000000e+000  0.0000000000000000e+000  8.6718910272730612e-002  7.2848077772188613e-001  0.0000000000000000e+000  0.0000000000000000e+000  0.0000000000000000e+000 -9.1228748816031255e-002  0.0000000000000000e+000  0.0000000000000000e+000  0.0000000000000000e+000  5.0346554119813036e-002  0.0000000000000000e+000  1.5885376523637756e-001  0.0000000000000000e+000  0.0000000000000000e+000  0.0000000000000000e+000  0.0000000000000000e+000  0.0000000000000000e+000  0.0000000000000000e+000  0.0000000000000000e+000  0.0000000000000000e+000  0.0000000000000000e+000  0.0000000000000000e+000  0.0000000000000000e+000  0.0000000000000000e+000  0.0000000000000000e+000  0.0000000000000000e+000  0.0000000000000000e+000  0.0000000000000000e+000  0.0000000000000000e+000  0.0000000000000000e+000  0.0000000000000000e+000  0.0000000000000000e+000  0.0000000000000000e+000  0.0000000000000000e+000  1.4277527999086406e-001  0.0000000000000000e+000  0.0000000000000000e+000  0.0000000000000000e+000  0.0000000000000000e+000  2.5812539579128535e-001  0.0000000000000000e+000  0.0000000000000000e+000  0.0000000000000000e+000  0.0000000000000000e+000  0.0000000000000000e+000  0.0000000000000000e+000  0.0000000000000000e+000 -1.5438777105367019e-001  0.0000000000000000e+000 -1.1107392601040746e-001  0.0000000000000000e+000  0.0000000000000000e+000
 -5.9830632427562973e-002  0.0000000000000000e+000  0.0000000000000000e+000  0.0000000000000000e+000  0.0000000000000000e+000  0.0000000000000000e+000  0.0000000000000000e+000 -3.0427616120292905e-001  0.0000000000000000e+000  0.0000000000000000e+000  0.0000000000000000e+000  3.1499246395726921e-001 -6.0417529711971228e-003  0.0000000000000000e+000  0.0000000000000000e+000  0.0000000000000000e+000  0.0000000000000000e+000  0.0000000000000000e+000  0.0000000000000000e+000  0.0000000000000000e+000  0.0000000000000000e+000  0.0000000000000000e+000 -9.1551580823128573e-002  0.0000000000000000e+000  3.7885396003817538e-002  0.0000000000000000e+000  0.0000000000000000e+000 -3.8722848901316970e-001  0.0000000000000000e+000  0.0000000000000000e+000 -2.5444034084909156e-001  0.0000000000000000e+000  0.0000000000000000e+000  0.0000000000000000e+000  0.0000000000000000e+000 -1.1653770912425865e-001  0.0000000000000000e+000 -9.0279548018768599e-002  0.0000000000000000e+000  0.0000000000000000e+000  0.0000000000000000e+000  0.0000000000000000e+000  0.0000000000000000e+000 -3.9719870982596939e-002  0.0000000000000000e+000  6.8766923708203170e-002  0.0000000000000000e+000  0.0000000000000000e+000  0.0000000000000000e+000  0.0000000000000000e+000  1.4935556103153996e-001  0.0000000000000000e+000  0.0000000000000000e+000  0.0000000000000000e+000  0.0000000000000000e+000  0.0000000000000000e+000  0.0000000000000000e+000  0.0000000000000000e+000  0.0000000000000000e+000  0.0000000000000000e+000  0.0000000000000000e+000  0.0000000000000000e+000  0.0000000000000000e+000  0.0000000000000000e+000 -2.2439024795278381e-001  0.0000000000000000e+000 -4.2292827714595355e-001  0.0000000000000000e+000  3.4828550885729975e-002  0.0000000000000000e+000  6.2489069879518515e-002  4.1138011729729591e-002  1.5897659175643317e-002 -1.1480491908186199e-001 -1.7828600935502956e-001 -1.5840003506734032e-001  0.0000000000000000e+000  0.0000000000000000e+000  0.0000000000000000e+000  0.0000000000000000e+000  0.0000000000000000e+000  0.0000000000000000e+000  0.0000000000000000e+000 -1.8616172735807412e-001 -2.1098345875274621e-001 -1.0787176657695718e-001  0.0000000000000000e+000  0.0000000000000000e+000 -3.0509773719617844e-001  0.0000000000000000e+000  0.0000000000000000e+000 -1.1569389769184005e-001  0.0000000000000000e+000 -1.0493216302670343e-001  0.0000000000000000e+000  0.0000000000000000e+000  0.0000000000000000e+000  0.0000000000000000e+000 -6.8395349978019757e-002 -1.0211681770901647e-001
  0.0000000000000000e+000  0.0000000000000000e+000  0.0000000000000000e+000  0.0000000000000000e+000  0.0000000000000000e+000 -7.2350487929534885e-002  0.0000000000000000e+000  0.0000000000000000e+000  0.0000000000000000e+000  0.0000000000000000e+000  0.0000000000000000e+000  0.0000000000000000e+000  0.0000000000000000e+000 -1.8204570920560198e-001  0.0000000000000000e+000  0.0000000000000000e+000  0.0000000000000000e+000  0.0000000000000000e+000  0.0000000000000000e+000  0.0000000000000000e+000  0.0000000000000000e+000  0.0000000000000000e+000  0.0000000000000000e+000  0.0000000000000000e+000  0.0000000000000000e+000  0.0000000000000000e+000  0.0000000000000000e+000  0.0000000000000000e+000  2.9389817741783952e-001 -3.0974296432476989e-001  0.0000000000000000e+000  2.1890581627185296e-001  0.0000000000000000e+000  0.0000000000000000e+000 -3.4923768891387874e-001  0.0000000000000000e+000  0.0000000000000000e+000  0.0000000000000000e+000  0.0000000000000000e+000  0.0000000000000000e+000  0.0000000000000000e+000  0.0000000000000000e+000  0.0000000000000000e+000  0.0000000000000000e+000  8.4970163555928055e-002  0.0000000000000000e+000 -2.5052729245309646e-001  4.5464409785244214e-001  0.0000000000000000e+000  0.0000000000000000e+000  0.0000000000000000e+000 -2.3016759216375193e-001 -3.5933611660351816e-001  0.0000000000000000e+000  6.9451645489370550e-001  0.0000000000000000e+000  2.5254620829144536e-001  0.0000000000000000e+000 -7.0164485607109098e-002  0.0000000000000000e+000  4.3457642188134520e-003  0.0000000000000000e+000  0.0000000000000000e+000  0.0000000000000000e+000  0.0000000000000000e+000  0.0000000000000000e+000  0.0000000000000000e+000  0.0000000000000000e+000  0.0000000000000000e+000  0.0000000000000000e+000  0.0000000000000000e+000  0.0000000000000000e+000  0.0000000000000000e+000  0.0000000000000000e+000  0.0000000000000000e+000  0.0000000000000000e+000  0.0000000000000000e+000 -1.2702652905246645e-001  0.0000000000000000e+000  0.0000000000000000e+000 -3.0871244365743356e-001  0.0000000000000000e+000  0.0000000000000000e+000  0.0000000000000000e+000  0.0000000000000000e+000  0.0000000000000000e+000 -3.6390038242786038e-001  0.0000000000000000e+000  0.0000000000000000e+000 -7.2073356461205912e-002 -4.9080951695020592e-001  0.0000000000000000e+000  0.0000000000000000e+000  0.0000000000000000e+000  0.0000000000000000e+000  0.0000000000000000e+000  0.0000000000000000e+000  0.0000000000000000e+000  0.0000000000000000e+000  0.0000000000000000e+000
  0.0000000000000000e+000  0.0000000000000000e+000  0.0000000000000000e+000  0.0000000000000000e+000  0.0000000000000000e+000 -7.2594224404772201e-001  0.0000000000000000e+000  0.0000000000000000e+000  0.0000000000000000e+000  0.0000000000000000e+000  0.0000000000000000e+000  0.0000000000000000e+000  0.0000000000000000e+000  8.5116073549724947e-002  0.0000000000000000e+000  0.0000000000000000e+000  0.0000000000000000e+000  0.0000000000000000e+000  0.0000000000000000e+000  0.0000000000000000e+000  0.0000000000000000e+000  0.0000000000000000e+000  0.0000000000000000e+000  0.0000000000000000e+000  0.0000000000000000e+000  0.0000000000000000e+000  0.0000000000000000e+000  0.0000000000000000e+000  2.7663359977352951e-002  1.4302311654846939e-001  0.0000000000000000e+000 -2.9630962064353916e-001  0.0000000000000000e+000  0.0000000000000000e+000  3.3333462040407763e-001  0.0000000000000000e+000  0.0000000000000000e+000  0.0000000000000000e+000  0.0000000000000000e+000  0.0000000000000000e+000  0.0000000000000000e+000  0.0000000000000000e+000  0.0000000000000000e+000  0.0000000000000000e+000  1.9250825268728672e-001  0.0000000000000000e+000 -5.0009560548050969e-001  9.4049525230718689e-002  0.0000000000000000e+000  0.0000000000000000e+000  0.0000000000000000e+000 -1.9654529604105860e-002 -9.6774734982541522e-003  0.0000000000000000e+000  2.0492769109018771e-001  0.0000000000000000e+000  4.1001769831871732e-002  0.0000000000000000e+000  1.7136971979137799e-001  0.0000000000000000e+000 -3.6367368416727397e-001  0.0000000000000000e+000  0.0000000000000000e+000  0.0000000000000000e+000  0.0000000000000000e+000  0.0000000000000000e+000  0.0000000000000000e+000  0.0000000000000000e+000  0.0000000000000000e+000  0.0000000000000000e+000  0.0000000000000000e+000  0.0000000000000000e+000  0.0000000000000000e+000  0.0000000000000000e+000  0.0000000000000000e+000  0.0000000000000000e+000  0.0000000000000000e+000  4.2294217953446894e-001  0.0000000000000000e+000  0.0000000000000000e+000 -3.4538053987414230e-001  0.0000000000000000e+000  0.0000000000000000e+000  0.0000000000000000e+000  0.0000000000000000e+000  0.0000000000000000e+000 -1.9019618544386059e-002  0.0000000000000000e+000  0.0000000000000000e+000 -1.3132046550801113e-001  5.4378630113798621e-001  0.0000000000000000e+000  0.0000000000000000e+000  0.0000000000000000e+000  0.0000000000000000e+000  0.0000000000000000e+000  0.0000000000000000e+000  0.0000000000000000e+000  0.0000000000000000e+000  0.0000000000000000e+000
  6.2186027618546150e-002  0.0000000000000000e+000  0.0000000000000000e+000  0.0000000000000000e+000  0.0000000000000000e+000  0.0000000000000000e+000  0.0000000000000000e+000 -1.4012592998768830e-001  0.0000000000000000e+000  0.0000000000000000e+000  0.0000000000000000e+000 -6.5751179597553777e-003  1.8729758076875350e-001  0.0000000000000000e+000  0.0000000000000000e+000  0.0000000000000000e+000  0.0000000000000000e+000  0.0000000000000000e+000  0.0000000000000000e+000  0.0000000000000000e+000  0.0000000000000000e+000  0.0000000000000000e+000  1.2466811692003787e-001  0.0000000000000000e+000  2.6420561949793222e-002  0.0000000000000000e+000  0.0000000000000000e+000 -1.5366220809858583e-002  0.0000000000000000e+000  0.0000000000000000e+000  1.6209939712252308e-001  0.0000000000000000e+000  0.0000000000000000e+000  0.0000000000000000e+000  0.0000000000000000e+000 -1.1002993832933700e-001  0.0000000000000000e+000 -3.7583506545652776e-002  0.0000000000000000e+000  0.0000000000000000e+000  0.0000000000000000e+000  0.0000000000000000e+000  0.0000000000000000e+000 -1.9488571435758634e-001  0.0000000000000000e+000  2.2858332054687661e-001  0.0000000000000000e+000  0.0000000000000000e+000  0.0000000000000000e+000  0.0000000000000000e+000  1.1194209670837446e-001  0.0000000000000000e+000  0.0000000000000000e+000  0.0000000000000000e+000  0.0000000000000000e+000  0.0000000000000000e+000  0.0000000000000000e+000  0.0000000000000000e+000  0.0000000000000000e+000  0.0000000000000000e+000  0.0000000000000000e+000  0.0000000000000000e+000  0.0000000000000000e+000  0.0000000000000000e+000  2.8667923682805885e-001  0.0000000000000000e+000  1.2210863684623020e-001  0.0000000000000000e+000  1.2526278810764674e-001  0.0000000000000000e+000  1.3616715717878608e-001  4.3537852199257532e-001 -3.0488094476330579e-002 -2.0155655306995410e-001 -1.3256667857547352e-001 -1.8061184722160198e-001  0.0000000000000000e+000  0.0000000000000000e+000  0.0000000000000000e+000  0.0000000000000000e+000  0.0000000000000000e+000  0.0000000000000000e+000  0.0000000000000000e+000 -4.3516819049985833e-002  2.6529472290251505e-001  3.7109462739117743e-001  0.0000000000000000e+000  0.0000000000000000e+000 -1.6654024458824171e-001  0.0000000000000000e+000  0.0000000000000000e+000  1.3426185383974534e-001  0.0000000000000000e+000 -2.1930944925678536e-001  0.0000000000000000e+000  0.0000000000000000e+000  0.0000000000000000e+000  0.0000000000000000e+000 -1.7922944106174907e-001  1.8368795068897723e-001
  0.0000000000000000e+000  0.0000000000000000e+000  0.0000000000000000e+000  1.9814092962795696e-001  0.0000000000000000e+000  0.0000000000000000e+000 -3.8583201420884378e-001  0.0000000000000000e+000  0.0000000000000000e+000  0.0000000000000000e+000 -6.8034969895587571e-001  0.0000000000000000e+000  0.0000000000000000e+000  0.0000000000000000e+000  0.0000000000000000e+000  0.0000000000000000e+000  1.2708538220124899e-001  0.0000000000000000e+000  0.0000000000000000e+000  0.0000000000000000e+000  0.0000000000000000e+000  0.0000000000000000e+000  0.0000000000000000e+000  0.0000000000000000e+000  0.0000000000000000e+000  0.0000000000000000e+000  0.0000000000000000e+000  0.0000000000000000e+000  0.0000000000000000e+000  0.0000000000000000e+000  0.0000000000000000e+000  0.0000000000000000e+000  0.0000000000000000e+000 -3.8977578336605778e-001  0.0000000000000000e+000  0.0000000000000000e+000  3.5675679721189746e-001  0.0000000000000000e+000  0.0000000000000000e+000 -5.7744876996175046e-002  5.7237500537211738e-001 -4.6331052206064205e-001  0.0000000000000000e+000  0.0000000000000000e+000  0.0000000000000000e+000  0.0000000000000000e+000  0.0000000000000000e+000  0.0000000000000000e+000  0.0000000000000000e+000  0.0000000000000000e+000  0.0000000000000000e+000  0.0000000000000000e+000  0.0000000000000000e+000  0.0000000000000000e+000  0.0000000000000000e+000  0.0000000000000000e+000  0.0000000000000000e+000  0.0000000000000000e+000  0.0000000000000000e+000  0.0000000000000000e+000  0.0000000000000000e+000  0.0000000000000000e+000  0.0000000000000000e+000  1.7002023698153174e-001  0.0000000000000000e+000  8.7751286379837951e-002  0.0000000000000000e+000 -4.1175008271299934e-001  0.0000000000000000e+000 -1.5209912855436913e-001  0.0000000000000000e+000  0.0000000000000000e+000  0.0000000000000000e+000  0.0000000000000000e+000  0.0000000000000000e+000  0.0000000000000000e+000 -1.3751881984166461e-001  0.0000000000000000e+000 -4.9675552436939485e-001 -3.0755557387582644e-001  0.0000000000000000e+000 -3.0299489309473616e-002  0.0000000000000000e+000  0.0000000000000000e+000  0.0000000000000000e+000  0.0000000000000000e+000  0.0000000000000000e+000  0.0000000000000000e+000  0.0000000000000000e+000  0.0000000000000000e+000  0.0000000000000000e+000  0.0000000000000000e+000  2.4592225209233792e-001  0.0000000000000000e+000 -2.4106393277702959e-001  0.0000000000000000e+000 -2.6527303207012748e-001  0.0000000000000000e+000  0.0000000000000000e+000  0.0000000000000000e+000
 -2.9953340715853283e-001  0.0000000000000000e+000  0.0000000000000000e+000  0.0000000000000000e+000  0.0000000000000000e+000  0.0000000000000000e+000  0.0000000000000000e+000  1.6260399093365679e-001  0.0000000000000000e+000  0.0000000000000000e+000  0.0000000000000000e+000  1.6188601573624462e-001 -1.6291857477188454e-001  0.0000000000000000e+000  0.0000000000000000e+000  0.0000000000000000e+000  0.0000000000000000e+000  0.0000000000000000e+000  0.0000000000000000e+000  0.0000000000000000e+000  0.0000000000000000e+000  0.0000000000000000e+000  2.2385307717586544e-001  0.0000000000000000e+000  1.9354889970039726e-001  0.0000000000000000e+000  0.0000000000000000e+000  4.1972480134731517e-002  0.0000000000000000e+000  0.0000000000000000e+000  3.7554830199981910e-003  0.0000000000000000e+000  0.0000000000000000e+000  0.0000000000000000e+000  0.0000000000000000e+000 -3.1926953784340956e-001  0.0000000000000000e+000 -1.9838879890807593e-001  0.0000000000000000e+000  0.0000000000000000e+000  0.0000000000000000e+000  0.0000000000000000e+000  0.0000000000000000e+000  1.0018868701291953e-001  0.0000000000000000e+000  1.6728480092891079e-001  0.0000000000000000e+000  0.0000000000000000e+000  0.0000000000000000e+000  0.0000000000000000e+000 -2.6942073675423667e-001  0.0000000000000000e+000  0.0000000000000000e+000  0.0000000000000000e+000  0.0000000000000000e+000  0.0000000000000000e+000  0.0000000000000000e+000  0.0000000000000000e+000  0.0000000000000000e+000  0.0000000000000000e+000  0.0000000000000000e+000  0.0000000000000000e+000  0.0000000000000000e+000  0.0000000000000000e+000  6.7749753464387913e-002  0.0000000000000000e+000  2.1323715185275979e-002  0.0000000000000000e+000  2.0185225685611821e-001  0.0000000000000000e+000  3.3079848526696737e-001 -2.1696357841788694e-001 -1.6011742556824759e-002 -7.1128822440243114e-002  4.5731663666515043e-002 -1.8887314621316979e-002  0.0000000000000000e+000  0.0000000000000000e+000  0.0000000000000000e+000  0.0000000000000000e+000  0.0000000000000000e+000  0.0000000000000000e+000  0.0000000000000000e+000  1.6286506844026619e-001 -1.3667274441011742e-001  1.0248960132952720e-001  0.0000000000000000e+000  0.0000000000000000e+000  2.3551302282516567e-001  0.0000000000000000e+000  0.0000000000000000e+000 -9.0700584534081335e-002  0.0000000000000000e+000 -2.9549776953758738e-001  0.0000000000000000e+000  0.0000000000000000e+000  0.0000000000000000e+000  0.0000000000000000e+000 -1.6644060500526392e-001 -2.1299209083642542e-001
  0.0000000000000000e+000  0.0000000000000000e+000  0.0000000000000000e+000 -1.9014841868400162e-001  0.0000000000000000e+000  0.0000000000000000e+000  2.4480518742778976e-001  0.0000000000000000e+000  0.0000000000000000e+000  0.0000000000000000e+000 -2.3381182868118258e-002  0.0000000000000000e+000  0.0000000000000000e+000  0.0000000000000000e+000  0.0000000000000000e+000  0.0000000000000000e+000 -3.1493885874703587e-001  0.0000000000000000e+000  0.0000000000000000e+000  0.0000000000000000e+000  0.0000000000000000e+000  0.0000000000000000e+000  0.0000000000000000e+000  0.0000000000000000e+000  0.0000000000000000e+000  0.0000000000000000e+000  0.0000000000000000e+000  0.0000000000000000e+000  0.0000000000000000e+000  0.0000000000000000e+000  0.0000000000000000e+000  0.0000000000000000e+000  0.0000000000000000e+000  3.8098188321765658e-001  0.0000000000000000e+000  0.0000000000000000e+000  1.1697913842841295e-001  0.0000000000000000e+000  0.0000000000000000e+000 -1.6679167938081255e-001  5.4643100080174756e-003  2.2968231093002295e-001  0.0000000000000000e+000  0.0000000000000000e+000  0.0000000000000000e+000  0.0000000000000000e+000  0.0000000000000000e+000  0.0000000000000000e+000  0.0000000000000000e+000  0.0000000000000000e+000  0.0000000000000000e+000  0.0000000000000000e+000  0.0000000000000000e+000  0.0000000000000000e+000  0.0000000000000000e+000  0.0000000000000000e+000  0.0000000000000000e+000  0.0000000000000000e+000  0.0000000000000000e+000  0.0000000000000000e+000  0.0000000000000000e+000  0.0000000000000000e+000  0.0000000000000000e+000  2.9307943514540558e-001  0.0000000000000000e+000 -5.1858497925011834e-002  0.0000000000000000e+000 -5.0267916108979960e-001  0.0000000000000000e+000  1.5417019825537162e-001  0.0000000000000000e+000  0.0000000000000000e+000  0.0000000000000000e+000  0.0000000000000000e+000  0.0000000000000000e+000  0.0000000000000000e+000  1.9124862295132941e-001  0.0000000000000000e+000 -6.8455174892609505e-001  3.6760030253345605e-001  0.0000000000000000e+000  4.2020710997598515e-001  0.0000000000000000e+000  0.0000000000000000e+000  0.0000000000000000e+000  0.0000000000000000e+000  0.0000000000000000e+000  0.0000000000000000e+000  0.0000000000000000e+000  0.0000000000000000e+000  0.0000000000000000e+000  0.0000000000000000e+000 -4.0204534729895436e-002  0.0000000000000000e+000  5.8228303330016884e-001  0.0000000000000000e+000 -3.8085970977610661e-001  0.0000000000000000e+000  0.0000000000000000e+000  0.0000000000000000e+000
  0.0000000000000000e+000  0.0000000000000000e+000  4.6486275534419741e-001  0.0000000000000000e+000  3.5159737778088024e-001  0.0000000000000000e+000  0.0000000000000000e+000  0.0000000000000000e+000  0.0000000000000000e+000 -8.3956265359306947e-002  0.0000000000000000e+000  0.0000000000000000e+000  0.0000000000000000e+000  0.0000000000000000e+000  0.0000000000000000e+000  3.7074268930665302e-002  0.0000000000000000e+000  0.0000000000000000e+000 -4.1523778389131391e-002  4.0757787879885880e-003  2.1560739735091616e-001 -6.9866421004091295e-002  0.0000000000000000e+000  0.0000000000000000e+000  0.0000000000000000e+000 -1.4847928128877855e-001  0.0000000000000000e+000  0.0000000000000000e+000  0.0000000000000000e+000  0.0000000000000000e+000  0.0000000000000000e+000  0.0000000000000000e+000 -9.8870961403553809e-002  0.0000000000000000e+000  0.0000000000000000e+000  0.0000000000000000e+000  0.0000000000000000e+000  0.0000000000000000e+000  7.2544967371161256e-002  0.0000000000000000e+000  0.0000000000000000e+000  0.0000000000000000e+000  0.0000000000000000e+000  0.0000000000000000e+000  0.0000000000000000e+000  0.0000000000000000e+000  0.0000000000000000e+000  0.0000000000000000e+000  2.0608861219041735e-001  6.6863086284067480e-002  0.0000000000000000e+000  0.0000000000000000e+000  0.0000000000000000e+000 -1.1752294681889472e-001  0.0000000000000000e+000  0.0000000000000000e+000  0.0000000000000000e+000  1.8641391371260513e-001  0.0000000000000000e+000 -6.6082478671753975e-001  0.0000000000000000e+000  0.0000000000000000e+000  0.0000000000000000e+000  0.0000000000000000e+000  0.0000000000000000e+000  0.0000000000000000e+000  0.0000000000000000e+000  0.0000000000000000e+000  0.0000000000000000e+000  0.0000000000000000e+000  0.0000000000000000e+000  0.0000000000000000e+000  0.0000000000000000e+000  0.0000000000000000e+000  0.0000000000000000e+000  0.0000000000000000e+000  0.0000000000000000e+000  0.0000000000000000e+000  0.0000000000000000e+000  0.0000000000000000e+000  0.0000000000000000e+000  0.0000000000000000e+000  6.3947378093594409e-002  0.0000000000000000e+000  0.0000000000000000e+000  0.0000000000000000e+000  0.0000000000000000e+000 -1.0985191925695673e-001  0.0000000000000000e+000  0.0000000000000000e+000  0.0000000000000000e+000  0.0000000000000000e+000  0.0000000000000000e+000  0.0000000000000000e+000  0.0000000000000000e+000 -7.2225760383659771e-002  0.0000000000000000e+000  8.9989213573642451e-002  0.0000000000000000e+000  0.0000000000000000e+000
  0.0000000000000000e+000  0.0000000000000000e+000  0.0000000000000000e+000 -1.2499082941230462e-001  0.0000000000000000e+000  0.0000000000000000e+000 -1.9561693124298424e-001  0.0000000000000000e+000  0.0000000000000000e+000  0.0000000000000000e+000 -3.5850722981176242e-003  0.0000000000000000e+000  0.0000000000000000e+000  0.0000000000000000e+000  0.0000000000000000e+000  0.0000000000000000e+000  3.8203601635950060e-002  0.0000000000000000e+000  0.0000000000000000e+000  0.0000000000000000e+000  0.0000000000000000e+000  0.0000000000000000e+000  0.0000000000000000e+000  0.0000000000000000e+000  0.0000000000000000e+000  0.0000000000000000e+000  0.0000000000000000e+000  0.0000000000000000e+000  0.0000000000000000e+000  0.0000000000000000e+000  0.0000000000000000e+000  0.0000000000000000e+000  0.0000000000000000e+000  3.4312074651706870e-001  0.0000000000000000e+000  0.0000000000000000e+000 -4.5979725271675563e-002  0.0000000000000000e+000  0.0000000000000000e+000  1.5857762130399039e-001  5.4226711774545888e-001 -1.0675514156080711e-002  0.0000000000000000e+000  0.0000000000000000e+000  0.0000000000000000e+000  0.0000000000000000e+000  0.0000000000000000e+000  0.0000000000000000e+000  0.0000000000000000e+000  0.0000000000000000e+000  0.0000000000000000e+000  0.0000000000000000e+000  0.0000000000000000e+000  0.0000000000000000e+000  0.0000000000000000e+000  0.0000000000000000e+000  0.0000000000000000e+000  0.0000000000000000e+000  0.0000000000000000e+000  0.0000000000000000e+000  0.0000000000000000e+000  0.0000000000000000e+000  0.0000000000000000e+000  5.5276207280928871e-002  0.0000000000000000e+000  1.8889433494060909e-001  0.0000000000000000e+000  5.9196752083659532e-001  0.0000000000000000e+000  2.8645503586636728e-001  0.0000000000000000e+000  0.0000000000000000e+000  0.0000000000000000e+000  0.0000000000000000e+000  0.0000000000000000e+000  0.0000000000000000e+000 -8.5417219933987665e-001  0.0000000000000000e+000  3.7149774525341217e-001 -1.9785740454665143e-001  0.0000000000000000e+000 -8.8406996417922934e-002  0.0000000000000000e+000  0.0000000000000000e+000  0.0000000000000000e+000  0.0000000000000000e+000  0.0000000000000000e+000  0.0000000000000000e+000  0.0000000000000000e+000  0.0000000000000000e+000  0.0000000000000000e+000  0.0000000000000000e+000  3.4602988353841407e-001  0.0000000000000000e+000  4.0356519254178619e-001  0.0000000000000000e+000 -5.2347847903261399e-002  0.0000000000000000e+000  0.0000000000000000e+000  0.0000000000000000e+000
  0.0000000000000000e+000  0.0000000000000000e+000  1.4149807036883830e-001  0.0000000000000000e+000 -3.7165465725878249e-001  0.0000000000000000e+000  0.0000000000000000e+000  0.0000000000000000e+000  0.0000000000000000e+000 -3.6245492030245507e-001  0.0000000000000000e+000  0.0000000000000000e+000  0.0000000000000000e+000  0.0000000000000000e+000  0.0000000000000000e+000 -3.2196240442061591e-001  0.0000000000000000e+000  0.0000000000000000e+000 -6.2300339768117469e-002 -1.2530727184945220e-001 -9.8886998416152824e-002 -4.2555714952241136e-001  0.0000000000000000e+000  0.0000000000000000e+000  0.0000000000000000e+000 -3.2162828333144478e-001  0.0000000000000000e+000  0.0000000000000000e+000  0.0000000000000000e+000  0.0000000000000000e+000  0.0000000000000000e+000  0.0000000000000000e+000  2.1219658870241398e-001  0.0000000000000000e+000  0.0000000000000000e+000  0.0000000000000000e+000  0.0000000000000000e+000  0.0000000000000000e+000 -2.9126972408661445e-001  0.0000000000000000e+000  0.0000000000000000e+000  0.0000000000000000e+000  0.0000000000000000e+000  0.0000000000000000e+000  0.0000000000000000e+000  0.0000000000000000e+000  0.0000000000000000e+000  0.0000000000000000e+000 -2.5910326696169683e-001  1.2762673813266395e-001  0.0000000000000000e+000  0.0000000000000000e+000  0.0000000000000000e+000 -2.2165124883956111e-001  0.0000000000000000e+000  0.0000000000000000e+000  0.0000000000000000e+000  1.5734090383933777e-001  0.0000000000000000e+000 -3.2123743950566198e-002  0.0000000000000000e+000  0.0000000000000000e+000  0.0000000000000000e+000  0.0000000000000000e+000  0.0000000000000000e+000  0.0000000000000000e+000  0.0000000000000000e+000  0.0000000000000000e+000  0.0000000000000000e+000  0.0000000000000000e+000  0.0000000000000000e+000  0.0000000000000000e+000  0.0000000000000000e+000  0.0000000000000000e+000  0.0000000000000000e+000  0.0000000000000000e+000  0.0000000000000000e+000  0.0000000000000000e+000  0.0000000000000000e+000  0.0000000000000000e+000  0.0000000000000000e+000  0.0000000000000000e+000 -1.6057003144048232e-002  0.0000000000000000e+000  0.0000000000000000e+000  0.0000000000000000e+000  0.0000000000000000e+000  6.5796269957224818e-003  0.0000000000000000e+000  0.0000000000000000e+000  0.0000000000000000e+000  0.0000000000000000e+000  0.0000000000000000e+000  0.0000000000000000e+000  0.0000000000000000e+000 -5.3224118994602256e-002  0.0000000000000000e+000 -3.9653511630175997e-002  0.0000000000000000e+000  0.0000000000000000e+000
  3.5916974150970532e-002  0.0000000000000000e+000  0.0000000000000000e+000  0.0000000000000000e+000  0.0000000000000000e+000  0.0000000000000000e+000  0.0000000000000000e+000  3.2124948614763582e-001  0.0000000000000000e+000  0.0000000000000000e+000  0.0000000000000000e+000  1.5000720375466126e-001  1.6662827719491652e-001  0.0000000000000000e+000  0.0000000000000000e+000  0.0000000000000000e+000  0.0000000000000000e+000  0.0000000000000000e+000  0.0000000000000000e+000  0.0000000000000000e+000  0.0000000000000000e+000  0.0000000000000000e+000  1.0221658918920416e-001  0.0000000000000000e+000 -4.0125521323683758e-002  0.0000000000000000e+000  0.0000000000000000e+000 -2.6020997104709864e-001  0.0000000000000000e+000  0.0000000000000000e+000  2.4012122519980081e-001  0.0000000000000000e+000  0.0000000000000000e+000  0.0000000000000000e+000  0.0000000000000000e+000 -1.4137424464706463e-002  0.0000000000000000e+000  1.6744193914484934e-001  0.0000000000000000e+000  0.0000000000000000e+000  0.0000000000000000e+000  0.0000000000000000e+000  0.0000000000000000e+000 -4.2822168202568245e-001  0.0000000000000000e+000  6.9804488987814134e-002  0.0000000000000000e+000  0.0000000000000000e+000  0.0000000000000000e+000  0.0000000000000000e+000  7.3107046515992272e-002  0.0000000000000000e+000  0.0000000000000000e+000  0.0000000000000000e+000  0.0000000000000000e+000  0.0000000000000000e+000  0.0000000000000000e+000  0.0000000000000000e+000  0.0000000000000000e+000  0.0000000000000000e+000  0.0000000000000000e+000  0.0000000000000000e+000  0.0000000000000000e+000  0.0000000000000000e+000 -1.4162116406638456e-001  0.0000000000000000e+000  6.3384572432081288e-002  0.0000000000000000e+000  7.3975542671805020e-002  0.0000000000000000e+000 -1.0905935116332220e-001 -1.0621290003113948e-001 -1.9209084615020744e-001 -9.6547392012170441e-002  1.7944917865532159e-001 -4.8436716480209308e-002  0.0000000000000000e+000  0.0000000000000000e+000  0.0000000000000000e+000  0.0000000000000000e+000  0.0000000000000000e+000  0.0000000000000000e+000  0.0000000000000000e+000  1.6800917729683529e-001 -2.5425806121584643e-001 -1.2745033877235010e-001  0.0000000000000000e+000  0.0000000000000000e+000 -7.1716650757486039e-002  0.0000000000000000e+000  0.0000000000000000e+000  3.2041362037850646e-001  0.0000000000000000e+000 -2.2680107060054613e-001  0.0000000000000000e+000  0.0000000000000000e+000  0.0000000000000000e+000  0.0000000000000000e+000  2.8998878373294040e-001 -6.3080460208801703e-003
 -3.1911007382801010e-001  0.0000000000000000e+000  0.0000000000000000e+000  0.0000000000000000e+000  0.0000000000000000e+000  0.0000000000000000e+000  0.0000000000000000e+000  1.1592870824471728e-001  0.0000000000000000e+000  0.0000000000000000e+000  0.0000000000000000e+000 -1.0525089724386721e-001  1.6157354979389987e-001  0.0000000000000000e+000  0.0000000000000000e+000  0.0000000000000000e+000  0.0000000000000000e+000  0.0000000000000000e+000  0.0000000000000000e+000  0.0000000000000000e+000  0.0000000000000000e+000  0.0000000000000000e+000  2.0605262856114079e-001  0.0000000000000000e+000 -2.6190522082110379e-001  0.0000000000000000e+000  0.0000000000000000e+000  3.2885812374237605e-001  0.0000000000000000e+000  0.0000000000000000e+000 -2.6224364488825896e-001  0.0000000000000000e+000  0.0000000000000000e+000  0.0000000000000000e+000  0.0000000000000000e+000 -6.2221992792225074e-003  0.0000000000000000e+000 -5.8867871067894748e-002  0.0000000000000000e+000  0.0000000000000000e+000  0.0000000000000000e+000  0.0000000000000000e+000  0.0000000000000000e+000  8.3394023738471601e-002  0.0000000000000000e+000 -1.4299393785292655e-001  0.0000000000000000e+000  0.0000000000000000e+000  0.0000000000000000e+000  0.0000000000000000e+000  1.9488200814288502e-002  0.0000000000000000e+000  0.0000000000000000e+000  0.0000000000000000e+000  0.0000000000000000e+000  0.0000000000000000e+000  0.0000000000000000e+000  0.0000000000000000e+000  0.0000000000000000e+000  0.0000000000000000e+000  0.0000000000000000e+000  0.0000000000000000e+000  0.0000000000000000e+000  0.0000000000000000e+000 -2.8727180693729865e-001  0.0000000000000000e+000  1.2571832547992906e-002  0.0000000000000000e+000  2.9798102774282287e-001  0.0000000000000000e+000 -2.7799852508266037e-001 -4.6737948622130029e-002  3.5337311812716474e-002 -2.9346019578925553e-001 -1.5958628737214711e-001 -6.4436524457390384e-002  0.0000000000000000e+000  0.0000000000000000e+000  0.0000000000000000e+000  0.0000000000000000e+000  0.0000000000000000e+000  0.0000000000000000e+000  0.0000000000000000e+000  1.4462407982695424e-001 -3.6938010729919452e-002  9.3821218334259132e-002  0.0000000000000000e+000  0.0000000000000000e+000 -2.0212421628243127e-001  0.0000000000000000e+000  0.0000000000000000e+000 -1.0441042286487977e-001  0.0000000000000000e+000 -7.3401519716510863e-002  0.0000000000000000e+000  0.0000000000000000e+000  0.0000000000000000e+000  0.0000000000000000e+000  7.4024025952339589e-002  2.5816931816733352e-001
