# Supplementary material for: An adaptive dimension differential evolution algorithm based on ranking scheme for global optimization
Source: PeerJ Comput Sci. 2022 Jun 17;8:e1007. doi: 10.7717/peerj-cs.1007 (PMC9299288; doi:10.7717/peerj-cs.1007)
Supplement: Supplemental Information 1 [file peerj-cs-08-1007-s001.zip › code/input_data/M_21_D30.txt]

 -1.9309428653922880e-001  0.0000000000000000e+000  0.0000000000000000e+000  3.2138622241018133e-001  0.0000000000000000e+000  0.0000000000000000e+000 -1.2313840715284227e-001  1.2881034458282659e-001  0.0000000000000000e+000  0.0000000000000000e+000  6.4477194230347756e-001  0.0000000000000000e+000  0.0000000000000000e+000 -4.5645888969365445e-002 -1.4429207197242264e-002  0.0000000000000000e+000  0.0000000000000000e+000  0.0000000000000000e+000  0.0000000000000000e+000  0.0000000000000000e+000  0.0000000000000000e+000  0.0000000000000000e+000  0.0000000000000000e+000  0.0000000000000000e+000  0.0000000000000000e+000  0.0000000000000000e+000  0.0000000000000000e+000 -6.3761347760238385e-001  0.0000000000000000e+000  5.5648600710027925e-002
  0.0000000000000000e+000  1.5593028938398612e-001  0.0000000000000000e+000  0.0000000000000000e+000  4.2644145296967806e-001  1.1544517382616626e-001  0.0000000000000000e+000  0.0000000000000000e+000  0.0000000000000000e+000  0.0000000000000000e+000  0.0000000000000000e+000  0.0000000000000000e+000  0.0000000000000000e+000  0.0000000000000000e+000  0.0000000000000000e+000  0.0000000000000000e+000 -6.8471506239343083e-001  0.0000000000000000e+000  0.0000000000000000e+000  0.0000000000000000e+000  0.0000000000000000e+000  0.0000000000000000e+000 -4.2400532139313940e-004  0.0000000000000000e+000  0.0000000000000000e+000  0.0000000000000000e+000 -5.5827497475082122e-001  0.0000000000000000e+000  0.0000000000000000e+000  0.0000000000000000e+000
  0.0000000000000000e+000  0.0000000000000000e+000 -1.3136169781683107e+000  0.0000000000000000e+000  0.0000000000000000e+000  0.0000000000000000e+000  0.0000000000000000e+000  0.0000000000000000e+000 -4.8484791863897242e-001  0.0000000000000000e+000  0.0000000000000000e+000  0.0000000000000000e+000  0.0000000000000000e+000  0.0000000000000000e+000  0.0000000000000000e+000  0.0000000000000000e+000  0.0000000000000000e+000  0.0000000000000000e+000 -2.5598765804594831e-002  5.2936282442113525e-001 -8.7859784895598286e-002  0.0000000000000000e+000  0.0000000000000000e+000  0.0000000000000000e+000  0.0000000000000000e+000 -1.1509743658125660e-001  0.0000000000000000e+000  0.0000000000000000e+000  0.0000000000000000e+000  0.0000000000000000e+000
  4.9174229050552437e-003  0.0000000000000000e+000  0.0000000000000000e+000  5.6300483432170048e-002  0.0000000000000000e+000  0.0000000000000000e+000  2.2416490932019126e-001  1.8791155956638850e-001  0.0000000000000000e+000  0.0000000000000000e+000  9.7764934902974221e-002  0.0000000000000000e+000  0.0000000000000000e+000 -1.5644022714011346e-001  9.1406736503988628e-001  0.0000000000000000e+000  0.0000000000000000e+000  0.0000000000000000e+000  0.0000000000000000e+000  0.0000000000000000e+000  0.0000000000000000e+000  0.0000000000000000e+000  0.0000000000000000e+000  0.0000000000000000e+000  0.0000000000000000e+000  0.0000000000000000e+000  0.0000000000000000e+000  1.2502555833287538e-001  0.0000000000000000e+000  1.6144147080733046e-001
  0.0000000000000000e+000 -8.0838318882087506e-002  0.0000000000000000e+000  0.0000000000000000e+000  3.0410634870210829e-001 -6.7208364605070536e-001  0.0000000000000000e+000  0.0000000000000000e+000  0.0000000000000000e+000  0.0000000000000000e+000  0.0000000000000000e+000  0.0000000000000000e+000  0.0000000000000000e+000  0.0000000000000000e+000  0.0000000000000000e+000  0.0000000000000000e+000  2.4081091546048317e-001  0.0000000000000000e+000  0.0000000000000000e+000  0.0000000000000000e+000  0.0000000000000000e+000  0.0000000000000000e+000 -5.8399063369329851e-001  0.0000000000000000e+000  0.0000000000000000e+000  0.0000000000000000e+000 -2.2417205522580955e-001  0.0000000000000000e+000  0.0000000000000000e+000  0.0000000000000000e+000
  0.0000000000000000e+000 -4.1937615596255068e-001  0.0000000000000000e+000  0.0000000000000000e+000 -8.6481213231319326e-002  1.2193448317761643e-001  0.0000000000000000e+000  0.0000000000000000e+000  0.0000000000000000e+000  0.0000000000000000e+000  0.0000000000000000e+000  0.0000000000000000e+000  0.0000000000000000e+000  0.0000000000000000e+000  0.0000000000000000e+000  0.0000000000000000e+000  4.4548835594646519e-001  0.0000000000000000e+000  0.0000000000000000e+000  0.0000000000000000e+000  0.0000000000000000e+000  0.0000000000000000e+000  3.2686261533863831e-001  0.0000000000000000e+000  0.0000000000000000e+000  0.0000000000000000e+000 -7.0461164962724199e-001  0.0000000000000000e+000  0.0000000000000000e+000  0.0000000000000000e+000
 -9.7762468041890357e-002  0.0000000000000000e+000  0.0000000000000000e+000 -2.3083884047645675e-001  0.0000000000000000e+000  0.0000000000000000e+000  4.0568122805814466e-001  5.1509687124191506e-001  0.0000000000000000e+000  0.0000000000000000e+000 -3.4490487710831480e-001  0.0000000000000000e+000  0.0000000000000000e+000 -3.6451217443216294e-001 -2.1851004243189159e-001  0.0000000000000000e+000  0.0000000000000000e+000  0.0000000000000000e+000  0.0000000000000000e+000  0.0000000000000000e+000  0.0000000000000000e+000  0.0000000000000000e+000  0.0000000000000000e+000  0.0000000000000000e+000  0.0000000000000000e+000  0.0000000000000000e+000  0.0000000000000000e+000 -3.5369079711719897e-001  0.0000000000000000e+000  2.8737008514547613e-001
  5.3092536033948556e-001  0.0000000000000000e+000  0.0000000000000000e+000  4.6572813851890549e-001  0.0000000000000000e+000  0.0000000000000000e+000 -4.1618946471206486e-001  7.2857963270338277e-002  0.0000000000000000e+000  0.0000000000000000e+000 -1.5381462772495422e-001  0.0000000000000000e+000  0.0000000000000000e+000 -4.0176584364586543e-001 -6.9985534537644972e-002  0.0000000000000000e+000  0.0000000000000000e+000  0.0000000000000000e+000  0.0000000000000000e+000  0.0000000000000000e+000  0.0000000000000000e+000  0.0000000000000000e+000  0.0000000000000000e+000  0.0000000000000000e+000  0.0000000000000000e+000  0.0000000000000000e+000  0.0000000000000000e+000  7.4977144482838431e-002  0.0000000000000000e+000  3.5650992879430893e-001
  0.0000000000000000e+000  0.0000000000000000e+000 -6.4762220265324716e-002  0.0000000000000000e+000  0.0000000000000000e+000  0.0000000000000000e+000  0.0000000000000000e+000  0.0000000000000000e+000  4.9027256232012073e-001  0.0000000000000000e+000  0.0000000000000000e+000  0.0000000000000000e+000  0.0000000000000000e+000  0.0000000000000000e+000  0.0000000000000000e+000  0.0000000000000000e+000  0.0000000000000000e+000  0.0000000000000000e+000  5.6637736871940980e-001 -8.8263475619114429e-001 -5.4708214197822469e-001  0.0000000000000000e+000  0.0000000000000000e+000  0.0000000000000000e+000  0.0000000000000000e+000 -2.9003475711996057e-001  0.0000000000000000e+000  0.0000000000000000e+000  0.0000000000000000e+000  0.0000000000000000e+000
  0.0000000000000000e+000  0.0000000000000000e+000  0.0000000000000000e+000  0.0000000000000000e+000  0.0000000000000000e+000  0.0000000000000000e+000  0.0000000000000000e+000  0.0000000000000000e+000  0.0000000000000000e+000  2.5711186990139206e-001  0.0000000000000000e+000  0.0000000000000000e+000 -3.4098843264269180e-001  0.0000000000000000e+000  0.0000000000000000e+000  1.0591590661519010e+000  0.0000000000000000e+000  0.0000000000000000e+000  0.0000000000000000e+000  0.0000000000000000e+000  0.0000000000000000e+000  5.9751951701939954e-001  0.0000000000000000e+000  3.1819206927127774e-001 -4.3287276800456331e-001  0.0000000000000000e+000  0.0000000000000000e+000  0.0000000000000000e+000  0.0000000000000000e+000  0.0000000000000000e+000
  4.3138806700088128e-001  0.0000000000000000e+000  0.0000000000000000e+000 -5.0999271371903321e-001  0.0000000000000000e+000  0.0000000000000000e+000 -2.3698827376204129e-001  2.6591697778570345e-001  0.0000000000000000e+000  0.0000000000000000e+000  1.9029625982250997e-001  0.0000000000000000e+000  0.0000000000000000e+000  4.9590841625934429e-001  4.6523152240149232e-002  0.0000000000000000e+000  0.0000000000000000e+000  0.0000000000000000e+000  0.0000000000000000e+000  0.0000000000000000e+000  0.0000000000000000e+000  0.0000000000000000e+000  0.0000000000000000e+000  0.0000000000000000e+000  0.0000000000000000e+000  0.0000000000000000e+000  0.0000000000000000e+000 -1.0056206535963608e-001  0.0000000000000000e+000  3.6403506716290612e-001
  0.0000000000000000e+000  0.0000000000000000e+000  0.0000000000000000e+000  0.0000000000000000e+000  0.0000000000000000e+000  0.0000000000000000e+000  0.0000000000000000e+000  0.0000000000000000e+000  0.0000000000000000e+000  0.0000000000000000e+000  0.0000000000000000e+000  9.3781367860287945e-001  0.0000000000000000e+000  0.0000000000000000e+000  0.0000000000000000e+000  0.0000000000000000e+000  0.0000000000000000e+000 -3.2551879904547343e-001  0.0000000000000000e+000  0.0000000000000000e+000  0.0000000000000000e+000  0.0000000000000000e+000  0.0000000000000000e+000  0.0000000000000000e+000  0.0000000000000000e+000  0.0000000000000000e+000  0.0000000000000000e+000  0.0000000000000000e+000  1.2059442646046092e-001  0.0000000000000000e+000
  0.0000000000000000e+000  0.0000000000000000e+000  0.0000000000000000e+000  0.0000000000000000e+000  0.0000000000000000e+000  0.0000000000000000e+000  0.0000000000000000e+000  0.0000000000000000e+000  0.0000000000000000e+000  1.8711707602985672e-001  0.0000000000000000e+000  0.0000000000000000e+000  8.5608787262594244e-001  0.0000000000000000e+000  0.0000000000000000e+000  3.0156070871414187e-001  0.0000000000000000e+000  0.0000000000000000e+000  0.0000000000000000e+000  0.0000000000000000e+000  0.0000000000000000e+000  4.8242668129704241e-001  0.0000000000000000e+000 -1.0386113787238320e+000  7.6361402487585411e-002  0.0000000000000000e+000  0.0000000000000000e+000  0.0000000000000000e+000  0.0000000000000000e+000  0.0000000000000000e+000
 -3.3705975492006945e-001  0.0000000000000000e+000  0.0000000000000000e+000  1.8651657791656978e-001  0.0000000000000000e+000  0.0000000000000000e+000  2.8948755884558221e-002 -4.3338142294988036e-001  0.0000000000000000e+000  0.0000000000000000e+000 -3.0059125169990475e-001  0.0000000000000000e+000  0.0000000000000000e+000  3.2113976778298742e-001  6.5628251744820815e-002  0.0000000000000000e+000  0.0000000000000000e+000  0.0000000000000000e+000  0.0000000000000000e+000  0.0000000000000000e+000  0.0000000000000000e+000  0.0000000000000000e+000  0.0000000000000000e+000  0.0000000000000000e+000  0.0000000000000000e+000  0.0000000000000000e+000  0.0000000000000000e+000 -1.6780102434326546e-001  0.0000000000000000e+000  6.6105574447411841e-001
 -2.8497087044087555e-001  0.0000000000000000e+000  0.0000000000000000e+000  4.3747801564629774e-001  0.0000000000000000e+000  0.0000000000000000e+000 -7.7331404530550471e-002  6.3766730110580694e-001  0.0000000000000000e+000  0.0000000000000000e+000 -9.0608502244398564e-002  0.0000000000000000e+000  0.0000000000000000e+000  4.3410003842991257e-001 -9.7557584154053467e-002  0.0000000000000000e+000  0.0000000000000000e+000  0.0000000000000000e+000  0.0000000000000000e+000  0.0000000000000000e+000  0.0000000000000000e+000  0.0000000000000000e+000  0.0000000000000000e+000  0.0000000000000000e+000  0.0000000000000000e+000  0.0000000000000000e+000  0.0000000000000000e+000  3.2954212576670239e-001  0.0000000000000000e+000 -6.0511879395121759e-003
  0.0000000000000000e+000  0.0000000000000000e+000  0.0000000000000000e+000  0.0000000000000000e+000  0.0000000000000000e+000  0.0000000000000000e+000  0.0000000000000000e+000  0.0000000000000000e+000  0.0000000000000000e+000 -9.9706385331501390e-001  0.0000000000000000e+000  0.0000000000000000e+000  3.2574974676789725e-001  0.0000000000000000e+000  0.0000000000000000e+000 -5.8549393899301361e-001  0.0000000000000000e+000  0.0000000000000000e+000  0.0000000000000000e+000  0.0000000000000000e+000  0.0000000000000000e+000  7.3279728525372634e-001  0.0000000000000000e+000 -2.6804006300093736e-001 -1.2122801657422304e+000  0.0000000000000000e+000  0.0000000000000000e+000  0.0000000000000000e+000  0.0000000000000000e+000  0.0000000000000000e+000
  0.0000000000000000e+000 -7.7281342623455807e-001  0.0000000000000000e+000  0.0000000000000000e+000 -3.4143249399696002e-001 -1.0390436281751894e-001  0.0000000000000000e+000  0.0000000000000000e+000  0.0000000000000000e+000  0.0000000000000000e+000  0.0000000000000000e+000  0.0000000000000000e+000  0.0000000000000000e+000  0.0000000000000000e+000  0.0000000000000000e+000  0.0000000000000000e+000 -4.8191939060235245e-001  0.0000000000000000e+000  0.0000000000000000e+000  0.0000000000000000e+000  0.0000000000000000e+000  0.0000000000000000e+000 -1.8568805456339380e-001  0.0000000000000000e+000  0.0000000000000000e+000  0.0000000000000000e+000  9.3063370968513165e-002  0.0000000000000000e+000  0.0000000000000000e+000  0.0000000000000000e+000
  0.0000000000000000e+000  0.0000000000000000e+000  0.0000000000000000e+000  0.0000000000000000e+000  0.0000000000000000e+000  0.0000000000000000e+000  0.0000000000000000e+000  0.0000000000000000e+000  0.0000000000000000e+000  0.0000000000000000e+000  0.0000000000000000e+000 -2.5757676421008052e-001  0.0000000000000000e+000  0.0000000000000000e+000  0.0000000000000000e+000  0.0000000000000000e+000  0.0000000000000000e+000 -8.8541203650466205e-001  0.0000000000000000e+000  0.0000000000000000e+000  0.0000000000000000e+000  0.0000000000000000e+000  0.0000000000000000e+000  0.0000000000000000e+000  0.0000000000000000e+000  0.0000000000000000e+000  0.0000000000000000e+000  0.0000000000000000e+000 -3.8691050147512246e-001  0.0000000000000000e+000
  0.0000000000000000e+000  0.0000000000000000e+000  8.4212664142697680e-002  0.0000000000000000e+000  0.0000000000000000e+000  0.0000000000000000e+000  0.0000000000000000e+000  0.0000000000000000e+000  3.3665413029115571e-001  0.0000000000000000e+000  0.0000000000000000e+000  0.0000000000000000e+000  0.0000000000000000e+000  0.0000000000000000e+000  0.0000000000000000e+000  0.0000000000000000e+000  0.0000000000000000e+000  0.0000000000000000e+000 -1.3025282622726078e+000 -3.4757494468816508e-001 -7.7452387712148119e-001  0.0000000000000000e+000  0.0000000000000000e+000  0.0000000000000000e+000  0.0000000000000000e+000  3.9073414412801583e-001  0.0000000000000000e+000  0.0000000000000000e+000  0.0000000000000000e+000  0.0000000000000000e+000
  0.0000000000000000e+000  0.0000000000000000e+000 -3.3090405000834416e-001  0.0000000000000000e+000  0.0000000000000000e+000  0.0000000000000000e+000  0.0000000000000000e+000  0.0000000000000000e+000 -1.1381475583916352e+000  0.0000000000000000e+000  0.0000000000000000e+000  0.0000000000000000e+000  0.0000000000000000e+000  0.0000000000000000e+000  0.0000000000000000e+000  0.0000000000000000e+000  0.0000000000000000e+000  0.0000000000000000e+000 -3.9812929464731950e-001 -9.6036189657172677e-001  1.2615568049184456e-001  0.0000000000000000e+000  0.0000000000000000e+000  0.0000000000000000e+000  0.0000000000000000e+000 -1.0481461403725851e+000  0.0000000000000000e+000  0.0000000000000000e+000  0.0000000000000000e+000  0.0000000000000000e+000
  0.0000000000000000e+000  0.0000000000000000e+000 -1.4214332039549535e-001  0.0000000000000000e+000  0.0000000000000000e+000  0.0000000000000000e+000  0.0000000000000000e+000  0.0000000000000000e+000  4.2960910598907737e-001  0.0000000000000000e+000  0.0000000000000000e+000  0.0000000000000000e+000  0.0000000000000000e+000  0.0000000000000000e+000  0.0000000000000000e+000  0.0000000000000000e+000  0.0000000000000000e+000  0.0000000000000000e+000 -6.3765247548960713e-001  6.9676137981862230e-001 -9.4392674080940153e-001  0.0000000000000000e+000  0.0000000000000000e+000  0.0000000000000000e+000  0.0000000000000000e+000 -1.0004807078776947e+000  0.0000000000000000e+000  0.0000000000000000e+000  0.0000000000000000e+000  0.0000000000000000e+000
  0.0000000000000000e+000  0.0000000000000000e+000  0.0000000000000000e+000  0.0000000000000000e+000  0.0000000000000000e+000  0.0000000000000000e+000  0.0000000000000000e+000  0.0000000000000000e+000  0.0000000000000000e+000  9.2737895385844249e-001  0.0000000000000000e+000  0.0000000000000000e+000 -1.4610197766834551e-001  0.0000000000000000e+000  0.0000000000000000e+000 -9.7639323424683855e-001  0.0000000000000000e+000  0.0000000000000000e+000  0.0000000000000000e+000  0.0000000000000000e+000  0.0000000000000000e+000  2.9566749802996256e-001  0.0000000000000000e+000  1.5311170787723888e-001 -3.0071831968700818e-001  0.0000000000000000e+000  0.0000000000000000e+000  0.0000000000000000e+000  0.0000000000000000e+000  0.0000000000000000e+000
  0.0000000000000000e+000  1.5223830494418253e-001  0.0000000000000000e+000  0.0000000000000000e+000 -2.0051295183011286e-001 -7.1345529511770112e-001  0.0000000000000000e+000  0.0000000000000000e+000  0.0000000000000000e+000  0.0000000000000000e+000  0.0000000000000000e+000  0.0000000000000000e+000  0.0000000000000000e+000  0.0000000000000000e+000  0.0000000000000000e+000  0.0000000000000000e+000 -1.9305123489329126e-001  0.0000000000000000e+000  0.0000000000000000e+000  0.0000000000000000e+000  0.0000000000000000e+000  0.0000000000000000e+000  6.2438148321043685e-001  0.0000000000000000e+000  0.0000000000000000e+000  0.0000000000000000e+000 -2.1876486343103331e-002  0.0000000000000000e+000  0.0000000000000000e+000  0.0000000000000000e+000
  0.0000000000000000e+000  0.0000000000000000e+000  0.0000000000000000e+000  0.0000000000000000e+000  0.0000000000000000e+000  0.0000000000000000e+000  0.0000000000000000e+000  0.0000000000000000e+000  0.0000000000000000e+000 -3.9911140586783167e-001  0.0000000000000000e+000  0.0000000000000000e+000 -9.6897505958840169e-001  0.0000000000000000e+000  0.0000000000000000e+000  4.8026039155021483e-001  0.0000000000000000e+000  0.0000000000000000e+000  0.0000000000000000e+000  0.0000000000000000e+000  0.0000000000000000e+000 -5.4185820604229551e-001  0.0000000000000000e+000 -7.4327041517116799e-001 -5.9858221118161747e-002  0.0000000000000000e+000  0.0000000000000000e+000  0.0000000000000000e+000  0.0000000000000000e+000  0.0000000000000000e+000
  0.0000000000000000e+000  0.0000000000000000e+000  0.0000000000000000e+000  0.0000000000000000e+000  0.0000000000000000e+000  0.0000000000000000e+000  0.0000000000000000e+000  0.0000000000000000e+000  0.0000000000000000e+000  2.4327483245503392e-001  0.0000000000000000e+000  0.0000000000000000e+000  6.6543099834702824e-001  0.0000000000000000e+000  0.0000000000000000e+000  1.3568089436451997e-001  0.0000000000000000e+000  0.0000000000000000e+000  0.0000000000000000e+000  0.0000000000000000e+000  0.0000000000000000e+000 -8.1680027009490730e-001  0.0000000000000000e+000 -6.1529450476549563e-005 -9.6718944533911455e-001  0.0000000000000000e+000  0.0000000000000000e+000  0.0000000000000000e+000  0.0000000000000000e+000  0.0000000000000000e+000
  0.0000000000000000e+000  0.0000000000000000e+000  1.2091346491206345e-001  0.0000000000000000e+000  0.0000000000000000e+000  0.0000000000000000e+000  0.0000000000000000e+000  0.0000000000000000e+000 -1.0459516030486016e+000  0.0000000000000000e+000  0.0000000000000000e+000  0.0000000000000000e+000  0.0000000000000000e+000  0.0000000000000000e+000  0.0000000000000000e+000  0.0000000000000000e+000  0.0000000000000000e+000  0.0000000000000000e+000  5.1107725693549066e-001  7.5647752864582696e-001 -8.8275409419208239e-001  0.0000000000000000e+000  0.0000000000000000e+000  0.0000000000000000e+000  0.0000000000000000e+000  3.3511943074537065e-001  0.0000000000000000e+000  0.0000000000000000e+000  0.0000000000000000e+000  0.0000000000000000e+000
  0.0000000000000000e+000 -4.1576129882703589e-001  0.0000000000000000e+000  0.0000000000000000e+000  7.4927059452350786e-001 -1.7128678280695794e-002  0.0000000000000000e+000  0.0000000000000000e+000  0.0000000000000000e+000  0.0000000000000000e+000  0.0000000000000000e+000  0.0000000000000000e+000  0.0000000000000000e+000  0.0000000000000000e+000  0.0000000000000000e+000  0.0000000000000000e+000  7.2114025753617819e-002  0.0000000000000000e+000  0.0000000000000000e+000  0.0000000000000000e+000  0.0000000000000000e+000  0.0000000000000000e+000  3.5746790133992251e-001  0.0000000000000000e+000  0.0000000000000000e+000  0.0000000000000000e+000  3.6394916370509761e-001  0.0000000000000000e+000  0.0000000000000000e+000  0.0000000000000000e+000
 -1.0079563489851298e-001  0.0000000000000000e+000  0.0000000000000000e+000 -7.3522563999789362e-002  0.0000000000000000e+000  0.0000000000000000e+000  2.9010240593202508e-001 -5.9801176011272245e-002  0.0000000000000000e+000  0.0000000000000000e+000  5.4425197947317250e-001  0.0000000000000000e+000  0.0000000000000000e+000 -2.0538755643573750e-001 -2.9618337390815264e-001  0.0000000000000000e+000  0.0000000000000000e+000  0.0000000000000000e+000  0.0000000000000000e+000  0.0000000000000000e+000  0.0000000000000000e+000  0.0000000000000000e+000  0.0000000000000000e+000  0.0000000000000000e+000  0.0000000000000000e+000  0.0000000000000000e+000  0.0000000000000000e+000  5.3464035538157695e-001  0.0000000000000000e+000  4.2981382005137664e-001
  0.0000000000000000e+000  0.0000000000000000e+000  0.0000000000000000e+000  0.0000000000000000e+000  0.0000000000000000e+000  0.0000000000000000e+000  0.0000000000000000e+000  0.0000000000000000e+000  0.0000000000000000e+000  0.0000000000000000e+000  0.0000000000000000e+000  2.3272239850173193e-001  0.0000000000000000e+000  0.0000000000000000e+000  0.0000000000000000e+000  0.0000000000000000e+000  0.0000000000000000e+000  3.3178763852901361e-001  0.0000000000000000e+000  0.0000000000000000e+000  0.0000000000000000e+000  0.0000000000000000e+000  0.0000000000000000e+000  0.0000000000000000e+000  0.0000000000000000e+000  0.0000000000000000e+000  0.0000000000000000e+000  0.0000000000000000e+000 -9.1419759798138933e-001  0.0000000000000000e+000
  5.2931850269631153e-001  0.0000000000000000e+000  0.0000000000000000e+000  3.6287504578612151e-001  0.0000000000000000e+000  0.0000000000000000e+000  6.7056325007791673e-001 -9.3471958094550167e-002  0.0000000000000000e+000  0.0000000000000000e+000  3.3240954047057507e-002  0.0000000000000000e+000  0.0000000000000000e+000  3.1539687736366534e-001 -8.8963431439887192e-002  0.0000000000000000e+000  0.0000000000000000e+000  0.0000000000000000e+000  0.0000000000000000e+000  0.0000000000000000e+000  0.0000000000000000e+000  0.0000000000000000e+000  0.0000000000000000e+000  0.0000000000000000e+000  0.0000000000000000e+000  0.0000000000000000e+000  0.0000000000000000e+000 -1.1996114273266328e-001  0.0000000000000000e+000 -8.2862689842723963e-002
