# Supplementary material for: An adaptive dimension differential evolution algorithm based on ranking scheme for global optimization
Source: PeerJ Comput Sci. 2022 Jun 17;8:e1007. doi: 10.7717/peerj-cs.1007 (PMC9299288; doi:10.7717/peerj-cs.1007)
Supplement: Supplemental Information 1 [file peerj-cs-08-1007-s001.zip › code/input_data/M_21_D50.txt]

 -3.7201538358227515e-001  0.0000000000000000e+000  0.0000000000000000e+000  0.0000000000000000e+000  0.0000000000000000e+000  3.7810224113837410e-001  0.0000000000000000e+000  0.0000000000000000e+000  0.0000000000000000e+000  0.0000000000000000e+000  0.0000000000000000e+000  0.0000000000000000e+000  0.0000000000000000e+000  0.0000000000000000e+000  0.0000000000000000e+000  0.0000000000000000e+000  0.0000000000000000e+000  0.0000000000000000e+000  4.5942709631900369e-001  0.0000000000000000e+000  0.0000000000000000e+000  0.0000000000000000e+000  0.0000000000000000e+000  0.0000000000000000e+000  0.0000000000000000e+000  0.0000000000000000e+000  0.0000000000000000e+000  1.2812240029498737e-001 -5.1532730390729764e-001  0.0000000000000000e+000  0.0000000000000000e+000  0.0000000000000000e+000  0.0000000000000000e+000  0.0000000000000000e+000  0.0000000000000000e+000  0.0000000000000000e+000  0.0000000000000000e+000  0.0000000000000000e+000  0.0000000000000000e+000 -3.0995218625538734e-001  0.0000000000000000e+000  2.3759110639379555e-001  0.0000000000000000e+000  0.0000000000000000e+000  5.6583234920064895e-002  0.0000000000000000e+000  0.0000000000000000e+000  0.0000000000000000e+000  2.5697773747112040e-001  6.1913662068511621e-002
  0.0000000000000000e+000  2.7156072036305912e-001  0.0000000000000000e+000  4.8874911788249492e-001  0.0000000000000000e+000  0.0000000000000000e+000 -7.1022677522124178e-001  0.0000000000000000e+000  0.0000000000000000e+000  0.0000000000000000e+000 -6.9614836858389584e-001  0.0000000000000000e+000 -3.5868846789423331e-001  0.0000000000000000e+000  0.0000000000000000e+000  0.0000000000000000e+000 -4.8052432649784982e-003  0.0000000000000000e+000  0.0000000000000000e+000 -3.0527165371619280e-001  0.0000000000000000e+000  0.0000000000000000e+000  0.0000000000000000e+000  0.0000000000000000e+000  0.0000000000000000e+000 -8.1300877161423513e-001  0.0000000000000000e+000  0.0000000000000000e+000  0.0000000000000000e+000  0.0000000000000000e+000 -7.3162721693336735e-002  0.0000000000000000e+000  2.1049996512662458e-001  0.0000000000000000e+000  0.0000000000000000e+000  0.0000000000000000e+000  0.0000000000000000e+000  0.0000000000000000e+000  0.0000000000000000e+000  0.0000000000000000e+000  0.0000000000000000e+000  0.0000000000000000e+000  0.0000000000000000e+000  0.0000000000000000e+000  0.0000000000000000e+000  0.0000000000000000e+000  0.0000000000000000e+000  0.0000000000000000e+000  0.0000000000000000e+000  0.0000000000000000e+000
  0.0000000000000000e+000  0.0000000000000000e+000 -2.8701379728711056e-002  0.0000000000000000e+000  0.0000000000000000e+000  0.0000000000000000e+000  0.0000000000000000e+000  2.1987795731643822e-001  1.6386569470155857e-001 -3.0249749751450306e-001  0.0000000000000000e+000  2.9006841096372921e-001  0.0000000000000000e+000  0.0000000000000000e+000  0.0000000000000000e+000  9.6565655471517187e-002  0.0000000000000000e+000  1.7783320540986661e-001  0.0000000000000000e+000  0.0000000000000000e+000  2.8942528110764321e-001  0.0000000000000000e+000 -6.5152473200023209e-002  1.4980471204427109e-001 -3.8506612156623865e-001  0.0000000000000000e+000  0.0000000000000000e+000  0.0000000000000000e+000  0.0000000000000000e+000  0.0000000000000000e+000  0.0000000000000000e+000  0.0000000000000000e+000  0.0000000000000000e+000 -7.9486777378677362e-002  0.0000000000000000e+000  0.0000000000000000e+000 -1.2466761487250804e-003  0.0000000000000000e+000  0.0000000000000000e+000  0.0000000000000000e+000  0.0000000000000000e+000  0.0000000000000000e+000  0.0000000000000000e+000  1.6186666363824628e-001  0.0000000000000000e+000 -6.4508466759763050e-001  0.0000000000000000e+000  0.0000000000000000e+000  0.0000000000000000e+000  0.0000000000000000e+000
  0.0000000000000000e+000  6.2738392122943054e-001  0.0000000000000000e+000  1.0800112333218018e-001  0.0000000000000000e+000  0.0000000000000000e+000 -2.3801914677915453e-003  0.0000000000000000e+000  0.0000000000000000e+000  0.0000000000000000e+000 -6.9618451185363506e-001  0.0000000000000000e+000 -1.7688164489586300e-001  0.0000000000000000e+000  0.0000000000000000e+000  0.0000000000000000e+000  1.5208328031890039e-001  0.0000000000000000e+000  0.0000000000000000e+000  4.2991508522614413e-001  0.0000000000000000e+000  0.0000000000000000e+000  0.0000000000000000e+000  0.0000000000000000e+000  0.0000000000000000e+000  5.0931908181577534e-001  0.0000000000000000e+000  0.0000000000000000e+000  0.0000000000000000e+000  0.0000000000000000e+000 -1.7029323576384273e-001  0.0000000000000000e+000  4.7391061026508852e-001  0.0000000000000000e+000  0.0000000000000000e+000  0.0000000000000000e+000  0.0000000000000000e+000  0.0000000000000000e+000  0.0000000000000000e+000  0.0000000000000000e+000  0.0000000000000000e+000  0.0000000000000000e+000  0.0000000000000000e+000  0.0000000000000000e+000  0.0000000000000000e+000  0.0000000000000000e+000  0.0000000000000000e+000  0.0000000000000000e+000  0.0000000000000000e+000  0.0000000000000000e+000
  0.0000000000000000e+000  0.0000000000000000e+000  0.0000000000000000e+000  0.0000000000000000e+000 -5.2150147056023544e-001  0.0000000000000000e+000  0.0000000000000000e+000  0.0000000000000000e+000  0.0000000000000000e+000  0.0000000000000000e+000  0.0000000000000000e+000  0.0000000000000000e+000  0.0000000000000000e+000  0.0000000000000000e+000 -5.1835573123256828e-001  0.0000000000000000e+000  0.0000000000000000e+000  0.0000000000000000e+000  0.0000000000000000e+000  0.0000000000000000e+000  0.0000000000000000e+000  0.0000000000000000e+000  0.0000000000000000e+000  0.0000000000000000e+000  0.0000000000000000e+000  0.0000000000000000e+000  0.0000000000000000e+000  0.0000000000000000e+000  0.0000000000000000e+000  1.3469353845585291e-001  0.0000000000000000e+000 -1.6375855118446192e-001  0.0000000000000000e+000  0.0000000000000000e+000  4.9881755623893070e-001 -4.8882854462507758e-001  0.0000000000000000e+000  8.2457921265175482e-001  6.0577475937851878e-002  0.0000000000000000e+000  0.0000000000000000e+000  0.0000000000000000e+000  3.4896021667170662e-001  0.0000000000000000e+000  0.0000000000000000e+000  0.0000000000000000e+000 -3.2306615372198549e-001  0.0000000000000000e+000  0.0000000000000000e+000  0.0000000000000000e+000
  2.5145621828565268e-001  0.0000000000000000e+000  0.0000000000000000e+000  0.0000000000000000e+000  0.0000000000000000e+000 -4.4774563753735186e-001  0.0000000000000000e+000  0.0000000000000000e+000  0.0000000000000000e+000  0.0000000000000000e+000  0.0000000000000000e+000  0.0000000000000000e+000  0.0000000000000000e+000  0.0000000000000000e+000  0.0000000000000000e+000  0.0000000000000000e+000  0.0000000000000000e+000  0.0000000000000000e+000 -5.3985502066046034e-002  0.0000000000000000e+000  0.0000000000000000e+000  0.0000000000000000e+000  0.0000000000000000e+000  0.0000000000000000e+000  0.0000000000000000e+000  0.0000000000000000e+000  0.0000000000000000e+000  3.0251350019876212e-002 -6.9479201321554551e-001  0.0000000000000000e+000  0.0000000000000000e+000  0.0000000000000000e+000  0.0000000000000000e+000  0.0000000000000000e+000  0.0000000000000000e+000  0.0000000000000000e+000  0.0000000000000000e+000  0.0000000000000000e+000  0.0000000000000000e+000  4.0340850456177621e-002  0.0000000000000000e+000 -4.2760875217144623e-001  0.0000000000000000e+000  0.0000000000000000e+000 -1.4127699207463021e-001  0.0000000000000000e+000  0.0000000000000000e+000  0.0000000000000000e+000  1.4959253265537373e-001  1.5137486795118094e-001
  0.0000000000000000e+000 -2.3285393864488449e-001  0.0000000000000000e+000  7.4370102065355895e-002  0.0000000000000000e+000  0.0000000000000000e+000 -3.1467676290636803e-001  0.0000000000000000e+000  0.0000000000000000e+000  0.0000000000000000e+000 -2.1932625933655589e-001  0.0000000000000000e+000  3.8110328167138185e-001  0.0000000000000000e+000  0.0000000000000000e+000  0.0000000000000000e+000  9.8655528041306351e-001  0.0000000000000000e+000  0.0000000000000000e+000 -2.4089745822487982e-001  0.0000000000000000e+000  0.0000000000000000e+000  0.0000000000000000e+000  0.0000000000000000e+000  0.0000000000000000e+000  3.6144172968612526e-002  0.0000000000000000e+000  0.0000000000000000e+000  0.0000000000000000e+000  0.0000000000000000e+000 -1.8289834016348966e-001  0.0000000000000000e+000  1.3609490299973412e-001  0.0000000000000000e+000  0.0000000000000000e+000  0.0000000000000000e+000  0.0000000000000000e+000  0.0000000000000000e+000  0.0000000000000000e+000  0.0000000000000000e+000  0.0000000000000000e+000  0.0000000000000000e+000  0.0000000000000000e+000  0.0000000000000000e+000  0.0000000000000000e+000  0.0000000000000000e+000  0.0000000000000000e+000  0.0000000000000000e+000  0.0000000000000000e+000  0.0000000000000000e+000
  0.0000000000000000e+000  0.0000000000000000e+000  7.0948741574959298e-002  0.0000000000000000e+000  0.0000000000000000e+000  0.0000000000000000e+000  0.0000000000000000e+000 -4.6064089480409437e-001 -1.7003377361609257e-001  1.1913840524071230e-001  0.0000000000000000e+000  2.1605485194859286e-001  0.0000000000000000e+000  0.0000000000000000e+000  0.0000000000000000e+000  2.8466221798556790e-001  0.0000000000000000e+000  4.5622283452225618e-002  0.0000000000000000e+000  0.0000000000000000e+000  1.0889417462024312e-001  0.0000000000000000e+000 -1.7899152313476469e-001 -1.2874356595378523e-002  5.6193226584303901e-001  0.0000000000000000e+000  0.0000000000000000e+000  0.0000000000000000e+000  0.0000000000000000e+000  0.0000000000000000e+000  0.0000000000000000e+000  0.0000000000000000e+000  0.0000000000000000e+000  6.5568009337861166e-002  0.0000000000000000e+000  0.0000000000000000e+000  1.2170421395036796e-001  0.0000000000000000e+000  0.0000000000000000e+000  0.0000000000000000e+000  0.0000000000000000e+000  0.0000000000000000e+000  0.0000000000000000e+000 -2.0013010474068763e-001  0.0000000000000000e+000 -4.3690326474439278e-001  0.0000000000000000e+000  0.0000000000000000e+000  0.0000000000000000e+000  0.0000000000000000e+000
  0.0000000000000000e+000  0.0000000000000000e+000 -8.0584346799925113e-002  0.0000000000000000e+000  0.0000000000000000e+000  0.0000000000000000e+000  0.0000000000000000e+000 -1.1204730519893048e-001 -3.6501131651262070e-001  2.0672568214593007e-001  0.0000000000000000e+000 -2.6240899469120593e-001  0.0000000000000000e+000  0.0000000000000000e+000  0.0000000000000000e+000 -4.7455256677573415e-001  0.0000000000000000e+000  1.2766928597510982e-002  0.0000000000000000e+000  0.0000000000000000e+000 -3.5274338979669161e-002  0.0000000000000000e+000  3.4392407989793358e-002 -2.3654482313573123e-002 -6.7859535190062714e-002  0.0000000000000000e+000  0.0000000000000000e+000  0.0000000000000000e+000  0.0000000000000000e+000  0.0000000000000000e+000  0.0000000000000000e+000  0.0000000000000000e+000  0.0000000000000000e+000 -1.3844018571297514e-001  0.0000000000000000e+000  0.0000000000000000e+000 -5.7039351640456104e-001  0.0000000000000000e+000  0.0000000000000000e+000  0.0000000000000000e+000  0.0000000000000000e+000  0.0000000000000000e+000  0.0000000000000000e+000 -6.6818656396873385e-002  0.0000000000000000e+000 -3.9267089633253976e-001  0.0000000000000000e+000  0.0000000000000000e+000  0.0000000000000000e+000  0.0000000000000000e+000
  0.0000000000000000e+000  0.0000000000000000e+000 -1.8588894404777040e-001  0.0000000000000000e+000  0.0000000000000000e+000  0.0000000000000000e+000  0.0000000000000000e+000 -7.8239643704974993e-002 -5.9770478978422775e-002 -5.9152690680240150e-001  0.0000000000000000e+000 -5.0336747293909223e-001  0.0000000000000000e+000  0.0000000000000000e+000  0.0000000000000000e+000 -5.3263162161083927e-002  0.0000000000000000e+000 -3.3783576689347825e-002  0.0000000000000000e+000  0.0000000000000000e+000  3.2506275904599891e-001  0.0000000000000000e+000  1.8548528942683026e-001 -3.4132330894718610e-001  1.2786222930645935e-001  0.0000000000000000e+000  0.0000000000000000e+000  0.0000000000000000e+000  0.0000000000000000e+000  0.0000000000000000e+000  0.0000000000000000e+000  0.0000000000000000e+000  0.0000000000000000e+000  1.9415504013203166e-001  0.0000000000000000e+000  0.0000000000000000e+000  1.4844364981308528e-001  0.0000000000000000e+000  0.0000000000000000e+000  0.0000000000000000e+000  0.0000000000000000e+000  0.0000000000000000e+000  0.0000000000000000e+000 -9.9220543038162995e-002  0.0000000000000000e+000 -7.7413215469119542e-002  0.0000000000000000e+000  0.0000000000000000e+000  0.0000000000000000e+000  0.0000000000000000e+000
  0.0000000000000000e+000  3.4853241378908462e-001  0.0000000000000000e+000 -5.0091209980188256e-001  0.0000000000000000e+000  0.0000000000000000e+000 -2.0341407895183461e-001  0.0000000000000000e+000  0.0000000000000000e+000  0.0000000000000000e+000 -4.4330723843117381e-001  0.0000000000000000e+000  6.7319151384899767e-001  0.0000000000000000e+000  0.0000000000000000e+000  0.0000000000000000e+000 -3.9462052868160646e-001  0.0000000000000000e+000  0.0000000000000000e+000 -1.0044404814744423e+000  0.0000000000000000e+000  0.0000000000000000e+000  0.0000000000000000e+000  0.0000000000000000e+000  0.0000000000000000e+000  6.8344128357153033e-002  0.0000000000000000e+000  0.0000000000000000e+000  0.0000000000000000e+000  0.0000000000000000e+000  3.9937091015369541e-001  0.0000000000000000e+000  1.6633977232328057e-001  0.0000000000000000e+000  0.0000000000000000e+000  0.0000000000000000e+000  0.0000000000000000e+000  0.0000000000000000e+000  0.0000000000000000e+000  0.0000000000000000e+000  0.0000000000000000e+000  0.0000000000000000e+000  0.0000000000000000e+000  0.0000000000000000e+000  0.0000000000000000e+000  0.0000000000000000e+000  0.0000000000000000e+000  0.0000000000000000e+000  0.0000000000000000e+000  0.0000000000000000e+000
  0.0000000000000000e+000  0.0000000000000000e+000  2.9218795548768944e-001  0.0000000000000000e+000  0.0000000000000000e+000  0.0000000000000000e+000  0.0000000000000000e+000  7.1097584285536863e-002 -3.2120305209801936e-001 -1.2373358665889407e-001  0.0000000000000000e+000  4.2313054256290045e-001  0.0000000000000000e+000  0.0000000000000000e+000  0.0000000000000000e+000 -3.7095439645629516e-002  0.0000000000000000e+000 -4.2212985377430667e-001  0.0000000000000000e+000  0.0000000000000000e+000 -5.2211765651222708e-002  0.0000000000000000e+000 -2.8005492988374819e-002 -5.5858156292558747e-001 -1.0824343259650540e-001  0.0000000000000000e+000  0.0000000000000000e+000  0.0000000000000000e+000  0.0000000000000000e+000  0.0000000000000000e+000  0.0000000000000000e+000  0.0000000000000000e+000  0.0000000000000000e+000  2.3043726492986122e-001  0.0000000000000000e+000  0.0000000000000000e+000 -1.0502563167942169e-001  0.0000000000000000e+000  0.0000000000000000e+000  0.0000000000000000e+000  0.0000000000000000e+000  0.0000000000000000e+000  0.0000000000000000e+000  2.0263043346559526e-001  0.0000000000000000e+000 -7.0428472548958385e-003  0.0000000000000000e+000  0.0000000000000000e+000  0.0000000000000000e+000  0.0000000000000000e+000
  0.0000000000000000e+000  5.6014600887546506e-001  0.0000000000000000e+000 -4.1544600014425948e-001  0.0000000000000000e+000  0.0000000000000000e+000 -1.4635276868703928e-001  0.0000000000000000e+000  0.0000000000000000e+000  0.0000000000000000e+000  8.8828227999902643e-002  0.0000000000000000e+000 -1.5193758138409538e-001  0.0000000000000000e+000  0.0000000000000000e+000  0.0000000000000000e+000  1.6964217172847093e-001  0.0000000000000000e+000  0.0000000000000000e+000  5.9539544091164309e-001  0.0000000000000000e+000  0.0000000000000000e+000  0.0000000000000000e+000  0.0000000000000000e+000  0.0000000000000000e+000 -2.1811216651475759e-001  0.0000000000000000e+000  0.0000000000000000e+000  0.0000000000000000e+000  0.0000000000000000e+000 -5.2538153730517279e-001  0.0000000000000000e+000 -6.5342293086370340e-001  0.0000000000000000e+000  0.0000000000000000e+000  0.0000000000000000e+000  0.0000000000000000e+000  0.0000000000000000e+000  0.0000000000000000e+000  0.0000000000000000e+000  0.0000000000000000e+000  0.0000000000000000e+000  0.0000000000000000e+000  0.0000000000000000e+000  0.0000000000000000e+000  0.0000000000000000e+000  0.0000000000000000e+000  0.0000000000000000e+000  0.0000000000000000e+000  0.0000000000000000e+000
  0.0000000000000000e+000  0.0000000000000000e+000  0.0000000000000000e+000  0.0000000000000000e+000  0.0000000000000000e+000  0.0000000000000000e+000  0.0000000000000000e+000  0.0000000000000000e+000  0.0000000000000000e+000  0.0000000000000000e+000  0.0000000000000000e+000  0.0000000000000000e+000  0.0000000000000000e+000  2.5145067735587417e-002  0.0000000000000000e+000  0.0000000000000000e+000  0.0000000000000000e+000  0.0000000000000000e+000  0.0000000000000000e+000  0.0000000000000000e+000  0.0000000000000000e+000 -7.6064878931123103e-001  0.0000000000000000e+000  0.0000000000000000e+000  0.0000000000000000e+000  0.0000000000000000e+000 -5.1533508880578213e-002  0.0000000000000000e+000  0.0000000000000000e+000  0.0000000000000000e+000  0.0000000000000000e+000  0.0000000000000000e+000  0.0000000000000000e+000  0.0000000000000000e+000  0.0000000000000000e+000  0.0000000000000000e+000  0.0000000000000000e+000  0.0000000000000000e+000  0.0000000000000000e+000  0.0000000000000000e+000 -6.4613184026326020e-001  0.0000000000000000e+000  0.0000000000000000e+000  0.0000000000000000e+000  0.0000000000000000e+000  0.0000000000000000e+000  0.0000000000000000e+000 -2.5280176985149116e-002  0.0000000000000000e+000  0.0000000000000000e+000
  0.0000000000000000e+000  0.0000000000000000e+000  0.0000000000000000e+000  0.0000000000000000e+000  9.2673180453568982e-002  0.0000000000000000e+000  0.0000000000000000e+000  0.0000000000000000e+000  0.0000000000000000e+000  0.0000000000000000e+000  0.0000000000000000e+000  0.0000000000000000e+000  0.0000000000000000e+000  0.0000000000000000e+000  5.0619761574885636e-001  0.0000000000000000e+000  0.0000000000000000e+000  0.0000000000000000e+000  0.0000000000000000e+000  0.0000000000000000e+000  0.0000000000000000e+000  0.0000000000000000e+000  0.0000000000000000e+000  0.0000000000000000e+000  0.0000000000000000e+000  0.0000000000000000e+000  0.0000000000000000e+000  0.0000000000000000e+000  0.0000000000000000e+000  2.7222196816309829e-001  0.0000000000000000e+000 -7.7734995390174211e-001  0.0000000000000000e+000  0.0000000000000000e+000 -2.6570936030593739e-002  3.3669441496761321e-001  0.0000000000000000e+000  2.8259812257705186e-001 -9.4454114223311558e-001  0.0000000000000000e+000  0.0000000000000000e+000  0.0000000000000000e+000  2.9203756744795017e-001  0.0000000000000000e+000  0.0000000000000000e+000  0.0000000000000000e+000 -4.4576014600054109e-001  0.0000000000000000e+000  0.0000000000000000e+000  0.0000000000000000e+000
  0.0000000000000000e+000  0.0000000000000000e+000 -1.5027801346050876e-001  0.0000000000000000e+000  0.0000000000000000e+000  0.0000000000000000e+000  0.0000000000000000e+000 -1.6908550763367808e-001 -1.7710813581038415e-001 -3.6303013554472574e-001  0.0000000000000000e+000  3.9085935564226509e-001  0.0000000000000000e+000  0.0000000000000000e+000  0.0000000000000000e+000 -2.7210782704151354e-001  0.0000000000000000e+000  4.7198493316550438e-001  0.0000000000000000e+000  0.0000000000000000e+000  5.8761560618311809e-002  0.0000000000000000e+000  2.3529721925335867e-002  1.7994686701646159e-001  2.3262112125382883e-001  0.0000000000000000e+000  0.0000000000000000e+000  0.0000000000000000e+000  0.0000000000000000e+000  0.0000000000000000e+000  0.0000000000000000e+000  0.0000000000000000e+000  0.0000000000000000e+000  1.3143906334739663e-001  0.0000000000000000e+000  0.0000000000000000e+000 -2.2762058860831186e-001  0.0000000000000000e+000  0.0000000000000000e+000  0.0000000000000000e+000  0.0000000000000000e+000  0.0000000000000000e+000  0.0000000000000000e+000  2.7320538714157966e-001  0.0000000000000000e+000  3.1914946813579148e-001  0.0000000000000000e+000  0.0000000000000000e+000  0.0000000000000000e+000  0.0000000000000000e+000
  0.0000000000000000e+000 -5.1107286402298879e-001  0.0000000000000000e+000 -2.9991238236484807e-001  0.0000000000000000e+000  0.0000000000000000e+000 -8.3192641904324194e-001  0.0000000000000000e+000  0.0000000000000000e+000  0.0000000000000000e+000  2.2672195338547535e-001  0.0000000000000000e+000 -9.6641898253408701e-002  0.0000000000000000e+000  0.0000000000000000e+000  0.0000000000000000e+000 -1.0826352755402277e-001  0.0000000000000000e+000  0.0000000000000000e+000  6.8255689260779029e-001  0.0000000000000000e+000  0.0000000000000000e+000  0.0000000000000000e+000  0.0000000000000000e+000  0.0000000000000000e+000  9.4213478332052861e-003  0.0000000000000000e+000  0.0000000000000000e+000  0.0000000000000000e+000  0.0000000000000000e+000  8.2533167230205851e-001  0.0000000000000000e+000 -2.2343259473194596e-001  0.0000000000000000e+000  0.0000000000000000e+000  0.0000000000000000e+000  0.0000000000000000e+000  0.0000000000000000e+000  0.0000000000000000e+000  0.0000000000000000e+000  0.0000000000000000e+000  0.0000000000000000e+000  0.0000000000000000e+000  0.0000000000000000e+000  0.0000000000000000e+000  0.0000000000000000e+000  0.0000000000000000e+000  0.0000000000000000e+000  0.0000000000000000e+000  0.0000000000000000e+000
  0.0000000000000000e+000  0.0000000000000000e+000  4.9510866915785146e-001  0.0000000000000000e+000  0.0000000000000000e+000  0.0000000000000000e+000  0.0000000000000000e+000 -2.7725864484392138e-001 -2.6988772460555122e-001 -2.1663276741750728e-001  0.0000000000000000e+000 -3.1689492377957307e-001  0.0000000000000000e+000  0.0000000000000000e+000  0.0000000000000000e+000  2.3659965494963093e-002  0.0000000000000000e+000  1.7313562364748419e-001  0.0000000000000000e+000  0.0000000000000000e+000 -1.7464317396480944e-001  0.0000000000000000e+000 -3.5888031159072137e-001  7.5488410864980190e-002 -1.9774280475265221e-001  0.0000000000000000e+000  0.0000000000000000e+000  0.0000000000000000e+000  0.0000000000000000e+000  0.0000000000000000e+000  0.0000000000000000e+000  0.0000000000000000e+000  0.0000000000000000e+000 -2.8119410952758778e-001  0.0000000000000000e+000  0.0000000000000000e+000  2.3222860827774175e-001  0.0000000000000000e+000  0.0000000000000000e+000  0.0000000000000000e+000  0.0000000000000000e+000  0.0000000000000000e+000  0.0000000000000000e+000  2.9898206876678901e-001  0.0000000000000000e+000  2.7950214060335897e-002  0.0000000000000000e+000  0.0000000000000000e+000  0.0000000000000000e+000  0.0000000000000000e+000
 -8.8228380890730013e-002  0.0000000000000000e+000  0.0000000000000000e+000  0.0000000000000000e+000  0.0000000000000000e+000 -2.9891668800296040e-001  0.0000000000000000e+000  0.0000000000000000e+000  0.0000000000000000e+000  0.0000000000000000e+000  0.0000000000000000e+000  0.0000000000000000e+000  0.0000000000000000e+000  0.0000000000000000e+000  0.0000000000000000e+000  0.0000000000000000e+000  0.0000000000000000e+000  0.0000000000000000e+000  3.8838469779734613e-001  0.0000000000000000e+000  0.0000000000000000e+000  0.0000000000000000e+000  0.0000000000000000e+000  0.0000000000000000e+000  0.0000000000000000e+000  0.0000000000000000e+000  0.0000000000000000e+000 -2.0112182201999002e-001  3.2403928635401247e-001  0.0000000000000000e+000  0.0000000000000000e+000  0.0000000000000000e+000  0.0000000000000000e+000  0.0000000000000000e+000  0.0000000000000000e+000  0.0000000000000000e+000  0.0000000000000000e+000  0.0000000000000000e+000  0.0000000000000000e+000 -5.5598504077126298e-001  0.0000000000000000e+000 -2.6319613579065199e-001  0.0000000000000000e+000  0.0000000000000000e+000 -4.3423327883270114e-002  0.0000000000000000e+000  0.0000000000000000e+000  0.0000000000000000e+000 -1.5799244700965143e-001  4.4869998483288620e-001
  0.0000000000000000e+000 -1.0282737241968283e-001  0.0000000000000000e+000  2.5893353365005225e-002  0.0000000000000000e+000  0.0000000000000000e+000 -4.8831774538513717e-001  0.0000000000000000e+000  0.0000000000000000e+000  0.0000000000000000e+000  5.6650451247580780e-002  0.0000000000000000e+000  3.1161182725631337e-001  0.0000000000000000e+000  0.0000000000000000e+000  0.0000000000000000e+000 -6.4656920959346464e-001  0.0000000000000000e+000  0.0000000000000000e+000  1.1246064015863691e-001  0.0000000000000000e+000  0.0000000000000000e+000  0.0000000000000000e+000  0.0000000000000000e+000  0.0000000000000000e+000  1.6379560245519817e-001  0.0000000000000000e+000  0.0000000000000000e+000  0.0000000000000000e+000  0.0000000000000000e+000 -7.6782116895499852e-001  0.0000000000000000e+000  1.9389289258528788e-001  0.0000000000000000e+000  0.0000000000000000e+000  0.0000000000000000e+000  0.0000000000000000e+000  0.0000000000000000e+000  0.0000000000000000e+000  0.0000000000000000e+000  0.0000000000000000e+000  0.0000000000000000e+000  0.0000000000000000e+000  0.0000000000000000e+000  0.0000000000000000e+000  0.0000000000000000e+000  0.0000000000000000e+000  0.0000000000000000e+000  0.0000000000000000e+000  0.0000000000000000e+000
  0.0000000000000000e+000  0.0000000000000000e+000  9.1744445399877916e-002  0.0000000000000000e+000  0.0000000000000000e+000  0.0000000000000000e+000  0.0000000000000000e+000  1.4305769611459759e-001  2.4472479070428388e-001  2.8396581572094515e-001  0.0000000000000000e+000 -1.4818701840533832e-001  0.0000000000000000e+000  0.0000000000000000e+000  0.0000000000000000e+000  4.9148976330646368e-002  0.0000000000000000e+000  3.7048021188442831e-001  0.0000000000000000e+000  0.0000000000000000e+000 -7.6213918309149253e-002  0.0000000000000000e+000  2.6608196150639574e-001 -4.1836645093321490e-001  2.8461397833396179e-001  0.0000000000000000e+000  0.0000000000000000e+000  0.0000000000000000e+000  0.0000000000000000e+000  0.0000000000000000e+000  0.0000000000000000e+000  0.0000000000000000e+000  0.0000000000000000e+000 -6.0313186209702739e-002  0.0000000000000000e+000  0.0000000000000000e+000  8.9511084032932141e-003  0.0000000000000000e+000  0.0000000000000000e+000  0.0000000000000000e+000  0.0000000000000000e+000  0.0000000000000000e+000  0.0000000000000000e+000  5.5244480329549639e-001  0.0000000000000000e+000 -1.6553913122857089e-001  0.0000000000000000e+000  0.0000000000000000e+000  0.0000000000000000e+000  0.0000000000000000e+000
  0.0000000000000000e+000  0.0000000000000000e+000  0.0000000000000000e+000  0.0000000000000000e+000  0.0000000000000000e+000  0.0000000000000000e+000  0.0000000000000000e+000  0.0000000000000000e+000  0.0000000000000000e+000  0.0000000000000000e+000  0.0000000000000000e+000  0.0000000000000000e+000  0.0000000000000000e+000  6.5417747286965677e-001  0.0000000000000000e+000  0.0000000000000000e+000  0.0000000000000000e+000  0.0000000000000000e+000  0.0000000000000000e+000  0.0000000000000000e+000  0.0000000000000000e+000 -4.1408778271983171e-001  0.0000000000000000e+000  0.0000000000000000e+000  0.0000000000000000e+000  0.0000000000000000e+000 -1.6457879997324976e-001  0.0000000000000000e+000  0.0000000000000000e+000  0.0000000000000000e+000  0.0000000000000000e+000  0.0000000000000000e+000  0.0000000000000000e+000  0.0000000000000000e+000  0.0000000000000000e+000  0.0000000000000000e+000  0.0000000000000000e+000  0.0000000000000000e+000  0.0000000000000000e+000  0.0000000000000000e+000  5.1307152381465460e-001  0.0000000000000000e+000  0.0000000000000000e+000  0.0000000000000000e+000  0.0000000000000000e+000  0.0000000000000000e+000  0.0000000000000000e+000  3.3204603934080501e-001  0.0000000000000000e+000  0.0000000000000000e+000
  0.0000000000000000e+000  0.0000000000000000e+000 -3.1731612302683843e-001  0.0000000000000000e+000  0.0000000000000000e+000  0.0000000000000000e+000  0.0000000000000000e+000 -3.1837363834572829e-001  2.0378696556333559e-001  1.6692153015437564e-001  0.0000000000000000e+000  4.1803923514999529e-002  0.0000000000000000e+000  0.0000000000000000e+000  0.0000000000000000e+000 -2.2980271174192829e-001  0.0000000000000000e+000 -3.7374320668136574e-001  0.0000000000000000e+000  0.0000000000000000e+000  4.4239392976451442e-001  0.0000000000000000e+000 -2.7543075331344602e-001 -5.1379747433903417e-002 -1.5882870325793774e-003  0.0000000000000000e+000  0.0000000000000000e+000  0.0000000000000000e+000  0.0000000000000000e+000  0.0000000000000000e+000  0.0000000000000000e+000  0.0000000000000000e+000  0.0000000000000000e+000 -2.8086837577271961e-001  0.0000000000000000e+000  0.0000000000000000e+000  1.0532462556758301e-001  0.0000000000000000e+000  0.0000000000000000e+000  0.0000000000000000e+000  0.0000000000000000e+000  0.0000000000000000e+000  0.0000000000000000e+000  3.9753402248815989e-001  0.0000000000000000e+000  1.0993375580012055e-001  0.0000000000000000e+000  0.0000000000000000e+000  0.0000000000000000e+000  0.0000000000000000e+000
  0.0000000000000000e+000  0.0000000000000000e+000 -4.9131831570590728e-002  0.0000000000000000e+000  0.0000000000000000e+000  0.0000000000000000e+000  0.0000000000000000e+000 -5.0298874030671992e-001  4.3886936322895309e-001 -1.3698632933178426e-001  0.0000000000000000e+000 -6.9444421445121474e-003  0.0000000000000000e+000  0.0000000000000000e+000  0.0000000000000000e+000 -1.3753847452472043e-001  0.0000000000000000e+000 -1.6607493262938408e-001  0.0000000000000000e+000  0.0000000000000000e+000 -4.9930102706206247e-001  0.0000000000000000e+000  1.3782932434583206e-001  9.0726471835994749e-002 -1.5825401287038932e-001  0.0000000000000000e+000  0.0000000000000000e+000  0.0000000000000000e+000  0.0000000000000000e+000  0.0000000000000000e+000  0.0000000000000000e+000  0.0000000000000000e+000  0.0000000000000000e+000  3.5854300947527512e-001  0.0000000000000000e+000  0.0000000000000000e+000 -2.3766164365682942e-002  0.0000000000000000e+000  0.0000000000000000e+000  0.0000000000000000e+000  0.0000000000000000e+000  0.0000000000000000e+000  0.0000000000000000e+000  1.3177505353584351e-001  0.0000000000000000e+000 -1.9650503516295048e-001  0.0000000000000000e+000  0.0000000000000000e+000  0.0000000000000000e+000  0.0000000000000000e+000
  0.0000000000000000e+000  0.0000000000000000e+000 -1.3681367671305705e-001  0.0000000000000000e+000  0.0000000000000000e+000  0.0000000000000000e+000  0.0000000000000000e+000 -1.9416661644691185e-001  7.6029000649648973e-002  2.0961304433876912e-001  0.0000000000000000e+000  1.3045433949865715e-001  0.0000000000000000e+000  0.0000000000000000e+000  0.0000000000000000e+000 -2.0510762984808820e-001  0.0000000000000000e+000  4.6835995693353832e-001  0.0000000000000000e+000  0.0000000000000000e+000  2.1444576917252253e-002  0.0000000000000000e+000 -2.4367976603691113e-001 -4.7664320789134751e-001 -3.7482986139038477e-001  0.0000000000000000e+000  0.0000000000000000e+000  0.0000000000000000e+000  0.0000000000000000e+000  0.0000000000000000e+000  0.0000000000000000e+000  0.0000000000000000e+000  0.0000000000000000e+000  9.5017875808419458e-002  0.0000000000000000e+000  0.0000000000000000e+000  2.2738423140192665e-001  0.0000000000000000e+000  0.0000000000000000e+000  0.0000000000000000e+000  0.0000000000000000e+000  0.0000000000000000e+000  0.0000000000000000e+000 -3.5058533024418165e-001  0.0000000000000000e+000  6.5167873838888085e-002  0.0000000000000000e+000  0.0000000000000000e+000  0.0000000000000000e+000  0.0000000000000000e+000
  0.0000000000000000e+000  1.9241959678867657e-001  0.0000000000000000e+000  6.6586648275598259e-001  0.0000000000000000e+000  0.0000000000000000e+000 -3.9791600123624031e-002  0.0000000000000000e+000  0.0000000000000000e+000  0.0000000000000000e+000  6.2521005646416450e-001  0.0000000000000000e+000 -1.2464819986999015e-001  0.0000000000000000e+000  0.0000000000000000e+000  0.0000000000000000e+000  2.3513153207148343e-001  0.0000000000000000e+000  0.0000000000000000e+000 -2.1712849586519717e-001  0.0000000000000000e+000  0.0000000000000000e+000  0.0000000000000000e+000  0.0000000000000000e+000  0.0000000000000000e+000  6.1355526887791978e-001  0.0000000000000000e+000  0.0000000000000000e+000  0.0000000000000000e+000  0.0000000000000000e+000  4.4697319661039864e-001  0.0000000000000000e+000 -6.5065939830571951e-001  0.0000000000000000e+000  0.0000000000000000e+000  0.0000000000000000e+000  0.0000000000000000e+000  0.0000000000000000e+000  0.0000000000000000e+000  0.0000000000000000e+000  0.0000000000000000e+000  0.0000000000000000e+000  0.0000000000000000e+000  0.0000000000000000e+000  0.0000000000000000e+000  0.0000000000000000e+000  0.0000000000000000e+000  0.0000000000000000e+000  0.0000000000000000e+000  0.0000000000000000e+000
  0.0000000000000000e+000  0.0000000000000000e+000  0.0000000000000000e+000  0.0000000000000000e+000  0.0000000000000000e+000  0.0000000000000000e+000  0.0000000000000000e+000  0.0000000000000000e+000  0.0000000000000000e+000  0.0000000000000000e+000  0.0000000000000000e+000  0.0000000000000000e+000  0.0000000000000000e+000 -5.6586724901517493e-001  0.0000000000000000e+000  0.0000000000000000e+000  0.0000000000000000e+000  0.0000000000000000e+000  0.0000000000000000e+000  0.0000000000000000e+000  0.0000000000000000e+000 -4.2024045446483843e-001  0.0000000000000000e+000  0.0000000000000000e+000  0.0000000000000000e+000  0.0000000000000000e+000  5.3283955068916689e-001  0.0000000000000000e+000  0.0000000000000000e+000  0.0000000000000000e+000  0.0000000000000000e+000  0.0000000000000000e+000  0.0000000000000000e+000  0.0000000000000000e+000  0.0000000000000000e+000  0.0000000000000000e+000  0.0000000000000000e+000  0.0000000000000000e+000  0.0000000000000000e+000  0.0000000000000000e+000  4.2228508030097422e-001  0.0000000000000000e+000  0.0000000000000000e+000  0.0000000000000000e+000  0.0000000000000000e+000  0.0000000000000000e+000  0.0000000000000000e+000  2.0235992958031429e-001  0.0000000000000000e+000  0.0000000000000000e+000
  3.4906331341266791e-002  0.0000000000000000e+000  0.0000000000000000e+000  0.0000000000000000e+000  0.0000000000000000e+000 -8.8429249713976990e-002  0.0000000000000000e+000  0.0000000000000000e+000  0.0000000000000000e+000  0.0000000000000000e+000  0.0000000000000000e+000  0.0000000000000000e+000  0.0000000000000000e+000  0.0000000000000000e+000  0.0000000000000000e+000  0.0000000000000000e+000  0.0000000000000000e+000  0.0000000000000000e+000  1.9281707827725353e-001  0.0000000000000000e+000  0.0000000000000000e+000  0.0000000000000000e+000  0.0000000000000000e+000  0.0000000000000000e+000  0.0000000000000000e+000  0.0000000000000000e+000  0.0000000000000000e+000  4.2040030365821829e-001  2.5123947378315487e-001  0.0000000000000000e+000  0.0000000000000000e+000  0.0000000000000000e+000  0.0000000000000000e+000  0.0000000000000000e+000  0.0000000000000000e+000  0.0000000000000000e+000  0.0000000000000000e+000  0.0000000000000000e+000  0.0000000000000000e+000 -1.0917005192143435e-001  0.0000000000000000e+000 -8.8444936292113516e-002  0.0000000000000000e+000  0.0000000000000000e+000 -6.8471444997280684e-001  0.0000000000000000e+000  0.0000000000000000e+000  0.0000000000000000e+000  3.1629205475054739e-001 -3.5399230607041443e-001
  2.7280511335119917e-001  0.0000000000000000e+000  0.0000000000000000e+000  0.0000000000000000e+000  0.0000000000000000e+000  1.6653064931964695e-001  0.0000000000000000e+000  0.0000000000000000e+000  0.0000000000000000e+000  0.0000000000000000e+000  0.0000000000000000e+000  0.0000000000000000e+000  0.0000000000000000e+000  0.0000000000000000e+000  0.0000000000000000e+000  0.0000000000000000e+000  0.0000000000000000e+000  0.0000000000000000e+000 -2.0712667699008611e-001  0.0000000000000000e+000  0.0000000000000000e+000  0.0000000000000000e+000  0.0000000000000000e+000  0.0000000000000000e+000  0.0000000000000000e+000  0.0000000000000000e+000  0.0000000000000000e+000 -6.5242916610467239e-001  9.1233933407788848e-004  0.0000000000000000e+000  0.0000000000000000e+000  0.0000000000000000e+000  0.0000000000000000e+000  0.0000000000000000e+000  0.0000000000000000e+000  0.0000000000000000e+000  0.0000000000000000e+000  0.0000000000000000e+000  0.0000000000000000e+000 -1.6063578447590887e-001  0.0000000000000000e+000  2.6502791044637608e-001  0.0000000000000000e+000  0.0000000000000000e+000 -3.3566440474054993e-001  0.0000000000000000e+000  0.0000000000000000e+000  0.0000000000000000e+000  4.5033811742785457e-001  1.3326718392202175e-001
  0.0000000000000000e+000  0.0000000000000000e+000  0.0000000000000000e+000  0.0000000000000000e+000  6.3706561898405289e-001  0.0000000000000000e+000  0.0000000000000000e+000  0.0000000000000000e+000  0.0000000000000000e+000  0.0000000000000000e+000  0.0000000000000000e+000  0.0000000000000000e+000  0.0000000000000000e+000  0.0000000000000000e+000  1.0091691965442046e-001  0.0000000000000000e+000  0.0000000000000000e+000  0.0000000000000000e+000  0.0000000000000000e+000  0.0000000000000000e+000  0.0000000000000000e+000  0.0000000000000000e+000  0.0000000000000000e+000  0.0000000000000000e+000  0.0000000000000000e+000  0.0000000000000000e+000  0.0000000000000000e+000  0.0000000000000000e+000  0.0000000000000000e+000 -9.3397397308955443e-001  0.0000000000000000e+000  2.4420871390163398e-001  0.0000000000000000e+000  0.0000000000000000e+000 -4.1914077237569364e-001 -9.4234436671799360e-001  0.0000000000000000e+000 -3.8272017118820889e-002 -6.0526190700777638e-002  0.0000000000000000e+000  0.0000000000000000e+000  0.0000000000000000e+000  7.3766838054027029e-001  0.0000000000000000e+000  0.0000000000000000e+000  0.0000000000000000e+000 -1.9279105313188938e-001  0.0000000000000000e+000  0.0000000000000000e+000  0.0000000000000000e+000
  0.0000000000000000e+000 -4.4053392204049552e-001  0.0000000000000000e+000 -6.4295791974506789e-001  0.0000000000000000e+000  0.0000000000000000e+000 -4.4775012037635165e-001  0.0000000000000000e+000  0.0000000000000000e+000  0.0000000000000000e+000 -4.3987353496576800e-002  0.0000000000000000e+000 -8.4777653392431929e-001  0.0000000000000000e+000  0.0000000000000000e+000  0.0000000000000000e+000 -6.3626035653367760e-002  0.0000000000000000e+000  0.0000000000000000e+000 -6.6077830762793344e-001  0.0000000000000000e+000  0.0000000000000000e+000  0.0000000000000000e+000  0.0000000000000000e+000  0.0000000000000000e+000  5.8161555149399198e-002  0.0000000000000000e+000  0.0000000000000000e+000  0.0000000000000000e+000  0.0000000000000000e+000 -4.1402610544400792e-001  0.0000000000000000e+000  2.7542994469612925e-001  0.0000000000000000e+000  0.0000000000000000e+000  0.0000000000000000e+000  0.0000000000000000e+000  0.0000000000000000e+000  0.0000000000000000e+000  0.0000000000000000e+000  0.0000000000000000e+000  0.0000000000000000e+000  0.0000000000000000e+000  0.0000000000000000e+000  0.0000000000000000e+000  0.0000000000000000e+000  0.0000000000000000e+000  0.0000000000000000e+000  0.0000000000000000e+000  0.0000000000000000e+000
  0.0000000000000000e+000  0.0000000000000000e+000  0.0000000000000000e+000  0.0000000000000000e+000 -6.8936248529409805e-001  0.0000000000000000e+000  0.0000000000000000e+000  0.0000000000000000e+000  0.0000000000000000e+000  0.0000000000000000e+000  0.0000000000000000e+000  0.0000000000000000e+000  0.0000000000000000e+000  0.0000000000000000e+000 -8.9898724654422224e-001  0.0000000000000000e+000  0.0000000000000000e+000  0.0000000000000000e+000  0.0000000000000000e+000  0.0000000000000000e+000  0.0000000000000000e+000  0.0000000000000000e+000  0.0000000000000000e+000  0.0000000000000000e+000  0.0000000000000000e+000  0.0000000000000000e+000  0.0000000000000000e+000  0.0000000000000000e+000  0.0000000000000000e+000  6.4997437715212714e-002  0.0000000000000000e+000  3.4056005461267624e-001  0.0000000000000000e+000  0.0000000000000000e+000 -7.3650603389947644e-001 -4.5499279381879115e-001  0.0000000000000000e+000 -4.2303991058366847e-001 -4.0331279727236163e-001  0.0000000000000000e+000  0.0000000000000000e+000  0.0000000000000000e+000 -1.4995528418993295e-001  0.0000000000000000e+000  0.0000000000000000e+000  0.0000000000000000e+000 -4.8792637751079498e-001  0.0000000000000000e+000  0.0000000000000000e+000  0.0000000000000000e+000
  0.0000000000000000e+000  4.5289725887302718e-001  0.0000000000000000e+000 -3.1947290726209721e-001  0.0000000000000000e+000  0.0000000000000000e+000  9.9361006625325765e-002  0.0000000000000000e+000  0.0000000000000000e+000  0.0000000000000000e+000  1.1055358641098396e+000  0.0000000000000000e+000  1.1917405886196991e-001  0.0000000000000000e+000  0.0000000000000000e+000  0.0000000000000000e+000 -3.0633831197284717e-002  0.0000000000000000e+000  0.0000000000000000e+000 -3.7533575865930022e-003  0.0000000000000000e+000  0.0000000000000000e+000  0.0000000000000000e+000  0.0000000000000000e+000  0.0000000000000000e+000  6.8823659521092817e-003  0.0000000000000000e+000  0.0000000000000000e+000  0.0000000000000000e+000  0.0000000000000000e+000 -6.5125042203250189e-002  0.0000000000000000e+000  6.3797100160915843e-001  0.0000000000000000e+000  0.0000000000000000e+000  0.0000000000000000e+000  0.0000000000000000e+000  0.0000000000000000e+000  0.0000000000000000e+000  0.0000000000000000e+000  0.0000000000000000e+000  0.0000000000000000e+000  0.0000000000000000e+000  0.0000000000000000e+000  0.0000000000000000e+000  0.0000000000000000e+000  0.0000000000000000e+000  0.0000000000000000e+000  0.0000000000000000e+000  0.0000000000000000e+000
  0.0000000000000000e+000  0.0000000000000000e+000 -3.7095671249924833e-001  0.0000000000000000e+000  0.0000000000000000e+000  0.0000000000000000e+000  0.0000000000000000e+000  3.8957467354321340e-001 -1.3723725502183692e-001 -9.3583295413636219e-002  0.0000000000000000e+000  1.3624599515590696e-002  0.0000000000000000e+000  0.0000000000000000e+000  0.0000000000000000e+000 -3.0962091779247919e-001  0.0000000000000000e+000 -7.5193706446983088e-002  0.0000000000000000e+000  0.0000000000000000e+000 -4.3921747147550888e-001  0.0000000000000000e+000 -3.6060020034740048e-001  9.9633688225978373e-003  2.6034718321832817e-001  0.0000000000000000e+000  0.0000000000000000e+000  0.0000000000000000e+000  0.0000000000000000e+000  0.0000000000000000e+000  0.0000000000000000e+000  0.0000000000000000e+000  0.0000000000000000e+000  3.4066722924233437e-003  0.0000000000000000e+000  0.0000000000000000e+000  3.8146137174986416e-001  0.0000000000000000e+000  0.0000000000000000e+000  0.0000000000000000e+000  0.0000000000000000e+000  0.0000000000000000e+000  0.0000000000000000e+000  7.2189073725345873e-002  0.0000000000000000e+000 -1.9941388045102473e-001  0.0000000000000000e+000  0.0000000000000000e+000  0.0000000000000000e+000  0.0000000000000000e+000
  0.0000000000000000e+000  0.0000000000000000e+000  0.0000000000000000e+000  0.0000000000000000e+000  6.5802966249591899e-001  0.0000000000000000e+000  0.0000000000000000e+000  0.0000000000000000e+000  0.0000000000000000e+000  0.0000000000000000e+000  0.0000000000000000e+000  0.0000000000000000e+000  0.0000000000000000e+000  0.0000000000000000e+000 -8.1453484401696308e-001  0.0000000000000000e+000  0.0000000000000000e+000  0.0000000000000000e+000  0.0000000000000000e+000  0.0000000000000000e+000  0.0000000000000000e+000  0.0000000000000000e+000  0.0000000000000000e+000  0.0000000000000000e+000  0.0000000000000000e+000  0.0000000000000000e+000  0.0000000000000000e+000  0.0000000000000000e+000  0.0000000000000000e+000 -6.3983515721467876e-002  0.0000000000000000e+000  1.6307577802429263e-001  0.0000000000000000e+000  0.0000000000000000e+000  3.1508998732064253e-001  3.6003865725596973e-001  0.0000000000000000e+000 -2.8310020746634784e-001 -8.0656662518118116e-001  0.0000000000000000e+000  0.0000000000000000e+000  0.0000000000000000e+000  5.4308526511945510e-001  0.0000000000000000e+000  0.0000000000000000e+000  0.0000000000000000e+000 -2.0655195551646213e-001  0.0000000000000000e+000  0.0000000000000000e+000  0.0000000000000000e+000
  0.0000000000000000e+000  0.0000000000000000e+000  0.0000000000000000e+000  0.0000000000000000e+000  6.2674535466940151e-001  0.0000000000000000e+000  0.0000000000000000e+000  0.0000000000000000e+000  0.0000000000000000e+000  0.0000000000000000e+000  0.0000000000000000e+000  0.0000000000000000e+000  0.0000000000000000e+000  0.0000000000000000e+000 -2.2434138475790064e-001  0.0000000000000000e+000  0.0000000000000000e+000  0.0000000000000000e+000  0.0000000000000000e+000  0.0000000000000000e+000  0.0000000000000000e+000  0.0000000000000000e+000  0.0000000000000000e+000  0.0000000000000000e+000  0.0000000000000000e+000  0.0000000000000000e+000  0.0000000000000000e+000  0.0000000000000000e+000  0.0000000000000000e+000  8.4535743935221411e-002  0.0000000000000000e+000  2.3272738743942006e-002  0.0000000000000000e+000  0.0000000000000000e+000 -8.5042452686145320e-001  6.5338711959273243e-001  0.0000000000000000e+000  5.2513683695713653e-001  3.0151196813190428e-001  0.0000000000000000e+000  0.0000000000000000e+000  0.0000000000000000e+000 -7.1390553074218377e-002  0.0000000000000000e+000  0.0000000000000000e+000  0.0000000000000000e+000 -3.2805218006508319e-001  0.0000000000000000e+000  0.0000000000000000e+000  0.0000000000000000e+000
  0.0000000000000000e+000  0.0000000000000000e+000 -4.3606108949677169e-001  0.0000000000000000e+000  0.0000000000000000e+000  0.0000000000000000e+000  0.0000000000000000e+000 -2.1262614063811000e-001 -4.0054291578703155e-001  5.1029465950993991e-003  0.0000000000000000e+000  1.2914085547633655e-001  0.0000000000000000e+000  0.0000000000000000e+000  0.0000000000000000e+000  2.9058572853510417e-001  0.0000000000000000e+000 -7.0292685957977340e-003  0.0000000000000000e+000  0.0000000000000000e+000 -2.1641679935325764e-001  0.0000000000000000e+000  4.7198277888646445e-001 -5.3352467748382579e-002 -2.2931940356181560e-001  0.0000000000000000e+000  0.0000000000000000e+000  0.0000000000000000e+000  0.0000000000000000e+000  0.0000000000000000e+000  0.0000000000000000e+000  0.0000000000000000e+000  0.0000000000000000e+000 -3.5146329189258907e-001  0.0000000000000000e+000  0.0000000000000000e+000  2.1458521956063031e-001  0.0000000000000000e+000  0.0000000000000000e+000  0.0000000000000000e+000  0.0000000000000000e+000  0.0000000000000000e+000  0.0000000000000000e+000  9.0853137473029158e-002  0.0000000000000000e+000 -1.2163158785245666e-002  0.0000000000000000e+000  0.0000000000000000e+000  0.0000000000000000e+000  0.0000000000000000e+000
  0.0000000000000000e+000  0.0000000000000000e+000  0.0000000000000000e+000  0.0000000000000000e+000 -3.0608220071446157e-001  0.0000000000000000e+000  0.0000000000000000e+000  0.0000000000000000e+000  0.0000000000000000e+000  0.0000000000000000e+000  0.0000000000000000e+000  0.0000000000000000e+000  0.0000000000000000e+000  0.0000000000000000e+000  5.3604743925726783e-001  0.0000000000000000e+000  0.0000000000000000e+000  0.0000000000000000e+000  0.0000000000000000e+000  0.0000000000000000e+000  0.0000000000000000e+000  0.0000000000000000e+000  0.0000000000000000e+000  0.0000000000000000e+000  0.0000000000000000e+000  0.0000000000000000e+000  0.0000000000000000e+000  0.0000000000000000e+000  0.0000000000000000e+000  5.4336539917342730e-001  0.0000000000000000e+000 -1.1237174234529246e-002  0.0000000000000000e+000  0.0000000000000000e+000 -3.4659431440065303e-001  4.2823339186584652e-001  0.0000000000000000e+000 -2.7030592580885526e-001  6.5903828334031744e-001  0.0000000000000000e+000  0.0000000000000000e+000  0.0000000000000000e+000  9.1289702873589107e-001  0.0000000000000000e+000  0.0000000000000000e+000  0.0000000000000000e+000 -4.0166112158712275e-001  0.0000000000000000e+000  0.0000000000000000e+000  0.0000000000000000e+000
  0.0000000000000000e+000  0.0000000000000000e+000  0.0000000000000000e+000  0.0000000000000000e+000  1.1530445646875859e-001  0.0000000000000000e+000  0.0000000000000000e+000  0.0000000000000000e+000  0.0000000000000000e+000  0.0000000000000000e+000  0.0000000000000000e+000  0.0000000000000000e+000  0.0000000000000000e+000  0.0000000000000000e+000  5.0059934175676402e-001  0.0000000000000000e+000  0.0000000000000000e+000  0.0000000000000000e+000  0.0000000000000000e+000  0.0000000000000000e+000  0.0000000000000000e+000  0.0000000000000000e+000  0.0000000000000000e+000  0.0000000000000000e+000  0.0000000000000000e+000  0.0000000000000000e+000  0.0000000000000000e+000  0.0000000000000000e+000  0.0000000000000000e+000  3.4253766770733701e-001  0.0000000000000000e+000  1.3950094090046625e+000  0.0000000000000000e+000  0.0000000000000000e+000 -2.2394451282580569e-001  1.5550919407042951e-001  0.0000000000000000e+000  6.5327044934865097e-001 -3.9988262155316162e-001  0.0000000000000000e+000  0.0000000000000000e+000  0.0000000000000000e+000 -1.6199183976991274e-001  0.0000000000000000e+000  0.0000000000000000e+000  0.0000000000000000e+000  1.9773915136727455e-001  0.0000000000000000e+000  0.0000000000000000e+000  0.0000000000000000e+000
  3.1986510952088293e-001  0.0000000000000000e+000  0.0000000000000000e+000  0.0000000000000000e+000  0.0000000000000000e+000  3.0429175127334679e-001  0.0000000000000000e+000  0.0000000000000000e+000  0.0000000000000000e+000  0.0000000000000000e+000  0.0000000000000000e+000  0.0000000000000000e+000  0.0000000000000000e+000  0.0000000000000000e+000  0.0000000000000000e+000  0.0000000000000000e+000  0.0000000000000000e+000  0.0000000000000000e+000  6.5223380860771035e-002  0.0000000000000000e+000  0.0000000000000000e+000  0.0000000000000000e+000  0.0000000000000000e+000  0.0000000000000000e+000  0.0000000000000000e+000  0.0000000000000000e+000  0.0000000000000000e+000  2.4512498464306906e-001 -9.9493783401985961e-002  0.0000000000000000e+000  0.0000000000000000e+000  0.0000000000000000e+000  0.0000000000000000e+000  0.0000000000000000e+000  0.0000000000000000e+000  0.0000000000000000e+000  0.0000000000000000e+000  0.0000000000000000e+000  0.0000000000000000e+000  1.6193091829963610e-001  0.0000000000000000e+000  2.1741063572823088e-001  0.0000000000000000e+000  0.0000000000000000e+000 -4.2375734760217554e-001  0.0000000000000000e+000  0.0000000000000000e+000  0.0000000000000000e+000 -4.5975113440708332e-001  5.1616187316657758e-001
  0.0000000000000000e+000  0.0000000000000000e+000  0.0000000000000000e+000  0.0000000000000000e+000  0.0000000000000000e+000  0.0000000000000000e+000  0.0000000000000000e+000  0.0000000000000000e+000  0.0000000000000000e+000  0.0000000000000000e+000  0.0000000000000000e+000  0.0000000000000000e+000  0.0000000000000000e+000 -4.5911650621823286e-002  0.0000000000000000e+000  0.0000000000000000e+000  0.0000000000000000e+000  0.0000000000000000e+000  0.0000000000000000e+000  0.0000000000000000e+000  0.0000000000000000e+000 -2.5847250750615003e-001  0.0000000000000000e+000  0.0000000000000000e+000  0.0000000000000000e+000  0.0000000000000000e+000 -1.9953008385993160e-001  0.0000000000000000e+000  0.0000000000000000e+000  0.0000000000000000e+000  0.0000000000000000e+000  0.0000000000000000e+000  0.0000000000000000e+000  0.0000000000000000e+000  0.0000000000000000e+000  0.0000000000000000e+000  0.0000000000000000e+000  0.0000000000000000e+000  0.0000000000000000e+000  0.0000000000000000e+000  3.5267307952547144e-001  0.0000000000000000e+000  0.0000000000000000e+000  0.0000000000000000e+000  0.0000000000000000e+000  0.0000000000000000e+000  0.0000000000000000e+000 -8.7572457303283002e-001  0.0000000000000000e+000  0.0000000000000000e+000
  5.3577986807768752e-001  0.0000000000000000e+000  0.0000000000000000e+000  0.0000000000000000e+000  0.0000000000000000e+000 -3.3586139662619618e-001  0.0000000000000000e+000  0.0000000000000000e+000  0.0000000000000000e+000  0.0000000000000000e+000  0.0000000000000000e+000  0.0000000000000000e+000  0.0000000000000000e+000  0.0000000000000000e+000  0.0000000000000000e+000  0.0000000000000000e+000  0.0000000000000000e+000  0.0000000000000000e+000  9.1955377773467364e-002  0.0000000000000000e+000  0.0000000000000000e+000  0.0000000000000000e+000  0.0000000000000000e+000  0.0000000000000000e+000  0.0000000000000000e+000  0.0000000000000000e+000  0.0000000000000000e+000  1.9852987235386754e-001 -5.6809551520885793e-002  0.0000000000000000e+000  0.0000000000000000e+000  0.0000000000000000e+000  0.0000000000000000e+000  0.0000000000000000e+000  0.0000000000000000e+000  0.0000000000000000e+000  0.0000000000000000e+000  0.0000000000000000e+000  0.0000000000000000e+000 -3.7083279659455770e-001  0.0000000000000000e+000  5.4369156323864742e-001  0.0000000000000000e+000  0.0000000000000000e+000  2.6282835710009500e-001  0.0000000000000000e+000  0.0000000000000000e+000  0.0000000000000000e+000 -6.5645997145925894e-002 -2.0623822912447937e-001
  0.0000000000000000e+000  0.0000000000000000e+000  0.0000000000000000e+000  0.0000000000000000e+000  6.8720331547431956e-001  0.0000000000000000e+000  0.0000000000000000e+000  0.0000000000000000e+000  0.0000000000000000e+000  0.0000000000000000e+000  0.0000000000000000e+000  0.0000000000000000e+000  0.0000000000000000e+000  0.0000000000000000e+000 -3.3551106020334404e-001  0.0000000000000000e+000  0.0000000000000000e+000  0.0000000000000000e+000  0.0000000000000000e+000  0.0000000000000000e+000  0.0000000000000000e+000  0.0000000000000000e+000  0.0000000000000000e+000  0.0000000000000000e+000  0.0000000000000000e+000  0.0000000000000000e+000  0.0000000000000000e+000  0.0000000000000000e+000  0.0000000000000000e+000  6.1022473704427183e-001  0.0000000000000000e+000 -2.9219931072783495e-001  0.0000000000000000e+000  0.0000000000000000e+000 -2.5483802569444841e-001 -3.8900342580793601e-001  0.0000000000000000e+000 -2.6029255400058060e-001  1.5746253092314064e-001  0.0000000000000000e+000  0.0000000000000000e+000  0.0000000000000000e+000 -2.6561714503903167e-001  0.0000000000000000e+000  0.0000000000000000e+000  0.0000000000000000e+000  9.0882211322305362e-001  0.0000000000000000e+000  0.0000000000000000e+000  0.0000000000000000e+000
  0.0000000000000000e+000  0.0000000000000000e+000 -3.5383790838910589e-001  0.0000000000000000e+000  0.0000000000000000e+000  0.0000000000000000e+000  0.0000000000000000e+000  1.0781614763280795e-002  5.3273121393432585e-002 -1.0984076277517489e-001  0.0000000000000000e+000 -1.4537522292317556e-001  0.0000000000000000e+000  0.0000000000000000e+000  0.0000000000000000e+000  5.4252206714308482e-001  0.0000000000000000e+000  4.5565318546261044e-002  0.0000000000000000e+000  0.0000000000000000e+000 -1.7694155994806823e-001  0.0000000000000000e+000 -4.6698523727400537e-001 -1.8672808190008244e-001 -4.6733672675875318e-002  0.0000000000000000e+000  0.0000000000000000e+000  0.0000000000000000e+000  0.0000000000000000e+000  0.0000000000000000e+000  0.0000000000000000e+000  0.0000000000000000e+000  0.0000000000000000e+000  2.6732808582899802e-002  0.0000000000000000e+000  0.0000000000000000e+000 -4.8943058678496154e-001  0.0000000000000000e+000  0.0000000000000000e+000  0.0000000000000000e+000  0.0000000000000000e+000  0.0000000000000000e+000  0.0000000000000000e+000  9.0682685936338533e-002  0.0000000000000000e+000  8.5579750197629090e-002  0.0000000000000000e+000  0.0000000000000000e+000  0.0000000000000000e+000  0.0000000000000000e+000
 -5.2592015237057443e-001  0.0000000000000000e+000  0.0000000000000000e+000  0.0000000000000000e+000  0.0000000000000000e+000 -5.0019413598323559e-001  0.0000000000000000e+000  0.0000000000000000e+000  0.0000000000000000e+000  0.0000000000000000e+000  0.0000000000000000e+000  0.0000000000000000e+000  0.0000000000000000e+000  0.0000000000000000e+000  0.0000000000000000e+000  0.0000000000000000e+000  0.0000000000000000e+000  0.0000000000000000e+000 -9.4558156557485770e-002  0.0000000000000000e+000  0.0000000000000000e+000  0.0000000000000000e+000  0.0000000000000000e+000  0.0000000000000000e+000  0.0000000000000000e+000  0.0000000000000000e+000  0.0000000000000000e+000 -1.8272116423420973e-001 -1.4723742212093366e-001  0.0000000000000000e+000  0.0000000000000000e+000  0.0000000000000000e+000  0.0000000000000000e+000  0.0000000000000000e+000  0.0000000000000000e+000  0.0000000000000000e+000  0.0000000000000000e+000  0.0000000000000000e+000  0.0000000000000000e+000  1.1090181971120944e-001  0.0000000000000000e+000  4.6129463249770597e-001  0.0000000000000000e+000  0.0000000000000000e+000 -3.3106237727867927e-001  0.0000000000000000e+000  0.0000000000000000e+000  0.0000000000000000e+000 -2.6854473220537267e-001 -4.8950688696992352e-002
  0.0000000000000000e+000  0.0000000000000000e+000 -1.2963868067434242e-001  0.0000000000000000e+000  0.0000000000000000e+000  0.0000000000000000e+000  0.0000000000000000e+000  2.5501116692967032e-002 -3.4371486408729118e-001  3.3997051143418139e-001  0.0000000000000000e+000 -1.8957841074780901e-001  0.0000000000000000e+000  0.0000000000000000e+000  0.0000000000000000e+000  1.2157551528229989e-001  0.0000000000000000e+000  4.8878341036311015e-002  0.0000000000000000e+000  0.0000000000000000e+000  1.9607878906156637e-001  0.0000000000000000e+000 -4.5635567693335474e-002  2.4358856444062268e-001 -2.0240954306099757e-001  0.0000000000000000e+000  0.0000000000000000e+000  0.0000000000000000e+000  0.0000000000000000e+000  0.0000000000000000e+000  0.0000000000000000e+000  0.0000000000000000e+000  0.0000000000000000e+000  6.6235506395285004e-001  0.0000000000000000e+000  0.0000000000000000e+000  1.6274794925004815e-001  0.0000000000000000e+000  0.0000000000000000e+000  0.0000000000000000e+000  0.0000000000000000e+000  0.0000000000000000e+000  0.0000000000000000e+000  2.9858820987887535e-001  0.0000000000000000e+000 -2.2878459434168521e-002  0.0000000000000000e+000  0.0000000000000000e+000  0.0000000000000000e+000  0.0000000000000000e+000
  0.0000000000000000e+000  0.0000000000000000e+000  0.0000000000000000e+000  0.0000000000000000e+000 -5.2405730468909650e-001  0.0000000000000000e+000  0.0000000000000000e+000  0.0000000000000000e+000  0.0000000000000000e+000  0.0000000000000000e+000  0.0000000000000000e+000  0.0000000000000000e+000  0.0000000000000000e+000  0.0000000000000000e+000  3.0468417142638249e-001  0.0000000000000000e+000  0.0000000000000000e+000  0.0000000000000000e+000  0.0000000000000000e+000  0.0000000000000000e+000  0.0000000000000000e+000  0.0000000000000000e+000  0.0000000000000000e+000  0.0000000000000000e+000  0.0000000000000000e+000  0.0000000000000000e+000  0.0000000000000000e+000  0.0000000000000000e+000  0.0000000000000000e+000 -5.5764031086844323e-001  0.0000000000000000e+000 -1.4952275244610896e-001  0.0000000000000000e+000  0.0000000000000000e+000 -3.3876930412780387e-001  2.9969907681637353e-001  0.0000000000000000e+000  1.4381125434188971e-001 -8.3693975135704680e-003  0.0000000000000000e+000  0.0000000000000000e+000  0.0000000000000000e+000  3.7402892650562936e-001  0.0000000000000000e+000  0.0000000000000000e+000  0.0000000000000000e+000  8.2663199811496657e-001  0.0000000000000000e+000  0.0000000000000000e+000  0.0000000000000000e+000
  0.0000000000000000e+000  0.0000000000000000e+000  0.0000000000000000e+000  0.0000000000000000e+000  0.0000000000000000e+000  0.0000000000000000e+000  0.0000000000000000e+000  0.0000000000000000e+000  0.0000000000000000e+000  0.0000000000000000e+000  0.0000000000000000e+000  0.0000000000000000e+000  0.0000000000000000e+000  4.9910513560533348e-001  0.0000000000000000e+000  0.0000000000000000e+000  0.0000000000000000e+000  0.0000000000000000e+000  0.0000000000000000e+000  0.0000000000000000e+000  0.0000000000000000e+000  8.0837187087396761e-002  0.0000000000000000e+000  0.0000000000000000e+000  0.0000000000000000e+000  0.0000000000000000e+000  8.0406957094397935e-001  0.0000000000000000e+000  0.0000000000000000e+000  0.0000000000000000e+000  0.0000000000000000e+000  0.0000000000000000e+000  0.0000000000000000e+000  0.0000000000000000e+000  0.0000000000000000e+000  0.0000000000000000e+000  0.0000000000000000e+000  0.0000000000000000e+000  0.0000000000000000e+000  0.0000000000000000e+000 -1.2871777803295495e-001  0.0000000000000000e+000  0.0000000000000000e+000  0.0000000000000000e+000  0.0000000000000000e+000  0.0000000000000000e+000  0.0000000000000000e+000 -2.8506713506892090e-001  0.0000000000000000e+000  0.0000000000000000e+000
 -5.7340883623016078e-002  0.0000000000000000e+000  0.0000000000000000e+000  0.0000000000000000e+000  0.0000000000000000e+000  2.6100890636558061e-001  0.0000000000000000e+000  0.0000000000000000e+000  0.0000000000000000e+000  0.0000000000000000e+000  0.0000000000000000e+000  0.0000000000000000e+000  0.0000000000000000e+000  0.0000000000000000e+000  0.0000000000000000e+000  0.0000000000000000e+000  0.0000000000000000e+000  0.0000000000000000e+000 -4.5096815171662585e-001  0.0000000000000000e+000  0.0000000000000000e+000  0.0000000000000000e+000  0.0000000000000000e+000  0.0000000000000000e+000  0.0000000000000000e+000  0.0000000000000000e+000  0.0000000000000000e+000 -3.0842895367487470e-002 -1.9134095851477348e-001  0.0000000000000000e+000  0.0000000000000000e+000  0.0000000000000000e+000  0.0000000000000000e+000  0.0000000000000000e+000  0.0000000000000000e+000  0.0000000000000000e+000  0.0000000000000000e+000  0.0000000000000000e+000  0.0000000000000000e+000 -5.7860381215626433e-001  0.0000000000000000e+000 -2.0562072866983866e-001  0.0000000000000000e+000  0.0000000000000000e+000 -1.6144936957463901e-001  0.0000000000000000e+000  0.0000000000000000e+000  0.0000000000000000e+000 -4.2308076120563065e-001 -3.2484760805892288e-001
 -2.1376448886668731e-001  0.0000000000000000e+000  0.0000000000000000e+000  0.0000000000000000e+000  0.0000000000000000e+000 -8.9123470910182717e-002  0.0000000000000000e+000  0.0000000000000000e+000  0.0000000000000000e+000  0.0000000000000000e+000  0.0000000000000000e+000  0.0000000000000000e+000  0.0000000000000000e+000  0.0000000000000000e+000  0.0000000000000000e+000  0.0000000000000000e+000  0.0000000000000000e+000  0.0000000000000000e+000 -5.7451401158585214e-001  0.0000000000000000e+000  0.0000000000000000e+000  0.0000000000000000e+000  0.0000000000000000e+000  0.0000000000000000e+000  0.0000000000000000e+000  0.0000000000000000e+000  0.0000000000000000e+000  4.5385086824326126e-001  1.1028011883831323e-001  0.0000000000000000e+000  0.0000000000000000e+000  0.0000000000000000e+000  0.0000000000000000e+000  0.0000000000000000e+000  0.0000000000000000e+000  0.0000000000000000e+000  0.0000000000000000e+000  0.0000000000000000e+000  0.0000000000000000e+000 -2.1128361644792792e-001  0.0000000000000000e+000  1.2420222529401223e-001  0.0000000000000000e+000  0.0000000000000000e+000  9.5560773815682218e-002  0.0000000000000000e+000  0.0000000000000000e+000  0.0000000000000000e+000  3.4202881921208672e-001  4.6040259718717425e-001
