# Supplementary material for: An adaptive dimension differential evolution algorithm based on ranking scheme for global optimization
Source: PeerJ Comput Sci. 2022 Jun 17;8:e1007. doi: 10.7717/peerj-cs.1007 (PMC9299288; doi:10.7717/peerj-cs.1007)
Supplement: Supplemental Information 1 [file peerj-cs-08-1007-s001.zip › code/input_data/M_22_D10.txt]

  9.5213807638875758e-001  0.0000000000000000e+000  0.0000000000000000e+000  0.0000000000000000e+000 -3.0566825725075925e-001  0.0000000000000000e+000  0.0000000000000000e+000  0.0000000000000000e+000  0.0000000000000000e+000  0.0000000000000000e+000
  0.0000000000000000e+000  2.4297477919901889e-001  0.0000000000000000e+000  0.0000000000000000e+000  0.0000000000000000e+000  0.0000000000000000e+000  0.0000000000000000e+000  4.9913298860962740e-001 -8.3176289671685266e-001  0.0000000000000000e+000
  0.0000000000000000e+000  0.0000000000000000e+000  1.0000000000000000e+000  0.0000000000000000e+000  0.0000000000000000e+000  0.0000000000000000e+000  0.0000000000000000e+000  0.0000000000000000e+000  0.0000000000000000e+000  0.0000000000000000e+000
  0.0000000000000000e+000  0.0000000000000000e+000  0.0000000000000000e+000 -1.2455855136313554e+000  0.0000000000000000e+000  1.5120587573993605e-001  0.0000000000000000e+000  0.0000000000000000e+000  0.0000000000000000e+000  0.0000000000000000e+000
  3.0566825725075936e-001  0.0000000000000000e+000  0.0000000000000000e+000  0.0000000000000000e+000  9.5213807638875758e-001  0.0000000000000000e+000  0.0000000000000000e+000  0.0000000000000000e+000  0.0000000000000000e+000  0.0000000000000000e+000
  0.0000000000000000e+000  0.0000000000000000e+000  0.0000000000000000e+000  1.1259317304217875e+000  0.0000000000000000e+000  1.4689898739619791e+000  0.0000000000000000e+000  0.0000000000000000e+000  0.0000000000000000e+000  0.0000000000000000e+000
  0.0000000000000000e+000  0.0000000000000000e+000  0.0000000000000000e+000  0.0000000000000000e+000  0.0000000000000000e+000  0.0000000000000000e+000  1.4663067582229905e-002  0.0000000000000000e+000  0.0000000000000000e+000  1.7654792950264548e+000
  0.0000000000000000e+000  1.6185198181436128e-001  0.0000000000000000e+000  0.0000000000000000e+000  0.0000000000000000e+000  0.0000000000000000e+000  0.0000000000000000e+000  8.2457837786010990e-001  5.4210186750125944e-001  0.0000000000000000e+000
  0.0000000000000000e+000  9.5643462539577251e-001  0.0000000000000000e+000  0.0000000000000000e+000  0.0000000000000000e+000  0.0000000000000000e+000  0.0000000000000000e+000 -2.6633955479277110e-001  1.1956608589745188e-001  0.0000000000000000e+000
  0.0000000000000000e+000  0.0000000000000000e+000  0.0000000000000000e+000  0.0000000000000000e+000  0.0000000000000000e+000  0.0000000000000000e+000 -1.1263275184716273e+000  0.0000000000000000e+000  0.0000000000000000e+000  7.8374369178674519e-001
