# Supplementary material for: An adaptive dimension differential evolution algorithm based on ranking scheme for global optimization
Source: PeerJ Comput Sci. 2022 Jun 17;8:e1007. doi: 10.7717/peerj-cs.1007 (PMC9299288; doi:10.7717/peerj-cs.1007)
Supplement: Supplemental Information 1 [file peerj-cs-08-1007-s001.zip › code/input_data/M_22_D100.txt]

 -1.1362420056051162e-001  0.0000000000000000e+000  0.0000000000000000e+000  5.0592691502717148e-002  0.0000000000000000e+000  0.0000000000000000e+000 -4.6123912845511428e-001  0.0000000000000000e+000  0.0000000000000000e+000  0.0000000000000000e+000 -2.5741673634225132e-001  0.0000000000000000e+000  0.0000000000000000e+000  0.0000000000000000e+000 -4.4586778195944332e-001  0.0000000000000000e+000  0.0000000000000000e+000 -2.8238984384423288e-001  0.0000000000000000e+000  0.0000000000000000e+000  0.0000000000000000e+000  0.0000000000000000e+000  0.0000000000000000e+000  0.0000000000000000e+000  0.0000000000000000e+000  0.0000000000000000e+000  0.0000000000000000e+000  0.0000000000000000e+000 -2.8422706073289755e-002  0.0000000000000000e+000  0.0000000000000000e+000  0.0000000000000000e+000  0.0000000000000000e+000  3.5029376205614088e-001 -2.4510421830278009e-001  0.0000000000000000e+000  0.0000000000000000e+000  0.0000000000000000e+000  0.0000000000000000e+000  0.0000000000000000e+000  0.0000000000000000e+000  0.0000000000000000e+000  0.0000000000000000e+000  0.0000000000000000e+000  0.0000000000000000e+000  0.0000000000000000e+000  0.0000000000000000e+000  0.0000000000000000e+000  0.0000000000000000e+000  0.0000000000000000e+000  0.0000000000000000e+000  0.0000000000000000e+000 -1.0089046113940795e-002  0.0000000000000000e+000  0.0000000000000000e+000  0.0000000000000000e+000  0.0000000000000000e+000  0.0000000000000000e+000  0.0000000000000000e+000  0.0000000000000000e+000  0.0000000000000000e+000  3.7635133147228175e-002  0.0000000000000000e+000  0.0000000000000000e+000  0.0000000000000000e+000  0.0000000000000000e+000 -3.1198011435796091e-001  0.0000000000000000e+000  6.8911610517998989e-002  0.0000000000000000e+000 -3.5986856426054198e-001  0.0000000000000000e+000  0.0000000000000000e+000  6.9156015931176074e-001  0.0000000000000000e+000  0.0000000000000000e+000  0.0000000000000000e+000  0.0000000000000000e+000  0.0000000000000000e+000  0.0000000000000000e+000  3.0060078746260011e-001  0.0000000000000000e+000  0.0000000000000000e+000  0.0000000000000000e+000  0.0000000000000000e+000  0.0000000000000000e+000  0.0000000000000000e+000  0.0000000000000000e+000  0.0000000000000000e+000  0.0000000000000000e+000 -3.2425351314105860e-001  0.0000000000000000e+000  1.3849317758465063e-001  2.5342075559635818e-001  0.0000000000000000e+000  0.0000000000000000e+000  0.0000000000000000e+000  0.0000000000000000e+000  0.0000000000000000e+000  8.1332059674027513e-002
  0.0000000000000000e+000  3.8528936660985016e-002  0.0000000000000000e+000  0.0000000000000000e+000  0.0000000000000000e+000  0.0000000000000000e+000  0.0000000000000000e+000  0.0000000000000000e+000  0.0000000000000000e+000  0.0000000000000000e+000  0.0000000000000000e+000 -4.5072901609196511e-002  0.0000000000000000e+000 -2.2146847219607121e-002  0.0000000000000000e+000  0.0000000000000000e+000  0.0000000000000000e+000  0.0000000000000000e+000  0.0000000000000000e+000  0.0000000000000000e+000 -9.4681539711623658e-002  0.0000000000000000e+000  0.0000000000000000e+000 -8.0106805561435498e-002 -4.0385554544035418e-001  0.0000000000000000e+000  7.9778006781486305e-002  0.0000000000000000e+000  0.0000000000000000e+000 -5.0482395681230009e-002  0.0000000000000000e+000  0.0000000000000000e+000  0.0000000000000000e+000  0.0000000000000000e+000  0.0000000000000000e+000  4.7866889917953610e-003  0.0000000000000000e+000  0.0000000000000000e+000  0.0000000000000000e+000  0.0000000000000000e+000  0.0000000000000000e+000  0.0000000000000000e+000  0.0000000000000000e+000  0.0000000000000000e+000  0.0000000000000000e+000 -1.4386103013624713e-001  0.0000000000000000e+000  0.0000000000000000e+000  0.0000000000000000e+000 -7.6875745099126369e-002  3.7656406580992771e-002  5.9419430715940386e-002  0.0000000000000000e+000  0.0000000000000000e+000  0.0000000000000000e+000 -3.0788574166467869e-001 -4.6946547601386342e-002  0.0000000000000000e+000  0.0000000000000000e+000 -2.6648330905483614e-001  2.2397730952791278e-001  0.0000000000000000e+000  2.0224969665517872e-001  0.0000000000000000e+000  0.0000000000000000e+000  6.9738572772719040e-002  0.0000000000000000e+000 -2.6159455276320503e-001  0.0000000000000000e+000  0.0000000000000000e+000  0.0000000000000000e+000  0.0000000000000000e+000  0.0000000000000000e+000  0.0000000000000000e+000  0.0000000000000000e+000  8.3041091469984687e-002  0.0000000000000000e+000  0.0000000000000000e+000  0.0000000000000000e+000 -6.3216007068986044e-002  0.0000000000000000e+000 -2.9653810377520351e-001 -7.3225351521292267e-002  4.0753129236048546e-001 -1.6715480811937744e-001 -2.7422625888758229e-002  2.6465135192864803e-001  0.0000000000000000e+000  0.0000000000000000e+000  0.0000000000000000e+000  0.0000000000000000e+000 -1.4231147359043184e-001  0.0000000000000000e+000  0.0000000000000000e+000  0.0000000000000000e+000  0.0000000000000000e+000 -2.3534831957696076e-001  0.0000000000000000e+000  0.0000000000000000e+000  0.0000000000000000e+000
  0.0000000000000000e+000  0.0000000000000000e+000  2.0045862359056438e-001  0.0000000000000000e+000  0.0000000000000000e+000  4.5859674041977966e-001  0.0000000000000000e+000 -1.2300936049070280e-001 -7.9566275807524914e-002 -4.5966062398911861e-001  0.0000000000000000e+000  0.0000000000000000e+000 -1.7138709056324367e-001  0.0000000000000000e+000  0.0000000000000000e+000  0.0000000000000000e+000  3.2847899425731303e-001  0.0000000000000000e+000  1.6366826080161212e-002  0.0000000000000000e+000  0.0000000000000000e+000 -3.4293462910055050e-001 -1.2414179781481527e-001  0.0000000000000000e+000  0.0000000000000000e+000 -8.1918395042716551e-003  0.0000000000000000e+000  0.0000000000000000e+000  0.0000000000000000e+000  0.0000000000000000e+000  0.0000000000000000e+000  0.0000000000000000e+000  0.0000000000000000e+000  0.0000000000000000e+000  0.0000000000000000e+000  0.0000000000000000e+000  0.0000000000000000e+000  0.0000000000000000e+000  0.0000000000000000e+000  0.0000000000000000e+000 -5.7641510196694487e-002  0.0000000000000000e+000  7.8319910440623947e-002  0.0000000000000000e+000 -1.4405586722769043e-001  0.0000000000000000e+000  0.0000000000000000e+000  0.0000000000000000e+000  3.1217683288818882e-001  0.0000000000000000e+000  0.0000000000000000e+000  0.0000000000000000e+000  0.0000000000000000e+000  4.1208261109525829e-002  0.0000000000000000e+000  0.0000000000000000e+000  0.0000000000000000e+000  0.0000000000000000e+000  0.0000000000000000e+000  0.0000000000000000e+000  0.0000000000000000e+000  0.0000000000000000e+000  0.0000000000000000e+000 -1.4518918010107168e-001  0.0000000000000000e+000  0.0000000000000000e+000  0.0000000000000000e+000  0.0000000000000000e+000  0.0000000000000000e+000  0.0000000000000000e+000  0.0000000000000000e+000  0.0000000000000000e+000  0.0000000000000000e+000  0.0000000000000000e+000  0.0000000000000000e+000  0.0000000000000000e+000 -2.6258115927522990e-001  0.0000000000000000e+000  0.0000000000000000e+000  0.0000000000000000e+000  0.0000000000000000e+000  0.0000000000000000e+000  0.0000000000000000e+000  0.0000000000000000e+000  0.0000000000000000e+000  0.0000000000000000e+000  0.0000000000000000e+000  0.0000000000000000e+000  0.0000000000000000e+000  0.0000000000000000e+000  0.0000000000000000e+000  0.0000000000000000e+000  0.0000000000000000e+000  0.0000000000000000e+000  0.0000000000000000e+000  0.0000000000000000e+000  0.0000000000000000e+000 -1.0486089607518694e-001  1.2548850407376849e-001  0.0000000000000000e+000
 -9.6315307620062990e-002  0.0000000000000000e+000  0.0000000000000000e+000  3.1194724157539644e-001  0.0000000000000000e+000  0.0000000000000000e+000 -3.5686131994470177e-001  0.0000000000000000e+000  0.0000000000000000e+000  0.0000000000000000e+000  4.5877938090481807e-001  0.0000000000000000e+000  0.0000000000000000e+000  0.0000000000000000e+000  1.6137446331191937e-001  0.0000000000000000e+000  0.0000000000000000e+000  1.0415399724814792e-001  0.0000000000000000e+000  0.0000000000000000e+000  0.0000000000000000e+000  0.0000000000000000e+000  0.0000000000000000e+000  0.0000000000000000e+000  0.0000000000000000e+000  0.0000000000000000e+000  0.0000000000000000e+000  0.0000000000000000e+000 -4.7103301955866411e-001  0.0000000000000000e+000  0.0000000000000000e+000  0.0000000000000000e+000  0.0000000000000000e+000  1.9175824825868870e-001 -1.0701992687283045e-001  0.0000000000000000e+000  0.0000000000000000e+000  0.0000000000000000e+000  0.0000000000000000e+000  0.0000000000000000e+000  0.0000000000000000e+000  0.0000000000000000e+000  0.0000000000000000e+000  0.0000000000000000e+000  0.0000000000000000e+000  0.0000000000000000e+000  0.0000000000000000e+000  0.0000000000000000e+000  0.0000000000000000e+000  0.0000000000000000e+000  0.0000000000000000e+000  0.0000000000000000e+000 -2.2567081965945737e-001  0.0000000000000000e+000  0.0000000000000000e+000  0.0000000000000000e+000  0.0000000000000000e+000  0.0000000000000000e+000  0.0000000000000000e+000  0.0000000000000000e+000  0.0000000000000000e+000  6.0614488839354563e-001  0.0000000000000000e+000  0.0000000000000000e+000  0.0000000000000000e+000  0.0000000000000000e+000 -2.4977287254375785e-002  0.0000000000000000e+000 -3.9316343330213249e-001  0.0000000000000000e+000 -2.9676145815583144e-001  0.0000000000000000e+000  0.0000000000000000e+000 -2.4553072935352794e-002  0.0000000000000000e+000  0.0000000000000000e+000  0.0000000000000000e+000  0.0000000000000000e+000  0.0000000000000000e+000  0.0000000000000000e+000  4.9229720661628132e-002  0.0000000000000000e+000  0.0000000000000000e+000  0.0000000000000000e+000  0.0000000000000000e+000  0.0000000000000000e+000  0.0000000000000000e+000  0.0000000000000000e+000  0.0000000000000000e+000  0.0000000000000000e+000  2.9698010985065049e-001  0.0000000000000000e+000 -1.8397160806914983e-001  3.7564630813320565e-002  0.0000000000000000e+000  0.0000000000000000e+000  0.0000000000000000e+000  0.0000000000000000e+000  0.0000000000000000e+000  4.3566212856330283e-001
  0.0000000000000000e+000  0.0000000000000000e+000  0.0000000000000000e+000  0.0000000000000000e+000 -2.6151778261012948e-001  0.0000000000000000e+000  0.0000000000000000e+000  0.0000000000000000e+000  0.0000000000000000e+000  0.0000000000000000e+000  0.0000000000000000e+000  0.0000000000000000e+000  0.0000000000000000e+000  0.0000000000000000e+000  0.0000000000000000e+000  0.0000000000000000e+000  0.0000000000000000e+000  0.0000000000000000e+000  0.0000000000000000e+000  0.0000000000000000e+000  0.0000000000000000e+000  0.0000000000000000e+000  0.0000000000000000e+000  0.0000000000000000e+000  0.0000000000000000e+000  0.0000000000000000e+000  0.0000000000000000e+000  0.0000000000000000e+000  0.0000000000000000e+000  0.0000000000000000e+000  0.0000000000000000e+000 -2.1104769641344218e-001  5.5389429433187487e-001  0.0000000000000000e+000  0.0000000000000000e+000  0.0000000000000000e+000  0.0000000000000000e+000  0.0000000000000000e+000  0.0000000000000000e+000  7.7535971003766094e-002  0.0000000000000000e+000  2.2506574458939299e-001  0.0000000000000000e+000  0.0000000000000000e+000  0.0000000000000000e+000  0.0000000000000000e+000  2.0517525020304545e-001  0.0000000000000000e+000  0.0000000000000000e+000  0.0000000000000000e+000  0.0000000000000000e+000  0.0000000000000000e+000  0.0000000000000000e+000  0.0000000000000000e+000  0.0000000000000000e+000  0.0000000000000000e+000  0.0000000000000000e+000 -8.8072094536742501e-002  0.0000000000000000e+000  0.0000000000000000e+000  0.0000000000000000e+000  0.0000000000000000e+000  0.0000000000000000e+000  0.0000000000000000e+000  0.0000000000000000e+000  0.0000000000000000e+000  0.0000000000000000e+000  0.0000000000000000e+000  0.0000000000000000e+000  0.0000000000000000e+000  0.0000000000000000e+000 -4.9607510862653414e-002 -1.2870426703806503e-001  0.0000000000000000e+000  0.0000000000000000e+000  0.0000000000000000e+000  0.0000000000000000e+000  0.0000000000000000e+000  0.0000000000000000e+000  0.0000000000000000e+000  0.0000000000000000e+000  0.0000000000000000e+000  0.0000000000000000e+000  0.0000000000000000e+000  0.0000000000000000e+000  0.0000000000000000e+000  0.0000000000000000e+000  0.0000000000000000e+000  0.0000000000000000e+000  0.0000000000000000e+000  0.0000000000000000e+000  0.0000000000000000e+000  0.0000000000000000e+000  0.0000000000000000e+000  0.0000000000000000e+000 -6.7433133036884618e-001  0.0000000000000000e+000  0.0000000000000000e+000  0.0000000000000000e+000  0.0000000000000000e+000
  0.0000000000000000e+000  0.0000000000000000e+000  4.4872479429614115e-002  0.0000000000000000e+000  0.0000000000000000e+000 -2.0542411974173236e-001  0.0000000000000000e+000  2.2524502395213358e-001 -1.2578988539223190e-001 -7.7503424355050615e-002  0.0000000000000000e+000  0.0000000000000000e+000 -1.8546267567521002e-001  0.0000000000000000e+000  0.0000000000000000e+000  0.0000000000000000e+000  1.3271114369475406e-001  0.0000000000000000e+000 -3.4397305457599330e-002  0.0000000000000000e+000  0.0000000000000000e+000  4.5481247931621127e-001 -5.8541621836632229e-001  0.0000000000000000e+000  0.0000000000000000e+000 -1.2204981188276334e-001  0.0000000000000000e+000  0.0000000000000000e+000  0.0000000000000000e+000  0.0000000000000000e+000  0.0000000000000000e+000  0.0000000000000000e+000  0.0000000000000000e+000  0.0000000000000000e+000  0.0000000000000000e+000  0.0000000000000000e+000  0.0000000000000000e+000  0.0000000000000000e+000  0.0000000000000000e+000  0.0000000000000000e+000 -3.0950617011403025e-001  0.0000000000000000e+000 -5.5881560544172489e-003  0.0000000000000000e+000 -9.6605694428624919e-002  0.0000000000000000e+000  0.0000000000000000e+000  0.0000000000000000e+000  2.2675450553167975e-001  0.0000000000000000e+000  0.0000000000000000e+000  0.0000000000000000e+000  0.0000000000000000e+000 -4.7898978067183740e-003  0.0000000000000000e+000  0.0000000000000000e+000  0.0000000000000000e+000  0.0000000000000000e+000  0.0000000000000000e+000  0.0000000000000000e+000  0.0000000000000000e+000  0.0000000000000000e+000  0.0000000000000000e+000 -1.4138359240208093e-001  0.0000000000000000e+000  0.0000000000000000e+000  0.0000000000000000e+000  0.0000000000000000e+000  0.0000000000000000e+000  0.0000000000000000e+000  0.0000000000000000e+000  0.0000000000000000e+000  0.0000000000000000e+000  0.0000000000000000e+000  0.0000000000000000e+000  0.0000000000000000e+000  7.9267899367617169e-003  0.0000000000000000e+000  0.0000000000000000e+000  0.0000000000000000e+000  0.0000000000000000e+000  0.0000000000000000e+000  0.0000000000000000e+000  0.0000000000000000e+000  0.0000000000000000e+000  0.0000000000000000e+000  0.0000000000000000e+000  0.0000000000000000e+000  0.0000000000000000e+000  0.0000000000000000e+000  0.0000000000000000e+000  0.0000000000000000e+000  0.0000000000000000e+000  0.0000000000000000e+000  0.0000000000000000e+000  0.0000000000000000e+000  0.0000000000000000e+000  9.7550003404787186e-002 -2.8178184551566121e-001  0.0000000000000000e+000
 -2.8003225626827527e-002  0.0000000000000000e+000  0.0000000000000000e+000  1.7550935205772036e-001  0.0000000000000000e+000  0.0000000000000000e+000 -2.7350545210866700e-001  0.0000000000000000e+000  0.0000000000000000e+000  0.0000000000000000e+000  2.0775751573920659e-001  0.0000000000000000e+000  0.0000000000000000e+000  0.0000000000000000e+000 -4.6209295093038510e-001  0.0000000000000000e+000  0.0000000000000000e+000  2.0318448646722082e-002  0.0000000000000000e+000  0.0000000000000000e+000  0.0000000000000000e+000  0.0000000000000000e+000  0.0000000000000000e+000  0.0000000000000000e+000  0.0000000000000000e+000  0.0000000000000000e+000  0.0000000000000000e+000  0.0000000000000000e+000 -8.8307020887465421e-002  0.0000000000000000e+000  0.0000000000000000e+000  0.0000000000000000e+000  0.0000000000000000e+000  1.8927662231103878e-001 -9.4744640056538085e-002  0.0000000000000000e+000  0.0000000000000000e+000  0.0000000000000000e+000  0.0000000000000000e+000  0.0000000000000000e+000  0.0000000000000000e+000  0.0000000000000000e+000  0.0000000000000000e+000  0.0000000000000000e+000  0.0000000000000000e+000  0.0000000000000000e+000  0.0000000000000000e+000  0.0000000000000000e+000  0.0000000000000000e+000  0.0000000000000000e+000  0.0000000000000000e+000  0.0000000000000000e+000 -3.3124309870372559e-001  0.0000000000000000e+000  0.0000000000000000e+000  0.0000000000000000e+000  0.0000000000000000e+000  0.0000000000000000e+000  0.0000000000000000e+000  0.0000000000000000e+000  0.0000000000000000e+000 -4.3599278831725685e-001  0.0000000000000000e+000  0.0000000000000000e+000  0.0000000000000000e+000  0.0000000000000000e+000  2.3930326301943167e-001  0.0000000000000000e+000 -1.3716793272328626e-001  0.0000000000000000e+000 -2.9614375776827856e-001  0.0000000000000000e+000  0.0000000000000000e+000 -5.8682546198685492e-001  0.0000000000000000e+000  0.0000000000000000e+000  0.0000000000000000e+000  0.0000000000000000e+000  0.0000000000000000e+000  0.0000000000000000e+000 -8.2592557798660127e-001  0.0000000000000000e+000  0.0000000000000000e+000  0.0000000000000000e+000  0.0000000000000000e+000  0.0000000000000000e+000  0.0000000000000000e+000  0.0000000000000000e+000  0.0000000000000000e+000  0.0000000000000000e+000 -6.1063004829100542e-002  0.0000000000000000e+000  2.2623586180861185e-001 -3.4209493031932320e-001  0.0000000000000000e+000  0.0000000000000000e+000  0.0000000000000000e+000  0.0000000000000000e+000  0.0000000000000000e+000 -7.0154540135452290e-002
  0.0000000000000000e+000  0.0000000000000000e+000  2.6710700882678334e-001  0.0000000000000000e+000  0.0000000000000000e+000  1.7051087074804352e-001  0.0000000000000000e+000  5.9504679596172581e-002 -1.1333083401092228e-001  4.2060971485092066e-002  0.0000000000000000e+000  0.0000000000000000e+000 -1.0750270294220670e-002  0.0000000000000000e+000  0.0000000000000000e+000  0.0000000000000000e+000  4.1584436903391464e-001  0.0000000000000000e+000  5.7179372943849527e-001  0.0000000000000000e+000  0.0000000000000000e+000  9.6442154573285449e-002  1.5952001334120719e-001  0.0000000000000000e+000  0.0000000000000000e+000  8.0140238762890698e-002  0.0000000000000000e+000  0.0000000000000000e+000  0.0000000000000000e+000  0.0000000000000000e+000  0.0000000000000000e+000  0.0000000000000000e+000  0.0000000000000000e+000  0.0000000000000000e+000  0.0000000000000000e+000  0.0000000000000000e+000  0.0000000000000000e+000  0.0000000000000000e+000  0.0000000000000000e+000  0.0000000000000000e+000  1.0394367678570457e-001  0.0000000000000000e+000 -1.7369804702668379e-001  0.0000000000000000e+000 -8.8190858441109965e-002  0.0000000000000000e+000  0.0000000000000000e+000  0.0000000000000000e+000 -3.0168846098100122e-001  0.0000000000000000e+000  0.0000000000000000e+000  0.0000000000000000e+000  0.0000000000000000e+000 -2.0168636308613824e-001  0.0000000000000000e+000  0.0000000000000000e+000  0.0000000000000000e+000  0.0000000000000000e+000  0.0000000000000000e+000  0.0000000000000000e+000  0.0000000000000000e+000  0.0000000000000000e+000  0.0000000000000000e+000 -2.0290348689488501e-002  0.0000000000000000e+000  0.0000000000000000e+000  0.0000000000000000e+000  0.0000000000000000e+000  0.0000000000000000e+000  0.0000000000000000e+000  0.0000000000000000e+000  0.0000000000000000e+000  0.0000000000000000e+000  0.0000000000000000e+000  0.0000000000000000e+000  0.0000000000000000e+000  1.8002763144338574e-001  0.0000000000000000e+000  0.0000000000000000e+000  0.0000000000000000e+000  0.0000000000000000e+000  0.0000000000000000e+000  0.0000000000000000e+000  0.0000000000000000e+000  0.0000000000000000e+000  0.0000000000000000e+000  0.0000000000000000e+000  0.0000000000000000e+000  0.0000000000000000e+000  0.0000000000000000e+000  0.0000000000000000e+000  0.0000000000000000e+000  0.0000000000000000e+000  0.0000000000000000e+000  0.0000000000000000e+000  0.0000000000000000e+000  0.0000000000000000e+000  1.1946110287677178e-001 -3.3574823211143889e-001  0.0000000000000000e+000
  0.0000000000000000e+000  0.0000000000000000e+000 -8.1573639347671686e-002  0.0000000000000000e+000  0.0000000000000000e+000  4.0872274064098831e-002  0.0000000000000000e+000 -4.3675746013300321e-001  4.9500692455371148e-001 -2.0028536949782938e-001  0.0000000000000000e+000  0.0000000000000000e+000 -3.7389639472324793e-002  0.0000000000000000e+000  0.0000000000000000e+000  0.0000000000000000e+000  9.0922177872864399e-002  0.0000000000000000e+000  1.5327553445575209e-002  0.0000000000000000e+000  0.0000000000000000e+000  3.8202901750963097e-001  2.5637507832922235e-002  0.0000000000000000e+000  0.0000000000000000e+000  1.1656228101869807e-001  0.0000000000000000e+000  0.0000000000000000e+000  0.0000000000000000e+000  0.0000000000000000e+000  0.0000000000000000e+000  0.0000000000000000e+000  0.0000000000000000e+000  0.0000000000000000e+000  0.0000000000000000e+000  0.0000000000000000e+000  0.0000000000000000e+000  0.0000000000000000e+000  0.0000000000000000e+000  0.0000000000000000e+000  1.9087156601915276e-001  0.0000000000000000e+000  2.6978731144858348e-001  0.0000000000000000e+000  2.2877190602880765e-002  0.0000000000000000e+000  0.0000000000000000e+000  0.0000000000000000e+000  2.5867977247296381e-001  0.0000000000000000e+000  0.0000000000000000e+000  0.0000000000000000e+000  0.0000000000000000e+000 -2.9146550042981134e-001  0.0000000000000000e+000  0.0000000000000000e+000  0.0000000000000000e+000  0.0000000000000000e+000  0.0000000000000000e+000  0.0000000000000000e+000  0.0000000000000000e+000  0.0000000000000000e+000  0.0000000000000000e+000  2.2122908183571055e-001  0.0000000000000000e+000  0.0000000000000000e+000  0.0000000000000000e+000  0.0000000000000000e+000  0.0000000000000000e+000  0.0000000000000000e+000  0.0000000000000000e+000  0.0000000000000000e+000  0.0000000000000000e+000  0.0000000000000000e+000  0.0000000000000000e+000  0.0000000000000000e+000  1.5989990101071519e-001  0.0000000000000000e+000  0.0000000000000000e+000  0.0000000000000000e+000  0.0000000000000000e+000  0.0000000000000000e+000  0.0000000000000000e+000  0.0000000000000000e+000  0.0000000000000000e+000  0.0000000000000000e+000  0.0000000000000000e+000  0.0000000000000000e+000  0.0000000000000000e+000  0.0000000000000000e+000  0.0000000000000000e+000  0.0000000000000000e+000  0.0000000000000000e+000  0.0000000000000000e+000  0.0000000000000000e+000  0.0000000000000000e+000  0.0000000000000000e+000 -5.8283586560292470e-003 -9.7621333672743768e-002  0.0000000000000000e+000
  0.0000000000000000e+000  0.0000000000000000e+000 -9.5579137645132706e-002  0.0000000000000000e+000  0.0000000000000000e+000 -2.8094366835846740e-001  0.0000000000000000e+000 -2.6400848607119520e-001 -4.4782684970621756e-001  1.3177065854873724e-001  0.0000000000000000e+000  0.0000000000000000e+000  1.3944166714803849e-001  0.0000000000000000e+000  0.0000000000000000e+000  0.0000000000000000e+000  7.3151854992260706e-002  0.0000000000000000e+000  7.1257708115563881e-003  0.0000000000000000e+000  0.0000000000000000e+000  1.4062522844442996e-001  1.0114608190708532e-001  0.0000000000000000e+000  0.0000000000000000e+000  2.5666859016082577e-001  0.0000000000000000e+000  0.0000000000000000e+000  0.0000000000000000e+000  0.0000000000000000e+000  0.0000000000000000e+000  0.0000000000000000e+000  0.0000000000000000e+000  0.0000000000000000e+000  0.0000000000000000e+000  0.0000000000000000e+000  0.0000000000000000e+000  0.0000000000000000e+000  0.0000000000000000e+000  0.0000000000000000e+000  2.4358528220702144e-001  0.0000000000000000e+000  2.5663679416184898e-001  0.0000000000000000e+000 -2.9451284803807892e-001  0.0000000000000000e+000  0.0000000000000000e+000  0.0000000000000000e+000  6.7361074176529048e-002  0.0000000000000000e+000  0.0000000000000000e+000  0.0000000000000000e+000  0.0000000000000000e+000 -1.4851568435978246e-001  0.0000000000000000e+000  0.0000000000000000e+000  0.0000000000000000e+000  0.0000000000000000e+000  0.0000000000000000e+000  0.0000000000000000e+000  0.0000000000000000e+000  0.0000000000000000e+000  0.0000000000000000e+000 -2.1175230141900944e-001  0.0000000000000000e+000  0.0000000000000000e+000  0.0000000000000000e+000  0.0000000000000000e+000  0.0000000000000000e+000  0.0000000000000000e+000  0.0000000000000000e+000  0.0000000000000000e+000  0.0000000000000000e+000  0.0000000000000000e+000  0.0000000000000000e+000  0.0000000000000000e+000 -4.5602754807067591e-001  0.0000000000000000e+000  0.0000000000000000e+000  0.0000000000000000e+000  0.0000000000000000e+000  0.0000000000000000e+000  0.0000000000000000e+000  0.0000000000000000e+000  0.0000000000000000e+000  0.0000000000000000e+000  0.0000000000000000e+000  0.0000000000000000e+000  0.0000000000000000e+000  0.0000000000000000e+000  0.0000000000000000e+000  0.0000000000000000e+000  0.0000000000000000e+000  0.0000000000000000e+000  0.0000000000000000e+000  0.0000000000000000e+000  0.0000000000000000e+000  1.1055080025601108e-001  6.4493955324864474e-003  0.0000000000000000e+000
  2.6677919141357831e-001  0.0000000000000000e+000  0.0000000000000000e+000 -2.5598367532327738e-002  0.0000000000000000e+000  0.0000000000000000e+000 -1.3882025984822161e-001  0.0000000000000000e+000  0.0000000000000000e+000  0.0000000000000000e+000  4.3015206714791626e-001  0.0000000000000000e+000  0.0000000000000000e+000  0.0000000000000000e+000 -3.7061166983141075e-002  0.0000000000000000e+000  0.0000000000000000e+000 -7.4195277999216949e-002  0.0000000000000000e+000  0.0000000000000000e+000  0.0000000000000000e+000  0.0000000000000000e+000  0.0000000000000000e+000  0.0000000000000000e+000  0.0000000000000000e+000  0.0000000000000000e+000  0.0000000000000000e+000  0.0000000000000000e+000  3.6439763947764336e-001  0.0000000000000000e+000  0.0000000000000000e+000  0.0000000000000000e+000  0.0000000000000000e+000 -1.2411562588197834e-001 -5.0949910485137706e-001  0.0000000000000000e+000  0.0000000000000000e+000  0.0000000000000000e+000  0.0000000000000000e+000  0.0000000000000000e+000  0.0000000000000000e+000  0.0000000000000000e+000  0.0000000000000000e+000  0.0000000000000000e+000  0.0000000000000000e+000  0.0000000000000000e+000  0.0000000000000000e+000  0.0000000000000000e+000  0.0000000000000000e+000  0.0000000000000000e+000  0.0000000000000000e+000  0.0000000000000000e+000 -1.4872543220060483e-001  0.0000000000000000e+000  0.0000000000000000e+000  0.0000000000000000e+000  0.0000000000000000e+000  0.0000000000000000e+000  0.0000000000000000e+000  0.0000000000000000e+000  0.0000000000000000e+000  5.3115495277394759e-002  0.0000000000000000e+000  0.0000000000000000e+000  0.0000000000000000e+000  0.0000000000000000e+000  4.7238055235300386e-001  0.0000000000000000e+000  3.8584097969456721e-002  0.0000000000000000e+000  4.5389407691151162e-001  0.0000000000000000e+000  0.0000000000000000e+000  4.6868843351112977e-001  0.0000000000000000e+000  0.0000000000000000e+000  0.0000000000000000e+000  0.0000000000000000e+000  0.0000000000000000e+000  0.0000000000000000e+000 -4.9472270517293269e-002  0.0000000000000000e+000  0.0000000000000000e+000  0.0000000000000000e+000  0.0000000000000000e+000  0.0000000000000000e+000  0.0000000000000000e+000  0.0000000000000000e+000  0.0000000000000000e+000  0.0000000000000000e+000  1.6048831723079783e-002  0.0000000000000000e+000  2.1691139620330474e-001  3.2489608576345430e-001  0.0000000000000000e+000  0.0000000000000000e+000  0.0000000000000000e+000  0.0000000000000000e+000  0.0000000000000000e+000  3.1920077559528021e-001
  0.0000000000000000e+000 -1.8674374001070532e-001  0.0000000000000000e+000  0.0000000000000000e+000  0.0000000000000000e+000  0.0000000000000000e+000  0.0000000000000000e+000  0.0000000000000000e+000  0.0000000000000000e+000  0.0000000000000000e+000  0.0000000000000000e+000 -3.1205331071895898e-001  0.0000000000000000e+000 -1.4513339969458781e-002  0.0000000000000000e+000  0.0000000000000000e+000  0.0000000000000000e+000  0.0000000000000000e+000  0.0000000000000000e+000  0.0000000000000000e+000 -3.1227766036880672e-001  0.0000000000000000e+000  0.0000000000000000e+000  2.1119376638460328e-002 -2.6103864814076994e-001  0.0000000000000000e+000  8.4684186946463277e-002  0.0000000000000000e+000  0.0000000000000000e+000  7.4291901760511300e-002  0.0000000000000000e+000  0.0000000000000000e+000  0.0000000000000000e+000  0.0000000000000000e+000  0.0000000000000000e+000 -1.0512351874185563e-001  0.0000000000000000e+000  0.0000000000000000e+000  0.0000000000000000e+000  0.0000000000000000e+000  0.0000000000000000e+000  0.0000000000000000e+000  0.0000000000000000e+000  0.0000000000000000e+000  0.0000000000000000e+000  2.4586557726230057e-001  0.0000000000000000e+000  0.0000000000000000e+000  0.0000000000000000e+000 -1.7165366360839257e-001 -4.9320597398522369e-002 -1.0674664327781737e-001  0.0000000000000000e+000  0.0000000000000000e+000  0.0000000000000000e+000  7.3685572727227075e-002 -3.2559511588355594e-001  0.0000000000000000e+000  0.0000000000000000e+000 -3.9589831723429787e-002 -1.6417810562780191e-001  0.0000000000000000e+000 -2.0535798948540613e-003  0.0000000000000000e+000  0.0000000000000000e+000 -5.6332802224360434e-002  0.0000000000000000e+000  3.5719437489017108e-001  0.0000000000000000e+000  0.0000000000000000e+000  0.0000000000000000e+000  0.0000000000000000e+000  0.0000000000000000e+000  0.0000000000000000e+000  0.0000000000000000e+000  6.9631115716988018e-002  0.0000000000000000e+000  0.0000000000000000e+000  0.0000000000000000e+000  2.7961714973040175e-001  0.0000000000000000e+000 -1.5417082090768705e-001  1.9157105836178639e-001  1.9285258201403050e-002  1.1846344968329968e-001 -1.1064275513832784e-001 -2.1296406705695076e-001  0.0000000000000000e+000  0.0000000000000000e+000  0.0000000000000000e+000  0.0000000000000000e+000 -2.7663624913122997e-001  0.0000000000000000e+000  0.0000000000000000e+000  0.0000000000000000e+000  0.0000000000000000e+000 -1.0578507782847613e-001  0.0000000000000000e+000  0.0000000000000000e+000  0.0000000000000000e+000
  0.0000000000000000e+000  0.0000000000000000e+000  1.5278874814031684e-001  0.0000000000000000e+000  0.0000000000000000e+000  1.7387739087818374e-001  0.0000000000000000e+000 -7.4006547111071477e-002 -2.0483107241946358e-001 -9.3679346256489299e-002  0.0000000000000000e+000  0.0000000000000000e+000  2.5705268556433053e-001  0.0000000000000000e+000  0.0000000000000000e+000  0.0000000000000000e+000 -2.8692761031250691e-001  0.0000000000000000e+000  1.2925105261874811e-001  0.0000000000000000e+000  0.0000000000000000e+000  2.1952394916964174e-001 -7.0201953530090580e-002  0.0000000000000000e+000  0.0000000000000000e+000 -4.2266481254150434e-001  0.0000000000000000e+000  0.0000000000000000e+000  0.0000000000000000e+000  0.0000000000000000e+000  0.0000000000000000e+000  0.0000000000000000e+000  0.0000000000000000e+000  0.0000000000000000e+000  0.0000000000000000e+000  0.0000000000000000e+000  0.0000000000000000e+000  0.0000000000000000e+000  0.0000000000000000e+000  0.0000000000000000e+000  2.5238502672349630e-002  0.0000000000000000e+000  2.5023648483662053e-001  0.0000000000000000e+000  5.5726977844925689e-002  0.0000000000000000e+000  0.0000000000000000e+000  0.0000000000000000e+000 -1.5886081316494829e-001  0.0000000000000000e+000  0.0000000000000000e+000  0.0000000000000000e+000  0.0000000000000000e+000 -2.6943613400773081e-001  0.0000000000000000e+000  0.0000000000000000e+000  0.0000000000000000e+000  0.0000000000000000e+000  0.0000000000000000e+000  0.0000000000000000e+000  0.0000000000000000e+000  0.0000000000000000e+000  0.0000000000000000e+000 -2.9703841135351655e-001  0.0000000000000000e+000  0.0000000000000000e+000  0.0000000000000000e+000  0.0000000000000000e+000  0.0000000000000000e+000  0.0000000000000000e+000  0.0000000000000000e+000  0.0000000000000000e+000  0.0000000000000000e+000  0.0000000000000000e+000  0.0000000000000000e+000  0.0000000000000000e+000  1.4039131374635105e-001  0.0000000000000000e+000  0.0000000000000000e+000  0.0000000000000000e+000  0.0000000000000000e+000  0.0000000000000000e+000  0.0000000000000000e+000  0.0000000000000000e+000  0.0000000000000000e+000  0.0000000000000000e+000  0.0000000000000000e+000  0.0000000000000000e+000  0.0000000000000000e+000  0.0000000000000000e+000  0.0000000000000000e+000  0.0000000000000000e+000  0.0000000000000000e+000  0.0000000000000000e+000  0.0000000000000000e+000  0.0000000000000000e+000  0.0000000000000000e+000 -4.4856011427784015e-001  1.4141648065901283e-001  0.0000000000000000e+000
  0.0000000000000000e+000  1.1036210484838550e-001  0.0000000000000000e+000  0.0000000000000000e+000  0.0000000000000000e+000  0.0000000000000000e+000  0.0000000000000000e+000  0.0000000000000000e+000  0.0000000000000000e+000  0.0000000000000000e+000  0.0000000000000000e+000  2.0232390352420504e-001  0.0000000000000000e+000  5.5183484570559216e-002  0.0000000000000000e+000  0.0000000000000000e+000  0.0000000000000000e+000  0.0000000000000000e+000  0.0000000000000000e+000  0.0000000000000000e+000  2.9109748902059227e-002  0.0000000000000000e+000  0.0000000000000000e+000  3.6404249586931631e-001 -3.0801123109757345e-001  0.0000000000000000e+000 -1.2685164475359903e-001  0.0000000000000000e+000  0.0000000000000000e+000 -4.5306541939048445e-001  0.0000000000000000e+000  0.0000000000000000e+000  0.0000000000000000e+000  0.0000000000000000e+000  0.0000000000000000e+000 -6.8056649137676936e-002  0.0000000000000000e+000  0.0000000000000000e+000  0.0000000000000000e+000  0.0000000000000000e+000  0.0000000000000000e+000  0.0000000000000000e+000  0.0000000000000000e+000  0.0000000000000000e+000  0.0000000000000000e+000 -6.6379140178657009e-002  0.0000000000000000e+000  0.0000000000000000e+000  0.0000000000000000e+000 -4.0650465920300638e-002 -2.8748161358118152e-001  1.5173178493836939e-001  0.0000000000000000e+000  0.0000000000000000e+000  0.0000000000000000e+000  1.3880118308117717e-001 -4.8434251555314861e-002  0.0000000000000000e+000  0.0000000000000000e+000  2.0480021588727268e-001  1.1438519878578593e-003  0.0000000000000000e+000 -5.1303120450455000e-002  0.0000000000000000e+000  0.0000000000000000e+000  2.6309181038616425e-001  0.0000000000000000e+000  1.8081756788627215e-001  0.0000000000000000e+000  0.0000000000000000e+000  0.0000000000000000e+000  0.0000000000000000e+000  0.0000000000000000e+000  0.0000000000000000e+000  0.0000000000000000e+000 -1.7684901412951573e-001  0.0000000000000000e+000  0.0000000000000000e+000  0.0000000000000000e+000 -3.2481989213605456e-002  0.0000000000000000e+000 -1.3705859694411171e-001  1.3544202425580287e-001 -1.0183888199271884e-001  1.5642394046905379e-002  2.4733934612417854e-001  2.0509624079968974e-001  0.0000000000000000e+000  0.0000000000000000e+000  0.0000000000000000e+000  0.0000000000000000e+000 -1.4446178679492899e-001  0.0000000000000000e+000  0.0000000000000000e+000  0.0000000000000000e+000  0.0000000000000000e+000  7.4764275530637886e-002  0.0000000000000000e+000  0.0000000000000000e+000  0.0000000000000000e+000
 -4.2657999327409102e-001  0.0000000000000000e+000  0.0000000000000000e+000 -5.1714777637377618e-001  0.0000000000000000e+000  0.0000000000000000e+000  2.9048541408301298e-001  0.0000000000000000e+000  0.0000000000000000e+000  0.0000000000000000e+000  4.1948818564954005e-001  0.0000000000000000e+000  0.0000000000000000e+000  0.0000000000000000e+000  2.8127669065431182e-001  0.0000000000000000e+000  0.0000000000000000e+000 -3.9790176173407785e-002  0.0000000000000000e+000  0.0000000000000000e+000  0.0000000000000000e+000  0.0000000000000000e+000  0.0000000000000000e+000  0.0000000000000000e+000  0.0000000000000000e+000  0.0000000000000000e+000  0.0000000000000000e+000  0.0000000000000000e+000 -1.4109855625443293e-001  0.0000000000000000e+000  0.0000000000000000e+000  0.0000000000000000e+000  0.0000000000000000e+000  2.6295951854092470e-001 -2.9435913915597628e-001  0.0000000000000000e+000  0.0000000000000000e+000  0.0000000000000000e+000  0.0000000000000000e+000  0.0000000000000000e+000  0.0000000000000000e+000  0.0000000000000000e+000  0.0000000000000000e+000  0.0000000000000000e+000  0.0000000000000000e+000  0.0000000000000000e+000  0.0000000000000000e+000  0.0000000000000000e+000  0.0000000000000000e+000  0.0000000000000000e+000  0.0000000000000000e+000  0.0000000000000000e+000 -5.0658357620054530e-002  0.0000000000000000e+000  0.0000000000000000e+000  0.0000000000000000e+000  0.0000000000000000e+000  0.0000000000000000e+000  0.0000000000000000e+000  0.0000000000000000e+000  0.0000000000000000e+000 -3.8530965577717602e-001  0.0000000000000000e+000  0.0000000000000000e+000  0.0000000000000000e+000  0.0000000000000000e+000  4.3573590583004063e-001  0.0000000000000000e+000 -9.5272378413296055e-002  0.0000000000000000e+000 -3.8496778491738359e-001  0.0000000000000000e+000  0.0000000000000000e+000 -5.9220681359087202e-001  0.0000000000000000e+000  0.0000000000000000e+000  0.0000000000000000e+000  0.0000000000000000e+000  0.0000000000000000e+000  0.0000000000000000e+000  2.0012249051143621e-001  0.0000000000000000e+000  0.0000000000000000e+000  0.0000000000000000e+000  0.0000000000000000e+000  0.0000000000000000e+000  0.0000000000000000e+000  0.0000000000000000e+000  0.0000000000000000e+000  0.0000000000000000e+000 -2.7644687714934679e-001  0.0000000000000000e+000  1.5260122330037823e-001  1.5803657068004942e-001  0.0000000000000000e+000  0.0000000000000000e+000  0.0000000000000000e+000  0.0000000000000000e+000  0.0000000000000000e+000 -1.2584848818066724e-001
  0.0000000000000000e+000  0.0000000000000000e+000  0.0000000000000000e+000  0.0000000000000000e+000  0.0000000000000000e+000  0.0000000000000000e+000  0.0000000000000000e+000  0.0000000000000000e+000  0.0000000000000000e+000  0.0000000000000000e+000  0.0000000000000000e+000  0.0000000000000000e+000  0.0000000000000000e+000  0.0000000000000000e+000  0.0000000000000000e+000 -3.0159453360469567e-002  0.0000000000000000e+000  0.0000000000000000e+000  0.0000000000000000e+000  4.1991205620792692e-002  0.0000000000000000e+000  0.0000000000000000e+000  0.0000000000000000e+000  0.0000000000000000e+000  0.0000000000000000e+000  0.0000000000000000e+000  0.0000000000000000e+000  3.1814747119820180e-001  0.0000000000000000e+000  0.0000000000000000e+000 -6.0335069721747070e-001  0.0000000000000000e+000  0.0000000000000000e+000  0.0000000000000000e+000  0.0000000000000000e+000  0.0000000000000000e+000  1.2256116222010502e-001  1.1734078852591030e-001 -1.8811499690540739e-001  0.0000000000000000e+000  0.0000000000000000e+000  0.0000000000000000e+000  0.0000000000000000e+000  1.9680038970374081e-001  0.0000000000000000e+000  0.0000000000000000e+000  0.0000000000000000e+000  2.2676586461774473e-001  0.0000000000000000e+000  0.0000000000000000e+000  0.0000000000000000e+000  0.0000000000000000e+000  0.0000000000000000e+000  0.0000000000000000e+000  1.6004962602170808e-001  0.0000000000000000e+000  0.0000000000000000e+000  0.0000000000000000e+000  6.7598313920120320e-002  0.0000000000000000e+000  0.0000000000000000e+000  0.0000000000000000e+000  0.0000000000000000e+000  0.0000000000000000e+000  3.1887338900949824e-001  0.0000000000000000e+000  0.0000000000000000e+000  0.0000000000000000e+000  0.0000000000000000e+000 -5.4828053537562205e-001  0.0000000000000000e+000  0.0000000000000000e+000  0.0000000000000000e+000  0.0000000000000000e+000  4.6885584017935855e-002  0.0000000000000000e+000  0.0000000000000000e+000 -2.4255333888383143e-001  7.4246431999282647e-001  0.0000000000000000e+000  0.0000000000000000e+000  0.0000000000000000e+000  0.0000000000000000e+000  0.0000000000000000e+000  0.0000000000000000e+000  0.0000000000000000e+000  0.0000000000000000e+000 -1.6059599799633681e-001  5.1713139804638852e-001 -3.4442257641353469e-001  0.0000000000000000e+000  0.0000000000000000e+000  0.0000000000000000e+000  0.0000000000000000e+000  2.3947055135961554e-001  0.0000000000000000e+000  0.0000000000000000e+000  0.0000000000000000e+000  0.0000000000000000e+000  0.0000000000000000e+000
  0.0000000000000000e+000  0.0000000000000000e+000 -2.2228245795381635e-001  0.0000000000000000e+000  0.0000000000000000e+000  6.2964078115594598e-003  0.0000000000000000e+000  5.3746410896772429e-002 -2.2760990092493075e-001 -2.4618752493673327e-001  0.0000000000000000e+000  0.0000000000000000e+000 -4.0977772349995989e-001  0.0000000000000000e+000  0.0000000000000000e+000  0.0000000000000000e+000  8.1454473227053556e-003  0.0000000000000000e+000 -3.1381244662263125e-001  0.0000000000000000e+000  0.0000000000000000e+000 -4.7931719259411407e-002  1.1902438139811920e-002  0.0000000000000000e+000  0.0000000000000000e+000 -2.6908918810936211e-001  0.0000000000000000e+000  0.0000000000000000e+000  0.0000000000000000e+000  0.0000000000000000e+000  0.0000000000000000e+000  0.0000000000000000e+000  0.0000000000000000e+000  0.0000000000000000e+000  0.0000000000000000e+000  0.0000000000000000e+000  0.0000000000000000e+000  0.0000000000000000e+000  0.0000000000000000e+000  0.0000000000000000e+000  4.6408315617524887e-001  0.0000000000000000e+000 -1.6630104830886791e-001  0.0000000000000000e+000  2.7227072214633430e-001  0.0000000000000000e+000  0.0000000000000000e+000  0.0000000000000000e+000 -1.6533622860318462e-001  0.0000000000000000e+000  0.0000000000000000e+000  0.0000000000000000e+000  0.0000000000000000e+000 -3.1582427225269727e-001  0.0000000000000000e+000  0.0000000000000000e+000  0.0000000000000000e+000  0.0000000000000000e+000  0.0000000000000000e+000  0.0000000000000000e+000  0.0000000000000000e+000  0.0000000000000000e+000  0.0000000000000000e+000 -1.6000188983563132e-002  0.0000000000000000e+000  0.0000000000000000e+000  0.0000000000000000e+000  0.0000000000000000e+000  0.0000000000000000e+000  0.0000000000000000e+000  0.0000000000000000e+000  0.0000000000000000e+000  0.0000000000000000e+000  0.0000000000000000e+000  0.0000000000000000e+000  0.0000000000000000e+000 -3.5103790984387928e-002  0.0000000000000000e+000  0.0000000000000000e+000  0.0000000000000000e+000  0.0000000000000000e+000  0.0000000000000000e+000  0.0000000000000000e+000  0.0000000000000000e+000  0.0000000000000000e+000  0.0000000000000000e+000  0.0000000000000000e+000  0.0000000000000000e+000  0.0000000000000000e+000  0.0000000000000000e+000  0.0000000000000000e+000  0.0000000000000000e+000  0.0000000000000000e+000  0.0000000000000000e+000  0.0000000000000000e+000  0.0000000000000000e+000  0.0000000000000000e+000  1.3030276314406930e-001 -1.7671570137814291e-001  0.0000000000000000e+000
  4.2626689685430541e-001  0.0000000000000000e+000  0.0000000000000000e+000  2.0698163027848870e-001  0.0000000000000000e+000  0.0000000000000000e+000  7.9244849388292987e-002  0.0000000000000000e+000  0.0000000000000000e+000  0.0000000000000000e+000 -1.7960512779652565e-001  0.0000000000000000e+000  0.0000000000000000e+000  0.0000000000000000e+000  9.2004021368099376e-002  0.0000000000000000e+000  0.0000000000000000e+000  6.7406479651278564e-002  0.0000000000000000e+000  0.0000000000000000e+000  0.0000000000000000e+000  0.0000000000000000e+000  0.0000000000000000e+000  0.0000000000000000e+000  0.0000000000000000e+000  0.0000000000000000e+000  0.0000000000000000e+000  0.0000000000000000e+000 -1.6223072292719168e-001  0.0000000000000000e+000  0.0000000000000000e+000  0.0000000000000000e+000  0.0000000000000000e+000  3.0749718060549625e-001  1.7399886895537250e-001  0.0000000000000000e+000  0.0000000000000000e+000  0.0000000000000000e+000  0.0000000000000000e+000  0.0000000000000000e+000  0.0000000000000000e+000  0.0000000000000000e+000  0.0000000000000000e+000  0.0000000000000000e+000  0.0000000000000000e+000  0.0000000000000000e+000  0.0000000000000000e+000  0.0000000000000000e+000  0.0000000000000000e+000  0.0000000000000000e+000  0.0000000000000000e+000  0.0000000000000000e+000  7.1633142360595981e-002  0.0000000000000000e+000  0.0000000000000000e+000  0.0000000000000000e+000  0.0000000000000000e+000  0.0000000000000000e+000  0.0000000000000000e+000  0.0000000000000000e+000  0.0000000000000000e+000 -1.0482657655928526e-002  0.0000000000000000e+000  0.0000000000000000e+000  0.0000000000000000e+000  0.0000000000000000e+000  2.5949084812587436e-001  0.0000000000000000e+000  9.8870968140854043e-001  0.0000000000000000e+000 -2.0050119024372803e-001  0.0000000000000000e+000  0.0000000000000000e+000 -3.0845734727771783e-002  0.0000000000000000e+000  0.0000000000000000e+000  0.0000000000000000e+000  0.0000000000000000e+000  0.0000000000000000e+000  0.0000000000000000e+000  4.2734110337504394e-001  0.0000000000000000e+000  0.0000000000000000e+000  0.0000000000000000e+000  0.0000000000000000e+000  0.0000000000000000e+000  0.0000000000000000e+000  0.0000000000000000e+000  0.0000000000000000e+000  0.0000000000000000e+000  2.7256782393586060e-001  0.0000000000000000e+000  2.3221025559907632e-001  1.6844894525172013e-001  0.0000000000000000e+000  0.0000000000000000e+000  0.0000000000000000e+000  0.0000000000000000e+000  0.0000000000000000e+000  1.5918103999371608e-001
  0.0000000000000000e+000  0.0000000000000000e+000  3.1538823495502959e-002  0.0000000000000000e+000  0.0000000000000000e+000  2.5115858193004648e-001  0.0000000000000000e+000  7.6102145883503600e-002  2.0572741252222726e-001  5.7329533411929090e-002  0.0000000000000000e+000  0.0000000000000000e+000 -2.9247524573943107e-001  0.0000000000000000e+000  0.0000000000000000e+000  0.0000000000000000e+000 -1.0225111692942104e-001  0.0000000000000000e+000 -8.1164101965821453e-002  0.0000000000000000e+000  0.0000000000000000e+000  2.2588775759200308e-001  8.0467788974234608e-002  0.0000000000000000e+000  0.0000000000000000e+000  3.2437217565146109e-001  0.0000000000000000e+000  0.0000000000000000e+000  0.0000000000000000e+000  0.0000000000000000e+000  0.0000000000000000e+000  0.0000000000000000e+000  0.0000000000000000e+000  0.0000000000000000e+000  0.0000000000000000e+000  0.0000000000000000e+000  0.0000000000000000e+000  0.0000000000000000e+000  0.0000000000000000e+000  0.0000000000000000e+000  6.9263277200346279e-002  0.0000000000000000e+000  2.6881536519745275e-001  0.0000000000000000e+000  2.2037593333744010e-001  0.0000000000000000e+000  0.0000000000000000e+000  0.0000000000000000e+000 -2.7597533260929080e-001  0.0000000000000000e+000  0.0000000000000000e+000  0.0000000000000000e+000  0.0000000000000000e+000  3.6458638469723464e-001  0.0000000000000000e+000  0.0000000000000000e+000  0.0000000000000000e+000  0.0000000000000000e+000  0.0000000000000000e+000  0.0000000000000000e+000  0.0000000000000000e+000  0.0000000000000000e+000  0.0000000000000000e+000 -4.5362484380103230e-001  0.0000000000000000e+000  0.0000000000000000e+000  0.0000000000000000e+000  0.0000000000000000e+000  0.0000000000000000e+000  0.0000000000000000e+000  0.0000000000000000e+000  0.0000000000000000e+000  0.0000000000000000e+000  0.0000000000000000e+000  0.0000000000000000e+000  0.0000000000000000e+000 -1.5773149189268545e-001  0.0000000000000000e+000  0.0000000000000000e+000  0.0000000000000000e+000  0.0000000000000000e+000  0.0000000000000000e+000  0.0000000000000000e+000  0.0000000000000000e+000  0.0000000000000000e+000  0.0000000000000000e+000  0.0000000000000000e+000  0.0000000000000000e+000  0.0000000000000000e+000  0.0000000000000000e+000  0.0000000000000000e+000  0.0000000000000000e+000  0.0000000000000000e+000  0.0000000000000000e+000  0.0000000000000000e+000  0.0000000000000000e+000  0.0000000000000000e+000 -9.8839373834346281e-002 -2.0996702214761101e-001  0.0000000000000000e+000
  0.0000000000000000e+000  0.0000000000000000e+000  0.0000000000000000e+000  0.0000000000000000e+000  0.0000000000000000e+000  0.0000000000000000e+000  0.0000000000000000e+000  0.0000000000000000e+000  0.0000000000000000e+000  0.0000000000000000e+000  0.0000000000000000e+000  0.0000000000000000e+000  0.0000000000000000e+000  0.0000000000000000e+000  0.0000000000000000e+000  4.5681632301253006e-001  0.0000000000000000e+000  0.0000000000000000e+000  0.0000000000000000e+000 -1.2836582315718242e-002  0.0000000000000000e+000  0.0000000000000000e+000  0.0000000000000000e+000  0.0000000000000000e+000  0.0000000000000000e+000  0.0000000000000000e+000  0.0000000000000000e+000 -1.8806942347276226e-001  0.0000000000000000e+000  0.0000000000000000e+000 -6.5196606684603975e-001  0.0000000000000000e+000  0.0000000000000000e+000  0.0000000000000000e+000  0.0000000000000000e+000  0.0000000000000000e+000  5.6649909749885319e-001  1.8308875992996232e-001 -2.6452036739863982e-001  0.0000000000000000e+000  0.0000000000000000e+000  0.0000000000000000e+000  0.0000000000000000e+000 -1.6211603033332270e-001  0.0000000000000000e+000  0.0000000000000000e+000  0.0000000000000000e+000 -2.5463756545473815e-001  0.0000000000000000e+000  0.0000000000000000e+000  0.0000000000000000e+000  0.0000000000000000e+000  0.0000000000000000e+000  0.0000000000000000e+000  2.3213118644109315e-001  0.0000000000000000e+000  0.0000000000000000e+000  0.0000000000000000e+000 -4.3800608131583811e-002  0.0000000000000000e+000  0.0000000000000000e+000  0.0000000000000000e+000  0.0000000000000000e+000  0.0000000000000000e+000 -2.4253264411936415e-001  0.0000000000000000e+000  0.0000000000000000e+000  0.0000000000000000e+000  0.0000000000000000e+000  4.8860659675175372e-001  0.0000000000000000e+000  0.0000000000000000e+000  0.0000000000000000e+000  0.0000000000000000e+000 -2.8684854699508000e-001  0.0000000000000000e+000  0.0000000000000000e+000  4.8451036306327799e-001  1.5587287609030848e-001  0.0000000000000000e+000  0.0000000000000000e+000  0.0000000000000000e+000  0.0000000000000000e+000  0.0000000000000000e+000  0.0000000000000000e+000  0.0000000000000000e+000  0.0000000000000000e+000  7.2076220918876999e-001 -2.6833636046079440e-002 -6.8454757892342011e-002  0.0000000000000000e+000  0.0000000000000000e+000  0.0000000000000000e+000  0.0000000000000000e+000  1.7829862491565607e-001  0.0000000000000000e+000  0.0000000000000000e+000  0.0000000000000000e+000  0.0000000000000000e+000  0.0000000000000000e+000
  0.0000000000000000e+000 -4.0184495530560228e-002  0.0000000000000000e+000  0.0000000000000000e+000  0.0000000000000000e+000  0.0000000000000000e+000  0.0000000000000000e+000  0.0000000000000000e+000  0.0000000000000000e+000  0.0000000000000000e+000  0.0000000000000000e+000 -1.7692669866569515e-002  0.0000000000000000e+000  2.2239852412450004e-001  0.0000000000000000e+000  0.0000000000000000e+000  0.0000000000000000e+000  0.0000000000000000e+000  0.0000000000000000e+000  0.0000000000000000e+000  5.7438296119345721e-002  0.0000000000000000e+000  0.0000000000000000e+000  2.1242577837982188e-001  8.1485484340851455e-002  0.0000000000000000e+000 -2.2244118676693042e-001  0.0000000000000000e+000  0.0000000000000000e+000  1.2875220826966512e-002  0.0000000000000000e+000  0.0000000000000000e+000  0.0000000000000000e+000  0.0000000000000000e+000  0.0000000000000000e+000 -4.0997176236188329e-002  0.0000000000000000e+000  0.0000000000000000e+000  0.0000000000000000e+000  0.0000000000000000e+000  0.0000000000000000e+000  0.0000000000000000e+000  0.0000000000000000e+000  0.0000000000000000e+000  0.0000000000000000e+000 -1.2402979535507969e-001  0.0000000000000000e+000  0.0000000000000000e+000  0.0000000000000000e+000 -7.6480398239179542e-002 -2.5886849723989296e-002 -1.4901567945916197e-001  0.0000000000000000e+000  0.0000000000000000e+000  0.0000000000000000e+000 -4.2284763673406628e-001  1.3919048687299901e-003  0.0000000000000000e+000  0.0000000000000000e+000 -1.3260619209165661e-001 -1.4321882167987135e-001  0.0000000000000000e+000  2.5322137544136392e-001  0.0000000000000000e+000  0.0000000000000000e+000  1.3864230299007557e-001  0.0000000000000000e+000  1.0119978758897999e-001  0.0000000000000000e+000  0.0000000000000000e+000  0.0000000000000000e+000  0.0000000000000000e+000  0.0000000000000000e+000  0.0000000000000000e+000  0.0000000000000000e+000  7.7681680458091665e-002  0.0000000000000000e+000  0.0000000000000000e+000  0.0000000000000000e+000 -3.8469229873621669e-003  0.0000000000000000e+000  2.5835541161166725e-001  4.5655955903218998e-001  1.3706348569720314e-001 -1.5366871942669370e-002  2.2935856226106272e-001 -1.9628970554195485e-001  0.0000000000000000e+000  0.0000000000000000e+000  0.0000000000000000e+000  0.0000000000000000e+000  2.6334446545120260e-001  0.0000000000000000e+000  0.0000000000000000e+000  0.0000000000000000e+000  0.0000000000000000e+000 -1.6394746711031280e-001  0.0000000000000000e+000  0.0000000000000000e+000  0.0000000000000000e+000
  0.0000000000000000e+000  0.0000000000000000e+000  1.7061792348400470e-001  0.0000000000000000e+000  0.0000000000000000e+000 -3.2270513862785066e-001  0.0000000000000000e+000 -1.6229730733607983e-001  1.3364951161727513e-002 -2.8213376913682031e-001  0.0000000000000000e+000  0.0000000000000000e+000  2.9340239381502886e-001  0.0000000000000000e+000  0.0000000000000000e+000  0.0000000000000000e+000  6.4066180472812762e-002  0.0000000000000000e+000  2.3444222090548153e-001  0.0000000000000000e+000  0.0000000000000000e+000  8.6548588859488088e-002 -2.7124358173581040e-002  0.0000000000000000e+000  0.0000000000000000e+000 -3.9657335245637526e-002  0.0000000000000000e+000  0.0000000000000000e+000  0.0000000000000000e+000  0.0000000000000000e+000  0.0000000000000000e+000  0.0000000000000000e+000  0.0000000000000000e+000  0.0000000000000000e+000  0.0000000000000000e+000  0.0000000000000000e+000  0.0000000000000000e+000  0.0000000000000000e+000  0.0000000000000000e+000  0.0000000000000000e+000  1.9850436113260633e-001  0.0000000000000000e+000 -2.8918622834757618e-001  0.0000000000000000e+000  5.5611351995725933e-001  0.0000000000000000e+000  0.0000000000000000e+000  0.0000000000000000e+000  1.7064473537520894e-001  0.0000000000000000e+000  0.0000000000000000e+000  0.0000000000000000e+000  0.0000000000000000e+000  3.1394578649521415e-001  0.0000000000000000e+000  0.0000000000000000e+000  0.0000000000000000e+000  0.0000000000000000e+000  0.0000000000000000e+000  0.0000000000000000e+000  0.0000000000000000e+000  0.0000000000000000e+000  0.0000000000000000e+000 -1.3606291267650902e-001  0.0000000000000000e+000  0.0000000000000000e+000  0.0000000000000000e+000  0.0000000000000000e+000  0.0000000000000000e+000  0.0000000000000000e+000  0.0000000000000000e+000  0.0000000000000000e+000  0.0000000000000000e+000  0.0000000000000000e+000  0.0000000000000000e+000  0.0000000000000000e+000 -1.6340564087986306e-001  0.0000000000000000e+000  0.0000000000000000e+000  0.0000000000000000e+000  0.0000000000000000e+000  0.0000000000000000e+000  0.0000000000000000e+000  0.0000000000000000e+000  0.0000000000000000e+000  0.0000000000000000e+000  0.0000000000000000e+000  0.0000000000000000e+000  0.0000000000000000e+000  0.0000000000000000e+000  0.0000000000000000e+000  0.0000000000000000e+000  0.0000000000000000e+000  0.0000000000000000e+000  0.0000000000000000e+000  0.0000000000000000e+000  0.0000000000000000e+000  6.8148342191663921e-003  2.1054224497842548e-002  0.0000000000000000e+000
  0.0000000000000000e+000  0.0000000000000000e+000 -2.6024188441272557e-002  0.0000000000000000e+000  0.0000000000000000e+000  4.5834844565864813e-002  0.0000000000000000e+000  1.0147170910918249e-001 -1.0572380631608354e-001  4.2322610669665728e-001  0.0000000000000000e+000  0.0000000000000000e+000 -2.2899372310815602e-001  0.0000000000000000e+000  0.0000000000000000e+000  0.0000000000000000e+000 -1.0154441314630389e-001  0.0000000000000000e+000  1.5520553181280949e-001  0.0000000000000000e+000  0.0000000000000000e+000 -1.1636566077787772e-001  1.5131189091415259e-001  0.0000000000000000e+000  0.0000000000000000e+000  1.1091785415860386e-001  0.0000000000000000e+000  0.0000000000000000e+000  0.0000000000000000e+000  0.0000000000000000e+000  0.0000000000000000e+000  0.0000000000000000e+000  0.0000000000000000e+000  0.0000000000000000e+000  0.0000000000000000e+000  0.0000000000000000e+000  0.0000000000000000e+000  0.0000000000000000e+000  0.0000000000000000e+000  0.0000000000000000e+000  8.7475456488714520e-002  0.0000000000000000e+000 -1.1699311783805570e-001  0.0000000000000000e+000  1.9663810902927986e-001  0.0000000000000000e+000  0.0000000000000000e+000  0.0000000000000000e+000  6.4628526795611796e-001  0.0000000000000000e+000  0.0000000000000000e+000  0.0000000000000000e+000  0.0000000000000000e+000 -1.7812161223928211e-001  0.0000000000000000e+000  0.0000000000000000e+000  0.0000000000000000e+000  0.0000000000000000e+000  0.0000000000000000e+000  0.0000000000000000e+000  0.0000000000000000e+000  0.0000000000000000e+000  0.0000000000000000e+000 -1.9442726519495712e-001  0.0000000000000000e+000  0.0000000000000000e+000  0.0000000000000000e+000  0.0000000000000000e+000  0.0000000000000000e+000  0.0000000000000000e+000  0.0000000000000000e+000  0.0000000000000000e+000  0.0000000000000000e+000  0.0000000000000000e+000  0.0000000000000000e+000  0.0000000000000000e+000  1.4984248687334567e-001  0.0000000000000000e+000  0.0000000000000000e+000  0.0000000000000000e+000  0.0000000000000000e+000  0.0000000000000000e+000  0.0000000000000000e+000  0.0000000000000000e+000  0.0000000000000000e+000  0.0000000000000000e+000  0.0000000000000000e+000  0.0000000000000000e+000  0.0000000000000000e+000  0.0000000000000000e+000  0.0000000000000000e+000  0.0000000000000000e+000  0.0000000000000000e+000  0.0000000000000000e+000  0.0000000000000000e+000  0.0000000000000000e+000  0.0000000000000000e+000 -2.7581082098533272e-001 -1.2371813022183799e-001  0.0000000000000000e+000
  0.0000000000000000e+000 -1.1531998052190164e-001  0.0000000000000000e+000  0.0000000000000000e+000  0.0000000000000000e+000  0.0000000000000000e+000  0.0000000000000000e+000  0.0000000000000000e+000  0.0000000000000000e+000  0.0000000000000000e+000  0.0000000000000000e+000  1.8072842305071982e-001  0.0000000000000000e+000  4.5075423967514835e-002  0.0000000000000000e+000  0.0000000000000000e+000  0.0000000000000000e+000  0.0000000000000000e+000  0.0000000000000000e+000  0.0000000000000000e+000  2.2578458533549117e-001  0.0000000000000000e+000  0.0000000000000000e+000 -3.3682243752403368e-001 -7.7743755955967719e-002  0.0000000000000000e+000 -2.6005311210003823e-001  0.0000000000000000e+000  0.0000000000000000e+000  7.4895273576418273e-002  0.0000000000000000e+000  0.0000000000000000e+000  0.0000000000000000e+000  0.0000000000000000e+000  0.0000000000000000e+000  1.2273719636650723e-001  0.0000000000000000e+000  0.0000000000000000e+000  0.0000000000000000e+000  0.0000000000000000e+000  0.0000000000000000e+000  0.0000000000000000e+000  0.0000000000000000e+000  0.0000000000000000e+000  0.0000000000000000e+000  8.2464519451926524e-002  0.0000000000000000e+000  0.0000000000000000e+000  0.0000000000000000e+000 -4.4891985469285474e-002 -1.0725705683943258e-001  6.6992467699826266e-002  0.0000000000000000e+000  0.0000000000000000e+000  0.0000000000000000e+000  1.5419627180477397e-001 -8.6987361866927293e-002  0.0000000000000000e+000  0.0000000000000000e+000 -3.3337945484030052e-001 -8.1852106997567176e-002  0.0000000000000000e+000  1.9286148857718499e-001  0.0000000000000000e+000  0.0000000000000000e+000 -1.2084046199985252e-001  0.0000000000000000e+000  2.8541055200393617e-001  0.0000000000000000e+000  0.0000000000000000e+000  0.0000000000000000e+000  0.0000000000000000e+000  0.0000000000000000e+000  0.0000000000000000e+000  0.0000000000000000e+000 -1.1802147916419249e-001  0.0000000000000000e+000  0.0000000000000000e+000  0.0000000000000000e+000 -3.6687854441701567e-001  0.0000000000000000e+000  2.0797405388785484e-001  7.2610960642107605e-002  1.7228547484408699e-001  4.0434014200373819e-003 -1.9465603211780369e-002  7.8517129803701138e-002  0.0000000000000000e+000  0.0000000000000000e+000  0.0000000000000000e+000  0.0000000000000000e+000 -3.1128511072350046e-001  0.0000000000000000e+000  0.0000000000000000e+000  0.0000000000000000e+000  0.0000000000000000e+000  2.3619494403102848e-001  0.0000000000000000e+000  0.0000000000000000e+000  0.0000000000000000e+000
  0.0000000000000000e+000 -2.8703900339762750e-001  0.0000000000000000e+000  0.0000000000000000e+000  0.0000000000000000e+000  0.0000000000000000e+000  0.0000000000000000e+000  0.0000000000000000e+000  0.0000000000000000e+000  0.0000000000000000e+000  0.0000000000000000e+000 -3.6831207939946325e-001  0.0000000000000000e+000  1.4223043270778057e-001  0.0000000000000000e+000  0.0000000000000000e+000  0.0000000000000000e+000  0.0000000000000000e+000  0.0000000000000000e+000  0.0000000000000000e+000  1.1931031822475142e-001  0.0000000000000000e+000  0.0000000000000000e+000 -1.0767527483499760e-001 -1.8849949615621089e-001  0.0000000000000000e+000  1.7260034659473709e-002  0.0000000000000000e+000  0.0000000000000000e+000  9.0346673541581782e-002  0.0000000000000000e+000  0.0000000000000000e+000  0.0000000000000000e+000  0.0000000000000000e+000  0.0000000000000000e+000 -2.6193622180896468e-002  0.0000000000000000e+000  0.0000000000000000e+000  0.0000000000000000e+000  0.0000000000000000e+000  0.0000000000000000e+000  0.0000000000000000e+000  0.0000000000000000e+000  0.0000000000000000e+000  0.0000000000000000e+000 -2.9036734309020273e-001  0.0000000000000000e+000  0.0000000000000000e+000  0.0000000000000000e+000  2.8626404304044921e-003  2.0697103504187761e-001  1.5884580359356720e-001  0.0000000000000000e+000  0.0000000000000000e+000  0.0000000000000000e+000 -4.8757521942325292e-002 -6.5795521270935959e-003  0.0000000000000000e+000  0.0000000000000000e+000 -5.2241132589995312e-002 -3.6969934478322863e-002  0.0000000000000000e+000 -4.7107798143240828e-002  0.0000000000000000e+000  0.0000000000000000e+000  3.7020693532751542e-001  0.0000000000000000e+000 -1.4906267303928677e-001  0.0000000000000000e+000  0.0000000000000000e+000  0.0000000000000000e+000  0.0000000000000000e+000  0.0000000000000000e+000  0.0000000000000000e+000  0.0000000000000000e+000 -2.4339782247280764e-001  0.0000000000000000e+000  0.0000000000000000e+000  0.0000000000000000e+000 -1.9926772638305568e-001  0.0000000000000000e+000 -4.9902836516202032e-002 -1.5497517848224315e-001 -2.4453631334451584e-001  2.1303862823608935e-001  2.0118605024437600e-001 -2.8067636882608660e-001  0.0000000000000000e+000  0.0000000000000000e+000  0.0000000000000000e+000  0.0000000000000000e+000 -9.8160098638761240e-002  0.0000000000000000e+000  0.0000000000000000e+000  0.0000000000000000e+000  0.0000000000000000e+000  1.0624161443231002e-001  0.0000000000000000e+000  0.0000000000000000e+000  0.0000000000000000e+000
  0.0000000000000000e+000  0.0000000000000000e+000 -2.7775948974656406e-001  0.0000000000000000e+000  0.0000000000000000e+000  2.6734829742550925e-001  0.0000000000000000e+000 -2.7174703895890245e-001 -1.3841905127876811e-001  1.6716525897820789e-001  0.0000000000000000e+000  0.0000000000000000e+000  8.3490083531107026e-002  0.0000000000000000e+000  0.0000000000000000e+000  0.0000000000000000e+000 -1.6419580158239022e-001  0.0000000000000000e+000  2.6948969509656762e-001  0.0000000000000000e+000  0.0000000000000000e+000 -2.2796979995077127e-001 -3.6015929222696946e-001  0.0000000000000000e+000  0.0000000000000000e+000 -1.0155091985708983e-001  0.0000000000000000e+000  0.0000000000000000e+000  0.0000000000000000e+000  0.0000000000000000e+000  0.0000000000000000e+000  0.0000000000000000e+000  0.0000000000000000e+000  0.0000000000000000e+000  0.0000000000000000e+000  0.0000000000000000e+000  0.0000000000000000e+000  0.0000000000000000e+000  0.0000000000000000e+000  0.0000000000000000e+000  6.5955821881047608e-002  0.0000000000000000e+000  2.5943905276168450e-001  0.0000000000000000e+000  1.6894697572858036e-001  0.0000000000000000e+000  0.0000000000000000e+000  0.0000000000000000e+000  4.1302995945561312e-002  0.0000000000000000e+000  0.0000000000000000e+000  0.0000000000000000e+000  0.0000000000000000e+000  1.6249435456538228e-001  0.0000000000000000e+000  0.0000000000000000e+000  0.0000000000000000e+000  0.0000000000000000e+000  0.0000000000000000e+000  0.0000000000000000e+000  0.0000000000000000e+000  0.0000000000000000e+000  0.0000000000000000e+000 -7.0342538402756449e-002  0.0000000000000000e+000  0.0000000000000000e+000  0.0000000000000000e+000  0.0000000000000000e+000  0.0000000000000000e+000  0.0000000000000000e+000  0.0000000000000000e+000  0.0000000000000000e+000  0.0000000000000000e+000  0.0000000000000000e+000  0.0000000000000000e+000  0.0000000000000000e+000  2.0919210439529265e-001  0.0000000000000000e+000  0.0000000000000000e+000  0.0000000000000000e+000  0.0000000000000000e+000  0.0000000000000000e+000  0.0000000000000000e+000  0.0000000000000000e+000  0.0000000000000000e+000  0.0000000000000000e+000  0.0000000000000000e+000  0.0000000000000000e+000  0.0000000000000000e+000  0.0000000000000000e+000  0.0000000000000000e+000  0.0000000000000000e+000  0.0000000000000000e+000  0.0000000000000000e+000  0.0000000000000000e+000  0.0000000000000000e+000  0.0000000000000000e+000  4.9961585605378728e-001 -7.2341677854889055e-002  0.0000000000000000e+000
  0.0000000000000000e+000  1.9149538875690253e-001  0.0000000000000000e+000  0.0000000000000000e+000  0.0000000000000000e+000  0.0000000000000000e+000  0.0000000000000000e+000  0.0000000000000000e+000  0.0000000000000000e+000  0.0000000000000000e+000  0.0000000000000000e+000  1.1529092758980701e-001  0.0000000000000000e+000 -2.1020214369418663e-001  0.0000000000000000e+000  0.0000000000000000e+000  0.0000000000000000e+000  0.0000000000000000e+000  0.0000000000000000e+000  0.0000000000000000e+000 -1.9352404197252751e-001  0.0000000000000000e+000  0.0000000000000000e+000 -1.1020273369713895e-001  1.6034483382232467e-001  0.0000000000000000e+000 -7.8488656772188484e-002  0.0000000000000000e+000  0.0000000000000000e+000  1.2991744357963930e-001  0.0000000000000000e+000  0.0000000000000000e+000  0.0000000000000000e+000  0.0000000000000000e+000  0.0000000000000000e+000 -4.6617531976600812e-001  0.0000000000000000e+000  0.0000000000000000e+000  0.0000000000000000e+000  0.0000000000000000e+000  0.0000000000000000e+000  0.0000000000000000e+000  0.0000000000000000e+000  0.0000000000000000e+000  0.0000000000000000e+000 -1.1606412638467612e-002  0.0000000000000000e+000  0.0000000000000000e+000  0.0000000000000000e+000  3.3026843514830886e-002  2.4388321942175231e-001 -8.3001472365674206e-002  0.0000000000000000e+000  0.0000000000000000e+000  0.0000000000000000e+000  1.5287175779492629e-001 -8.4759245163445796e-002  0.0000000000000000e+000  0.0000000000000000e+000 -1.3130885420018265e-001  3.0382683445235159e-001  0.0000000000000000e+000 -2.0033021057474357e-001  0.0000000000000000e+000  0.0000000000000000e+000  2.8937109746510697e-001  0.0000000000000000e+000 -1.4086089362258056e-001  0.0000000000000000e+000  0.0000000000000000e+000  0.0000000000000000e+000  0.0000000000000000e+000  0.0000000000000000e+000  0.0000000000000000e+000  0.0000000000000000e+000 -2.1418884051493198e-002  0.0000000000000000e+000  0.0000000000000000e+000  0.0000000000000000e+000 -2.4701637441163077e-003  0.0000000000000000e+000  1.2024144099869027e-001  3.6564534697693890e-001  2.6706019513240538e-002 -8.4550604356241302e-002  1.1945660793694464e-001 -8.1304413787574720e-003  0.0000000000000000e+000  0.0000000000000000e+000  0.0000000000000000e+000  0.0000000000000000e+000 -2.4033603779746004e-001  0.0000000000000000e+000  0.0000000000000000e+000  0.0000000000000000e+000  0.0000000000000000e+000  1.0098829372092195e-001  0.0000000000000000e+000  0.0000000000000000e+000  0.0000000000000000e+000
  0.0000000000000000e+000  0.0000000000000000e+000  0.0000000000000000e+000  0.0000000000000000e+000  0.0000000000000000e+000  0.0000000000000000e+000  0.0000000000000000e+000  0.0000000000000000e+000  0.0000000000000000e+000  0.0000000000000000e+000  0.0000000000000000e+000  0.0000000000000000e+000  0.0000000000000000e+000  0.0000000000000000e+000  0.0000000000000000e+000 -1.6546229116051461e-001  0.0000000000000000e+000  0.0000000000000000e+000  0.0000000000000000e+000 -8.8393017910536775e-001  0.0000000000000000e+000  0.0000000000000000e+000  0.0000000000000000e+000  0.0000000000000000e+000  0.0000000000000000e+000  0.0000000000000000e+000  0.0000000000000000e+000 -2.9296285571237790e-001  0.0000000000000000e+000  0.0000000000000000e+000 -2.5608895080576007e-002  0.0000000000000000e+000  0.0000000000000000e+000  0.0000000000000000e+000  0.0000000000000000e+000  0.0000000000000000e+000 -3.5754440912690977e-001  2.1079228486921117e-001 -4.8254402104283653e-002  0.0000000000000000e+000  0.0000000000000000e+000  0.0000000000000000e+000  0.0000000000000000e+000  1.9543331940738823e-001  0.0000000000000000e+000  0.0000000000000000e+000  0.0000000000000000e+000  1.2297776448598190e-001  0.0000000000000000e+000  0.0000000000000000e+000  0.0000000000000000e+000  0.0000000000000000e+000  0.0000000000000000e+000  0.0000000000000000e+000  5.4846406552922811e-001  0.0000000000000000e+000  0.0000000000000000e+000  0.0000000000000000e+000 -4.1178760568683137e-001  0.0000000000000000e+000  0.0000000000000000e+000  0.0000000000000000e+000  0.0000000000000000e+000  0.0000000000000000e+000  1.5852922197569055e-001  0.0000000000000000e+000  0.0000000000000000e+000  0.0000000000000000e+000  0.0000000000000000e+000 -1.1805547871908206e-001  0.0000000000000000e+000  0.0000000000000000e+000  0.0000000000000000e+000  0.0000000000000000e+000 -4.9620586374426512e-002  0.0000000000000000e+000  0.0000000000000000e+000 -1.2851255128263303e-001 -6.8591537259715500e-004  0.0000000000000000e+000  0.0000000000000000e+000  0.0000000000000000e+000  0.0000000000000000e+000  0.0000000000000000e+000  0.0000000000000000e+000  0.0000000000000000e+000  0.0000000000000000e+000  7.3949113461419691e-002  2.2335972279277874e-001  3.2012477123337446e-001  0.0000000000000000e+000  0.0000000000000000e+000  0.0000000000000000e+000  0.0000000000000000e+000 -4.9766933839475058e-001  0.0000000000000000e+000  0.0000000000000000e+000  0.0000000000000000e+000  0.0000000000000000e+000  0.0000000000000000e+000
  2.3299974096226206e-001  0.0000000000000000e+000  0.0000000000000000e+000 -5.3423088039200328e-001  0.0000000000000000e+000  0.0000000000000000e+000  3.4173475722017038e-002  0.0000000000000000e+000  0.0000000000000000e+000  0.0000000000000000e+000  6.5361530656829245e-002  0.0000000000000000e+000  0.0000000000000000e+000  0.0000000000000000e+000 -2.5926130133741881e-001  0.0000000000000000e+000  0.0000000000000000e+000  6.8672625667281106e-001  0.0000000000000000e+000  0.0000000000000000e+000  0.0000000000000000e+000  0.0000000000000000e+000  0.0000000000000000e+000  0.0000000000000000e+000  0.0000000000000000e+000  0.0000000000000000e+000  0.0000000000000000e+000  0.0000000000000000e+000  7.7480009679580880e-002  0.0000000000000000e+000  0.0000000000000000e+000  0.0000000000000000e+000  0.0000000000000000e+000  1.1165705320583252e-001  1.4395325524051811e-001  0.0000000000000000e+000  0.0000000000000000e+000  0.0000000000000000e+000  0.0000000000000000e+000  0.0000000000000000e+000  0.0000000000000000e+000  0.0000000000000000e+000  0.0000000000000000e+000  0.0000000000000000e+000  0.0000000000000000e+000  0.0000000000000000e+000  0.0000000000000000e+000  0.0000000000000000e+000  0.0000000000000000e+000  0.0000000000000000e+000  0.0000000000000000e+000  0.0000000000000000e+000  7.2563689019370922e-002  0.0000000000000000e+000  0.0000000000000000e+000  0.0000000000000000e+000  0.0000000000000000e+000  0.0000000000000000e+000  0.0000000000000000e+000  0.0000000000000000e+000  0.0000000000000000e+000  2.3300142647179478e-001  0.0000000000000000e+000  0.0000000000000000e+000  0.0000000000000000e+000  0.0000000000000000e+000  3.1467402349607831e-001  0.0000000000000000e+000 -9.4309932604368693e-002  0.0000000000000000e+000  1.7084626189543234e-001  0.0000000000000000e+000  0.0000000000000000e+000  3.7309920912814387e-001  0.0000000000000000e+000  0.0000000000000000e+000  0.0000000000000000e+000  0.0000000000000000e+000  0.0000000000000000e+000  0.0000000000000000e+000  2.4310270631406095e-001  0.0000000000000000e+000  0.0000000000000000e+000  0.0000000000000000e+000  0.0000000000000000e+000  0.0000000000000000e+000  0.0000000000000000e+000  0.0000000000000000e+000  0.0000000000000000e+000  0.0000000000000000e+000 -1.6704742425780894e-001  0.0000000000000000e+000  1.5914790806992529e-001 -5.0705922061861253e-001  0.0000000000000000e+000  0.0000000000000000e+000  0.0000000000000000e+000  0.0000000000000000e+000  0.0000000000000000e+000 -1.6327011984026582e-001
  0.0000000000000000e+000 -1.5481755293182331e-001  0.0000000000000000e+000  0.0000000000000000e+000  0.0000000000000000e+000  0.0000000000000000e+000  0.0000000000000000e+000  0.0000000000000000e+000  0.0000000000000000e+000  0.0000000000000000e+000  0.0000000000000000e+000  1.2554407649290686e-001  0.0000000000000000e+000  9.2660877857363530e-002  0.0000000000000000e+000  0.0000000000000000e+000  0.0000000000000000e+000  0.0000000000000000e+000  0.0000000000000000e+000  0.0000000000000000e+000  4.8175582106351117e-002  0.0000000000000000e+000  0.0000000000000000e+000 -9.6737441609044336e-002  2.7373001842162276e-001  0.0000000000000000e+000 -9.8071894148891489e-002  0.0000000000000000e+000  0.0000000000000000e+000 -2.5192158909875323e-001  0.0000000000000000e+000  0.0000000000000000e+000  0.0000000000000000e+000  0.0000000000000000e+000  0.0000000000000000e+000 -2.8816922674323514e-001  0.0000000000000000e+000  0.0000000000000000e+000  0.0000000000000000e+000  0.0000000000000000e+000  0.0000000000000000e+000  0.0000000000000000e+000  0.0000000000000000e+000  0.0000000000000000e+000  0.0000000000000000e+000  1.7084499554309688e-002  0.0000000000000000e+000  0.0000000000000000e+000  0.0000000000000000e+000 -3.2894805991910492e-001 -9.7426000301230303e-002 -6.2454311355941816e-002  0.0000000000000000e+000  0.0000000000000000e+000  0.0000000000000000e+000  1.4524885028265713e-001  3.6307623670822145e-002  0.0000000000000000e+000  0.0000000000000000e+000 -3.4676516402916407e-001 -1.5025161438494664e-001  0.0000000000000000e+000  2.1461098074222554e-001  0.0000000000000000e+000  0.0000000000000000e+000  2.8636809227063842e-001  0.0000000000000000e+000 -6.9252967729358531e-002  0.0000000000000000e+000  0.0000000000000000e+000  0.0000000000000000e+000  0.0000000000000000e+000  0.0000000000000000e+000  0.0000000000000000e+000  0.0000000000000000e+000  1.4383893669065750e-001  0.0000000000000000e+000  0.0000000000000000e+000  0.0000000000000000e+000  3.0120845240539706e-001  0.0000000000000000e+000  3.2403653547036695e-003 -3.5767799986180732e-001 -1.4623940789780410e-001  3.8413904059265473e-002 -5.7811465815272807e-002  9.3825486773718617e-002  0.0000000000000000e+000  0.0000000000000000e+000  0.0000000000000000e+000  0.0000000000000000e+000 -9.6499625727167505e-003  0.0000000000000000e+000  0.0000000000000000e+000  0.0000000000000000e+000  0.0000000000000000e+000 -1.2043220378167843e-001  0.0000000000000000e+000  0.0000000000000000e+000  0.0000000000000000e+000
  0.0000000000000000e+000  0.0000000000000000e+000  0.0000000000000000e+000  0.0000000000000000e+000  0.0000000000000000e+000  0.0000000000000000e+000  0.0000000000000000e+000  0.0000000000000000e+000  0.0000000000000000e+000  0.0000000000000000e+000  0.0000000000000000e+000  0.0000000000000000e+000  0.0000000000000000e+000  0.0000000000000000e+000  0.0000000000000000e+000  5.0003923106117121e-001  0.0000000000000000e+000  0.0000000000000000e+000  0.0000000000000000e+000  3.4893633049905493e-001  0.0000000000000000e+000  0.0000000000000000e+000  0.0000000000000000e+000  0.0000000000000000e+000  0.0000000000000000e+000  0.0000000000000000e+000  0.0000000000000000e+000  1.4971652698932011e-001  0.0000000000000000e+000  0.0000000000000000e+000  3.0544579347009027e-001  0.0000000000000000e+000  0.0000000000000000e+000  0.0000000000000000e+000  0.0000000000000000e+000  0.0000000000000000e+000 -4.0129742189862211e-001  3.6379511911799062e-001 -1.4547912064037555e-001  0.0000000000000000e+000  0.0000000000000000e+000  0.0000000000000000e+000  0.0000000000000000e+000  3.2727601018941310e-001  0.0000000000000000e+000  0.0000000000000000e+000  0.0000000000000000e+000 -2.5274805358581065e-001  0.0000000000000000e+000  0.0000000000000000e+000  0.0000000000000000e+000  0.0000000000000000e+000  0.0000000000000000e+000  0.0000000000000000e+000  3.8702347278684490e-001  0.0000000000000000e+000  0.0000000000000000e+000  0.0000000000000000e+000 -6.6419541340716759e-003  0.0000000000000000e+000  0.0000000000000000e+000  0.0000000000000000e+000  0.0000000000000000e+000  0.0000000000000000e+000  4.3542256861646006e-002  0.0000000000000000e+000  0.0000000000000000e+000  0.0000000000000000e+000  0.0000000000000000e+000  8.1906282395030200e-002  0.0000000000000000e+000  0.0000000000000000e+000  0.0000000000000000e+000  0.0000000000000000e+000  5.1052926503024298e-001  0.0000000000000000e+000  0.0000000000000000e+000  5.3346030916313814e-001  8.1058440840241372e-002  0.0000000000000000e+000  0.0000000000000000e+000  0.0000000000000000e+000  0.0000000000000000e+000  0.0000000000000000e+000  0.0000000000000000e+000  0.0000000000000000e+000  0.0000000000000000e+000 -5.9728043215269151e-002  5.9904727358238330e-001  2.7542929101095004e-001  0.0000000000000000e+000  0.0000000000000000e+000  0.0000000000000000e+000  0.0000000000000000e+000 -2.4694159651390081e-002  0.0000000000000000e+000  0.0000000000000000e+000  0.0000000000000000e+000  0.0000000000000000e+000  0.0000000000000000e+000
  0.0000000000000000e+000  0.0000000000000000e+000  0.0000000000000000e+000  0.0000000000000000e+000  1.0515999822167765e-001  0.0000000000000000e+000  0.0000000000000000e+000  0.0000000000000000e+000  0.0000000000000000e+000  0.0000000000000000e+000  0.0000000000000000e+000  0.0000000000000000e+000  0.0000000000000000e+000  0.0000000000000000e+000  0.0000000000000000e+000  0.0000000000000000e+000  0.0000000000000000e+000  0.0000000000000000e+000  0.0000000000000000e+000  0.0000000000000000e+000  0.0000000000000000e+000  0.0000000000000000e+000  0.0000000000000000e+000  0.0000000000000000e+000  0.0000000000000000e+000  0.0000000000000000e+000  0.0000000000000000e+000  0.0000000000000000e+000  0.0000000000000000e+000  0.0000000000000000e+000  0.0000000000000000e+000 -3.2082110186686419e-001  1.2587047656431066e-001  0.0000000000000000e+000  0.0000000000000000e+000  0.0000000000000000e+000  0.0000000000000000e+000  0.0000000000000000e+000  0.0000000000000000e+000 -1.4207952214098769e-002  0.0000000000000000e+000 -1.7713058812609500e-001  0.0000000000000000e+000  0.0000000000000000e+000  0.0000000000000000e+000  0.0000000000000000e+000 -1.9026394434983745e-001  0.0000000000000000e+000  0.0000000000000000e+000  0.0000000000000000e+000  0.0000000000000000e+000  0.0000000000000000e+000  0.0000000000000000e+000  0.0000000000000000e+000  0.0000000000000000e+000  0.0000000000000000e+000  0.0000000000000000e+000 -6.7528344353904091e-001  0.0000000000000000e+000  0.0000000000000000e+000  0.0000000000000000e+000  0.0000000000000000e+000  0.0000000000000000e+000  0.0000000000000000e+000  0.0000000000000000e+000  0.0000000000000000e+000  0.0000000000000000e+000  0.0000000000000000e+000  0.0000000000000000e+000  0.0000000000000000e+000  0.0000000000000000e+000 -3.9580418829689457e-001  4.2817222055160059e-001  0.0000000000000000e+000  0.0000000000000000e+000  0.0000000000000000e+000  0.0000000000000000e+000  0.0000000000000000e+000  0.0000000000000000e+000  0.0000000000000000e+000  0.0000000000000000e+000  0.0000000000000000e+000  0.0000000000000000e+000  0.0000000000000000e+000  0.0000000000000000e+000  0.0000000000000000e+000  0.0000000000000000e+000  0.0000000000000000e+000  0.0000000000000000e+000  0.0000000000000000e+000  0.0000000000000000e+000  0.0000000000000000e+000  0.0000000000000000e+000  0.0000000000000000e+000  0.0000000000000000e+000  7.9963765428202577e-002  0.0000000000000000e+000  0.0000000000000000e+000  0.0000000000000000e+000  0.0000000000000000e+000
  0.0000000000000000e+000  0.0000000000000000e+000  0.0000000000000000e+000  0.0000000000000000e+000 -3.2663543737621215e-001  0.0000000000000000e+000  0.0000000000000000e+000  0.0000000000000000e+000  0.0000000000000000e+000  0.0000000000000000e+000  0.0000000000000000e+000  0.0000000000000000e+000  0.0000000000000000e+000  0.0000000000000000e+000  0.0000000000000000e+000  0.0000000000000000e+000  0.0000000000000000e+000  0.0000000000000000e+000  0.0000000000000000e+000  0.0000000000000000e+000  0.0000000000000000e+000  0.0000000000000000e+000  0.0000000000000000e+000  0.0000000000000000e+000  0.0000000000000000e+000  0.0000000000000000e+000  0.0000000000000000e+000  0.0000000000000000e+000  0.0000000000000000e+000  0.0000000000000000e+000  0.0000000000000000e+000 -3.1887274875599991e-001 -3.7983577045662120e-001  0.0000000000000000e+000  0.0000000000000000e+000  0.0000000000000000e+000  0.0000000000000000e+000  0.0000000000000000e+000  0.0000000000000000e+000  8.1982685504090963e-002  0.0000000000000000e+000 -5.1320157227774610e-001  0.0000000000000000e+000  0.0000000000000000e+000  0.0000000000000000e+000  0.0000000000000000e+000  4.4460389372331521e-001  0.0000000000000000e+000  0.0000000000000000e+000  0.0000000000000000e+000  0.0000000000000000e+000  0.0000000000000000e+000  0.0000000000000000e+000  0.0000000000000000e+000  0.0000000000000000e+000  0.0000000000000000e+000  0.0000000000000000e+000  1.5627882819904726e-001  0.0000000000000000e+000  0.0000000000000000e+000  0.0000000000000000e+000  0.0000000000000000e+000  0.0000000000000000e+000  0.0000000000000000e+000  0.0000000000000000e+000  0.0000000000000000e+000  0.0000000000000000e+000  0.0000000000000000e+000  0.0000000000000000e+000  0.0000000000000000e+000  0.0000000000000000e+000  1.0464385663592549e-001  3.2179945935128107e-001  0.0000000000000000e+000  0.0000000000000000e+000  0.0000000000000000e+000  0.0000000000000000e+000  0.0000000000000000e+000  0.0000000000000000e+000  0.0000000000000000e+000  0.0000000000000000e+000  0.0000000000000000e+000  0.0000000000000000e+000  0.0000000000000000e+000  0.0000000000000000e+000  0.0000000000000000e+000  0.0000000000000000e+000  0.0000000000000000e+000  0.0000000000000000e+000  0.0000000000000000e+000  0.0000000000000000e+000  0.0000000000000000e+000  0.0000000000000000e+000  0.0000000000000000e+000  0.0000000000000000e+000 -2.0163410151568459e-001  0.0000000000000000e+000  0.0000000000000000e+000  0.0000000000000000e+000  0.0000000000000000e+000
 -1.4539569432175639e-001  0.0000000000000000e+000  0.0000000000000000e+000 -1.1817667317295446e-002  0.0000000000000000e+000  0.0000000000000000e+000  1.8403397444836503e-001  0.0000000000000000e+000  0.0000000000000000e+000  0.0000000000000000e+000 -4.1857344974178234e-001  0.0000000000000000e+000  0.0000000000000000e+000  0.0000000000000000e+000 -1.4166053372190193e-001  0.0000000000000000e+000  0.0000000000000000e+000  1.0922392917777524e-001  0.0000000000000000e+000  0.0000000000000000e+000  0.0000000000000000e+000  0.0000000000000000e+000  0.0000000000000000e+000  0.0000000000000000e+000  0.0000000000000000e+000  0.0000000000000000e+000  0.0000000000000000e+000  0.0000000000000000e+000 -2.2922617172335524e-001  0.0000000000000000e+000  0.0000000000000000e+000  0.0000000000000000e+000  0.0000000000000000e+000  1.7032993648226041e-001  2.2780249577785405e-001  0.0000000000000000e+000  0.0000000000000000e+000  0.0000000000000000e+000  0.0000000000000000e+000  0.0000000000000000e+000  0.0000000000000000e+000  0.0000000000000000e+000  0.0000000000000000e+000  0.0000000000000000e+000  0.0000000000000000e+000  0.0000000000000000e+000  0.0000000000000000e+000  0.0000000000000000e+000  0.0000000000000000e+000  0.0000000000000000e+000  0.0000000000000000e+000  0.0000000000000000e+000  3.5360650878422850e-001  0.0000000000000000e+000  0.0000000000000000e+000  0.0000000000000000e+000  0.0000000000000000e+000  0.0000000000000000e+000  0.0000000000000000e+000  0.0000000000000000e+000  0.0000000000000000e+000  2.6845521714359949e-001  0.0000000000000000e+000  0.0000000000000000e+000  0.0000000000000000e+000  0.0000000000000000e+000  3.7748545302525782e-001  0.0000000000000000e+000 -3.6459959149832424e-002  0.0000000000000000e+000  1.2883934765091426e-001  0.0000000000000000e+000  0.0000000000000000e+000  1.7319954405667373e-002  0.0000000000000000e+000  0.0000000000000000e+000  0.0000000000000000e+000  0.0000000000000000e+000  0.0000000000000000e+000  0.0000000000000000e+000 -4.5768754841141773e-001  0.0000000000000000e+000  0.0000000000000000e+000  0.0000000000000000e+000  0.0000000000000000e+000  0.0000000000000000e+000  0.0000000000000000e+000  0.0000000000000000e+000  0.0000000000000000e+000  0.0000000000000000e+000 -2.1921354122862127e-001  0.0000000000000000e+000 -3.3540959206084353e-001  6.2302461923405461e-001  0.0000000000000000e+000  0.0000000000000000e+000  0.0000000000000000e+000  0.0000000000000000e+000  0.0000000000000000e+000 -6.1754722229557017e-002
 -2.5889250148340565e-001  0.0000000000000000e+000  0.0000000000000000e+000  1.5532965214698696e-001  0.0000000000000000e+000  0.0000000000000000e+000  2.4594776260680493e-001  0.0000000000000000e+000  0.0000000000000000e+000  0.0000000000000000e+000 -4.1983767479998046e-001  0.0000000000000000e+000  0.0000000000000000e+000  0.0000000000000000e+000  2.2467305990812730e-001  0.0000000000000000e+000  0.0000000000000000e+000  1.9949248104462902e-001  0.0000000000000000e+000  0.0000000000000000e+000  0.0000000000000000e+000  0.0000000000000000e+000  0.0000000000000000e+000  0.0000000000000000e+000  0.0000000000000000e+000  0.0000000000000000e+000  0.0000000000000000e+000  0.0000000000000000e+000  4.1120140527347326e-001  0.0000000000000000e+000  0.0000000000000000e+000  0.0000000000000000e+000  0.0000000000000000e+000  2.4679406740499307e-001  2.9182888218263797e-001  0.0000000000000000e+000  0.0000000000000000e+000  0.0000000000000000e+000  0.0000000000000000e+000  0.0000000000000000e+000  0.0000000000000000e+000  0.0000000000000000e+000  0.0000000000000000e+000  0.0000000000000000e+000  0.0000000000000000e+000  0.0000000000000000e+000  0.0000000000000000e+000  0.0000000000000000e+000  0.0000000000000000e+000  0.0000000000000000e+000  0.0000000000000000e+000  0.0000000000000000e+000 -4.5590332469978334e-001  0.0000000000000000e+000  0.0000000000000000e+000  0.0000000000000000e+000  0.0000000000000000e+000  0.0000000000000000e+000  0.0000000000000000e+000  0.0000000000000000e+000  0.0000000000000000e+000 -3.6193364509821857e-002  0.0000000000000000e+000  0.0000000000000000e+000  0.0000000000000000e+000  0.0000000000000000e+000 -1.6980073099168266e-001  0.0000000000000000e+000 -8.6795331622244953e-002  0.0000000000000000e+000 -2.5347269204440076e-001  0.0000000000000000e+000  0.0000000000000000e+000  5.5602211489441045e-001  0.0000000000000000e+000  0.0000000000000000e+000  0.0000000000000000e+000  0.0000000000000000e+000  0.0000000000000000e+000  0.0000000000000000e+000 -2.4139538722702492e-001  0.0000000000000000e+000  0.0000000000000000e+000  0.0000000000000000e+000  0.0000000000000000e+000  0.0000000000000000e+000  0.0000000000000000e+000  0.0000000000000000e+000  0.0000000000000000e+000  0.0000000000000000e+000  2.5762744442501645e-001  0.0000000000000000e+000  7.2483824185044149e-002  1.5832515331460809e-001  0.0000000000000000e+000  0.0000000000000000e+000  0.0000000000000000e+000  0.0000000000000000e+000  0.0000000000000000e+000  3.7508747936029829e-001
  0.0000000000000000e+000 -1.0948875321579812e-001  0.0000000000000000e+000  0.0000000000000000e+000  0.0000000000000000e+000  0.0000000000000000e+000  0.0000000000000000e+000  0.0000000000000000e+000  0.0000000000000000e+000  0.0000000000000000e+000  0.0000000000000000e+000 -3.1654029109111428e-002  0.0000000000000000e+000  6.9138667212922153e-002  0.0000000000000000e+000  0.0000000000000000e+000  0.0000000000000000e+000  0.0000000000000000e+000  0.0000000000000000e+000  0.0000000000000000e+000  2.7492265062657251e-001  0.0000000000000000e+000  0.0000000000000000e+000 -3.9150398528963243e-001 -6.8700234070498814e-002  0.0000000000000000e+000 -2.0463048283965010e-001  0.0000000000000000e+000  0.0000000000000000e+000  5.9686511248954058e-003  0.0000000000000000e+000  0.0000000000000000e+000  0.0000000000000000e+000  0.0000000000000000e+000  0.0000000000000000e+000 -1.1779984486574469e-001  0.0000000000000000e+000  0.0000000000000000e+000  0.0000000000000000e+000  0.0000000000000000e+000  0.0000000000000000e+000  0.0000000000000000e+000  0.0000000000000000e+000  0.0000000000000000e+000  0.0000000000000000e+000  4.0545492799075371e-002  0.0000000000000000e+000  0.0000000000000000e+000  0.0000000000000000e+000  3.0065171551290715e-001 -1.8545561160979387e-001 -4.8854575423163515e-002  0.0000000000000000e+000  0.0000000000000000e+000  0.0000000000000000e+000 -3.1613721387873422e-001 -9.9075820756042488e-002  0.0000000000000000e+000  0.0000000000000000e+000  9.6707695775232722e-002 -7.9661789230680388e-002  0.0000000000000000e+000 -3.6832117189987595e-001  0.0000000000000000e+000  0.0000000000000000e+000  2.2615624068924117e-001  0.0000000000000000e+000  7.6653576323022166e-002  0.0000000000000000e+000  0.0000000000000000e+000  0.0000000000000000e+000  0.0000000000000000e+000  0.0000000000000000e+000  0.0000000000000000e+000  0.0000000000000000e+000 -5.6033338626164546e-002  0.0000000000000000e+000  0.0000000000000000e+000  0.0000000000000000e+000  2.7643765898573713e-001  0.0000000000000000e+000 -1.0164806169614501e-001  1.0596341199068357e-001  1.4830886584834849e-002 -2.4209398750054578e-002 -2.6622869239290803e-001  2.2953515484062773e-001  0.0000000000000000e+000  0.0000000000000000e+000  0.0000000000000000e+000  0.0000000000000000e+000  1.3406841762140637e-001  0.0000000000000000e+000  0.0000000000000000e+000  0.0000000000000000e+000  0.0000000000000000e+000  4.9476228366481204e-002  0.0000000000000000e+000  0.0000000000000000e+000  0.0000000000000000e+000
  0.0000000000000000e+000  0.0000000000000000e+000  0.0000000000000000e+000  0.0000000000000000e+000  0.0000000000000000e+000  0.0000000000000000e+000  0.0000000000000000e+000  0.0000000000000000e+000  0.0000000000000000e+000  0.0000000000000000e+000  0.0000000000000000e+000  0.0000000000000000e+000  0.0000000000000000e+000  0.0000000000000000e+000  0.0000000000000000e+000  1.3897542204788660e-001  0.0000000000000000e+000  0.0000000000000000e+000  0.0000000000000000e+000  1.3167868095361324e-001  0.0000000000000000e+000  0.0000000000000000e+000  0.0000000000000000e+000  0.0000000000000000e+000  0.0000000000000000e+000  0.0000000000000000e+000  0.0000000000000000e+000  2.2571416420441406e-001  0.0000000000000000e+000  0.0000000000000000e+000 -9.6565238643728235e-002  0.0000000000000000e+000  0.0000000000000000e+000  0.0000000000000000e+000  0.0000000000000000e+000  0.0000000000000000e+000 -2.3110001051428378e-001  1.2443992323359390e-001 -2.9876460837506730e-001  0.0000000000000000e+000  0.0000000000000000e+000  0.0000000000000000e+000  0.0000000000000000e+000  5.0355817155001578e-002  0.0000000000000000e+000  0.0000000000000000e+000  0.0000000000000000e+000 -4.4130506161198135e-001  0.0000000000000000e+000  0.0000000000000000e+000  0.0000000000000000e+000  0.0000000000000000e+000  0.0000000000000000e+000  0.0000000000000000e+000  2.5803595938079793e-001  0.0000000000000000e+000  0.0000000000000000e+000  0.0000000000000000e+000 -5.9763897300155999e-001  0.0000000000000000e+000  0.0000000000000000e+000  0.0000000000000000e+000  0.0000000000000000e+000  0.0000000000000000e+000 -7.4177923593932515e-001  0.0000000000000000e+000  0.0000000000000000e+000  0.0000000000000000e+000  0.0000000000000000e+000  3.3009692607049662e-001  0.0000000000000000e+000  0.0000000000000000e+000  0.0000000000000000e+000  0.0000000000000000e+000 -2.3468660376581768e-001  0.0000000000000000e+000  0.0000000000000000e+000 -2.9062654585709796e-001  5.5300724449812799e-001  0.0000000000000000e+000  0.0000000000000000e+000  0.0000000000000000e+000  0.0000000000000000e+000  0.0000000000000000e+000  0.0000000000000000e+000  0.0000000000000000e+000  0.0000000000000000e+000 -5.9842622056292205e-001 -1.6475100813573118e-001  9.4102461703820334e-002  0.0000000000000000e+000  0.0000000000000000e+000  0.0000000000000000e+000  0.0000000000000000e+000  1.4496516694384243e-001  0.0000000000000000e+000  0.0000000000000000e+000  0.0000000000000000e+000  0.0000000000000000e+000  0.0000000000000000e+000
  0.0000000000000000e+000  0.0000000000000000e+000  0.0000000000000000e+000  0.0000000000000000e+000  0.0000000000000000e+000  0.0000000000000000e+000  0.0000000000000000e+000  0.0000000000000000e+000  0.0000000000000000e+000  0.0000000000000000e+000  0.0000000000000000e+000  0.0000000000000000e+000  0.0000000000000000e+000  0.0000000000000000e+000  0.0000000000000000e+000  7.4844515680129717e-002  0.0000000000000000e+000  0.0000000000000000e+000  0.0000000000000000e+000 -2.2605763459640826e-001  0.0000000000000000e+000  0.0000000000000000e+000  0.0000000000000000e+000  0.0000000000000000e+000  0.0000000000000000e+000  0.0000000000000000e+000  0.0000000000000000e+000  2.1480886665165691e-002  0.0000000000000000e+000  0.0000000000000000e+000 -4.3486002604260893e-001  0.0000000000000000e+000  0.0000000000000000e+000  0.0000000000000000e+000  0.0000000000000000e+000  0.0000000000000000e+000 -6.0768811480049378e-001 -4.1334327774955165e-001 -3.9105416416085698e-001  0.0000000000000000e+000  0.0000000000000000e+000  0.0000000000000000e+000  0.0000000000000000e+000  1.6600757278350428e-001  0.0000000000000000e+000  0.0000000000000000e+000  0.0000000000000000e+000  2.2602773628864417e-001  0.0000000000000000e+000  0.0000000000000000e+000  0.0000000000000000e+000  0.0000000000000000e+000  0.0000000000000000e+000  0.0000000000000000e+000  7.0370267206805601e-002  0.0000000000000000e+000  0.0000000000000000e+000  0.0000000000000000e+000 -4.6962124143302225e-002  0.0000000000000000e+000  0.0000000000000000e+000  0.0000000000000000e+000  0.0000000000000000e+000  0.0000000000000000e+000  8.8926092506804791e-002  0.0000000000000000e+000  0.0000000000000000e+000  0.0000000000000000e+000  0.0000000000000000e+000  3.2296903122658233e-001  0.0000000000000000e+000  0.0000000000000000e+000  0.0000000000000000e+000  0.0000000000000000e+000  8.2645374485430273e-002  0.0000000000000000e+000  0.0000000000000000e+000  4.5854812051266358e-001  4.2868131945221481e-002  0.0000000000000000e+000  0.0000000000000000e+000  0.0000000000000000e+000  0.0000000000000000e+000  0.0000000000000000e+000  0.0000000000000000e+000  0.0000000000000000e+000  0.0000000000000000e+000  2.1107678662115908e-002 -2.4829192845738907e-001 -3.8582881192979041e-001  0.0000000000000000e+000  0.0000000000000000e+000  0.0000000000000000e+000  0.0000000000000000e+000  1.6699762023902920e-001  0.0000000000000000e+000  0.0000000000000000e+000  0.0000000000000000e+000  0.0000000000000000e+000  0.0000000000000000e+000
  0.0000000000000000e+000  0.0000000000000000e+000  0.0000000000000000e+000  0.0000000000000000e+000  0.0000000000000000e+000  0.0000000000000000e+000  0.0000000000000000e+000  0.0000000000000000e+000  0.0000000000000000e+000  0.0000000000000000e+000  0.0000000000000000e+000  0.0000000000000000e+000  0.0000000000000000e+000  0.0000000000000000e+000  0.0000000000000000e+000  2.6348560139348925e-001  0.0000000000000000e+000  0.0000000000000000e+000  0.0000000000000000e+000 -1.1586203304929069e-001  0.0000000000000000e+000  0.0000000000000000e+000  0.0000000000000000e+000  0.0000000000000000e+000  0.0000000000000000e+000  0.0000000000000000e+000  0.0000000000000000e+000  3.0252438967096662e-001  0.0000000000000000e+000  0.0000000000000000e+000 -1.8196372267105568e-001  0.0000000000000000e+000  0.0000000000000000e+000  0.0000000000000000e+000  0.0000000000000000e+000  0.0000000000000000e+000 -1.9857665663368573e-001 -9.9279268400336174e-001 -7.5590514215054638e-002  0.0000000000000000e+000  0.0000000000000000e+000  0.0000000000000000e+000  0.0000000000000000e+000 -3.6288001229653657e-002  0.0000000000000000e+000  0.0000000000000000e+000  0.0000000000000000e+000 -3.7805485154310775e-001  0.0000000000000000e+000  0.0000000000000000e+000  0.0000000000000000e+000  0.0000000000000000e+000  0.0000000000000000e+000  0.0000000000000000e+000  2.9881289882993545e-001  0.0000000000000000e+000  0.0000000000000000e+000  0.0000000000000000e+000 -3.3610067880564219e-002  0.0000000000000000e+000  0.0000000000000000e+000  0.0000000000000000e+000  0.0000000000000000e+000  0.0000000000000000e+000  1.1211314041907736e-001  0.0000000000000000e+000  0.0000000000000000e+000  0.0000000000000000e+000  0.0000000000000000e+000 -3.6798807799585474e-003  0.0000000000000000e+000  0.0000000000000000e+000  0.0000000000000000e+000  0.0000000000000000e+000 -1.6119217688064857e-001  0.0000000000000000e+000  0.0000000000000000e+000 -3.0739948131122519e-001 -8.1552717501703442e-001  0.0000000000000000e+000  0.0000000000000000e+000  0.0000000000000000e+000  0.0000000000000000e+000  0.0000000000000000e+000  0.0000000000000000e+000  0.0000000000000000e+000  0.0000000000000000e+000  1.3325073066485533e-003  5.6302989410479476e-001  1.1102826830465479e-001  0.0000000000000000e+000  0.0000000000000000e+000  0.0000000000000000e+000  0.0000000000000000e+000  7.8827290495089533e-002  0.0000000000000000e+000  0.0000000000000000e+000  0.0000000000000000e+000  0.0000000000000000e+000  0.0000000000000000e+000
  0.0000000000000000e+000  0.0000000000000000e+000  0.0000000000000000e+000  0.0000000000000000e+000 -4.1567692324678562e-001  0.0000000000000000e+000  0.0000000000000000e+000  0.0000000000000000e+000  0.0000000000000000e+000  0.0000000000000000e+000  0.0000000000000000e+000  0.0000000000000000e+000  0.0000000000000000e+000  0.0000000000000000e+000  0.0000000000000000e+000  0.0000000000000000e+000  0.0000000000000000e+000  0.0000000000000000e+000  0.0000000000000000e+000  0.0000000000000000e+000  0.0000000000000000e+000  0.0000000000000000e+000  0.0000000000000000e+000  0.0000000000000000e+000  0.0000000000000000e+000  0.0000000000000000e+000  0.0000000000000000e+000  0.0000000000000000e+000  0.0000000000000000e+000  0.0000000000000000e+000  0.0000000000000000e+000  2.5141563351711416e-002 -5.8291088887645885e-002  0.0000000000000000e+000  0.0000000000000000e+000  0.0000000000000000e+000  0.0000000000000000e+000  0.0000000000000000e+000  0.0000000000000000e+000  2.4508957586097002e-001  0.0000000000000000e+000  5.5454371357261967e-001  0.0000000000000000e+000  0.0000000000000000e+000  0.0000000000000000e+000  0.0000000000000000e+000  1.7798457563232201e-001  0.0000000000000000e+000  0.0000000000000000e+000  0.0000000000000000e+000  0.0000000000000000e+000  0.0000000000000000e+000  0.0000000000000000e+000  0.0000000000000000e+000  0.0000000000000000e+000  0.0000000000000000e+000  0.0000000000000000e+000 -2.7252399568094382e-001  0.0000000000000000e+000  0.0000000000000000e+000  0.0000000000000000e+000  0.0000000000000000e+000  0.0000000000000000e+000  0.0000000000000000e+000  0.0000000000000000e+000  0.0000000000000000e+000  0.0000000000000000e+000  0.0000000000000000e+000  0.0000000000000000e+000  0.0000000000000000e+000  0.0000000000000000e+000  3.8219716481706467e-001  3.1851529482386171e-001  0.0000000000000000e+000  0.0000000000000000e+000  0.0000000000000000e+000  0.0000000000000000e+000  0.0000000000000000e+000  0.0000000000000000e+000  0.0000000000000000e+000  0.0000000000000000e+000  0.0000000000000000e+000  0.0000000000000000e+000  0.0000000000000000e+000  0.0000000000000000e+000  0.0000000000000000e+000  0.0000000000000000e+000  0.0000000000000000e+000  0.0000000000000000e+000  0.0000000000000000e+000  0.0000000000000000e+000  0.0000000000000000e+000  0.0000000000000000e+000  0.0000000000000000e+000  0.0000000000000000e+000  3.1956315894378517e-001  0.0000000000000000e+000  0.0000000000000000e+000  0.0000000000000000e+000  0.0000000000000000e+000
  0.0000000000000000e+000  0.0000000000000000e+000  1.0139505177383525e-001  0.0000000000000000e+000  0.0000000000000000e+000  1.9479098999843183e-001  0.0000000000000000e+000  1.5889407830983399e-001 -2.4050703795831341e-001  1.7739763899249195e-001  0.0000000000000000e+000  0.0000000000000000e+000  5.3743926143644802e-002  0.0000000000000000e+000  0.0000000000000000e+000  0.0000000000000000e+000  3.3323033410496794e-001  0.0000000000000000e+000 -1.6693493013984512e-001  0.0000000000000000e+000  0.0000000000000000e+000  2.7679263249310537e-001  3.5268116447511605e-001  0.0000000000000000e+000  0.0000000000000000e+000 -2.7488289966764834e-001  0.0000000000000000e+000  0.0000000000000000e+000  0.0000000000000000e+000  0.0000000000000000e+000  0.0000000000000000e+000  0.0000000000000000e+000  0.0000000000000000e+000  0.0000000000000000e+000  0.0000000000000000e+000  0.0000000000000000e+000  0.0000000000000000e+000  0.0000000000000000e+000  0.0000000000000000e+000  0.0000000000000000e+000 -1.3500342190069262e-001  0.0000000000000000e+000  3.4925028139402337e-001  0.0000000000000000e+000  3.3038521176649199e-001  0.0000000000000000e+000  0.0000000000000000e+000  0.0000000000000000e+000  1.5159064624794599e-001  0.0000000000000000e+000  0.0000000000000000e+000  0.0000000000000000e+000  0.0000000000000000e+000  1.3903170166509990e-001  0.0000000000000000e+000  0.0000000000000000e+000  0.0000000000000000e+000  0.0000000000000000e+000  0.0000000000000000e+000  0.0000000000000000e+000  0.0000000000000000e+000  0.0000000000000000e+000  0.0000000000000000e+000  2.8427198234359935e-001  0.0000000000000000e+000  0.0000000000000000e+000  0.0000000000000000e+000  0.0000000000000000e+000  0.0000000000000000e+000  0.0000000000000000e+000  0.0000000000000000e+000  0.0000000000000000e+000  0.0000000000000000e+000  0.0000000000000000e+000  0.0000000000000000e+000  0.0000000000000000e+000 -6.8898235301843136e-002  0.0000000000000000e+000  0.0000000000000000e+000  0.0000000000000000e+000  0.0000000000000000e+000  0.0000000000000000e+000  0.0000000000000000e+000  0.0000000000000000e+000  0.0000000000000000e+000  0.0000000000000000e+000  0.0000000000000000e+000  0.0000000000000000e+000  0.0000000000000000e+000  0.0000000000000000e+000  0.0000000000000000e+000  0.0000000000000000e+000  0.0000000000000000e+000  0.0000000000000000e+000  0.0000000000000000e+000  0.0000000000000000e+000  0.0000000000000000e+000  1.7809664419951865e-001  9.9579955258712660e-002  0.0000000000000000e+000
  0.0000000000000000e+000  0.0000000000000000e+000  0.0000000000000000e+000  0.0000000000000000e+000  3.9901926086577966e-001  0.0000000000000000e+000  0.0000000000000000e+000  0.0000000000000000e+000  0.0000000000000000e+000  0.0000000000000000e+000  0.0000000000000000e+000  0.0000000000000000e+000  0.0000000000000000e+000  0.0000000000000000e+000  0.0000000000000000e+000  0.0000000000000000e+000  0.0000000000000000e+000  0.0000000000000000e+000  0.0000000000000000e+000  0.0000000000000000e+000  0.0000000000000000e+000  0.0000000000000000e+000  0.0000000000000000e+000  0.0000000000000000e+000  0.0000000000000000e+000  0.0000000000000000e+000  0.0000000000000000e+000  0.0000000000000000e+000  0.0000000000000000e+000  0.0000000000000000e+000  0.0000000000000000e+000  2.3128764963015885e-004 -3.1511486186729587e-001  0.0000000000000000e+000  0.0000000000000000e+000  0.0000000000000000e+000  0.0000000000000000e+000  0.0000000000000000e+000  0.0000000000000000e+000  6.5253329574844532e-001  0.0000000000000000e+000  7.5992344663702652e-002  0.0000000000000000e+000  0.0000000000000000e+000  0.0000000000000000e+000  0.0000000000000000e+000 -2.7715069724767427e-001  0.0000000000000000e+000  0.0000000000000000e+000  0.0000000000000000e+000  0.0000000000000000e+000  0.0000000000000000e+000  0.0000000000000000e+000  0.0000000000000000e+000  0.0000000000000000e+000  0.0000000000000000e+000  0.0000000000000000e+000 -7.8621444706658328e-002  0.0000000000000000e+000  0.0000000000000000e+000  0.0000000000000000e+000  0.0000000000000000e+000  0.0000000000000000e+000  0.0000000000000000e+000  0.0000000000000000e+000  0.0000000000000000e+000  0.0000000000000000e+000  0.0000000000000000e+000  0.0000000000000000e+000  0.0000000000000000e+000  0.0000000000000000e+000  2.1501045827093646e-001  7.7555794155945518e-002  0.0000000000000000e+000  0.0000000000000000e+000  0.0000000000000000e+000  0.0000000000000000e+000  0.0000000000000000e+000  0.0000000000000000e+000  0.0000000000000000e+000  0.0000000000000000e+000  0.0000000000000000e+000  0.0000000000000000e+000  0.0000000000000000e+000  0.0000000000000000e+000  0.0000000000000000e+000  0.0000000000000000e+000  0.0000000000000000e+000  0.0000000000000000e+000  0.0000000000000000e+000  0.0000000000000000e+000  0.0000000000000000e+000  0.0000000000000000e+000  0.0000000000000000e+000  0.0000000000000000e+000 -4.1793949605297792e-001  0.0000000000000000e+000  0.0000000000000000e+000  0.0000000000000000e+000  0.0000000000000000e+000
  0.0000000000000000e+000  0.0000000000000000e+000  1.1913724336274903e-001  0.0000000000000000e+000  0.0000000000000000e+000 -2.3769019873899233e-001  0.0000000000000000e+000  7.3429599087167133e-002  2.5626876310775992e-001  2.8224255911144885e-001  0.0000000000000000e+000  0.0000000000000000e+000 -1.8128020861487854e-001  0.0000000000000000e+000  0.0000000000000000e+000  0.0000000000000000e+000  2.8715804829528313e-001  0.0000000000000000e+000  7.9281913473134444e-002  0.0000000000000000e+000  0.0000000000000000e+000 -9.4115444231499729e-002 -1.5756921596482548e-001  0.0000000000000000e+000  0.0000000000000000e+000 -3.9516338986113542e-001  0.0000000000000000e+000  0.0000000000000000e+000  0.0000000000000000e+000  0.0000000000000000e+000  0.0000000000000000e+000  0.0000000000000000e+000  0.0000000000000000e+000  0.0000000000000000e+000  0.0000000000000000e+000  0.0000000000000000e+000  0.0000000000000000e+000  0.0000000000000000e+000  0.0000000000000000e+000  0.0000000000000000e+000  4.8858014220293339e-001  0.0000000000000000e+000  1.8764591853432391e-001  0.0000000000000000e+000 -2.4934997410832260e-001  0.0000000000000000e+000  0.0000000000000000e+000  0.0000000000000000e+000 -4.2244741989070043e-003  0.0000000000000000e+000  0.0000000000000000e+000  0.0000000000000000e+000  0.0000000000000000e+000  2.8576842868964869e-001  0.0000000000000000e+000  0.0000000000000000e+000  0.0000000000000000e+000  0.0000000000000000e+000  0.0000000000000000e+000  0.0000000000000000e+000  0.0000000000000000e+000  0.0000000000000000e+000  0.0000000000000000e+000 -5.3383929903914662e-002  0.0000000000000000e+000  0.0000000000000000e+000  0.0000000000000000e+000  0.0000000000000000e+000  0.0000000000000000e+000  0.0000000000000000e+000  0.0000000000000000e+000  0.0000000000000000e+000  0.0000000000000000e+000  0.0000000000000000e+000  0.0000000000000000e+000  0.0000000000000000e+000  4.7111245559798440e-002  0.0000000000000000e+000  0.0000000000000000e+000  0.0000000000000000e+000  0.0000000000000000e+000  0.0000000000000000e+000  0.0000000000000000e+000  0.0000000000000000e+000  0.0000000000000000e+000  0.0000000000000000e+000  0.0000000000000000e+000  0.0000000000000000e+000  0.0000000000000000e+000  0.0000000000000000e+000  0.0000000000000000e+000  0.0000000000000000e+000  0.0000000000000000e+000  0.0000000000000000e+000  0.0000000000000000e+000  0.0000000000000000e+000  0.0000000000000000e+000 -1.1716558643010344e-001  1.7481417236641891e-001  0.0000000000000000e+000
  0.0000000000000000e+000  0.0000000000000000e+000  0.0000000000000000e+000  0.0000000000000000e+000  0.0000000000000000e+000  0.0000000000000000e+000  0.0000000000000000e+000  0.0000000000000000e+000  0.0000000000000000e+000  0.0000000000000000e+000  0.0000000000000000e+000  0.0000000000000000e+000  0.0000000000000000e+000  0.0000000000000000e+000  0.0000000000000000e+000  8.2731749146471092e-002  0.0000000000000000e+000  0.0000000000000000e+000  0.0000000000000000e+000  5.2410909748907220e-001  0.0000000000000000e+000  0.0000000000000000e+000  0.0000000000000000e+000  0.0000000000000000e+000  0.0000000000000000e+000  0.0000000000000000e+000  0.0000000000000000e+000 -3.6208948937956165e-001  0.0000000000000000e+000  0.0000000000000000e+000 -1.9707599784094063e-001  0.0000000000000000e+000  0.0000000000000000e+000  0.0000000000000000e+000  0.0000000000000000e+000  0.0000000000000000e+000  7.9016535315654390e-002 -6.8569907895441862e-001  3.5033825561020604e-001  0.0000000000000000e+000  0.0000000000000000e+000  0.0000000000000000e+000  0.0000000000000000e+000  6.1314415280137824e-001  0.0000000000000000e+000  0.0000000000000000e+000  0.0000000000000000e+000 -2.5121667538509762e-001  0.0000000000000000e+000  0.0000000000000000e+000  0.0000000000000000e+000  0.0000000000000000e+000  0.0000000000000000e+000  0.0000000000000000e+000  1.1446192177135206e-001  0.0000000000000000e+000  0.0000000000000000e+000  0.0000000000000000e+000 -2.5986886371629925e-003  0.0000000000000000e+000  0.0000000000000000e+000  0.0000000000000000e+000  0.0000000000000000e+000  0.0000000000000000e+000  2.4675841007698820e-001  0.0000000000000000e+000  0.0000000000000000e+000  0.0000000000000000e+000  0.0000000000000000e+000 -3.5824708588288623e-001  0.0000000000000000e+000  0.0000000000000000e+000  0.0000000000000000e+000  0.0000000000000000e+000  1.0327195565287571e-001  0.0000000000000000e+000  0.0000000000000000e+000  4.1118263355868900e-001  1.3618789998136127e-001  0.0000000000000000e+000  0.0000000000000000e+000  0.0000000000000000e+000  0.0000000000000000e+000  0.0000000000000000e+000  0.0000000000000000e+000  0.0000000000000000e+000  0.0000000000000000e+000  4.7851647704500629e-002 -4.4294307006695133e-001  3.0051116971273201e-001  0.0000000000000000e+000  0.0000000000000000e+000  0.0000000000000000e+000  0.0000000000000000e+000 -4.5230945509957354e-001  0.0000000000000000e+000  0.0000000000000000e+000  0.0000000000000000e+000  0.0000000000000000e+000  0.0000000000000000e+000
  0.0000000000000000e+000  0.0000000000000000e+000 -3.6917030408935486e-001  0.0000000000000000e+000  0.0000000000000000e+000  2.7365174204476722e-001  0.0000000000000000e+000 -8.3815204384646985e-002 -4.4978052404249805e-002  1.1004071313773083e-001  0.0000000000000000e+000  0.0000000000000000e+000  9.9486990570274270e-002  0.0000000000000000e+000  0.0000000000000000e+000  0.0000000000000000e+000 -3.9286052440883387e-002  0.0000000000000000e+000  1.3976389515638718e-001  0.0000000000000000e+000  0.0000000000000000e+000  1.2558750921549749e-001 -9.4325866062226441e-002  0.0000000000000000e+000  0.0000000000000000e+000 -1.7267513849059316e-001  0.0000000000000000e+000  0.0000000000000000e+000  0.0000000000000000e+000  0.0000000000000000e+000  0.0000000000000000e+000  0.0000000000000000e+000  0.0000000000000000e+000  0.0000000000000000e+000  0.0000000000000000e+000  0.0000000000000000e+000  0.0000000000000000e+000  0.0000000000000000e+000  0.0000000000000000e+000  0.0000000000000000e+000  7.7009957291359274e-002  0.0000000000000000e+000 -1.9426163954553397e-001  0.0000000000000000e+000 -1.0338728817151564e-001  0.0000000000000000e+000  0.0000000000000000e+000  0.0000000000000000e+000 -9.9318669706913321e-003  0.0000000000000000e+000  0.0000000000000000e+000  0.0000000000000000e+000  0.0000000000000000e+000  2.4611318949690036e-001  0.0000000000000000e+000  0.0000000000000000e+000  0.0000000000000000e+000  0.0000000000000000e+000  0.0000000000000000e+000  0.0000000000000000e+000  0.0000000000000000e+000  0.0000000000000000e+000  0.0000000000000000e+000  3.7948705471799671e-001  0.0000000000000000e+000  0.0000000000000000e+000  0.0000000000000000e+000  0.0000000000000000e+000  0.0000000000000000e+000  0.0000000000000000e+000  0.0000000000000000e+000  0.0000000000000000e+000  0.0000000000000000e+000  0.0000000000000000e+000  0.0000000000000000e+000  0.0000000000000000e+000 -3.7875177943947141e-001  0.0000000000000000e+000  0.0000000000000000e+000  0.0000000000000000e+000  0.0000000000000000e+000  0.0000000000000000e+000  0.0000000000000000e+000  0.0000000000000000e+000  0.0000000000000000e+000  0.0000000000000000e+000  0.0000000000000000e+000  0.0000000000000000e+000  0.0000000000000000e+000  0.0000000000000000e+000  0.0000000000000000e+000  0.0000000000000000e+000  0.0000000000000000e+000  0.0000000000000000e+000  0.0000000000000000e+000  0.0000000000000000e+000  0.0000000000000000e+000 -3.9044841921199630e-001 -3.5674787343087927e-001  0.0000000000000000e+000
  0.0000000000000000e+000  5.4248946057013664e-002  0.0000000000000000e+000  0.0000000000000000e+000  0.0000000000000000e+000  0.0000000000000000e+000  0.0000000000000000e+000  0.0000000000000000e+000  0.0000000000000000e+000  0.0000000000000000e+000  0.0000000000000000e+000  5.0527352798101978e-002  0.0000000000000000e+000  9.2932759860936576e-002  0.0000000000000000e+000  0.0000000000000000e+000  0.0000000000000000e+000  0.0000000000000000e+000  0.0000000000000000e+000  0.0000000000000000e+000 -4.1639604434663857e-002  0.0000000000000000e+000  0.0000000000000000e+000 -7.2709644884454791e-002 -6.8143617938092343e-002  0.0000000000000000e+000 -2.4957038105175522e-001  0.0000000000000000e+000  0.0000000000000000e+000  9.6437326129746488e-003  0.0000000000000000e+000  0.0000000000000000e+000  0.0000000000000000e+000  0.0000000000000000e+000  0.0000000000000000e+000 -6.4938640406110901e-002  0.0000000000000000e+000  0.0000000000000000e+000  0.0000000000000000e+000  0.0000000000000000e+000  0.0000000000000000e+000  0.0000000000000000e+000  0.0000000000000000e+000  0.0000000000000000e+000  0.0000000000000000e+000 -5.3226786575026108e-001  0.0000000000000000e+000  0.0000000000000000e+000  0.0000000000000000e+000  4.1729872713038338e-002  1.3235614586676953e-001 -9.0247487575845331e-002  0.0000000000000000e+000  0.0000000000000000e+000  0.0000000000000000e+000  1.1640493485409026e-001  1.2643549643815719e-001  0.0000000000000000e+000  0.0000000000000000e+000  2.5222710550738359e-001 -1.7643027788727367e-001  0.0000000000000000e+000  3.6173736718947760e-002  0.0000000000000000e+000  0.0000000000000000e+000 -4.7817618721714750e-002  0.0000000000000000e+000  1.7408046936639382e-001  0.0000000000000000e+000  0.0000000000000000e+000  0.0000000000000000e+000  0.0000000000000000e+000  0.0000000000000000e+000  0.0000000000000000e+000  0.0000000000000000e+000  3.2428481187340791e-001  0.0000000000000000e+000  0.0000000000000000e+000  0.0000000000000000e+000  8.4485200592699511e-002  0.0000000000000000e+000 -1.2294788736700447e-001 -1.0768214743326415e-001  7.0416830641653494e-002 -4.2168779206623513e-001 -9.9302690640116445e-002 -2.3279220646687682e-001  0.0000000000000000e+000  0.0000000000000000e+000  0.0000000000000000e+000  0.0000000000000000e+000 -1.8990067875326785e-001  0.0000000000000000e+000  0.0000000000000000e+000  0.0000000000000000e+000  0.0000000000000000e+000  1.2964912949389681e-001  0.0000000000000000e+000  0.0000000000000000e+000  0.0000000000000000e+000
  0.0000000000000000e+000  0.0000000000000000e+000  0.0000000000000000e+000  0.0000000000000000e+000  2.5396729288040452e-002  0.0000000000000000e+000  0.0000000000000000e+000  0.0000000000000000e+000  0.0000000000000000e+000  0.0000000000000000e+000  0.0000000000000000e+000  0.0000000000000000e+000  0.0000000000000000e+000  0.0000000000000000e+000  0.0000000000000000e+000  0.0000000000000000e+000  0.0000000000000000e+000  0.0000000000000000e+000  0.0000000000000000e+000  0.0000000000000000e+000  0.0000000000000000e+000  0.0000000000000000e+000  0.0000000000000000e+000  0.0000000000000000e+000  0.0000000000000000e+000  0.0000000000000000e+000  0.0000000000000000e+000  0.0000000000000000e+000  0.0000000000000000e+000  0.0000000000000000e+000  0.0000000000000000e+000 -8.2839207071208887e-001  2.4328757802313063e-002  0.0000000000000000e+000  0.0000000000000000e+000  0.0000000000000000e+000  0.0000000000000000e+000  0.0000000000000000e+000  0.0000000000000000e+000 -6.4044706199527963e-003  0.0000000000000000e+000  1.9536732875432336e-001  0.0000000000000000e+000  0.0000000000000000e+000  0.0000000000000000e+000  0.0000000000000000e+000 -3.0895632106216653e-001  0.0000000000000000e+000  0.0000000000000000e+000  0.0000000000000000e+000  0.0000000000000000e+000  0.0000000000000000e+000  0.0000000000000000e+000  0.0000000000000000e+000  0.0000000000000000e+000  0.0000000000000000e+000  0.0000000000000000e+000  3.4169578089049435e-001  0.0000000000000000e+000  0.0000000000000000e+000  0.0000000000000000e+000  0.0000000000000000e+000  0.0000000000000000e+000  0.0000000000000000e+000  0.0000000000000000e+000  0.0000000000000000e+000  0.0000000000000000e+000  0.0000000000000000e+000  0.0000000000000000e+000  0.0000000000000000e+000  0.0000000000000000e+000  1.0184206553627381e-001 -9.6217247219886198e-002  0.0000000000000000e+000  0.0000000000000000e+000  0.0000000000000000e+000  0.0000000000000000e+000  0.0000000000000000e+000  0.0000000000000000e+000  0.0000000000000000e+000  0.0000000000000000e+000  0.0000000000000000e+000  0.0000000000000000e+000  0.0000000000000000e+000  0.0000000000000000e+000  0.0000000000000000e+000  0.0000000000000000e+000  0.0000000000000000e+000  0.0000000000000000e+000  0.0000000000000000e+000  0.0000000000000000e+000  0.0000000000000000e+000  0.0000000000000000e+000  0.0000000000000000e+000  0.0000000000000000e+000  2.0610847750682676e-001  0.0000000000000000e+000  0.0000000000000000e+000  0.0000000000000000e+000  0.0000000000000000e+000
  0.0000000000000000e+000  0.0000000000000000e+000  0.0000000000000000e+000  0.0000000000000000e+000  0.0000000000000000e+000  0.0000000000000000e+000  0.0000000000000000e+000  0.0000000000000000e+000  0.0000000000000000e+000  0.0000000000000000e+000  0.0000000000000000e+000  0.0000000000000000e+000  0.0000000000000000e+000  0.0000000000000000e+000  0.0000000000000000e+000 -3.0788572217217147e-001  0.0000000000000000e+000  0.0000000000000000e+000  0.0000000000000000e+000  1.2611362528541614e-001  0.0000000000000000e+000  0.0000000000000000e+000  0.0000000000000000e+000  0.0000000000000000e+000  0.0000000000000000e+000  0.0000000000000000e+000  0.0000000000000000e+000  4.3865843510934727e-001  0.0000000000000000e+000  0.0000000000000000e+000  2.4010481943276707e-001  0.0000000000000000e+000  0.0000000000000000e+000  0.0000000000000000e+000  0.0000000000000000e+000  0.0000000000000000e+000  2.8609278707901864e-001  1.0074639138563896e-001  6.6993783150739539e-001  0.0000000000000000e+000  0.0000000000000000e+000  0.0000000000000000e+000  0.0000000000000000e+000  3.7788534713644206e-001  0.0000000000000000e+000  0.0000000000000000e+000  0.0000000000000000e+000 -2.5577340237486806e-001  0.0000000000000000e+000  0.0000000000000000e+000  0.0000000000000000e+000  0.0000000000000000e+000  0.0000000000000000e+000  0.0000000000000000e+000  1.7912881005240378e-001  0.0000000000000000e+000  0.0000000000000000e+000  0.0000000000000000e+000 -2.6225404780408290e-001  0.0000000000000000e+000  0.0000000000000000e+000  0.0000000000000000e+000  0.0000000000000000e+000  0.0000000000000000e+000  3.4395500389297506e-001  0.0000000000000000e+000  0.0000000000000000e+000  0.0000000000000000e+000  0.0000000000000000e+000  3.6770808656588228e-001  0.0000000000000000e+000  0.0000000000000000e+000  0.0000000000000000e+000  0.0000000000000000e+000 -7.7329981085641497e-001  0.0000000000000000e+000  0.0000000000000000e+000  1.9603576908406692e-001 -1.7863389627123180e-001  0.0000000000000000e+000  0.0000000000000000e+000  0.0000000000000000e+000  0.0000000000000000e+000  0.0000000000000000e+000  0.0000000000000000e+000  0.0000000000000000e+000  0.0000000000000000e+000 -6.4967392353125292e-002 -4.2285400600421091e-001 -4.5632519305091834e-001  0.0000000000000000e+000  0.0000000000000000e+000  0.0000000000000000e+000  0.0000000000000000e+000  2.3120724766353412e-001  0.0000000000000000e+000  0.0000000000000000e+000  0.0000000000000000e+000  0.0000000000000000e+000  0.0000000000000000e+000
  0.0000000000000000e+000  0.0000000000000000e+000 -2.2983807940365411e-001  0.0000000000000000e+000  0.0000000000000000e+000 -3.4864453862808548e-001  0.0000000000000000e+000 -2.1804645314020446e-001 -7.6601070738157973e-002 -2.5985204158808056e-001  0.0000000000000000e+000  0.0000000000000000e+000 -3.2914481731328443e-001  0.0000000000000000e+000  0.0000000000000000e+000  0.0000000000000000e+000 -5.3123679247220265e-002  0.0000000000000000e+000  2.4262682031587410e-001  0.0000000000000000e+000  0.0000000000000000e+000 -1.1746630945244428e-001  4.1785150998845988e-001  0.0000000000000000e+000  0.0000000000000000e+000 -2.7468283275133232e-001  0.0000000000000000e+000  0.0000000000000000e+000  0.0000000000000000e+000  0.0000000000000000e+000  0.0000000000000000e+000  0.0000000000000000e+000  0.0000000000000000e+000  0.0000000000000000e+000  0.0000000000000000e+000  0.0000000000000000e+000  0.0000000000000000e+000  0.0000000000000000e+000  0.0000000000000000e+000  0.0000000000000000e+000 -3.4287763986702346e-001  0.0000000000000000e+000  1.7842990711937118e-001  0.0000000000000000e+000 -1.0794462187277196e-001  0.0000000000000000e+000  0.0000000000000000e+000  0.0000000000000000e+000  1.9552179775526287e-003  0.0000000000000000e+000  0.0000000000000000e+000  0.0000000000000000e+000  0.0000000000000000e+000  2.0971309740777327e-001  0.0000000000000000e+000  0.0000000000000000e+000  0.0000000000000000e+000  0.0000000000000000e+000  0.0000000000000000e+000  0.0000000000000000e+000  0.0000000000000000e+000  0.0000000000000000e+000  0.0000000000000000e+000 -8.1394718575812930e-002  0.0000000000000000e+000  0.0000000000000000e+000  0.0000000000000000e+000  0.0000000000000000e+000  0.0000000000000000e+000  0.0000000000000000e+000  0.0000000000000000e+000  0.0000000000000000e+000  0.0000000000000000e+000  0.0000000000000000e+000  0.0000000000000000e+000  0.0000000000000000e+000  1.2356951908801424e-001  0.0000000000000000e+000  0.0000000000000000e+000  0.0000000000000000e+000  0.0000000000000000e+000  0.0000000000000000e+000  0.0000000000000000e+000  0.0000000000000000e+000  0.0000000000000000e+000  0.0000000000000000e+000  0.0000000000000000e+000  0.0000000000000000e+000  0.0000000000000000e+000  0.0000000000000000e+000  0.0000000000000000e+000  0.0000000000000000e+000  0.0000000000000000e+000  0.0000000000000000e+000  0.0000000000000000e+000  0.0000000000000000e+000  0.0000000000000000e+000 -6.6833538593590869e-002 -1.9852528677036221e-001  0.0000000000000000e+000
  0.0000000000000000e+000  9.6082510409794986e-002  0.0000000000000000e+000  0.0000000000000000e+000  0.0000000000000000e+000  0.0000000000000000e+000  0.0000000000000000e+000  0.0000000000000000e+000  0.0000000000000000e+000  0.0000000000000000e+000  0.0000000000000000e+000 -1.4985666214979740e-001  0.0000000000000000e+000 -2.7539454950527707e-002  0.0000000000000000e+000  0.0000000000000000e+000  0.0000000000000000e+000  0.0000000000000000e+000  0.0000000000000000e+000  0.0000000000000000e+000  4.4921664188635618e-001  0.0000000000000000e+000  0.0000000000000000e+000  1.2625696117488225e-001 -1.4788997574537534e-002  0.0000000000000000e+000 -1.0818404680669985e-001  0.0000000000000000e+000  0.0000000000000000e+000  6.6674503135079152e-002  0.0000000000000000e+000  0.0000000000000000e+000  0.0000000000000000e+000  0.0000000000000000e+000  0.0000000000000000e+000 -2.5419753832135084e-001  0.0000000000000000e+000  0.0000000000000000e+000  0.0000000000000000e+000  0.0000000000000000e+000  0.0000000000000000e+000  0.0000000000000000e+000  0.0000000000000000e+000  0.0000000000000000e+000  0.0000000000000000e+000  2.6590369169559497e-001  0.0000000000000000e+000  0.0000000000000000e+000  0.0000000000000000e+000 -2.7350813632783133e-002  5.2649941951594531e-002  1.7643193861424625e-001  0.0000000000000000e+000  0.0000000000000000e+000  0.0000000000000000e+000 -6.3769735009732723e-002  1.1723992622857851e-001  0.0000000000000000e+000  0.0000000000000000e+000  1.2309319079630290e-001 -8.6686270116855174e-002  0.0000000000000000e+000  1.1171087108099223e-001  0.0000000000000000e+000  0.0000000000000000e+000 -1.8627057912706058e-001  0.0000000000000000e+000 -2.2848538480410971e-001  0.0000000000000000e+000  0.0000000000000000e+000  0.0000000000000000e+000  0.0000000000000000e+000  0.0000000000000000e+000  0.0000000000000000e+000  0.0000000000000000e+000  3.1251284581745131e-001  0.0000000000000000e+000  0.0000000000000000e+000  0.0000000000000000e+000  1.7243031333145337e-001  0.0000000000000000e+000 -1.6991125858162542e-001  3.2642210181933362e-002  1.9013533534193069e-001  2.3006378293016302e-001  2.2090922847270167e-001 -4.1106553871963214e-002  0.0000000000000000e+000  0.0000000000000000e+000  0.0000000000000000e+000  0.0000000000000000e+000 -1.8961238880290879e-001  0.0000000000000000e+000  0.0000000000000000e+000  0.0000000000000000e+000  0.0000000000000000e+000  3.0126876150625298e-001  0.0000000000000000e+000  0.0000000000000000e+000  0.0000000000000000e+000
  0.0000000000000000e+000 -4.9221130745442480e-002  0.0000000000000000e+000  0.0000000000000000e+000  0.0000000000000000e+000  0.0000000000000000e+000  0.0000000000000000e+000  0.0000000000000000e+000  0.0000000000000000e+000  0.0000000000000000e+000  0.0000000000000000e+000 -6.1207736878885304e-002  0.0000000000000000e+000 -3.1148136630712470e-001  0.0000000000000000e+000  0.0000000000000000e+000  0.0000000000000000e+000  0.0000000000000000e+000  0.0000000000000000e+000  0.0000000000000000e+000 -1.9167335658016887e-001  0.0000000000000000e+000  0.0000000000000000e+000  1.1562451050449711e-001  3.0568666559350567e-002  0.0000000000000000e+000 -3.8818979288103356e-001  0.0000000000000000e+000  0.0000000000000000e+000 -1.1017007389771079e-001  0.0000000000000000e+000  0.0000000000000000e+000  0.0000000000000000e+000  0.0000000000000000e+000  0.0000000000000000e+000 -1.0305940686821372e-001  0.0000000000000000e+000  0.0000000000000000e+000  0.0000000000000000e+000  0.0000000000000000e+000  0.0000000000000000e+000  0.0000000000000000e+000  0.0000000000000000e+000  0.0000000000000000e+000  0.0000000000000000e+000  1.5790480388617043e-001  0.0000000000000000e+000  0.0000000000000000e+000  0.0000000000000000e+000 -7.2791946202885371e-002  5.0715265971674184e-001  5.2662320740741862e-002  0.0000000000000000e+000  0.0000000000000000e+000  0.0000000000000000e+000 -2.8158208262905288e-001  2.1455835513105509e-001  0.0000000000000000e+000  0.0000000000000000e+000  5.6153043305258804e-002 -1.1424387467591220e-001  0.0000000000000000e+000 -4.2832242366234018e-003  0.0000000000000000e+000  0.0000000000000000e+000 -2.6633351635857640e-002  0.0000000000000000e+000  3.0957687119144700e-001  0.0000000000000000e+000  0.0000000000000000e+000  0.0000000000000000e+000  0.0000000000000000e+000  0.0000000000000000e+000  0.0000000000000000e+000  0.0000000000000000e+000 -1.8191897324793649e-001  0.0000000000000000e+000  0.0000000000000000e+000  0.0000000000000000e+000 -1.0053711839343654e-001  0.0000000000000000e+000 -5.3933196709630551e-002 -2.0451951271226376e-001  2.4261837788228546e-002  8.3440036800396758e-002 -5.3012958969007790e-002  2.0640822378419010e-001  0.0000000000000000e+000  0.0000000000000000e+000  0.0000000000000000e+000  0.0000000000000000e+000  5.4903183798603622e-002  0.0000000000000000e+000  0.0000000000000000e+000  0.0000000000000000e+000  0.0000000000000000e+000  9.7495265382369547e-003  0.0000000000000000e+000  0.0000000000000000e+000  0.0000000000000000e+000
  0.0000000000000000e+000  2.1742483674199073e-001  0.0000000000000000e+000  0.0000000000000000e+000  0.0000000000000000e+000  0.0000000000000000e+000  0.0000000000000000e+000  0.0000000000000000e+000  0.0000000000000000e+000  0.0000000000000000e+000  0.0000000000000000e+000 -4.6811045866163076e-001  0.0000000000000000e+000  1.1768417357213223e-001  0.0000000000000000e+000  0.0000000000000000e+000  0.0000000000000000e+000  0.0000000000000000e+000  0.0000000000000000e+000  0.0000000000000000e+000 -2.4478364409289587e-002  0.0000000000000000e+000  0.0000000000000000e+000  1.5171122439642534e-001  2.3162123711838065e-001  0.0000000000000000e+000 -3.6520271386892011e-002  0.0000000000000000e+000  0.0000000000000000e+000 -1.7350149106335891e-001  0.0000000000000000e+000  0.0000000000000000e+000  0.0000000000000000e+000  0.0000000000000000e+000  0.0000000000000000e+000  1.2907940830638209e-001  0.0000000000000000e+000  0.0000000000000000e+000  0.0000000000000000e+000  0.0000000000000000e+000  0.0000000000000000e+000  0.0000000000000000e+000  0.0000000000000000e+000  0.0000000000000000e+000  0.0000000000000000e+000  2.1586127919314677e-002  0.0000000000000000e+000  0.0000000000000000e+000  0.0000000000000000e+000 -3.2768691560046193e-002 -5.1353099865014337e-002  2.5191841071675321e-002  0.0000000000000000e+000  0.0000000000000000e+000  0.0000000000000000e+000  1.2384902024090005e-001  1.6276206994942577e-001  0.0000000000000000e+000  0.0000000000000000e+000 -2.6191010915066365e-001 -3.8945394653937160e-001  0.0000000000000000e+000 -2.8673844401923126e-001  0.0000000000000000e+000  0.0000000000000000e+000 -1.0300433639940661e-002  0.0000000000000000e+000 -1.9364533683710156e-001  0.0000000000000000e+000  0.0000000000000000e+000  0.0000000000000000e+000  0.0000000000000000e+000  0.0000000000000000e+000  0.0000000000000000e+000  0.0000000000000000e+000 -2.0692787488918032e-001  0.0000000000000000e+000  0.0000000000000000e+000  0.0000000000000000e+000 -5.0621263915402073e-002  0.0000000000000000e+000 -1.1870318996910595e-002  1.3440056905479345e-001  1.7177304079451197e-001 -2.6108290953942120e-001 -1.0416947074399410e-001  1.0447717877118154e-001  0.0000000000000000e+000  0.0000000000000000e+000  0.0000000000000000e+000  0.0000000000000000e+000 -1.5612826871383628e-001  0.0000000000000000e+000  0.0000000000000000e+000  0.0000000000000000e+000  0.0000000000000000e+000  1.5875887203666096e-002  0.0000000000000000e+000  0.0000000000000000e+000  0.0000000000000000e+000
  1.8816413351574715e-001  0.0000000000000000e+000  0.0000000000000000e+000 -1.0137995724792229e-001  0.0000000000000000e+000  0.0000000000000000e+000  9.9225246508332421e-002  0.0000000000000000e+000  0.0000000000000000e+000  0.0000000000000000e+000  1.6487188624429938e-001  0.0000000000000000e+000  0.0000000000000000e+000  0.0000000000000000e+000 -2.7749783230105740e-001  0.0000000000000000e+000  0.0000000000000000e+000  4.8747161776097042e-001  0.0000000000000000e+000  0.0000000000000000e+000  0.0000000000000000e+000  0.0000000000000000e+000  0.0000000000000000e+000  0.0000000000000000e+000  0.0000000000000000e+000  0.0000000000000000e+000  0.0000000000000000e+000  0.0000000000000000e+000 -2.3453313543614257e-001  0.0000000000000000e+000  0.0000000000000000e+000  0.0000000000000000e+000  0.0000000000000000e+000 -1.3163245355350273e-001 -4.4124104749738746e-001  0.0000000000000000e+000  0.0000000000000000e+000  0.0000000000000000e+000  0.0000000000000000e+000  0.0000000000000000e+000  0.0000000000000000e+000  0.0000000000000000e+000  0.0000000000000000e+000  0.0000000000000000e+000  0.0000000000000000e+000  0.0000000000000000e+000  0.0000000000000000e+000  0.0000000000000000e+000  0.0000000000000000e+000  0.0000000000000000e+000  0.0000000000000000e+000  0.0000000000000000e+000 -1.1137655983284316e-001  0.0000000000000000e+000  0.0000000000000000e+000  0.0000000000000000e+000  0.0000000000000000e+000  0.0000000000000000e+000  0.0000000000000000e+000  0.0000000000000000e+000  0.0000000000000000e+000 -6.9240268837751029e-001  0.0000000000000000e+000  0.0000000000000000e+000  0.0000000000000000e+000  0.0000000000000000e+000 -6.4740800093452150e-002  0.0000000000000000e+000  4.6103635120217806e-001  0.0000000000000000e+000 -2.2111335894902162e-001  0.0000000000000000e+000  0.0000000000000000e+000  1.1931150587209723e-001  0.0000000000000000e+000  0.0000000000000000e+000  0.0000000000000000e+000  0.0000000000000000e+000  0.0000000000000000e+000  0.0000000000000000e+000  1.2104558054634698e-001  0.0000000000000000e+000  0.0000000000000000e+000  0.0000000000000000e+000  0.0000000000000000e+000  0.0000000000000000e+000  0.0000000000000000e+000  0.0000000000000000e+000  0.0000000000000000e+000  0.0000000000000000e+000  1.1429859575002403e-001  0.0000000000000000e+000 -9.1955467469155883e-001  2.1163167810029809e-001  0.0000000000000000e+000  0.0000000000000000e+000  0.0000000000000000e+000  0.0000000000000000e+000  0.0000000000000000e+000  3.6152351442090991e-001
  0.0000000000000000e+000  0.0000000000000000e+000  3.2314055965797728e-001  0.0000000000000000e+000  0.0000000000000000e+000 -2.7446532200724634e-003  0.0000000000000000e+000  2.6884984102021603e-001  1.3934222933207707e-001 -9.0051103669994748e-002  0.0000000000000000e+000  0.0000000000000000e+000 -2.0025048559099817e-001  0.0000000000000000e+000  0.0000000000000000e+000  0.0000000000000000e+000 -5.2587925348157072e-001  0.0000000000000000e+000  3.4386112904251087e-001  0.0000000000000000e+000  0.0000000000000000e+000  2.0628497721699578e-002  5.9360608170600147e-002  0.0000000000000000e+000  0.0000000000000000e+000 -1.1367970217418705e-001  0.0000000000000000e+000  0.0000000000000000e+000  0.0000000000000000e+000  0.0000000000000000e+000  0.0000000000000000e+000  0.0000000000000000e+000  0.0000000000000000e+000  0.0000000000000000e+000  0.0000000000000000e+000  0.0000000000000000e+000  0.0000000000000000e+000  0.0000000000000000e+000  0.0000000000000000e+000  0.0000000000000000e+000  8.5735339755057954e-002  0.0000000000000000e+000  1.3201660042291724e-001  0.0000000000000000e+000 -5.3656951924253134e-002  0.0000000000000000e+000  0.0000000000000000e+000  0.0000000000000000e+000  1.0411090189819712e-001  0.0000000000000000e+000  0.0000000000000000e+000  0.0000000000000000e+000  0.0000000000000000e+000 -1.1322888952609605e-001  0.0000000000000000e+000  0.0000000000000000e+000  0.0000000000000000e+000  0.0000000000000000e+000  0.0000000000000000e+000  0.0000000000000000e+000  0.0000000000000000e+000  0.0000000000000000e+000  0.0000000000000000e+000  2.3470858427981939e-001  0.0000000000000000e+000  0.0000000000000000e+000  0.0000000000000000e+000  0.0000000000000000e+000  0.0000000000000000e+000  0.0000000000000000e+000  0.0000000000000000e+000  0.0000000000000000e+000  0.0000000000000000e+000  0.0000000000000000e+000  0.0000000000000000e+000  0.0000000000000000e+000 -4.0561699448443334e-001  0.0000000000000000e+000  0.0000000000000000e+000  0.0000000000000000e+000  0.0000000000000000e+000  0.0000000000000000e+000  0.0000000000000000e+000  0.0000000000000000e+000  0.0000000000000000e+000  0.0000000000000000e+000  0.0000000000000000e+000  0.0000000000000000e+000  0.0000000000000000e+000  0.0000000000000000e+000  0.0000000000000000e+000  0.0000000000000000e+000  0.0000000000000000e+000  0.0000000000000000e+000  0.0000000000000000e+000  0.0000000000000000e+000  0.0000000000000000e+000  2.7029206142192519e-001  4.0014283909569764e-003  0.0000000000000000e+000
  0.0000000000000000e+000  0.0000000000000000e+000  0.0000000000000000e+000  0.0000000000000000e+000  0.0000000000000000e+000  0.0000000000000000e+000  0.0000000000000000e+000  0.0000000000000000e+000  0.0000000000000000e+000  0.0000000000000000e+000  0.0000000000000000e+000  0.0000000000000000e+000  0.0000000000000000e+000  0.0000000000000000e+000  0.0000000000000000e+000  3.2823562794771732e-001  0.0000000000000000e+000  0.0000000000000000e+000  0.0000000000000000e+000 -1.7182657068372570e-001  0.0000000000000000e+000  0.0000000000000000e+000  0.0000000000000000e+000  0.0000000000000000e+000  0.0000000000000000e+000  0.0000000000000000e+000  0.0000000000000000e+000  5.6712822026516552e-001  0.0000000000000000e+000  0.0000000000000000e+000 -6.1054507347195064e-001  0.0000000000000000e+000  0.0000000000000000e+000  0.0000000000000000e+000  0.0000000000000000e+000  0.0000000000000000e+000 -1.6652174124428110e-001  1.6196311852649398e-001  7.1012766839827268e-001  0.0000000000000000e+000  0.0000000000000000e+000  0.0000000000000000e+000  0.0000000000000000e+000 -2.2110001114060893e-001  0.0000000000000000e+000  0.0000000000000000e+000  0.0000000000000000e+000  3.4022306751324993e-001  0.0000000000000000e+000  0.0000000000000000e+000  0.0000000000000000e+000  0.0000000000000000e+000  0.0000000000000000e+000  0.0000000000000000e+000  1.1569123467657663e-001  0.0000000000000000e+000  0.0000000000000000e+000  0.0000000000000000e+000  2.5577996745559789e-001  0.0000000000000000e+000  0.0000000000000000e+000  0.0000000000000000e+000  0.0000000000000000e+000  0.0000000000000000e+000 -3.2000971281823998e-001  0.0000000000000000e+000  0.0000000000000000e+000  0.0000000000000000e+000  0.0000000000000000e+000 -1.0877275445995066e-001  0.0000000000000000e+000  0.0000000000000000e+000  0.0000000000000000e+000  0.0000000000000000e+000  2.2459128930879135e-001  0.0000000000000000e+000  0.0000000000000000e+000  1.1802114941288058e-001 -3.5534892781112681e-001  0.0000000000000000e+000  0.0000000000000000e+000  0.0000000000000000e+000  0.0000000000000000e+000  0.0000000000000000e+000  0.0000000000000000e+000  0.0000000000000000e+000  0.0000000000000000e+000 -1.5737807727810230e-001  5.1269917456561204e-002 -2.0864379548043530e-001  0.0000000000000000e+000  0.0000000000000000e+000  0.0000000000000000e+000  0.0000000000000000e+000 -3.0664002179219224e-001  0.0000000000000000e+000  0.0000000000000000e+000  0.0000000000000000e+000  0.0000000000000000e+000  0.0000000000000000e+000
  0.0000000000000000e+000 -9.1192050159704274e-002  0.0000000000000000e+000  0.0000000000000000e+000  0.0000000000000000e+000  0.0000000000000000e+000  0.0000000000000000e+000  0.0000000000000000e+000  0.0000000000000000e+000  0.0000000000000000e+000  0.0000000000000000e+000 -9.0496175288870932e-003  0.0000000000000000e+000  1.9576274796292220e-001  0.0000000000000000e+000  0.0000000000000000e+000  0.0000000000000000e+000  0.0000000000000000e+000  0.0000000000000000e+000  0.0000000000000000e+000  3.2173671772703062e-002  0.0000000000000000e+000  0.0000000000000000e+000  5.6583315743156185e-002  1.0431451627878366e-001  0.0000000000000000e+000  1.5858617702759700e-001  0.0000000000000000e+000  0.0000000000000000e+000 -1.0740131642322698e-001  0.0000000000000000e+000  0.0000000000000000e+000  0.0000000000000000e+000  0.0000000000000000e+000  0.0000000000000000e+000  1.6499407018769835e-001  0.0000000000000000e+000  0.0000000000000000e+000  0.0000000000000000e+000  0.0000000000000000e+000  0.0000000000000000e+000  0.0000000000000000e+000  0.0000000000000000e+000  0.0000000000000000e+000  0.0000000000000000e+000  1.1700993067097720e-001  0.0000000000000000e+000  0.0000000000000000e+000  0.0000000000000000e+000 -2.1789748704708872e-001  2.7137249686919362e-001 -1.6239982147220317e-001  0.0000000000000000e+000  0.0000000000000000e+000  0.0000000000000000e+000  8.1390051251980317e-002 -1.6336306346541538e-001  0.0000000000000000e+000  0.0000000000000000e+000  3.3856838647555243e-001  5.3767020395986687e-005  0.0000000000000000e+000  1.9183975527993161e-001  0.0000000000000000e+000  0.0000000000000000e+000  3.7029026256044462e-001  0.0000000000000000e+000 -9.5960599894522533e-002  0.0000000000000000e+000  0.0000000000000000e+000  0.0000000000000000e+000  0.0000000000000000e+000  0.0000000000000000e+000  0.0000000000000000e+000  0.0000000000000000e+000  1.0572595663523397e-001  0.0000000000000000e+000  0.0000000000000000e+000  0.0000000000000000e+000 -1.8333030546726453e-001  0.0000000000000000e+000 -1.0352872739965310e-002  1.5527502927266573e-001  1.9285545381280067e-001  6.5823373164288143e-002 -4.0468455817154958e-001  1.4726398734631949e-001  0.0000000000000000e+000  0.0000000000000000e+000  0.0000000000000000e+000  0.0000000000000000e+000  3.9908815147851918e-002  0.0000000000000000e+000  0.0000000000000000e+000  0.0000000000000000e+000  0.0000000000000000e+000  2.9054960546816566e-001  0.0000000000000000e+000  0.0000000000000000e+000  0.0000000000000000e+000
  0.0000000000000000e+000 -4.6584156206487613e-002  0.0000000000000000e+000  0.0000000000000000e+000  0.0000000000000000e+000  0.0000000000000000e+000  0.0000000000000000e+000  0.0000000000000000e+000  0.0000000000000000e+000  0.0000000000000000e+000  0.0000000000000000e+000  6.7267167921660501e-002  0.0000000000000000e+000 -9.7472013776446736e-002  0.0000000000000000e+000  0.0000000000000000e+000  0.0000000000000000e+000  0.0000000000000000e+000  0.0000000000000000e+000  0.0000000000000000e+000 -1.1117718234067797e-001  0.0000000000000000e+000  0.0000000000000000e+000 -5.0522441910130528e-002 -2.1427812296771007e-001  0.0000000000000000e+000 -4.1357971036695890e-002  0.0000000000000000e+000  0.0000000000000000e+000 -2.2877930356921358e-001  0.0000000000000000e+000  0.0000000000000000e+000  0.0000000000000000e+000  0.0000000000000000e+000  0.0000000000000000e+000  2.4712302911814416e-001  0.0000000000000000e+000  0.0000000000000000e+000  0.0000000000000000e+000  0.0000000000000000e+000  0.0000000000000000e+000  0.0000000000000000e+000  0.0000000000000000e+000  0.0000000000000000e+000  0.0000000000000000e+000  2.0222292765302563e-001  0.0000000000000000e+000  0.0000000000000000e+000  0.0000000000000000e+000  5.6239994641604001e-002  1.1310756794068354e-001  1.4883314250672960e-001  0.0000000000000000e+000  0.0000000000000000e+000  0.0000000000000000e+000  1.5774281419494499e-001  6.7090074934723024e-003  0.0000000000000000e+000  0.0000000000000000e+000 -2.4919713420492207e-001  7.2559968471889669e-002  0.0000000000000000e+000 -1.7909917934258474e-001  0.0000000000000000e+000  0.0000000000000000e+000  1.8614487452391029e-001  0.0000000000000000e+000  2.0887289143977750e-002  0.0000000000000000e+000  0.0000000000000000e+000  0.0000000000000000e+000  0.0000000000000000e+000  0.0000000000000000e+000  0.0000000000000000e+000  0.0000000000000000e+000  1.2140047209056866e-001  0.0000000000000000e+000  0.0000000000000000e+000  0.0000000000000000e+000  2.1747236414776464e-001  0.0000000000000000e+000  6.8934246619334005e-002 -9.4750544872591977e-002  3.0698505039243429e-001 -1.2745285448057700e-001  1.4999766197043204e-001 -3.3028342105672531e-001  0.0000000000000000e+000  0.0000000000000000e+000  0.0000000000000000e+000  0.0000000000000000e+000  3.8567990536789371e-001  0.0000000000000000e+000  0.0000000000000000e+000  0.0000000000000000e+000  0.0000000000000000e+000  3.2065289921839973e-001  0.0000000000000000e+000  0.0000000000000000e+000  0.0000000000000000e+000
  0.0000000000000000e+000  0.0000000000000000e+000  0.0000000000000000e+000  0.0000000000000000e+000 -2.5532637705815159e-001  0.0000000000000000e+000  0.0000000000000000e+000  0.0000000000000000e+000  0.0000000000000000e+000  0.0000000000000000e+000  0.0000000000000000e+000  0.0000000000000000e+000  0.0000000000000000e+000  0.0000000000000000e+000  0.0000000000000000e+000  0.0000000000000000e+000  0.0000000000000000e+000  0.0000000000000000e+000  0.0000000000000000e+000  0.0000000000000000e+000  0.0000000000000000e+000  0.0000000000000000e+000  0.0000000000000000e+000  0.0000000000000000e+000  0.0000000000000000e+000  0.0000000000000000e+000  0.0000000000000000e+000  0.0000000000000000e+000  0.0000000000000000e+000  0.0000000000000000e+000  0.0000000000000000e+000  2.2085635185457780e-001  3.0912647679862598e-002  0.0000000000000000e+000  0.0000000000000000e+000  0.0000000000000000e+000  0.0000000000000000e+000  0.0000000000000000e+000  0.0000000000000000e+000  3.2873812298539598e-002  0.0000000000000000e+000  1.6933318456930119e-001  0.0000000000000000e+000  0.0000000000000000e+000  0.0000000000000000e+000  0.0000000000000000e+000 -3.6006849976725891e-001  0.0000000000000000e+000  0.0000000000000000e+000  0.0000000000000000e+000  0.0000000000000000e+000  0.0000000000000000e+000  0.0000000000000000e+000  0.0000000000000000e+000  0.0000000000000000e+000  0.0000000000000000e+000  0.0000000000000000e+000  4.8757556719868600e-001  0.0000000000000000e+000  0.0000000000000000e+000  0.0000000000000000e+000  0.0000000000000000e+000  0.0000000000000000e+000  0.0000000000000000e+000  0.0000000000000000e+000  0.0000000000000000e+000  0.0000000000000000e+000  0.0000000000000000e+000  0.0000000000000000e+000  0.0000000000000000e+000  0.0000000000000000e+000 -3.9306739509618382e-001  5.6123415567896429e-001  0.0000000000000000e+000  0.0000000000000000e+000  0.0000000000000000e+000  0.0000000000000000e+000  0.0000000000000000e+000  0.0000000000000000e+000  0.0000000000000000e+000  0.0000000000000000e+000  0.0000000000000000e+000  0.0000000000000000e+000  0.0000000000000000e+000  0.0000000000000000e+000  0.0000000000000000e+000  0.0000000000000000e+000  0.0000000000000000e+000  0.0000000000000000e+000  0.0000000000000000e+000  0.0000000000000000e+000  0.0000000000000000e+000  0.0000000000000000e+000  0.0000000000000000e+000  0.0000000000000000e+000 -1.3585246947957666e-001  0.0000000000000000e+000  0.0000000000000000e+000  0.0000000000000000e+000  0.0000000000000000e+000
  0.0000000000000000e+000  0.0000000000000000e+000  0.0000000000000000e+000  0.0000000000000000e+000  0.0000000000000000e+000  0.0000000000000000e+000  0.0000000000000000e+000  0.0000000000000000e+000  0.0000000000000000e+000  0.0000000000000000e+000  0.0000000000000000e+000  0.0000000000000000e+000  0.0000000000000000e+000  0.0000000000000000e+000  0.0000000000000000e+000  9.9255210894078405e-002  0.0000000000000000e+000  0.0000000000000000e+000  0.0000000000000000e+000 -3.7854929475000232e-001  0.0000000000000000e+000  0.0000000000000000e+000  0.0000000000000000e+000  0.0000000000000000e+000  0.0000000000000000e+000  0.0000000000000000e+000  0.0000000000000000e+000 -3.9318100516487459e-002  0.0000000000000000e+000  0.0000000000000000e+000  9.5549376851582213e-003  0.0000000000000000e+000  0.0000000000000000e+000  0.0000000000000000e+000  0.0000000000000000e+000  0.0000000000000000e+000 -3.5201855882899552e-001  1.4672309475179376e-001  6.0270421900500737e-001  0.0000000000000000e+000  0.0000000000000000e+000  0.0000000000000000e+000  0.0000000000000000e+000  3.8555864431674886e-001  0.0000000000000000e+000  0.0000000000000000e+000  0.0000000000000000e+000 -2.6084561016508795e-001  0.0000000000000000e+000  0.0000000000000000e+000  0.0000000000000000e+000  0.0000000000000000e+000  0.0000000000000000e+000  0.0000000000000000e+000  5.3117896442715262e-001  0.0000000000000000e+000  0.0000000000000000e+000  0.0000000000000000e+000  5.4734846650456338e-002  0.0000000000000000e+000  0.0000000000000000e+000  0.0000000000000000e+000  0.0000000000000000e+000  0.0000000000000000e+000 -4.5489613273742924e-001  0.0000000000000000e+000  0.0000000000000000e+000  0.0000000000000000e+000  0.0000000000000000e+000 -2.7795149587453333e-001  0.0000000000000000e+000  0.0000000000000000e+000  0.0000000000000000e+000  0.0000000000000000e+000  2.2513274764738497e-001  0.0000000000000000e+000  0.0000000000000000e+000 -2.9583237067765400e-001 -2.6393750774780117e-001  0.0000000000000000e+000  0.0000000000000000e+000  0.0000000000000000e+000  0.0000000000000000e+000  0.0000000000000000e+000  0.0000000000000000e+000  0.0000000000000000e+000  0.0000000000000000e+000  3.0752329420635749e-001 -2.2388483730665709e-001  9.7733107600221220e-002  0.0000000000000000e+000  0.0000000000000000e+000  0.0000000000000000e+000  0.0000000000000000e+000  8.1309534602003275e-001  0.0000000000000000e+000  0.0000000000000000e+000  0.0000000000000000e+000  0.0000000000000000e+000  0.0000000000000000e+000
  0.0000000000000000e+000  1.7048291541780397e-001  0.0000000000000000e+000  0.0000000000000000e+000  0.0000000000000000e+000  0.0000000000000000e+000  0.0000000000000000e+000  0.0000000000000000e+000  0.0000000000000000e+000  0.0000000000000000e+000  0.0000000000000000e+000  1.9046301725154807e-001  0.0000000000000000e+000  1.3377191552567280e-001  0.0000000000000000e+000  0.0000000000000000e+000  0.0000000000000000e+000  0.0000000000000000e+000  0.0000000000000000e+000  0.0000000000000000e+000 -2.0505922283277814e-002  0.0000000000000000e+000  0.0000000000000000e+000 -7.2311855513293055e-002 -8.6390231249427837e-002  0.0000000000000000e+000  1.7421569961851016e-001  0.0000000000000000e+000  0.0000000000000000e+000 -3.0829287605058620e-001  0.0000000000000000e+000  0.0000000000000000e+000  0.0000000000000000e+000  0.0000000000000000e+000  0.0000000000000000e+000  1.2991597620763382e-002  0.0000000000000000e+000  0.0000000000000000e+000  0.0000000000000000e+000  0.0000000000000000e+000  0.0000000000000000e+000  0.0000000000000000e+000  0.0000000000000000e+000  0.0000000000000000e+000  0.0000000000000000e+000  1.9411307809931971e-002  0.0000000000000000e+000  0.0000000000000000e+000  0.0000000000000000e+000  4.3142314403060805e-001  3.5933275641493123e-001  1.5533336961382585e-001  0.0000000000000000e+000  0.0000000000000000e+000  0.0000000000000000e+000 -7.6903926749025842e-003 -6.9069391313704168e-002  0.0000000000000000e+000  0.0000000000000000e+000 -2.2289012986922729e-001 -3.0327883114395782e-001  0.0000000000000000e+000  4.0342044432738026e-003  0.0000000000000000e+000  0.0000000000000000e+000 -2.9626443499347944e-002  0.0000000000000000e+000 -3.9896514233996698e-003  0.0000000000000000e+000  0.0000000000000000e+000  0.0000000000000000e+000  0.0000000000000000e+000  0.0000000000000000e+000  0.0000000000000000e+000  0.0000000000000000e+000  3.2223833249467093e-001  0.0000000000000000e+000  0.0000000000000000e+000  0.0000000000000000e+000 -1.1350548925884300e-001  0.0000000000000000e+000 -1.7136380358583201e-002  1.5648221570930032e-001 -2.3134231839879182e-001  2.2281834179523941e-001 -1.0070169148052746e-001 -6.0056094536401925e-003  0.0000000000000000e+000  0.0000000000000000e+000  0.0000000000000000e+000  0.0000000000000000e+000 -8.0354577796271837e-002  0.0000000000000000e+000  0.0000000000000000e+000  0.0000000000000000e+000  0.0000000000000000e+000 -1.7215109724848243e-001  0.0000000000000000e+000  0.0000000000000000e+000  0.0000000000000000e+000
  0.0000000000000000e+000  5.2453114221613112e-002  0.0000000000000000e+000  0.0000000000000000e+000  0.0000000000000000e+000  0.0000000000000000e+000  0.0000000000000000e+000  0.0000000000000000e+000  0.0000000000000000e+000  0.0000000000000000e+000  0.0000000000000000e+000 -7.2116532564929572e-003  0.0000000000000000e+000 -2.9697581289660796e-001  0.0000000000000000e+000  0.0000000000000000e+000  0.0000000000000000e+000  0.0000000000000000e+000  0.0000000000000000e+000  0.0000000000000000e+000  2.0006833023056167e-001  0.0000000000000000e+000  0.0000000000000000e+000  4.8982912038023907e-002  1.5132674027076792e-001  0.0000000000000000e+000 -1.4754145950812486e-001  0.0000000000000000e+000  0.0000000000000000e+000 -1.3448276805914910e-001  0.0000000000000000e+000  0.0000000000000000e+000  0.0000000000000000e+000  0.0000000000000000e+000  0.0000000000000000e+000  3.1998259175364990e-001  0.0000000000000000e+000  0.0000000000000000e+000  0.0000000000000000e+000  0.0000000000000000e+000  0.0000000000000000e+000  0.0000000000000000e+000  0.0000000000000000e+000  0.0000000000000000e+000  0.0000000000000000e+000  5.8793875885195440e-002  0.0000000000000000e+000  0.0000000000000000e+000  0.0000000000000000e+000 -1.7854719947241401e-002  6.1962730168967729e-002  8.6491289046396969e-002  0.0000000000000000e+000  0.0000000000000000e+000  0.0000000000000000e+000 -1.7992558831440542e-001 -4.8239295775089958e-001  0.0000000000000000e+000  0.0000000000000000e+000  1.7836838007189992e-001 -4.1311313169842025e-003  0.0000000000000000e+000 -6.5571364351684994e-002  0.0000000000000000e+000  0.0000000000000000e+000  1.2122510355486826e-001  0.0000000000000000e+000 -1.2450860027405819e-001  0.0000000000000000e+000  0.0000000000000000e+000  0.0000000000000000e+000  0.0000000000000000e+000  0.0000000000000000e+000  0.0000000000000000e+000  0.0000000000000000e+000  7.2332338154057735e-002  0.0000000000000000e+000  0.0000000000000000e+000  0.0000000000000000e+000  8.1948447128896318e-002  0.0000000000000000e+000  2.9333551246017842e-001 -1.8712651398843491e-001 -1.6369390211213447e-003 -1.4681310699798472e-001  7.7904530300159355e-002 -1.3566636574636134e-001  0.0000000000000000e+000  0.0000000000000000e+000  0.0000000000000000e+000  0.0000000000000000e+000 -3.3298091990740397e-001  0.0000000000000000e+000  0.0000000000000000e+000  0.0000000000000000e+000  0.0000000000000000e+000 -2.5497810761556411e-001  0.0000000000000000e+000  0.0000000000000000e+000  0.0000000000000000e+000
 -7.4211278034999417e-001  0.0000000000000000e+000  0.0000000000000000e+000  1.4353906284341511e-001  0.0000000000000000e+000  0.0000000000000000e+000 -1.5548170671871706e-001  0.0000000000000000e+000  0.0000000000000000e+000  0.0000000000000000e+000  4.3609636833579196e-001  0.0000000000000000e+000  0.0000000000000000e+000  0.0000000000000000e+000 -3.3909634802102395e-001  0.0000000000000000e+000  0.0000000000000000e+000 -2.2810792365140952e-002  0.0000000000000000e+000  0.0000000000000000e+000  0.0000000000000000e+000  0.0000000000000000e+000  0.0000000000000000e+000  0.0000000000000000e+000  0.0000000000000000e+000  0.0000000000000000e+000  0.0000000000000000e+000  0.0000000000000000e+000  9.4734498748466192e-002  0.0000000000000000e+000  0.0000000000000000e+000  0.0000000000000000e+000  0.0000000000000000e+000 -3.4559013378257619e-001  3.9330357317167275e-001  0.0000000000000000e+000  0.0000000000000000e+000  0.0000000000000000e+000  0.0000000000000000e+000  0.0000000000000000e+000  0.0000000000000000e+000  0.0000000000000000e+000  0.0000000000000000e+000  0.0000000000000000e+000  0.0000000000000000e+000  0.0000000000000000e+000  0.0000000000000000e+000  0.0000000000000000e+000  0.0000000000000000e+000  0.0000000000000000e+000  0.0000000000000000e+000  0.0000000000000000e+000  1.4764796381392051e-001  0.0000000000000000e+000  0.0000000000000000e+000  0.0000000000000000e+000  0.0000000000000000e+000  0.0000000000000000e+000  0.0000000000000000e+000  0.0000000000000000e+000  0.0000000000000000e+000 -5.9283092427422274e-002  0.0000000000000000e+000  0.0000000000000000e+000  0.0000000000000000e+000  0.0000000000000000e+000  8.9314870641888033e-002  0.0000000000000000e+000  4.2264750934309103e-001  0.0000000000000000e+000 -3.8352183236631315e-001  0.0000000000000000e+000  0.0000000000000000e+000  3.1944406322283064e-001  0.0000000000000000e+000  0.0000000000000000e+000  0.0000000000000000e+000  0.0000000000000000e+000  0.0000000000000000e+000  0.0000000000000000e+000 -2.3777674000075838e-001  0.0000000000000000e+000  0.0000000000000000e+000  0.0000000000000000e+000  0.0000000000000000e+000  0.0000000000000000e+000  0.0000000000000000e+000  0.0000000000000000e+000  0.0000000000000000e+000  0.0000000000000000e+000  1.0529598582689403e-001  0.0000000000000000e+000 -1.2256123909913624e-001 -6.3235267952377425e-002  0.0000000000000000e+000  0.0000000000000000e+000  0.0000000000000000e+000  0.0000000000000000e+000  0.0000000000000000e+000 -2.4035290167247556e-001
  0.0000000000000000e+000 -2.4533273954320547e-001  0.0000000000000000e+000  0.0000000000000000e+000  0.0000000000000000e+000  0.0000000000000000e+000  0.0000000000000000e+000  0.0000000000000000e+000  0.0000000000000000e+000  0.0000000000000000e+000  0.0000000000000000e+000 -3.7053133129809762e-002  0.0000000000000000e+000  3.9235845883826392e-002  0.0000000000000000e+000  0.0000000000000000e+000  0.0000000000000000e+000  0.0000000000000000e+000  0.0000000000000000e+000  0.0000000000000000e+000 -1.7808778998178763e-002  0.0000000000000000e+000  0.0000000000000000e+000 -1.0864462626142034e-001  1.2516959050154494e-001  0.0000000000000000e+000 -3.1281970746039178e-001  0.0000000000000000e+000  0.0000000000000000e+000 -1.7116257483994390e-001  0.0000000000000000e+000  0.0000000000000000e+000  0.0000000000000000e+000  0.0000000000000000e+000  0.0000000000000000e+000 -5.4868077834893711e-002  0.0000000000000000e+000  0.0000000000000000e+000  0.0000000000000000e+000  0.0000000000000000e+000  0.0000000000000000e+000  0.0000000000000000e+000  0.0000000000000000e+000  0.0000000000000000e+000  0.0000000000000000e+000  5.0576076271963664e-002  0.0000000000000000e+000  0.0000000000000000e+000  0.0000000000000000e+000 -1.6193180670285623e-001 -7.4567251819717961e-003  5.2597344808617408e-001  0.0000000000000000e+000  0.0000000000000000e+000  0.0000000000000000e+000  1.3526762630980549e-001 -4.2136466437019945e-002  0.0000000000000000e+000  0.0000000000000000e+000  9.5019262507115634e-002  2.1573017985199797e-001  0.0000000000000000e+000  2.6677992487611154e-002  0.0000000000000000e+000  0.0000000000000000e+000 -1.9507415509685316e-001  0.0000000000000000e+000 -1.6655524223670151e-001  0.0000000000000000e+000  0.0000000000000000e+000  0.0000000000000000e+000  0.0000000000000000e+000  0.0000000000000000e+000  0.0000000000000000e+000  0.0000000000000000e+000  1.4668129207975372e-002  0.0000000000000000e+000  0.0000000000000000e+000  0.0000000000000000e+000 -1.0886408499101916e-001  0.0000000000000000e+000 -2.0030921675027485e-001  3.0571539535805253e-001 -1.1202697802726530e-001 -1.2356392327706985e-001 -2.3097980542003210e-001 -1.7331069084645984e-001  0.0000000000000000e+000  0.0000000000000000e+000  0.0000000000000000e+000  0.0000000000000000e+000  1.5767161182238559e-001  0.0000000000000000e+000  0.0000000000000000e+000  0.0000000000000000e+000  0.0000000000000000e+000 -2.2270656109508075e-001  0.0000000000000000e+000  0.0000000000000000e+000  0.0000000000000000e+000
  0.0000000000000000e+000  0.0000000000000000e+000 -5.6765047631100496e-001  0.0000000000000000e+000  0.0000000000000000e+000 -5.9993118495699868e-002  0.0000000000000000e+000  5.0753747415334538e-001  1.3227033763807930e-001 -1.8874827480835407e-001  0.0000000000000000e+000  0.0000000000000000e+000  1.0418168783225706e-001  0.0000000000000000e+000  0.0000000000000000e+000  0.0000000000000000e+000  2.0380746338514791e-001  0.0000000000000000e+000  3.3392042521348742e-001  0.0000000000000000e+000  0.0000000000000000e+000 -2.3919854352731699e-002 -3.6213694896357312e-002  0.0000000000000000e+000  0.0000000000000000e+000  1.2428477278555550e-001  0.0000000000000000e+000  0.0000000000000000e+000  0.0000000000000000e+000  0.0000000000000000e+000  0.0000000000000000e+000  0.0000000000000000e+000  0.0000000000000000e+000  0.0000000000000000e+000  0.0000000000000000e+000  0.0000000000000000e+000  0.0000000000000000e+000  0.0000000000000000e+000  0.0000000000000000e+000  0.0000000000000000e+000  2.2874084588024226e-003  0.0000000000000000e+000  2.0652147062538267e-001  0.0000000000000000e+000  1.3581689628736626e-001  0.0000000000000000e+000  0.0000000000000000e+000  0.0000000000000000e+000 -1.4641742695513424e-002  0.0000000000000000e+000  0.0000000000000000e+000  0.0000000000000000e+000  0.0000000000000000e+000 -1.7522968004264350e-001  0.0000000000000000e+000  0.0000000000000000e+000  0.0000000000000000e+000  0.0000000000000000e+000  0.0000000000000000e+000  0.0000000000000000e+000  0.0000000000000000e+000  0.0000000000000000e+000  0.0000000000000000e+000 -6.9699188188651895e-002  0.0000000000000000e+000  0.0000000000000000e+000  0.0000000000000000e+000  0.0000000000000000e+000  0.0000000000000000e+000  0.0000000000000000e+000  0.0000000000000000e+000  0.0000000000000000e+000  0.0000000000000000e+000  0.0000000000000000e+000  0.0000000000000000e+000  0.0000000000000000e+000 -9.5809635507984117e-002  0.0000000000000000e+000  0.0000000000000000e+000  0.0000000000000000e+000  0.0000000000000000e+000  0.0000000000000000e+000  0.0000000000000000e+000  0.0000000000000000e+000  0.0000000000000000e+000  0.0000000000000000e+000  0.0000000000000000e+000  0.0000000000000000e+000  0.0000000000000000e+000  0.0000000000000000e+000  0.0000000000000000e+000  0.0000000000000000e+000  0.0000000000000000e+000  0.0000000000000000e+000  0.0000000000000000e+000  0.0000000000000000e+000  0.0000000000000000e+000 -7.6497257073905867e-002  2.6518290795516730e-001  0.0000000000000000e+000
  0.0000000000000000e+000  0.0000000000000000e+000  0.0000000000000000e+000  0.0000000000000000e+000  0.0000000000000000e+000  0.0000000000000000e+000  0.0000000000000000e+000  0.0000000000000000e+000  0.0000000000000000e+000  0.0000000000000000e+000  0.0000000000000000e+000  0.0000000000000000e+000  0.0000000000000000e+000  0.0000000000000000e+000  0.0000000000000000e+000 -1.7634886760746932e-001  0.0000000000000000e+000  0.0000000000000000e+000  0.0000000000000000e+000 -7.4482622268570997e-003  0.0000000000000000e+000  0.0000000000000000e+000  0.0000000000000000e+000  0.0000000000000000e+000  0.0000000000000000e+000  0.0000000000000000e+000  0.0000000000000000e+000 -5.4527522513791982e-001  0.0000000000000000e+000  0.0000000000000000e+000  1.1287874106513016e-001  0.0000000000000000e+000  0.0000000000000000e+000  0.0000000000000000e+000  0.0000000000000000e+000  0.0000000000000000e+000 -2.5149877556270722e-001 -1.9865540880950588e-001  1.8140330265053337e-001  0.0000000000000000e+000  0.0000000000000000e+000  0.0000000000000000e+000  0.0000000000000000e+000 -5.1152429589310866e-001  0.0000000000000000e+000  0.0000000000000000e+000  0.0000000000000000e+000  2.2149337134604416e-001  0.0000000000000000e+000  0.0000000000000000e+000  0.0000000000000000e+000  0.0000000000000000e+000  0.0000000000000000e+000  0.0000000000000000e+000  3.6822668645789436e-001  0.0000000000000000e+000  0.0000000000000000e+000  0.0000000000000000e+000 -1.9990245551376859e-001  0.0000000000000000e+000  0.0000000000000000e+000  0.0000000000000000e+000  0.0000000000000000e+000  0.0000000000000000e+000 -4.2836491308761954e-001  0.0000000000000000e+000  0.0000000000000000e+000  0.0000000000000000e+000  0.0000000000000000e+000 -2.9052428711013129e-001  0.0000000000000000e+000  0.0000000000000000e+000  0.0000000000000000e+000  0.0000000000000000e+000 -5.8210839931016678e-001  0.0000000000000000e+000  0.0000000000000000e+000  5.3043443874771046e-001 -1.6560007978172347e-001  0.0000000000000000e+000  0.0000000000000000e+000  0.0000000000000000e+000  0.0000000000000000e+000  0.0000000000000000e+000  0.0000000000000000e+000  0.0000000000000000e+000  0.0000000000000000e+000 -4.1937106753567405e-001  3.0215022982322892e-001 -6.6142683481486764e-001  0.0000000000000000e+000  0.0000000000000000e+000  0.0000000000000000e+000  0.0000000000000000e+000 -6.0824207581362755e-002  0.0000000000000000e+000  0.0000000000000000e+000  0.0000000000000000e+000  0.0000000000000000e+000  0.0000000000000000e+000
  0.0000000000000000e+000 -2.6002088242873744e-001  0.0000000000000000e+000  0.0000000000000000e+000  0.0000000000000000e+000  0.0000000000000000e+000  0.0000000000000000e+000  0.0000000000000000e+000  0.0000000000000000e+000  0.0000000000000000e+000  0.0000000000000000e+000  1.9575804029407151e-001  0.0000000000000000e+000 -3.5361847064097818e-001  0.0000000000000000e+000  0.0000000000000000e+000  0.0000000000000000e+000  0.0000000000000000e+000  0.0000000000000000e+000  0.0000000000000000e+000  8.1865376739003917e-002  0.0000000000000000e+000  0.0000000000000000e+000 -1.6562194550266465e-001 -4.7570951630429334e-002  0.0000000000000000e+000 -2.2856511353907101e-002  0.0000000000000000e+000  0.0000000000000000e+000  5.2627904294309344e-002  0.0000000000000000e+000  0.0000000000000000e+000  0.0000000000000000e+000  0.0000000000000000e+000  0.0000000000000000e+000  9.2138895927699804e-002  0.0000000000000000e+000  0.0000000000000000e+000  0.0000000000000000e+000  0.0000000000000000e+000  0.0000000000000000e+000  0.0000000000000000e+000  0.0000000000000000e+000  0.0000000000000000e+000  0.0000000000000000e+000  5.7261541031764493e-002  0.0000000000000000e+000  0.0000000000000000e+000  0.0000000000000000e+000 -4.5791807802742744e-002  4.3047137440920605e-002 -3.1341167877048387e-001  0.0000000000000000e+000  0.0000000000000000e+000  0.0000000000000000e+000  2.3150076438713069e-001  2.3580723822127961e-002  0.0000000000000000e+000  0.0000000000000000e+000  1.1485978653387137e-001 -4.2154486052516527e-001  0.0000000000000000e+000 -2.8867059617653082e-002  0.0000000000000000e+000  0.0000000000000000e+000  4.3665941439430325e-002  0.0000000000000000e+000 -2.3047481343549425e-001  0.0000000000000000e+000  0.0000000000000000e+000  0.0000000000000000e+000  0.0000000000000000e+000  0.0000000000000000e+000  0.0000000000000000e+000  0.0000000000000000e+000 -3.3146723488710672e-002  0.0000000000000000e+000  0.0000000000000000e+000  0.0000000000000000e+000 -1.3964943103831906e-001  0.0000000000000000e+000 -3.2091833476084086e-001  1.8118097052350010e-001  6.0974374774582021e-002 -4.4809926944706105e-002  2.9665739024165705e-001  2.3432487811920488e-002  0.0000000000000000e+000  0.0000000000000000e+000  0.0000000000000000e+000  0.0000000000000000e+000  1.2605204029590178e-001  0.0000000000000000e+000  0.0000000000000000e+000  0.0000000000000000e+000  0.0000000000000000e+000 -2.1886841942064281e-001  0.0000000000000000e+000  0.0000000000000000e+000  0.0000000000000000e+000
  2.2699376832264834e-001  0.0000000000000000e+000  0.0000000000000000e+000  5.2876143293132255e-002  0.0000000000000000e+000  0.0000000000000000e+000 -3.1535120726332971e-001  0.0000000000000000e+000  0.0000000000000000e+000  0.0000000000000000e+000 -4.7123554730217974e-002  0.0000000000000000e+000  0.0000000000000000e+000  0.0000000000000000e+000  4.2393181306005101e-001  0.0000000000000000e+000  0.0000000000000000e+000  8.4360290942059627e-004  0.0000000000000000e+000  0.0000000000000000e+000  0.0000000000000000e+000  0.0000000000000000e+000  0.0000000000000000e+000  0.0000000000000000e+000  0.0000000000000000e+000  0.0000000000000000e+000  0.0000000000000000e+000  0.0000000000000000e+000 -3.8850112666349651e-001  0.0000000000000000e+000  0.0000000000000000e+000  0.0000000000000000e+000  0.0000000000000000e+000  1.3642230947876599e-001  2.7798318615191780e-001  0.0000000000000000e+000  0.0000000000000000e+000  0.0000000000000000e+000  0.0000000000000000e+000  0.0000000000000000e+000  0.0000000000000000e+000  0.0000000000000000e+000  0.0000000000000000e+000  0.0000000000000000e+000  0.0000000000000000e+000  0.0000000000000000e+000  0.0000000000000000e+000  0.0000000000000000e+000  0.0000000000000000e+000  0.0000000000000000e+000  0.0000000000000000e+000  0.0000000000000000e+000  2.6959456801294229e-001  0.0000000000000000e+000  0.0000000000000000e+000  0.0000000000000000e+000  0.0000000000000000e+000  0.0000000000000000e+000  0.0000000000000000e+000  0.0000000000000000e+000  0.0000000000000000e+000 -6.5157159420181554e-001  0.0000000000000000e+000  0.0000000000000000e+000  0.0000000000000000e+000  0.0000000000000000e+000 -6.7907011005595805e-002  0.0000000000000000e+000 -4.0539478564778597e-001  0.0000000000000000e+000  9.7661747559036879e-002  0.0000000000000000e+000  0.0000000000000000e+000  3.8900771687552183e-001  0.0000000000000000e+000  0.0000000000000000e+000  0.0000000000000000e+000  0.0000000000000000e+000  0.0000000000000000e+000  0.0000000000000000e+000 -2.9719119778019634e-002  0.0000000000000000e+000  0.0000000000000000e+000  0.0000000000000000e+000  0.0000000000000000e+000  0.0000000000000000e+000  0.0000000000000000e+000  0.0000000000000000e+000  0.0000000000000000e+000  0.0000000000000000e+000  4.6925990103139292e-001  0.0000000000000000e+000  1.0192599106856140e-001  6.1109161818862986e-002  0.0000000000000000e+000  0.0000000000000000e+000  0.0000000000000000e+000  0.0000000000000000e+000  0.0000000000000000e+000 -3.4735481620855831e-002
  0.0000000000000000e+000  2.0923228477665198e-001  0.0000000000000000e+000  0.0000000000000000e+000  0.0000000000000000e+000  0.0000000000000000e+000  0.0000000000000000e+000  0.0000000000000000e+000  0.0000000000000000e+000  0.0000000000000000e+000  0.0000000000000000e+000 -3.3356324200349265e-002  0.0000000000000000e+000  3.2493058325995139e-001  0.0000000000000000e+000  0.0000000000000000e+000  0.0000000000000000e+000  0.0000000000000000e+000  0.0000000000000000e+000  0.0000000000000000e+000 -1.2856644390750721e-001  0.0000000000000000e+000  0.0000000000000000e+000 -3.1391177544082349e-001 -1.8696701928456089e-001  0.0000000000000000e+000 -1.5837267140571343e-001  0.0000000000000000e+000  0.0000000000000000e+000  1.4644464196149426e-001  0.0000000000000000e+000  0.0000000000000000e+000  0.0000000000000000e+000  0.0000000000000000e+000  0.0000000000000000e+000  1.6723531488216406e-001  0.0000000000000000e+000  0.0000000000000000e+000  0.0000000000000000e+000  0.0000000000000000e+000  0.0000000000000000e+000  0.0000000000000000e+000  0.0000000000000000e+000  0.0000000000000000e+000  0.0000000000000000e+000  1.6390367925506125e-001  0.0000000000000000e+000  0.0000000000000000e+000  0.0000000000000000e+000 -8.0577715062898625e-002  1.3698796574326971e-001  1.2197542965790625e-001  0.0000000000000000e+000  0.0000000000000000e+000  0.0000000000000000e+000  2.2234134927952276e-001  2.8834259236097359e-001  0.0000000000000000e+000  0.0000000000000000e+000  2.8557057251023665e-001 -2.1005313649972195e-002  0.0000000000000000e+000  6.3379039274043952e-002  0.0000000000000000e+000  0.0000000000000000e+000  1.2414846425524631e-001  0.0000000000000000e+000 -4.8738667166667055e-002  0.0000000000000000e+000  0.0000000000000000e+000  0.0000000000000000e+000  0.0000000000000000e+000  0.0000000000000000e+000  0.0000000000000000e+000  0.0000000000000000e+000 -5.5399227122877925e-002  0.0000000000000000e+000  0.0000000000000000e+000  0.0000000000000000e+000  2.4226871478393550e-001  0.0000000000000000e+000  2.6992565644615230e-001  1.5986914307306668e-002  9.0492466396402807e-002  1.1365396551953989e-001  1.7268532825793784e-001  1.3950877777894810e-001  0.0000000000000000e+000  0.0000000000000000e+000  0.0000000000000000e+000  0.0000000000000000e+000 -7.1167542669766368e-002  0.0000000000000000e+000  0.0000000000000000e+000  0.0000000000000000e+000  0.0000000000000000e+000 -3.3361601296833782e-001  0.0000000000000000e+000  0.0000000000000000e+000  0.0000000000000000e+000
  1.0387892489335841e-001  0.0000000000000000e+000  0.0000000000000000e+000  7.6816493978267578e-002  0.0000000000000000e+000  0.0000000000000000e+000  4.4628623861683780e-001  0.0000000000000000e+000  0.0000000000000000e+000  0.0000000000000000e+000  5.7519135964806976e-002  0.0000000000000000e+000  0.0000000000000000e+000  0.0000000000000000e+000 -1.3955261746289018e-002  0.0000000000000000e+000  0.0000000000000000e+000 -3.4114666101652813e-001  0.0000000000000000e+000  0.0000000000000000e+000  0.0000000000000000e+000  0.0000000000000000e+000  0.0000000000000000e+000  0.0000000000000000e+000  0.0000000000000000e+000  0.0000000000000000e+000  0.0000000000000000e+000  0.0000000000000000e+000  5.1989172387817723e-002  0.0000000000000000e+000  0.0000000000000000e+000  0.0000000000000000e+000  0.0000000000000000e+000 -1.0936908801196921e-001  1.4765158389562347e-001  0.0000000000000000e+000  0.0000000000000000e+000  0.0000000000000000e+000  0.0000000000000000e+000  0.0000000000000000e+000  0.0000000000000000e+000  0.0000000000000000e+000  0.0000000000000000e+000  0.0000000000000000e+000  0.0000000000000000e+000  0.0000000000000000e+000  0.0000000000000000e+000  0.0000000000000000e+000  0.0000000000000000e+000  0.0000000000000000e+000  0.0000000000000000e+000  0.0000000000000000e+000  5.8534888383908079e-001  0.0000000000000000e+000  0.0000000000000000e+000  0.0000000000000000e+000  0.0000000000000000e+000  0.0000000000000000e+000  0.0000000000000000e+000  0.0000000000000000e+000  0.0000000000000000e+000 -6.1930775161432090e-002  0.0000000000000000e+000  0.0000000000000000e+000  0.0000000000000000e+000  0.0000000000000000e+000  2.1526901797814851e-001  0.0000000000000000e+000 -3.0701535912173428e-001  0.0000000000000000e+000 -8.6222289941124422e-002  0.0000000000000000e+000  0.0000000000000000e+000  9.9253829113748568e-002  0.0000000000000000e+000  0.0000000000000000e+000  0.0000000000000000e+000  0.0000000000000000e+000  0.0000000000000000e+000  0.0000000000000000e+000 -3.8562579345694609e-001  0.0000000000000000e+000  0.0000000000000000e+000  0.0000000000000000e+000  0.0000000000000000e+000  0.0000000000000000e+000  0.0000000000000000e+000  0.0000000000000000e+000  0.0000000000000000e+000  0.0000000000000000e+000 -1.5707561997914421e-001  0.0000000000000000e+000 -3.2314768072621858e-001 -4.7490757029571495e-001  0.0000000000000000e+000  0.0000000000000000e+000  0.0000000000000000e+000  0.0000000000000000e+000  0.0000000000000000e+000  7.9136988861901603e-001
  0.0000000000000000e+000  0.0000000000000000e+000  0.0000000000000000e+000  0.0000000000000000e+000  0.0000000000000000e+000  0.0000000000000000e+000  0.0000000000000000e+000  0.0000000000000000e+000  0.0000000000000000e+000  0.0000000000000000e+000  0.0000000000000000e+000  0.0000000000000000e+000  0.0000000000000000e+000  0.0000000000000000e+000  0.0000000000000000e+000 -2.6133938238989940e-001  0.0000000000000000e+000  0.0000000000000000e+000  0.0000000000000000e+000  2.1528207625015677e-001  0.0000000000000000e+000  0.0000000000000000e+000  0.0000000000000000e+000  0.0000000000000000e+000  0.0000000000000000e+000  0.0000000000000000e+000  0.0000000000000000e+000 -2.8346717607984451e-001  0.0000000000000000e+000  0.0000000000000000e+000 -4.2715658843530263e-001  0.0000000000000000e+000  0.0000000000000000e+000  0.0000000000000000e+000  0.0000000000000000e+000  0.0000000000000000e+000  9.8689239980293109e-002  6.1726108863651585e-001  3.9095441133005851e-002  0.0000000000000000e+000  0.0000000000000000e+000  0.0000000000000000e+000  0.0000000000000000e+000  7.7106091524496587e-002  0.0000000000000000e+000  0.0000000000000000e+000  0.0000000000000000e+000  1.5324358930457355e-001  0.0000000000000000e+000  0.0000000000000000e+000  0.0000000000000000e+000  0.0000000000000000e+000  0.0000000000000000e+000  0.0000000000000000e+000 -3.6059691844766040e-001  0.0000000000000000e+000  0.0000000000000000e+000  0.0000000000000000e+000 -3.0646735012930915e-001  0.0000000000000000e+000  0.0000000000000000e+000  0.0000000000000000e+000  0.0000000000000000e+000  0.0000000000000000e+000  1.9815065686911978e-001  0.0000000000000000e+000  0.0000000000000000e+000  0.0000000000000000e+000  0.0000000000000000e+000 -5.1535600659441883e-001  0.0000000000000000e+000  0.0000000000000000e+000  0.0000000000000000e+000  0.0000000000000000e+000  1.3441540885055916e-001  0.0000000000000000e+000  0.0000000000000000e+000  4.1189475419945198e-001 -7.0461555144137522e-001  0.0000000000000000e+000  0.0000000000000000e+000  0.0000000000000000e+000  0.0000000000000000e+000  0.0000000000000000e+000  0.0000000000000000e+000  0.0000000000000000e+000  0.0000000000000000e+000 -2.7281478626182043e-001 -3.6018023572102509e-001  1.7281321892588575e-001  0.0000000000000000e+000  0.0000000000000000e+000  0.0000000000000000e+000  0.0000000000000000e+000  2.5882092802984397e-001  0.0000000000000000e+000  0.0000000000000000e+000  0.0000000000000000e+000  0.0000000000000000e+000  0.0000000000000000e+000
  8.2353766693477326e-002  0.0000000000000000e+000  0.0000000000000000e+000 -5.9039842043602675e-001  0.0000000000000000e+000  0.0000000000000000e+000 -1.1712739564709190e-001  0.0000000000000000e+000  0.0000000000000000e+000  0.0000000000000000e+000 -3.5886245232443395e-002  0.0000000000000000e+000  0.0000000000000000e+000  0.0000000000000000e+000 -7.7158808789878935e-002  0.0000000000000000e+000  0.0000000000000000e+000 -1.7624451369328856e-001  0.0000000000000000e+000  0.0000000000000000e+000  0.0000000000000000e+000  0.0000000000000000e+000  0.0000000000000000e+000  0.0000000000000000e+000  0.0000000000000000e+000  0.0000000000000000e+000  0.0000000000000000e+000  0.0000000000000000e+000  6.1182080974304422e-002  0.0000000000000000e+000  0.0000000000000000e+000  0.0000000000000000e+000  0.0000000000000000e+000 -2.0568320474039015e-001 -2.8647267292245415e-001  0.0000000000000000e+000  0.0000000000000000e+000  0.0000000000000000e+000  0.0000000000000000e+000  0.0000000000000000e+000  0.0000000000000000e+000  0.0000000000000000e+000  0.0000000000000000e+000  0.0000000000000000e+000  0.0000000000000000e+000  0.0000000000000000e+000  0.0000000000000000e+000  0.0000000000000000e+000  0.0000000000000000e+000  0.0000000000000000e+000  0.0000000000000000e+000  0.0000000000000000e+000  1.0475976287292606e-001  0.0000000000000000e+000  0.0000000000000000e+000  0.0000000000000000e+000  0.0000000000000000e+000  0.0000000000000000e+000  0.0000000000000000e+000  0.0000000000000000e+000  0.0000000000000000e+000  2.2166145683119209e-001  0.0000000000000000e+000  0.0000000000000000e+000  0.0000000000000000e+000  0.0000000000000000e+000 -2.9003868256737469e-001  0.0000000000000000e+000 -4.8492137395243162e-002  0.0000000000000000e+000 -5.3970161255656446e-001  0.0000000000000000e+000  0.0000000000000000e+000 -1.1253442014566971e-001  0.0000000000000000e+000  0.0000000000000000e+000  0.0000000000000000e+000  0.0000000000000000e+000  0.0000000000000000e+000  0.0000000000000000e+000 -1.8513300170310187e-001  0.0000000000000000e+000  0.0000000000000000e+000  0.0000000000000000e+000  0.0000000000000000e+000  0.0000000000000000e+000  0.0000000000000000e+000  0.0000000000000000e+000  0.0000000000000000e+000  0.0000000000000000e+000  5.8842893400696750e-001  0.0000000000000000e+000  1.8702878821527830e-001  3.7466107767090934e-001  0.0000000000000000e+000  0.0000000000000000e+000  0.0000000000000000e+000  0.0000000000000000e+000  0.0000000000000000e+000  2.7506427256807076e-004
  0.0000000000000000e+000  0.0000000000000000e+000  0.0000000000000000e+000  0.0000000000000000e+000 -1.8724924029450102e-001  0.0000000000000000e+000  0.0000000000000000e+000  0.0000000000000000e+000  0.0000000000000000e+000  0.0000000000000000e+000  0.0000000000000000e+000  0.0000000000000000e+000  0.0000000000000000e+000  0.0000000000000000e+000  0.0000000000000000e+000  0.0000000000000000e+000  0.0000000000000000e+000  0.0000000000000000e+000  0.0000000000000000e+000  0.0000000000000000e+000  0.0000000000000000e+000  0.0000000000000000e+000  0.0000000000000000e+000  0.0000000000000000e+000  0.0000000000000000e+000  0.0000000000000000e+000  0.0000000000000000e+000  0.0000000000000000e+000  0.0000000000000000e+000  0.0000000000000000e+000  0.0000000000000000e+000  7.2066305372292222e-002  4.5630377385395698e-001  0.0000000000000000e+000  0.0000000000000000e+000  0.0000000000000000e+000  0.0000000000000000e+000  0.0000000000000000e+000  0.0000000000000000e+000  6.4624683293398544e-001  0.0000000000000000e+000 -4.0341222425122403e-001  0.0000000000000000e+000  0.0000000000000000e+000  0.0000000000000000e+000  0.0000000000000000e+000 -4.4307013641795581e-002  0.0000000000000000e+000  0.0000000000000000e+000  0.0000000000000000e+000  0.0000000000000000e+000  0.0000000000000000e+000  0.0000000000000000e+000  0.0000000000000000e+000  0.0000000000000000e+000  0.0000000000000000e+000  0.0000000000000000e+000  1.1678812619663685e-001  0.0000000000000000e+000  0.0000000000000000e+000  0.0000000000000000e+000  0.0000000000000000e+000  0.0000000000000000e+000  0.0000000000000000e+000  0.0000000000000000e+000  0.0000000000000000e+000  0.0000000000000000e+000  0.0000000000000000e+000  0.0000000000000000e+000  0.0000000000000000e+000  0.0000000000000000e+000 -5.6704444093763545e-002 -1.3584704099037706e-001  0.0000000000000000e+000  0.0000000000000000e+000  0.0000000000000000e+000  0.0000000000000000e+000  0.0000000000000000e+000  0.0000000000000000e+000  0.0000000000000000e+000  0.0000000000000000e+000  0.0000000000000000e+000  0.0000000000000000e+000  0.0000000000000000e+000  0.0000000000000000e+000  0.0000000000000000e+000  0.0000000000000000e+000  0.0000000000000000e+000  0.0000000000000000e+000  0.0000000000000000e+000  0.0000000000000000e+000  0.0000000000000000e+000  0.0000000000000000e+000  0.0000000000000000e+000  0.0000000000000000e+000  3.6589923947588321e-001  0.0000000000000000e+000  0.0000000000000000e+000  0.0000000000000000e+000  0.0000000000000000e+000
  0.0000000000000000e+000  0.0000000000000000e+000  0.0000000000000000e+000  0.0000000000000000e+000 -6.1399031597356224e-001  0.0000000000000000e+000  0.0000000000000000e+000  0.0000000000000000e+000  0.0000000000000000e+000  0.0000000000000000e+000  0.0000000000000000e+000  0.0000000000000000e+000  0.0000000000000000e+000  0.0000000000000000e+000  0.0000000000000000e+000  0.0000000000000000e+000  0.0000000000000000e+000  0.0000000000000000e+000  0.0000000000000000e+000  0.0000000000000000e+000  0.0000000000000000e+000  0.0000000000000000e+000  0.0000000000000000e+000  0.0000000000000000e+000  0.0000000000000000e+000  0.0000000000000000e+000  0.0000000000000000e+000  0.0000000000000000e+000  0.0000000000000000e+000  0.0000000000000000e+000  0.0000000000000000e+000  4.8604401708179902e-002 -2.9075708061467032e-001  0.0000000000000000e+000  0.0000000000000000e+000  0.0000000000000000e+000  0.0000000000000000e+000  0.0000000000000000e+000  0.0000000000000000e+000 -6.0760980747048172e-002  0.0000000000000000e+000 -1.4923602845721862e-001  0.0000000000000000e+000  0.0000000000000000e+000  0.0000000000000000e+000  0.0000000000000000e+000 -5.3880798499490667e-001  0.0000000000000000e+000  0.0000000000000000e+000  0.0000000000000000e+000  0.0000000000000000e+000  0.0000000000000000e+000  0.0000000000000000e+000  0.0000000000000000e+000  0.0000000000000000e+000  0.0000000000000000e+000  0.0000000000000000e+000 -2.5136047013723839e-001  0.0000000000000000e+000  0.0000000000000000e+000  0.0000000000000000e+000  0.0000000000000000e+000  0.0000000000000000e+000  0.0000000000000000e+000  0.0000000000000000e+000  0.0000000000000000e+000  0.0000000000000000e+000  0.0000000000000000e+000  0.0000000000000000e+000  0.0000000000000000e+000  0.0000000000000000e+000  3.3865583278678071e-002 -3.7027973683406656e-001  0.0000000000000000e+000  0.0000000000000000e+000  0.0000000000000000e+000  0.0000000000000000e+000  0.0000000000000000e+000  0.0000000000000000e+000  0.0000000000000000e+000  0.0000000000000000e+000  0.0000000000000000e+000  0.0000000000000000e+000  0.0000000000000000e+000  0.0000000000000000e+000  0.0000000000000000e+000  0.0000000000000000e+000  0.0000000000000000e+000  0.0000000000000000e+000  0.0000000000000000e+000  0.0000000000000000e+000  0.0000000000000000e+000  0.0000000000000000e+000  0.0000000000000000e+000  0.0000000000000000e+000 -1.3564823347201846e-001  0.0000000000000000e+000  0.0000000000000000e+000  0.0000000000000000e+000  0.0000000000000000e+000
  1.1138519406305825e-001  0.0000000000000000e+000  0.0000000000000000e+000 -6.7937596359798208e-003  0.0000000000000000e+000  0.0000000000000000e+000 -3.3435299858721612e-001  0.0000000000000000e+000  0.0000000000000000e+000  0.0000000000000000e+000  1.1768632011413167e-001  0.0000000000000000e+000  0.0000000000000000e+000  0.0000000000000000e+000  3.5453387968761324e-002  0.0000000000000000e+000  0.0000000000000000e+000  3.5562350336379944e-001  0.0000000000000000e+000  0.0000000000000000e+000  0.0000000000000000e+000  0.0000000000000000e+000  0.0000000000000000e+000  0.0000000000000000e+000  0.0000000000000000e+000  0.0000000000000000e+000  0.0000000000000000e+000  0.0000000000000000e+000  4.7754207347233579e-001  0.0000000000000000e+000  0.0000000000000000e+000  0.0000000000000000e+000  0.0000000000000000e+000 -2.1345255785188616e-001  6.5163278954787618e-001  0.0000000000000000e+000  0.0000000000000000e+000  0.0000000000000000e+000  0.0000000000000000e+000  0.0000000000000000e+000  0.0000000000000000e+000  0.0000000000000000e+000  0.0000000000000000e+000  0.0000000000000000e+000  0.0000000000000000e+000  0.0000000000000000e+000  0.0000000000000000e+000  0.0000000000000000e+000  0.0000000000000000e+000  0.0000000000000000e+000  0.0000000000000000e+000  0.0000000000000000e+000  1.5758109255303321e-001  0.0000000000000000e+000  0.0000000000000000e+000  0.0000000000000000e+000  0.0000000000000000e+000  0.0000000000000000e+000  0.0000000000000000e+000  0.0000000000000000e+000  0.0000000000000000e+000 -1.1128818082094680e-001  0.0000000000000000e+000  0.0000000000000000e+000  0.0000000000000000e+000  0.0000000000000000e+000 -2.7248607182690232e-001  0.0000000000000000e+000 -2.6909997955804010e-002  0.0000000000000000e+000 -2.7159589453981148e-001  0.0000000000000000e+000  0.0000000000000000e+000 -1.9952809905100619e-001  0.0000000000000000e+000  0.0000000000000000e+000  0.0000000000000000e+000  0.0000000000000000e+000  0.0000000000000000e+000  0.0000000000000000e+000 -3.9799948458829426e-001  0.0000000000000000e+000  0.0000000000000000e+000  0.0000000000000000e+000  0.0000000000000000e+000  0.0000000000000000e+000  0.0000000000000000e+000  0.0000000000000000e+000  0.0000000000000000e+000  0.0000000000000000e+000 -6.5103727805862199e-001  0.0000000000000000e+000  1.6415034176519189e-001  3.1251412064634648e-001  0.0000000000000000e+000  0.0000000000000000e+000  0.0000000000000000e+000  0.0000000000000000e+000  0.0000000000000000e+000  3.1357608065358666e-001
  0.0000000000000000e+000  0.0000000000000000e+000  0.0000000000000000e+000  0.0000000000000000e+000  0.0000000000000000e+000  0.0000000000000000e+000  0.0000000000000000e+000  0.0000000000000000e+000  0.0000000000000000e+000  0.0000000000000000e+000  0.0000000000000000e+000  0.0000000000000000e+000  0.0000000000000000e+000  0.0000000000000000e+000  0.0000000000000000e+000 -8.6983404257684005e-001  0.0000000000000000e+000  0.0000000000000000e+000  0.0000000000000000e+000  3.6451281754683595e-001  0.0000000000000000e+000  0.0000000000000000e+000  0.0000000000000000e+000  0.0000000000000000e+000  0.0000000000000000e+000  0.0000000000000000e+000  0.0000000000000000e+000  2.0097242873299825e-001  0.0000000000000000e+000  0.0000000000000000e+000  7.4178890795349894e-002  0.0000000000000000e+000  0.0000000000000000e+000  0.0000000000000000e+000  0.0000000000000000e+000  0.0000000000000000e+000  1.1114283086705443e-001 -3.9200788539592318e-001 -1.3011068484059529e-002  0.0000000000000000e+000  0.0000000000000000e+000  0.0000000000000000e+000  0.0000000000000000e+000 -8.1310839015285630e-002  0.0000000000000000e+000  0.0000000000000000e+000  0.0000000000000000e+000  1.8245776682666570e-001  0.0000000000000000e+000  0.0000000000000000e+000  0.0000000000000000e+000  0.0000000000000000e+000  0.0000000000000000e+000  0.0000000000000000e+000 -1.4541088892268861e-001  0.0000000000000000e+000  0.0000000000000000e+000  0.0000000000000000e+000 -6.2534001506725867e-001  0.0000000000000000e+000  0.0000000000000000e+000  0.0000000000000000e+000  0.0000000000000000e+000  0.0000000000000000e+000 -6.1222767402659820e-002  0.0000000000000000e+000  0.0000000000000000e+000  0.0000000000000000e+000  0.0000000000000000e+000 -9.9463973589597569e-003  0.0000000000000000e+000  0.0000000000000000e+000  0.0000000000000000e+000  0.0000000000000000e+000  4.0050709050718092e-001  0.0000000000000000e+000  0.0000000000000000e+000  3.2588547836747656e-001  3.2582063920739085e-001  0.0000000000000000e+000  0.0000000000000000e+000  0.0000000000000000e+000  0.0000000000000000e+000  0.0000000000000000e+000  0.0000000000000000e+000  0.0000000000000000e+000  0.0000000000000000e+000  2.8681485825172648e-001  1.5735263853456932e-001  4.2442495720805085e-001  0.0000000000000000e+000  0.0000000000000000e+000  0.0000000000000000e+000  0.0000000000000000e+000  8.6041936506312505e-002  0.0000000000000000e+000  0.0000000000000000e+000  0.0000000000000000e+000  0.0000000000000000e+000  0.0000000000000000e+000
  0.0000000000000000e+000 -2.6560199309459692e-001  0.0000000000000000e+000  0.0000000000000000e+000  0.0000000000000000e+000  0.0000000000000000e+000  0.0000000000000000e+000  0.0000000000000000e+000  0.0000000000000000e+000  0.0000000000000000e+000  0.0000000000000000e+000 -1.3688852739311572e-001  0.0000000000000000e+000 -2.2973182813740481e-001  0.0000000000000000e+000  0.0000000000000000e+000  0.0000000000000000e+000  0.0000000000000000e+000  0.0000000000000000e+000  0.0000000000000000e+000 -1.1154845531406436e-001  0.0000000000000000e+000  0.0000000000000000e+000  8.7241797074741528e-002  3.3249935415036475e-001  0.0000000000000000e+000  7.0083031651971370e-002  0.0000000000000000e+000  0.0000000000000000e+000  9.6999990836213509e-002  0.0000000000000000e+000  0.0000000000000000e+000  0.0000000000000000e+000  0.0000000000000000e+000  0.0000000000000000e+000  1.6984269170763874e-001  0.0000000000000000e+000  0.0000000000000000e+000  0.0000000000000000e+000  0.0000000000000000e+000  0.0000000000000000e+000  0.0000000000000000e+000  0.0000000000000000e+000  0.0000000000000000e+000  0.0000000000000000e+000 -7.1625814341663777e-002  0.0000000000000000e+000  0.0000000000000000e+000  0.0000000000000000e+000  4.1114641070726415e-001 -2.0013343609869605e-001  2.3227182232658633e-001  0.0000000000000000e+000  0.0000000000000000e+000  0.0000000000000000e+000  9.9267410236132697e-002  2.6292756026978081e-001  0.0000000000000000e+000  0.0000000000000000e+000  1.5633337321628717e-002  8.3689713604223032e-002  0.0000000000000000e+000  1.9678930548678381e-001  0.0000000000000000e+000  0.0000000000000000e+000  3.1831001620714905e-001  0.0000000000000000e+000  2.0978813597774840e-001  0.0000000000000000e+000  0.0000000000000000e+000  0.0000000000000000e+000  0.0000000000000000e+000  0.0000000000000000e+000  0.0000000000000000e+000  0.0000000000000000e+000  1.8019033496067924e-001  0.0000000000000000e+000  0.0000000000000000e+000  0.0000000000000000e+000  4.2620748659060216e-002  0.0000000000000000e+000 -8.2124594588702804e-002  6.8589505817057500e-002  2.0838283273351804e-001  1.1620377201719839e-001  3.2276417511586476e-002  9.2579618592943475e-002  0.0000000000000000e+000  0.0000000000000000e+000  0.0000000000000000e+000  0.0000000000000000e+000 -1.5956046785593839e-001  0.0000000000000000e+000  0.0000000000000000e+000  0.0000000000000000e+000  0.0000000000000000e+000 -8.9237208581633184e-002  0.0000000000000000e+000  0.0000000000000000e+000  0.0000000000000000e+000
  0.0000000000000000e+000  0.0000000000000000e+000  1.8803101267147143e-001  0.0000000000000000e+000  0.0000000000000000e+000 -1.8369903443820784e-001  0.0000000000000000e+000  2.0731233866340634e-001 -2.3545781215422570e-001 -2.1057091165986683e-001  0.0000000000000000e+000  0.0000000000000000e+000  1.3006685770564819e-001  0.0000000000000000e+000  0.0000000000000000e+000  0.0000000000000000e+000 -4.7929850062241507e-002  0.0000000000000000e+000 -7.6536542933716256e-002  0.0000000000000000e+000  0.0000000000000000e+000 -2.6764206016336656e-001 -1.3957922994053223e-001  0.0000000000000000e+000  0.0000000000000000e+000  2.8079548912920010e-001  0.0000000000000000e+000  0.0000000000000000e+000  0.0000000000000000e+000  0.0000000000000000e+000  0.0000000000000000e+000  0.0000000000000000e+000  0.0000000000000000e+000  0.0000000000000000e+000  0.0000000000000000e+000  0.0000000000000000e+000  0.0000000000000000e+000  0.0000000000000000e+000  0.0000000000000000e+000  0.0000000000000000e+000  1.9196514599815107e-001  0.0000000000000000e+000  4.2368675121401705e-001  0.0000000000000000e+000  7.5169869315277207e-002  0.0000000000000000e+000  0.0000000000000000e+000  0.0000000000000000e+000  7.8539828764860493e-003  0.0000000000000000e+000  0.0000000000000000e+000  0.0000000000000000e+000  0.0000000000000000e+000  1.0838615079663140e-001  0.0000000000000000e+000  0.0000000000000000e+000  0.0000000000000000e+000  0.0000000000000000e+000  0.0000000000000000e+000  0.0000000000000000e+000  0.0000000000000000e+000  0.0000000000000000e+000  0.0000000000000000e+000  3.3378766907155283e-001  0.0000000000000000e+000  0.0000000000000000e+000  0.0000000000000000e+000  0.0000000000000000e+000  0.0000000000000000e+000  0.0000000000000000e+000  0.0000000000000000e+000  0.0000000000000000e+000  0.0000000000000000e+000  0.0000000000000000e+000  0.0000000000000000e+000  0.0000000000000000e+000  2.3675582189751943e-001  0.0000000000000000e+000  0.0000000000000000e+000  0.0000000000000000e+000  0.0000000000000000e+000  0.0000000000000000e+000  0.0000000000000000e+000  0.0000000000000000e+000  0.0000000000000000e+000  0.0000000000000000e+000  0.0000000000000000e+000  0.0000000000000000e+000  0.0000000000000000e+000  0.0000000000000000e+000  0.0000000000000000e+000  0.0000000000000000e+000  0.0000000000000000e+000  0.0000000000000000e+000  0.0000000000000000e+000  0.0000000000000000e+000  0.0000000000000000e+000 -2.5175697398924873e-001 -3.5838098805816926e-001  0.0000000000000000e+000
  0.0000000000000000e+000  0.0000000000000000e+000  0.0000000000000000e+000  0.0000000000000000e+000  0.0000000000000000e+000  0.0000000000000000e+000  0.0000000000000000e+000  0.0000000000000000e+000  0.0000000000000000e+000  0.0000000000000000e+000  0.0000000000000000e+000  0.0000000000000000e+000  0.0000000000000000e+000  0.0000000000000000e+000  0.0000000000000000e+000  2.8081644322904509e-001  0.0000000000000000e+000  0.0000000000000000e+000  0.0000000000000000e+000 -3.0700875261147670e-001  0.0000000000000000e+000  0.0000000000000000e+000  0.0000000000000000e+000  0.0000000000000000e+000  0.0000000000000000e+000  0.0000000000000000e+000  0.0000000000000000e+000  4.3028907623533558e-001  0.0000000000000000e+000  0.0000000000000000e+000  4.2914458563745106e-001  0.0000000000000000e+000  0.0000000000000000e+000  0.0000000000000000e+000  0.0000000000000000e+000  0.0000000000000000e+000 -6.9790122209238109e-002  9.0959788808982922e-002  2.2524631701284215e-002  0.0000000000000000e+000  0.0000000000000000e+000  0.0000000000000000e+000  0.0000000000000000e+000  6.3026558777313238e-002  0.0000000000000000e+000  0.0000000000000000e+000  0.0000000000000000e+000  3.0213724046275858e-001  0.0000000000000000e+000  0.0000000000000000e+000  0.0000000000000000e+000  0.0000000000000000e+000  0.0000000000000000e+000  0.0000000000000000e+000 -3.3678790319526597e-001  0.0000000000000000e+000  0.0000000000000000e+000  0.0000000000000000e+000 -5.1163961073917985e-001  0.0000000000000000e+000  0.0000000000000000e+000  0.0000000000000000e+000  0.0000000000000000e+000  0.0000000000000000e+000 -5.8807845026655835e-002  0.0000000000000000e+000  0.0000000000000000e+000  0.0000000000000000e+000  0.0000000000000000e+000 -7.2361188262856613e-001  0.0000000000000000e+000  0.0000000000000000e+000  0.0000000000000000e+000  0.0000000000000000e+000 -2.4633929235062924e-001  0.0000000000000000e+000  0.0000000000000000e+000 -3.7700201229823229e-003  6.9715535223018432e-002  0.0000000000000000e+000  0.0000000000000000e+000  0.0000000000000000e+000  0.0000000000000000e+000  0.0000000000000000e+000  0.0000000000000000e+000  0.0000000000000000e+000  0.0000000000000000e+000  1.3947252360471168e-001 -3.4499282165926087e-001 -1.2106136233909590e-002  0.0000000000000000e+000  0.0000000000000000e+000  0.0000000000000000e+000  0.0000000000000000e+000  3.0962273385165412e-002  0.0000000000000000e+000  0.0000000000000000e+000  0.0000000000000000e+000  0.0000000000000000e+000  0.0000000000000000e+000
  0.0000000000000000e+000  0.0000000000000000e+000  0.0000000000000000e+000  0.0000000000000000e+000  0.0000000000000000e+000  0.0000000000000000e+000  0.0000000000000000e+000  0.0000000000000000e+000  0.0000000000000000e+000  0.0000000000000000e+000  0.0000000000000000e+000  0.0000000000000000e+000  0.0000000000000000e+000  0.0000000000000000e+000  0.0000000000000000e+000 -2.0515438037014951e-002  0.0000000000000000e+000  0.0000000000000000e+000  0.0000000000000000e+000  4.7707676802735915e-001  0.0000000000000000e+000  0.0000000000000000e+000  0.0000000000000000e+000  0.0000000000000000e+000  0.0000000000000000e+000  0.0000000000000000e+000  0.0000000000000000e+000  1.8585500875631375e-001  0.0000000000000000e+000  0.0000000000000000e+000  2.0923345424810358e-001  0.0000000000000000e+000  0.0000000000000000e+000  0.0000000000000000e+000  0.0000000000000000e+000  0.0000000000000000e+000 -3.6312665100899294e-001  4.1720038327156000e-001 -1.7699783437789174e-001  0.0000000000000000e+000  0.0000000000000000e+000  0.0000000000000000e+000  0.0000000000000000e+000 -9.4794007567214678e-001  0.0000000000000000e+000  0.0000000000000000e+000  0.0000000000000000e+000 -8.2501590041436235e-001  0.0000000000000000e+000  0.0000000000000000e+000  0.0000000000000000e+000  0.0000000000000000e+000  0.0000000000000000e+000  0.0000000000000000e+000  1.4953263090002400e-001  0.0000000000000000e+000  0.0000000000000000e+000  0.0000000000000000e+000  1.3833749574789342e-001  0.0000000000000000e+000  0.0000000000000000e+000  0.0000000000000000e+000  0.0000000000000000e+000  0.0000000000000000e+000  1.9060698169352691e-001  0.0000000000000000e+000  0.0000000000000000e+000  0.0000000000000000e+000  0.0000000000000000e+000 -2.6425811399614552e-001  0.0000000000000000e+000  0.0000000000000000e+000  0.0000000000000000e+000  0.0000000000000000e+000  2.8250677190690127e-001  0.0000000000000000e+000  0.0000000000000000e+000  4.0369943611388515e-002  1.4577261364744365e-001  0.0000000000000000e+000  0.0000000000000000e+000  0.0000000000000000e+000  0.0000000000000000e+000  0.0000000000000000e+000  0.0000000000000000e+000  0.0000000000000000e+000  0.0000000000000000e+000  3.1822672706629057e-002 -2.2440979071866768e-001  7.0141427722925268e-002  0.0000000000000000e+000  0.0000000000000000e+000  0.0000000000000000e+000  0.0000000000000000e+000  3.2400279333227144e-002  0.0000000000000000e+000  0.0000000000000000e+000  0.0000000000000000e+000  0.0000000000000000e+000  0.0000000000000000e+000
  0.0000000000000000e+000 -2.4199274986330865e-001  0.0000000000000000e+000  0.0000000000000000e+000  0.0000000000000000e+000  0.0000000000000000e+000  0.0000000000000000e+000  0.0000000000000000e+000  0.0000000000000000e+000  0.0000000000000000e+000  0.0000000000000000e+000  1.6269386723666340e-001  0.0000000000000000e+000  1.9336814363771930e-002  0.0000000000000000e+000  0.0000000000000000e+000  0.0000000000000000e+000  0.0000000000000000e+000  0.0000000000000000e+000  0.0000000000000000e+000 -3.0134249824643931e-002  0.0000000000000000e+000  0.0000000000000000e+000  3.7783966429097338e-001 -2.1548217107577844e-001  0.0000000000000000e+000 -2.8947036069766191e-001  0.0000000000000000e+000  0.0000000000000000e+000  7.2265136491037191e-002  0.0000000000000000e+000  0.0000000000000000e+000  0.0000000000000000e+000  0.0000000000000000e+000  0.0000000000000000e+000 -7.0610270494166807e-002  0.0000000000000000e+000  0.0000000000000000e+000  0.0000000000000000e+000  0.0000000000000000e+000  0.0000000000000000e+000  0.0000000000000000e+000  0.0000000000000000e+000  0.0000000000000000e+000  0.0000000000000000e+000 -4.9447419319722227e-002  0.0000000000000000e+000  0.0000000000000000e+000  0.0000000000000000e+000  3.3090220907574824e-001  1.8644953605057732e-002 -1.5297262746997556e-001  0.0000000000000000e+000  0.0000000000000000e+000  0.0000000000000000e+000  1.8556322512751577e-001  2.3106323228559364e-003  0.0000000000000000e+000  0.0000000000000000e+000 -5.5669622075673587e-002 -2.7298449073786424e-002  0.0000000000000000e+000  8.7906270456810931e-002  0.0000000000000000e+000  0.0000000000000000e+000 -8.8387391835833676e-002  0.0000000000000000e+000 -3.5325291592933022e-001  0.0000000000000000e+000  0.0000000000000000e+000  0.0000000000000000e+000  0.0000000000000000e+000  0.0000000000000000e+000  0.0000000000000000e+000  0.0000000000000000e+000 -2.4663429262827777e-001  0.0000000000000000e+000  0.0000000000000000e+000  0.0000000000000000e+000  1.7618565305097994e-001  0.0000000000000000e+000  1.9746465305045383e-001 -5.4320384606705005e-002  1.4796606251988917e-001  1.6453907745381990e-001 -3.3991269831697829e-001 -9.0273310722458922e-002  0.0000000000000000e+000  0.0000000000000000e+000  0.0000000000000000e+000  0.0000000000000000e+000 -8.5469195458737990e-002  0.0000000000000000e+000  0.0000000000000000e+000  0.0000000000000000e+000  0.0000000000000000e+000 -4.9157736377593568e-002  0.0000000000000000e+000  0.0000000000000000e+000  0.0000000000000000e+000
  1.6314515509306277e-001  0.0000000000000000e+000  0.0000000000000000e+000 -4.3044642660068505e-001  0.0000000000000000e+000  0.0000000000000000e+000  3.2145650806921128e-001  0.0000000000000000e+000  0.0000000000000000e+000  0.0000000000000000e+000  2.8197453731223115e-001  0.0000000000000000e+000  0.0000000000000000e+000  0.0000000000000000e+000 -1.6184292360463190e-001  0.0000000000000000e+000  0.0000000000000000e+000 -1.6185497655310843e-001  0.0000000000000000e+000  0.0000000000000000e+000  0.0000000000000000e+000  0.0000000000000000e+000  0.0000000000000000e+000  0.0000000000000000e+000  0.0000000000000000e+000  0.0000000000000000e+000  0.0000000000000000e+000  0.0000000000000000e+000 -4.5027811711793048e-001  0.0000000000000000e+000  0.0000000000000000e+000  0.0000000000000000e+000  0.0000000000000000e+000 -1.2988324085039546e-001  5.1674973894677534e-001  0.0000000000000000e+000  0.0000000000000000e+000  0.0000000000000000e+000  0.0000000000000000e+000  0.0000000000000000e+000  0.0000000000000000e+000  0.0000000000000000e+000  0.0000000000000000e+000  0.0000000000000000e+000  0.0000000000000000e+000  0.0000000000000000e+000  0.0000000000000000e+000  0.0000000000000000e+000  0.0000000000000000e+000  0.0000000000000000e+000  0.0000000000000000e+000  0.0000000000000000e+000 -4.7913077141232685e-001  0.0000000000000000e+000  0.0000000000000000e+000  0.0000000000000000e+000  0.0000000000000000e+000  0.0000000000000000e+000  0.0000000000000000e+000  0.0000000000000000e+000  0.0000000000000000e+000 -1.2176517640096476e-001  0.0000000000000000e+000  0.0000000000000000e+000  0.0000000000000000e+000  0.0000000000000000e+000 -1.5331065818077444e-001  0.0000000000000000e+000 -6.8903036767039155e-003  0.0000000000000000e+000  3.8589995425101165e-001  0.0000000000000000e+000  0.0000000000000000e+000  1.0682152342513870e-001  0.0000000000000000e+000  0.0000000000000000e+000  0.0000000000000000e+000  0.0000000000000000e+000  0.0000000000000000e+000  0.0000000000000000e+000 -2.6267796097914559e-001  0.0000000000000000e+000  0.0000000000000000e+000  0.0000000000000000e+000  0.0000000000000000e+000  0.0000000000000000e+000  0.0000000000000000e+000  0.0000000000000000e+000  0.0000000000000000e+000  0.0000000000000000e+000 -3.6032503772037505e-001  0.0000000000000000e+000  8.5272225099164309e-002 -1.4780623612504698e-001  0.0000000000000000e+000  0.0000000000000000e+000  0.0000000000000000e+000  0.0000000000000000e+000  0.0000000000000000e+000  3.3268712378661203e-001
  0.0000000000000000e+000  4.9265448803601719e-001  0.0000000000000000e+000  0.0000000000000000e+000  0.0000000000000000e+000  0.0000000000000000e+000  0.0000000000000000e+000  0.0000000000000000e+000  0.0000000000000000e+000  0.0000000000000000e+000  0.0000000000000000e+000  3.3816920985214272e-002  0.0000000000000000e+000 -1.5924059527316875e-001  0.0000000000000000e+000  0.0000000000000000e+000  0.0000000000000000e+000  0.0000000000000000e+000  0.0000000000000000e+000  0.0000000000000000e+000 -7.2551769929872417e-002  0.0000000000000000e+000  0.0000000000000000e+000  7.7387608161498672e-003  5.5887823919346505e-002  0.0000000000000000e+000 -2.9784407166999011e-001  0.0000000000000000e+000  0.0000000000000000e+000  2.6990186875328737e-001  0.0000000000000000e+000  0.0000000000000000e+000  0.0000000000000000e+000  0.0000000000000000e+000  0.0000000000000000e+000  2.1991808689973394e-001  0.0000000000000000e+000  0.0000000000000000e+000  0.0000000000000000e+000  0.0000000000000000e+000  0.0000000000000000e+000  0.0000000000000000e+000  0.0000000000000000e+000  0.0000000000000000e+000  0.0000000000000000e+000 -2.5049070737558804e-001  0.0000000000000000e+000  0.0000000000000000e+000  0.0000000000000000e+000 -1.3913091071749284e-001 -1.1680976096441320e-001  8.8068585427541729e-002  0.0000000000000000e+000  0.0000000000000000e+000  0.0000000000000000e+000  7.7229787668231215e-002 -2.0655093631044102e-001  0.0000000000000000e+000  0.0000000000000000e+000 -1.2571839602031684e-001 -9.3353040987756347e-002  0.0000000000000000e+000  3.3903733259466454e-002  0.0000000000000000e+000  0.0000000000000000e+000  1.3348172836485986e-001  0.0000000000000000e+000 -1.4015745119734468e-002  0.0000000000000000e+000  0.0000000000000000e+000  0.0000000000000000e+000  0.0000000000000000e+000  0.0000000000000000e+000  0.0000000000000000e+000  0.0000000000000000e+000  8.6627240643842654e-003  0.0000000000000000e+000  0.0000000000000000e+000  0.0000000000000000e+000  3.4587706268951385e-002  0.0000000000000000e+000 -2.7289000408611963e-001  4.7170339910184711e-003  3.5594263517090899e-003  4.2466008803644018e-001 -1.6162628564453377e-001 -5.4021826331784296e-002  0.0000000000000000e+000  0.0000000000000000e+000  0.0000000000000000e+000  0.0000000000000000e+000  1.7284265681806227e-001  0.0000000000000000e+000  0.0000000000000000e+000  0.0000000000000000e+000  0.0000000000000000e+000  3.9740487852769957e-002  0.0000000000000000e+000  0.0000000000000000e+000  0.0000000000000000e+000
  0.0000000000000000e+000  6.6099019433573380e-002  0.0000000000000000e+000  0.0000000000000000e+000  0.0000000000000000e+000  0.0000000000000000e+000  0.0000000000000000e+000  0.0000000000000000e+000  0.0000000000000000e+000  0.0000000000000000e+000  0.0000000000000000e+000 -1.4036789621663703e-001  0.0000000000000000e+000  9.7194596193652394e-003  0.0000000000000000e+000  0.0000000000000000e+000  0.0000000000000000e+000  0.0000000000000000e+000  0.0000000000000000e+000  0.0000000000000000e+000  3.5633864067644272e-001  0.0000000000000000e+000  0.0000000000000000e+000  2.4807692988588517e-001 -1.4258920005660053e-001  0.0000000000000000e+000  4.1015735440935064e-002  0.0000000000000000e+000  0.0000000000000000e+000  2.5708628129194316e-001  0.0000000000000000e+000  0.0000000000000000e+000  0.0000000000000000e+000  0.0000000000000000e+000  0.0000000000000000e+000 -2.7290698106956979e-001  0.0000000000000000e+000  0.0000000000000000e+000  0.0000000000000000e+000  0.0000000000000000e+000  0.0000000000000000e+000  0.0000000000000000e+000  0.0000000000000000e+000  0.0000000000000000e+000  0.0000000000000000e+000  4.8915571155297766e-002  0.0000000000000000e+000  0.0000000000000000e+000  0.0000000000000000e+000  2.5293935616976113e-002  8.9150082790656754e-002  9.9635652383063142e-002  0.0000000000000000e+000  0.0000000000000000e+000  0.0000000000000000e+000  3.2354449436848998e-001 -1.4713023809654668e-001  0.0000000000000000e+000  0.0000000000000000e+000 -4.4353318334491465e-002 -3.8777665187204741e-003  0.0000000000000000e+000 -1.4263358550214891e-001  0.0000000000000000e+000  0.0000000000000000e+000  1.4766880013762351e-001  0.0000000000000000e+000  2.5488528165873625e-001  0.0000000000000000e+000  0.0000000000000000e+000  0.0000000000000000e+000  0.0000000000000000e+000  0.0000000000000000e+000  0.0000000000000000e+000  0.0000000000000000e+000  1.5822443659314739e-001  0.0000000000000000e+000  0.0000000000000000e+000  0.0000000000000000e+000 -2.4176561658823578e-001  0.0000000000000000e+000  9.0779716467330157e-002 -1.6621492800670801e-001  1.5264703389970358e-001 -1.3492061976777825e-001 -8.3306735345974908e-002  8.4357418950983531e-002  0.0000000000000000e+000  0.0000000000000000e+000  0.0000000000000000e+000  0.0000000000000000e+000  2.7390077065999141e-001  0.0000000000000000e+000  0.0000000000000000e+000  0.0000000000000000e+000  0.0000000000000000e+000 -3.4417564714680393e-001  0.0000000000000000e+000  0.0000000000000000e+000  0.0000000000000000e+000
  0.0000000000000000e+000  6.3238293744674046e-002  0.0000000000000000e+000  0.0000000000000000e+000  0.0000000000000000e+000  0.0000000000000000e+000  0.0000000000000000e+000  0.0000000000000000e+000  0.0000000000000000e+000  0.0000000000000000e+000  0.0000000000000000e+000  2.6002300547803459e-001  0.0000000000000000e+000 -2.0481385491170856e-001  0.0000000000000000e+000  0.0000000000000000e+000  0.0000000000000000e+000  0.0000000000000000e+000  0.0000000000000000e+000  0.0000000000000000e+000  2.4352030271800115e-001  0.0000000000000000e+000  0.0000000000000000e+000  3.2790400650820770e-002 -5.0009455812597678e-002  0.0000000000000000e+000  3.8796835994710643e-001  0.0000000000000000e+000  0.0000000000000000e+000  1.5840740103907069e-001  0.0000000000000000e+000  0.0000000000000000e+000  0.0000000000000000e+000  0.0000000000000000e+000  0.0000000000000000e+000 -1.9124570187982311e-002  0.0000000000000000e+000  0.0000000000000000e+000  0.0000000000000000e+000  0.0000000000000000e+000  0.0000000000000000e+000  0.0000000000000000e+000  0.0000000000000000e+000  0.0000000000000000e+000  0.0000000000000000e+000 -1.0100010720216643e-001  0.0000000000000000e+000  0.0000000000000000e+000  0.0000000000000000e+000 -1.6161851582961245e-001  1.5736707442531092e-001  3.5296552837674100e-001  0.0000000000000000e+000  0.0000000000000000e+000  0.0000000000000000e+000 -7.5126814420552912e-002  1.3166882819327855e-001  0.0000000000000000e+000  0.0000000000000000e+000 -3.0046556922715281e-002 -2.1373794500441015e-001  0.0000000000000000e+000  1.5413604140293902e-001  0.0000000000000000e+000  0.0000000000000000e+000  7.6957748705027737e-002  0.0000000000000000e+000  1.0218373929917175e-001  0.0000000000000000e+000  0.0000000000000000e+000  0.0000000000000000e+000  0.0000000000000000e+000  0.0000000000000000e+000  0.0000000000000000e+000  0.0000000000000000e+000 -3.6873874296443154e-001  0.0000000000000000e+000  0.0000000000000000e+000  0.0000000000000000e+000  3.2534599174568607e-001  0.0000000000000000e+000  2.3657646264010825e-002  1.7331656282362243e-001  1.5948291836113251e-002 -1.7266996036695872e-001 -1.9353150280709336e-001 -1.0319678514046654e-001  0.0000000000000000e+000  0.0000000000000000e+000  0.0000000000000000e+000  0.0000000000000000e+000 -3.9904460077722193e-002  0.0000000000000000e+000  0.0000000000000000e+000  0.0000000000000000e+000  0.0000000000000000e+000  6.4517001569784488e-003  0.0000000000000000e+000  0.0000000000000000e+000  0.0000000000000000e+000
  0.0000000000000000e+000  2.1882112551632152e-002  0.0000000000000000e+000  0.0000000000000000e+000  0.0000000000000000e+000  0.0000000000000000e+000  0.0000000000000000e+000  0.0000000000000000e+000  0.0000000000000000e+000  0.0000000000000000e+000  0.0000000000000000e+000  2.8159488387667292e-001  0.0000000000000000e+000  1.0473124796287250e-001  0.0000000000000000e+000  0.0000000000000000e+000  0.0000000000000000e+000  0.0000000000000000e+000  0.0000000000000000e+000  0.0000000000000000e+000  1.0252502289898815e-002  0.0000000000000000e+000  0.0000000000000000e+000 -2.6192961916260946e-002  1.0543753540694054e-001  0.0000000000000000e+000  1.0340643422537121e-001  0.0000000000000000e+000  0.0000000000000000e+000 -1.1272488019202462e-001  0.0000000000000000e+000  0.0000000000000000e+000  0.0000000000000000e+000  0.0000000000000000e+000  0.0000000000000000e+000 -1.0337072848999813e-001  0.0000000000000000e+000  0.0000000000000000e+000  0.0000000000000000e+000  0.0000000000000000e+000  0.0000000000000000e+000  0.0000000000000000e+000  0.0000000000000000e+000  0.0000000000000000e+000  0.0000000000000000e+000  4.6149103824503782e-002  0.0000000000000000e+000  0.0000000000000000e+000  0.0000000000000000e+000 -1.6169910452349168e-001 -1.3329529038162832e-001 -3.5531160168400140e-002  0.0000000000000000e+000  0.0000000000000000e+000  0.0000000000000000e+000 -1.6314924698075606e-001  2.5048439572379050e-001  0.0000000000000000e+000  0.0000000000000000e+000  8.5602496101243222e-002  8.0715942467397377e-003  0.0000000000000000e+000 -3.8180334119567821e-001  0.0000000000000000e+000  0.0000000000000000e+000  6.3231517577360480e-002  0.0000000000000000e+000  6.4346470725052701e-002  0.0000000000000000e+000  0.0000000000000000e+000  0.0000000000000000e+000  0.0000000000000000e+000  0.0000000000000000e+000  0.0000000000000000e+000  0.0000000000000000e+000 -2.5774075723639704e-002  0.0000000000000000e+000  0.0000000000000000e+000  0.0000000000000000e+000 -2.3210482464706916e-001  0.0000000000000000e+000 -6.7852728886595423e-002 -1.1916675349119858e-001  3.6613562423221768e-001  2.8194084519515916e-001 -1.3671256190366274e-001 -4.1765995155004615e-001  0.0000000000000000e+000  0.0000000000000000e+000  0.0000000000000000e+000  0.0000000000000000e+000 -1.9344173097820075e-001  0.0000000000000000e+000  0.0000000000000000e+000  0.0000000000000000e+000  0.0000000000000000e+000 -2.1875528740489938e-001  0.0000000000000000e+000  0.0000000000000000e+000  0.0000000000000000e+000
  0.0000000000000000e+000 -1.2272656880742985e-001  0.0000000000000000e+000  0.0000000000000000e+000  0.0000000000000000e+000  0.0000000000000000e+000  0.0000000000000000e+000  0.0000000000000000e+000  0.0000000000000000e+000  0.0000000000000000e+000  0.0000000000000000e+000  7.6176129997451353e-002  0.0000000000000000e+000  2.4960097304772583e-001  0.0000000000000000e+000  0.0000000000000000e+000  0.0000000000000000e+000  0.0000000000000000e+000  0.0000000000000000e+000  0.0000000000000000e+000 -1.2165678688372293e-001  0.0000000000000000e+000  0.0000000000000000e+000 -5.6702481531400575e-002  2.9734458926297680e-001  0.0000000000000000e+000  1.0415014214613647e-001  0.0000000000000000e+000  0.0000000000000000e+000 -5.6582523839097183e-002  0.0000000000000000e+000  0.0000000000000000e+000  0.0000000000000000e+000  0.0000000000000000e+000  0.0000000000000000e+000 -1.4571042200216436e-001  0.0000000000000000e+000  0.0000000000000000e+000  0.0000000000000000e+000  0.0000000000000000e+000  0.0000000000000000e+000  0.0000000000000000e+000  0.0000000000000000e+000  0.0000000000000000e+000  0.0000000000000000e+000 -2.5825508667166164e-001  0.0000000000000000e+000  0.0000000000000000e+000  0.0000000000000000e+000  8.6216378119897602e-002  1.5852499033489906e-001  1.7773869156122030e-001  0.0000000000000000e+000  0.0000000000000000e+000  0.0000000000000000e+000  7.5657710842305589e-002 -4.2191903538041664e-001  0.0000000000000000e+000  0.0000000000000000e+000  9.5646912641142445e-002 -1.0559679553011722e-001  0.0000000000000000e+000 -5.0929320186548131e-002  0.0000000000000000e+000  0.0000000000000000e+000 -2.3528785483093445e-001  0.0000000000000000e+000  5.7669974720752117e-002  0.0000000000000000e+000  0.0000000000000000e+000  0.0000000000000000e+000  0.0000000000000000e+000  0.0000000000000000e+000  0.0000000000000000e+000  0.0000000000000000e+000 -2.2137909828480959e-001  0.0000000000000000e+000  0.0000000000000000e+000  0.0000000000000000e+000  1.3168661880896315e-001  0.0000000000000000e+000 -5.8816835411934221e-002 -9.8760846281877077e-002  4.0423821403005589e-001  1.4240738302793737e-001  2.7922148813608699e-001  1.6505009360552941e-001  0.0000000000000000e+000  0.0000000000000000e+000  0.0000000000000000e+000  0.0000000000000000e+000  9.8986862559293079e-002  0.0000000000000000e+000  0.0000000000000000e+000  0.0000000000000000e+000  0.0000000000000000e+000  2.6456078226913669e-002  0.0000000000000000e+000  0.0000000000000000e+000  0.0000000000000000e+000
  0.0000000000000000e+000  2.7213285854983449e-001  0.0000000000000000e+000  0.0000000000000000e+000  0.0000000000000000e+000  0.0000000000000000e+000  0.0000000000000000e+000  0.0000000000000000e+000  0.0000000000000000e+000  0.0000000000000000e+000  0.0000000000000000e+000 -2.9666717972082013e-001  0.0000000000000000e+000 -2.7008759613102001e-001  0.0000000000000000e+000  0.0000000000000000e+000  0.0000000000000000e+000  0.0000000000000000e+000  0.0000000000000000e+000  0.0000000000000000e+000  4.2896493228922784e-002  0.0000000000000000e+000  0.0000000000000000e+000 -2.9622019518064613e-001 -4.5207030113014419e-002  0.0000000000000000e+000  7.7188628033754994e-002  0.0000000000000000e+000  0.0000000000000000e+000 -3.8465303579224774e-001  0.0000000000000000e+000  0.0000000000000000e+000  0.0000000000000000e+000  0.0000000000000000e+000  0.0000000000000000e+000 -2.7988507320694950e-001  0.0000000000000000e+000  0.0000000000000000e+000  0.0000000000000000e+000  0.0000000000000000e+000  0.0000000000000000e+000  0.0000000000000000e+000  0.0000000000000000e+000  0.0000000000000000e+000  0.0000000000000000e+000 -3.5421242808338041e-002  0.0000000000000000e+000  0.0000000000000000e+000  0.0000000000000000e+000  1.7822000120417619e-001 -1.4578577525131056e-001 -1.1877838453177297e-001  0.0000000000000000e+000  0.0000000000000000e+000  0.0000000000000000e+000  8.8428034862939695e-002 -1.5261901285912568e-002  0.0000000000000000e+000  0.0000000000000000e+000  1.8056514905481327e-001 -1.5580556574223282e-002  0.0000000000000000e+000  3.8590127058799473e-001  0.0000000000000000e+000  0.0000000000000000e+000 -2.5695497138202406e-002  0.0000000000000000e+000  1.3213842115733893e-002  0.0000000000000000e+000  0.0000000000000000e+000  0.0000000000000000e+000  0.0000000000000000e+000  0.0000000000000000e+000  0.0000000000000000e+000  0.0000000000000000e+000 -2.1142029726993983e-001  0.0000000000000000e+000  0.0000000000000000e+000  0.0000000000000000e+000 -8.8168854294696744e-002  0.0000000000000000e+000  1.3505135650119404e-001 -3.8246664554154319e-002  1.5057039483897977e-001  7.1452893138302095e-002 -9.0421362442544437e-002 -2.1699774892288007e-001  0.0000000000000000e+000  0.0000000000000000e+000  0.0000000000000000e+000  0.0000000000000000e+000  1.5643217258541806e-001  0.0000000000000000e+000  0.0000000000000000e+000  0.0000000000000000e+000  0.0000000000000000e+000 -4.8832845847764240e-002  0.0000000000000000e+000  0.0000000000000000e+000  0.0000000000000000e+000
  0.0000000000000000e+000  0.0000000000000000e+000  0.0000000000000000e+000  0.0000000000000000e+000  0.0000000000000000e+000  0.0000000000000000e+000  0.0000000000000000e+000  0.0000000000000000e+000  0.0000000000000000e+000  0.0000000000000000e+000  0.0000000000000000e+000  0.0000000000000000e+000  0.0000000000000000e+000  0.0000000000000000e+000  0.0000000000000000e+000  3.2899093480466285e-001  0.0000000000000000e+000  0.0000000000000000e+000  0.0000000000000000e+000  5.5013259713864970e-001  0.0000000000000000e+000  0.0000000000000000e+000  0.0000000000000000e+000  0.0000000000000000e+000  0.0000000000000000e+000  0.0000000000000000e+000  0.0000000000000000e+000 -2.8037497417547308e-001  0.0000000000000000e+000  0.0000000000000000e+000 -3.9402665459423031e-001  0.0000000000000000e+000  0.0000000000000000e+000  0.0000000000000000e+000  0.0000000000000000e+000  0.0000000000000000e+000 -5.4649145182064540e-001  3.3233730368934217e-001  5.4732406144572976e-001  0.0000000000000000e+000  0.0000000000000000e+000  0.0000000000000000e+000  0.0000000000000000e+000  9.5098045596841332e-002  0.0000000000000000e+000  0.0000000000000000e+000  0.0000000000000000e+000  4.1672354137757617e-001  0.0000000000000000e+000  0.0000000000000000e+000  0.0000000000000000e+000  0.0000000000000000e+000  0.0000000000000000e+000  0.0000000000000000e+000 -9.8674172336530072e-002  0.0000000000000000e+000  0.0000000000000000e+000  0.0000000000000000e+000 -4.6803446098672769e-001  0.0000000000000000e+000  0.0000000000000000e+000  0.0000000000000000e+000  0.0000000000000000e+000  0.0000000000000000e+000  2.0418403788817968e-001  0.0000000000000000e+000  0.0000000000000000e+000  0.0000000000000000e+000  0.0000000000000000e+000  9.8778482264036363e-002  0.0000000000000000e+000  0.0000000000000000e+000  0.0000000000000000e+000  0.0000000000000000e+000 -1.1740828246363275e-001  0.0000000000000000e+000  0.0000000000000000e+000 -1.7037547239117748e-001  2.9172475388825758e-001  0.0000000000000000e+000  0.0000000000000000e+000  0.0000000000000000e+000  0.0000000000000000e+000  0.0000000000000000e+000  0.0000000000000000e+000  0.0000000000000000e+000  0.0000000000000000e+000  3.4729589834336622e-001  1.5294471700423620e-001 -2.6422257536756072e-001  0.0000000000000000e+000  0.0000000000000000e+000  0.0000000000000000e+000  0.0000000000000000e+000 -1.4401762313646649e-003  0.0000000000000000e+000  0.0000000000000000e+000  0.0000000000000000e+000  0.0000000000000000e+000  0.0000000000000000e+000
  0.0000000000000000e+000  0.0000000000000000e+000  0.0000000000000000e+000  0.0000000000000000e+000  0.0000000000000000e+000  0.0000000000000000e+000  0.0000000000000000e+000  0.0000000000000000e+000  0.0000000000000000e+000  0.0000000000000000e+000  0.0000000000000000e+000  0.0000000000000000e+000  0.0000000000000000e+000  0.0000000000000000e+000  0.0000000000000000e+000  2.9548280091516910e-001  0.0000000000000000e+000  0.0000000000000000e+000  0.0000000000000000e+000  2.8787439940205412e-001  0.0000000000000000e+000  0.0000000000000000e+000  0.0000000000000000e+000  0.0000000000000000e+000  0.0000000000000000e+000  0.0000000000000000e+000  0.0000000000000000e+000  3.9774567270498057e-001  0.0000000000000000e+000  0.0000000000000000e+000  1.7515288263378677e-002  0.0000000000000000e+000  0.0000000000000000e+000  0.0000000000000000e+000  0.0000000000000000e+000  0.0000000000000000e+000 -1.8500174178653728e-001  1.4148358979809783e-003 -3.5434037449985654e-002  0.0000000000000000e+000  0.0000000000000000e+000  0.0000000000000000e+000  0.0000000000000000e+000 -4.1468321062664032e-001  0.0000000000000000e+000  0.0000000000000000e+000  0.0000000000000000e+000  5.4245373003634934e-001  0.0000000000000000e+000  0.0000000000000000e+000  0.0000000000000000e+000  0.0000000000000000e+000  0.0000000000000000e+000  0.0000000000000000e+000  2.3741716021966475e-001  0.0000000000000000e+000  0.0000000000000000e+000  0.0000000000000000e+000  7.6274849577916015e-001  0.0000000000000000e+000  0.0000000000000000e+000  0.0000000000000000e+000  0.0000000000000000e+000  0.0000000000000000e+000  1.8527966015598671e-001  0.0000000000000000e+000  0.0000000000000000e+000  0.0000000000000000e+000  0.0000000000000000e+000 -2.9403379992473031e-002  0.0000000000000000e+000  0.0000000000000000e+000  0.0000000000000000e+000  0.0000000000000000e+000 -5.3362047226282372e-001  0.0000000000000000e+000  0.0000000000000000e+000 -7.3296474470668185e-002 -2.3147472259021133e-002  0.0000000000000000e+000  0.0000000000000000e+000  0.0000000000000000e+000  0.0000000000000000e+000  0.0000000000000000e+000  0.0000000000000000e+000  0.0000000000000000e+000  0.0000000000000000e+000 -1.6457077161182090e-001 -1.1845188816383123e-001  6.7034501302432881e-001  0.0000000000000000e+000  0.0000000000000000e+000  0.0000000000000000e+000  0.0000000000000000e+000  1.4407136220211486e-001  0.0000000000000000e+000  0.0000000000000000e+000  0.0000000000000000e+000  0.0000000000000000e+000  0.0000000000000000e+000
  0.0000000000000000e+000  0.0000000000000000e+000  0.0000000000000000e+000  0.0000000000000000e+000  0.0000000000000000e+000  0.0000000000000000e+000  0.0000000000000000e+000  0.0000000000000000e+000  0.0000000000000000e+000  0.0000000000000000e+000  0.0000000000000000e+000  0.0000000000000000e+000  0.0000000000000000e+000  0.0000000000000000e+000  0.0000000000000000e+000  4.6460539011356961e-001  0.0000000000000000e+000  0.0000000000000000e+000  0.0000000000000000e+000 -1.4544865583339603e-001  0.0000000000000000e+000  0.0000000000000000e+000  0.0000000000000000e+000  0.0000000000000000e+000  0.0000000000000000e+000  0.0000000000000000e+000  0.0000000000000000e+000 -1.2143229715093000e-001  0.0000000000000000e+000  0.0000000000000000e+000  3.1714588049704717e-001  0.0000000000000000e+000  0.0000000000000000e+000  0.0000000000000000e+000  0.0000000000000000e+000  0.0000000000000000e+000  7.0667500517365534e-002 -2.7340561936550312e-001  6.0412448018243525e-001  0.0000000000000000e+000  0.0000000000000000e+000  0.0000000000000000e+000  0.0000000000000000e+000 -2.4838227711659872e-001  0.0000000000000000e+000  0.0000000000000000e+000  0.0000000000000000e+000 -3.7588624494676225e-002  0.0000000000000000e+000  0.0000000000000000e+000  0.0000000000000000e+000  0.0000000000000000e+000  0.0000000000000000e+000  0.0000000000000000e+000  1.5479756772388081e-002  0.0000000000000000e+000  0.0000000000000000e+000  0.0000000000000000e+000 -3.3018407186079157e-001  0.0000000000000000e+000  0.0000000000000000e+000  0.0000000000000000e+000  0.0000000000000000e+000  0.0000000000000000e+000  6.6183611849244584e-001  0.0000000000000000e+000  0.0000000000000000e+000  0.0000000000000000e+000  0.0000000000000000e+000  2.1368420332239585e-001  0.0000000000000000e+000  0.0000000000000000e+000  0.0000000000000000e+000  0.0000000000000000e+000  1.3971603147611286e-001  0.0000000000000000e+000  0.0000000000000000e+000  4.8706379585138182e-002  5.2345849727145577e-001  0.0000000000000000e+000  0.0000000000000000e+000  0.0000000000000000e+000  0.0000000000000000e+000  0.0000000000000000e+000  0.0000000000000000e+000  0.0000000000000000e+000  0.0000000000000000e+000 -7.6517964394189120e-001  4.0454455309891904e-002  1.8050693009144259e-001  0.0000000000000000e+000  0.0000000000000000e+000  0.0000000000000000e+000  0.0000000000000000e+000  2.5906878716620879e-001  0.0000000000000000e+000  0.0000000000000000e+000  0.0000000000000000e+000  0.0000000000000000e+000  0.0000000000000000e+000
  1.7712797362110530e-001  0.0000000000000000e+000  0.0000000000000000e+000  9.0005694411120288e-002  0.0000000000000000e+000  0.0000000000000000e+000  5.2983885349830540e-001  0.0000000000000000e+000  0.0000000000000000e+000  0.0000000000000000e+000  3.9735097103671690e-001  0.0000000000000000e+000  0.0000000000000000e+000  0.0000000000000000e+000  1.7960739553989388e-001  0.0000000000000000e+000  0.0000000000000000e+000  3.9758984150625543e-001  0.0000000000000000e+000  0.0000000000000000e+000  0.0000000000000000e+000  0.0000000000000000e+000  0.0000000000000000e+000  0.0000000000000000e+000  0.0000000000000000e+000  0.0000000000000000e+000  0.0000000000000000e+000  0.0000000000000000e+000 -1.4665295355807870e-001  0.0000000000000000e+000  0.0000000000000000e+000  0.0000000000000000e+000  0.0000000000000000e+000  2.8220723767049688e-001 -1.2920423999315483e-001  0.0000000000000000e+000  0.0000000000000000e+000  0.0000000000000000e+000  0.0000000000000000e+000  0.0000000000000000e+000  0.0000000000000000e+000  0.0000000000000000e+000  0.0000000000000000e+000  0.0000000000000000e+000  0.0000000000000000e+000  0.0000000000000000e+000  0.0000000000000000e+000  0.0000000000000000e+000  0.0000000000000000e+000  0.0000000000000000e+000  0.0000000000000000e+000  0.0000000000000000e+000  3.5541366086051018e-001  0.0000000000000000e+000  0.0000000000000000e+000  0.0000000000000000e+000  0.0000000000000000e+000  0.0000000000000000e+000  0.0000000000000000e+000  0.0000000000000000e+000  0.0000000000000000e+000 -1.3002116809453640e-001  0.0000000000000000e+000  0.0000000000000000e+000  0.0000000000000000e+000  0.0000000000000000e+000 -7.0265368283871166e-001  0.0000000000000000e+000  1.6129845723274458e-001  0.0000000000000000e+000  9.3067503039736960e-002  0.0000000000000000e+000  0.0000000000000000e+000  2.2280776710817735e-001  0.0000000000000000e+000  0.0000000000000000e+000  0.0000000000000000e+000  0.0000000000000000e+000  0.0000000000000000e+000  0.0000000000000000e+000 -4.1350924717607890e-001  0.0000000000000000e+000  0.0000000000000000e+000  0.0000000000000000e+000  0.0000000000000000e+000  0.0000000000000000e+000  0.0000000000000000e+000  0.0000000000000000e+000  0.0000000000000000e+000  0.0000000000000000e+000 -1.1191027579467618e-001  0.0000000000000000e+000  1.8344634240566113e-001  2.3268038389800749e-001  0.0000000000000000e+000  0.0000000000000000e+000  0.0000000000000000e+000  0.0000000000000000e+000  0.0000000000000000e+000 -1.3341396702139777e-001
  0.0000000000000000e+000 -1.8890113073390561e-002  0.0000000000000000e+000  0.0000000000000000e+000  0.0000000000000000e+000  0.0000000000000000e+000  0.0000000000000000e+000  0.0000000000000000e+000  0.0000000000000000e+000  0.0000000000000000e+000  0.0000000000000000e+000 -1.1663208311632908e-001  0.0000000000000000e+000 -3.3870659681579634e-003  0.0000000000000000e+000  0.0000000000000000e+000  0.0000000000000000e+000  0.0000000000000000e+000  0.0000000000000000e+000  0.0000000000000000e+000  4.0779918736061904e-001  0.0000000000000000e+000  0.0000000000000000e+000  9.2687869132547611e-003  6.1218004221935227e-002  0.0000000000000000e+000 -7.6848150049589545e-003  0.0000000000000000e+000  0.0000000000000000e+000 -2.4237966363857008e-001  0.0000000000000000e+000  0.0000000000000000e+000  0.0000000000000000e+000  0.0000000000000000e+000  0.0000000000000000e+000  2.4036179909315758e-001  0.0000000000000000e+000  0.0000000000000000e+000  0.0000000000000000e+000  0.0000000000000000e+000  0.0000000000000000e+000  0.0000000000000000e+000  0.0000000000000000e+000  0.0000000000000000e+000  0.0000000000000000e+000 -2.0163159444639847e-001  0.0000000000000000e+000  0.0000000000000000e+000  0.0000000000000000e+000 -5.9870283528966797e-002  2.7810115870414170e-001 -3.2396750562649967e-001  0.0000000000000000e+000  0.0000000000000000e+000  0.0000000000000000e+000  1.8006770102612479e-001  1.0802052674036813e-001  0.0000000000000000e+000  0.0000000000000000e+000 -1.5063711203707267e-001  4.0533442324758401e-001  0.0000000000000000e+000 -7.3343533340265610e-002  0.0000000000000000e+000  0.0000000000000000e+000 -1.4319018043976056e-001  0.0000000000000000e+000  2.1179348833697723e-001  0.0000000000000000e+000  0.0000000000000000e+000  0.0000000000000000e+000  0.0000000000000000e+000  0.0000000000000000e+000  0.0000000000000000e+000  0.0000000000000000e+000 -8.5685685208154616e-002  0.0000000000000000e+000  0.0000000000000000e+000  0.0000000000000000e+000  2.4022660829450815e-001  0.0000000000000000e+000 -1.4856317705631103e-001  1.6593791485775650e-001  9.8571562498085286e-003  1.7173331982281953e-001  1.3595898130528253e-002  1.2242909956253469e-002  0.0000000000000000e+000  0.0000000000000000e+000  0.0000000000000000e+000  0.0000000000000000e+000 -5.6812871536588594e-002  0.0000000000000000e+000  0.0000000000000000e+000  0.0000000000000000e+000  0.0000000000000000e+000 -1.5215282010289197e-001  0.0000000000000000e+000  0.0000000000000000e+000  0.0000000000000000e+000
 -5.2754362807472810e-001  0.0000000000000000e+000  0.0000000000000000e+000 -3.5298647854959542e-001  0.0000000000000000e+000  0.0000000000000000e+000 -6.0374538863299587e-001  0.0000000000000000e+000  0.0000000000000000e+000  0.0000000000000000e+000 -7.4735334994592201e-002  0.0000000000000000e+000  0.0000000000000000e+000  0.0000000000000000e+000  2.3635325375942595e-001  0.0000000000000000e+000  0.0000000000000000e+000  1.6767142159745355e-001  0.0000000000000000e+000  0.0000000000000000e+000  0.0000000000000000e+000  0.0000000000000000e+000  0.0000000000000000e+000  0.0000000000000000e+000  0.0000000000000000e+000  0.0000000000000000e+000  0.0000000000000000e+000  0.0000000000000000e+000 -1.3831678313631829e-001  0.0000000000000000e+000  0.0000000000000000e+000  0.0000000000000000e+000  0.0000000000000000e+000  2.6169835104324402e-002 -5.1881533775236310e-001  0.0000000000000000e+000  0.0000000000000000e+000  0.0000000000000000e+000  0.0000000000000000e+000  0.0000000000000000e+000  0.0000000000000000e+000  0.0000000000000000e+000  0.0000000000000000e+000  0.0000000000000000e+000  0.0000000000000000e+000  0.0000000000000000e+000  0.0000000000000000e+000  0.0000000000000000e+000  0.0000000000000000e+000  0.0000000000000000e+000  0.0000000000000000e+000  0.0000000000000000e+000 -5.0786428914905063e-002  0.0000000000000000e+000  0.0000000000000000e+000  0.0000000000000000e+000  0.0000000000000000e+000  0.0000000000000000e+000  0.0000000000000000e+000  0.0000000000000000e+000  0.0000000000000000e+000 -7.9039133700268271e-003  0.0000000000000000e+000  0.0000000000000000e+000  0.0000000000000000e+000  0.0000000000000000e+000 -3.8029419346046610e-002  0.0000000000000000e+000  2.8804412464424545e-001  0.0000000000000000e+000  2.1616895249810672e-001  0.0000000000000000e+000  0.0000000000000000e+000 -8.7493316596868542e-002  0.0000000000000000e+000  0.0000000000000000e+000  0.0000000000000000e+000  0.0000000000000000e+000  0.0000000000000000e+000  0.0000000000000000e+000 -2.3529231404757728e-001  0.0000000000000000e+000  0.0000000000000000e+000  0.0000000000000000e+000  0.0000000000000000e+000  0.0000000000000000e+000  0.0000000000000000e+000  0.0000000000000000e+000  0.0000000000000000e+000  0.0000000000000000e+000 -5.1629282252780226e-002  0.0000000000000000e+000  1.1628145565964779e-001 -2.6847009545674116e-001  0.0000000000000000e+000  0.0000000000000000e+000  0.0000000000000000e+000  0.0000000000000000e+000  0.0000000000000000e+000  5.1559036993823371e-001
 -1.2597858867154066e-001  0.0000000000000000e+000  0.0000000000000000e+000 -6.1498696548874174e-002  0.0000000000000000e+000  0.0000000000000000e+000 -2.1743633929095044e-001  0.0000000000000000e+000  0.0000000000000000e+000  0.0000000000000000e+000  6.1408789828928091e-002  0.0000000000000000e+000  0.0000000000000000e+000  0.0000000000000000e+000 -4.2621167105592650e-001  0.0000000000000000e+000  0.0000000000000000e+000  4.0664914787468823e-002  0.0000000000000000e+000  0.0000000000000000e+000  0.0000000000000000e+000  0.0000000000000000e+000  0.0000000000000000e+000  0.0000000000000000e+000  0.0000000000000000e+000  0.0000000000000000e+000  0.0000000000000000e+000  0.0000000000000000e+000  4.0621055751687729e-001  0.0000000000000000e+000  0.0000000000000000e+000  0.0000000000000000e+000  0.0000000000000000e+000  6.3628759943181656e-001  6.1265360965779926e-002  0.0000000000000000e+000  0.0000000000000000e+000  0.0000000000000000e+000  0.0000000000000000e+000  0.0000000000000000e+000  0.0000000000000000e+000  0.0000000000000000e+000  0.0000000000000000e+000  0.0000000000000000e+000  0.0000000000000000e+000  0.0000000000000000e+000  0.0000000000000000e+000  0.0000000000000000e+000  0.0000000000000000e+000  0.0000000000000000e+000  0.0000000000000000e+000  0.0000000000000000e+000  7.6570196842555935e-002  0.0000000000000000e+000  0.0000000000000000e+000  0.0000000000000000e+000  0.0000000000000000e+000  0.0000000000000000e+000  0.0000000000000000e+000  0.0000000000000000e+000  0.0000000000000000e+000 -1.0956719047888952e-001  0.0000000000000000e+000  0.0000000000000000e+000  0.0000000000000000e+000  0.0000000000000000e+000 -4.8078107629103306e-001  0.0000000000000000e+000 -4.9262699172892194e-002  0.0000000000000000e+000  3.9846236924141387e-001  0.0000000000000000e+000  0.0000000000000000e+000 -2.4665027751130369e-001  0.0000000000000000e+000  0.0000000000000000e+000  0.0000000000000000e+000  0.0000000000000000e+000  0.0000000000000000e+000  0.0000000000000000e+000  4.1194219171353397e-001  0.0000000000000000e+000  0.0000000000000000e+000  0.0000000000000000e+000  0.0000000000000000e+000  0.0000000000000000e+000  0.0000000000000000e+000  0.0000000000000000e+000  0.0000000000000000e+000  0.0000000000000000e+000  5.3958030344634411e-001  0.0000000000000000e+000  2.3318851520844458e-001  4.1387858871821248e-001  0.0000000000000000e+000  0.0000000000000000e+000  0.0000000000000000e+000  0.0000000000000000e+000  0.0000000000000000e+000  3.7282037929518036e-001
  0.0000000000000000e+000  0.0000000000000000e+000  0.0000000000000000e+000  0.0000000000000000e+000  0.0000000000000000e+000  0.0000000000000000e+000  0.0000000000000000e+000  0.0000000000000000e+000  0.0000000000000000e+000  0.0000000000000000e+000  0.0000000000000000e+000  0.0000000000000000e+000  0.0000000000000000e+000  0.0000000000000000e+000  0.0000000000000000e+000 -1.6476404531629241e-001  0.0000000000000000e+000  0.0000000000000000e+000  0.0000000000000000e+000 -3.1467460693632282e-001  0.0000000000000000e+000  0.0000000000000000e+000  0.0000000000000000e+000  0.0000000000000000e+000  0.0000000000000000e+000  0.0000000000000000e+000  0.0000000000000000e+000 -2.9498808599275766e-001  0.0000000000000000e+000  0.0000000000000000e+000 -6.7636928124122031e-002  0.0000000000000000e+000  0.0000000000000000e+000  0.0000000000000000e+000  0.0000000000000000e+000  0.0000000000000000e+000 -4.9380803194735368e-001  1.4305769192500192e-002  2.3810630231097124e-001  0.0000000000000000e+000  0.0000000000000000e+000  0.0000000000000000e+000  0.0000000000000000e+000 -2.6078570486948260e-001  0.0000000000000000e+000  0.0000000000000000e+000  0.0000000000000000e+000 -5.0256987746474402e-001  0.0000000000000000e+000  0.0000000000000000e+000  0.0000000000000000e+000  0.0000000000000000e+000  0.0000000000000000e+000  0.0000000000000000e+000 -5.4857130126721176e-001  0.0000000000000000e+000  0.0000000000000000e+000  0.0000000000000000e+000  2.3681956068428778e-001  0.0000000000000000e+000  0.0000000000000000e+000  0.0000000000000000e+000  0.0000000000000000e+000  0.0000000000000000e+000 -1.9575198382174683e-002  0.0000000000000000e+000  0.0000000000000000e+000  0.0000000000000000e+000  0.0000000000000000e+000 -1.5963307795949896e-001  0.0000000000000000e+000  0.0000000000000000e+000  0.0000000000000000e+000  0.0000000000000000e+000 -3.4750312445645970e-001  0.0000000000000000e+000  0.0000000000000000e+000  6.2696304411285375e-001  4.1364650781550376e-002  0.0000000000000000e+000  0.0000000000000000e+000  0.0000000000000000e+000  0.0000000000000000e+000  0.0000000000000000e+000  0.0000000000000000e+000  0.0000000000000000e+000  0.0000000000000000e+000 -3.3344889581419959e-003  6.4933923359521961e-001  2.0202934049821764e-001  0.0000000000000000e+000  0.0000000000000000e+000  0.0000000000000000e+000  0.0000000000000000e+000 -1.1938659054317372e-001  0.0000000000000000e+000  0.0000000000000000e+000  0.0000000000000000e+000  0.0000000000000000e+000  0.0000000000000000e+000
  0.0000000000000000e+000  0.0000000000000000e+000  0.0000000000000000e+000  0.0000000000000000e+000 -6.3027782450342629e-002  0.0000000000000000e+000  0.0000000000000000e+000  0.0000000000000000e+000  0.0000000000000000e+000  0.0000000000000000e+000  0.0000000000000000e+000  0.0000000000000000e+000  0.0000000000000000e+000  0.0000000000000000e+000  0.0000000000000000e+000  0.0000000000000000e+000  0.0000000000000000e+000  0.0000000000000000e+000  0.0000000000000000e+000  0.0000000000000000e+000  0.0000000000000000e+000  0.0000000000000000e+000  0.0000000000000000e+000  0.0000000000000000e+000  0.0000000000000000e+000  0.0000000000000000e+000  0.0000000000000000e+000  0.0000000000000000e+000  0.0000000000000000e+000  0.0000000000000000e+000  0.0000000000000000e+000 -8.7486099615654150e-002 -3.6889971523522430e-001  0.0000000000000000e+000  0.0000000000000000e+000  0.0000000000000000e+000  0.0000000000000000e+000  0.0000000000000000e+000  0.0000000000000000e+000  2.8062069360325614e-001  0.0000000000000000e+000  2.9907492281666115e-001  0.0000000000000000e+000  0.0000000000000000e+000  0.0000000000000000e+000  0.0000000000000000e+000  3.1330275887980608e-001  0.0000000000000000e+000  0.0000000000000000e+000  0.0000000000000000e+000  0.0000000000000000e+000  0.0000000000000000e+000  0.0000000000000000e+000  0.0000000000000000e+000  0.0000000000000000e+000  0.0000000000000000e+000  0.0000000000000000e+000 -7.3724037741397519e-003  0.0000000000000000e+000  0.0000000000000000e+000  0.0000000000000000e+000  0.0000000000000000e+000  0.0000000000000000e+000  0.0000000000000000e+000  0.0000000000000000e+000  0.0000000000000000e+000  0.0000000000000000e+000  0.0000000000000000e+000  0.0000000000000000e+000  0.0000000000000000e+000  0.0000000000000000e+000 -6.8438846979602497e-001 -3.3057364790987009e-001  0.0000000000000000e+000  0.0000000000000000e+000  0.0000000000000000e+000  0.0000000000000000e+000  0.0000000000000000e+000  0.0000000000000000e+000  0.0000000000000000e+000  0.0000000000000000e+000  0.0000000000000000e+000  0.0000000000000000e+000  0.0000000000000000e+000  0.0000000000000000e+000  0.0000000000000000e+000  0.0000000000000000e+000  0.0000000000000000e+000  0.0000000000000000e+000  0.0000000000000000e+000  0.0000000000000000e+000  0.0000000000000000e+000  0.0000000000000000e+000  0.0000000000000000e+000  0.0000000000000000e+000  9.0627880011341644e-002  0.0000000000000000e+000  0.0000000000000000e+000  0.0000000000000000e+000  0.0000000000000000e+000
  0.0000000000000000e+000  1.8880023209012509e-001  0.0000000000000000e+000  0.0000000000000000e+000  0.0000000000000000e+000  0.0000000000000000e+000  0.0000000000000000e+000  0.0000000000000000e+000  0.0000000000000000e+000  0.0000000000000000e+000  0.0000000000000000e+000  1.0472051907239512e-001  0.0000000000000000e+000  3.0636058466741273e-001  0.0000000000000000e+000  0.0000000000000000e+000  0.0000000000000000e+000  0.0000000000000000e+000  0.0000000000000000e+000  0.0000000000000000e+000  5.1028332528498754e-002  0.0000000000000000e+000  0.0000000000000000e+000  4.5921166397022331e-002  1.8043202418044477e-001  0.0000000000000000e+000 -9.8416063696552911e-002  0.0000000000000000e+000  0.0000000000000000e+000  1.1735700082431565e-001  0.0000000000000000e+000  0.0000000000000000e+000  0.0000000000000000e+000  0.0000000000000000e+000  0.0000000000000000e+000  3.3530141174194519e-002  0.0000000000000000e+000  0.0000000000000000e+000  0.0000000000000000e+000  0.0000000000000000e+000  0.0000000000000000e+000  0.0000000000000000e+000  0.0000000000000000e+000  0.0000000000000000e+000  0.0000000000000000e+000  3.7642587602419258e-001  0.0000000000000000e+000  0.0000000000000000e+000  0.0000000000000000e+000  2.8472509787891570e-001  8.1715731657851787e-002 -1.1334114285509313e-001  0.0000000000000000e+000  0.0000000000000000e+000  0.0000000000000000e+000 -2.1809097976264943e-002 -9.0153301503457267e-002  0.0000000000000000e+000  0.0000000000000000e+000 -2.9574856496256911e-002  9.9203746746477348e-002  0.0000000000000000e+000  2.4883458368325670e-001  0.0000000000000000e+000  0.0000000000000000e+000  1.3880765671415191e-001  0.0000000000000000e+000  7.5547611432654260e-002  0.0000000000000000e+000  0.0000000000000000e+000  0.0000000000000000e+000  0.0000000000000000e+000  0.0000000000000000e+000  0.0000000000000000e+000  0.0000000000000000e+000 -2.8158478033233336e-001  0.0000000000000000e+000  0.0000000000000000e+000  0.0000000000000000e+000 -1.2158249810483773e-002  0.0000000000000000e+000 -4.4792135894228841e-001 -1.3789690440493466e-001 -5.3432403779443423e-002 -2.6792603012864946e-001  7.6052095967612532e-002 -2.5004580989558101e-001  0.0000000000000000e+000  0.0000000000000000e+000  0.0000000000000000e+000  0.0000000000000000e+000 -5.9774824736621747e-002  0.0000000000000000e+000  0.0000000000000000e+000  0.0000000000000000e+000  0.0000000000000000e+000 -5.9771623818131114e-002  0.0000000000000000e+000  0.0000000000000000e+000  0.0000000000000000e+000
  0.0000000000000000e+000  0.0000000000000000e+000  9.4528326604865501e-002  0.0000000000000000e+000  0.0000000000000000e+000 -1.4909812864871988e-001  0.0000000000000000e+000 -2.9392110521750625e-001 -1.1596712272695418e-001  2.1022024311918711e-001  0.0000000000000000e+000  0.0000000000000000e+000 -4.1408699943467853e-001  0.0000000000000000e+000  0.0000000000000000e+000  0.0000000000000000e+000  9.8177107488487431e-002  0.0000000000000000e+000  1.7889130368977138e-001  0.0000000000000000e+000  0.0000000000000000e+000 -5.8545867286448575e-002 -2.8728182066123215e-001  0.0000000000000000e+000  0.0000000000000000e+000  1.5659123113290357e-001  0.0000000000000000e+000  0.0000000000000000e+000  0.0000000000000000e+000  0.0000000000000000e+000  0.0000000000000000e+000  0.0000000000000000e+000  0.0000000000000000e+000  0.0000000000000000e+000  0.0000000000000000e+000  0.0000000000000000e+000  0.0000000000000000e+000  0.0000000000000000e+000  0.0000000000000000e+000  0.0000000000000000e+000 -2.1417960976693207e-001  0.0000000000000000e+000  6.8920356755075934e-002  0.0000000000000000e+000  3.3969788758892827e-001  0.0000000000000000e+000  0.0000000000000000e+000  0.0000000000000000e+000 -2.6802132622306413e-001  0.0000000000000000e+000  0.0000000000000000e+000  0.0000000000000000e+000  0.0000000000000000e+000 -1.4902996653056519e-001  0.0000000000000000e+000  0.0000000000000000e+000  0.0000000000000000e+000  0.0000000000000000e+000  0.0000000000000000e+000  0.0000000000000000e+000  0.0000000000000000e+000  0.0000000000000000e+000  0.0000000000000000e+000  2.7742116080315898e-001  0.0000000000000000e+000  0.0000000000000000e+000  0.0000000000000000e+000  0.0000000000000000e+000  0.0000000000000000e+000  0.0000000000000000e+000  0.0000000000000000e+000  0.0000000000000000e+000  0.0000000000000000e+000  0.0000000000000000e+000  0.0000000000000000e+000  0.0000000000000000e+000 -1.5217450293573598e-001  0.0000000000000000e+000  0.0000000000000000e+000  0.0000000000000000e+000  0.0000000000000000e+000  0.0000000000000000e+000  0.0000000000000000e+000  0.0000000000000000e+000  0.0000000000000000e+000  0.0000000000000000e+000  0.0000000000000000e+000  0.0000000000000000e+000  0.0000000000000000e+000  0.0000000000000000e+000  0.0000000000000000e+000  0.0000000000000000e+000  0.0000000000000000e+000  0.0000000000000000e+000  0.0000000000000000e+000  0.0000000000000000e+000  0.0000000000000000e+000 -2.3338639718605128e-001  2.9421711772646508e-001  0.0000000000000000e+000
  0.0000000000000000e+000  0.0000000000000000e+000 -7.3860082638237984e-002  0.0000000000000000e+000  0.0000000000000000e+000  1.2762129202563391e-001  0.0000000000000000e+000  3.2302100806219897e-002 -3.4001645849251411e-001 -2.0271421457259001e-001  0.0000000000000000e+000  0.0000000000000000e+000 -2.3857661796176194e-001  0.0000000000000000e+000  0.0000000000000000e+000  0.0000000000000000e+000 -1.6071535058791284e-001  0.0000000000000000e+000  1.3307511759194915e-001  0.0000000000000000e+000  0.0000000000000000e+000  3.6729193667866072e-001  3.3072681344091512e-002  0.0000000000000000e+000  0.0000000000000000e+000  2.2353985439454196e-001  0.0000000000000000e+000  0.0000000000000000e+000  0.0000000000000000e+000  0.0000000000000000e+000  0.0000000000000000e+000  0.0000000000000000e+000  0.0000000000000000e+000  0.0000000000000000e+000  0.0000000000000000e+000  0.0000000000000000e+000  0.0000000000000000e+000  0.0000000000000000e+000  0.0000000000000000e+000  0.0000000000000000e+000  2.2713057013189580e-001  0.0000000000000000e+000 -1.6356602826931302e-001  0.0000000000000000e+000 -1.9120914130004632e-001  0.0000000000000000e+000  0.0000000000000000e+000  0.0000000000000000e+000  7.3234686918077579e-002  0.0000000000000000e+000  0.0000000000000000e+000  0.0000000000000000e+000  0.0000000000000000e+000  3.2497135504017044e-001  0.0000000000000000e+000  0.0000000000000000e+000  0.0000000000000000e+000  0.0000000000000000e+000  0.0000000000000000e+000  0.0000000000000000e+000  0.0000000000000000e+000  0.0000000000000000e+000  0.0000000000000000e+000  1.6307217081982950e-001  0.0000000000000000e+000  0.0000000000000000e+000  0.0000000000000000e+000  0.0000000000000000e+000  0.0000000000000000e+000  0.0000000000000000e+000  0.0000000000000000e+000  0.0000000000000000e+000  0.0000000000000000e+000  0.0000000000000000e+000  0.0000000000000000e+000  0.0000000000000000e+000  3.2819005843202931e-001  0.0000000000000000e+000  0.0000000000000000e+000  0.0000000000000000e+000  0.0000000000000000e+000  0.0000000000000000e+000  0.0000000000000000e+000  0.0000000000000000e+000  0.0000000000000000e+000  0.0000000000000000e+000  0.0000000000000000e+000  0.0000000000000000e+000  0.0000000000000000e+000  0.0000000000000000e+000  0.0000000000000000e+000  0.0000000000000000e+000  0.0000000000000000e+000  0.0000000000000000e+000  0.0000000000000000e+000  0.0000000000000000e+000  0.0000000000000000e+000 -1.2256835209851652e-002  4.1684663720834136e-001  0.0000000000000000e+000
 -1.1951360353108671e-001  0.0000000000000000e+000  0.0000000000000000e+000  5.1407502112023051e-001  0.0000000000000000e+000  0.0000000000000000e+000  5.5999697507623458e-001  0.0000000000000000e+000  0.0000000000000000e+000  0.0000000000000000e+000 -6.0579350271033294e-001  0.0000000000000000e+000  0.0000000000000000e+000  0.0000000000000000e+000 -2.8377530598137179e-001  0.0000000000000000e+000  0.0000000000000000e+000  2.7635452644328051e-001  0.0000000000000000e+000  0.0000000000000000e+000  0.0000000000000000e+000  0.0000000000000000e+000  0.0000000000000000e+000  0.0000000000000000e+000  0.0000000000000000e+000  0.0000000000000000e+000  0.0000000000000000e+000  0.0000000000000000e+000 -2.9841407893717709e-001  0.0000000000000000e+000  0.0000000000000000e+000  0.0000000000000000e+000  0.0000000000000000e+000 -6.0970290940093985e-001  6.7924376518118043e-002  0.0000000000000000e+000  0.0000000000000000e+000  0.0000000000000000e+000  0.0000000000000000e+000  0.0000000000000000e+000  0.0000000000000000e+000  0.0000000000000000e+000  0.0000000000000000e+000  0.0000000000000000e+000  0.0000000000000000e+000  0.0000000000000000e+000  0.0000000000000000e+000  0.0000000000000000e+000  0.0000000000000000e+000  0.0000000000000000e+000  0.0000000000000000e+000  0.0000000000000000e+000  3.2155633407116674e-001  0.0000000000000000e+000  0.0000000000000000e+000  0.0000000000000000e+000  0.0000000000000000e+000  0.0000000000000000e+000  0.0000000000000000e+000  0.0000000000000000e+000  0.0000000000000000e+000 -1.0788106476061082e-002  0.0000000000000000e+000  0.0000000000000000e+000  0.0000000000000000e+000  0.0000000000000000e+000 -9.1119258982718193e-002  0.0000000000000000e+000 -2.5300821766609555e-001  0.0000000000000000e+000 -1.1086600144962700e-002  0.0000000000000000e+000  0.0000000000000000e+000 -3.3563997043258610e-002  0.0000000000000000e+000  0.0000000000000000e+000  0.0000000000000000e+000  0.0000000000000000e+000  0.0000000000000000e+000  0.0000000000000000e+000  2.5330494441403967e-001  0.0000000000000000e+000  0.0000000000000000e+000  0.0000000000000000e+000  0.0000000000000000e+000  0.0000000000000000e+000  0.0000000000000000e+000  0.0000000000000000e+000  0.0000000000000000e+000  0.0000000000000000e+000  5.1155367999532041e-002  0.0000000000000000e+000  4.9996023533676193e-001  3.5059007666229552e-001  0.0000000000000000e+000  0.0000000000000000e+000  0.0000000000000000e+000  0.0000000000000000e+000  0.0000000000000000e+000  1.4747922864050481e-001
