# Supplementary material for: An adaptive dimension differential evolution algorithm based on ranking scheme for global optimization
Source: PeerJ Comput Sci. 2022 Jun 17;8:e1007. doi: 10.7717/peerj-cs.1007 (PMC9299288; doi:10.7717/peerj-cs.1007)
Supplement: Supplemental Information 1 [file peerj-cs-08-1007-s001.zip › code/input_data/M_22_D20.txt]

  8.6961106591256210e-001  0.0000000000000000e+000  0.0000000000000000e+000  0.0000000000000000e+000  0.0000000000000000e+000  0.0000000000000000e+000  0.0000000000000000e+000  0.0000000000000000e+000  0.0000000000000000e+000  0.0000000000000000e+000  4.9373737355239278e-001  0.0000000000000000e+000  0.0000000000000000e+000  0.0000000000000000e+000  0.0000000000000000e+000  0.0000000000000000e+000  0.0000000000000000e+000  0.0000000000000000e+000  0.0000000000000000e+000  0.0000000000000000e+000
  0.0000000000000000e+000 -9.1239463443454183e-002  1.4915640022975475e-002  0.0000000000000000e+000  0.0000000000000000e+000 -1.0404615716454335e-001  0.0000000000000000e+000  0.0000000000000000e+000  7.6909820919865202e-001  0.0000000000000000e+000  0.0000000000000000e+000  0.0000000000000000e+000  0.0000000000000000e+000  0.0000000000000000e+000  0.0000000000000000e+000 -5.5780200722616247e-001 -2.7923493068460725e-001  0.0000000000000000e+000  0.0000000000000000e+000  0.0000000000000000e+000
  0.0000000000000000e+000 -7.5845675829041703e-001  2.1755392158862025e-001  0.0000000000000000e+000  0.0000000000000000e+000 -5.4602770722639093e-001  0.0000000000000000e+000  0.0000000000000000e+000 -2.2874456858485270e-001  0.0000000000000000e+000  0.0000000000000000e+000  0.0000000000000000e+000  0.0000000000000000e+000  0.0000000000000000e+000  0.0000000000000000e+000 -1.4986312291982440e-003 -1.6413730957178507e-001  0.0000000000000000e+000  0.0000000000000000e+000  0.0000000000000000e+000
  0.0000000000000000e+000  0.0000000000000000e+000  0.0000000000000000e+000  5.5590758332663937e-001  0.0000000000000000e+000  0.0000000000000000e+000  0.0000000000000000e+000  0.0000000000000000e+000  0.0000000000000000e+000  0.0000000000000000e+000  0.0000000000000000e+000  0.0000000000000000e+000 -6.0705419549723938e-001  0.0000000000000000e+000  5.5287057681356577e-001  0.0000000000000000e+000  0.0000000000000000e+000  0.0000000000000000e+000  1.2956113546496154e-001  0.0000000000000000e+000
  0.0000000000000000e+000  0.0000000000000000e+000  0.0000000000000000e+000  0.0000000000000000e+000  2.4830371774882443e-001  0.0000000000000000e+000  0.0000000000000000e+000  7.1692763470437515e-001  0.0000000000000000e+000  0.0000000000000000e+000  0.0000000000000000e+000  0.0000000000000000e+000  0.0000000000000000e+000 -7.2326425084679602e-001  0.0000000000000000e+000  0.0000000000000000e+000  0.0000000000000000e+000  1.4392384656583994e+000  0.0000000000000000e+000  0.0000000000000000e+000
  0.0000000000000000e+000  8.2544512323764613e-002  8.2172185951884608e-002  0.0000000000000000e+000  0.0000000000000000e+000 -3.8083396594274532e-001  0.0000000000000000e+000  0.0000000000000000e+000  5.4697411858541167e-001  0.0000000000000000e+000  0.0000000000000000e+000  0.0000000000000000e+000  0.0000000000000000e+000  0.0000000000000000e+000  0.0000000000000000e+000  7.0090712034872282e-001  2.2571696428849225e-001  0.0000000000000000e+000  0.0000000000000000e+000  0.0000000000000000e+000
  0.0000000000000000e+000  0.0000000000000000e+000  0.0000000000000000e+000  0.0000000000000000e+000  0.0000000000000000e+000  0.0000000000000000e+000 -1.1436993639885749e+000  0.0000000000000000e+000  0.0000000000000000e+000  6.4823393355159187e-002  0.0000000000000000e+000  6.4329037632058939e-001  0.0000000000000000e+000  0.0000000000000000e+000  0.0000000000000000e+000  0.0000000000000000e+000  0.0000000000000000e+000  0.0000000000000000e+000  0.0000000000000000e+000 -3.2832338944313028e-001
  0.0000000000000000e+000  0.0000000000000000e+000  0.0000000000000000e+000  0.0000000000000000e+000 -1.5783818734044014e-001  0.0000000000000000e+000  0.0000000000000000e+000  9.0141230348021395e-001  0.0000000000000000e+000  0.0000000000000000e+000  0.0000000000000000e+000  0.0000000000000000e+000  0.0000000000000000e+000  6.8884767014048465e-001  0.0000000000000000e+000  0.0000000000000000e+000  0.0000000000000000e+000  3.7277466952923627e-001  0.0000000000000000e+000  0.0000000000000000e+000
  0.0000000000000000e+000 -1.2593695734497920e-001 -7.4701654940093032e-001  0.0000000000000000e+000  0.0000000000000000e+000  4.4032721880066850e-002  0.0000000000000000e+000  0.0000000000000000e+000  1.4281032004186150e-002  0.0000000000000000e+000  0.0000000000000000e+000  0.0000000000000000e+000  0.0000000000000000e+000  0.0000000000000000e+000  0.0000000000000000e+000  3.0110696667282733e-001 -5.7731960285931205e-001  0.0000000000000000e+000  0.0000000000000000e+000  0.0000000000000000e+000
  0.0000000000000000e+000  0.0000000000000000e+000  0.0000000000000000e+000  0.0000000000000000e+000  0.0000000000000000e+000  0.0000000000000000e+000  4.2135313817584358e-001  0.0000000000000000e+000  0.0000000000000000e+000 -2.3691010391140260e-001  0.0000000000000000e+000  2.2621735716389782e-001  0.0000000000000000e+000  0.0000000000000000e+000  0.0000000000000000e+000  0.0000000000000000e+000  0.0000000000000000e+000  0.0000000000000000e+000  0.0000000000000000e+000 -8.5253855891218877e-001
 -4.9373737355239516e-001  0.0000000000000000e+000  0.0000000000000000e+000  0.0000000000000000e+000  0.0000000000000000e+000  0.0000000000000000e+000  0.0000000000000000e+000  0.0000000000000000e+000  0.0000000000000000e+000  0.0000000000000000e+000  8.6961106591256399e-001  0.0000000000000000e+000  0.0000000000000000e+000  0.0000000000000000e+000  0.0000000000000000e+000  0.0000000000000000e+000  0.0000000000000000e+000  0.0000000000000000e+000  0.0000000000000000e+000  0.0000000000000000e+000
  0.0000000000000000e+000  0.0000000000000000e+000  0.0000000000000000e+000  0.0000000000000000e+000  0.0000000000000000e+000  0.0000000000000000e+000  2.6146061148056265e-001  0.0000000000000000e+000  0.0000000000000000e+000 -2.6446548624617428e-001  0.0000000000000000e+000 -1.7090522613692674e+000  0.0000000000000000e+000  0.0000000000000000e+000  0.0000000000000000e+000  0.0000000000000000e+000  0.0000000000000000e+000  0.0000000000000000e+000  0.0000000000000000e+000 -4.0084813432973165e-001
  0.0000000000000000e+000  0.0000000000000000e+000  0.0000000000000000e+000 -3.7102895572746364e-001  0.0000000000000000e+000  0.0000000000000000e+000  0.0000000000000000e+000  0.0000000000000000e+000  0.0000000000000000e+000  0.0000000000000000e+000  0.0000000000000000e+000  0.0000000000000000e+000 -6.3479399939926295e-001  0.0000000000000000e+000 -4.4395372727743987e-001  0.0000000000000000e+000  0.0000000000000000e+000  0.0000000000000000e+000  5.1213199507055274e-001  0.0000000000000000e+000
  0.0000000000000000e+000  0.0000000000000000e+000  0.0000000000000000e+000  0.0000000000000000e+000  4.1702225208467242e-001  0.0000000000000000e+000  0.0000000000000000e+000 -9.5392652999411265e-001  0.0000000000000000e+000  0.0000000000000000e+000  0.0000000000000000e+000  0.0000000000000000e+000  0.0000000000000000e+000  1.2994448648769832e+000  0.0000000000000000e+000  0.0000000000000000e+000  0.0000000000000000e+000  1.0677131044336661e+000  0.0000000000000000e+000  0.0000000000000000e+000
  0.0000000000000000e+000  0.0000000000000000e+000  0.0000000000000000e+000 -7.2430199176037313e-001  0.0000000000000000e+000  0.0000000000000000e+000  0.0000000000000000e+000  0.0000000000000000e+000  0.0000000000000000e+000  0.0000000000000000e+000  0.0000000000000000e+000  0.0000000000000000e+000 -2.3773050152204572e-001  0.0000000000000000e+000  5.4795925669253476e-001  0.0000000000000000e+000  0.0000000000000000e+000  0.0000000000000000e+000 -3.4440018348281609e-001  0.0000000000000000e+000
  0.0000000000000000e+000 -6.2491167750255838e-001 -1.5956223680653819e-001  0.0000000000000000e+000  0.0000000000000000e+000  5.7692937689838653e-001  0.0000000000000000e+000  0.0000000000000000e+000  2.2858943616081798e-001  0.0000000000000000e+000  0.0000000000000000e+000  0.0000000000000000e+000  0.0000000000000000e+000  0.0000000000000000e+000  0.0000000000000000e+000  8.6480864621901590e-002  4.3754509677038000e-001  0.0000000000000000e+000  0.0000000000000000e+000  0.0000000000000000e+000
  0.0000000000000000e+000 -5.6836499672311358e-002  6.0183196512517423e-001  0.0000000000000000e+000  0.0000000000000000e+000  4.5957289299976628e-001  0.0000000000000000e+000  0.0000000000000000e+000  6.7276313429340123e-002  0.0000000000000000e+000  0.0000000000000000e+000  0.0000000000000000e+000  0.0000000000000000e+000  0.0000000000000000e+000  0.0000000000000000e+000  3.1534035288668855e-001 -5.6515043446064062e-001  0.0000000000000000e+000  0.0000000000000000e+000  0.0000000000000000e+000
  0.0000000000000000e+000  0.0000000000000000e+000  0.0000000000000000e+000  0.0000000000000000e+000 -1.3194065877876551e+000  0.0000000000000000e+000  0.0000000000000000e+000 -1.8843032582367136e-001  0.0000000000000000e+000  0.0000000000000000e+000  0.0000000000000000e+000  0.0000000000000000e+000  0.0000000000000000e+000  2.9698260957676853e-001  0.0000000000000000e+000  0.0000000000000000e+000  0.0000000000000000e+000  1.6534501411500660e-001  0.0000000000000000e+000  0.0000000000000000e+000
  0.0000000000000000e+000  0.0000000000000000e+000  0.0000000000000000e+000 -1.6938387628012164e-001  0.0000000000000000e+000  0.0000000000000000e+000  0.0000000000000000e+000  0.0000000000000000e+000  0.0000000000000000e+000  0.0000000000000000e+000  0.0000000000000000e+000  0.0000000000000000e+000  4.1473604943622211e-001  0.0000000000000000e+000  4.4382413897316181e-001  0.0000000000000000e+000  0.0000000000000000e+000  0.0000000000000000e+000  7.7609486882667089e-001  0.0000000000000000e+000
  0.0000000000000000e+000  0.0000000000000000e+000  0.0000000000000000e+000  0.0000000000000000e+000  0.0000000000000000e+000  0.0000000000000000e+000  1.4002933961196878e-001  0.0000000000000000e+000  0.0000000000000000e+000  1.1162875880237086e+000  0.0000000000000000e+000  3.1913636730888234e-003  0.0000000000000000e+000  0.0000000000000000e+000  0.0000000000000000e+000  0.0000000000000000e+000  0.0000000000000000e+000  0.0000000000000000e+000  0.0000000000000000e+000 -2.6381995069219755e-001
