# Supplementary material for: An adaptive dimension differential evolution algorithm based on ranking scheme for global optimization
Source: PeerJ Comput Sci. 2022 Jun 17;8:e1007. doi: 10.7717/peerj-cs.1007 (PMC9299288; doi:10.7717/peerj-cs.1007)
Supplement: Supplemental Information 1 [file peerj-cs-08-1007-s001.zip › code/input_data/M_22_D30.txt]

  4.9242419016938427e-001  0.0000000000000000e+000 -3.3744938049742668e-001  0.0000000000000000e+000  0.0000000000000000e+000  0.0000000000000000e+000  0.0000000000000000e+000  0.0000000000000000e+000 -9.3587267859525236e-001  0.0000000000000000e+000  0.0000000000000000e+000  0.0000000000000000e+000  2.0922795147624737e-001  0.0000000000000000e+000  0.0000000000000000e+000  0.0000000000000000e+000  0.0000000000000000e+000  0.0000000000000000e+000  0.0000000000000000e+000  0.0000000000000000e+000 -2.7323734370344371e-001  0.0000000000000000e+000  0.0000000000000000e+000  0.0000000000000000e+000  2.6972893965343464e-001  0.0000000000000000e+000  0.0000000000000000e+000  0.0000000000000000e+000  0.0000000000000000e+000  0.0000000000000000e+000
  0.0000000000000000e+000 -3.3018300924412841e-001  0.0000000000000000e+000  0.0000000000000000e+000  0.0000000000000000e+000 -8.6315051860842568e-002  0.0000000000000000e+000  0.0000000000000000e+000  0.0000000000000000e+000  0.0000000000000000e+000  2.0672510236374836e-001  0.0000000000000000e+000  0.0000000000000000e+000  0.0000000000000000e+000 -2.6312671029565460e-001  0.0000000000000000e+000  0.0000000000000000e+000  0.0000000000000000e+000  0.0000000000000000e+000  1.1837705686899748e-001  0.0000000000000000e+000  0.0000000000000000e+000  0.0000000000000000e+000  0.0000000000000000e+000  0.0000000000000000e+000  1.3650093030753070e+000  0.0000000000000000e+000  0.0000000000000000e+000  0.0000000000000000e+000  0.0000000000000000e+000
 -3.4273989982565639e-001  0.0000000000000000e+000  9.3809138948486082e-002  0.0000000000000000e+000  0.0000000000000000e+000  0.0000000000000000e+000  0.0000000000000000e+000  0.0000000000000000e+000 -6.0900135212433348e-001  0.0000000000000000e+000  0.0000000000000000e+000  0.0000000000000000e+000 -8.0061719561929723e-001  0.0000000000000000e+000  0.0000000000000000e+000  0.0000000000000000e+000  0.0000000000000000e+000  0.0000000000000000e+000  0.0000000000000000e+000  0.0000000000000000e+000  2.5712250458949165e-001  0.0000000000000000e+000  0.0000000000000000e+000  0.0000000000000000e+000 -1.6704266759358499e-001  0.0000000000000000e+000  0.0000000000000000e+000  0.0000000000000000e+000  0.0000000000000000e+000  0.0000000000000000e+000
  0.0000000000000000e+000  0.0000000000000000e+000  0.0000000000000000e+000  9.1119236686729344e-001  0.0000000000000000e+000  0.0000000000000000e+000  0.0000000000000000e+000  0.0000000000000000e+000  0.0000000000000000e+000 -3.6253595492015139e-001  0.0000000000000000e+000 -1.9569402635980726e-001  0.0000000000000000e+000  0.0000000000000000e+000  0.0000000000000000e+000  0.0000000000000000e+000  0.0000000000000000e+000  0.0000000000000000e+000  0.0000000000000000e+000  0.0000000000000000e+000  0.0000000000000000e+000  0.0000000000000000e+000  0.0000000000000000e+000  0.0000000000000000e+000  0.0000000000000000e+000  0.0000000000000000e+000  0.0000000000000000e+000  0.0000000000000000e+000  0.0000000000000000e+000  0.0000000000000000e+000
  0.0000000000000000e+000  0.0000000000000000e+000  0.0000000000000000e+000  0.0000000000000000e+000 -5.8460821421207854e-001  0.0000000000000000e+000 -4.9571023486718480e-001  0.0000000000000000e+000  0.0000000000000000e+000  0.0000000000000000e+000  0.0000000000000000e+000  0.0000000000000000e+000  0.0000000000000000e+000  0.0000000000000000e+000  0.0000000000000000e+000  0.0000000000000000e+000  2.2230625486043012e-001  0.0000000000000000e+000  0.0000000000000000e+000  0.0000000000000000e+000  0.0000000000000000e+000  0.0000000000000000e+000  0.0000000000000000e+000  0.0000000000000000e+000  0.0000000000000000e+000  0.0000000000000000e+000 -2.4591014974208295e-001  0.0000000000000000e+000  5.4715268613475965e-001  5.6891689049967165e-002
  0.0000000000000000e+000 -6.4659270309337524e-001  0.0000000000000000e+000  0.0000000000000000e+000  0.0000000000000000e+000  1.2295274775670478e-001  0.0000000000000000e+000  0.0000000000000000e+000  0.0000000000000000e+000  0.0000000000000000e+000 -1.4703225039383712e+000  0.0000000000000000e+000  0.0000000000000000e+000  0.0000000000000000e+000  4.3389590772576814e-001  0.0000000000000000e+000  0.0000000000000000e+000  0.0000000000000000e+000  0.0000000000000000e+000 -9.1932336722347419e-001  0.0000000000000000e+000  0.0000000000000000e+000  0.0000000000000000e+000  0.0000000000000000e+000  0.0000000000000000e+000  3.2979431307859308e-001  0.0000000000000000e+000  0.0000000000000000e+000  0.0000000000000000e+000  0.0000000000000000e+000
  0.0000000000000000e+000  0.0000000000000000e+000  0.0000000000000000e+000  0.0000000000000000e+000 -4.1739699823956977e-001  0.0000000000000000e+000  2.8637016712809615e-001  0.0000000000000000e+000  0.0000000000000000e+000  0.0000000000000000e+000  0.0000000000000000e+000  0.0000000000000000e+000  0.0000000000000000e+000  0.0000000000000000e+000  0.0000000000000000e+000  0.0000000000000000e+000 -5.7167674312363748e-001  0.0000000000000000e+000  0.0000000000000000e+000  0.0000000000000000e+000  0.0000000000000000e+000  0.0000000000000000e+000  0.0000000000000000e+000  0.0000000000000000e+000  0.0000000000000000e+000  0.0000000000000000e+000 -5.0049999477491047e-001  0.0000000000000000e+000 -2.1523504696775939e-001  3.4659948701386500e-001
  0.0000000000000000e+000  0.0000000000000000e+000  0.0000000000000000e+000  0.0000000000000000e+000  0.0000000000000000e+000  0.0000000000000000e+000  0.0000000000000000e+000 -1.5723529014622811e-001  0.0000000000000000e+000  0.0000000000000000e+000  0.0000000000000000e+000  0.0000000000000000e+000  0.0000000000000000e+000 -7.2284255992455984e-002  0.0000000000000000e+000  7.1797290817928150e-001  0.0000000000000000e+000  1.7315500411228441e-001  7.9908602457554767e-002  0.0000000000000000e+000  0.0000000000000000e+000 -1.9382251296811443e-003  4.7127345496138971e-002  3.0425491808941701e-001  0.0000000000000000e+000  0.0000000000000000e+000  0.0000000000000000e+000 -5.6868542640129749e-001  0.0000000000000000e+000  0.0000000000000000e+000
  3.0150316294086110e-001  0.0000000000000000e+000  8.6508827559119994e-001  0.0000000000000000e+000  0.0000000000000000e+000  0.0000000000000000e+000  0.0000000000000000e+000  0.0000000000000000e+000 -3.1353199910173901e-001  0.0000000000000000e+000  0.0000000000000000e+000  0.0000000000000000e+000  3.2870845783901947e-001  0.0000000000000000e+000  0.0000000000000000e+000  0.0000000000000000e+000  0.0000000000000000e+000  0.0000000000000000e+000  0.0000000000000000e+000  0.0000000000000000e+000  5.1576277741919596e-001  0.0000000000000000e+000  0.0000000000000000e+000  0.0000000000000000e+000  2.0212093944063581e-001  0.0000000000000000e+000  0.0000000000000000e+000  0.0000000000000000e+000  0.0000000000000000e+000  0.0000000000000000e+000
  0.0000000000000000e+000  0.0000000000000000e+000  0.0000000000000000e+000  3.4629148796327391e-001  0.0000000000000000e+000  0.0000000000000000e+000  0.0000000000000000e+000  0.0000000000000000e+000  0.0000000000000000e+000  4.1665571788136957e-001  0.0000000000000000e+000  8.4052377605927642e-001  0.0000000000000000e+000  0.0000000000000000e+000  0.0000000000000000e+000  0.0000000000000000e+000  0.0000000000000000e+000  0.0000000000000000e+000  0.0000000000000000e+000  0.0000000000000000e+000  0.0000000000000000e+000  0.0000000000000000e+000  0.0000000000000000e+000  0.0000000000000000e+000  0.0000000000000000e+000  0.0000000000000000e+000  0.0000000000000000e+000  0.0000000000000000e+000  0.0000000000000000e+000  0.0000000000000000e+000
  0.0000000000000000e+000 -6.1980814241010140e-001  0.0000000000000000e+000  0.0000000000000000e+000  0.0000000000000000e+000  8.3635193503324157e-001  0.0000000000000000e+000  0.0000000000000000e+000  0.0000000000000000e+000  0.0000000000000000e+000  3.4088331713861997e-001  0.0000000000000000e+000  0.0000000000000000e+000  0.0000000000000000e+000  6.0796180912814102e-001  0.0000000000000000e+000  0.0000000000000000e+000  0.0000000000000000e+000  0.0000000000000000e+000  6.3759452666201910e-001  0.0000000000000000e+000  0.0000000000000000e+000  0.0000000000000000e+000  0.0000000000000000e+000  0.0000000000000000e+000  3.2377733254214769e-001  0.0000000000000000e+000  0.0000000000000000e+000  0.0000000000000000e+000  0.0000000000000000e+000
  0.0000000000000000e+000  0.0000000000000000e+000  0.0000000000000000e+000 -2.2318305474870165e-001  0.0000000000000000e+000  0.0000000000000000e+000  0.0000000000000000e+000  0.0000000000000000e+000  0.0000000000000000e+000 -8.3364602448934755e-001  0.0000000000000000e+000  5.0519662501460016e-001  0.0000000000000000e+000  0.0000000000000000e+000  0.0000000000000000e+000  0.0000000000000000e+000  0.0000000000000000e+000  0.0000000000000000e+000  0.0000000000000000e+000  0.0000000000000000e+000  0.0000000000000000e+000  0.0000000000000000e+000  0.0000000000000000e+000  0.0000000000000000e+000  0.0000000000000000e+000  0.0000000000000000e+000  0.0000000000000000e+000  0.0000000000000000e+000  0.0000000000000000e+000  0.0000000000000000e+000
  2.0419182145923909e-001  0.0000000000000000e+000 -2.3306802070678767e-001  0.0000000000000000e+000  0.0000000000000000e+000  0.0000000000000000e+000  0.0000000000000000e+000  0.0000000000000000e+000  9.1214835199555241e-002  0.0000000000000000e+000  0.0000000000000000e+000  0.0000000000000000e+000 -2.9494368833968976e-001  0.0000000000000000e+000  0.0000000000000000e+000  0.0000000000000000e+000  0.0000000000000000e+000  0.0000000000000000e+000  0.0000000000000000e+000  0.0000000000000000e+000  5.7230288664282425e-001  0.0000000000000000e+000  0.0000000000000000e+000  0.0000000000000000e+000  8.0905861227804321e-001  0.0000000000000000e+000  0.0000000000000000e+000  0.0000000000000000e+000  0.0000000000000000e+000  0.0000000000000000e+000
  0.0000000000000000e+000  0.0000000000000000e+000  0.0000000000000000e+000  0.0000000000000000e+000  0.0000000000000000e+000  0.0000000000000000e+000  0.0000000000000000e+000 -7.9063322544451586e-002  0.0000000000000000e+000  0.0000000000000000e+000  0.0000000000000000e+000  0.0000000000000000e+000  0.0000000000000000e+000 -6.0726175595040927e-002  0.0000000000000000e+000  3.5073167939768979e-001  0.0000000000000000e+000 -1.1962277140826597e-001 -4.9579818335437770e-001  0.0000000000000000e+000  0.0000000000000000e+000 -1.7307847024693396e-001 -5.5273979226944259e-001 -5.1920249671346397e-001  0.0000000000000000e+000  0.0000000000000000e+000  0.0000000000000000e+000  4.3295475759384701e-002  0.0000000000000000e+000  0.0000000000000000e+000
  0.0000000000000000e+000  6.5358916983275372e-001  0.0000000000000000e+000  0.0000000000000000e+000  0.0000000000000000e+000 -3.1210126461449933e-001  0.0000000000000000e+000  0.0000000000000000e+000  0.0000000000000000e+000  0.0000000000000000e+000  7.6673062559730354e-001  0.0000000000000000e+000  0.0000000000000000e+000  0.0000000000000000e+000  5.4374896161243802e-001  0.0000000000000000e+000  0.0000000000000000e+000  0.0000000000000000e+000  0.0000000000000000e+000 -6.6647352879197619e-001  0.0000000000000000e+000  0.0000000000000000e+000  0.0000000000000000e+000  0.0000000000000000e+000  0.0000000000000000e+000  7.6688464257499411e-001  0.0000000000000000e+000  0.0000000000000000e+000  0.0000000000000000e+000  0.0000000000000000e+000
  0.0000000000000000e+000  0.0000000000000000e+000  0.0000000000000000e+000  0.0000000000000000e+000  0.0000000000000000e+000  0.0000000000000000e+000  0.0000000000000000e+000 -1.0965555868800572e-001  0.0000000000000000e+000  0.0000000000000000e+000  0.0000000000000000e+000  0.0000000000000000e+000  0.0000000000000000e+000 -4.9370604808869989e-001  0.0000000000000000e+000  6.1686766687579157e-002  0.0000000000000000e+000 -5.0224392118828209e-001  4.5749071267606861e-001  0.0000000000000000e+000  0.0000000000000000e+000 -9.1336313824589184e-003 -4.1964715674531833e-001  2.6034013862780503e-001  0.0000000000000000e+000  0.0000000000000000e+000  0.0000000000000000e+000  1.8685257189091031e-001  0.0000000000000000e+000  0.0000000000000000e+000
  0.0000000000000000e+000  0.0000000000000000e+000  0.0000000000000000e+000  0.0000000000000000e+000 -3.6756422086000223e-001  0.0000000000000000e+000 -2.8708741692901563e-001  0.0000000000000000e+000  0.0000000000000000e+000  0.0000000000000000e+000  0.0000000000000000e+000  0.0000000000000000e+000  0.0000000000000000e+000  0.0000000000000000e+000  0.0000000000000000e+000  0.0000000000000000e+000  7.9658470279241833e-002  0.0000000000000000e+000  0.0000000000000000e+000  0.0000000000000000e+000  0.0000000000000000e+000  0.0000000000000000e+000  0.0000000000000000e+000  0.0000000000000000e+000  0.0000000000000000e+000  0.0000000000000000e+000  5.7801124728685882e-001  0.0000000000000000e+000 -4.7389505959509193e-001  4.6632430474791958e-001
  0.0000000000000000e+000  0.0000000000000000e+000  0.0000000000000000e+000  0.0000000000000000e+000  0.0000000000000000e+000  0.0000000000000000e+000  0.0000000000000000e+000  2.5175229044259140e-001  0.0000000000000000e+000  0.0000000000000000e+000  0.0000000000000000e+000  0.0000000000000000e+000  0.0000000000000000e+000 -3.4704930493420461e-001  0.0000000000000000e+000  1.0873608137394510e-001  0.0000000000000000e+000  6.6707823735907612e-001  4.0803455299083802e-001  0.0000000000000000e+000  0.0000000000000000e+000 -2.4189989367337017e-001 -7.4988623926307729e-002 -2.8947965075347704e-001  0.0000000000000000e+000  0.0000000000000000e+000  0.0000000000000000e+000  2.1196966089184094e-001  0.0000000000000000e+000  0.0000000000000000e+000
  0.0000000000000000e+000  0.0000000000000000e+000  0.0000000000000000e+000  0.0000000000000000e+000  0.0000000000000000e+000  0.0000000000000000e+000  0.0000000000000000e+000  5.5214400742554470e-001  0.0000000000000000e+000  0.0000000000000000e+000  0.0000000000000000e+000  0.0000000000000000e+000  0.0000000000000000e+000  3.0612029033009858e-001  0.0000000000000000e+000 -2.4675595785029433e-001  0.0000000000000000e+000 -1.7378563320587119e-002  1.8598547875393448e-001  0.0000000000000000e+000  0.0000000000000000e+000 -5.0438416270717469e-002 -5.0441463512346996e-001  5.2286890245977269e-002  0.0000000000000000e+000  0.0000000000000000e+000  0.0000000000000000e+000 -4.9591750377760185e-001  0.0000000000000000e+000  0.0000000000000000e+000
  0.0000000000000000e+000  6.7691214109192510e-001  0.0000000000000000e+000  0.0000000000000000e+000  0.0000000000000000e+000  7.8888567122482434e-001  0.0000000000000000e+000  0.0000000000000000e+000  0.0000000000000000e+000  0.0000000000000000e+000 -7.9092865627854114e-002  0.0000000000000000e+000  0.0000000000000000e+000  0.0000000000000000e+000 -2.5371751386004693e-001  0.0000000000000000e+000  0.0000000000000000e+000  0.0000000000000000e+000  0.0000000000000000e+000 -1.2006693102797979e-001  0.0000000000000000e+000  0.0000000000000000e+000  0.0000000000000000e+000  0.0000000000000000e+000  0.0000000000000000e+000  3.3567638120519094e-001  0.0000000000000000e+000  0.0000000000000000e+000  0.0000000000000000e+000  0.0000000000000000e+000
  5.7185224675550839e-001  0.0000000000000000e+000  4.2615189776711648e-001  0.0000000000000000e+000  0.0000000000000000e+000  0.0000000000000000e+000  0.0000000000000000e+000  0.0000000000000000e+000  9.0874152026466493e-001  0.0000000000000000e+000  0.0000000000000000e+000  0.0000000000000000e+000 -1.0714199621718301e+000  0.0000000000000000e+000  0.0000000000000000e+000  0.0000000000000000e+000  0.0000000000000000e+000  0.0000000000000000e+000  0.0000000000000000e+000  0.0000000000000000e+000 -1.0024246871956251e+000  0.0000000000000000e+000  0.0000000000000000e+000  0.0000000000000000e+000 -1.9380053201582770e-001  0.0000000000000000e+000  0.0000000000000000e+000  0.0000000000000000e+000  0.0000000000000000e+000  0.0000000000000000e+000
  0.0000000000000000e+000  0.0000000000000000e+000  0.0000000000000000e+000  0.0000000000000000e+000  0.0000000000000000e+000  0.0000000000000000e+000  0.0000000000000000e+000  7.4740962725790033e-002  0.0000000000000000e+000  0.0000000000000000e+000  0.0000000000000000e+000  0.0000000000000000e+000  0.0000000000000000e+000  9.2715638054593458e-002  0.0000000000000000e+000 -2.4838091093668906e-003  0.0000000000000000e+000 -6.8784988145399920e-002 -1.6798714346740634e-001  0.0000000000000000e+000  0.0000000000000000e+000 -8.8847459413868246e-001  7.9711110970381319e-002  3.7450550497122481e-001  0.0000000000000000e+000  0.0000000000000000e+000  0.0000000000000000e+000  1.2986545261529991e-001  0.0000000000000000e+000  0.0000000000000000e+000
  0.0000000000000000e+000  0.0000000000000000e+000  0.0000000000000000e+000  0.0000000000000000e+000  0.0000000000000000e+000  0.0000000000000000e+000  0.0000000000000000e+000  3.6749477504581546e-002  0.0000000000000000e+000  0.0000000000000000e+000  0.0000000000000000e+000  0.0000000000000000e+000  0.0000000000000000e+000 -6.5833186447031089e-001  0.0000000000000000e+000 -3.8187923118295708e-001  0.0000000000000000e+000  2.0922921129333369e-001 -4.7935039756750852e-001  0.0000000000000000e+000  0.0000000000000000e+000  6.0745587144903128e-002 -5.1166862497014264e-002  2.3283362637530705e-001  0.0000000000000000e+000  0.0000000000000000e+000  0.0000000000000000e+000 -2.9213634944028205e-001  0.0000000000000000e+000  0.0000000000000000e+000
  0.0000000000000000e+000  0.0000000000000000e+000  0.0000000000000000e+000  0.0000000000000000e+000  0.0000000000000000e+000  0.0000000000000000e+000  0.0000000000000000e+000 -7.5520274338603355e-001  0.0000000000000000e+000  0.0000000000000000e+000  0.0000000000000000e+000  0.0000000000000000e+000  0.0000000000000000e+000  2.0925811831369343e-001  0.0000000000000000e+000 -3.3480016432630100e-001  0.0000000000000000e+000  3.1024297564182951e-001  1.6886150349204507e-001  0.0000000000000000e+000  0.0000000000000000e+000 -1.3851512230431903e-001 -3.3192842865729577e-001  1.9599054437818647e-002  0.0000000000000000e+000  0.0000000000000000e+000  0.0000000000000000e+000 -1.3884074034546912e-001  0.0000000000000000e+000  0.0000000000000000e+000
  6.0583909845949346e-001  0.0000000000000000e+000 -2.6426502514331762e-001  0.0000000000000000e+000  0.0000000000000000e+000  0.0000000000000000e+000  0.0000000000000000e+000  0.0000000000000000e+000  1.5759889501826682e-001  0.0000000000000000e+000  0.0000000000000000e+000  0.0000000000000000e+000 -2.4900499140737137e-001  0.0000000000000000e+000  0.0000000000000000e+000  0.0000000000000000e+000  0.0000000000000000e+000  0.0000000000000000e+000  0.0000000000000000e+000  0.0000000000000000e+000  4.7350498496644244e-001  0.0000000000000000e+000  0.0000000000000000e+000  0.0000000000000000e+000 -6.1733353969609583e-001  0.0000000000000000e+000  0.0000000000000000e+000  0.0000000000000000e+000  0.0000000000000000e+000  0.0000000000000000e+000
  0.0000000000000000e+000  4.5251097678291879e-001  0.0000000000000000e+000  0.0000000000000000e+000  0.0000000000000000e+000 -4.1645380432352663e-001  0.0000000000000000e+000  0.0000000000000000e+000  0.0000000000000000e+000  0.0000000000000000e+000 -7.0144664371648968e-001  0.0000000000000000e+000  0.0000000000000000e+000  0.0000000000000000e+000  5.1973689711713544e-001  0.0000000000000000e+000  0.0000000000000000e+000  0.0000000000000000e+000  0.0000000000000000e+000  1.3768588671195559e+000  0.0000000000000000e+000  0.0000000000000000e+000  0.0000000000000000e+000  0.0000000000000000e+000  0.0000000000000000e+000 -6.8070874233287837e-002  0.0000000000000000e+000  0.0000000000000000e+000  0.0000000000000000e+000  0.0000000000000000e+000
  0.0000000000000000e+000  0.0000000000000000e+000  0.0000000000000000e+000  0.0000000000000000e+000 -2.5717195883441063e-001  0.0000000000000000e+000 -2.9706288406168641e-001  0.0000000000000000e+000  0.0000000000000000e+000  0.0000000000000000e+000  0.0000000000000000e+000  0.0000000000000000e+000  0.0000000000000000e+000  0.0000000000000000e+000  0.0000000000000000e+000  0.0000000000000000e+000 -5.0546553845118336e-001  0.0000000000000000e+000  0.0000000000000000e+000  0.0000000000000000e+000  0.0000000000000000e+000  0.0000000000000000e+000  0.0000000000000000e+000  0.0000000000000000e+000  0.0000000000000000e+000  0.0000000000000000e+000  1.9736223663001717e-001  0.0000000000000000e+000 -1.7481639246287992e-001 -7.2153183742586324e-001
  0.0000000000000000e+000  0.0000000000000000e+000  0.0000000000000000e+000  0.0000000000000000e+000  0.0000000000000000e+000  0.0000000000000000e+000  0.0000000000000000e+000  1.0719875515519552e-001  0.0000000000000000e+000  0.0000000000000000e+000  0.0000000000000000e+000  0.0000000000000000e+000  0.0000000000000000e+000  2.1772186479484673e-001  0.0000000000000000e+000  1.6448656579313792e-001  0.0000000000000000e+000  3.3675577223268183e-001 -2.2562698936318615e-001  0.0000000000000000e+000  0.0000000000000000e+000  3.1085929438985022e-001 -3.7006511664579589e-001  5.3730656388371734e-001  0.0000000000000000e+000  0.0000000000000000e+000  0.0000000000000000e+000  4.7692532186573594e-001  0.0000000000000000e+000  0.0000000000000000e+000
  0.0000000000000000e+000  0.0000000000000000e+000  0.0000000000000000e+000  0.0000000000000000e+000  4.7231616781949115e-001  0.0000000000000000e+000 -7.0354010108677767e-001  0.0000000000000000e+000  0.0000000000000000e+000  0.0000000000000000e+000  0.0000000000000000e+000  0.0000000000000000e+000  0.0000000000000000e+000  0.0000000000000000e+000  0.0000000000000000e+000  0.0000000000000000e+000 -1.4071794823986411e-001  0.0000000000000000e+000  0.0000000000000000e+000  0.0000000000000000e+000  0.0000000000000000e+000  0.0000000000000000e+000  0.0000000000000000e+000  0.0000000000000000e+000  0.0000000000000000e+000  0.0000000000000000e+000 -3.9584421711216100e-001  0.0000000000000000e+000 -2.7193501024156419e-001  1.7749909522603372e-001
  0.0000000000000000e+000  0.0000000000000000e+000  0.0000000000000000e+000  0.0000000000000000e+000 -2.4431444182758141e-001  0.0000000000000000e+000  8.1420357059717757e-002  0.0000000000000000e+000  0.0000000000000000e+000  0.0000000000000000e+000  0.0000000000000000e+000  0.0000000000000000e+000  0.0000000000000000e+000  0.0000000000000000e+000  0.0000000000000000e+000  0.0000000000000000e+000  5.8491299097871785e-001  0.0000000000000000e+000  0.0000000000000000e+000  0.0000000000000000e+000  0.0000000000000000e+000  0.0000000000000000e+000  0.0000000000000000e+000  0.0000000000000000e+000  0.0000000000000000e+000  0.0000000000000000e+000 -3.9910707188082778e-001  0.0000000000000000e+000 -5.7027349950252204e-001 -3.2719971408137555e-001
