# Supplementary material for: An adaptive dimension differential evolution algorithm based on ranking scheme for global optimization
Source: PeerJ Comput Sci. 2022 Jun 17;8:e1007. doi: 10.7717/peerj-cs.1007 (PMC9299288; doi:10.7717/peerj-cs.1007)
Supplement: Supplemental Information 1 [file peerj-cs-08-1007-s001.zip › code/input_data/M_22_D50.txt]

  4.7396437262086621e-001  0.0000000000000000e+000  0.0000000000000000e+000  0.0000000000000000e+000  6.7695334135727384e-002 -4.5784871975452507e-001  0.0000000000000000e+000  0.0000000000000000e+000 -1.1135417298061526e-001  0.0000000000000000e+000  0.0000000000000000e+000 -3.0834472603263752e-001  1.8212888546827138e-001 -2.7061709709862874e-001  1.5929059212982274e-001  8.5153374622587985e-003 -3.9437272480281443e-001  0.0000000000000000e+000  0.0000000000000000e+000  0.0000000000000000e+000  0.0000000000000000e+000  0.0000000000000000e+000  0.0000000000000000e+000  0.0000000000000000e+000  0.0000000000000000e+000  0.0000000000000000e+000  3.1418598305457895e-001  0.0000000000000000e+000  0.0000000000000000e+000  0.0000000000000000e+000  0.0000000000000000e+000  0.0000000000000000e+000  0.0000000000000000e+000 -1.0380980279743204e-001  0.0000000000000000e+000  0.0000000000000000e+000 -1.8001567979292224e-001  0.0000000000000000e+000  1.3223441325256707e-001  0.0000000000000000e+000  0.0000000000000000e+000  0.0000000000000000e+000 -8.3139383322388183e-002  0.0000000000000000e+000  0.0000000000000000e+000  0.0000000000000000e+000  0.0000000000000000e+000  0.0000000000000000e+000  0.0000000000000000e+000  0.0000000000000000e+000
  0.0000000000000000e+000  7.0469892300109782e-001 -8.1822729810569639e-001  0.0000000000000000e+000  0.0000000000000000e+000  0.0000000000000000e+000  0.0000000000000000e+000  0.0000000000000000e+000  0.0000000000000000e+000  0.0000000000000000e+000  0.0000000000000000e+000  0.0000000000000000e+000  0.0000000000000000e+000  0.0000000000000000e+000  0.0000000000000000e+000  0.0000000000000000e+000  0.0000000000000000e+000  0.0000000000000000e+000  0.0000000000000000e+000  0.0000000000000000e+000 -4.7271210812508496e-001  0.0000000000000000e+000  0.0000000000000000e+000  1.4535997065691482e-002  0.0000000000000000e+000  0.0000000000000000e+000  0.0000000000000000e+000 -3.7006525752601033e-001  0.0000000000000000e+000  0.0000000000000000e+000 -5.4979261443108185e-001  0.0000000000000000e+000  0.0000000000000000e+000  0.0000000000000000e+000  0.0000000000000000e+000  5.3073567008960698e-001  0.0000000000000000e+000  0.0000000000000000e+000  0.0000000000000000e+000 -3.3217640538930410e-001  0.0000000000000000e+000  1.6900830379700615e-001  0.0000000000000000e+000  0.0000000000000000e+000  0.0000000000000000e+000 -4.7538792194684937e-001  0.0000000000000000e+000  0.0000000000000000e+000  0.0000000000000000e+000  0.0000000000000000e+000
  0.0000000000000000e+000  4.5872545989859531e-001  7.0228992589942785e-001  0.0000000000000000e+000  0.0000000000000000e+000  0.0000000000000000e+000  0.0000000000000000e+000  0.0000000000000000e+000  0.0000000000000000e+000  0.0000000000000000e+000  0.0000000000000000e+000  0.0000000000000000e+000  0.0000000000000000e+000  0.0000000000000000e+000  0.0000000000000000e+000  0.0000000000000000e+000  0.0000000000000000e+000  0.0000000000000000e+000  0.0000000000000000e+000  0.0000000000000000e+000  2.8301980839607010e-001  0.0000000000000000e+000  0.0000000000000000e+000 -4.3696807115989988e-001  0.0000000000000000e+000  0.0000000000000000e+000  0.0000000000000000e+000 -7.1923149781952989e-001  0.0000000000000000e+000  0.0000000000000000e+000  3.9226801030004660e-001  0.0000000000000000e+000  0.0000000000000000e+000  0.0000000000000000e+000  0.0000000000000000e+000  2.4501781599600470e-001  0.0000000000000000e+000  0.0000000000000000e+000  0.0000000000000000e+000 -7.3819498790458793e-001  0.0000000000000000e+000 -5.5993572496179267e-001  0.0000000000000000e+000  0.0000000000000000e+000  0.0000000000000000e+000  4.8636977418557303e-001  0.0000000000000000e+000  0.0000000000000000e+000  0.0000000000000000e+000  0.0000000000000000e+000
  0.0000000000000000e+000  0.0000000000000000e+000  0.0000000000000000e+000 -5.6955443555106511e-001  0.0000000000000000e+000  0.0000000000000000e+000 -2.1879824929592998e-001  0.0000000000000000e+000  0.0000000000000000e+000  0.0000000000000000e+000  0.0000000000000000e+000  0.0000000000000000e+000  0.0000000000000000e+000  0.0000000000000000e+000  0.0000000000000000e+000  0.0000000000000000e+000  0.0000000000000000e+000  0.0000000000000000e+000 -6.0997056316623521e-001  0.0000000000000000e+000  0.0000000000000000e+000  0.0000000000000000e+000 -2.3523592155692699e-001  0.0000000000000000e+000  0.0000000000000000e+000  0.0000000000000000e+000  0.0000000000000000e+000  0.0000000000000000e+000  0.0000000000000000e+000  0.0000000000000000e+000  0.0000000000000000e+000  0.0000000000000000e+000  4.4758802969815104e-001  0.0000000000000000e+000  0.0000000000000000e+000  0.0000000000000000e+000  0.0000000000000000e+000  0.0000000000000000e+000  0.0000000000000000e+000  0.0000000000000000e+000  0.0000000000000000e+000  0.0000000000000000e+000  0.0000000000000000e+000  0.0000000000000000e+000  0.0000000000000000e+000  0.0000000000000000e+000  0.0000000000000000e+000  0.0000000000000000e+000  0.0000000000000000e+000  0.0000000000000000e+000
  4.5063196657271565e-001  0.0000000000000000e+000  0.0000000000000000e+000  0.0000000000000000e+000 -1.8637086228552255e-001  1.6591480205494941e-001  0.0000000000000000e+000  0.0000000000000000e+000  5.0873188657285462e-002  0.0000000000000000e+000  0.0000000000000000e+000  1.7624827323663686e-001 -1.0714375155473317e-001  1.3027161782783969e-001  2.6368798174496100e-001  1.5863157007224357e-001  2.8533357371033347e-001  0.0000000000000000e+000  0.0000000000000000e+000  0.0000000000000000e+000  0.0000000000000000e+000  0.0000000000000000e+000  0.0000000000000000e+000  0.0000000000000000e+000  0.0000000000000000e+000  0.0000000000000000e+000 -4.6595145661756140e-002  0.0000000000000000e+000  0.0000000000000000e+000  0.0000000000000000e+000  0.0000000000000000e+000  0.0000000000000000e+000  0.0000000000000000e+000  2.7139068607590522e-001  0.0000000000000000e+000  0.0000000000000000e+000 -3.3521723536075054e-001  0.0000000000000000e+000 -3.5168963407280721e-002  0.0000000000000000e+000  0.0000000000000000e+000  0.0000000000000000e+000 -5.5409833045805135e-001  0.0000000000000000e+000  0.0000000000000000e+000  0.0000000000000000e+000  0.0000000000000000e+000  0.0000000000000000e+000  0.0000000000000000e+000  0.0000000000000000e+000
 -1.2291323276515934e-001  0.0000000000000000e+000  0.0000000000000000e+000  0.0000000000000000e+000 -4.4971817258717628e-002  2.1052792875870921e-001  0.0000000000000000e+000  0.0000000000000000e+000 -1.5753427013440785e-001  0.0000000000000000e+000  0.0000000000000000e+000  3.4100438130423782e-001  2.5359704298654440e-001 -3.0657632067607921e-001  1.8322237410954612e-001 -1.6653199159320195e-001  1.0771083597505471e-001  0.0000000000000000e+000  0.0000000000000000e+000  0.0000000000000000e+000  0.0000000000000000e+000  0.0000000000000000e+000  0.0000000000000000e+000  0.0000000000000000e+000  0.0000000000000000e+000  0.0000000000000000e+000  1.2681869496495018e-001  0.0000000000000000e+000  0.0000000000000000e+000  0.0000000000000000e+000  0.0000000000000000e+000  0.0000000000000000e+000  0.0000000000000000e+000 -5.6644052329942174e-001  0.0000000000000000e+000  0.0000000000000000e+000 -3.8898709791283814e-001  0.0000000000000000e+000 -2.7905415781884846e-001  0.0000000000000000e+000  0.0000000000000000e+000  0.0000000000000000e+000  1.1014952483319771e-002  0.0000000000000000e+000  0.0000000000000000e+000  0.0000000000000000e+000  0.0000000000000000e+000  0.0000000000000000e+000  0.0000000000000000e+000  0.0000000000000000e+000
  0.0000000000000000e+000  0.0000000000000000e+000  0.0000000000000000e+000 -2.9056408655464222e-001  0.0000000000000000e+000  0.0000000000000000e+000 -6.3009601397420623e-002  0.0000000000000000e+000  0.0000000000000000e+000  0.0000000000000000e+000  0.0000000000000000e+000  0.0000000000000000e+000  0.0000000000000000e+000  0.0000000000000000e+000  0.0000000000000000e+000  0.0000000000000000e+000  0.0000000000000000e+000  0.0000000000000000e+000  7.2044734227873486e-001  0.0000000000000000e+000  0.0000000000000000e+000  0.0000000000000000e+000 -5.5583085557135847e-001  0.0000000000000000e+000  0.0000000000000000e+000  0.0000000000000000e+000  0.0000000000000000e+000  0.0000000000000000e+000  0.0000000000000000e+000  0.0000000000000000e+000  0.0000000000000000e+000  0.0000000000000000e+000  2.8915391876079510e-001  0.0000000000000000e+000  0.0000000000000000e+000  0.0000000000000000e+000  0.0000000000000000e+000  0.0000000000000000e+000  0.0000000000000000e+000  0.0000000000000000e+000  0.0000000000000000e+000  0.0000000000000000e+000  0.0000000000000000e+000  0.0000000000000000e+000  0.0000000000000000e+000  0.0000000000000000e+000  0.0000000000000000e+000  0.0000000000000000e+000  0.0000000000000000e+000  0.0000000000000000e+000
  0.0000000000000000e+000  0.0000000000000000e+000  0.0000000000000000e+000  0.0000000000000000e+000  0.0000000000000000e+000  0.0000000000000000e+000  0.0000000000000000e+000  3.2492105494667300e-002  0.0000000000000000e+000  0.0000000000000000e+000 -2.1273497883473172e-001  0.0000000000000000e+000  0.0000000000000000e+000  0.0000000000000000e+000  0.0000000000000000e+000  0.0000000000000000e+000  0.0000000000000000e+000  0.0000000000000000e+000  0.0000000000000000e+000  0.0000000000000000e+000  0.0000000000000000e+000  1.2212196478607418e-001  0.0000000000000000e+000  0.0000000000000000e+000  0.0000000000000000e+000 -6.4945512475747069e-001  0.0000000000000000e+000  0.0000000000000000e+000 -1.5209645300850527e-001  0.0000000000000000e+000  0.0000000000000000e+000  0.0000000000000000e+000  0.0000000000000000e+000  0.0000000000000000e+000 -3.4202850827188484e-002  0.0000000000000000e+000  0.0000000000000000e+000  0.0000000000000000e+000  0.0000000000000000e+000  0.0000000000000000e+000  1.4755006019887662e-002  0.0000000000000000e+000  0.0000000000000000e+000 -1.8798454262131448e-002  0.0000000000000000e+000  0.0000000000000000e+000  6.8437847929733331e-001  0.0000000000000000e+000  0.0000000000000000e+000 -7.3402578886117942e-001
  2.0874100512450725e-001  0.0000000000000000e+000  0.0000000000000000e+000  0.0000000000000000e+000  1.5138777007953599e-001  4.0590861277059331e-001  0.0000000000000000e+000  0.0000000000000000e+000 -1.5733884295453807e-001  0.0000000000000000e+000  0.0000000000000000e+000 -1.3902426936149065e-001 -1.5736240509995325e-001  5.4665885112834045e-001  2.1900910238290125e-001  1.3132645304366716e-001 -4.4086320262142781e-001  0.0000000000000000e+000  0.0000000000000000e+000  0.0000000000000000e+000  0.0000000000000000e+000  0.0000000000000000e+000  0.0000000000000000e+000  0.0000000000000000e+000  0.0000000000000000e+000  0.0000000000000000e+000 -1.1362616258047437e-001  0.0000000000000000e+000  0.0000000000000000e+000  0.0000000000000000e+000  0.0000000000000000e+000  0.0000000000000000e+000  0.0000000000000000e+000 -2.9191890620521310e-001  0.0000000000000000e+000  0.0000000000000000e+000 -7.7483589607140163e-002  0.0000000000000000e+000 -8.3694925547140989e-002  0.0000000000000000e+000  0.0000000000000000e+000  0.0000000000000000e+000  1.7423249247560796e-001  0.0000000000000000e+000  0.0000000000000000e+000  0.0000000000000000e+000  0.0000000000000000e+000  0.0000000000000000e+000  0.0000000000000000e+000  0.0000000000000000e+000
  0.0000000000000000e+000  0.0000000000000000e+000  0.0000000000000000e+000  0.0000000000000000e+000  0.0000000000000000e+000  0.0000000000000000e+000  0.0000000000000000e+000  0.0000000000000000e+000  0.0000000000000000e+000  1.0428099210901484e-001  0.0000000000000000e+000  0.0000000000000000e+000  0.0000000000000000e+000  0.0000000000000000e+000  0.0000000000000000e+000  0.0000000000000000e+000  0.0000000000000000e+000 -6.8676171539696462e-002  0.0000000000000000e+000 -2.9029745952462666e-001  0.0000000000000000e+000  0.0000000000000000e+000  0.0000000000000000e+000  0.0000000000000000e+000  7.8236358850368629e-002  0.0000000000000000e+000  0.0000000000000000e+000  0.0000000000000000e+000  0.0000000000000000e+000 -2.8650741177080458e-001  0.0000000000000000e+000 -3.9472742902319924e-001  0.0000000000000000e+000  0.0000000000000000e+000  0.0000000000000000e+000  0.0000000000000000e+000  0.0000000000000000e+000  1.4950710192178795e-001  0.0000000000000000e+000  0.0000000000000000e+000  0.0000000000000000e+000  0.0000000000000000e+000  0.0000000000000000e+000  0.0000000000000000e+000  7.3336519937881639e-001  0.0000000000000000e+000  0.0000000000000000e+000  1.8285108929476035e-001  2.5001572956648488e-001  0.0000000000000000e+000
  0.0000000000000000e+000  0.0000000000000000e+000  0.0000000000000000e+000  0.0000000000000000e+000  0.0000000000000000e+000  0.0000000000000000e+000  0.0000000000000000e+000  6.8572789583994154e-001  0.0000000000000000e+000  0.0000000000000000e+000 -2.7642928855434651e-001  0.0000000000000000e+000  0.0000000000000000e+000  0.0000000000000000e+000  0.0000000000000000e+000  0.0000000000000000e+000  0.0000000000000000e+000  0.0000000000000000e+000  0.0000000000000000e+000  0.0000000000000000e+000  0.0000000000000000e+000  2.4651539849610649e-001  0.0000000000000000e+000  0.0000000000000000e+000  0.0000000000000000e+000  3.0848530056292151e-001  0.0000000000000000e+000  0.0000000000000000e+000  3.5435429645727418e-001  0.0000000000000000e+000  0.0000000000000000e+000  0.0000000000000000e+000  0.0000000000000000e+000  0.0000000000000000e+000 -1.8701338211636831e-001  0.0000000000000000e+000  0.0000000000000000e+000  0.0000000000000000e+000  0.0000000000000000e+000  0.0000000000000000e+000  3.3754701465250203e-001  0.0000000000000000e+000  0.0000000000000000e+000 -5.8888357668798041e-001  0.0000000000000000e+000  0.0000000000000000e+000 -5.9432186229970829e-001  0.0000000000000000e+000  0.0000000000000000e+000 -2.4092678282480148e-001
  1.4911937781042472e-001  0.0000000000000000e+000  0.0000000000000000e+000  0.0000000000000000e+000 -1.4854618633775582e-002 -1.2869953747043991e-001  0.0000000000000000e+000  0.0000000000000000e+000 -3.7111644685748052e-001  0.0000000000000000e+000  0.0000000000000000e+000  3.5897103181415513e-001  4.6828589534029547e-001  3.0587869522432753e-001 -1.7933434074944271e-001  4.5205040609639355e-002 -8.7233169194913418e-002  0.0000000000000000e+000  0.0000000000000000e+000  0.0000000000000000e+000  0.0000000000000000e+000  0.0000000000000000e+000  0.0000000000000000e+000  0.0000000000000000e+000  0.0000000000000000e+000  0.0000000000000000e+000  1.8644227135315394e-001  0.0000000000000000e+000  0.0000000000000000e+000  0.0000000000000000e+000  0.0000000000000000e+000  0.0000000000000000e+000  0.0000000000000000e+000  1.9785777773003810e-001  0.0000000000000000e+000  0.0000000000000000e+000  3.3456289470709444e-001  0.0000000000000000e+000 -3.8690203253331706e-001  0.0000000000000000e+000  0.0000000000000000e+000  0.0000000000000000e+000 -6.4732097291779492e-002  0.0000000000000000e+000  0.0000000000000000e+000  0.0000000000000000e+000  0.0000000000000000e+000  0.0000000000000000e+000  0.0000000000000000e+000  0.0000000000000000e+000
  5.1155479969718670e-002  0.0000000000000000e+000  0.0000000000000000e+000  0.0000000000000000e+000 -6.8026735541846753e-002  4.5003617735174134e-001  0.0000000000000000e+000  0.0000000000000000e+000  1.0890719524339615e-001  0.0000000000000000e+000  0.0000000000000000e+000 -4.2705412917789087e-001  4.8432563082681668e-001  4.0698139703863725e-002  1.3437233684620092e-001  6.7245869819654858e-002  3.3557479193532397e-001  0.0000000000000000e+000  0.0000000000000000e+000  0.0000000000000000e+000  0.0000000000000000e+000  0.0000000000000000e+000  0.0000000000000000e+000  0.0000000000000000e+000  0.0000000000000000e+000  0.0000000000000000e+000  3.7295207521525131e-001  0.0000000000000000e+000  0.0000000000000000e+000  0.0000000000000000e+000  0.0000000000000000e+000  0.0000000000000000e+000  0.0000000000000000e+000  9.7404958545524445e-003  0.0000000000000000e+000  0.0000000000000000e+000  1.9509946946871681e-001  0.0000000000000000e+000  1.9890258102509034e-001  0.0000000000000000e+000  0.0000000000000000e+000  0.0000000000000000e+000  8.8072227338587453e-002  0.0000000000000000e+000  0.0000000000000000e+000  0.0000000000000000e+000  0.0000000000000000e+000  0.0000000000000000e+000  0.0000000000000000e+000  0.0000000000000000e+000
 -3.4887153011738470e-001  0.0000000000000000e+000  0.0000000000000000e+000  0.0000000000000000e+000  1.7800427749345654e-001  4.6050182175314197e-003  0.0000000000000000e+000  0.0000000000000000e+000  1.7478676625383117e-003  0.0000000000000000e+000  0.0000000000000000e+000 -2.1948235574284550e-001 -1.7866298064754479e-001 -2.3131212830393930e-001  3.3489276641849774e-001  4.6729070282273527e-001 -8.2789246855721421e-002  0.0000000000000000e+000  0.0000000000000000e+000  0.0000000000000000e+000  0.0000000000000000e+000  0.0000000000000000e+000  0.0000000000000000e+000  0.0000000000000000e+000  0.0000000000000000e+000  0.0000000000000000e+000  1.8719754507245737e-001  0.0000000000000000e+000  0.0000000000000000e+000  0.0000000000000000e+000  0.0000000000000000e+000  0.0000000000000000e+000  0.0000000000000000e+000  1.1613777287068787e-001  0.0000000000000000e+000  0.0000000000000000e+000  1.5387775614309171e-001  0.0000000000000000e+000 -5.1300179849531502e-001  0.0000000000000000e+000  0.0000000000000000e+000  0.0000000000000000e+000 -2.0058082658651438e-001  0.0000000000000000e+000  0.0000000000000000e+000  0.0000000000000000e+000  0.0000000000000000e+000  0.0000000000000000e+000  0.0000000000000000e+000  0.0000000000000000e+000
 -2.6987949822642404e-001  0.0000000000000000e+000  0.0000000000000000e+000  0.0000000000000000e+000  1.2994078498089888e-002 -3.0624101613963889e-001  0.0000000000000000e+000  0.0000000000000000e+000 -3.6998410623751199e-001  0.0000000000000000e+000  0.0000000000000000e+000 -7.3232999438258534e-002  2.1715380259836167e-001  1.8611903719548820e-001  5.8609508798955690e-001 -6.0568858582975171e-002  1.9288885019155219e-001  0.0000000000000000e+000  0.0000000000000000e+000  0.0000000000000000e+000  0.0000000000000000e+000  0.0000000000000000e+000  0.0000000000000000e+000  0.0000000000000000e+000  0.0000000000000000e+000  0.0000000000000000e+000 -3.0114854378322542e-001  0.0000000000000000e+000  0.0000000000000000e+000  0.0000000000000000e+000  0.0000000000000000e+000  0.0000000000000000e+000  0.0000000000000000e+000  2.0641905779076702e-001  0.0000000000000000e+000  0.0000000000000000e+000 -1.5649313149877614e-001  0.0000000000000000e+000  1.6360150706973894e-001  0.0000000000000000e+000  0.0000000000000000e+000  0.0000000000000000e+000  2.0056992756314435e-001  0.0000000000000000e+000  0.0000000000000000e+000  0.0000000000000000e+000  0.0000000000000000e+000  0.0000000000000000e+000  0.0000000000000000e+000  0.0000000000000000e+000
  1.9502189407851270e-002  0.0000000000000000e+000  0.0000000000000000e+000  0.0000000000000000e+000 -7.6017207155543487e-001 -1.6936443263798270e-004  0.0000000000000000e+000  0.0000000000000000e+000  7.8562164185712879e-003  0.0000000000000000e+000  0.0000000000000000e+000 -1.8825724260229937e-001  1.9103939921827429e-001 -1.4577199339338012e-001 -7.4217959188406943e-002  2.8659237489133937e-001 -1.8394349315269637e-001  0.0000000000000000e+000  0.0000000000000000e+000  0.0000000000000000e+000  0.0000000000000000e+000  0.0000000000000000e+000  0.0000000000000000e+000  0.0000000000000000e+000  0.0000000000000000e+000  0.0000000000000000e+000 -4.1580114350203223e-001  0.0000000000000000e+000  0.0000000000000000e+000  0.0000000000000000e+000  0.0000000000000000e+000  0.0000000000000000e+000  0.0000000000000000e+000 -9.8329714228802767e-002  0.0000000000000000e+000  0.0000000000000000e+000  5.1183498391830999e-002  0.0000000000000000e+000 -1.3613772121316267e-001  0.0000000000000000e+000  0.0000000000000000e+000  0.0000000000000000e+000  5.7608724539709333e-002  0.0000000000000000e+000  0.0000000000000000e+000  0.0000000000000000e+000  0.0000000000000000e+000  0.0000000000000000e+000  0.0000000000000000e+000  0.0000000000000000e+000
 -3.3579775641803811e-001  0.0000000000000000e+000  0.0000000000000000e+000  0.0000000000000000e+000 -5.5253532937065392e-002 -3.0985272030080654e-002  0.0000000000000000e+000  0.0000000000000000e+000 -4.6536787973002369e-001  0.0000000000000000e+000  0.0000000000000000e+000 -1.4950185381953629e-001 -5.1733041147508652e-002  1.7616224837046376e-001 -4.1386241292527026e-001  3.3213192671629993e-001  5.6890566375566068e-002  0.0000000000000000e+000  0.0000000000000000e+000  0.0000000000000000e+000  0.0000000000000000e+000  0.0000000000000000e+000  0.0000000000000000e+000  0.0000000000000000e+000  0.0000000000000000e+000  0.0000000000000000e+000  1.9326473130002458e-001  0.0000000000000000e+000  0.0000000000000000e+000  0.0000000000000000e+000  0.0000000000000000e+000  0.0000000000000000e+000  0.0000000000000000e+000 -1.4161983784429144e-001  0.0000000000000000e+000  0.0000000000000000e+000 -2.9569351099589136e-001  0.0000000000000000e+000  3.0052220673254559e-001  0.0000000000000000e+000  0.0000000000000000e+000  0.0000000000000000e+000 -3.0102056338973482e-001  0.0000000000000000e+000  0.0000000000000000e+000  0.0000000000000000e+000  0.0000000000000000e+000  0.0000000000000000e+000  0.0000000000000000e+000  0.0000000000000000e+000
  0.0000000000000000e+000  0.0000000000000000e+000  0.0000000000000000e+000  0.0000000000000000e+000  0.0000000000000000e+000  0.0000000000000000e+000  0.0000000000000000e+000  0.0000000000000000e+000  0.0000000000000000e+000  5.3377470058774112e-001  0.0000000000000000e+000  0.0000000000000000e+000  0.0000000000000000e+000  0.0000000000000000e+000  0.0000000000000000e+000  0.0000000000000000e+000  0.0000000000000000e+000  2.1358289162167837e-001  0.0000000000000000e+000 -3.4385193913544027e-001  0.0000000000000000e+000  0.0000000000000000e+000  0.0000000000000000e+000  0.0000000000000000e+000 -2.6009178618486967e-001  0.0000000000000000e+000  0.0000000000000000e+000  0.0000000000000000e+000  0.0000000000000000e+000 -2.9174730455076014e-001  0.0000000000000000e+000  5.2573512246944709e-001  0.0000000000000000e+000  0.0000000000000000e+000  0.0000000000000000e+000  0.0000000000000000e+000  0.0000000000000000e+000  2.5476356813235590e-001  0.0000000000000000e+000  0.0000000000000000e+000  0.0000000000000000e+000  0.0000000000000000e+000  0.0000000000000000e+000  0.0000000000000000e+000 -5.4554290439494932e-002  0.0000000000000000e+000  0.0000000000000000e+000  1.9764256029446262e-001 -1.2299547767180195e-001  0.0000000000000000e+000
  0.0000000000000000e+000  0.0000000000000000e+000  0.0000000000000000e+000  6.0203940153538060e-001  0.0000000000000000e+000  0.0000000000000000e+000  3.9884904587938308e-001  0.0000000000000000e+000  0.0000000000000000e+000  0.0000000000000000e+000  0.0000000000000000e+000  0.0000000000000000e+000  0.0000000000000000e+000  0.0000000000000000e+000  0.0000000000000000e+000  0.0000000000000000e+000  0.0000000000000000e+000  0.0000000000000000e+000 -1.5148693620368786e-001  0.0000000000000000e+000  0.0000000000000000e+000  0.0000000000000000e+000 -2.2532251451657784e-001  0.0000000000000000e+000  0.0000000000000000e+000  0.0000000000000000e+000  0.0000000000000000e+000  0.0000000000000000e+000  0.0000000000000000e+000  0.0000000000000000e+000  0.0000000000000000e+000  0.0000000000000000e+000  6.3619923782693499e-001  0.0000000000000000e+000  0.0000000000000000e+000  0.0000000000000000e+000  0.0000000000000000e+000  0.0000000000000000e+000  0.0000000000000000e+000  0.0000000000000000e+000  0.0000000000000000e+000  0.0000000000000000e+000  0.0000000000000000e+000  0.0000000000000000e+000  0.0000000000000000e+000  0.0000000000000000e+000  0.0000000000000000e+000  0.0000000000000000e+000  0.0000000000000000e+000  0.0000000000000000e+000
  0.0000000000000000e+000  0.0000000000000000e+000  0.0000000000000000e+000  0.0000000000000000e+000  0.0000000000000000e+000  0.0000000000000000e+000  0.0000000000000000e+000  0.0000000000000000e+000  0.0000000000000000e+000  6.2117452128099174e-002  0.0000000000000000e+000  0.0000000000000000e+000  0.0000000000000000e+000  0.0000000000000000e+000  0.0000000000000000e+000  0.0000000000000000e+000  0.0000000000000000e+000  1.2468505741777472e-001  0.0000000000000000e+000  1.4700152963823707e-001  0.0000000000000000e+000  0.0000000000000000e+000  0.0000000000000000e+000  0.0000000000000000e+000  2.9498631882993626e-001  0.0000000000000000e+000  0.0000000000000000e+000  0.0000000000000000e+000  0.0000000000000000e+000  1.5155195849585548e-001  0.0000000000000000e+000 -2.4282871579904866e-001  0.0000000000000000e+000  0.0000000000000000e+000  0.0000000000000000e+000  0.0000000000000000e+000  0.0000000000000000e+000  5.2779616089261572e-001  0.0000000000000000e+000  0.0000000000000000e+000  0.0000000000000000e+000  0.0000000000000000e+000  0.0000000000000000e+000  0.0000000000000000e+000  6.2960437859447174e-002  0.0000000000000000e+000  0.0000000000000000e+000  1.1012408903345131e-001 -7.0382865817654205e-001  0.0000000000000000e+000
  0.0000000000000000e+000  6.9548524797594857e-001  2.8298814654607936e-002  0.0000000000000000e+000  0.0000000000000000e+000  0.0000000000000000e+000  0.0000000000000000e+000  0.0000000000000000e+000  0.0000000000000000e+000  0.0000000000000000e+000  0.0000000000000000e+000  0.0000000000000000e+000  0.0000000000000000e+000  0.0000000000000000e+000  0.0000000000000000e+000  0.0000000000000000e+000  0.0000000000000000e+000  0.0000000000000000e+000  0.0000000000000000e+000  0.0000000000000000e+000  1.3880000578130372e-001  0.0000000000000000e+000  0.0000000000000000e+000  1.8992525145051781e-001  0.0000000000000000e+000  0.0000000000000000e+000  0.0000000000000000e+000  6.9070857422103094e-001  0.0000000000000000e+000  0.0000000000000000e+000  4.5406543519618175e-001  0.0000000000000000e+000  0.0000000000000000e+000  0.0000000000000000e+000  0.0000000000000000e+000 -5.7301369427597437e-001  0.0000000000000000e+000  0.0000000000000000e+000  0.0000000000000000e+000 -3.6977667904098233e-001  0.0000000000000000e+000  1.8657363112614228e-001  0.0000000000000000e+000  0.0000000000000000e+000  0.0000000000000000e+000 -7.6599956669674796e-001  0.0000000000000000e+000  0.0000000000000000e+000  0.0000000000000000e+000  0.0000000000000000e+000
  0.0000000000000000e+000  0.0000000000000000e+000  0.0000000000000000e+000  0.0000000000000000e+000  0.0000000000000000e+000  0.0000000000000000e+000  0.0000000000000000e+000  3.1022309688377803e-001  0.0000000000000000e+000  0.0000000000000000e+000 -5.7371897374660974e-001  0.0000000000000000e+000  0.0000000000000000e+000  0.0000000000000000e+000  0.0000000000000000e+000  0.0000000000000000e+000  0.0000000000000000e+000  0.0000000000000000e+000  0.0000000000000000e+000  0.0000000000000000e+000  0.0000000000000000e+000  3.6664886841245747e-001  0.0000000000000000e+000  0.0000000000000000e+000  0.0000000000000000e+000 -1.3389089693773126e-001  0.0000000000000000e+000  0.0000000000000000e+000 -2.8911478147993530e-001  0.0000000000000000e+000  0.0000000000000000e+000  0.0000000000000000e+000  0.0000000000000000e+000  0.0000000000000000e+000 -7.0095255568393411e-001  0.0000000000000000e+000  0.0000000000000000e+000  0.0000000000000000e+000  0.0000000000000000e+000  0.0000000000000000e+000 -6.8198773926570710e-001  0.0000000000000000e+000  0.0000000000000000e+000 -3.6583621321769011e-001  0.0000000000000000e+000  0.0000000000000000e+000 -5.0178417421906707e-001  0.0000000000000000e+000  0.0000000000000000e+000  4.0469720103029172e-001
  0.0000000000000000e+000  0.0000000000000000e+000  0.0000000000000000e+000  4.1220253424538772e-001  0.0000000000000000e+000  0.0000000000000000e+000 -8.8512497372383314e-001  0.0000000000000000e+000  0.0000000000000000e+000  0.0000000000000000e+000  0.0000000000000000e+000  0.0000000000000000e+000  0.0000000000000000e+000  0.0000000000000000e+000  0.0000000000000000e+000  0.0000000000000000e+000  0.0000000000000000e+000  0.0000000000000000e+000  5.5633638813455830e-002  0.0000000000000000e+000  0.0000000000000000e+000  0.0000000000000000e+000  6.0815162305929982e-002  0.0000000000000000e+000  0.0000000000000000e+000  0.0000000000000000e+000  0.0000000000000000e+000  0.0000000000000000e+000  0.0000000000000000e+000  0.0000000000000000e+000  0.0000000000000000e+000  0.0000000000000000e+000  1.9962280911293889e-001  0.0000000000000000e+000  0.0000000000000000e+000  0.0000000000000000e+000  0.0000000000000000e+000  0.0000000000000000e+000  0.0000000000000000e+000  0.0000000000000000e+000  0.0000000000000000e+000  0.0000000000000000e+000  0.0000000000000000e+000  0.0000000000000000e+000  0.0000000000000000e+000  0.0000000000000000e+000  0.0000000000000000e+000  0.0000000000000000e+000  0.0000000000000000e+000  0.0000000000000000e+000
  0.0000000000000000e+000 -1.0009950352990707e-001 -1.4715427114437502e-001  0.0000000000000000e+000  0.0000000000000000e+000  0.0000000000000000e+000  0.0000000000000000e+000  0.0000000000000000e+000  0.0000000000000000e+000  0.0000000000000000e+000  0.0000000000000000e+000  0.0000000000000000e+000  0.0000000000000000e+000  0.0000000000000000e+000  0.0000000000000000e+000  0.0000000000000000e+000  0.0000000000000000e+000  0.0000000000000000e+000  0.0000000000000000e+000  0.0000000000000000e+000 -7.0074552475102314e-001  0.0000000000000000e+000  0.0000000000000000e+000  6.2224156273741449e-001  0.0000000000000000e+000  0.0000000000000000e+000  0.0000000000000000e+000  1.7384341260266739e-001  0.0000000000000000e+000  0.0000000000000000e+000 -3.6998102989465326e-001  0.0000000000000000e+000  0.0000000000000000e+000  0.0000000000000000e+000  0.0000000000000000e+000 -8.1353343109517973e-001  0.0000000000000000e+000  0.0000000000000000e+000  0.0000000000000000e+000 -5.5702758742059832e-001  0.0000000000000000e+000 -4.7770960933257767e-001  0.0000000000000000e+000  0.0000000000000000e+000  0.0000000000000000e+000  6.5938517195654633e-001  0.0000000000000000e+000  0.0000000000000000e+000  0.0000000000000000e+000  0.0000000000000000e+000
  0.0000000000000000e+000  0.0000000000000000e+000  0.0000000000000000e+000  0.0000000000000000e+000  0.0000000000000000e+000  0.0000000000000000e+000  0.0000000000000000e+000  0.0000000000000000e+000  0.0000000000000000e+000  2.6486190240570184e-001  0.0000000000000000e+000  0.0000000000000000e+000  0.0000000000000000e+000  0.0000000000000000e+000  0.0000000000000000e+000  0.0000000000000000e+000  0.0000000000000000e+000 -6.0349743591943528e-001  0.0000000000000000e+000 -3.2771106154400770e-001  0.0000000000000000e+000  0.0000000000000000e+000  0.0000000000000000e+000  0.0000000000000000e+000 -1.3967538243481528e-001  0.0000000000000000e+000  0.0000000000000000e+000  0.0000000000000000e+000  0.0000000000000000e+000  4.7382039009466059e-001  0.0000000000000000e+000 -2.1017290673737471e-001  0.0000000000000000e+000  0.0000000000000000e+000  0.0000000000000000e+000  0.0000000000000000e+000  0.0000000000000000e+000  2.3404335395296508e-001  0.0000000000000000e+000  0.0000000000000000e+000  0.0000000000000000e+000  0.0000000000000000e+000  0.0000000000000000e+000  0.0000000000000000e+000 -2.6999141673473420e-001  0.0000000000000000e+000  0.0000000000000000e+000  1.5176182416520015e-001  1.3911701716994973e-001  0.0000000000000000e+000
  0.0000000000000000e+000  0.0000000000000000e+000  0.0000000000000000e+000  0.0000000000000000e+000  0.0000000000000000e+000  0.0000000000000000e+000  0.0000000000000000e+000  3.5962610889547962e-002  0.0000000000000000e+000  0.0000000000000000e+000 -5.0211148820868390e-001  0.0000000000000000e+000  0.0000000000000000e+000  0.0000000000000000e+000  0.0000000000000000e+000  0.0000000000000000e+000  0.0000000000000000e+000  0.0000000000000000e+000  0.0000000000000000e+000  0.0000000000000000e+000  0.0000000000000000e+000  1.0837495941827640e+000  0.0000000000000000e+000  0.0000000000000000e+000  0.0000000000000000e+000  3.1327373983670154e-001  0.0000000000000000e+000  0.0000000000000000e+000 -3.3830097792238667e-001  0.0000000000000000e+000  0.0000000000000000e+000  0.0000000000000000e+000  0.0000000000000000e+000  0.0000000000000000e+000  4.9672910637021289e-001  0.0000000000000000e+000  0.0000000000000000e+000  0.0000000000000000e+000  0.0000000000000000e+000  0.0000000000000000e+000 -5.9546953262181868e-001  0.0000000000000000e+000  0.0000000000000000e+000  1.4310800483978997e-001  0.0000000000000000e+000  0.0000000000000000e+000  1.0587533175034388e-002  0.0000000000000000e+000  0.0000000000000000e+000 -3.2449255547677802e-001
 -4.1567436477872109e-002  0.0000000000000000e+000  0.0000000000000000e+000  0.0000000000000000e+000 -6.9664369022151520e-002 -4.4829954936874955e-001  0.0000000000000000e+000  0.0000000000000000e+000  4.9520000534502739e-001  0.0000000000000000e+000  0.0000000000000000e+000 -6.0706964688997445e-002  5.6423221711953062e-002  4.7135873725049832e-001 -4.3936634642672188e-002  1.7039245622330801e-001  2.5036971976857153e-001  0.0000000000000000e+000  0.0000000000000000e+000  0.0000000000000000e+000  0.0000000000000000e+000  0.0000000000000000e+000  0.0000000000000000e+000  0.0000000000000000e+000  0.0000000000000000e+000  0.0000000000000000e+000  1.7051989945941270e-001  0.0000000000000000e+000  0.0000000000000000e+000  0.0000000000000000e+000  0.0000000000000000e+000  0.0000000000000000e+000  0.0000000000000000e+000 -2.6267155640198137e-001  0.0000000000000000e+000  0.0000000000000000e+000 -2.2112767157655105e-001  0.0000000000000000e+000 -2.3826979457059685e-001  0.0000000000000000e+000  0.0000000000000000e+000  0.0000000000000000e+000  1.4416372494000518e-001  0.0000000000000000e+000  0.0000000000000000e+000  0.0000000000000000e+000  0.0000000000000000e+000  0.0000000000000000e+000  0.0000000000000000e+000  0.0000000000000000e+000
  0.0000000000000000e+000  1.8795252737663393e-001  7.0629770214385323e-001  0.0000000000000000e+000  0.0000000000000000e+000  0.0000000000000000e+000  0.0000000000000000e+000  0.0000000000000000e+000  0.0000000000000000e+000  0.0000000000000000e+000  0.0000000000000000e+000  0.0000000000000000e+000  0.0000000000000000e+000  0.0000000000000000e+000  0.0000000000000000e+000  0.0000000000000000e+000  0.0000000000000000e+000  0.0000000000000000e+000  0.0000000000000000e+000  0.0000000000000000e+000 -4.6874320578520234e-001  0.0000000000000000e+000  0.0000000000000000e+000 -3.5658458055107056e-001  0.0000000000000000e+000  0.0000000000000000e+000  0.0000000000000000e+000 -4.3376640506824360e-001  0.0000000000000000e+000  0.0000000000000000e+000 -3.4183430465683184e-001  0.0000000000000000e+000  0.0000000000000000e+000  0.0000000000000000e+000  0.0000000000000000e+000 -2.0391231376158644e-001  0.0000000000000000e+000  0.0000000000000000e+000  0.0000000000000000e+000  2.5067071587803696e-001  0.0000000000000000e+000  3.1637194388650280e-001  0.0000000000000000e+000  0.0000000000000000e+000  0.0000000000000000e+000 -5.0706272966676402e-001  0.0000000000000000e+000  0.0000000000000000e+000  0.0000000000000000e+000  0.0000000000000000e+000
  0.0000000000000000e+000  0.0000000000000000e+000  0.0000000000000000e+000  0.0000000000000000e+000  0.0000000000000000e+000  0.0000000000000000e+000  0.0000000000000000e+000 -9.5619721211265041e-001  0.0000000000000000e+000  0.0000000000000000e+000 -2.2263028660085013e-001  0.0000000000000000e+000  0.0000000000000000e+000  0.0000000000000000e+000  0.0000000000000000e+000  0.0000000000000000e+000  0.0000000000000000e+000  0.0000000000000000e+000  0.0000000000000000e+000  0.0000000000000000e+000  0.0000000000000000e+000  2.1560332991393238e-001  0.0000000000000000e+000  0.0000000000000000e+000  0.0000000000000000e+000 -2.7474149948905419e-001  0.0000000000000000e+000  0.0000000000000000e+000  5.1166325829502435e-001  0.0000000000000000e+000  0.0000000000000000e+000  0.0000000000000000e+000  0.0000000000000000e+000  0.0000000000000000e+000 -1.0424883314464649e-001  0.0000000000000000e+000  0.0000000000000000e+000  0.0000000000000000e+000  0.0000000000000000e+000  0.0000000000000000e+000 -2.7057563383416045e-001  0.0000000000000000e+000  0.0000000000000000e+000  3.9225369681656858e-001  0.0000000000000000e+000  0.0000000000000000e+000 -6.2190374328002385e-001  0.0000000000000000e+000  0.0000000000000000e+000 -3.6698199296928996e-001
  0.0000000000000000e+000  0.0000000000000000e+000  0.0000000000000000e+000  0.0000000000000000e+000  0.0000000000000000e+000  0.0000000000000000e+000  0.0000000000000000e+000  0.0000000000000000e+000  0.0000000000000000e+000 -2.0168303677082144e-001  0.0000000000000000e+000  0.0000000000000000e+000  0.0000000000000000e+000  0.0000000000000000e+000  0.0000000000000000e+000  0.0000000000000000e+000  0.0000000000000000e+000  4.2236524917384499e-001  0.0000000000000000e+000 -8.8344770741752537e-002  0.0000000000000000e+000  0.0000000000000000e+000  0.0000000000000000e+000  0.0000000000000000e+000 -7.2396844418294359e-001  0.0000000000000000e+000  0.0000000000000000e+000  0.0000000000000000e+000  0.0000000000000000e+000  7.6901751260750745e-002  0.0000000000000000e+000 -3.9579386566347668e-001  0.0000000000000000e+000  0.0000000000000000e+000  0.0000000000000000e+000  0.0000000000000000e+000  0.0000000000000000e+000  2.3045751006273424e-001  0.0000000000000000e+000  0.0000000000000000e+000  0.0000000000000000e+000  0.0000000000000000e+000  0.0000000000000000e+000  0.0000000000000000e+000 -9.0318676107602733e-002  0.0000000000000000e+000  0.0000000000000000e+000 -1.5602780376038303e-001  2.8582793615883867e-002  0.0000000000000000e+000
  0.0000000000000000e+000 -5.7117952059385291e-001 -3.2653431391727161e-002  0.0000000000000000e+000  0.0000000000000000e+000  0.0000000000000000e+000  0.0000000000000000e+000  0.0000000000000000e+000  0.0000000000000000e+000  0.0000000000000000e+000  0.0000000000000000e+000  0.0000000000000000e+000  0.0000000000000000e+000  0.0000000000000000e+000  0.0000000000000000e+000  0.0000000000000000e+000  0.0000000000000000e+000  0.0000000000000000e+000  0.0000000000000000e+000  0.0000000000000000e+000 -1.0924877973824465e-002  0.0000000000000000e+000  0.0000000000000000e+000 -7.2828597579943755e-001  0.0000000000000000e+000  0.0000000000000000e+000  0.0000000000000000e+000  6.8856897611571644e-001  0.0000000000000000e+000  0.0000000000000000e+000 -6.8445515009480040e-001  0.0000000000000000e+000  0.0000000000000000e+000  0.0000000000000000e+000  0.0000000000000000e+000 -1.1477339279847490e-001  0.0000000000000000e+000  0.0000000000000000e+000  0.0000000000000000e+000 -8.7304245887433152e-001  0.0000000000000000e+000  2.9246049643285499e-001  0.0000000000000000e+000  0.0000000000000000e+000  0.0000000000000000e+000 -3.5307724132743287e-002  0.0000000000000000e+000  0.0000000000000000e+000  0.0000000000000000e+000  0.0000000000000000e+000
  0.0000000000000000e+000  0.0000000000000000e+000  0.0000000000000000e+000  0.0000000000000000e+000  0.0000000000000000e+000  0.0000000000000000e+000  0.0000000000000000e+000  0.0000000000000000e+000  0.0000000000000000e+000 -2.0897696418192188e-001  0.0000000000000000e+000  0.0000000000000000e+000  0.0000000000000000e+000  0.0000000000000000e+000  0.0000000000000000e+000  0.0000000000000000e+000  0.0000000000000000e+000  1.2633411160285263e-001  0.0000000000000000e+000  1.3869815455589179e-001  0.0000000000000000e+000  0.0000000000000000e+000  0.0000000000000000e+000  0.0000000000000000e+000  2.4522757089584277e-001  0.0000000000000000e+000  0.0000000000000000e+000  0.0000000000000000e+000  0.0000000000000000e+000  9.9526389897664075e-002  0.0000000000000000e+000  2.7583994166681342e-001  0.0000000000000000e+000  0.0000000000000000e+000  0.0000000000000000e+000  0.0000000000000000e+000  0.0000000000000000e+000  6.7677448334945634e-001  0.0000000000000000e+000  0.0000000000000000e+000  0.0000000000000000e+000  0.0000000000000000e+000  0.0000000000000000e+000  0.0000000000000000e+000 -3.2053407539651857e-002  0.0000000000000000e+000  0.0000000000000000e+000 -1.3690408016194458e-001  5.4516745680984324e-001  0.0000000000000000e+000
  0.0000000000000000e+000  0.0000000000000000e+000  0.0000000000000000e+000  2.4252399120370510e-001  0.0000000000000000e+000  0.0000000000000000e+000 -7.5035563090202151e-002  0.0000000000000000e+000  0.0000000000000000e+000  0.0000000000000000e+000  0.0000000000000000e+000  0.0000000000000000e+000  0.0000000000000000e+000  0.0000000000000000e+000  0.0000000000000000e+000  0.0000000000000000e+000  0.0000000000000000e+000  0.0000000000000000e+000 -2.8783353777169046e-001  0.0000000000000000e+000  0.0000000000000000e+000  0.0000000000000000e+000 -7.6239583005792055e-001  0.0000000000000000e+000  0.0000000000000000e+000  0.0000000000000000e+000  0.0000000000000000e+000  0.0000000000000000e+000  0.0000000000000000e+000  0.0000000000000000e+000  0.0000000000000000e+000  0.0000000000000000e+000 -5.2101461669178617e-001  0.0000000000000000e+000  0.0000000000000000e+000  0.0000000000000000e+000  0.0000000000000000e+000  0.0000000000000000e+000  0.0000000000000000e+000  0.0000000000000000e+000  0.0000000000000000e+000  0.0000000000000000e+000  0.0000000000000000e+000  0.0000000000000000e+000  0.0000000000000000e+000  0.0000000000000000e+000  0.0000000000000000e+000  0.0000000000000000e+000  0.0000000000000000e+000  0.0000000000000000e+000
  3.4013427705383276e-001  0.0000000000000000e+000  0.0000000000000000e+000  0.0000000000000000e+000 -3.5246507188195789e-002 -1.5856857989202403e-001  0.0000000000000000e+000  0.0000000000000000e+000 -3.5429253398754718e-001  0.0000000000000000e+000  0.0000000000000000e+000 -4.8161407332778433e-002 -3.6991225885855916e-001 -7.4581552731255329e-002  5.2414105842154599e-002  1.1803353035711135e-001  4.8807241270044327e-001  0.0000000000000000e+000  0.0000000000000000e+000  0.0000000000000000e+000  0.0000000000000000e+000  0.0000000000000000e+000  0.0000000000000000e+000  0.0000000000000000e+000  0.0000000000000000e+000  0.0000000000000000e+000 -2.6164915056021754e-002  0.0000000000000000e+000  0.0000000000000000e+000  0.0000000000000000e+000  0.0000000000000000e+000  0.0000000000000000e+000  0.0000000000000000e+000 -3.8464578626663726e-001  0.0000000000000000e+000  0.0000000000000000e+000  4.1011551490984632e-001  0.0000000000000000e+000 -2.2362914248981219e-002  0.0000000000000000e+000  0.0000000000000000e+000  0.0000000000000000e+000  1.2432418398209899e-001  0.0000000000000000e+000  0.0000000000000000e+000  0.0000000000000000e+000  0.0000000000000000e+000  0.0000000000000000e+000  0.0000000000000000e+000  0.0000000000000000e+000
  0.0000000000000000e+000  0.0000000000000000e+000  0.0000000000000000e+000  0.0000000000000000e+000  0.0000000000000000e+000  0.0000000000000000e+000  0.0000000000000000e+000 -7.4804094991969092e-002  0.0000000000000000e+000  0.0000000000000000e+000 -2.2881788919209678e-001  0.0000000000000000e+000  0.0000000000000000e+000  0.0000000000000000e+000  0.0000000000000000e+000  0.0000000000000000e+000  0.0000000000000000e+000  0.0000000000000000e+000  0.0000000000000000e+000  0.0000000000000000e+000  0.0000000000000000e+000 -2.4317715284486136e-001  0.0000000000000000e+000  0.0000000000000000e+000  0.0000000000000000e+000 -3.0884155905760491e-001  0.0000000000000000e+000  0.0000000000000000e+000 -1.3715552182647006e+000  0.0000000000000000e+000  0.0000000000000000e+000  0.0000000000000000e+000  0.0000000000000000e+000  0.0000000000000000e+000  2.1722844140148561e-002  0.0000000000000000e+000  0.0000000000000000e+000  0.0000000000000000e+000  0.0000000000000000e+000  0.0000000000000000e+000  4.8486140667613831e-001  0.0000000000000000e+000  0.0000000000000000e+000 -2.1623967793461543e-001  0.0000000000000000e+000  0.0000000000000000e+000 -5.5477698741441406e-001  0.0000000000000000e+000  0.0000000000000000e+000 -9.6224182227369254e-002
  0.0000000000000000e+000 -1.6733909039790332e-001 -3.6886987917702324e-001  0.0000000000000000e+000  0.0000000000000000e+000  0.0000000000000000e+000  0.0000000000000000e+000  0.0000000000000000e+000  0.0000000000000000e+000  0.0000000000000000e+000  0.0000000000000000e+000  0.0000000000000000e+000  0.0000000000000000e+000  0.0000000000000000e+000  0.0000000000000000e+000  0.0000000000000000e+000  0.0000000000000000e+000  0.0000000000000000e+000  0.0000000000000000e+000  0.0000000000000000e+000 -1.5546208479272161e-001  0.0000000000000000e+000  0.0000000000000000e+000 -7.3561474882951772e-001  0.0000000000000000e+000  0.0000000000000000e+000  0.0000000000000000e+000 -1.7394123036920389e-001  0.0000000000000000e+000  0.0000000000000000e+000  8.1745340898737573e-001  0.0000000000000000e+000  0.0000000000000000e+000  0.0000000000000000e+000  0.0000000000000000e+000 -6.6311233865195263e-001  0.0000000000000000e+000  0.0000000000000000e+000  0.0000000000000000e+000 -2.7921979222025434e-001  0.0000000000000000e+000 -3.1374806025008695e-002  0.0000000000000000e+000  0.0000000000000000e+000  0.0000000000000000e+000 -1.3092389749733255e-001  0.0000000000000000e+000  0.0000000000000000e+000  0.0000000000000000e+000  0.0000000000000000e+000
 -6.9208343885567111e-002  0.0000000000000000e+000  0.0000000000000000e+000  0.0000000000000000e+000  2.2825843532084325e-001 -8.3760270002907422e-002  0.0000000000000000e+000  0.0000000000000000e+000  2.4644218709979537e-001  0.0000000000000000e+000  0.0000000000000000e+000  3.0740459198490383e-001  2.6873513443148872e-001  9.1400657018474857e-004  1.7075278081096143e-001  3.3522852838004658e-001 -1.0369309224894177e-001  0.0000000000000000e+000  0.0000000000000000e+000  0.0000000000000000e+000  0.0000000000000000e+000  0.0000000000000000e+000  0.0000000000000000e+000  0.0000000000000000e+000  0.0000000000000000e+000  0.0000000000000000e+000 -2.4121938473547280e-001  0.0000000000000000e+000  0.0000000000000000e+000  0.0000000000000000e+000  0.0000000000000000e+000  0.0000000000000000e+000  0.0000000000000000e+000 -3.4322293249657687e-001  0.0000000000000000e+000  0.0000000000000000e+000  3.2795819762283690e-001  0.0000000000000000e+000  3.9888357566289484e-001  0.0000000000000000e+000  0.0000000000000000e+000  0.0000000000000000e+000 -3.3719633940578031e-001  0.0000000000000000e+000  0.0000000000000000e+000  0.0000000000000000e+000  0.0000000000000000e+000  0.0000000000000000e+000  0.0000000000000000e+000  0.0000000000000000e+000
  0.0000000000000000e+000  0.0000000000000000e+000  0.0000000000000000e+000  0.0000000000000000e+000  0.0000000000000000e+000  0.0000000000000000e+000  0.0000000000000000e+000  0.0000000000000000e+000  0.0000000000000000e+000 -4.3670817313080657e-001  0.0000000000000000e+000  0.0000000000000000e+000  0.0000000000000000e+000  0.0000000000000000e+000  0.0000000000000000e+000  0.0000000000000000e+000  0.0000000000000000e+000 -6.9184009713621569e-002  0.0000000000000000e+000  1.1709949042624831e-002  0.0000000000000000e+000  0.0000000000000000e+000  0.0000000000000000e+000  0.0000000000000000e+000 -2.0812651442856964e-002  0.0000000000000000e+000  0.0000000000000000e+000  0.0000000000000000e+000  0.0000000000000000e+000 -3.4081289466393083e-001  0.0000000000000000e+000 -6.4502072626360957e-002  0.0000000000000000e+000  0.0000000000000000e+000  0.0000000000000000e+000  0.0000000000000000e+000  0.0000000000000000e+000  7.0139410796443077e-002  0.0000000000000000e+000  0.0000000000000000e+000  0.0000000000000000e+000  0.0000000000000000e+000  0.0000000000000000e+000  0.0000000000000000e+000 -3.2043839849992001e-001  0.0000000000000000e+000  0.0000000000000000e+000  7.5817865082670344e-001  3.4353131767912298e-002  0.0000000000000000e+000
 -2.2147163512229356e-001  0.0000000000000000e+000  0.0000000000000000e+000  0.0000000000000000e+000 -2.9977216617006075e-001 -8.2080794175511812e-002  0.0000000000000000e+000  0.0000000000000000e+000  7.3018496434483562e-003  0.0000000000000000e+000  0.0000000000000000e+000 -1.8272129016720368e-001 -1.2573288712820696e-001  2.3021890017241703e-001  1.8698784912682886e-001 -5.6937078111168193e-001 -1.1285234514305245e-001  0.0000000000000000e+000  0.0000000000000000e+000  0.0000000000000000e+000  0.0000000000000000e+000  0.0000000000000000e+000  0.0000000000000000e+000  0.0000000000000000e+000  0.0000000000000000e+000  0.0000000000000000e+000  1.3157051162026628e-001  0.0000000000000000e+000  0.0000000000000000e+000  0.0000000000000000e+000  0.0000000000000000e+000  0.0000000000000000e+000  0.0000000000000000e+000 -2.0097074246681940e-001  0.0000000000000000e+000  0.0000000000000000e+000  2.8098856059181820e-001  0.0000000000000000e+000 -3.5038916611570499e-002  0.0000000000000000e+000  0.0000000000000000e+000  0.0000000000000000e+000 -4.9227460734549344e-001  0.0000000000000000e+000  0.0000000000000000e+000  0.0000000000000000e+000  0.0000000000000000e+000  0.0000000000000000e+000  0.0000000000000000e+000  0.0000000000000000e+000
  0.0000000000000000e+000  7.6297973153515884e-003 -1.8109957975321370e-001  0.0000000000000000e+000  0.0000000000000000e+000  0.0000000000000000e+000  0.0000000000000000e+000  0.0000000000000000e+000  0.0000000000000000e+000  0.0000000000000000e+000  0.0000000000000000e+000  0.0000000000000000e+000  0.0000000000000000e+000  0.0000000000000000e+000  0.0000000000000000e+000  0.0000000000000000e+000  0.0000000000000000e+000  0.0000000000000000e+000  0.0000000000000000e+000  0.0000000000000000e+000 -1.8778956934063565e-001  0.0000000000000000e+000  0.0000000000000000e+000 -6.5661105664743735e-001  0.0000000000000000e+000  0.0000000000000000e+000  0.0000000000000000e+000  5.8013649570165426e-001  0.0000000000000000e+000  0.0000000000000000e+000 -4.6729097164697048e-001  0.0000000000000000e+000  0.0000000000000000e+000  0.0000000000000000e+000  0.0000000000000000e+000  1.9041940339872218e-001  0.0000000000000000e+000  0.0000000000000000e+000  0.0000000000000000e+000  3.3999787338984450e-001  0.0000000000000000e+000 -1.0628662647060789e+000  0.0000000000000000e+000  0.0000000000000000e+000  0.0000000000000000e+000 -3.1423550721981819e-001  0.0000000000000000e+000  0.0000000000000000e+000  0.0000000000000000e+000  0.0000000000000000e+000
  0.0000000000000000e+000  0.0000000000000000e+000  0.0000000000000000e+000  0.0000000000000000e+000  0.0000000000000000e+000  0.0000000000000000e+000  0.0000000000000000e+000 -4.1921081310886843e-001  0.0000000000000000e+000  0.0000000000000000e+000 -4.0691094035424658e-001  0.0000000000000000e+000  0.0000000000000000e+000  0.0000000000000000e+000  0.0000000000000000e+000  0.0000000000000000e+000  0.0000000000000000e+000  0.0000000000000000e+000  0.0000000000000000e+000  0.0000000000000000e+000  0.0000000000000000e+000 -4.7142924940952763e-001  0.0000000000000000e+000  0.0000000000000000e+000  0.0000000000000000e+000  5.4004483107555945e-001  0.0000000000000000e+000  0.0000000000000000e+000  6.8620171182267459e-003  0.0000000000000000e+000  0.0000000000000000e+000  0.0000000000000000e+000  0.0000000000000000e+000  0.0000000000000000e+000  3.8122241229818138e-001  0.0000000000000000e+000  0.0000000000000000e+000  0.0000000000000000e+000  0.0000000000000000e+000  0.0000000000000000e+000 -2.9122393501820670e-001  0.0000000000000000e+000  0.0000000000000000e+000 -6.2210207820382646e-001  0.0000000000000000e+000  0.0000000000000000e+000  4.4976529099567442e-001  0.0000000000000000e+000  0.0000000000000000e+000 -3.1144514184287203e-001
  0.0000000000000000e+000 -1.0417842826709027e+000  4.4758454757434496e-001  0.0000000000000000e+000  0.0000000000000000e+000  0.0000000000000000e+000  0.0000000000000000e+000  0.0000000000000000e+000  0.0000000000000000e+000  0.0000000000000000e+000  0.0000000000000000e+000  0.0000000000000000e+000  0.0000000000000000e+000  0.0000000000000000e+000  0.0000000000000000e+000  0.0000000000000000e+000  0.0000000000000000e+000  0.0000000000000000e+000  0.0000000000000000e+000  0.0000000000000000e+000 -9.7208636891268907e-002  0.0000000000000000e+000  0.0000000000000000e+000  2.0620236042305046e-001  0.0000000000000000e+000  0.0000000000000000e+000  0.0000000000000000e+000 -4.7506640199200551e-003  0.0000000000000000e+000  0.0000000000000000e+000  1.5064915514369679e-002  0.0000000000000000e+000  0.0000000000000000e+000  0.0000000000000000e+000  0.0000000000000000e+000 -3.4699448453684230e-002  0.0000000000000000e+000  0.0000000000000000e+000  0.0000000000000000e+000 -3.4943443269310837e-001  0.0000000000000000e+000 -2.2481351087778670e-001  0.0000000000000000e+000  0.0000000000000000e+000  0.0000000000000000e+000 -6.8231088072454571e-001  0.0000000000000000e+000  0.0000000000000000e+000  0.0000000000000000e+000  0.0000000000000000e+000
  9.9041644192545658e-002  0.0000000000000000e+000  0.0000000000000000e+000  0.0000000000000000e+000  4.1238891845470244e-001 -5.6994452542933095e-003  0.0000000000000000e+000  0.0000000000000000e+000 -2.8245773282698960e-002  0.0000000000000000e+000  0.0000000000000000e+000 -4.2637569054828045e-001  2.5713287918409183e-001 -2.4111917219707991e-002 -2.6850204071049605e-001 -1.7092606615805034e-001  1.7706877845468982e-001  0.0000000000000000e+000  0.0000000000000000e+000  0.0000000000000000e+000  0.0000000000000000e+000  0.0000000000000000e+000  0.0000000000000000e+000  0.0000000000000000e+000  0.0000000000000000e+000  0.0000000000000000e+000 -5.0500867288100082e-001  0.0000000000000000e+000  0.0000000000000000e+000  0.0000000000000000e+000  0.0000000000000000e+000  0.0000000000000000e+000  0.0000000000000000e+000 -9.6409852289010931e-002  0.0000000000000000e+000  0.0000000000000000e+000 -7.8017673447849489e-002  0.0000000000000000e+000 -3.0125391132505391e-001  0.0000000000000000e+000  0.0000000000000000e+000  0.0000000000000000e+000 -2.7743319852378512e-001  0.0000000000000000e+000  0.0000000000000000e+000  0.0000000000000000e+000  0.0000000000000000e+000  0.0000000000000000e+000  0.0000000000000000e+000  0.0000000000000000e+000
  0.0000000000000000e+000  0.0000000000000000e+000  0.0000000000000000e+000  0.0000000000000000e+000  0.0000000000000000e+000  0.0000000000000000e+000  0.0000000000000000e+000 -1.5632527346359903e-001  0.0000000000000000e+000  0.0000000000000000e+000  8.3452887975201828e-001  0.0000000000000000e+000  0.0000000000000000e+000  0.0000000000000000e+000  0.0000000000000000e+000  0.0000000000000000e+000  0.0000000000000000e+000  0.0000000000000000e+000  0.0000000000000000e+000  0.0000000000000000e+000  0.0000000000000000e+000  1.0178535765447649e-001  0.0000000000000000e+000  0.0000000000000000e+000  0.0000000000000000e+000  4.4810201863338103e-002  0.0000000000000000e+000  0.0000000000000000e+000 -7.3854592437077815e-002  0.0000000000000000e+000  0.0000000000000000e+000  0.0000000000000000e+000  0.0000000000000000e+000  0.0000000000000000e+000 -4.1850720707937911e-002  0.0000000000000000e+000  0.0000000000000000e+000  0.0000000000000000e+000  0.0000000000000000e+000  0.0000000000000000e+000 -2.1618776945941287e-001  0.0000000000000000e+000  0.0000000000000000e+000 -5.2267538154900417e-001  0.0000000000000000e+000  0.0000000000000000e+000 -5.2375276084386135e-002  0.0000000000000000e+000  0.0000000000000000e+000 -2.3264366484764884e-001
  0.0000000000000000e+000  0.0000000000000000e+000  0.0000000000000000e+000  0.0000000000000000e+000  0.0000000000000000e+000  0.0000000000000000e+000  0.0000000000000000e+000  0.0000000000000000e+000  0.0000000000000000e+000  8.3259018557979639e-002  0.0000000000000000e+000  0.0000000000000000e+000  0.0000000000000000e+000  0.0000000000000000e+000  0.0000000000000000e+000  0.0000000000000000e+000  0.0000000000000000e+000 -3.0335591731169470e-001  0.0000000000000000e+000 -9.7573805949897618e-003  0.0000000000000000e+000  0.0000000000000000e+000  0.0000000000000000e+000  0.0000000000000000e+000  7.4493143845953638e-002  0.0000000000000000e+000  0.0000000000000000e+000  0.0000000000000000e+000  0.0000000000000000e+000 -6.6721358265041641e-001  0.0000000000000000e+000 -2.6047682346940942e-001  0.0000000000000000e+000  0.0000000000000000e+000  0.0000000000000000e+000  0.0000000000000000e+000  0.0000000000000000e+000  1.8211536455924862e-001  0.0000000000000000e+000  0.0000000000000000e+000  0.0000000000000000e+000  0.0000000000000000e+000  0.0000000000000000e+000  0.0000000000000000e+000 -3.6010883357158413e-001  0.0000000000000000e+000  0.0000000000000000e+000 -4.6685750178433938e-001 -3.9701925262457610e-002  0.0000000000000000e+000
  0.0000000000000000e+000 -2.3737736992360151e-001 -2.1484118487656734e-001  0.0000000000000000e+000  0.0000000000000000e+000  0.0000000000000000e+000  0.0000000000000000e+000  0.0000000000000000e+000  0.0000000000000000e+000  0.0000000000000000e+000  0.0000000000000000e+000  0.0000000000000000e+000  0.0000000000000000e+000  0.0000000000000000e+000  0.0000000000000000e+000  0.0000000000000000e+000  0.0000000000000000e+000  0.0000000000000000e+000  0.0000000000000000e+000  0.0000000000000000e+000  8.0286903488752759e-001  0.0000000000000000e+000  0.0000000000000000e+000  1.7237492932668722e-001  0.0000000000000000e+000  0.0000000000000000e+000  0.0000000000000000e+000 -4.2822639689709546e-001  0.0000000000000000e+000  0.0000000000000000e+000 -8.8272806889357136e-001  0.0000000000000000e+000  0.0000000000000000e+000  0.0000000000000000e+000  0.0000000000000000e+000 -6.7980889603476535e-001  0.0000000000000000e+000  0.0000000000000000e+000  0.0000000000000000e+000  9.4828175160021982e-002  0.0000000000000000e+000  7.1948950338511425e-002  0.0000000000000000e+000  0.0000000000000000e+000  0.0000000000000000e+000 -3.6033224469509900e-001  0.0000000000000000e+000  0.0000000000000000e+000  0.0000000000000000e+000  0.0000000000000000e+000
  0.0000000000000000e+000  0.0000000000000000e+000  0.0000000000000000e+000  0.0000000000000000e+000  0.0000000000000000e+000  0.0000000000000000e+000  0.0000000000000000e+000  5.3121883883563648e-001  0.0000000000000000e+000  0.0000000000000000e+000  9.0083616639930766e-002  0.0000000000000000e+000  0.0000000000000000e+000  0.0000000000000000e+000  0.0000000000000000e+000  0.0000000000000000e+000  0.0000000000000000e+000  0.0000000000000000e+000  0.0000000000000000e+000  0.0000000000000000e+000  0.0000000000000000e+000 -3.2370080977720672e-001  0.0000000000000000e+000  0.0000000000000000e+000  0.0000000000000000e+000 -9.9922601310561265e-001  0.0000000000000000e+000  0.0000000000000000e+000 -2.1874707072776157e-002  0.0000000000000000e+000  0.0000000000000000e+000  0.0000000000000000e+000  0.0000000000000000e+000  0.0000000000000000e+000  8.4955111825786456e-001  0.0000000000000000e+000  0.0000000000000000e+000  0.0000000000000000e+000  0.0000000000000000e+000  0.0000000000000000e+000 -6.5250943474050382e-001  0.0000000000000000e+000  0.0000000000000000e+000  5.6051412012041646e-001  0.0000000000000000e+000  0.0000000000000000e+000 -1.2855687646097991e-001  0.0000000000000000e+000  0.0000000000000000e+000 -2.7781888527249354e-001
  0.0000000000000000e+000  0.0000000000000000e+000  0.0000000000000000e+000  0.0000000000000000e+000  0.0000000000000000e+000  0.0000000000000000e+000  0.0000000000000000e+000  0.0000000000000000e+000  0.0000000000000000e+000  3.4619771096620627e-001  0.0000000000000000e+000  0.0000000000000000e+000  0.0000000000000000e+000  0.0000000000000000e+000  0.0000000000000000e+000  0.0000000000000000e+000  0.0000000000000000e+000 -2.2229541517696932e-001  0.0000000000000000e+000  7.9789344489877878e-001  0.0000000000000000e+000  0.0000000000000000e+000  0.0000000000000000e+000  0.0000000000000000e+000 -3.4508904933107803e-001  0.0000000000000000e+000  0.0000000000000000e+000  0.0000000000000000e+000  0.0000000000000000e+000 -7.8963145376626909e-002  0.0000000000000000e+000 -1.8760423986281020e-002  0.0000000000000000e+000  0.0000000000000000e+000  0.0000000000000000e+000  0.0000000000000000e+000  0.0000000000000000e+000  8.4994552344684518e-002  0.0000000000000000e+000  0.0000000000000000e+000  0.0000000000000000e+000  0.0000000000000000e+000  0.0000000000000000e+000  0.0000000000000000e+000  1.4601079989425028e-001  0.0000000000000000e+000  0.0000000000000000e+000  1.6928373748658065e-001  1.0594408291649453e-001  0.0000000000000000e+000
  0.0000000000000000e+000  0.0000000000000000e+000  0.0000000000000000e+000  0.0000000000000000e+000  0.0000000000000000e+000  0.0000000000000000e+000  0.0000000000000000e+000  0.0000000000000000e+000  0.0000000000000000e+000 -4.7786323554323967e-001  0.0000000000000000e+000  0.0000000000000000e+000  0.0000000000000000e+000  0.0000000000000000e+000  0.0000000000000000e+000  0.0000000000000000e+000  0.0000000000000000e+000 -4.7888538328458696e-001  0.0000000000000000e+000 -6.7682966707621778e-002  0.0000000000000000e+000  0.0000000000000000e+000  0.0000000000000000e+000  0.0000000000000000e+000 -3.3221902045087881e-001  0.0000000000000000e+000  0.0000000000000000e+000  0.0000000000000000e+000  0.0000000000000000e+000 -4.4060198492076819e-002  0.0000000000000000e+000  3.9944123206571158e-001  0.0000000000000000e+000  0.0000000000000000e+000  0.0000000000000000e+000  0.0000000000000000e+000  0.0000000000000000e+000  1.5150607150853956e-001  0.0000000000000000e+000  0.0000000000000000e+000  0.0000000000000000e+000  0.0000000000000000e+000  0.0000000000000000e+000  0.0000000000000000e+000  3.4565409698838689e-001  0.0000000000000000e+000  0.0000000000000000e+000 -1.6675956108766896e-001 -3.0924239944183068e-001  0.0000000000000000e+000
  0.0000000000000000e+000  0.0000000000000000e+000  0.0000000000000000e+000  0.0000000000000000e+000  0.0000000000000000e+000  0.0000000000000000e+000  0.0000000000000000e+000  1.8652383358053817e-002  0.0000000000000000e+000  0.0000000000000000e+000  3.0509537877419413e-001  0.0000000000000000e+000  0.0000000000000000e+000  0.0000000000000000e+000  0.0000000000000000e+000  0.0000000000000000e+000  0.0000000000000000e+000  0.0000000000000000e+000  0.0000000000000000e+000  0.0000000000000000e+000  0.0000000000000000e+000 -6.3009171038140610e-001  0.0000000000000000e+000  0.0000000000000000e+000  0.0000000000000000e+000  5.7464727794096093e-001  0.0000000000000000e+000  0.0000000000000000e+000 -3.7054445709265332e-001  0.0000000000000000e+000  0.0000000000000000e+000  0.0000000000000000e+000  0.0000000000000000e+000  0.0000000000000000e+000 -6.1001206759605597e-001  0.0000000000000000e+000  0.0000000000000000e+000  0.0000000000000000e+000  0.0000000000000000e+000  0.0000000000000000e+000  1.2740292006605045e-001  0.0000000000000000e+000  0.0000000000000000e+000  3.9743594064293553e-001  0.0000000000000000e+000  0.0000000000000000e+000 -1.1995751651196768e-001  0.0000000000000000e+000  0.0000000000000000e+000 -4.8927536482431472e-001
