# Supplementary material for: An adaptive dimension differential evolution algorithm based on ranking scheme for global optimization
Source: PeerJ Comput Sci. 2022 Jun 17;8:e1007. doi: 10.7717/peerj-cs.1007 (PMC9299288; doi:10.7717/peerj-cs.1007)
Supplement: Supplemental Information 1 [file peerj-cs-08-1007-s001.zip › code/input_data/M_23_D10.txt]

 -6.6359541490672214e-001 -5.7773624205215346e-001 -9.3162658028862672e-002  0.0000000000000000e+000  1.9107263267292507e-001 -4.2404900179483995e-001  0.0000000000000000e+000  0.0000000000000000e+000  0.0000000000000000e+000  2.9263837811622832e-002
  3.9205351628366653e-001 -5.4563182223781226e-001  7.1439882721894132e-001  0.0000000000000000e+000 -8.0487262202465479e-002 -5.1593138865870192e-002  0.0000000000000000e+000  0.0000000000000000e+000  0.0000000000000000e+000  1.7051163961553006e-001
  3.8593424261770287e-001  7.3845284929875576e-002 -2.2792648639192797e-001  0.0000000000000000e+000 -3.4217101157900420e-001 -8.1587402752354288e-001  0.0000000000000000e+000  0.0000000000000000e+000  0.0000000000000000e+000 -1.0449746942998062e-001
  0.0000000000000000e+000  0.0000000000000000e+000  0.0000000000000000e+000  4.3965065811175530e-001  0.0000000000000000e+000  0.0000000000000000e+000 -1.9400257124794934e-001  3.8353844578718277e-001 -1.7365551303880788e-001  0.0000000000000000e+000
  1.3808264439026455e-002 -1.6970739739753760e-001  9.8652979597980972e-002  0.0000000000000000e+000 -3.7141185637275281e-002  1.0396536122595490e-001  0.0000000000000000e+000  0.0000000000000000e+000  0.0000000000000000e+000 -9.7421150512236854e-001
 -5.0608177373292484e-001  4.0767378074121952e-001  5.2407119232673427e-001  0.0000000000000000e+000 -5.3659632677521085e-001 -1.2159750716091594e-001  0.0000000000000000e+000  0.0000000000000000e+000  0.0000000000000000e+000 -1.7639175387020093e-002
  0.0000000000000000e+000  0.0000000000000000e+000  0.0000000000000000e+000  4.4124674258906160e-001  0.0000000000000000e+000  0.0000000000000000e+000  1.5871699590971305e-001 -6.4307513561597973e-001  6.9338847331907105e-001  0.0000000000000000e+000
  0.0000000000000000e+000  0.0000000000000000e+000  0.0000000000000000e+000 -3.9717392869543511e-001  0.0000000000000000e+000  0.0000000000000000e+000 -6.3617089425865236e-001 -1.1733817050296207e+000 -5.3732604743591228e-001  0.0000000000000000e+000
  0.0000000000000000e+000  0.0000000000000000e+000  0.0000000000000000e+000  3.0291569437727719e-002  0.0000000000000000e+000  0.0000000000000000e+000 -1.4374163388486991e-001 -2.2617247661630724e-001  7.2464944619533611e-001  0.0000000000000000e+000
 -2.6086321856599870e-002 -4.0994525346592370e-001 -3.8029137067241336e-001  0.0000000000000000e+000 -7.4203568844254353e-001  3.5535251965996795e-001  0.0000000000000000e+000  0.0000000000000000e+000  0.0000000000000000e+000  9.8744570553343042e-002
 -5.7445724346838500e-001 -2.1342352182851504e-001  1.6787559842517141e-001  0.0000000000000000e+000  3.2623474352845072e-001  0.0000000000000000e+000  4.6829898245916235e-001  0.0000000000000000e+000  5.2012884399257087e-001  0.0000000000000000e+000
 -6.1077214694240756e-001 -1.4115914034129801e-001 -5.1162514811646997e-001  0.0000000000000000e+000  4.4281577529546201e-002  0.0000000000000000e+000 -5.8154310535682352e-001  0.0000000000000000e+000 -7.1539834607758354e-002  0.0000000000000000e+000
  4.4124358792574481e-001 -5.6722260872023911e-001 -3.3432675698334235e-001  0.0000000000000000e+000  6.0835683097925863e-001  0.0000000000000000e+000  1.9189362807365579e-002  0.0000000000000000e+000 -3.6358800749531184e-002  0.0000000000000000e+000
  0.0000000000000000e+000  0.0000000000000000e+000  0.0000000000000000e+000 -2.7082958073869812e-001  0.0000000000000000e+000 -1.1476189080385677e+000  0.0000000000000000e+000 -7.2275643538808887e-002  0.0000000000000000e+000 -4.8479278636075651e-001
 -6.6856871554616198e-002  8.2115059398949281e-002 -6.6637409994399177e-001  0.0000000000000000e+000 -2.7535968726445653e-001  0.0000000000000000e+000  6.4415486725734017e-001  0.0000000000000000e+000 -2.3232387799787416e-001  0.0000000000000000e+000
  0.0000000000000000e+000  0.0000000000000000e+000  0.0000000000000000e+000 -2.3201844312536640e-001  0.0000000000000000e+000 -9.9352290354107331e-001  0.0000000000000000e+000 -4.8702290843690960e-001  0.0000000000000000e+000  1.4028738142060966e+000
 -3.8317901870016505e-002 -7.7651057297816961e-001  1.9634096598684073e-001  0.0000000000000000e+000 -5.9309772794199611e-001  0.0000000000000000e+000  1.9417169859630296e-002  0.0000000000000000e+000 -6.9795072529745983e-002  0.0000000000000000e+000
  0.0000000000000000e+000  0.0000000000000000e+000  0.0000000000000000e+000 -1.2181393909423530e-001  0.0000000000000000e+000  4.3944177582986987e-001  0.0000000000000000e+000 -5.6524007933682197e-001  0.0000000000000000e+000  5.7210063902667363e-002
 -3.1035826585204729e-001 -5.5420724084482287e-002  3.4011600202340148e-001  0.0000000000000000e+000  3.0647043568174331e-001  0.0000000000000000e+000  1.6377706951225729e-001  0.0000000000000000e+000 -8.1497260008045613e-001  0.0000000000000000e+000
  0.0000000000000000e+000  0.0000000000000000e+000  0.0000000000000000e+000 -4.8084174526836568e-002  0.0000000000000000e+000 -3.8423177822451415e-001  0.0000000000000000e+000  1.2199078087652659e+000  0.0000000000000000e+000 -2.9755875169488566e-001
 -9.3042379840318601e-002 -9.6132408812664472e-001 -6.1781574515096238e-001  0.0000000000000000e+000  0.0000000000000000e+000 -6.4180147847733349e-001  0.0000000000000000e+000  0.0000000000000000e+000  0.0000000000000000e+000  0.0000000000000000e+000
 -1.3806232960219504e+000 -8.6316374862741407e-002 -6.0631949214874170e-001  0.0000000000000000e+000  0.0000000000000000e+000  1.8736659872193639e-001  0.0000000000000000e+000  0.0000000000000000e+000  0.0000000000000000e+000  0.0000000000000000e+000
  8.0433833244979014e-001  8.9437671745465919e-001 -6.3364294172932678e-001  0.0000000000000000e+000  0.0000000000000000e+000  2.7450306733913993e-002  0.0000000000000000e+000  0.0000000000000000e+000  0.0000000000000000e+000  0.0000000000000000e+000
  0.0000000000000000e+000  0.0000000000000000e+000  0.0000000000000000e+000 -2.6954281338673780e-001 -1.1345698911975399e-001  0.0000000000000000e+000  4.2020132166988644e-001  6.9587328223714218e-001 -4.0954470726225073e-001 -2.9315275959865467e-001
  0.0000000000000000e+000  0.0000000000000000e+000  0.0000000000000000e+000  3.9691395249815831e-001  9.8885593793924489e-002  0.0000000000000000e+000  2.7043252336511097e-002 -3.5789355931170497e-001 -3.1133751268292553e-001 -7.7905761632563786e-001
 -5.5959314951857941e-001 -5.1331679734827729e-001  1.9709167821916651e-001  0.0000000000000000e+000  0.0000000000000000e+000 -6.3559490964052001e-001  0.0000000000000000e+000  0.0000000000000000e+000  0.0000000000000000e+000  0.0000000000000000e+000
  0.0000000000000000e+000  0.0000000000000000e+000  0.0000000000000000e+000 -2.0475341897867019e-001 -6.8140335086212245e-001  0.0000000000000000e+000  3.8912565347577560e-002 -4.3582293114920956e-002  5.7523560657937900e-001 -3.9931930050848791e-001
  0.0000000000000000e+000  0.0000000000000000e+000  0.0000000000000000e+000  6.7661227669849155e-001  2.1370552088474548e-001  0.0000000000000000e+000  1.4846101478467960e-001  4.8006254200391324e-001  4.9234275887829748e-001 -4.0294763905680341e-002
  0.0000000000000000e+000  0.0000000000000000e+000  0.0000000000000000e+000  5.9829166184687900e-002 -1.9552664855070762e-002  0.0000000000000000e+000  8.9002277444030975e-001 -3.9231084204284739e-001  5.8084253403800384e-002  2.1590749841179013e-001
  0.0000000000000000e+000  0.0000000000000000e+000  0.0000000000000000e+000 -5.1623475413316144e-001  6.8336393527476946e-001  0.0000000000000000e+000  8.3690573511538927e-002 -3.7487570992569094e-002  3.9833517313911837e-001 -3.1533326871338901e-001
  4.7049614840158649e-001  0.0000000000000000e+000  0.0000000000000000e+000  4.8003643909383520e-001 -7.3476544964934742e-001  6.0262917285720627e-002 -3.7665602242772517e-002  0.0000000000000000e+000  0.0000000000000000e+000 -5.7164750422612487e-002
  0.0000000000000000e+000  6.8336557817374366e-001 -1.4424755625609733e+000  0.0000000000000000e+000  0.0000000000000000e+000  0.0000000000000000e+000  0.0000000000000000e+000 -2.2977558326843206e-001 -2.0610405700487680e-001  0.0000000000000000e+000
  0.0000000000000000e+000 -1.3822178526148883e+000 -3.9739757552455474e-001  0.0000000000000000e+000  0.0000000000000000e+000  0.0000000000000000e+000  0.0000000000000000e+000 -9.6047501708850902e-002 -4.1404151214973917e-001  0.0000000000000000e+000
 -3.9120056109059925e-001  0.0000000000000000e+000  0.0000000000000000e+000  2.2165745720850280e-001 -7.2381164161739203e-002  8.1198114932202170e-001  2.5911632305168181e-001  0.0000000000000000e+000  0.0000000000000000e+000  2.5716999050184208e-001
 -6.1578312990671451e-002  0.0000000000000000e+000  0.0000000000000000e+000 -6.3888720592559867e-001 -4.8482059290029905e-001  1.1533353007993144e-002 -2.5191610170097839e-001  0.0000000000000000e+000  0.0000000000000000e+000  5.3794563075257196e-001
  5.6182039714644338e-001  0.0000000000000000e+000  0.0000000000000000e+000 -1.5377727105134692e-001  3.3439852763891725e-001  5.2857113929494215e-001 -5.1449958590969991e-001  0.0000000000000000e+000  0.0000000000000000e+000 -6.9215199012435114e-002
  3.7902536128447106e-001  0.0000000000000000e+000  0.0000000000000000e+000  2.5812723960132006e-001  3.2365006219870551e-001 -1.8312350015262419e-001  2.5598527231273199e-001  0.0000000000000000e+000  0.0000000000000000e+000  7.6543978533166201e-001
  0.0000000000000000e+000 -1.5014997229609572e-001  1.5303185264790975e-001  0.0000000000000000e+000  0.0000000000000000e+000  0.0000000000000000e+000  0.0000000000000000e+000 -1.6282741775509095e+000 -3.3028905784585205e-001  0.0000000000000000e+000
  0.0000000000000000e+000  6.5318174180625188e-002  4.8891153564588874e-001  0.0000000000000000e+000  0.0000000000000000e+000  0.0000000000000000e+000  0.0000000000000000e+000  3.2481335708004162e-002 -3.4382153182631109e-003  0.0000000000000000e+000
  4.0311440505678303e-001  0.0000000000000000e+000  0.0000000000000000e+000 -4.7114648040111307e-001 -5.7078504953130604e-002  1.5492033472270306e-001  7.3330759419044034e-001  0.0000000000000000e+000  0.0000000000000000e+000 -2.2476983095092767e-001
 -9.4468696400354615e-002  0.0000000000000000e+000  0.0000000000000000e+000  0.0000000000000000e+000  0.0000000000000000e+000  1.2279994398210307e-001  7.6621793897770851e-001  1.6517945313446281e-001 -1.0590341746217241e-001  5.9195111586900129e-001
  0.0000000000000000e+000  6.1738850075976270e-001  1.1211824065536498e+000  5.5421015238464011e-001 -3.3723243753549109e-001  0.0000000000000000e+000  0.0000000000000000e+000  0.0000000000000000e+000  0.0000000000000000e+000  0.0000000000000000e+000
  0.0000000000000000e+000 -6.4247279190310791e-001  8.6975242870598046e-001 -6.4475255448441349e-001  2.7913274288945905e-001  0.0000000000000000e+000  0.0000000000000000e+000  0.0000000000000000e+000  0.0000000000000000e+000  0.0000000000000000e+000
  0.0000000000000000e+000 -6.7766379478897953e-001 -4.2384308916605484e-001  1.2562426850605692e+000  7.1491736093448721e-001  0.0000000000000000e+000  0.0000000000000000e+000  0.0000000000000000e+000  0.0000000000000000e+000  0.0000000000000000e+000
  0.0000000000000000e+000  4.9315050614362962e-002  5.0215699794774826e-001 -9.7915587812776261e-002 -1.1537939813851505e-001  0.0000000000000000e+000  0.0000000000000000e+000  0.0000000000000000e+000  0.0000000000000000e+000  0.0000000000000000e+000
  2.4765633251143206e-002  0.0000000000000000e+000  0.0000000000000000e+000  0.0000000000000000e+000  0.0000000000000000e+000  5.7906013569212311e-001  1.9147610212580288e-001  1.8306328328059146e-001 -5.7123016706363827e-001 -5.1729764693811986e-001
  7.9268461471426599e-001  0.0000000000000000e+000  0.0000000000000000e+000  0.0000000000000000e+000  0.0000000000000000e+000  6.3994661904978878e-002 -1.9169240842571100e-001 -2.4529580863526482e-001 -3.7249860991583261e-001  3.6315913491391449e-001
  1.8671350614911494e-001  0.0000000000000000e+000  0.0000000000000000e+000  0.0000000000000000e+000  0.0000000000000000e+000  3.9199974696709544e-001  3.3058884080935630e-001 -6.3398521334332425e-001  5.0521745242268667e-001 -2.1213994994112934e-001
  1.8572378234784598e-001  0.0000000000000000e+000  0.0000000000000000e+000  0.0000000000000000e+000  0.0000000000000000e+000  5.5752425120083848e-001 -2.8164411088260022e-001  5.5803387738882904e-001  4.7023297480758841e-001  2.0695197966866563e-001
  5.4107132034261274e-001  0.0000000000000000e+000  0.0000000000000000e+000  0.0000000000000000e+000  0.0000000000000000e+000 -4.2546107220115581e-001  3.8844382604552724e-001  4.0705588042811880e-001  2.1762725745684491e-001 -4.0283989794023739e-001
 -2.5921308890685657e-001  0.0000000000000000e+000  0.0000000000000000e+000  0.0000000000000000e+000  0.0000000000000000e+000  6.2002949125628359e-001  0.0000000000000000e+000  4.6127832664523172e-001  0.0000000000000000e+000 -2.2931730520542706e-001
  0.0000000000000000e+000  7.4845031488724911e-001 -7.6214250928277341e-002  5.9903634933535788e-001  2.6567056362894553e-001  0.0000000000000000e+000  6.7204232963445659e-002  0.0000000000000000e+000 -8.4681148115424432e-003  0.0000000000000000e+000
  0.0000000000000000e+000  3.9748669315343466e-001 -6.7498145147766497e-001 -4.0321527782347322e-001 -4.0660053462457091e-001  0.0000000000000000e+000  3.9299056227311585e-002  0.0000000000000000e+000  2.3864911078704609e-001  0.0000000000000000e+000
  0.0000000000000000e+000  8.6332598611375350e-002 -2.4357796581832203e-001 -4.1168424898734213e-001  7.1907416965496063e-001  0.0000000000000000e+000 -4.3980350657540834e-001  0.0000000000000000e+000 -2.3073307144739033e-001  0.0000000000000000e+000
  0.0000000000000000e+000 -3.1669477097563659e-001 -2.6268758566478922e-001  3.8394653685305147e-001  9.2784906655619726e-002  0.0000000000000000e+000 -4.7568284822266271e-001  0.0000000000000000e+000  6.6962788189898703e-001  0.0000000000000000e+000
  4.8362752971138817e-001  0.0000000000000000e+000  0.0000000000000000e+000  0.0000000000000000e+000  0.0000000000000000e+000 -5.1355550056595445e-001  0.0000000000000000e+000 -1.1285785479413297e+000  0.0000000000000000e+000 -5.3503251755971348e-001
  0.0000000000000000e+000  3.6619088652294501e-001  5.0029550882274121e-001 -1.5498493789492482e-001 -3.6687433493554100e-001  0.0000000000000000e+000 -6.7537263892256982e-001  0.0000000000000000e+000  2.9382451657583041e-002  0.0000000000000000e+000
 -8.6228127503694574e-001  0.0000000000000000e+000  0.0000000000000000e+000  0.0000000000000000e+000  0.0000000000000000e+000  2.5810762443597546e-001  0.0000000000000000e+000 -8.7119450633416984e-001  0.0000000000000000e+000 -5.7419113508847608e-001
  0.0000000000000000e+000  1.9995447980068431e-001  3.9995104559652733e-001 -3.7101711133677867e-001  3.2221371612895772e-001  0.0000000000000000e+000  3.4367088523317196e-001  0.0000000000000000e+000  6.6368088266169600e-001  0.0000000000000000e+000
  3.7178913467968427e-001  0.0000000000000000e+000  0.0000000000000000e+000  0.0000000000000000e+000  0.0000000000000000e+000  9.7228270291323182e-001  0.0000000000000000e+000  2.2272547127523357e-001  0.0000000000000000e+000 -4.1639594990968537e-001
  8.5229341441677831e-001  4.0866543142825984e-001  0.0000000000000000e+000  0.0000000000000000e+000  0.0000000000000000e+000 -2.7453491213648989e-001  1.1549569388690226e-001  0.0000000000000000e+000 -1.2471528381568424e-001  4.8227850790907897e-002
  3.1722592026716734e-001 -4.4456515683587117e-001  0.0000000000000000e+000  0.0000000000000000e+000  0.0000000000000000e+000  2.5951444950773214e-002  2.0310264347155965e-001  0.0000000000000000e+000  6.5785373076732601e-001 -4.7648068635936036e-001
  0.0000000000000000e+000  0.0000000000000000e+000 -4.4074361267378771e-002  5.3041111623605675e-001 -3.0152180800113115e-001  0.0000000000000000e+000  0.0000000000000000e+000  6.6266525376346488e-003  0.0000000000000000e+000  0.0000000000000000e+000
  0.0000000000000000e+000  0.0000000000000000e+000  1.0166833197796183e+000  4.0830299062866826e-001 -4.9168836620262829e-001  0.0000000000000000e+000  0.0000000000000000e+000  6.1945917721128230e-002  0.0000000000000000e+000  0.0000000000000000e+000
  0.0000000000000000e+000  0.0000000000000000e+000 -1.7262605744361004e-002 -6.8422132043502715e-001 -5.5264137803218749e-001  0.0000000000000000e+000  0.0000000000000000e+000  7.4046793794113241e-001  0.0000000000000000e+000  0.0000000000000000e+000
  1.4859653657581691e-002 -1.4409891810052350e-001  0.0000000000000000e+000  0.0000000000000000e+000  0.0000000000000000e+000  1.2740073781207789e-001  2.5604761221223515e-001  0.0000000000000000e+000 -6.7207755220750476e-001 -6.6748417853875441e-001
  3.3186321560134166e-002  1.9064611466966214e-001  0.0000000000000000e+000  0.0000000000000000e+000  0.0000000000000000e+000  6.7529651481681541e-001  6.5640874244079095e-001  0.0000000000000000e+000  7.5172275117930107e-002  2.6458275831925576e-001
  0.0000000000000000e+000  0.0000000000000000e+000  1.9357948898769489e-001 -1.5642399553102912e-001 -6.9003042346304855e-001  0.0000000000000000e+000  0.0000000000000000e+000 -5.8898854021047864e-001  0.0000000000000000e+000  0.0000000000000000e+000
 -5.3766698129834214e-002 -4.9266484845070591e-001  0.0000000000000000e+000  0.0000000000000000e+000  0.0000000000000000e+000 -5.2315180985774878e-001  5.4687192787359273e-001  0.0000000000000000e+000 -1.7314672356693808e-001  3.8942775933114238e-001
  4.1079271193527533e-001 -5.7924545259131344e-001  0.0000000000000000e+000  0.0000000000000000e+000  0.0000000000000000e+000  4.2191581796246924e-001 -3.8717998210132054e-001  0.0000000000000000e+000 -2.5368419715993462e-001  3.2163191010462266e-001
 -7.3472888518534663e-001  1.2395233029446931e-001  2.8092708035062630e-001  4.9385239816946425e-002 -5.7994458584902464e-001  0.0000000000000000e+000  0.0000000000000000e+000  1.6466522415764218e-001  0.0000000000000000e+000  0.0000000000000000e+000
 -2.6447930302672762e-001  5.4844903657558730e-001 -7.0270766683665803e-002  1.4945318825414680e-001  2.1969568935115258e-001  0.0000000000000000e+000  0.0000000000000000e+000 -7.4411956062234241e-001  0.0000000000000000e+000  0.0000000000000000e+000
 -1.7636881299908397e-001 -9.0711974430841613e-002 -7.6690427038870590e-001  5.8346215183629557e-001 -7.1059004682863205e-002  0.0000000000000000e+000  0.0000000000000000e+000  1.6445593569018144e-001  0.0000000000000000e+000  0.0000000000000000e+000
 -5.3431725848133216e-002  5.4510447647271998e-001  2.2394400000787157e-001  2.5452805921307797e-001  4.8280158498110393e-001  0.0000000000000000e+000  0.0000000000000000e+000  5.9327341241261400e-001  0.0000000000000000e+000  0.0000000000000000e+000
 -5.9683146276318610e-001 -4.2319683680758979e-001 -1.0166348606888731e-001 -3.1365980011140460e-001  5.9620210366098314e-001  0.0000000000000000e+000  0.0000000000000000e+000  2.2842052378098956e-002  0.0000000000000000e+000  0.0000000000000000e+000
  0.0000000000000000e+000  0.0000000000000000e+000  0.0000000000000000e+000  0.0000000000000000e+000  0.0000000000000000e+000  7.5565367325688204e-001 -1.3623946871708701e+000  0.0000000000000000e+000 -3.3864715600902517e-001 -9.4913466598397139e-002
  0.0000000000000000e+000  0.0000000000000000e+000  0.0000000000000000e+000  0.0000000000000000e+000  0.0000000000000000e+000 -1.2701528135503428e+000 -2.5867656007088718e-001  0.0000000000000000e+000  1.3956541773532127e-001 -1.5846233712066041e-001
  7.4472192752381150e-003 -4.4651579908687633e-001  5.1721702929788116e-001  6.8675305376150297e-001  1.4762919903717558e-001  0.0000000000000000e+000  0.0000000000000000e+000 -1.9907432641112038e-001  0.0000000000000000e+000  0.0000000000000000e+000
  0.0000000000000000e+000  0.0000000000000000e+000  0.0000000000000000e+000  0.0000000000000000e+000  0.0000000000000000e+000 -3.4462281018310981e-001 -6.1158608281303650e-001  0.0000000000000000e+000  1.5645866781321536e+000  7.1552900594209462e-002
  0.0000000000000000e+000  0.0000000000000000e+000  0.0000000000000000e+000  0.0000000000000000e+000  0.0000000000000000e+000  5.5831362942845320e-001 -5.5370816848705440e-001  0.0000000000000000e+000  1.7411381576601995e-001  4.0155262092902411e-001
 -6.0823228163541021e-001  0.0000000000000000e+000 -4.1876018158764788e-001  1.0234338164444076e-001  5.6230894303340528e-001  0.0000000000000000e+000  1.3809977423253078e-001  0.0000000000000000e+000  0.0000000000000000e+000  3.3008535118726845e-001
  0.0000000000000000e+000  8.2100395379741387e-001  0.0000000000000000e+000  0.0000000000000000e+000  0.0000000000000000e+000 -5.0825824516169782e-001  0.0000000000000000e+000  6.7266360245585455e-001  6.4657029864244181e-002  0.0000000000000000e+000
  5.6655418069591212e-001  0.0000000000000000e+000 -3.8233275402510214e-001  5.8913906619128853e-001  3.3042782927629333e-001  0.0000000000000000e+000  1.3338676637535965e-001  0.0000000000000000e+000  0.0000000000000000e+000 -2.4244299622488857e-001
  4.8488172133997665e-001  0.0000000000000000e+000 -3.0607115747817876e-001 -4.7423991642072083e-001  1.8854561242871989e-001  0.0000000000000000e+000 -4.0195564295790814e-001  0.0000000000000000e+000  0.0000000000000000e+000  4.9918821868288699e-001
 -6.9766118957207746e-002  0.0000000000000000e+000  1.8407003408949923e-001  6.4602385711579724e-001 -2.5167265105688846e-001  0.0000000000000000e+000 -4.5442107256201114e-001  0.0000000000000000e+000  0.0000000000000000e+000  5.2351356501504120e-001
  0.0000000000000000e+000  5.0597987249333398e-002  0.0000000000000000e+000  0.0000000000000000e+000  0.0000000000000000e+000  2.6741775218833308e-001  0.0000000000000000e+000 -3.0239868458286023e-001  1.2431531502774291e+000  0.0000000000000000e+000
 -2.6148019853471799e-001  0.0000000000000000e+000 -4.0731791647949833e-001 -1.3595644764729742e-002 -1.0529815488811300e-001  0.0000000000000000e+000 -6.9145762476995642e-001  0.0000000000000000e+000  0.0000000000000000e+000 -5.2567483376810509e-001
  0.0000000000000000e+000 -6.5539942198406731e-001  0.0000000000000000e+000  0.0000000000000000e+000  0.0000000000000000e+000 -6.4051780975093986e-001  0.0000000000000000e+000  3.3144749431717102e-001  7.1082931249350800e-001  0.0000000000000000e+000
  0.0000000000000000e+000  6.8721978668207784e-002  0.0000000000000000e+000  0.0000000000000000e+000  0.0000000000000000e+000  5.3907939148392703e-002  0.0000000000000000e+000  7.8041310518450868e-001 -4.8107443400448074e-001  0.0000000000000000e+000
  2.6839572329731227e-002  0.0000000000000000e+000  6.2047752541193602e-001 -2.4143476889625440e-003  6.8165227905835357e-001  0.0000000000000000e+000 -3.4198819565333494e-001  0.0000000000000000e+000  0.0000000000000000e+000 -1.8076419233188906e-001
 -1.7334236148039123e-001  0.0000000000000000e+000  0.0000000000000000e+000 -1.5480293272382345e-001  0.0000000000000000e+000  0.0000000000000000e+000  0.0000000000000000e+000  0.0000000000000000e+000 -1.1290253312951484e+000 -6.9726223724126524e-001
  0.0000000000000000e+000  3.9689095191287355e-002  3.3284180587764045e-001  0.0000000000000000e+000 -6.9328594055211945e-001  5.0277679834710480e-002  5.2139613839336563e-001 -3.6416196176247223e-001  0.0000000000000000e+000  0.0000000000000000e+000
  0.0000000000000000e+000 -3.3641519004392528e-001  2.9122561103527367e-001  0.0000000000000000e+000  3.5936526065392271e-002  7.0240183976284465e-001  1.8481200861897748e-001  5.2268270149985641e-001  0.0000000000000000e+000  0.0000000000000000e+000
  8.7618751584539845e-001  0.0000000000000000e+000  0.0000000000000000e+000  5.3772069377107212e-001  0.0000000000000000e+000  0.0000000000000000e+000  0.0000000000000000e+000  0.0000000000000000e+000  1.2174723018202210e-001 -2.8892447513868202e-001
  0.0000000000000000e+000  5.7753182300867745e-001  2.0685320381632455e-001  0.0000000000000000e+000 -4.2180887701982062e-001  1.9709797076852709e-001 -5.9464657169620594e-001  2.3085463270064921e-001  0.0000000000000000e+000  0.0000000000000000e+000
  0.0000000000000000e+000  5.7776933853741330e-001  5.1067542244922859e-001  0.0000000000000000e+000  5.2379629125334182e-001 -7.5207142119805725e-002  3.5300762835172900e-001  2.7570812850632925e-002  0.0000000000000000e+000  0.0000000000000000e+000
  0.0000000000000000e+000 -4.6582329756776181e-001  7.0768312391166865e-001  0.0000000000000000e+000  5.7763024040433424e-002 -3.1322984905426599e-001 -4.0328010570770789e-001 -1.3456932276429812e-001  0.0000000000000000e+000  0.0000000000000000e+000
  0.0000000000000000e+000 -2.9963910492695228e-002  3.3070901240616485e-003  0.0000000000000000e+000 -2.4988261307530124e-001 -6.0123801257301779e-001  2.3051423768288054e-001  7.2251362988409074e-001  0.0000000000000000e+000  0.0000000000000000e+000
  6.0446565960803267e-001  0.0000000000000000e+000  0.0000000000000000e+000  5.8537075984854814e-001  0.0000000000000000e+000  0.0000000000000000e+000  0.0000000000000000e+000  0.0000000000000000e+000  5.4654810448232238e-001 -1.3193507775103203e-001
  6.5341200152465673e-001  0.0000000000000000e+000  0.0000000000000000e+000  4.1332093846078671e-001  0.0000000000000000e+000  0.0000000000000000e+000  0.0000000000000000e+000  0.0000000000000000e+000 -1.0707176129365761e+000  8.6666877665355990e-001
