# Supplementary material for: An adaptive dimension differential evolution algorithm based on ranking scheme for global optimization
Source: PeerJ Comput Sci. 2022 Jun 17;8:e1007. doi: 10.7717/peerj-cs.1007 (PMC9299288; doi:10.7717/peerj-cs.1007)
Supplement: Supplemental Information 1 [file peerj-cs-08-1007-s001.zip › code/input_data/M_23_D2.txt]

 -1.2107125975322155e+000 -5.1761149145075969e-001
  2.5080932042014417e+000 -1.4056037240749819e+000
 -9.8943637273985763e-001  1.4496780435460016e-001
 -1.4496780435460044e-001 -9.8943637273985763e-001
 -3.8956521025079993e-001 -9.2099888542942887e-001
  9.2099888542942876e-001 -3.8956521025079982e-001
 -9.6236647399933539e-001 -2.7175498104374490e-001
  2.7175498104374513e-001 -9.6236647399933561e-001
  9.9968191963599129e-001 -2.5220221111229235e-002
 -2.5220221111229124e-002 -9.9968191963599140e-001
  5.9673718615877169e-001 -8.0243674557893441e-001
 -8.0243674557893430e-001 -5.9673718615877180e-001
 -9.7240013782221613e-001 -2.3331946331871928e-001
  2.3331946331871928e-001 -9.7240013782221613e-001
 -3.0230138900114234e-001  9.5321239511872713e-001
  9.5321239511872691e-001  3.0230138900114234e-001
