# Supplementary material for: An adaptive dimension differential evolution algorithm based on ranking scheme for global optimization
Source: PeerJ Comput Sci. 2022 Jun 17;8:e1007. doi: 10.7717/peerj-cs.1007 (PMC9299288; doi:10.7717/peerj-cs.1007)
Supplement: Supplemental Information 1 [file peerj-cs-08-1007-s001.zip › code/input_data/M_23_D20.txt]

 -2.1491131759980447e-001  0.0000000000000000e+000 -5.1560805316393989e-002 -1.3897997421017780e-001 -4.0307328954268251e-003  0.0000000000000000e+000 -5.1219689299520077e-001  0.0000000000000000e+000  0.0000000000000000e+000  0.0000000000000000e+000 -1.3336438375133042e-002 -4.4394035078854277e-001  0.0000000000000000e+000  0.0000000000000000e+000  0.0000000000000000e+000  6.8718001720275046e-001  0.0000000000000000e+000  0.0000000000000000e+000  0.0000000000000000e+000  0.0000000000000000e+000
  0.0000000000000000e+000 -1.2570504034060908e+000  0.0000000000000000e+000  0.0000000000000000e+000  0.0000000000000000e+000  0.0000000000000000e+000  0.0000000000000000e+000  0.0000000000000000e+000  4.5974071618905110e-001  0.0000000000000000e+000  0.0000000000000000e+000  0.0000000000000000e+000  0.0000000000000000e+000 -1.3819169887110661e-001  0.0000000000000000e+000  0.0000000000000000e+000  1.5727494136663117e-001  3.8117109941617822e-001  1.6894434574707926e-001  0.0000000000000000e+000
  8.7864848670350859e-001  0.0000000000000000e+000 -2.6476047367069488e-001  6.7410527992737987e-002  1.4179992459600688e-001  0.0000000000000000e+000  5.5744217115377165e-002  0.0000000000000000e+000  0.0000000000000000e+000  0.0000000000000000e+000 -9.5648369680576287e-002 -3.3528995150320878e-001  0.0000000000000000e+000  0.0000000000000000e+000  0.0000000000000000e+000  9.2476756821548392e-002  0.0000000000000000e+000  0.0000000000000000e+000  0.0000000000000000e+000  0.0000000000000000e+000
 -1.0512429696704812e-002  0.0000000000000000e+000  2.7240534650868681e-001  7.5873005655196846e-001 -1.8765030071561345e-001  0.0000000000000000e+000 -2.3258752490698531e-001  0.0000000000000000e+000  0.0000000000000000e+000  0.0000000000000000e+000 -4.9888524308075577e-001 -8.4637033859660080e-002  0.0000000000000000e+000  0.0000000000000000e+000  0.0000000000000000e+000 -6.8220319074858482e-002  0.0000000000000000e+000  0.0000000000000000e+000  0.0000000000000000e+000  0.0000000000000000e+000
 -2.2068766322960040e-001  0.0000000000000000e+000 -4.5350715310458911e-001 -1.2468137292971843e-001 -4.0277759697308546e-001  0.0000000000000000e+000  5.1041406310803683e-001  0.0000000000000000e+000  0.0000000000000000e+000  0.0000000000000000e+000 -5.1489554243857893e-001 -1.4326071443296692e-001  0.0000000000000000e+000  0.0000000000000000e+000  0.0000000000000000e+000  1.4727325711326772e-001  0.0000000000000000e+000  0.0000000000000000e+000  0.0000000000000000e+000  0.0000000000000000e+000
  0.0000000000000000e+000  0.0000000000000000e+000  0.0000000000000000e+000  0.0000000000000000e+000  0.0000000000000000e+000 -4.9852042757871223e-001  0.0000000000000000e+000  2.7479741160784532e-001  0.0000000000000000e+000  1.1090158539972071e-001  0.0000000000000000e+000  0.0000000000000000e+000  3.9867626703462986e-002  0.0000000000000000e+000 -7.7042475946329447e-001  0.0000000000000000e+000  0.0000000000000000e+000  0.0000000000000000e+000  0.0000000000000000e+000  2.6176490705049421e-001
 -1.6499515089655836e-001  0.0000000000000000e+000 -5.8605862760328342e-001  9.7351863293489493e-002  5.8786271019532121e-001  0.0000000000000000e+000 -2.8820073322772843e-001  0.0000000000000000e+000  0.0000000000000000e+000  0.0000000000000000e+000 -2.9489872631130110e-001  3.0906384847498991e-001  0.0000000000000000e+000  0.0000000000000000e+000  0.0000000000000000e+000 -9.3308895718889895e-002  0.0000000000000000e+000  0.0000000000000000e+000  0.0000000000000000e+000  0.0000000000000000e+000
  0.0000000000000000e+000  0.0000000000000000e+000  0.0000000000000000e+000  0.0000000000000000e+000  0.0000000000000000e+000 -3.0106470057292911e-001  0.0000000000000000e+000 -1.3731229817852514e-001  0.0000000000000000e+000 -5.8270979912801224e-002  0.0000000000000000e+000  0.0000000000000000e+000  8.6200268641113376e-001  0.0000000000000000e+000  5.4424913745088892e-002  0.0000000000000000e+000  0.0000000000000000e+000  0.0000000000000000e+000  0.0000000000000000e+000 -3.7563169344677805e-001
  0.0000000000000000e+000  2.2643219375606044e-001  0.0000000000000000e+000  0.0000000000000000e+000  0.0000000000000000e+000  0.0000000000000000e+000  0.0000000000000000e+000  0.0000000000000000e+000  9.8826435231260990e-001  0.0000000000000000e+000  0.0000000000000000e+000  0.0000000000000000e+000  0.0000000000000000e+000 -1.0539563128951248e+000  0.0000000000000000e+000  0.0000000000000000e+000  4.5410519456685772e-001 -8.2875634079714142e-002 -1.3065297802059089e-001  0.0000000000000000e+000
  0.0000000000000000e+000  0.0000000000000000e+000  0.0000000000000000e+000  0.0000000000000000e+000  0.0000000000000000e+000 -2.1449012932050565e-001  0.0000000000000000e+000  7.1339711671553974e-001  0.0000000000000000e+000 -1.4076269975735831e-001  0.0000000000000000e+000  0.0000000000000000e+000  1.6053148017192248e-001  0.0000000000000000e+000  5.0872573059514592e-001  0.0000000000000000e+000  0.0000000000000000e+000  0.0000000000000000e+000  0.0000000000000000e+000  3.7506289545527405e-001
 -1.9781520393120455e-001  0.0000000000000000e+000 -4.7804985635254671e-001  4.7743550405503882e-001 -1.5669531016968050e-001  0.0000000000000000e+000  3.6176295633099154e-002  0.0000000000000000e+000  0.0000000000000000e+000  0.0000000000000000e+000  5.8897372276892812e-001 -3.2022595246256808e-001  0.0000000000000000e+000  0.0000000000000000e+000  0.0000000000000000e+000 -1.7057540287196174e-001  0.0000000000000000e+000  0.0000000000000000e+000  0.0000000000000000e+000  0.0000000000000000e+000
 -1.2079542686587458e-001  0.0000000000000000e+000  2.0104351784328889e-001  3.3595704236622659e-001  5.1152707461740343e-001  0.0000000000000000e+000  5.7253640981778675e-001  0.0000000000000000e+000  0.0000000000000000e+000  0.0000000000000000e+000  9.6265175373921902e-002  9.5214864880801484e-003  0.0000000000000000e+000  0.0000000000000000e+000  0.0000000000000000e+000  4.8301894697582082e-001  0.0000000000000000e+000  0.0000000000000000e+000  0.0000000000000000e+000  0.0000000000000000e+000
  0.0000000000000000e+000  0.0000000000000000e+000  0.0000000000000000e+000  0.0000000000000000e+000  0.0000000000000000e+000  3.3581883618875036e-001  0.0000000000000000e+000  6.2704725347293311e-001  0.0000000000000000e+000  6.1535608439709205e-002  0.0000000000000000e+000  0.0000000000000000e+000 -5.4801843221062740e-002  0.0000000000000000e+000 -2.1342955018323262e-001  0.0000000000000000e+000  0.0000000000000000e+000  0.0000000000000000e+000  0.0000000000000000e+000 -6.6460168910031869e-001
  0.0000000000000000e+000  2.8990936597579586e-001  0.0000000000000000e+000  0.0000000000000000e+000  0.0000000000000000e+000  0.0000000000000000e+000  0.0000000000000000e+000  0.0000000000000000e+000  6.4529915934073234e-001  0.0000000000000000e+000  0.0000000000000000e+000  0.0000000000000000e+000  0.0000000000000000e+000  4.8976937957580224e-001  0.0000000000000000e+000  0.0000000000000000e+000 -3.0446347442264943e-001 -1.0874416839724859e+000  5.5102818025261668e-001  0.0000000000000000e+000
  0.0000000000000000e+000  0.0000000000000000e+000  0.0000000000000000e+000  0.0000000000000000e+000  0.0000000000000000e+000  7.0559666510629049e-001  0.0000000000000000e+000  5.1268312191385217e-002  0.0000000000000000e+000 -1.0796083354438450e-001  0.0000000000000000e+000  0.0000000000000000e+000  4.5941825169330652e-001  0.0000000000000000e+000 -2.7837294744265167e-001  0.0000000000000000e+000  0.0000000000000000e+000  0.0000000000000000e+000  0.0000000000000000e+000  4.4642215101794203e-001
 -2.2810220652998556e-001  0.0000000000000000e+000  1.8696279843730418e-001 -1.8610336880029818e-001  3.8812133703369101e-001  0.0000000000000000e+000  8.8097247049344296e-002  0.0000000000000000e+000  0.0000000000000000e+000  0.0000000000000000e+000 -1.8315931458696577e-001 -6.8165590424542288e-001  0.0000000000000000e+000  0.0000000000000000e+000  0.0000000000000000e+000 -4.7093357067289005e-001  0.0000000000000000e+000  0.0000000000000000e+000  0.0000000000000000e+000  0.0000000000000000e+000
  0.0000000000000000e+000  4.3250678049464497e-001  0.0000000000000000e+000  0.0000000000000000e+000  0.0000000000000000e+000  0.0000000000000000e+000  0.0000000000000000e+000  0.0000000000000000e+000  6.0494450755159002e-001  0.0000000000000000e+000  0.0000000000000000e+000  0.0000000000000000e+000  0.0000000000000000e+000  6.1268519669758326e-001  0.0000000000000000e+000  0.0000000000000000e+000 -4.1492628754920557e-001  7.7216188235873595e-001  9.5401895580741902e-001  0.0000000000000000e+000
  0.0000000000000000e+000 -5.7913101636284237e-001  0.0000000000000000e+000  0.0000000000000000e+000  0.0000000000000000e+000  0.0000000000000000e+000  0.0000000000000000e+000  0.0000000000000000e+000 -4.4693221777720016e-001  0.0000000000000000e+000  0.0000000000000000e+000  0.0000000000000000e+000  0.0000000000000000e+000 -3.6535938374800409e-001  0.0000000000000000e+000  0.0000000000000000e+000 -1.1180837474720060e+000  2.1714703650290620e-001 -7.4614857519465658e-002  0.0000000000000000e+000
  0.0000000000000000e+000 -9.7110783099396497e-002  0.0000000000000000e+000  0.0000000000000000e+000  0.0000000000000000e+000  0.0000000000000000e+000  0.0000000000000000e+000  0.0000000000000000e+000  6.5401348403887594e-001  0.0000000000000000e+000  0.0000000000000000e+000  0.0000000000000000e+000  0.0000000000000000e+000  8.1927297238314001e-001  0.0000000000000000e+000  0.0000000000000000e+000 -9.5051671568173735e-001  1.0685544646927897e-001 -1.1116217147446472e+000  0.0000000000000000e+000
  0.0000000000000000e+000  0.0000000000000000e+000  0.0000000000000000e+000  0.0000000000000000e+000  0.0000000000000000e+000 -6.4733833746028924e-002  0.0000000000000000e+000 -2.9657567021131967e-002  0.0000000000000000e+000 -9.7419147036258058e-001  0.0000000000000000e+000  0.0000000000000000e+000 -1.2459218605302924e-001  0.0000000000000000e+000 -1.4709887504965341e-001  0.0000000000000000e+000  0.0000000000000000e+000  0.0000000000000000e+000  0.0000000000000000e+000 -9.3379048471139176e-002
 -2.5941323533020322e-001  0.0000000000000000e+000  0.0000000000000000e+000 -4.2132810174042956e-001  0.0000000000000000e+000  0.0000000000000000e+000  6.3093083732621413e-001  0.0000000000000000e+000  1.7459689098586087e-001  0.0000000000000000e+000  0.0000000000000000e+000 -5.1965615520596120e-001  0.0000000000000000e+000  0.0000000000000000e+000  0.0000000000000000e+000  0.0000000000000000e+000  2.3788040807259517e-001  0.0000000000000000e+000  0.0000000000000000e+000  0.0000000000000000e+000
  0.0000000000000000e+000  4.3571689552058990e-001  0.0000000000000000e+000  0.0000000000000000e+000 -2.8184121592245970e-001  0.0000000000000000e+000  0.0000000000000000e+000 -3.3742838599996244e-001  0.0000000000000000e+000 -1.4598982899242479e-002  0.0000000000000000e+000  0.0000000000000000e+000  0.0000000000000000e+000 -4.6794058535748440e-001  2.8101482130368011e-001  1.4043512279547085e-001  0.0000000000000000e+000  0.0000000000000000e+000  0.0000000000000000e+000 -5.4679568858339922e-001
  0.0000000000000000e+000  0.0000000000000000e+000  9.4778543554314287e-001  0.0000000000000000e+000  0.0000000000000000e+000  4.8422962788918356e-001  0.0000000000000000e+000  0.0000000000000000e+000  0.0000000000000000e+000  0.0000000000000000e+000 -4.0083062141732334e-001  0.0000000000000000e+000  8.6694163016651993e-001  0.0000000000000000e+000  0.0000000000000000e+000  0.0000000000000000e+000  0.0000000000000000e+000  4.8573730180202224e-002 -3.8445754882559280e-001  0.0000000000000000e+000
 -6.6257339903356471e-001  0.0000000000000000e+000  0.0000000000000000e+000  4.7647028146454956e-001  0.0000000000000000e+000  0.0000000000000000e+000 -5.7550818545107421e-002  0.0000000000000000e+000 -1.1212315545045004e-001  0.0000000000000000e+000  0.0000000000000000e+000  9.1643460049517234e-002  0.0000000000000000e+000  0.0000000000000000e+000  0.0000000000000000e+000  0.0000000000000000e+000  5.5649828328663586e-001  0.0000000000000000e+000  0.0000000000000000e+000  0.0000000000000000e+000
  0.0000000000000000e+000  3.0817009928281991e-001  0.0000000000000000e+000  0.0000000000000000e+000  7.9898645285496173e-001  0.0000000000000000e+000  0.0000000000000000e+000 -1.6908313012156087e-001  0.0000000000000000e+000  2.2616566757267681e-001  0.0000000000000000e+000  0.0000000000000000e+000  0.0000000000000000e+000 -3.3338436945704297e-001  7.5652687331888999e-002 -1.5079317012025564e-001  0.0000000000000000e+000  0.0000000000000000e+000  0.0000000000000000e+000  2.1749661360177491e-001
  0.0000000000000000e+000  0.0000000000000000e+000 -3.6910202346814674e-001  0.0000000000000000e+000  0.0000000000000000e+000 -9.1018557147433965e-001  0.0000000000000000e+000  0.0000000000000000e+000  0.0000000000000000e+000  0.0000000000000000e+000 -7.7178057647429599e-001  0.0000000000000000e+000  1.2173780800639935e+000  0.0000000000000000e+000  0.0000000000000000e+000  0.0000000000000000e+000  0.0000000000000000e+000 -8.1030219315545893e-001  2.2757555184793932e-001  0.0000000000000000e+000
 -4.7899234430199256e-001  0.0000000000000000e+000  0.0000000000000000e+000  1.0895243416883771e-001  0.0000000000000000e+000  0.0000000000000000e+000  1.9517585776928675e-001  0.0000000000000000e+000 -4.4383148950435292e-001  0.0000000000000000e+000  0.0000000000000000e+000 -9.0044774106353503e-002  0.0000000000000000e+000  0.0000000000000000e+000  0.0000000000000000e+000  0.0000000000000000e+000 -7.1798860249538266e-001  0.0000000000000000e+000  0.0000000000000000e+000  0.0000000000000000e+000
  0.0000000000000000e+000  2.8510042962060916e-001  0.0000000000000000e+000  0.0000000000000000e+000 -1.3449183925299337e-002  0.0000000000000000e+000  0.0000000000000000e+000  1.1804784588551175e-001  0.0000000000000000e+000 -7.5244179102542641e-001  0.0000000000000000e+000  0.0000000000000000e+000  0.0000000000000000e+000 -2.2879606543374970e-001 -4.1044869212444079e-001 -3.3334732889725782e-001  0.0000000000000000e+000  0.0000000000000000e+000  0.0000000000000000e+000  8.0602180954128314e-002
 -2.4338307146231494e-001  0.0000000000000000e+000  0.0000000000000000e+000  2.6794644291227065e-001  0.0000000000000000e+000  0.0000000000000000e+000 -1.3270261444714421e-001  0.0000000000000000e+000  8.4773328882176502e-001  0.0000000000000000e+000  0.0000000000000000e+000 -1.2814329456188611e-001  0.0000000000000000e+000  0.0000000000000000e+000  0.0000000000000000e+000  0.0000000000000000e+000 -3.4100874982526341e-001  0.0000000000000000e+000  0.0000000000000000e+000  0.0000000000000000e+000
  0.0000000000000000e+000 -2.2669596551111881e-001  0.0000000000000000e+000  0.0000000000000000e+000 -2.3649729371903938e-001  0.0000000000000000e+000  0.0000000000000000e+000 -2.5396413559592124e-001  0.0000000000000000e+000  4.5426911376800605e-001  0.0000000000000000e+000  0.0000000000000000e+000  0.0000000000000000e+000 -2.4494748336727495e-001 -4.6777431978709083e-001 -5.7816926149466519e-001  0.0000000000000000e+000  0.0000000000000000e+000  0.0000000000000000e+000 -9.3423661855414619e-002
  0.0000000000000000e+000  0.0000000000000000e+000  3.3034311252091209e-001  0.0000000000000000e+000  0.0000000000000000e+000 -1.0824223957112344e+000  0.0000000000000000e+000  0.0000000000000000e+000  0.0000000000000000e+000  0.0000000000000000e+000 -3.5193402165653809e-001  0.0000000000000000e+000 -8.9080245564211968e-001  0.0000000000000000e+000  0.0000000000000000e+000  0.0000000000000000e+000  0.0000000000000000e+000 -6.1529330961048001e-001 -3.2133475434645575e-001  0.0000000000000000e+000
 -4.4751113725357911e-001  0.0000000000000000e+000  0.0000000000000000e+000 -7.0357911179119836e-001  0.0000000000000000e+000  0.0000000000000000e+000 -3.1446781601200036e-001  0.0000000000000000e+000  1.0559218362517546e-001  0.0000000000000000e+000  0.0000000000000000e+000  4.4098368226984630e-001  0.0000000000000000e+000  0.0000000000000000e+000  0.0000000000000000e+000  0.0000000000000000e+000 -1.4279037318915999e-002  0.0000000000000000e+000  0.0000000000000000e+000  0.0000000000000000e+000
  0.0000000000000000e+000  0.0000000000000000e+000 -4.4515438964976883e-001  0.0000000000000000e+000  0.0000000000000000e+000 -9.0930965621537674e-001  0.0000000000000000e+000  0.0000000000000000e+000  0.0000000000000000e+000  0.0000000000000000e+000 -4.4040750699878894e-002  0.0000000000000000e+000  1.4602900011865272e-001  0.0000000000000000e+000  0.0000000000000000e+000  0.0000000000000000e+000  0.0000000000000000e+000  1.4423674615205193e+000  6.3066889587287756e-001  0.0000000000000000e+000
  0.0000000000000000e+000  3.4542494691426950e-001  0.0000000000000000e+000  0.0000000000000000e+000 -1.1325700093413789e-001  0.0000000000000000e+000  0.0000000000000000e+000  7.8628701126330958e-001  0.0000000000000000e+000  2.9292455471658607e-001  0.0000000000000000e+000  0.0000000000000000e+000  0.0000000000000000e+000 -3.2324536118029455e-002  1.9788304673448204e-001 -3.3210782214132206e-001  0.0000000000000000e+000  0.0000000000000000e+000  0.0000000000000000e+000 -1.1534391012862819e-001
  0.0000000000000000e+000 -1.8980125024325123e-001  0.0000000000000000e+000  0.0000000000000000e+000  1.2415113974632015e-001  0.0000000000000000e+000  0.0000000000000000e+000 -2.2274942413360937e-001  0.0000000000000000e+000 -2.5394753633157313e-001  0.0000000000000000e+000  0.0000000000000000e+000  0.0000000000000000e+000  3.2066162662190772e-001  5.4582312096685726e-001 -6.1931421386239738e-001  0.0000000000000000e+000  0.0000000000000000e+000  0.0000000000000000e+000 -2.2396086507077739e-001
  0.0000000000000000e+000 -5.1563137969313955e-001  0.0000000000000000e+000  0.0000000000000000e+000 -1.1938931201541680e-001  0.0000000000000000e+000  0.0000000000000000e+000  1.8151740597575244e-001  0.0000000000000000e+000 -1.3291838375447007e-001  0.0000000000000000e+000  0.0000000000000000e+000  0.0000000000000000e+000 -6.6367855994869918e-001  3.7182482829636021e-001 -1.4286171210159959e-003  0.0000000000000000e+000  0.0000000000000000e+000  0.0000000000000000e+000  3.0088142551525598e-001
 -6.9036663362914086e-002  0.0000000000000000e+000  0.0000000000000000e+000 -1.2949596841349031e-001  0.0000000000000000e+000  0.0000000000000000e+000 -6.6634868886431564e-001  0.0000000000000000e+000 -1.7365625348646219e-001  0.0000000000000000e+000  0.0000000000000000e+000 -7.0891719070241266e-001  0.0000000000000000e+000  0.0000000000000000e+000  0.0000000000000000e+000  0.0000000000000000e+000  4.1522048080841131e-002  0.0000000000000000e+000  0.0000000000000000e+000  0.0000000000000000e+000
  0.0000000000000000e+000  0.0000000000000000e+000  2.0674014283969637e-002  0.0000000000000000e+000  0.0000000000000000e+000  5.4402106557568364e-001  0.0000000000000000e+000  0.0000000000000000e+000  0.0000000000000000e+000  0.0000000000000000e+000 -1.4716173823324101e+000  0.0000000000000000e+000 -4.3455406689235399e-001  0.0000000000000000e+000  0.0000000000000000e+000  0.0000000000000000e+000  0.0000000000000000e+000  1.5080075645416022e-001  8.1174425972037700e-001  0.0000000000000000e+000
  0.0000000000000000e+000  0.0000000000000000e+000 -4.8417941884173682e-001  0.0000000000000000e+000  0.0000000000000000e+000  4.6160313387580438e-003  0.0000000000000000e+000  0.0000000000000000e+000  0.0000000000000000e+000  0.0000000000000000e+000 -7.2489188364946977e-001  0.0000000000000000e+000 -2.9668082515582439e-001  0.0000000000000000e+000  0.0000000000000000e+000  0.0000000000000000e+000  0.0000000000000000e+000  4.0559368835793097e-001 -1.2798601906520666e+000  0.0000000000000000e+000
  0.0000000000000000e+000  4.0160930373705783e-001  0.0000000000000000e+000  0.0000000000000000e+000 -4.2846220964338155e-001  0.0000000000000000e+000  0.0000000000000000e+000 -2.7983345875208415e-001  0.0000000000000000e+000  9.0252098036029377e-002  0.0000000000000000e+000  0.0000000000000000e+000  0.0000000000000000e+000  1.1489811248434190e-001  2.2954763227627700e-001 -1.3524613689104822e-001  0.0000000000000000e+000  0.0000000000000000e+000  0.0000000000000000e+000  6.9605508901395541e-001
 -6.2973991947841768e-001  0.0000000000000000e+000  0.0000000000000000e+000  0.0000000000000000e+000  0.0000000000000000e+000  2.3401400235137293e-001 -2.4948097363925892e-002  0.0000000000000000e+000  0.0000000000000000e+000  0.0000000000000000e+000  3.7812873883026671e-001  0.0000000000000000e+000  0.0000000000000000e+000  0.0000000000000000e+000  0.0000000000000000e+000  0.0000000000000000e+000  0.0000000000000000e+000  5.0036068444523318e-001  0.0000000000000000e+000 -3.9331986383712780e-001
  0.0000000000000000e+000  3.6587471784455566e-001 -6.1329417186202295e-001  1.4079323907535474e-001  0.0000000000000000e+000  0.0000000000000000e+000  0.0000000000000000e+000  0.0000000000000000e+000 -4.1572406212031798e-001  2.3613437674724647e-001  0.0000000000000000e+000  0.0000000000000000e+000  2.6126855651223302e-002  0.0000000000000000e+000 -1.7762860336140784e-001  0.0000000000000000e+000  0.0000000000000000e+000  0.0000000000000000e+000  4.5756173398454153e-001  0.0000000000000000e+000
  0.0000000000000000e+000  5.1552551007291658e-001  3.6597940740050355e-001 -2.6240373807201689e-001  0.0000000000000000e+000  0.0000000000000000e+000  0.0000000000000000e+000  0.0000000000000000e+000  1.0972402478743915e-001 -1.1979193357722395e-001  0.0000000000000000e+000  0.0000000000000000e+000  5.2925150023286516e-001  0.0000000000000000e+000 -4.6101393229173970e-001  0.0000000000000000e+000  0.0000000000000000e+000  0.0000000000000000e+000  1.1138372788299682e-001  0.0000000000000000e+000
  0.0000000000000000e+000  7.9671332251132598e-002 -3.1806959940897772e-001 -6.2873742094014873e-001  0.0000000000000000e+000  0.0000000000000000e+000  0.0000000000000000e+000  0.0000000000000000e+000  2.8116879379790588e-001 -7.9196989827050493e-002  0.0000000000000000e+000  0.0000000000000000e+000  2.0705496612114099e-001  0.0000000000000000e+000  5.7023125527479723e-001  0.0000000000000000e+000  0.0000000000000000e+000  0.0000000000000000e+000  2.0930830601659989e-001  0.0000000000000000e+000
  0.0000000000000000e+000  0.0000000000000000e+000  0.0000000000000000e+000  0.0000000000000000e+000  8.0665725382837006e-002  0.0000000000000000e+000  0.0000000000000000e+000 -4.1317786988314109e-001  0.0000000000000000e+000  0.0000000000000000e+000  0.0000000000000000e+000  9.1873766939607671e-001  0.0000000000000000e+000 -4.9941252765149359e-002  0.0000000000000000e+000 -1.0068385816197443e+000  1.8329899738276978e-001  0.0000000000000000e+000  0.0000000000000000e+000  0.0000000000000000e+000
  2.7283427292050599e-001  0.0000000000000000e+000  0.0000000000000000e+000  0.0000000000000000e+000  0.0000000000000000e+000 -4.6817028932434968e-001 -1.6391482246309159e-002  0.0000000000000000e+000  0.0000000000000000e+000  0.0000000000000000e+000  7.7089218809169491e-001  0.0000000000000000e+000  0.0000000000000000e+000  0.0000000000000000e+000  0.0000000000000000e+000  0.0000000000000000e+000  0.0000000000000000e+000 -2.1942531814083349e-001  0.0000000000000000e+000 -2.5236307796834173e-001
 -2.3116762193685714e-001  0.0000000000000000e+000  0.0000000000000000e+000  0.0000000000000000e+000  0.0000000000000000e+000  1.1286275381517998e-001  5.1041551104472016e-001  0.0000000000000000e+000  0.0000000000000000e+000  0.0000000000000000e+000  3.8598444724469394e-001  0.0000000000000000e+000  0.0000000000000000e+000  0.0000000000000000e+000  0.0000000000000000e+000  0.0000000000000000e+000  0.0000000000000000e+000 -4.1723031091299212e-002  0.0000000000000000e+000  7.2289330513986083e-001
  0.0000000000000000e+000  0.0000000000000000e+000  0.0000000000000000e+000  0.0000000000000000e+000  5.0251537798476598e-001  0.0000000000000000e+000  0.0000000000000000e+000  2.0258217629417857e-001  0.0000000000000000e+000  0.0000000000000000e+000  0.0000000000000000e+000 -6.2934211533047213e-001  0.0000000000000000e+000 -4.3491819182126301e-001  0.0000000000000000e+000 -1.2463941884561145e+000 -1.7224271434371002e-001  0.0000000000000000e+000  0.0000000000000000e+000  0.0000000000000000e+000
  0.0000000000000000e+000  5.6291050545022214e-001 -2.1349159737564027e-001 -1.0281612295946449e-001  0.0000000000000000e+000  0.0000000000000000e+000  0.0000000000000000e+000  0.0000000000000000e+000 -1.6615689230717656e-001 -2.2527025187689850e-001  0.0000000000000000e+000  0.0000000000000000e+000 -2.4914855997180885e-001  0.0000000000000000e+000  8.4176253684463367e-002  0.0000000000000000e+000  0.0000000000000000e+000  0.0000000000000000e+000 -6.9243519530792053e-001  0.0000000000000000e+000
  0.0000000000000000e+000  5.4499693834737795e-003 -1.2994585744662529e-001  5.7906790359365090e-001  0.0000000000000000e+000  0.0000000000000000e+000  0.0000000000000000e+000  0.0000000000000000e+000 -2.4667888481368236e-002 -2.6170747396056820e-001  0.0000000000000000e+000  0.0000000000000000e+000  6.5716110354785018e-001  0.0000000000000000e+000  3.5518093287179958e-001  0.0000000000000000e+000  0.0000000000000000e+000  0.0000000000000000e+000 -1.4370531393435845e-001  0.0000000000000000e+000
 -2.6571706741572521e-001  0.0000000000000000e+000  0.0000000000000000e+000  0.0000000000000000e+000  0.0000000000000000e+000 -6.9585770027403415e-001 -3.9832935065633757e-001  0.0000000000000000e+000  0.0000000000000000e+000  0.0000000000000000e+000 -1.0988876968021027e-001  0.0000000000000000e+000  0.0000000000000000e+000  0.0000000000000000e+000  0.0000000000000000e+000  0.0000000000000000e+000  0.0000000000000000e+000  3.5617691135308704e-001  0.0000000000000000e+000  3.8415191731418569e-001
  0.0000000000000000e+000  0.0000000000000000e+000  0.0000000000000000e+000  0.0000000000000000e+000 -7.7726193868264626e-001  0.0000000000000000e+000  0.0000000000000000e+000  5.1398828668799135e-002  0.0000000000000000e+000  0.0000000000000000e+000  0.0000000000000000e+000 -5.4184567113350998e-002  0.0000000000000000e+000 -3.1718572049355487e-001  0.0000000000000000e+000  4.3193429752364881e-001  1.2236672237090012e+000  0.0000000000000000e+000  0.0000000000000000e+000  0.0000000000000000e+000
  0.0000000000000000e+000  2.8310358879529418e-001  1.4484452132445291e-001  2.6486646957900739e-001  0.0000000000000000e+000  0.0000000000000000e+000  0.0000000000000000e+000  0.0000000000000000e+000  2.0280489390049219e-001 -6.2050049823053688e-001  0.0000000000000000e+000  0.0000000000000000e+000 -4.1391492711495398e-001  0.0000000000000000e+000  1.2717294936658177e-001  0.0000000000000000e+000  0.0000000000000000e+000  0.0000000000000000e+000  4.6375527674924016e-001  0.0000000000000000e+000
  0.0000000000000000e+000  0.0000000000000000e+000  0.0000000000000000e+000  0.0000000000000000e+000 -2.2060652254752122e-001  0.0000000000000000e+000  0.0000000000000000e+000  1.2912090025196732e+000  0.0000000000000000e+000  0.0000000000000000e+000  0.0000000000000000e+000  3.2779105478234311e-001  0.0000000000000000e+000  3.9903572972917845e-001  0.0000000000000000e+000 -3.2372617083251143e-001 -5.0464238962385422e-001  0.0000000000000000e+000  0.0000000000000000e+000  0.0000000000000000e+000
  0.0000000000000000e+000 -2.3054097590094136e-001 -5.5135018995554197e-001  2.5678682933082120e-002  0.0000000000000000e+000  0.0000000000000000e+000  0.0000000000000000e+000  0.0000000000000000e+000  5.3716085666755731e-001 -2.7171996263425496e-001  0.0000000000000000e+000  0.0000000000000000e+000  2.8959436344814127e-002  0.0000000000000000e+000 -5.1084946416560495e-001  0.0000000000000000e+000  0.0000000000000000e+000  0.0000000000000000e+000 -1.3425752749090547e-001  0.0000000000000000e+000
  0.0000000000000000e+000  0.0000000000000000e+000  0.0000000000000000e+000  0.0000000000000000e+000 -3.9524232767967937e-001  0.0000000000000000e+000  0.0000000000000000e+000 -2.3118722994987506e-001  0.0000000000000000e+000  0.0000000000000000e+000  0.0000000000000000e+000 -5.0535440405508580e-001  0.0000000000000000e+000 -1.3650858315368557e+000  0.0000000000000000e+000  1.2103488590468062e-001 -8.5773608760284237e-001  0.0000000000000000e+000  0.0000000000000000e+000  0.0000000000000000e+000
  0.0000000000000000e+000  0.0000000000000000e+000  0.0000000000000000e+000  0.0000000000000000e+000 -9.3953483977817809e-001  0.0000000000000000e+000  0.0000000000000000e+000  9.8140947151357974e-002  0.0000000000000000e+000  0.0000000000000000e+000  0.0000000000000000e+000 -5.1375522225850867e-001  0.0000000000000000e+000  9.1679184509010625e-001  0.0000000000000000e+000 -5.5251293916485522e-001 -1.8136716932967153e-001  0.0000000000000000e+000  0.0000000000000000e+000  0.0000000000000000e+000
  5.8268746996540421e-001  0.0000000000000000e+000  0.0000000000000000e+000  0.0000000000000000e+000  0.0000000000000000e+000  3.4514311170205753e-001 -3.0477503292062985e-001  0.0000000000000000e+000  0.0000000000000000e+000  0.0000000000000000e+000  2.4191708895223638e-001  0.0000000000000000e+000  0.0000000000000000e+000  0.0000000000000000e+000  0.0000000000000000e+000  0.0000000000000000e+000  0.0000000000000000e+000  5.7158363882428553e-001  0.0000000000000000e+000  2.5145971844299547e-001
  0.0000000000000000e+000  3.7924516510157091e-001  3.6462401338919606e-002  3.1512912275580812e-001  0.0000000000000000e+000  0.0000000000000000e+000  0.0000000000000000e+000  0.0000000000000000e+000  6.1497156311795109e-001  5.8781646018510314e-001  0.0000000000000000e+000  0.0000000000000000e+000 -1.0118567648325412e-001  0.0000000000000000e+000  1.4272798660248440e-001  0.0000000000000000e+000  0.0000000000000000e+000  0.0000000000000000e+000 -3.4773559403395715e-002  0.0000000000000000e+000
  2.5577407283111453e-001  0.0000000000000000e+000  0.0000000000000000e+000  0.0000000000000000e+000  0.0000000000000000e+000 -3.3162376138125849e-001  6.9787593850667728e-001  0.0000000000000000e+000  0.0000000000000000e+000  0.0000000000000000e+000 -2.0775100015663997e-001  0.0000000000000000e+000  0.0000000000000000e+000  0.0000000000000000e+000  0.0000000000000000e+000  0.0000000000000000e+000  0.0000000000000000e+000  4.9616635873889098e-001  0.0000000000000000e+000 -2.1962000227178829e-001
 -6.9346885222834431e-001  0.0000000000000000e+000  0.0000000000000000e+000  3.4038329181982879e-001  0.0000000000000000e+000  0.0000000000000000e+000  0.0000000000000000e+000  0.0000000000000000e+000 -2.6568686757888087e-002 -4.2629358481023727e-001  0.0000000000000000e+000 -4.7872426417031377e-002  0.0000000000000000e+000  1.1401677880702440e-001  0.0000000000000000e+000  0.0000000000000000e+000  0.0000000000000000e+000  0.0000000000000000e+000  2.2927442891897010e-001  3.9108783061595870e-001
  0.0000000000000000e+000  1.1749962104607363e+000  0.0000000000000000e+000  0.0000000000000000e+000 -1.4332222995409605e-001  1.0449767132159884e+000  5.0149181860240463e-002  0.0000000000000000e+000  0.0000000000000000e+000  0.0000000000000000e+000  5.4394180180580332e-001  0.0000000000000000e+000  0.0000000000000000e+000  0.0000000000000000e+000  0.0000000000000000e+000  0.0000000000000000e+000  0.0000000000000000e+000 -7.4101583924054124e-002  0.0000000000000000e+000  0.0000000000000000e+000
  0.0000000000000000e+000  0.0000000000000000e+000  3.3862571653072437e-001  0.0000000000000000e+000  0.0000000000000000e+000  0.0000000000000000e+000  0.0000000000000000e+000 -2.3271144436548771e-001  0.0000000000000000e+000  0.0000000000000000e+000  0.0000000000000000e+000  0.0000000000000000e+000 -8.7336905847758872e-001  0.0000000000000000e+000 -1.5166906501257132e-001  1.2832309864893840e-001  1.7010047774976808e-001  0.0000000000000000e+000  0.0000000000000000e+000  0.0000000000000000e+000
  1.7244455956287841e-001  0.0000000000000000e+000  0.0000000000000000e+000  4.8480214724789727e-001  0.0000000000000000e+000  0.0000000000000000e+000  0.0000000000000000e+000  0.0000000000000000e+000  6.4278816377017578e-001 -1.5067115352545260e-001  0.0000000000000000e+000 -4.1724761169461921e-001  0.0000000000000000e+000 -2.8929627006664527e-001  0.0000000000000000e+000  0.0000000000000000e+000  0.0000000000000000e+000  0.0000000000000000e+000 -1.7822705793582361e-001 -9.8987607272182226e-002
  0.0000000000000000e+000 -2.6798517719688358e-001  0.0000000000000000e+000  0.0000000000000000e+000 -5.8940749043655172e-001 -9.2189644894315040e-002  1.3737250495024328e-001  0.0000000000000000e+000  0.0000000000000000e+000  0.0000000000000000e+000  9.4275059967630659e-001  0.0000000000000000e+000  0.0000000000000000e+000  0.0000000000000000e+000  0.0000000000000000e+000  0.0000000000000000e+000  0.0000000000000000e+000  5.7586731517017875e-001  0.0000000000000000e+000  0.0000000000000000e+000
  0.0000000000000000e+000  2.4219746381903384e-002  0.0000000000000000e+000  0.0000000000000000e+000  9.5066779433424209e-001 -5.5127663398948934e-001  3.0309097763551313e-001  0.0000000000000000e+000  0.0000000000000000e+000  0.0000000000000000e+000  1.1754088741323379e+000  0.0000000000000000e+000  0.0000000000000000e+000  0.0000000000000000e+000  0.0000000000000000e+000  0.0000000000000000e+000  0.0000000000000000e+000 -8.1926258173782984e-001  0.0000000000000000e+000  0.0000000000000000e+000
  0.0000000000000000e+000  6.0476613115144984e-001  0.0000000000000000e+000  0.0000000000000000e+000 -1.8916177666737466e-001 -6.8347333728002935e-001  1.1772298364991023e+000  0.0000000000000000e+000  0.0000000000000000e+000  0.0000000000000000e+000 -5.9446523252736272e-001  0.0000000000000000e+000  0.0000000000000000e+000  0.0000000000000000e+000  0.0000000000000000e+000  0.0000000000000000e+000  0.0000000000000000e+000  6.5876313134937059e-001  0.0000000000000000e+000  0.0000000000000000e+000
  0.0000000000000000e+000  0.0000000000000000e+000 -3.2068860719332576e-001  0.0000000000000000e+000  0.0000000000000000e+000  0.0000000000000000e+000  0.0000000000000000e+000 -7.9312658835826177e-001  0.0000000000000000e+000  0.0000000000000000e+000  0.0000000000000000e+000  0.0000000000000000e+000  8.7615378848625317e-002  0.0000000000000000e+000 -4.1403334345475229e-001 -1.2770500785318445e-001 -2.6963011501258272e-001  0.0000000000000000e+000  0.0000000000000000e+000  0.0000000000000000e+000
 -3.2420668515213835e-001  0.0000000000000000e+000  0.0000000000000000e+000 -4.7894575312001569e-001  0.0000000000000000e+000  0.0000000000000000e+000  0.0000000000000000e+000  0.0000000000000000e+000  3.6694488495402133e-001  5.1647335396775081e-002  0.0000000000000000e+000 -3.0811700047065849e-002  0.0000000000000000e+000  1.5402074951999883e-001  0.0000000000000000e+000  0.0000000000000000e+000  0.0000000000000000e+000  0.0000000000000000e+000 -6.5972824880872682e-001  2.6128888343121875e-001
 -1.3780885235759249e-001  0.0000000000000000e+000  0.0000000000000000e+000 -2.7156782611783753e-002  0.0000000000000000e+000  0.0000000000000000e+000  0.0000000000000000e+000  0.0000000000000000e+000  3.2785699432374582e-001  6.6598591257983863e-001  0.0000000000000000e+000 -2.8784698495994909e-001  0.0000000000000000e+000  3.4238905281450371e-001  0.0000000000000000e+000  0.0000000000000000e+000  0.0000000000000000e+000  0.0000000000000000e+000  4.6318813794344948e-001  1.2088996450902814e-001
  0.0000000000000000e+000 -3.0801926327699464e-001  0.0000000000000000e+000  0.0000000000000000e+000  4.3828870822106430e-002  5.5874517316822125e-001  9.4307014013375157e-001  0.0000000000000000e+000  0.0000000000000000e+000  0.0000000000000000e+000 -5.1285319289983178e-001  0.0000000000000000e+000  0.0000000000000000e+000  0.0000000000000000e+000  0.0000000000000000e+000  0.0000000000000000e+000  0.0000000000000000e+000 -6.5387311588443975e-001  0.0000000000000000e+000  0.0000000000000000e+000
  4.8576397717987679e-001  0.0000000000000000e+000  0.0000000000000000e+000  3.6955829396276058e-001  0.0000000000000000e+000  0.0000000000000000e+000  0.0000000000000000e+000  0.0000000000000000e+000 -1.2110011439535016e-001  3.2230389360363272e-002  0.0000000000000000e+000  7.7094900828445140e-002  0.0000000000000000e+000  4.5935577567891811e-001  0.0000000000000000e+000  0.0000000000000000e+000  0.0000000000000000e+000  0.0000000000000000e+000 -2.3786419228394701e-001  5.8157137462104280e-001
  0.0000000000000000e+000  0.0000000000000000e+000 -6.7693341708842647e-001  0.0000000000000000e+000  0.0000000000000000e+000  0.0000000000000000e+000  0.0000000000000000e+000 -1.7077890237655619e-001  0.0000000000000000e+000  0.0000000000000000e+000  0.0000000000000000e+000  0.0000000000000000e+000 -1.8836753676456774e-001  0.0000000000000000e+000  4.5985374426793407e-001  5.9457937696240581e-002  5.1196940724321149e-001  0.0000000000000000e+000  0.0000000000000000e+000  0.0000000000000000e+000
  1.9967147511863387e-001  0.0000000000000000e+000  0.0000000000000000e+000 -2.2105582268827997e-001  0.0000000000000000e+000  0.0000000000000000e+000  0.0000000000000000e+000  0.0000000000000000e+000  4.3140893061325108e-001 -9.5506130159822872e-002  0.0000000000000000e+000  5.2083709999985284e-001  0.0000000000000000e+000 -3.6194601486294614e-001  0.0000000000000000e+000  0.0000000000000000e+000  0.0000000000000000e+000  0.0000000000000000e+000  3.5696793058218534e-001  4.3165754145274027e-001
  0.0000000000000000e+000  0.0000000000000000e+000 -2.1289041696132435e-001  0.0000000000000000e+000  0.0000000000000000e+000  0.0000000000000000e+000  0.0000000000000000e+000  6.3429801950165010e-002  0.0000000000000000e+000  0.0000000000000000e+000  0.0000000000000000e+000  0.0000000000000000e+000 -4.9461302205344074e-002  0.0000000000000000e+000  1.7886639574630568e-002  8.8862173523015731e-001 -3.9779314973490859e-001  0.0000000000000000e+000  0.0000000000000000e+000  0.0000000000000000e+000
  0.0000000000000000e+000  0.0000000000000000e+000  2.6153046524903584e-001  0.0000000000000000e+000  0.0000000000000000e+000  0.0000000000000000e+000  0.0000000000000000e+000 -1.8641769611643416e-001  0.0000000000000000e+000  0.0000000000000000e+000  0.0000000000000000e+000  0.0000000000000000e+000  4.0052159028407375e-001  0.0000000000000000e+000 -3.2899673080385861e-001  4.0883553934962763e-001  6.7900468843937478e-001  0.0000000000000000e+000  0.0000000000000000e+000  0.0000000000000000e+000
  0.0000000000000000e+000  0.0000000000000000e+000 -4.5883774502769581e-001  0.0000000000000000e+000  0.0000000000000000e+000  0.0000000000000000e+000  0.0000000000000000e+000  4.9885395438221747e-001  0.0000000000000000e+000  0.0000000000000000e+000  0.0000000000000000e+000  0.0000000000000000e+000 -1.7664580231893010e-001  0.0000000000000000e+000 -6.9681320190834062e-001 -8.3031803596613440e-002  1.3025358995423014e-001  0.0000000000000000e+000  0.0000000000000000e+000  0.0000000000000000e+000
  0.0000000000000000e+000  3.8077504999840833e-001  0.0000000000000000e+000  0.0000000000000000e+000 -8.5952131777680030e-001 -3.1191594938652489e-001 -2.6926136203069712e-001  0.0000000000000000e+000  0.0000000000000000e+000  0.0000000000000000e+000 -1.9834533061205423e-001  0.0000000000000000e+000  0.0000000000000000e+000  0.0000000000000000e+000  0.0000000000000000e+000  0.0000000000000000e+000  0.0000000000000000e+000 -9.6837976917159208e-001  0.0000000000000000e+000  0.0000000000000000e+000
 -2.2514540017069323e-001  0.0000000000000000e+000  0.0000000000000000e+000  2.9778832047736420e-001  0.0000000000000000e+000  0.0000000000000000e+000  0.0000000000000000e+000  0.0000000000000000e+000 -2.6754238668617769e-001  5.5972733232382188e-001  0.0000000000000000e+000  8.6991349387452843e-002  0.0000000000000000e+000 -5.8263627847141530e-001  0.0000000000000000e+000  0.0000000000000000e+000  0.0000000000000000e+000  0.0000000000000000e+000 -2.4789472784431449e-001  2.5937179066523963e-001
 -1.9681661429139286e-001  0.0000000000000000e+000  0.0000000000000000e+000  3.8060829497846593e-001  0.0000000000000000e+000  0.0000000000000000e+000  0.0000000000000000e+000  0.0000000000000000e+000  2.6762079942865752e-001  1.6097327290512015e-001  0.0000000000000000e+000  6.7455541683060183e-001  0.0000000000000000e+000  2.8438971182219219e-001  0.0000000000000000e+000  0.0000000000000000e+000  0.0000000000000000e+000  0.0000000000000000e+000 -1.4292118502043821e-001 -4.0316035961188018e-001
 -2.5684547137493935e-001  2.6544070989542035e-001  4.2017422625850637e-001  7.9570242891921572e-001  2.3136196709535864e-001  0.0000000000000000e+000  0.0000000000000000e+000  0.0000000000000000e+000  0.0000000000000000e+000  0.0000000000000000e+000  0.0000000000000000e+000 -1.8829172745843344e-002  0.0000000000000000e+000  0.0000000000000000e+000  0.0000000000000000e+000  0.0000000000000000e+000  0.0000000000000000e+000  0.0000000000000000e+000  0.0000000000000000e+000  0.0000000000000000e+000
  4.0552348354042256e-001  4.7715897599141510e-001 -6.8340451489918119e-001  2.7838227658854842e-001  1.7146529013394957e-001  0.0000000000000000e+000  0.0000000000000000e+000  0.0000000000000000e+000  0.0000000000000000e+000  0.0000000000000000e+000  0.0000000000000000e+000 -1.8420436288029154e-001  0.0000000000000000e+000  0.0000000000000000e+000  0.0000000000000000e+000  0.0000000000000000e+000  0.0000000000000000e+000  0.0000000000000000e+000  0.0000000000000000e+000  0.0000000000000000e+000
 -5.2690507584128810e-001  6.6998322148382461e-001 -2.4066633805996419e-002 -2.5721164729990853e-001 -4.3584553677288262e-001  0.0000000000000000e+000  0.0000000000000000e+000  0.0000000000000000e+000  0.0000000000000000e+000  0.0000000000000000e+000  0.0000000000000000e+000 -1.2959613299985243e-001  0.0000000000000000e+000  0.0000000000000000e+000  0.0000000000000000e+000  0.0000000000000000e+000  0.0000000000000000e+000  0.0000000000000000e+000  0.0000000000000000e+000  0.0000000000000000e+000
 -1.8700826046148855e-001 -2.2560667477071611e-003 -3.1999527705278152e-001  1.6791423520349230e-001 -1.2775871091312513e-001  0.0000000000000000e+000  0.0000000000000000e+000  0.0000000000000000e+000  0.0000000000000000e+000  0.0000000000000000e+000  0.0000000000000000e+000  9.0449342990856196e-001  0.0000000000000000e+000  0.0000000000000000e+000  0.0000000000000000e+000  0.0000000000000000e+000  0.0000000000000000e+000  0.0000000000000000e+000  0.0000000000000000e+000  0.0000000000000000e+000
 -6.7270250706423207e-001 -2.9763925341044284e-001 -4.4040622827839321e-001 -2.4933841284626661e-002  4.6187905157043013e-001  0.0000000000000000e+000  0.0000000000000000e+000  0.0000000000000000e+000  0.0000000000000000e+000  0.0000000000000000e+000  0.0000000000000000e+000 -2.2576671852060715e-001  0.0000000000000000e+000  0.0000000000000000e+000  0.0000000000000000e+000  0.0000000000000000e+000  0.0000000000000000e+000  0.0000000000000000e+000  0.0000000000000000e+000  0.0000000000000000e+000
  0.0000000000000000e+000  0.0000000000000000e+000  0.0000000000000000e+000  0.0000000000000000e+000  0.0000000000000000e+000 -1.0415458501430941e-002 -3.5549879141219637e-001 -9.3032496018239180e-002  0.0000000000000000e+000  0.0000000000000000e+000 -6.9474445952497876e-001  0.0000000000000000e+000 -2.8486485379720744e-001  0.0000000000000000e+000  2.7446101596478915e-002  5.3376188948495507e-001  0.0000000000000000e+000  0.0000000000000000e+000  0.0000000000000000e+000 -1.2403302013712103e-001
  0.0000000000000000e+000  0.0000000000000000e+000  0.0000000000000000e+000  0.0000000000000000e+000  0.0000000000000000e+000  3.2275738630189443e-001 -1.1615270945124023e-001  3.0061941222927152e-001  0.0000000000000000e+000  0.0000000000000000e+000  3.4148213132301125e-001  0.0000000000000000e+000  1.5019153982092465e-001  0.0000000000000000e+000 -4.0772857176803556e-001  3.9301714346025662e-001  0.0000000000000000e+000  0.0000000000000000e+000  0.0000000000000000e+000 -5.7627387475859693e-001
  0.0000000000000000e+000  0.0000000000000000e+000  0.0000000000000000e+000  0.0000000000000000e+000  0.0000000000000000e+000 -4.6450301539352656e-001 -2.2165094922588885e-001 -4.1131015259243908e-001  0.0000000000000000e+000  0.0000000000000000e+000  4.2306264041109076e-001  0.0000000000000000e+000  5.4518493504012638e-002  0.0000000000000000e+000  4.6524823950027971e-001  2.5262036973908669e-001  0.0000000000000000e+000  0.0000000000000000e+000  0.0000000000000000e+000 -3.2203186854905658e-001
  0.0000000000000000e+000  0.0000000000000000e+000  0.0000000000000000e+000  0.0000000000000000e+000  0.0000000000000000e+000  0.0000000000000000e+000  0.0000000000000000e+000  0.0000000000000000e+000 -3.3209408094931570e-001 -1.1554320759918385e-001  0.0000000000000000e+000  0.0000000000000000e+000  0.0000000000000000e+000 -1.2753882384900939e+000  0.0000000000000000e+000  0.0000000000000000e+000 -1.2933184940790185e-001  4.6509329717393466e-002  1.0885033691193419e-001  0.0000000000000000e+000
  0.0000000000000000e+000  0.0000000000000000e+000  0.0000000000000000e+000  0.0000000000000000e+000  0.0000000000000000e+000  0.0000000000000000e+000  0.0000000000000000e+000  0.0000000000000000e+000 -5.8264285440091945e-001  8.9831418699168464e-001  0.0000000000000000e+000  0.0000000000000000e+000  0.0000000000000000e+000  1.4879556151941103e-001  0.0000000000000000e+000  0.0000000000000000e+000  3.8894861147839938e-001 -4.3468202465603528e-001 -2.7971805697143293e-001  0.0000000000000000e+000
  0.0000000000000000e+000  0.0000000000000000e+000  0.0000000000000000e+000  0.0000000000000000e+000  0.0000000000000000e+000  3.5665026684151963e-001  2.3958107883360436e-001 -4.0714935601326863e-001  0.0000000000000000e+000  0.0000000000000000e+000 -6.9799491844634423e-002  0.0000000000000000e+000 -4.7223437912426725e-001  0.0000000000000000e+000  6.6829256254649000e-002 -3.7326609763771124e-001  0.0000000000000000e+000  0.0000000000000000e+000  0.0000000000000000e+000 -5.2721901397701543e-001
 -6.6718788154246811e-002 -4.0544889823910529e-001 -2.4388124671290634e-001  4.4089254287357116e-001 -7.0530519354561738e-001  0.0000000000000000e+000  0.0000000000000000e+000  0.0000000000000000e+000  0.0000000000000000e+000  0.0000000000000000e+000  0.0000000000000000e+000 -2.8255987210101569e-001  0.0000000000000000e+000  0.0000000000000000e+000  0.0000000000000000e+000  0.0000000000000000e+000  0.0000000000000000e+000  0.0000000000000000e+000  0.0000000000000000e+000  0.0000000000000000e+000
  0.0000000000000000e+000  0.0000000000000000e+000  0.0000000000000000e+000  0.0000000000000000e+000  0.0000000000000000e+000  4.9848513599658917e-001 -1.6586318727932761e-001 -6.0985807751076504e-001  0.0000000000000000e+000  0.0000000000000000e+000  2.3904715340348126e-001  0.0000000000000000e+000  6.3184502613793839e-002  0.0000000000000000e+000 -1.7277235228277865e-001  2.5023466081659812e-001  0.0000000000000000e+000  0.0000000000000000e+000  0.0000000000000000e+000  4.4550151905767521e-001
  0.0000000000000000e+000  0.0000000000000000e+000  0.0000000000000000e+000  0.0000000000000000e+000  0.0000000000000000e+000  0.0000000000000000e+000  0.0000000000000000e+000  0.0000000000000000e+000 -6.2647562054898565e-001  2.1636735087361511e-001  0.0000000000000000e+000  0.0000000000000000e+000  0.0000000000000000e+000  4.4678457849009540e-001  0.0000000000000000e+000  0.0000000000000000e+000 -1.1777735312012391e-001  7.5578990467451346e-001  5.3127712691423734e-001  0.0000000000000000e+000
  0.0000000000000000e+000  0.0000000000000000e+000  0.0000000000000000e+000  0.0000000000000000e+000  0.0000000000000000e+000 -1.9078435494886251e-001  8.0871251565704594e-001 -8.1459786064850062e-002  0.0000000000000000e+000  0.0000000000000000e+000  3.8569773326539894e-002  0.0000000000000000e+000 -1.7471225546258248e-001  0.0000000000000000e+000 -1.0696593032448565e-001  5.0253729722122387e-001  0.0000000000000000e+000  0.0000000000000000e+000  0.0000000000000000e+000  8.3380184749047973e-002
  0.0000000000000000e+000  0.0000000000000000e+000  0.0000000000000000e+000  0.0000000000000000e+000  0.0000000000000000e+000  2.7431567362763176e-001  2.6769650070625650e-001 -1.3235214462631137e-001  0.0000000000000000e+000  0.0000000000000000e+000 -3.4510994361047637e-001  0.0000000000000000e+000  7.4347842247470619e-001  0.0000000000000000e+000  3.5022550710651579e-001  4.4213873193165498e-002  0.0000000000000000e+000  0.0000000000000000e+000  0.0000000000000000e+000 -1.9773364470821558e-001
  0.0000000000000000e+000  0.0000000000000000e+000  0.0000000000000000e+000  0.0000000000000000e+000  0.0000000000000000e+000  0.0000000000000000e+000  0.0000000000000000e+000  0.0000000000000000e+000 -4.0468718078348853e-001 -4.7931349910308008e-001  0.0000000000000000e+000  0.0000000000000000e+000  0.0000000000000000e+000  9.9949775858861278e-002  0.0000000000000000e+000  0.0000000000000000e+000 -6.6848017189869158e-002 -7.4963095121532286e-001  8.8223228901591244e-001  0.0000000000000000e+000
  0.0000000000000000e+000  0.0000000000000000e+000  0.0000000000000000e+000  0.0000000000000000e+000  0.0000000000000000e+000  0.0000000000000000e+000  0.0000000000000000e+000  0.0000000000000000e+000 -9.3373123243721090e-001 -2.3667685545582728e-001  0.0000000000000000e+000  0.0000000000000000e+000  0.0000000000000000e+000  7.5917708686023999e-001  0.0000000000000000e+000  0.0000000000000000e+000  9.2522373977819372e-002  1.3715526943434653e-001 -9.3472431209378171e-001  0.0000000000000000e+000
  0.0000000000000000e+000  0.0000000000000000e+000  0.0000000000000000e+000  0.0000000000000000e+000  0.0000000000000000e+000  0.0000000000000000e+000  0.0000000000000000e+000  0.0000000000000000e+000  1.2621365964328146e-001 -5.7056865363264997e-001  0.0000000000000000e+000  0.0000000000000000e+000  0.0000000000000000e+000 -5.6210024956706039e-001  0.0000000000000000e+000  0.0000000000000000e+000  1.2290058151070227e+000  1.5230438950758063e-001  3.3715020108614630e-001  0.0000000000000000e+000
  0.0000000000000000e+000  0.0000000000000000e+000  0.0000000000000000e+000  0.0000000000000000e+000  0.0000000000000000e+000  4.3888669832132721e-001  2.0321771542042483e-002  4.1224582752269184e-001  0.0000000000000000e+000  0.0000000000000000e+000  1.9782335814931346e-001  0.0000000000000000e+000 -2.8816683225456802e-001  0.0000000000000000e+000  6.6942673059116142e-001  2.0093569188137364e-001  0.0000000000000000e+000  0.0000000000000000e+000  0.0000000000000000e+000  1.6228790831484260e-001
 -2.0293805000696863e-001  0.0000000000000000e+000  0.0000000000000000e+000  0.0000000000000000e+000  2.7958125589411620e-001  0.0000000000000000e+000  0.0000000000000000e+000 -8.1909790237599212e-001  0.0000000000000000e+000 -4.4860116700102803e-001  0.0000000000000000e+000  0.0000000000000000e+000  0.0000000000000000e+000  0.0000000000000000e+000  0.0000000000000000e+000  6.1118818456643176e-001  0.0000000000000000e+000  0.0000000000000000e+000  0.0000000000000000e+000 -5.8727097366719683e-001
  0.0000000000000000e+000 -4.4861758659651668e-001  1.3416492974523020e-001  0.0000000000000000e+000  0.0000000000000000e+000  0.0000000000000000e+000  1.4645857737524423e-001  0.0000000000000000e+000 -1.4889898144878572e-001  0.0000000000000000e+000 -6.5057034403768665e-001  0.0000000000000000e+000  0.0000000000000000e+000  0.0000000000000000e+000  0.0000000000000000e+000  0.0000000000000000e+000  2.7576245853583264e-001  7.1088640554275301e-003 -4.8763077121148640e-001  0.0000000000000000e+000
  0.0000000000000000e+000 -2.4023207248082115e-001  4.9447062356367955e-001  0.0000000000000000e+000  0.0000000000000000e+000  0.0000000000000000e+000 -4.0690078646863703e-001  0.0000000000000000e+000  4.0811526229228468e-001  0.0000000000000000e+000 -2.8353244749774892e-001  0.0000000000000000e+000  0.0000000000000000e+000  0.0000000000000000e+000  0.0000000000000000e+000  0.0000000000000000e+000 -2.5850742957687906e-001 -3.2321862882226521e-001  3.3760037691206057e-001  0.0000000000000000e+000
  0.0000000000000000e+000  0.0000000000000000e+000  0.0000000000000000e+000 -4.2809888571473703e-001  0.0000000000000000e+000  3.5598764001658623e-003  0.0000000000000000e+000  0.0000000000000000e+000  0.0000000000000000e+000  0.0000000000000000e+000  0.0000000000000000e+000  5.3367932469612855e-001 -1.0039367689153034e-003  6.4745691297852193e-001 -3.3571355002293035e-001  0.0000000000000000e+000  0.0000000000000000e+000  0.0000000000000000e+000  0.0000000000000000e+000  0.0000000000000000e+000
  1.7429610866881573e-001  0.0000000000000000e+000  0.0000000000000000e+000  0.0000000000000000e+000 -4.8691082300559474e-001  0.0000000000000000e+000  0.0000000000000000e+000 -9.1330389084187974e-002  0.0000000000000000e+000  5.2040890335445766e-001  0.0000000000000000e+000  0.0000000000000000e+000  0.0000000000000000e+000  0.0000000000000000e+000  0.0000000000000000e+000 -5.2668688685014753e-001  0.0000000000000000e+000  0.0000000000000000e+000  0.0000000000000000e+000 -8.0265121157835340e-001
  0.0000000000000000e+000  0.0000000000000000e+000  0.0000000000000000e+000  2.6225618333400480e-001  0.0000000000000000e+000  4.5281743069230140e-001  0.0000000000000000e+000  0.0000000000000000e+000  0.0000000000000000e+000  0.0000000000000000e+000  0.0000000000000000e+000  4.9823633240877707e-001  4.0063310392929696e-001 -4.2870161368095394e-001 -3.6557717146402186e-001  0.0000000000000000e+000  0.0000000000000000e+000  0.0000000000000000e+000  0.0000000000000000e+000  0.0000000000000000e+000
  0.0000000000000000e+000  6.7372365433615200e-001  2.1051895882604257e-001  0.0000000000000000e+000  0.0000000000000000e+000  0.0000000000000000e+000 -1.5573513825586358e-001  0.0000000000000000e+000  3.2077044091245105e-001  0.0000000000000000e+000 -1.7747561129971379e-001  0.0000000000000000e+000  0.0000000000000000e+000  0.0000000000000000e+000  0.0000000000000000e+000  0.0000000000000000e+000  5.6519788938267779e-001 -3.1340539880657929e-002 -1.5067388726367617e-001  0.0000000000000000e+000
 -1.7087209084614935e-001  0.0000000000000000e+000  0.0000000000000000e+000  0.0000000000000000e+000 -2.6472956411937654e-001  0.0000000000000000e+000  0.0000000000000000e+000 -1.1328850190673330e+000  0.0000000000000000e+000  1.1508832005428524e+000  0.0000000000000000e+000  0.0000000000000000e+000  0.0000000000000000e+000  0.0000000000000000e+000  0.0000000000000000e+000 -4.5716339891860103e-001  0.0000000000000000e+000  0.0000000000000000e+000  0.0000000000000000e+000  7.6442248818948988e-001
  0.0000000000000000e+000  5.6066985590848856e-002 -4.8012755558585363e-002  0.0000000000000000e+000  0.0000000000000000e+000  0.0000000000000000e+000 -1.0377322496389948e-002  0.0000000000000000e+000  1.9769541600648580e-001  0.0000000000000000e+000 -3.5187981471995355e-001  0.0000000000000000e+000  0.0000000000000000e+000  0.0000000000000000e+000  0.0000000000000000e+000  0.0000000000000000e+000 -1.5615709290950855e-001  8.5832683307211188e-001  2.6538784458478692e-001  0.0000000000000000e+000
 -1.0785294759503270e+000  0.0000000000000000e+000  0.0000000000000000e+000  0.0000000000000000e+000 -5.4647156908029482e-001  0.0000000000000000e+000  0.0000000000000000e+000  4.0130657307931372e-001  0.0000000000000000e+000 -4.2498666228694576e-001  0.0000000000000000e+000  0.0000000000000000e+000  0.0000000000000000e+000  0.0000000000000000e+000  0.0000000000000000e+000  1.4627739348329380e-001  0.0000000000000000e+000  0.0000000000000000e+000  0.0000000000000000e+000  3.7278541205336635e-001
  0.0000000000000000e+000  8.1849437446803591e-003 -2.2498245697384509e-001  0.0000000000000000e+000  0.0000000000000000e+000  0.0000000000000000e+000  4.8918477450390541e-001  0.0000000000000000e+000 -3.8175843609684915e-002  0.0000000000000000e+000 -3.1182689020602328e-001  0.0000000000000000e+000  0.0000000000000000e+000  0.0000000000000000e+000  0.0000000000000000e+000  0.0000000000000000e+000  2.9519882525240071e-001 -2.7909692032965666e-001  6.6804439619287592e-001  0.0000000000000000e+000
  0.0000000000000000e+000  0.0000000000000000e+000  0.0000000000000000e+000  5.3349225071452810e-001  0.0000000000000000e+000 -5.1818819568172148e-001  0.0000000000000000e+000  0.0000000000000000e+000  0.0000000000000000e+000  0.0000000000000000e+000  0.0000000000000000e+000  3.6228362538192027e-001  3.6514787138727678e-001  2.4046646620103737e-001  3.5278959411798050e-001  0.0000000000000000e+000  0.0000000000000000e+000  0.0000000000000000e+000  0.0000000000000000e+000  0.0000000000000000e+000
  0.0000000000000000e+000  0.0000000000000000e+000  0.0000000000000000e+000 -2.3797359398191102e-002  0.0000000000000000e+000  2.0464077115032842e-001  0.0000000000000000e+000  0.0000000000000000e+000  0.0000000000000000e+000  0.0000000000000000e+000  0.0000000000000000e+000  5.3580177418001296e-001 -5.9646939015500944e-001 -1.8479122751850757e-001  5.2966854550229581e-001  0.0000000000000000e+000  0.0000000000000000e+000  0.0000000000000000e+000  0.0000000000000000e+000  0.0000000000000000e+000
  0.0000000000000000e+000  0.0000000000000000e+000  0.0000000000000000e+000  3.5170050711725365e-001  0.0000000000000000e+000 -4.3422461342684465e-001  0.0000000000000000e+000  0.0000000000000000e+000  0.0000000000000000e+000  0.0000000000000000e+000  0.0000000000000000e+000  9.4565519749794269e-002 -5.5544346939269662e-001 -1.4970353368464684e-001 -5.8981734899339400e-001  0.0000000000000000e+000  0.0000000000000000e+000  0.0000000000000000e+000  0.0000000000000000e+000  0.0000000000000000e+000
  0.0000000000000000e+000  0.0000000000000000e+000  0.0000000000000000e+000  5.8230532863744955e-001  0.0000000000000000e+000  5.4405499306105687e-001  0.0000000000000000e+000  0.0000000000000000e+000  0.0000000000000000e+000  0.0000000000000000e+000  0.0000000000000000e+000 -1.9917663392042084e-001 -2.0461172763406632e-001  5.3163089181403567e-001 -2.7494964072066835e-002  0.0000000000000000e+000  0.0000000000000000e+000  0.0000000000000000e+000  0.0000000000000000e+000  0.0000000000000000e+000
 -1.7647772145090140e-002  0.0000000000000000e+000  0.0000000000000000e+000  0.0000000000000000e+000 -2.8831777560575472e-001  0.0000000000000000e+000  0.0000000000000000e+000  7.1273138396356617e-001  0.0000000000000000e+000  8.1098122070390577e-001  0.0000000000000000e+000  0.0000000000000000e+000  0.0000000000000000e+000  0.0000000000000000e+000  0.0000000000000000e+000  1.0803757404777832e+000  0.0000000000000000e+000  0.0000000000000000e+000  0.0000000000000000e+000 -2.7816567065494027e-002
  0.0000000000000000e+000 -3.3197083674865724e-001 -3.5444870249354909e-001  0.0000000000000000e+000  0.0000000000000000e+000  0.0000000000000000e+000 -6.5097313331182627e-001  0.0000000000000000e+000 -1.2597624724741019e-001  0.0000000000000000e+000  9.7592765121802733e-002  0.0000000000000000e+000  0.0000000000000000e+000  0.0000000000000000e+000  0.0000000000000000e+000  0.0000000000000000e+000  5.1190921405761280e-001  9.0765778269710301e-002  2.1145124246163818e-001  0.0000000000000000e+000
  0.0000000000000000e+000  3.9943456865563559e-001  2.3390748516839893e-002  0.0000000000000000e+000  0.0000000000000000e+000  0.0000000000000000e+000 -3.2527011607974671e-001  0.0000000000000000e+000 -7.0939428349912459e-001  0.0000000000000000e+000 -3.7307731784060483e-001  0.0000000000000000e+000  0.0000000000000000e+000  0.0000000000000000e+000  0.0000000000000000e+000  0.0000000000000000e+000 -2.6697434106119677e-001 -9.8750281613573299e-002  1.0320076734201254e-001  0.0000000000000000e+000
  0.0000000000000000e+000  1.1901318695742175e-001 -7.1699163284932865e-001  0.0000000000000000e+000  0.0000000000000000e+000  0.0000000000000000e+000 -1.4054216683925178e-001  0.0000000000000000e+000  3.8565037711297562e-001  0.0000000000000000e+000 -3.0838861800372575e-001  0.0000000000000000e+000  0.0000000000000000e+000  0.0000000000000000e+000  0.0000000000000000e+000  0.0000000000000000e+000 -3.0467457201858000e-001 -2.4877070700008030e-001 -2.3122185562088360e-001  0.0000000000000000e+000
 -1.2948341590291597e+000  0.0000000000000000e+000  0.0000000000000000e+000  0.0000000000000000e+000  1.2620680581455921e+000  0.0000000000000000e+000  0.0000000000000000e+000  2.3533844769658296e-001  0.0000000000000000e+000  4.8736560320083855e-001  0.0000000000000000e+000  0.0000000000000000e+000  0.0000000000000000e+000  0.0000000000000000e+000  0.0000000000000000e+000 -4.4142437639209264e-001  0.0000000000000000e+000  0.0000000000000000e+000  0.0000000000000000e+000 -3.0432523818438068e-001
 -7.7914095432649669e-002  1.9395574319218906e-001  0.0000000000000000e+000  0.0000000000000000e+000  0.0000000000000000e+000  0.0000000000000000e+000  0.0000000000000000e+000  5.2973283878185107e-001 -5.5122141271370095e-001  0.0000000000000000e+000  0.0000000000000000e+000  4.3003680797504729e-001  0.0000000000000000e+000  0.0000000000000000e+000  4.2179485625631025e-001 -8.5550614938420644e-002  4.1075204244424124e-002  0.0000000000000000e+000  0.0000000000000000e+000  0.0000000000000000e+000
 -3.4528013273016156e-001  2.0917856657817618e-003  0.0000000000000000e+000  0.0000000000000000e+000  0.0000000000000000e+000  0.0000000000000000e+000  0.0000000000000000e+000  4.2931807923969101e-001 -7.6509949852314518e-002  0.0000000000000000e+000  0.0000000000000000e+000  2.8691092750973840e-002  0.0000000000000000e+000  0.0000000000000000e+000 -7.8359206776955248e-001 -2.7121649783469259e-001 -4.7025233798288213e-002  0.0000000000000000e+000  0.0000000000000000e+000  0.0000000000000000e+000
  0.0000000000000000e+000  0.0000000000000000e+000  1.0932955706375155e-001  0.0000000000000000e+000 -5.6967752141350733e-002 -9.6064906456861598e-001  0.0000000000000000e+000  0.0000000000000000e+000  0.0000000000000000e+000  0.0000000000000000e+000  0.0000000000000000e+000  0.0000000000000000e+000  0.0000000000000000e+000  1.0400558431161206e+000  0.0000000000000000e+000  0.0000000000000000e+000  0.0000000000000000e+000  0.0000000000000000e+000 -5.6172708359952583e-002 -1.1212043742905201e-002
  0.0000000000000000e+000  0.0000000000000000e+000  0.0000000000000000e+000 -2.4654490546384905e-001  0.0000000000000000e+000  0.0000000000000000e+000 -8.9099368564144535e-003  0.0000000000000000e+000  0.0000000000000000e+000 -3.1899812742222394e-001 -7.1797139693014811e-001  0.0000000000000000e+000  2.7556690611834411e-002  0.0000000000000000e+000  0.0000000000000000e+000  0.0000000000000000e+000  0.0000000000000000e+000  5.6668696765396476e-001  0.0000000000000000e+000  0.0000000000000000e+000
  0.0000000000000000e+000  0.0000000000000000e+000 -1.6066555894711843e-001  0.0000000000000000e+000  1.0352190538344824e-001 -6.1965099337268392e-001  0.0000000000000000e+000  0.0000000000000000e+000  0.0000000000000000e+000  0.0000000000000000e+000  0.0000000000000000e+000  0.0000000000000000e+000  0.0000000000000000e+000  3.8532963794050723e-001  0.0000000000000000e+000  0.0000000000000000e+000  0.0000000000000000e+000  0.0000000000000000e+000  1.3454611980140092e+000 -5.3254028096143602e-001
  0.0000000000000000e+000  0.0000000000000000e+000  5.0201622872632834e-001  0.0000000000000000e+000  3.0131651706296259e-001  4.5492137618547401e-001  0.0000000000000000e+000  0.0000000000000000e+000  0.0000000000000000e+000  0.0000000000000000e+000  0.0000000000000000e+000  0.0000000000000000e+000  0.0000000000000000e+000  5.5990717742930185e-001  0.0000000000000000e+000  0.0000000000000000e+000  0.0000000000000000e+000  0.0000000000000000e+000 -7.3049270264691379e-001 -8.5649211191197627e-001
  0.0000000000000000e+000  0.0000000000000000e+000  0.0000000000000000e+000 -5.4611890162151555e-001  0.0000000000000000e+000  0.0000000000000000e+000 -2.0582800780540415e-002  0.0000000000000000e+000  0.0000000000000000e+000 -5.9326588546489289e-001  4.3560364678025676e-001  0.0000000000000000e+000 -3.9951875251721336e-001  0.0000000000000000e+000  0.0000000000000000e+000  0.0000000000000000e+000  0.0000000000000000e+000 -5.5861088926870139e-004  0.0000000000000000e+000  0.0000000000000000e+000
  2.9442735541476200e-001 -5.5995422297630915e-001  0.0000000000000000e+000  0.0000000000000000e+000  0.0000000000000000e+000  0.0000000000000000e+000  0.0000000000000000e+000  2.0379219687177980e-001  5.1672153571457005e-002  0.0000000000000000e+000  0.0000000000000000e+000  1.5689304247929386e-002  0.0000000000000000e+000  0.0000000000000000e+000  1.1557349125553065e-001 -2.8575206347661031e-001 -6.7845773756661665e-001  0.0000000000000000e+000  0.0000000000000000e+000  0.0000000000000000e+000
  1.4804995528648727e-002  2.9336672167431044e-001  0.0000000000000000e+000  0.0000000000000000e+000  0.0000000000000000e+000  0.0000000000000000e+000  0.0000000000000000e+000 -1.6468410767937169e-001 -3.5716474818110883e-001  0.0000000000000000e+000  0.0000000000000000e+000 -6.2100239492399423e-001  0.0000000000000000e+000  0.0000000000000000e+000  1.2556116440432544e-001 -5.9552268073431136e-001 -5.4519925524093904e-002  0.0000000000000000e+000  0.0000000000000000e+000  0.0000000000000000e+000
  0.0000000000000000e+000  0.0000000000000000e+000  0.0000000000000000e+000 -1.6195146263862881e-001  0.0000000000000000e+000  0.0000000000000000e+000 -2.8246155845215892e-001  0.0000000000000000e+000  0.0000000000000000e+000 -2.8387948916896905e-001  2.0274410251998609e-001  0.0000000000000000e+000  8.7856244907551684e-001  0.0000000000000000e+000  0.0000000000000000e+000  0.0000000000000000e+000  0.0000000000000000e+000 -2.0554302297742300e-002  0.0000000000000000e+000  0.0000000000000000e+000
  0.0000000000000000e+000  0.0000000000000000e+000  0.0000000000000000e+000 -4.5992614761716573e-002  0.0000000000000000e+000  0.0000000000000000e+000 -6.5796815133662556e-001  0.0000000000000000e+000  0.0000000000000000e+000 -1.1230284408853963e-001 -4.0470838207159132e-001  0.0000000000000000e+000 -1.7689493555136765e-001  0.0000000000000000e+000  0.0000000000000000e+000  0.0000000000000000e+000  0.0000000000000000e+000 -5.9772064518547607e-001  0.0000000000000000e+000  0.0000000000000000e+000
 -3.1224760000212048e-001  6.8974890493595287e-002  0.0000000000000000e+000  0.0000000000000000e+000  0.0000000000000000e+000  0.0000000000000000e+000  0.0000000000000000e+000  2.3348976270294902e-001  6.8984253242909088e-001  0.0000000000000000e+000  0.0000000000000000e+000  5.9283242762592836e-002  0.0000000000000000e+000  0.0000000000000000e+000  3.4780554899026112e-001 -4.5737256799054604e-001  1.8349616673902774e-001  0.0000000000000000e+000  0.0000000000000000e+000  0.0000000000000000e+000
  0.0000000000000000e+000  0.0000000000000000e+000  0.0000000000000000e+000  5.7276687714221941e-001  0.0000000000000000e+000  0.0000000000000000e+000  3.8546791455909513e-001  0.0000000000000000e+000  0.0000000000000000e+000 -6.5733419092915835e-001 -1.2335593787474633e-001  0.0000000000000000e+000  3.9195431915362101e-002  0.0000000000000000e+000  0.0000000000000000e+000  0.0000000000000000e+000  0.0000000000000000e+000 -2.7296773332709179e-001  0.0000000000000000e+000  0.0000000000000000e+000
  0.0000000000000000e+000  0.0000000000000000e+000  1.6975040503822189e-001  0.0000000000000000e+000 -6.9828425014965878e-001 -7.9987972095063398e-001  0.0000000000000000e+000  0.0000000000000000e+000  0.0000000000000000e+000  0.0000000000000000e+000  0.0000000000000000e+000  0.0000000000000000e+000  0.0000000000000000e+000 -6.7433294522997012e-001  0.0000000000000000e+000  0.0000000000000000e+000  0.0000000000000000e+000  0.0000000000000000e+000 -4.4233191374957720e-001 -5.2807663566767316e-001
 -6.0074114974188020e-001  1.0999067927266683e-001  0.0000000000000000e+000  0.0000000000000000e+000  0.0000000000000000e+000  0.0000000000000000e+000  0.0000000000000000e+000  1.4676391157517613e-001  2.4543960532638371e-002  0.0000000000000000e+000  0.0000000000000000e+000 -3.6910514913378523e-001  0.0000000000000000e+000  0.0000000000000000e+000  2.0055047881172680e-001  4.5426555839557675e-001 -4.7122581267088570e-001  0.0000000000000000e+000  0.0000000000000000e+000  0.0000000000000000e+000
 -3.3384535094487006e-001 -7.3789076917427454e-001  0.0000000000000000e+000  0.0000000000000000e+000  0.0000000000000000e+000  0.0000000000000000e+000  0.0000000000000000e+000 -3.9921536515798786e-003 -2.5081883242580050e-001  0.0000000000000000e+000  0.0000000000000000e+000 -2.2023532754107686e-001  0.0000000000000000e+000  0.0000000000000000e+000  1.3326866742297422e-001 -4.9453577101106552e-003  4.6351901433810933e-001  0.0000000000000000e+000  0.0000000000000000e+000  0.0000000000000000e+000
 -4.6686524513807709e-001 -3.7759192556124845e-002  0.0000000000000000e+000  0.0000000000000000e+000  0.0000000000000000e+000  0.0000000000000000e+000  0.0000000000000000e+000 -6.2477511090582383e-001 -1.4376821865513423e-001  0.0000000000000000e+000  0.0000000000000000e+000  4.8999828849458105e-001  0.0000000000000000e+000  0.0000000000000000e+000  2.2362209382005387e-005 -2.5932581529463655e-001 -2.4949878687301044e-001  0.0000000000000000e+000  0.0000000000000000e+000  0.0000000000000000e+000
  0.0000000000000000e+000  0.0000000000000000e+000  0.0000000000000000e+000 -5.3344565090257323e-001  0.0000000000000000e+000  0.0000000000000000e+000  5.8155380491072939e-001  0.0000000000000000e+000  0.0000000000000000e+000  1.4487253749061590e-001 -2.7323214135111423e-001  0.0000000000000000e+000  1.8688316713200556e-001  0.0000000000000000e+000  0.0000000000000000e+000  0.0000000000000000e+000  0.0000000000000000e+000 -4.9665051714803410e-001  0.0000000000000000e+000  0.0000000000000000e+000
  0.0000000000000000e+000  0.0000000000000000e+000 -1.2705120567388597e+000  0.0000000000000000e+000  8.5414980391542139e-001 -6.5019776319620981e-001  0.0000000000000000e+000  0.0000000000000000e+000  0.0000000000000000e+000  0.0000000000000000e+000  0.0000000000000000e+000  0.0000000000000000e+000  0.0000000000000000e+000 -6.1763310212785749e-002  0.0000000000000000e+000  0.0000000000000000e+000  0.0000000000000000e+000  0.0000000000000000e+000 -2.9506857768016537e-001 -3.3557448791885791e-001
  0.0000000000000000e+000  0.0000000000000000e+000  8.3236128609959026e-001  0.0000000000000000e+000  9.6095738266449371e-001 -3.7740607211913586e-002  0.0000000000000000e+000  0.0000000000000000e+000  0.0000000000000000e+000  0.0000000000000000e+000  0.0000000000000000e+000  0.0000000000000000e+000  0.0000000000000000e+000 -1.5601661466727537e-001  0.0000000000000000e+000  0.0000000000000000e+000  0.0000000000000000e+000  0.0000000000000000e+000 -8.4871314648316543e-002  2.7522594342636458e-001
  3.1048508454322221e-001 -5.4140359749363776e-001 -2.5073601640656323e-001  0.0000000000000000e+000 -4.9141019703637345e-001  0.0000000000000000e+000  0.0000000000000000e+000  0.0000000000000000e+000  0.0000000000000000e+000  0.0000000000000000e+000  4.5982871450581614e-001  1.7178437932163335e-001  0.0000000000000000e+000  0.0000000000000000e+000  0.0000000000000000e+000  0.0000000000000000e+000  0.0000000000000000e+000 -2.4269212185809910e-001  7.9226507858109432e-002  0.0000000000000000e+000
  5.2487098484444528e-001 -6.8676700706572280e-002 -4.1745033155995814e-001  0.0000000000000000e+000  4.4295834181720489e-001  0.0000000000000000e+000  0.0000000000000000e+000  0.0000000000000000e+000  0.0000000000000000e+000  0.0000000000000000e+000 -3.2078415980674657e-001 -2.0136066638182099e-003  0.0000000000000000e+000  0.0000000000000000e+000  0.0000000000000000e+000  0.0000000000000000e+000  0.0000000000000000e+000 -9.0839054554610055e-002  4.8801518676822386e-001  0.0000000000000000e+000
 -2.3929601732386849e-001 -3.0961012951001204e-001 -5.2567882757724638e-001  0.0000000000000000e+000  4.4431670394410150e-001  0.0000000000000000e+000  0.0000000000000000e+000  0.0000000000000000e+000  0.0000000000000000e+000  0.0000000000000000e+000  2.0206083939268471e-001 -2.8502342057934443e-001  0.0000000000000000e+000  0.0000000000000000e+000  0.0000000000000000e+000  0.0000000000000000e+000  0.0000000000000000e+000  4.6207304766351855e-002 -4.9892020656854175e-001  0.0000000000000000e+000
  0.0000000000000000e+000  0.0000000000000000e+000  0.0000000000000000e+000  9.4875012106144907e-002  0.0000000000000000e+000  0.0000000000000000e+000  0.0000000000000000e+000  1.4367528166122201e-001  0.0000000000000000e+000  0.0000000000000000e+000  0.0000000000000000e+000  0.0000000000000000e+000  1.1933354102208846e+000  9.8821676584599261e-001  0.0000000000000000e+000  0.0000000000000000e+000  2.9864138948373620e-001  0.0000000000000000e+000  0.0000000000000000e+000 -1.0803492219891140e+000
 -2.2521972573782237e-001  5.1295467258913381e-002 -1.4094844892302044e-001  0.0000000000000000e+000  1.6294310487198962e-001  0.0000000000000000e+000  0.0000000000000000e+000  0.0000000000000000e+000  0.0000000000000000e+000  0.0000000000000000e+000  4.3928908276648043e-001  3.7889316231046449e-001  0.0000000000000000e+000  0.0000000000000000e+000  0.0000000000000000e+000  0.0000000000000000e+000  0.0000000000000000e+000  6.4116265959916940e-001  3.9064491133306450e-001  0.0000000000000000e+000
  0.0000000000000000e+000  0.0000000000000000e+000  0.0000000000000000e+000  0.0000000000000000e+000  0.0000000000000000e+000  3.4571733308704800e-001  3.0802569587997253e-001  0.0000000000000000e+000  3.0788654393424170e-001 -3.2501188051900554e-001  0.0000000000000000e+000  0.0000000000000000e+000  0.0000000000000000e+000  0.0000000000000000e+000  7.5536894816128841e-001 -1.2079156435891771e-001  0.0000000000000000e+000  0.0000000000000000e+000  0.0000000000000000e+000  0.0000000000000000e+000
  0.0000000000000000e+000  0.0000000000000000e+000  0.0000000000000000e+000  0.0000000000000000e+000  0.0000000000000000e+000 -1.0629123192340269e-001 -5.4950976216086611e-001  0.0000000000000000e+000 -5.7357929759451132e-001 -5.3129416836469678e-001  0.0000000000000000e+000  0.0000000000000000e+000  0.0000000000000000e+000  0.0000000000000000e+000  2.7299887887962043e-001 -3.0758794990001937e-002  0.0000000000000000e+000  0.0000000000000000e+000  0.0000000000000000e+000  0.0000000000000000e+000
  0.0000000000000000e+000  0.0000000000000000e+000  0.0000000000000000e+000 -7.5180184661540705e-001  0.0000000000000000e+000  0.0000000000000000e+000  0.0000000000000000e+000 -7.2024778071663520e-001  0.0000000000000000e+000  0.0000000000000000e+000  0.0000000000000000e+000  0.0000000000000000e+000  3.1232598163571135e-001 -4.6281392302029339e-001  0.0000000000000000e+000  0.0000000000000000e+000 -1.5572351842601151e-001  0.0000000000000000e+000  0.0000000000000000e+000 -4.8811015211516173e-001
  0.0000000000000000e+000  0.0000000000000000e+000  0.0000000000000000e+000  0.0000000000000000e+000  0.0000000000000000e+000  3.7882013881954563e-001 -4.9915918346838462e-001  0.0000000000000000e+000  2.8919868682155608e-001  8.5007281494222348e-002  0.0000000000000000e+000  0.0000000000000000e+000  0.0000000000000000e+000  0.0000000000000000e+000 -1.6305557040414975e-001 -6.9991869140475305e-001  0.0000000000000000e+000  0.0000000000000000e+000  0.0000000000000000e+000  0.0000000000000000e+000
  0.0000000000000000e+000  0.0000000000000000e+000  0.0000000000000000e+000  0.0000000000000000e+000  0.0000000000000000e+000  1.6676141508678569e-001  3.3422736076761511e-001  0.0000000000000000e+000 -6.6506563671602192e-001  4.6090317270388026e-001  0.0000000000000000e+000  0.0000000000000000e+000  0.0000000000000000e+000  0.0000000000000000e+000  1.9098654392293080e-001 -4.1141561229971696e-001  0.0000000000000000e+000  0.0000000000000000e+000  0.0000000000000000e+000  0.0000000000000000e+000
 -2.2483588847332328e-002  4.4843892357865694e-001 -7.9473825406646131e-002  0.0000000000000000e+000 -1.9830396815564449e-002  0.0000000000000000e+000  0.0000000000000000e+000  0.0000000000000000e+000  0.0000000000000000e+000  0.0000000000000000e+000  5.1330803991926521e-001 -5.9900559202448478e-001  0.0000000000000000e+000  0.0000000000000000e+000  0.0000000000000000e+000  0.0000000000000000e+000  0.0000000000000000e+000 -2.5212172949997597e-001  3.2531442771741559e-001  0.0000000000000000e+000
  2.7708635462735620e-001 -2.7810026263654308e-001  1.4543171508010380e-001  0.0000000000000000e+000 -2.3040381897430748e-001  0.0000000000000000e+000  0.0000000000000000e+000  0.0000000000000000e+000  0.0000000000000000e+000  0.0000000000000000e+000 -1.2976985025462212e-001 -5.9374845905089546e-001  0.0000000000000000e+000  0.0000000000000000e+000  0.0000000000000000e+000  0.0000000000000000e+000  0.0000000000000000e+000  6.3368968779289392e-001  2.6589948782331389e-002  0.0000000000000000e+000
  0.0000000000000000e+000  0.0000000000000000e+000  0.0000000000000000e+000 -2.2146083147736882e-002  0.0000000000000000e+000  0.0000000000000000e+000  0.0000000000000000e+000  6.5736305223167835e-001  0.0000000000000000e+000  0.0000000000000000e+000  0.0000000000000000e+000  0.0000000000000000e+000  3.5193979059922964e-001 -4.1055875411544213e-001  0.0000000000000000e+000  0.0000000000000000e+000  1.6632197096958037e+000  0.0000000000000000e+000  0.0000000000000000e+000  3.1078042693375130e-001
  0.0000000000000000e+000  0.0000000000000000e+000  0.0000000000000000e+000 -5.8541008759583635e-001  0.0000000000000000e+000  0.0000000000000000e+000  0.0000000000000000e+000  1.1797519015800741e+000  0.0000000000000000e+000  0.0000000000000000e+000  0.0000000000000000e+000  0.0000000000000000e+000 -2.5911268237911644e-001  1.3107557231641931e-001  0.0000000000000000e+000  0.0000000000000000e+000 -3.4195936414353678e-001  0.0000000000000000e+000  0.0000000000000000e+000 -4.2985435561549695e-001
  0.0000000000000000e+000  0.0000000000000000e+000  0.0000000000000000e+000  0.0000000000000000e+000  0.0000000000000000e+000 -8.3297563301416033e-001  7.4894611434827618e-002  0.0000000000000000e+000  1.9033437653714136e-001  1.6172320279013427e-002  0.0000000000000000e+000  0.0000000000000000e+000  0.0000000000000000e+000  0.0000000000000000e+000  2.0470396939714086e-001 -4.7132786684085426e-001  0.0000000000000000e+000  0.0000000000000000e+000  0.0000000000000000e+000  0.0000000000000000e+000
  0.0000000000000000e+000  0.0000000000000000e+000  0.0000000000000000e+000  0.0000000000000000e+000  0.0000000000000000e+000  6.3397376026423841e-002  4.8649991779966717e-001  0.0000000000000000e+000 -1.1847914982659644e-001 -6.2623818769252415e-001  0.0000000000000000e+000  0.0000000000000000e+000  0.0000000000000000e+000  0.0000000000000000e+000 -4.9992266421696213e-001 -3.2119208556258855e-001  0.0000000000000000e+000  0.0000000000000000e+000  0.0000000000000000e+000  0.0000000000000000e+000
  0.0000000000000000e+000  0.0000000000000000e+000  0.0000000000000000e+000  1.1322521723257813e-001  0.0000000000000000e+000  0.0000000000000000e+000  0.0000000000000000e+000  5.2162601792364593e-003  0.0000000000000000e+000  0.0000000000000000e+000  0.0000000000000000e+000  0.0000000000000000e+000  1.3270776497449048e+000 -2.9035658491092842e-001  0.0000000000000000e+000  0.0000000000000000e+000 -5.6918389615070819e-001  0.0000000000000000e+000  0.0000000000000000e+000  1.0400076133959089e+000
  4.4776822026365060e-001  5.6793008977354043e-001 -3.7974533682932049e-001  0.0000000000000000e+000 -2.4103168800814861e-001  0.0000000000000000e+000  0.0000000000000000e+000  0.0000000000000000e+000  0.0000000000000000e+000  0.0000000000000000e+000  3.8869068489799680e-002  1.6402881645235889e-001  0.0000000000000000e+000  0.0000000000000000e+000  0.0000000000000000e+000  0.0000000000000000e+000  0.0000000000000000e+000  2.3299888062278584e-001 -4.3812270324713709e-001  0.0000000000000000e+000
 -4.9228468797019764e-001  5.1905558617642691e-002 -5.4312888177736807e-001  0.0000000000000000e+000 -4.7619397074541348e-001  0.0000000000000000e+000  0.0000000000000000e+000  0.0000000000000000e+000  0.0000000000000000e+000  0.0000000000000000e+000 -4.1232927705049693e-001 -8.6239835089319095e-002  0.0000000000000000e+000  0.0000000000000000e+000  0.0000000000000000e+000  0.0000000000000000e+000  0.0000000000000000e+000  1.4410544923824497e-002  2.3569368533211998e-001  0.0000000000000000e+000
  0.0000000000000000e+000  0.0000000000000000e+000  0.0000000000000000e+000  4.9796593202393813e-001  0.0000000000000000e+000  0.0000000000000000e+000  0.0000000000000000e+000  2.2575816023686082e-001  0.0000000000000000e+000  0.0000000000000000e+000  0.0000000000000000e+000  0.0000000000000000e+000  1.6915065430040405e-001 -8.0816153403328161e-001  0.0000000000000000e+000  0.0000000000000000e+000  2.1921190891199857e-002  0.0000000000000000e+000  0.0000000000000000e+000 -4.7517060934170441e-001
 -2.1707905706112243e-001  0.0000000000000000e+000  0.0000000000000000e+000  0.0000000000000000e+000 -8.3621003249575762e-002  0.0000000000000000e+000  0.0000000000000000e+000  2.7519900325289282e-001  0.0000000000000000e+000 -3.0358811757224752e-001  0.0000000000000000e+000  0.0000000000000000e+000  0.0000000000000000e+000  0.0000000000000000e+000 -4.1390711529791246e-001  0.0000000000000000e+000  0.0000000000000000e+000 -7.1263315867963994e-001  3.1435457183382204e-001 -2.4187135665949128e-004
  0.0000000000000000e+000  1.9253375165092609e-002  4.1753502593789654e-001  0.0000000000000000e+000  0.0000000000000000e+000  0.0000000000000000e+000  0.0000000000000000e+000  0.0000000000000000e+000  4.4747368167805057e-002  0.0000000000000000e+000  0.0000000000000000e+000 -1.6646564453315010e-001 -2.2027966329962939e-001  8.6432490524606065e-001  0.0000000000000000e+000  0.0000000000000000e+000  0.0000000000000000e+000  0.0000000000000000e+000  0.0000000000000000e+000  0.0000000000000000e+000
  0.0000000000000000e+000 -1.4268444315578302e-001  3.8634419970932554e-001  0.0000000000000000e+000  0.0000000000000000e+000  0.0000000000000000e+000  0.0000000000000000e+000  0.0000000000000000e+000  2.6711671622193361e-001  0.0000000000000000e+000  0.0000000000000000e+000  7.7738873778460338e-001  3.8988609326749385e-001  5.1803026835961552e-002  0.0000000000000000e+000  0.0000000000000000e+000  0.0000000000000000e+000  0.0000000000000000e+000  0.0000000000000000e+000  0.0000000000000000e+000
  0.0000000000000000e+000  0.0000000000000000e+000  0.0000000000000000e+000 -9.9751968247975042e-001  0.0000000000000000e+000  4.1281120025973284e-001  4.9682736194916072e-001  0.0000000000000000e+000  0.0000000000000000e+000  0.0000000000000000e+000 -7.9266648212959656e-001  0.0000000000000000e+000  0.0000000000000000e+000  0.0000000000000000e+000  0.0000000000000000e+000  6.6994895344775984e-001  5.7734944424520573e-001  0.0000000000000000e+000  0.0000000000000000e+000  0.0000000000000000e+000
 -5.8540385774733472e-001  0.0000000000000000e+000  0.0000000000000000e+000  0.0000000000000000e+000 -3.5156037640335791e-001  0.0000000000000000e+000  0.0000000000000000e+000 -2.3599685044995250e-001  0.0000000000000000e+000 -7.9467288693880742e-002  0.0000000000000000e+000  0.0000000000000000e+000  0.0000000000000000e+000  0.0000000000000000e+000  4.2829298963974283e-001  0.0000000000000000e+000  0.0000000000000000e+000  9.9257550036292580e-003  2.1889141447727686e-001  4.9015426629196768e-001
  0.0000000000000000e+000  0.0000000000000000e+000  0.0000000000000000e+000  9.2450020397278232e-002  0.0000000000000000e+000  1.1504564610422152e+000  6.5501436161512133e-002  0.0000000000000000e+000  0.0000000000000000e+000  0.0000000000000000e+000 -2.5067948299226223e-001  0.0000000000000000e+000  0.0000000000000000e+000  0.0000000000000000e+000  0.0000000000000000e+000 -2.1593274463872753e-001  5.7759570508314151e-001  0.0000000000000000e+000  0.0000000000000000e+000  0.0000000000000000e+000
  0.0000000000000000e+000  0.0000000000000000e+000  0.0000000000000000e+000 -1.0193940262868662e+000  0.0000000000000000e+000 -2.6561068041695957e-001  3.9429912530674366e-001  0.0000000000000000e+000  0.0000000000000000e+000  0.0000000000000000e+000  8.8916051008747388e-001  0.0000000000000000e+000  0.0000000000000000e+000  0.0000000000000000e+000  0.0000000000000000e+000 -1.2371800516800041e-001  4.2693350345194958e-001  0.0000000000000000e+000  0.0000000000000000e+000  0.0000000000000000e+000
  2.0866997241353638e-001  0.0000000000000000e+000  0.0000000000000000e+000  0.0000000000000000e+000 -3.1881438336906903e-001  0.0000000000000000e+000  0.0000000000000000e+000  4.0052139630312250e-001  0.0000000000000000e+000 -1.4740910870105323e-001  0.0000000000000000e+000  0.0000000000000000e+000  0.0000000000000000e+000  0.0000000000000000e+000 -3.5688117075550485e-001  0.0000000000000000e+000  0.0000000000000000e+000  2.7193188989996919e-001 -2.8666204652255284e-001  6.2384384716402086e-001
  0.0000000000000000e+000  1.8818163075668115e-001 -2.8143129888128116e-001  0.0000000000000000e+000  0.0000000000000000e+000  0.0000000000000000e+000  0.0000000000000000e+000  0.0000000000000000e+000  1.1398791585661230e-001  0.0000000000000000e+000  0.0000000000000000e+000 -3.0350910881768267e-001  8.3749514076053522e-001  2.8084686745913034e-001  0.0000000000000000e+000  0.0000000000000000e+000  0.0000000000000000e+000  0.0000000000000000e+000  0.0000000000000000e+000  0.0000000000000000e+000
  9.1847805332407786e-002  0.0000000000000000e+000  0.0000000000000000e+000  0.0000000000000000e+000 -5.5138955301212711e-001  0.0000000000000000e+000  0.0000000000000000e+000  9.3561868117797320e-002  0.0000000000000000e+000 -5.5236056336490591e-001  0.0000000000000000e+000  0.0000000000000000e+000  0.0000000000000000e+000  0.0000000000000000e+000  1.2038625951188517e-001  0.0000000000000000e+000  0.0000000000000000e+000  2.9812795007693144e-001  1.3537398086702418e-001 -5.0197438736064337e-001
  0.0000000000000000e+000  0.0000000000000000e+000  0.0000000000000000e+000  1.0654069549781953e-001  0.0000000000000000e+000  2.9592273668344687e-002  6.6501210066337735e-001  0.0000000000000000e+000  0.0000000000000000e+000  0.0000000000000000e+000 -5.3267700415438135e-001  0.0000000000000000e+000  0.0000000000000000e+000  0.0000000000000000e+000  0.0000000000000000e+000 -7.9835798110441314e-001 -2.8552439485309644e-001  0.0000000000000000e+000  0.0000000000000000e+000  0.0000000000000000e+000
  0.0000000000000000e+000  2.4576907096386752e-001  5.0845767722391255e-001  0.0000000000000000e+000  0.0000000000000000e+000  0.0000000000000000e+000  0.0000000000000000e+000  0.0000000000000000e+000  6.2521728501588936e-001  0.0000000000000000e+000  0.0000000000000000e+000 -4.0128281049536990e-001  5.6130889436305023e-003 -3.5932200041248485e-001  0.0000000000000000e+000  0.0000000000000000e+000  0.0000000000000000e+000  0.0000000000000000e+000  0.0000000000000000e+000  0.0000000000000000e+000
  0.0000000000000000e+000 -2.8464217024801530e-001  5.6207881713403107e-001  0.0000000000000000e+000  0.0000000000000000e+000  0.0000000000000000e+000  0.0000000000000000e+000  0.0000000000000000e+000 -6.3032468213359993e-001  0.0000000000000000e+000  0.0000000000000000e+000 -2.5843339429208600e-001  3.1290638007334082e-001 -2.0258038247311203e-001  0.0000000000000000e+000  0.0000000000000000e+000  0.0000000000000000e+000  0.0000000000000000e+000  0.0000000000000000e+000  0.0000000000000000e+000
  0.0000000000000000e+000 -8.9578710068067502e-001 -1.5078885660840274e-001  0.0000000000000000e+000  0.0000000000000000e+000  0.0000000000000000e+000  0.0000000000000000e+000  0.0000000000000000e+000  3.5418530405152093e-001  0.0000000000000000e+000  0.0000000000000000e+000 -2.1914024535928192e-001  1.1210885674806548e-002  3.5111682913710196e-002  0.0000000000000000e+000  0.0000000000000000e+000  0.0000000000000000e+000  0.0000000000000000e+000  0.0000000000000000e+000  0.0000000000000000e+000
  1.4752929497813871e-001  0.0000000000000000e+000  0.0000000000000000e+000  0.0000000000000000e+000  6.1763695921922235e-001  0.0000000000000000e+000  0.0000000000000000e+000  1.0836996200839769e-001  0.0000000000000000e+000 -6.3863398687508910e-001  0.0000000000000000e+000  0.0000000000000000e+000  0.0000000000000000e+000  0.0000000000000000e+000  2.8998714367807654e-001  0.0000000000000000e+000  0.0000000000000000e+000  9.7793383618310886e-002  1.5824481235282900e-001  2.4179488385270173e-001
  0.0000000000000000e+000  0.0000000000000000e+000  0.0000000000000000e+000  5.6008019458471936e-001  0.0000000000000000e+000 -6.3753203720851648e-001  2.1951698459658434e-001  0.0000000000000000e+000  0.0000000000000000e+000  0.0000000000000000e+000 -2.1403219800016093e-002  0.0000000000000000e+000  0.0000000000000000e+000  0.0000000000000000e+000  0.0000000000000000e+000 -1.2340183848501805e-001  6.6161946621224943e-001  0.0000000000000000e+000  0.0000000000000000e+000  0.0000000000000000e+000
  0.0000000000000000e+000  0.0000000000000000e+000  0.0000000000000000e+000  2.0795003506652326e-001  0.0000000000000000e+000  6.7614274814990383e-001  9.0460600330068897e-001  0.0000000000000000e+000  0.0000000000000000e+000  0.0000000000000000e+000  1.9042683674459354e-002  0.0000000000000000e+000  0.0000000000000000e+000  0.0000000000000000e+000  0.0000000000000000e+000  6.3436486432100747e-001 -2.3242892009153263e-002  0.0000000000000000e+000  0.0000000000000000e+000  0.0000000000000000e+000
 -2.3620948790090648e-001  0.0000000000000000e+000  0.0000000000000000e+000  0.0000000000000000e+000  1.9873839088179981e-002  0.0000000000000000e+000  0.0000000000000000e+000  6.9309297469617692e-001  0.0000000000000000e+000  1.1810128330708593e-001  0.0000000000000000e+000  0.0000000000000000e+000  0.0000000000000000e+000  0.0000000000000000e+000  4.8612350804064436e-001  0.0000000000000000e+000  0.0000000000000000e+000 -1.7112272801142939e-001 -3.9851388460090342e-001 -1.5834125906406329e-001
  3.5246782636446922e-001  0.0000000000000000e+000  0.0000000000000000e+000  0.0000000000000000e+000 -8.5875823818692382e-002  0.0000000000000000e+000  0.0000000000000000e+000  3.7425750716348100e-001  0.0000000000000000e+000  3.8395059092689660e-001  0.0000000000000000e+000  0.0000000000000000e+000  0.0000000000000000e+000  0.0000000000000000e+000  2.0288687328060412e-001  0.0000000000000000e+000  0.0000000000000000e+000  8.4677794765389378e-002  7.2289266554712606e-001  9.9989090116339899e-002
  5.9699786089675322e-001  0.0000000000000000e+000  0.0000000000000000e+000  0.0000000000000000e+000 -2.7293724435214484e-001  0.0000000000000000e+000  0.0000000000000000e+000 -2.5924733598805338e-001  0.0000000000000000e+000 -7.3947474763390017e-002  0.0000000000000000e+000  0.0000000000000000e+000  0.0000000000000000e+000  0.0000000000000000e+000  3.7658637985757476e-001  0.0000000000000000e+000  0.0000000000000000e+000 -5.3217607079642426e-001 -2.1526255007528453e-001  1.5828697736044431e-001
  4.9644487204708676e-001 -3.3565267540143018e-001  0.0000000000000000e+000  0.0000000000000000e+000  0.0000000000000000e+000  0.0000000000000000e+000  5.7979022380120582e-001  1.5243187681006087e-001  1.3655083754733482e-001 -4.2987682963690449e-001  0.0000000000000000e+000  0.0000000000000000e+000  0.0000000000000000e+000  0.0000000000000000e+000  0.0000000000000000e+000 -2.2741265446264608e-001  0.0000000000000000e+000  0.0000000000000000e+000  0.0000000000000000e+000  1.6226784810128639e-001
 -5.6319682663138881e-001 -5.5963556966434558e-001  0.0000000000000000e+000  0.0000000000000000e+000  0.0000000000000000e+000  0.0000000000000000e+000 -1.0867992523325110e-001  1.7933075684714708e-001 -2.3575787207952589e-001 -4.8431592417604330e-001  0.0000000000000000e+000  0.0000000000000000e+000  0.0000000000000000e+000  0.0000000000000000e+000  0.0000000000000000e+000  9.9363370026100822e-002  0.0000000000000000e+000  0.0000000000000000e+000  0.0000000000000000e+000 -1.6009293918788656e-001
  0.0000000000000000e+000  0.0000000000000000e+000 -3.3575997459696244e-001 -5.7761367414862164e-001  0.0000000000000000e+000 -4.7179098741173750e-002  0.0000000000000000e+000  0.0000000000000000e+000  0.0000000000000000e+000  0.0000000000000000e+000  0.0000000000000000e+000 -3.3631964971589545e-001 -6.2457380384029204e-002  0.0000000000000000e+000  0.0000000000000000e+000  0.0000000000000000e+000  0.0000000000000000e+000  6.5908268402962333e-001  0.0000000000000000e+000  0.0000000000000000e+000
  0.0000000000000000e+000  0.0000000000000000e+000 -4.6762552604241270e-001  5.6256835172832920e-001  0.0000000000000000e+000 -3.7174964298944269e-001  0.0000000000000000e+000  0.0000000000000000e+000  0.0000000000000000e+000  0.0000000000000000e+000  0.0000000000000000e+000  2.5370174274085633e-001  3.3287476574014208e-001  0.0000000000000000e+000  0.0000000000000000e+000  0.0000000000000000e+000  0.0000000000000000e+000  3.8919819633208630e-001  0.0000000000000000e+000  0.0000000000000000e+000
  0.0000000000000000e+000  0.0000000000000000e+000  0.0000000000000000e+000  0.0000000000000000e+000  1.3598422320698262e+000  0.0000000000000000e+000  0.0000000000000000e+000  0.0000000000000000e+000  0.0000000000000000e+000  0.0000000000000000e+000  4.7887321475312872e-001  0.0000000000000000e+000  0.0000000000000000e+000 -7.9316181654725579e-002  2.5328266542099243e-001  0.0000000000000000e+000 -2.3108463048717617e-001  0.0000000000000000e+000  9.7146806123388929e-001  0.0000000000000000e+000
  0.0000000000000000e+000  0.0000000000000000e+000 -3.1214212177041611e-001  3.9923093169481588e-001  0.0000000000000000e+000  6.9861531796079956e-001  0.0000000000000000e+000  0.0000000000000000e+000  0.0000000000000000e+000  0.0000000000000000e+000  0.0000000000000000e+000 -5.0142578884698696e-001  6.0034801372768704e-002  0.0000000000000000e+000  0.0000000000000000e+000  0.0000000000000000e+000  0.0000000000000000e+000 -9.3057728637456552e-003  0.0000000000000000e+000  0.0000000000000000e+000
  1.5576184262620985e-001  2.7058216800312629e-001  0.0000000000000000e+000  0.0000000000000000e+000  0.0000000000000000e+000  0.0000000000000000e+000 -4.6075916297159386e-001 -4.1391226809451531e-001  2.0744476443122023e-001 -6.6049013814610835e-001  0.0000000000000000e+000  0.0000000000000000e+000  0.0000000000000000e+000  0.0000000000000000e+000  0.0000000000000000e+000 -1.8702427321772744e-001  0.0000000000000000e+000  0.0000000000000000e+000  0.0000000000000000e+000 -6.8136151550974508e-002
  1.0557350832666167e-001 -5.6300646839074514e-002  0.0000000000000000e+000  0.0000000000000000e+000  0.0000000000000000e+000  0.0000000000000000e+000 -1.8539085166131261e-001  3.0417618407734448e-001  5.7055969190534772e-001 -9.7352075427738397e-002  0.0000000000000000e+000  0.0000000000000000e+000  0.0000000000000000e+000  0.0000000000000000e+000  0.0000000000000000e+000  7.0068226154912949e-001  0.0000000000000000e+000  0.0000000000000000e+000  0.0000000000000000e+000  1.8116327552438571e-001
 -5.2074337485333588e-001  2.9877411188456415e-001  0.0000000000000000e+000  0.0000000000000000e+000  0.0000000000000000e+000  0.0000000000000000e+000  5.1597263570173568e-001 -3.7930477902368231e-001  1.4446802896294347e-001 -1.6364631530707260e-001  0.0000000000000000e+000  0.0000000000000000e+000  0.0000000000000000e+000  0.0000000000000000e+000  0.0000000000000000e+000  1.6121224888415467e-001  0.0000000000000000e+000  0.0000000000000000e+000  0.0000000000000000e+000  3.9474038852699256e-001
  4.8717386201634461e-002 -4.3588210343352835e-001  0.0000000000000000e+000  0.0000000000000000e+000  0.0000000000000000e+000  0.0000000000000000e+000  1.4986180443519251e-001 -6.1331737410942888e-001  3.2332514122338346e-001  2.1997395714387166e-001  0.0000000000000000e+000  0.0000000000000000e+000  0.0000000000000000e+000  0.0000000000000000e+000  0.0000000000000000e+000  1.5534323403971026e-001  0.0000000000000000e+000  0.0000000000000000e+000  0.0000000000000000e+000 -4.8161959806928106e-001
  0.0000000000000000e+000  0.0000000000000000e+000  0.0000000000000000e+000  0.0000000000000000e+000  6.6567670198511875e-001  0.0000000000000000e+000  0.0000000000000000e+000  0.0000000000000000e+000  0.0000000000000000e+000  0.0000000000000000e+000 -1.1916316967708842e+000  0.0000000000000000e+000  0.0000000000000000e+000  1.2673787744245550e+000 -1.8101609828127213e-001  0.0000000000000000e+000 -1.9939417173705669e-002  0.0000000000000000e+000 -2.5057338016784442e-001  0.0000000000000000e+000
  0.0000000000000000e+000  0.0000000000000000e+000  7.1566718489299230e-001  1.5880201339517841e-001  0.0000000000000000e+000 -6.8559603542741564e-003  0.0000000000000000e+000  0.0000000000000000e+000  0.0000000000000000e+000  0.0000000000000000e+000  0.0000000000000000e+000 -2.7994944456188608e-001  4.6930774756897786e-001  0.0000000000000000e+000  0.0000000000000000e+000  0.0000000000000000e+000  0.0000000000000000e+000  4.0488756881116561e-001  0.0000000000000000e+000  0.0000000000000000e+000
  0.0000000000000000e+000  0.0000000000000000e+000  1.9593308189477737e-001  1.2565913399342668e-001  0.0000000000000000e+000  4.6148335257795131e-001  0.0000000000000000e+000  0.0000000000000000e+000  0.0000000000000000e+000  0.0000000000000000e+000  0.0000000000000000e+000  5.6144015728389329e-001 -4.2195159926842141e-001  0.0000000000000000e+000  0.0000000000000000e+000  0.0000000000000000e+000  0.0000000000000000e+000  4.8948434338649754e-001  0.0000000000000000e+000  0.0000000000000000e+000
  0.0000000000000000e+000  0.0000000000000000e+000  0.0000000000000000e+000  0.0000000000000000e+000  5.8969438863326429e-001  0.0000000000000000e+000  0.0000000000000000e+000  0.0000000000000000e+000  0.0000000000000000e+000  0.0000000000000000e+000  5.2579613453959440e-001  0.0000000000000000e+000  0.0000000000000000e+000 -6.4014223741899634e-002 -3.3556037635988456e-001  0.0000000000000000e+000  1.4997456582317237e+000  0.0000000000000000e+000 -5.5537650019435877e-002  0.0000000000000000e+000
  0.0000000000000000e+000  0.0000000000000000e+000  0.0000000000000000e+000  0.0000000000000000e+000  4.0632609121001367e-001  0.0000000000000000e+000  0.0000000000000000e+000  0.0000000000000000e+000  0.0000000000000000e+000  0.0000000000000000e+000  7.3598956508688884e-001  0.0000000000000000e+000  0.0000000000000000e+000  3.5218131806425979e-001 -2.9173595472242353e-001  0.0000000000000000e+000 -5.7903070408998925e-001  0.0000000000000000e+000 -7.9759782892921027e-001  0.0000000000000000e+000
  3.5423124773324371e-001 -7.9345256132557329e-002  0.0000000000000000e+000  0.0000000000000000e+000  0.0000000000000000e+000  0.0000000000000000e+000 -3.1633988241502015e-002 -3.3721628242323198e-001 -6.4256582965581177e-001 -9.0889901196000045e-002  0.0000000000000000e+000  0.0000000000000000e+000  0.0000000000000000e+000  0.0000000000000000e+000  0.0000000000000000e+000  5.3058255335464366e-001  0.0000000000000000e+000  0.0000000000000000e+000  0.0000000000000000e+000  2.2547584706612389e-001
  0.0000000000000000e+000  0.0000000000000000e+000  0.0000000000000000e+000  0.0000000000000000e+000 -7.2272538020016086e-001  0.0000000000000000e+000  0.0000000000000000e+000  0.0000000000000000e+000  0.0000000000000000e+000  0.0000000000000000e+000  3.3840431759019274e-001  0.0000000000000000e+000  0.0000000000000000e+000 -1.4298726861285416e-002 -9.9679810833107729e-001  0.0000000000000000e+000  7.9394110083633729e-003  0.0000000000000000e+000  3.6690109850980912e-001  0.0000000000000000e+000
  0.0000000000000000e+000  0.0000000000000000e+000  1.4349080303427386e-001  3.8663375283845947e-001  0.0000000000000000e+000 -3.9811943458057536e-001  0.0000000000000000e+000  0.0000000000000000e+000  0.0000000000000000e+000  0.0000000000000000e+000  0.0000000000000000e+000 -4.2131930350144309e-001 -6.9526712459291007e-001  0.0000000000000000e+000  0.0000000000000000e+000  0.0000000000000000e+000  0.0000000000000000e+000  1.0256371862036363e-001  0.0000000000000000e+000  0.0000000000000000e+000
  0.0000000000000000e+000  0.0000000000000000e+000  0.0000000000000000e+000  0.0000000000000000e+000  1.9117360176547726e-001  0.0000000000000000e+000  0.0000000000000000e+000  0.0000000000000000e+000  0.0000000000000000e+000  0.0000000000000000e+000 -6.6888411315224738e-001  0.0000000000000000e+000  0.0000000000000000e+000 -8.1043255413648663e-001 -4.7072209439386142e-001  0.0000000000000000e+000 -6.9458102614491757e-002  0.0000000000000000e+000 -6.6898052599856250e-001  0.0000000000000000e+000
 -4.3789075911254444e-002 -4.6065821439519283e-001  0.0000000000000000e+000  0.0000000000000000e+000  0.0000000000000000e+000  0.0000000000000000e+000 -3.4011198988012853e-001 -2.1682561665023969e-001  1.3747508290517585e-001  2.2691345327666473e-001  0.0000000000000000e+000  0.0000000000000000e+000  0.0000000000000000e+000  0.0000000000000000e+000  0.0000000000000000e+000 -2.8432013539063872e-001  0.0000000000000000e+000  0.0000000000000000e+000  0.0000000000000000e+000  6.8699342031697574e-001
