# Supplementary material for: An adaptive dimension differential evolution algorithm based on ranking scheme for global optimization
Source: PeerJ Comput Sci. 2022 Jun 17;8:e1007. doi: 10.7717/peerj-cs.1007 (PMC9299288; doi:10.7717/peerj-cs.1007)
Supplement: Supplemental Information 1 [file peerj-cs-08-1007-s001.zip › code/input_data/M_23_D30.txt]

 -3.9357911359063485e-001  0.0000000000000000e+000  0.0000000000000000e+000  0.0000000000000000e+000 -1.8085958406705260e-001  0.0000000000000000e+000  5.2752025885976228e-001  0.0000000000000000e+000 -8.2764636670456293e-001 -2.4419916950329112e-001  6.4719056018188459e-001  0.0000000000000000e+000  0.0000000000000000e+000  0.0000000000000000e+000  0.0000000000000000e+000 -8.2318320545244031e-002  0.0000000000000000e+000  0.0000000000000000e+000  0.0000000000000000e+000  0.0000000000000000e+000  0.0000000000000000e+000  6.3830195080196361e-001  0.0000000000000000e+000  0.0000000000000000e+000  0.0000000000000000e+000  0.0000000000000000e+000  0.0000000000000000e+000  0.0000000000000000e+000  0.0000000000000000e+000  0.0000000000000000e+000
  0.0000000000000000e+000  5.8674381469254100e-001  0.0000000000000000e+000  0.0000000000000000e+000  0.0000000000000000e+000 -2.2565920970511760e-001  0.0000000000000000e+000  0.0000000000000000e+000  0.0000000000000000e+000  0.0000000000000000e+000  0.0000000000000000e+000  0.0000000000000000e+000  0.0000000000000000e+000  0.0000000000000000e+000  0.0000000000000000e+000  0.0000000000000000e+000 -2.8655087242507837e-001  0.0000000000000000e+000  0.0000000000000000e+000  0.0000000000000000e+000 -6.8717670706866207e-001  0.0000000000000000e+000  0.0000000000000000e+000  0.0000000000000000e+000  0.0000000000000000e+000  0.0000000000000000e+000  7.6558267477473269e-002 -2.1124682116153637e-001  0.0000000000000000e+000  0.0000000000000000e+000
  0.0000000000000000e+000  0.0000000000000000e+000  1.8401500985289462e-002 -1.1007997920881971e-001  0.0000000000000000e+000  0.0000000000000000e+000  0.0000000000000000e+000 -5.9664480970950784e-002  0.0000000000000000e+000  0.0000000000000000e+000  0.0000000000000000e+000  0.0000000000000000e+000  0.0000000000000000e+000  0.0000000000000000e+000  0.0000000000000000e+000  0.0000000000000000e+000  0.0000000000000000e+000  0.0000000000000000e+000  0.0000000000000000e+000  0.0000000000000000e+000  0.0000000000000000e+000  0.0000000000000000e+000 -3.0312198997925743e-001 -2.6689359264167645e-001 -1.3979706099193818e-002  0.0000000000000000e+000  0.0000000000000000e+000  0.0000000000000000e+000 -2.7152583166759509e-001  8.6426100953460672e-001
  0.0000000000000000e+000  0.0000000000000000e+000  2.3760103106838534e-001 -3.4998362423455109e-003  0.0000000000000000e+000  0.0000000000000000e+000  0.0000000000000000e+000  5.5334126723375809e-001  0.0000000000000000e+000  0.0000000000000000e+000  0.0000000000000000e+000  0.0000000000000000e+000  0.0000000000000000e+000  0.0000000000000000e+000  0.0000000000000000e+000  0.0000000000000000e+000  0.0000000000000000e+000  0.0000000000000000e+000  0.0000000000000000e+000  0.0000000000000000e+000  0.0000000000000000e+000  0.0000000000000000e+000  6.4156985461504923e-001 -2.5668507595186452e-001 -1.8724864912231215e-001  0.0000000000000000e+000  0.0000000000000000e+000  0.0000000000000000e+000 -3.4695075648789170e-001  6.6415002558268682e-002
 -6.4786141687342230e-002  0.0000000000000000e+000  0.0000000000000000e+000  0.0000000000000000e+000  2.2090749541177379e-001  0.0000000000000000e+000 -4.3625621118193003e-001  0.0000000000000000e+000  6.4586472258442118e-001 -3.6882384370917948e-001  5.3781216108083885e-001  0.0000000000000000e+000  0.0000000000000000e+000  0.0000000000000000e+000  0.0000000000000000e+000  8.5434955433384518e-001  0.0000000000000000e+000  0.0000000000000000e+000  0.0000000000000000e+000  0.0000000000000000e+000  0.0000000000000000e+000  3.8042418187863403e-001  0.0000000000000000e+000  0.0000000000000000e+000  0.0000000000000000e+000  0.0000000000000000e+000  0.0000000000000000e+000  0.0000000000000000e+000  0.0000000000000000e+000  0.0000000000000000e+000
  0.0000000000000000e+000 -6.9081272139271443e-001  0.0000000000000000e+000  0.0000000000000000e+000  0.0000000000000000e+000 -2.0586570260384071e-001  0.0000000000000000e+000  0.0000000000000000e+000  0.0000000000000000e+000  0.0000000000000000e+000  0.0000000000000000e+000  0.0000000000000000e+000  0.0000000000000000e+000  0.0000000000000000e+000  0.0000000000000000e+000  0.0000000000000000e+000  3.0128016765383830e-001  0.0000000000000000e+000  0.0000000000000000e+000  0.0000000000000000e+000 -5.7743532107168849e-001  0.0000000000000000e+000  0.0000000000000000e+000  0.0000000000000000e+000  0.0000000000000000e+000  0.0000000000000000e+000  1.6639662147120232e-001 -1.6884303768203421e-001  0.0000000000000000e+000  0.0000000000000000e+000
  4.3419318689281888e-001  0.0000000000000000e+000  0.0000000000000000e+000  0.0000000000000000e+000  4.5883327935724738e-001  0.0000000000000000e+000 -8.9655372572946035e-002  0.0000000000000000e+000  6.6711383407704827e-002  1.0211721020381530e+000  2.5548911874053210e-001  0.0000000000000000e+000  0.0000000000000000e+000  0.0000000000000000e+000  0.0000000000000000e+000 -3.9097815176661010e-001  0.0000000000000000e+000  0.0000000000000000e+000  0.0000000000000000e+000  0.0000000000000000e+000  0.0000000000000000e+000  4.2982874583495084e-001  0.0000000000000000e+000  0.0000000000000000e+000  0.0000000000000000e+000  0.0000000000000000e+000  0.0000000000000000e+000  0.0000000000000000e+000  0.0000000000000000e+000  0.0000000000000000e+000
  0.0000000000000000e+000  0.0000000000000000e+000  1.2941285473695655e-001  5.5495027541688735e-001  0.0000000000000000e+000  0.0000000000000000e+000  0.0000000000000000e+000 -5.8894507428824672e-001  0.0000000000000000e+000  0.0000000000000000e+000  0.0000000000000000e+000  0.0000000000000000e+000  0.0000000000000000e+000  0.0000000000000000e+000  0.0000000000000000e+000  0.0000000000000000e+000  0.0000000000000000e+000  0.0000000000000000e+000  0.0000000000000000e+000  0.0000000000000000e+000  0.0000000000000000e+000  0.0000000000000000e+000  1.3760913271772579e-001 -5.6771153574700216e-002 -4.3828094025191433e-001  0.0000000000000000e+000  0.0000000000000000e+000  0.0000000000000000e+000 -3.3357600640589646e-001 -5.3887219188077526e-002
  9.0297378858706284e-002  0.0000000000000000e+000  0.0000000000000000e+000  0.0000000000000000e+000  5.2017356963523731e-001  0.0000000000000000e+000 -4.6948655865294731e-001  0.0000000000000000e+000 -5.7751108641500770e-001 -4.3851763515311559e-001  2.4617719439394009e-001  0.0000000000000000e+000  0.0000000000000000e+000  0.0000000000000000e+000  0.0000000000000000e+000  7.0096746412252997e-002  0.0000000000000000e+000  0.0000000000000000e+000  0.0000000000000000e+000  0.0000000000000000e+000  0.0000000000000000e+000 -8.8287459427212667e-001  0.0000000000000000e+000  0.0000000000000000e+000  0.0000000000000000e+000  0.0000000000000000e+000  0.0000000000000000e+000  0.0000000000000000e+000  0.0000000000000000e+000  0.0000000000000000e+000
  1.0550771727814303e+000  0.0000000000000000e+000  0.0000000000000000e+000  0.0000000000000000e+000 -7.9239804060792979e-002  0.0000000000000000e+000  1.4870815346982386e-001  0.0000000000000000e+000  2.9358132311288998e-001 -7.6455491989546842e-001 -1.2070991810949687e-001  0.0000000000000000e+000  0.0000000000000000e+000  0.0000000000000000e+000  0.0000000000000000e+000 -4.6014413834803536e-001  0.0000000000000000e+000  0.0000000000000000e+000  0.0000000000000000e+000  0.0000000000000000e+000  0.0000000000000000e+000  7.0565962802202320e-001  0.0000000000000000e+000  0.0000000000000000e+000  0.0000000000000000e+000  0.0000000000000000e+000  0.0000000000000000e+000  0.0000000000000000e+000  0.0000000000000000e+000  0.0000000000000000e+000
  5.0376648871066954e-001  0.0000000000000000e+000  0.0000000000000000e+000  0.0000000000000000e+000 -3.6777557508500236e-001  0.0000000000000000e+000 -3.4784419414467671e-001  0.0000000000000000e+000 -5.3956835878149811e-001  3.9588013857951260e-001 -7.8808404003222332e-001  0.0000000000000000e+000  0.0000000000000000e+000  0.0000000000000000e+000  0.0000000000000000e+000  5.2229844824689786e-001  0.0000000000000000e+000  0.0000000000000000e+000  0.0000000000000000e+000  0.0000000000000000e+000  0.0000000000000000e+000  4.8779651993869610e-001  0.0000000000000000e+000  0.0000000000000000e+000  0.0000000000000000e+000  0.0000000000000000e+000  0.0000000000000000e+000  0.0000000000000000e+000  0.0000000000000000e+000  0.0000000000000000e+000
  0.0000000000000000e+000  0.0000000000000000e+000  0.0000000000000000e+000  0.0000000000000000e+000  0.0000000000000000e+000  0.0000000000000000e+000  0.0000000000000000e+000  0.0000000000000000e+000  0.0000000000000000e+000  0.0000000000000000e+000  0.0000000000000000e+000 -5.9600634356690829e-001  4.1932612292255772e-001  0.0000000000000000e+000 -7.0673369449047418e-001  0.0000000000000000e+000  0.0000000000000000e+000  1.1045599159138797e+000 -4.9722090979046486e-002  9.1668715681366475e-001  0.0000000000000000e+000  0.0000000000000000e+000  0.0000000000000000e+000  0.0000000000000000e+000  0.0000000000000000e+000  0.0000000000000000e+000  0.0000000000000000e+000  0.0000000000000000e+000  0.0000000000000000e+000  0.0000000000000000e+000
  0.0000000000000000e+000  0.0000000000000000e+000  0.0000000000000000e+000  0.0000000000000000e+000  0.0000000000000000e+000  0.0000000000000000e+000  0.0000000000000000e+000  0.0000000000000000e+000  0.0000000000000000e+000  0.0000000000000000e+000  0.0000000000000000e+000  6.4874019101085123e-001 -6.6949137682396254e-001  0.0000000000000000e+000  4.0725716491213093e-001  0.0000000000000000e+000  0.0000000000000000e+000  3.1785994037377585e-001  1.6541921556230377e-001  3.0419260248515650e-001  0.0000000000000000e+000  0.0000000000000000e+000  0.0000000000000000e+000  0.0000000000000000e+000  0.0000000000000000e+000  0.0000000000000000e+000  0.0000000000000000e+000  0.0000000000000000e+000  0.0000000000000000e+000  0.0000000000000000e+000
  0.0000000000000000e+000  0.0000000000000000e+000  0.0000000000000000e+000  0.0000000000000000e+000  0.0000000000000000e+000  0.0000000000000000e+000  0.0000000000000000e+000  0.0000000000000000e+000  0.0000000000000000e+000  0.0000000000000000e+000  0.0000000000000000e+000  0.0000000000000000e+000  0.0000000000000000e+000 -3.5446406368048827e-002  0.0000000000000000e+000  0.0000000000000000e+000  0.0000000000000000e+000  0.0000000000000000e+000  0.0000000000000000e+000  0.0000000000000000e+000  0.0000000000000000e+000  0.0000000000000000e+000  0.0000000000000000e+000  0.0000000000000000e+000  0.0000000000000000e+000 -5.5747437580890957e-002  0.0000000000000000e+000  0.0000000000000000e+000  0.0000000000000000e+000  0.0000000000000000e+000
  0.0000000000000000e+000  0.0000000000000000e+000  0.0000000000000000e+000  0.0000000000000000e+000  0.0000000000000000e+000  0.0000000000000000e+000  0.0000000000000000e+000  0.0000000000000000e+000  0.0000000000000000e+000  0.0000000000000000e+000  0.0000000000000000e+000  4.1178866731748026e-001 -2.1742668330298245e-001  0.0000000000000000e+000 -9.2089042838760560e-001  0.0000000000000000e+000  0.0000000000000000e+000  2.9181595532566784e-001  6.5356368665432563e-001 -4.9311611803924937e-001  0.0000000000000000e+000  0.0000000000000000e+000  0.0000000000000000e+000  0.0000000000000000e+000  0.0000000000000000e+000  0.0000000000000000e+000  0.0000000000000000e+000  0.0000000000000000e+000  0.0000000000000000e+000  0.0000000000000000e+000
 -5.6764626588720435e-001  0.0000000000000000e+000  0.0000000000000000e+000  0.0000000000000000e+000  6.2467456665949994e-001  0.0000000000000000e+000 -8.5843478296269549e-001  0.0000000000000000e+000 -9.2871677839751476e-002 -3.0731726948866245e-001 -2.8611045227069898e-001  0.0000000000000000e+000  0.0000000000000000e+000  0.0000000000000000e+000  0.0000000000000000e+000 -7.3813754501429907e-001  0.0000000000000000e+000  0.0000000000000000e+000  0.0000000000000000e+000  0.0000000000000000e+000  0.0000000000000000e+000  9.5062660418935407e-002  0.0000000000000000e+000  0.0000000000000000e+000  0.0000000000000000e+000  0.0000000000000000e+000  0.0000000000000000e+000  0.0000000000000000e+000  0.0000000000000000e+000  0.0000000000000000e+000
  0.0000000000000000e+000 -1.8212293158062623e-001  0.0000000000000000e+000  0.0000000000000000e+000  0.0000000000000000e+000  1.2955361415406630e-001  0.0000000000000000e+000  0.0000000000000000e+000  0.0000000000000000e+000  0.0000000000000000e+000  0.0000000000000000e+000  0.0000000000000000e+000  0.0000000000000000e+000  0.0000000000000000e+000  0.0000000000000000e+000  0.0000000000000000e+000 -4.9324079546978172e-001  0.0000000000000000e+000  0.0000000000000000e+000  0.0000000000000000e+000 -1.4932234935100844e-001  0.0000000000000000e+000  0.0000000000000000e+000  0.0000000000000000e+000  0.0000000000000000e+000  0.0000000000000000e+000  4.6996000332556093e-001  6.8088255066124914e-001  0.0000000000000000e+000  0.0000000000000000e+000
  0.0000000000000000e+000  0.0000000000000000e+000  0.0000000000000000e+000  0.0000000000000000e+000  0.0000000000000000e+000  0.0000000000000000e+000  0.0000000000000000e+000  0.0000000000000000e+000  0.0000000000000000e+000  0.0000000000000000e+000  0.0000000000000000e+000 -6.6263245220260114e-001 -9.7379811132449368e-001  0.0000000000000000e+000 -4.0427311308491465e-001  0.0000000000000000e+000  0.0000000000000000e+000  1.2210939730498677e-001 -1.3345805026117918e-001 -6.1057225018929318e-001  0.0000000000000000e+000  0.0000000000000000e+000  0.0000000000000000e+000  0.0000000000000000e+000  0.0000000000000000e+000  0.0000000000000000e+000  0.0000000000000000e+000  0.0000000000000000e+000  0.0000000000000000e+000  0.0000000000000000e+000
  0.0000000000000000e+000  0.0000000000000000e+000  0.0000000000000000e+000  0.0000000000000000e+000  0.0000000000000000e+000  0.0000000000000000e+000  0.0000000000000000e+000  0.0000000000000000e+000  0.0000000000000000e+000  0.0000000000000000e+000  0.0000000000000000e+000 -3.7705473217670937e-001  3.9148626347471899e-001  0.0000000000000000e+000  2.3708988213045243e-001  0.0000000000000000e+000  0.0000000000000000e+000  1.2378786277062188e+000 -4.8001573417406596e-001 -5.8036400548259648e-001  0.0000000000000000e+000  0.0000000000000000e+000  0.0000000000000000e+000  0.0000000000000000e+000  0.0000000000000000e+000  0.0000000000000000e+000  0.0000000000000000e+000  0.0000000000000000e+000  0.0000000000000000e+000  0.0000000000000000e+000
  0.0000000000000000e+000  0.0000000000000000e+000  0.0000000000000000e+000  0.0000000000000000e+000  0.0000000000000000e+000  0.0000000000000000e+000  0.0000000000000000e+000  0.0000000000000000e+000  0.0000000000000000e+000  0.0000000000000000e+000  0.0000000000000000e+000  4.4024115633525873e-001 -3.9843919476309758e-001  0.0000000000000000e+000 -7.7728991273450787e-001  0.0000000000000000e+000  0.0000000000000000e+000  1.0342329414883890e-001 -9.3951400128720430e-001 -4.2363028242360740e-001  0.0000000000000000e+000  0.0000000000000000e+000  0.0000000000000000e+000  0.0000000000000000e+000  0.0000000000000000e+000  0.0000000000000000e+000  0.0000000000000000e+000  0.0000000000000000e+000  0.0000000000000000e+000  0.0000000000000000e+000
  0.0000000000000000e+000  2.3055433546852738e-001  0.0000000000000000e+000  0.0000000000000000e+000  0.0000000000000000e+000  6.3767667001215778e-001  0.0000000000000000e+000  0.0000000000000000e+000  0.0000000000000000e+000  0.0000000000000000e+000  0.0000000000000000e+000  0.0000000000000000e+000  0.0000000000000000e+000  0.0000000000000000e+000  0.0000000000000000e+000  0.0000000000000000e+000  4.1680263937531414e-001  0.0000000000000000e+000  0.0000000000000000e+000  0.0000000000000000e+000 -6.9566935376941294e-002  0.0000000000000000e+000  0.0000000000000000e+000  0.0000000000000000e+000  0.0000000000000000e+000  0.0000000000000000e+000  5.7656594183697962e-001 -1.7094115638002649e-001  0.0000000000000000e+000  0.0000000000000000e+000
  1.8796841223072003e-001  0.0000000000000000e+000  0.0000000000000000e+000  0.0000000000000000e+000 -1.1996218257274345e+000  0.0000000000000000e+000 -7.3240545968220627e-001  0.0000000000000000e+000 -1.2913536725123237e-001 -7.3521666850509260e-003  4.9472238251625450e-001  0.0000000000000000e+000  0.0000000000000000e+000  0.0000000000000000e+000  0.0000000000000000e+000 -1.5399662278984852e-001  0.0000000000000000e+000  0.0000000000000000e+000  0.0000000000000000e+000  0.0000000000000000e+000  0.0000000000000000e+000  4.1273982154130051e-001  0.0000000000000000e+000  0.0000000000000000e+000  0.0000000000000000e+000  0.0000000000000000e+000  0.0000000000000000e+000  0.0000000000000000e+000  0.0000000000000000e+000  0.0000000000000000e+000
  0.0000000000000000e+000  0.0000000000000000e+000  4.9680831384510127e-002  6.2567007121543217e-001  0.0000000000000000e+000  0.0000000000000000e+000  0.0000000000000000e+000  5.3586505052337707e-001  0.0000000000000000e+000  0.0000000000000000e+000  0.0000000000000000e+000  0.0000000000000000e+000  0.0000000000000000e+000  0.0000000000000000e+000  0.0000000000000000e+000  0.0000000000000000e+000  0.0000000000000000e+000  0.0000000000000000e+000  0.0000000000000000e+000  0.0000000000000000e+000  0.0000000000000000e+000  0.0000000000000000e+000 -5.3464276770727603e-001 -1.3289810902326432e-001 -4.5413378023409903e-002  0.0000000000000000e+000  0.0000000000000000e+000  0.0000000000000000e+000 -5.5579438579882318e-003 -1.1540954258083674e-001
  0.0000000000000000e+000  0.0000000000000000e+000  1.1759836525053813e-001 -1.5916782804855592e-001  0.0000000000000000e+000  0.0000000000000000e+000  0.0000000000000000e+000  1.9648329912836618e-001  0.0000000000000000e+000  0.0000000000000000e+000  0.0000000000000000e+000  0.0000000000000000e+000  0.0000000000000000e+000  0.0000000000000000e+000  0.0000000000000000e+000  0.0000000000000000e+000  0.0000000000000000e+000  0.0000000000000000e+000  0.0000000000000000e+000  0.0000000000000000e+000  0.0000000000000000e+000  0.0000000000000000e+000 -1.6417997044635360e-001  8.1290861551835347e-001 -3.7919222120129975e-001  0.0000000000000000e+000  0.0000000000000000e+000  0.0000000000000000e+000 -2.8808857757016471e-001  8.7597323832600660e-002
  0.0000000000000000e+000  0.0000000000000000e+000  4.6981740563525509e-001  3.0424527809634255e-002  0.0000000000000000e+000  0.0000000000000000e+000  0.0000000000000000e+000  1.2398777138968003e-002  0.0000000000000000e+000  0.0000000000000000e+000  0.0000000000000000e+000  0.0000000000000000e+000  0.0000000000000000e+000  0.0000000000000000e+000  0.0000000000000000e+000  0.0000000000000000e+000  0.0000000000000000e+000  0.0000000000000000e+000  0.0000000000000000e+000  0.0000000000000000e+000  0.0000000000000000e+000  0.0000000000000000e+000  6.8107975874087193e-002 -6.4546296548486821e-003 -4.0981298070517047e-001  0.0000000000000000e+000  0.0000000000000000e+000  0.0000000000000000e+000  7.3949055108172979e-001  2.4231985242632442e-001
  0.0000000000000000e+000  0.0000000000000000e+000  0.0000000000000000e+000  0.0000000000000000e+000  0.0000000000000000e+000  0.0000000000000000e+000  0.0000000000000000e+000  0.0000000000000000e+000  0.0000000000000000e+000  0.0000000000000000e+000  0.0000000000000000e+000  0.0000000000000000e+000  0.0000000000000000e+000  1.2937572978629752e-001  0.0000000000000000e+000  0.0000000000000000e+000  0.0000000000000000e+000  0.0000000000000000e+000  0.0000000000000000e+000  0.0000000000000000e+000  0.0000000000000000e+000  0.0000000000000000e+000  0.0000000000000000e+000  0.0000000000000000e+000  0.0000000000000000e+000  2.3745136348668316e-001  0.0000000000000000e+000  0.0000000000000000e+000  0.0000000000000000e+000  0.0000000000000000e+000
  0.0000000000000000e+000  2.4243474563885800e-001  0.0000000000000000e+000  0.0000000000000000e+000  0.0000000000000000e+000 -6.7498914281780242e-001  0.0000000000000000e+000  0.0000000000000000e+000  0.0000000000000000e+000  0.0000000000000000e+000  0.0000000000000000e+000  0.0000000000000000e+000  0.0000000000000000e+000  0.0000000000000000e+000  0.0000000000000000e+000  0.0000000000000000e+000  4.2176319395353301e-001  0.0000000000000000e+000  0.0000000000000000e+000  0.0000000000000000e+000  2.2776775160717294e-001  0.0000000000000000e+000  0.0000000000000000e+000  0.0000000000000000e+000  0.0000000000000000e+000  0.0000000000000000e+000  4.4401114945374764e-001  2.4229488211639966e-001  0.0000000000000000e+000  0.0000000000000000e+000
  0.0000000000000000e+000 -1.8278624176398894e-001  0.0000000000000000e+000  0.0000000000000000e+000  0.0000000000000000e+000 -1.6634667482881127e-001  0.0000000000000000e+000  0.0000000000000000e+000  0.0000000000000000e+000  0.0000000000000000e+000  0.0000000000000000e+000  0.0000000000000000e+000  0.0000000000000000e+000  0.0000000000000000e+000  0.0000000000000000e+000  0.0000000000000000e+000 -4.8189598858169047e-001  0.0000000000000000e+000  0.0000000000000000e+000  0.0000000000000000e+000  3.3962001127064806e-001  0.0000000000000000e+000  0.0000000000000000e+000  0.0000000000000000e+000  0.0000000000000000e+000  0.0000000000000000e+000  4.6477349880608981e-001 -6.1264840858043512e-001  0.0000000000000000e+000  0.0000000000000000e+000
  0.0000000000000000e+000  0.0000000000000000e+000  8.2544236548852135e-001 -1.6849005005283252e-001  0.0000000000000000e+000  0.0000000000000000e+000  0.0000000000000000e+000 -1.3192286621097543e-001  0.0000000000000000e+000  0.0000000000000000e+000  0.0000000000000000e+000  0.0000000000000000e+000  0.0000000000000000e+000  0.0000000000000000e+000  0.0000000000000000e+000  0.0000000000000000e+000  0.0000000000000000e+000  0.0000000000000000e+000  0.0000000000000000e+000  0.0000000000000000e+000  0.0000000000000000e+000  0.0000000000000000e+000 -2.1914514466666024e-001 -6.1263216908490542e-002  3.4976782995215588e-001  0.0000000000000000e+000  0.0000000000000000e+000  0.0000000000000000e+000 -2.3254876404603150e-001 -2.1132468609905128e-001
  0.0000000000000000e+000  0.0000000000000000e+000 -8.9879886113526986e-002 -4.8351665615438888e-001  0.0000000000000000e+000  0.0000000000000000e+000  0.0000000000000000e+000  9.1038258749579770e-003  0.0000000000000000e+000  0.0000000000000000e+000  0.0000000000000000e+000  0.0000000000000000e+000  0.0000000000000000e+000  0.0000000000000000e+000  0.0000000000000000e+000  0.0000000000000000e+000  0.0000000000000000e+000  0.0000000000000000e+000  0.0000000000000000e+000  0.0000000000000000e+000  0.0000000000000000e+000  0.0000000000000000e+000 -3.3482482713624501e-001 -4.2116558448705066e-001 -5.8010257634678686e-001  0.0000000000000000e+000  0.0000000000000000e+000  0.0000000000000000e+000 -1.0331902629799952e-001 -3.4837972809199697e-001
  1.7683319924613683e-001  0.0000000000000000e+000  0.0000000000000000e+000  0.0000000000000000e+000  0.0000000000000000e+000  0.0000000000000000e+000  0.0000000000000000e+000  0.0000000000000000e+000  0.0000000000000000e+000  0.0000000000000000e+000  0.0000000000000000e+000  0.0000000000000000e+000  0.0000000000000000e+000  0.0000000000000000e+000 -3.6907565814580456e-001  0.0000000000000000e+000  0.0000000000000000e+000  0.0000000000000000e+000 -6.2868992426419812e-001  0.0000000000000000e+000  0.0000000000000000e+000  0.0000000000000000e+000 -2.7089342999428306e-001 -5.9920989065451424e-001  0.0000000000000000e+000  0.0000000000000000e+000  6.9472396424999291e-002  0.0000000000000000e+000  0.0000000000000000e+000  0.0000000000000000e+000
  0.0000000000000000e+000 -2.2732682215937389e-001  0.0000000000000000e+000  0.0000000000000000e+000  0.0000000000000000e+000 -2.6613647845577765e-001  0.0000000000000000e+000  1.9976515524482644e-001  2.2030528002859073e-001  0.0000000000000000e+000  0.0000000000000000e+000  0.0000000000000000e+000  0.0000000000000000e+000  0.0000000000000000e+000  0.0000000000000000e+000  9.6136812190815314e-003  7.5082604846713363e-001  4.5659161265506382e-001  0.0000000000000000e+000  0.0000000000000000e+000  0.0000000000000000e+000  0.0000000000000000e+000  0.0000000000000000e+000  0.0000000000000000e+000  0.0000000000000000e+000  0.0000000000000000e+000  0.0000000000000000e+000  0.0000000000000000e+000 -1.2940354876628532e-001  0.0000000000000000e+000
  0.0000000000000000e+000  0.0000000000000000e+000 -6.7965934117762017e-001  0.0000000000000000e+000 -8.7419444239083155e-002  0.0000000000000000e+000  0.0000000000000000e+000  0.0000000000000000e+000  0.0000000000000000e+000  0.0000000000000000e+000  0.0000000000000000e+000 -5.1712166825937844e-001 -5.3023049941917588e-002 -8.6252979426260223e-001  0.0000000000000000e+000  0.0000000000000000e+000  0.0000000000000000e+000  0.0000000000000000e+000  0.0000000000000000e+000  0.0000000000000000e+000  0.0000000000000000e+000  0.0000000000000000e+000  0.0000000000000000e+000  0.0000000000000000e+000  0.0000000000000000e+000 -1.1247579607265579e-003  0.0000000000000000e+000  0.0000000000000000e+000  0.0000000000000000e+000  0.0000000000000000e+000
  0.0000000000000000e+000  0.0000000000000000e+000  0.0000000000000000e+000 -7.4817800621487796e-002  0.0000000000000000e+000  0.0000000000000000e+000  0.0000000000000000e+000  0.0000000000000000e+000  0.0000000000000000e+000  8.3188376794933183e-003  0.0000000000000000e+000  0.0000000000000000e+000  0.0000000000000000e+000  0.0000000000000000e+000  0.0000000000000000e+000  0.0000000000000000e+000  0.0000000000000000e+000  0.0000000000000000e+000  0.0000000000000000e+000 -6.2091639755016304e-001 -5.7028470452898938e-001 -1.0952687641070493e+000  0.0000000000000000e+000  0.0000000000000000e+000  9.5927543070360788e-001  0.0000000000000000e+000  0.0000000000000000e+000  1.6294728565430275e-001  0.0000000000000000e+000  1.5299119036926573e-002
  0.0000000000000000e+000  0.0000000000000000e+000 -2.3849248226329023e-001  0.0000000000000000e+000 -4.1769897839141529e-001  0.0000000000000000e+000  0.0000000000000000e+000  0.0000000000000000e+000  0.0000000000000000e+000  0.0000000000000000e+000  0.0000000000000000e+000  7.7221325582458089e-001 -3.2536866207294468e-001  6.0353155910105816e-002  0.0000000000000000e+000  0.0000000000000000e+000  0.0000000000000000e+000  0.0000000000000000e+000  0.0000000000000000e+000  0.0000000000000000e+000  0.0000000000000000e+000  0.0000000000000000e+000  0.0000000000000000e+000  0.0000000000000000e+000  0.0000000000000000e+000 -1.2560471045102308e+000  0.0000000000000000e+000  0.0000000000000000e+000  0.0000000000000000e+000  0.0000000000000000e+000
  0.0000000000000000e+000  3.2593261184872119e-001  0.0000000000000000e+000  0.0000000000000000e+000  0.0000000000000000e+000  3.4529287705307266e-001  0.0000000000000000e+000  4.7193202983074783e-001 -1.0682316048725947e-001  0.0000000000000000e+000  0.0000000000000000e+000  0.0000000000000000e+000  0.0000000000000000e+000  0.0000000000000000e+000  0.0000000000000000e+000 -2.6008496556530414e-001  4.5113653951841926e-001 -4.5941811585190973e-001  0.0000000000000000e+000  0.0000000000000000e+000  0.0000000000000000e+000  0.0000000000000000e+000  0.0000000000000000e+000  0.0000000000000000e+000  0.0000000000000000e+000  0.0000000000000000e+000  0.0000000000000000e+000  0.0000000000000000e+000  2.4119776412427169e-001  0.0000000000000000e+000
  0.0000000000000000e+000  0.0000000000000000e+000  0.0000000000000000e+000  0.0000000000000000e+000  0.0000000000000000e+000  0.0000000000000000e+000 -3.2268277093284142e-001  0.0000000000000000e+000  0.0000000000000000e+000  0.0000000000000000e+000  1.6926179486957735e-001  0.0000000000000000e+000  0.0000000000000000e+000  0.0000000000000000e+000  0.0000000000000000e+000  0.0000000000000000e+000  0.0000000000000000e+000  0.0000000000000000e+000  0.0000000000000000e+000  0.0000000000000000e+000  0.0000000000000000e+000  0.0000000000000000e+000  0.0000000000000000e+000  0.0000000000000000e+000  0.0000000000000000e+000  0.0000000000000000e+000  0.0000000000000000e+000  0.0000000000000000e+000  0.0000000000000000e+000  0.0000000000000000e+000
  0.0000000000000000e+000 -3.6011514929491129e-001  0.0000000000000000e+000  0.0000000000000000e+000  0.0000000000000000e+000  1.9690587902935841e-001  0.0000000000000000e+000  4.3003466148682479e-001  6.5412916222081929e-001  0.0000000000000000e+000  0.0000000000000000e+000  0.0000000000000000e+000  0.0000000000000000e+000  0.0000000000000000e+000  0.0000000000000000e+000 -2.1813538876252764e-001 -3.0844505032016084e-001 -1.2598129037073172e-001  0.0000000000000000e+000  0.0000000000000000e+000  0.0000000000000000e+000  0.0000000000000000e+000  0.0000000000000000e+000  0.0000000000000000e+000  0.0000000000000000e+000  0.0000000000000000e+000  0.0000000000000000e+000  0.0000000000000000e+000 -2.4522989353486269e-001  0.0000000000000000e+000
  0.0000000000000000e+000  1.6233360022891502e-001  0.0000000000000000e+000  0.0000000000000000e+000  0.0000000000000000e+000  3.9113522376424625e-001  0.0000000000000000e+000 -2.4621507351761121e-001 -1.4961412293273482e-002  0.0000000000000000e+000  0.0000000000000000e+000  0.0000000000000000e+000  0.0000000000000000e+000  0.0000000000000000e+000  0.0000000000000000e+000 -6.9869486954158744e-001 -4.6011275113624919e-002  5.1888453253364186e-001  0.0000000000000000e+000  0.0000000000000000e+000  0.0000000000000000e+000  0.0000000000000000e+000  0.0000000000000000e+000  0.0000000000000000e+000  0.0000000000000000e+000  0.0000000000000000e+000  0.0000000000000000e+000  0.0000000000000000e+000  1.6811199200132049e-002  0.0000000000000000e+000
  0.0000000000000000e+000  0.0000000000000000e+000  0.0000000000000000e+000  1.1310483180464326e+000  0.0000000000000000e+000  0.0000000000000000e+000  0.0000000000000000e+000  0.0000000000000000e+000  0.0000000000000000e+000  5.7674669045340288e-001  0.0000000000000000e+000  0.0000000000000000e+000  0.0000000000000000e+000  0.0000000000000000e+000  0.0000000000000000e+000  0.0000000000000000e+000  0.0000000000000000e+000  0.0000000000000000e+000  0.0000000000000000e+000 -5.0310297857925193e-002 -1.2432709050820184e-001 -7.2095955999221750e-001  0.0000000000000000e+000  0.0000000000000000e+000 -9.2329699173708213e-001  0.0000000000000000e+000  0.0000000000000000e+000 -2.3388077124315773e-001  0.0000000000000000e+000 -5.9126039321749854e-002
  0.0000000000000000e+000  0.0000000000000000e+000  0.0000000000000000e+000  0.0000000000000000e+000  0.0000000000000000e+000  0.0000000000000000e+000  2.2188887145243089e-001  0.0000000000000000e+000  0.0000000000000000e+000  0.0000000000000000e+000 -6.5589331548954216e-002  0.0000000000000000e+000  0.0000000000000000e+000  0.0000000000000000e+000  0.0000000000000000e+000  0.0000000000000000e+000  0.0000000000000000e+000  0.0000000000000000e+000  0.0000000000000000e+000  0.0000000000000000e+000  0.0000000000000000e+000  0.0000000000000000e+000  0.0000000000000000e+000  0.0000000000000000e+000  0.0000000000000000e+000  0.0000000000000000e+000  0.0000000000000000e+000  0.0000000000000000e+000  0.0000000000000000e+000  0.0000000000000000e+000
  0.0000000000000000e+000  0.0000000000000000e+000 -4.5340024993966971e-001  0.0000000000000000e+000 -3.9044191378495896e-001  0.0000000000000000e+000  0.0000000000000000e+000  0.0000000000000000e+000  0.0000000000000000e+000  0.0000000000000000e+000  0.0000000000000000e+000  5.0059179648151275e-001  7.4973453275634760e-001  5.1276254515442277e-001  0.0000000000000000e+000  0.0000000000000000e+000  0.0000000000000000e+000  0.0000000000000000e+000  0.0000000000000000e+000  0.0000000000000000e+000  0.0000000000000000e+000  0.0000000000000000e+000  0.0000000000000000e+000  0.0000000000000000e+000  0.0000000000000000e+000  2.1081823284502957e-001  0.0000000000000000e+000  0.0000000000000000e+000  0.0000000000000000e+000  0.0000000000000000e+000
  0.0000000000000000e+000  0.0000000000000000e+000  7.2778387189547100e-001  0.0000000000000000e+000 -3.0104376250083081e-001  0.0000000000000000e+000  0.0000000000000000e+000  0.0000000000000000e+000  0.0000000000000000e+000  0.0000000000000000e+000  0.0000000000000000e+000  8.4920338920045380e-001  2.2528102727807414e-001 -7.1985392682445060e-001  0.0000000000000000e+000  0.0000000000000000e+000  0.0000000000000000e+000  0.0000000000000000e+000  0.0000000000000000e+000  0.0000000000000000e+000  0.0000000000000000e+000  0.0000000000000000e+000  0.0000000000000000e+000  0.0000000000000000e+000  0.0000000000000000e+000  3.8245809285184662e-001  0.0000000000000000e+000  0.0000000000000000e+000  0.0000000000000000e+000  0.0000000000000000e+000
  0.0000000000000000e+000  0.0000000000000000e+000  2.5130734829929124e-001  0.0000000000000000e+000 -1.2478492007800119e+000  0.0000000000000000e+000  0.0000000000000000e+000  0.0000000000000000e+000  0.0000000000000000e+000  0.0000000000000000e+000  0.0000000000000000e+000  3.9683275651399164e-001 -7.9359795707294012e-001 -1.4007302741354313e-001  0.0000000000000000e+000  0.0000000000000000e+000  0.0000000000000000e+000  0.0000000000000000e+000  0.0000000000000000e+000  0.0000000000000000e+000  0.0000000000000000e+000  0.0000000000000000e+000  0.0000000000000000e+000  0.0000000000000000e+000  0.0000000000000000e+000  3.0682379031060469e-001  0.0000000000000000e+000  0.0000000000000000e+000  0.0000000000000000e+000  0.0000000000000000e+000
 -3.6605006568055520e-001  0.0000000000000000e+000  0.0000000000000000e+000  0.0000000000000000e+000  0.0000000000000000e+000  0.0000000000000000e+000  0.0000000000000000e+000  0.0000000000000000e+000  0.0000000000000000e+000  0.0000000000000000e+000  0.0000000000000000e+000  0.0000000000000000e+000  0.0000000000000000e+000  0.0000000000000000e+000  5.9978339205483000e-001  0.0000000000000000e+000  0.0000000000000000e+000  0.0000000000000000e+000 -4.8776307738610880e-001  0.0000000000000000e+000  0.0000000000000000e+000  0.0000000000000000e+000 -4.3824213791385785e-001  2.4680858515058748e-001  0.0000000000000000e+000  0.0000000000000000e+000  1.2403129936412303e-001  0.0000000000000000e+000  0.0000000000000000e+000  0.0000000000000000e+000
  0.0000000000000000e+000 -5.7202043231952093e-001  0.0000000000000000e+000  0.0000000000000000e+000  0.0000000000000000e+000 -3.4703335412744668e-001  0.0000000000000000e+000  9.1964064919052874e-002 -2.5878695396237966e-001  0.0000000000000000e+000  0.0000000000000000e+000  0.0000000000000000e+000  0.0000000000000000e+000  0.0000000000000000e+000  0.0000000000000000e+000 -3.9993350596745764e-001 -9.1742688588311222e-002 -8.7703103654854092e-002  0.0000000000000000e+000  0.0000000000000000e+000  0.0000000000000000e+000  0.0000000000000000e+000  0.0000000000000000e+000  0.0000000000000000e+000  0.0000000000000000e+000  0.0000000000000000e+000  0.0000000000000000e+000  0.0000000000000000e+000  5.4852259284276728e-001  0.0000000000000000e+000
  0.0000000000000000e+000  5.2272266505248854e-001  0.0000000000000000e+000  0.0000000000000000e+000  0.0000000000000000e+000 -6.2546348444733157e-001  0.0000000000000000e+000 -1.0763778205416712e-001  4.4620211985860275e-001  0.0000000000000000e+000  0.0000000000000000e+000  0.0000000000000000e+000  0.0000000000000000e+000  0.0000000000000000e+000  0.0000000000000000e+000 -2.9293209420908517e-001 -5.7427828287736932e-002 -1.3412397701603368e-001  0.0000000000000000e+000  0.0000000000000000e+000  0.0000000000000000e+000  0.0000000000000000e+000  0.0000000000000000e+000  0.0000000000000000e+000  0.0000000000000000e+000  0.0000000000000000e+000  0.0000000000000000e+000  0.0000000000000000e+000  1.3333346422189538e-001  0.0000000000000000e+000
  0.0000000000000000e+000 -2.0110566050508447e-001  0.0000000000000000e+000  0.0000000000000000e+000  0.0000000000000000e+000 -1.3100157600315407e-001  0.0000000000000000e+000 -3.4105889565529268e-001 -1.9257228842983576e-001  0.0000000000000000e+000  0.0000000000000000e+000  0.0000000000000000e+000  0.0000000000000000e+000  0.0000000000000000e+000  0.0000000000000000e+000 -3.6613925366886446e-001  2.1518220137884417e-001 -4.5922746685614407e-001  0.0000000000000000e+000  0.0000000000000000e+000  0.0000000000000000e+000  0.0000000000000000e+000  0.0000000000000000e+000  0.0000000000000000e+000  0.0000000000000000e+000  0.0000000000000000e+000  0.0000000000000000e+000  0.0000000000000000e+000 -6.3066523975738642e-001  0.0000000000000000e+000
 -2.7504788229748733e-001  0.0000000000000000e+000  0.0000000000000000e+000  0.0000000000000000e+000  0.0000000000000000e+000  0.0000000000000000e+000  0.0000000000000000e+000  0.0000000000000000e+000  0.0000000000000000e+000  0.0000000000000000e+000  0.0000000000000000e+000  0.0000000000000000e+000  0.0000000000000000e+000  0.0000000000000000e+000 -2.7521632522784456e-001  0.0000000000000000e+000  0.0000000000000000e+000  0.0000000000000000e+000 -5.1244989873819125e-001  0.0000000000000000e+000  0.0000000000000000e+000  0.0000000000000000e+000  4.8647265431512909e-001  3.5094153661359540e-001  0.0000000000000000e+000  0.0000000000000000e+000 -4.7558819638196159e-001  0.0000000000000000e+000  0.0000000000000000e+000  0.0000000000000000e+000
  0.0000000000000000e+000  0.0000000000000000e+000  0.0000000000000000e+000 -4.4242966456460009e-001  0.0000000000000000e+000  0.0000000000000000e+000  0.0000000000000000e+000  0.0000000000000000e+000  0.0000000000000000e+000 -5.1444926459515483e-002  0.0000000000000000e+000  0.0000000000000000e+000  0.0000000000000000e+000  0.0000000000000000e+000  0.0000000000000000e+000  0.0000000000000000e+000  0.0000000000000000e+000  0.0000000000000000e+000  0.0000000000000000e+000  2.1822757693776534e-002  6.1737047642004550e-001 -9.3325811064294523e-002  0.0000000000000000e+000  0.0000000000000000e+000 -2.9261308496374472e-001  0.0000000000000000e+000  0.0000000000000000e+000  6.0274795212159249e-001  0.0000000000000000e+000 -1.1938165763960027e+000
  0.0000000000000000e+000  0.0000000000000000e+000  0.0000000000000000e+000 -7.4155518602166037e-001  0.0000000000000000e+000  0.0000000000000000e+000  0.0000000000000000e+000  0.0000000000000000e+000  0.0000000000000000e+000  1.0996180550651383e-001  0.0000000000000000e+000  0.0000000000000000e+000  0.0000000000000000e+000  0.0000000000000000e+000  0.0000000000000000e+000  0.0000000000000000e+000  0.0000000000000000e+000  0.0000000000000000e+000  0.0000000000000000e+000 -3.9717447574691184e-001  3.5315236135911049e-001 -2.3527974726177459e-001  0.0000000000000000e+000  0.0000000000000000e+000 -1.9795873548076179e-001  0.0000000000000000e+000  0.0000000000000000e+000 -6.6832907606382108e-001  0.0000000000000000e+000  4.4336237255779481e-002
  0.0000000000000000e+000  0.0000000000000000e+000  0.0000000000000000e+000 -2.0905858919915046e-002  0.0000000000000000e+000  0.0000000000000000e+000  0.0000000000000000e+000  0.0000000000000000e+000  0.0000000000000000e+000  8.0034007664865059e-001  0.0000000000000000e+000  0.0000000000000000e+000  0.0000000000000000e+000  0.0000000000000000e+000  0.0000000000000000e+000  0.0000000000000000e+000  0.0000000000000000e+000  0.0000000000000000e+000  0.0000000000000000e+000 -6.1481688941833590e-001 -1.0488385746496058e+000  7.1441534360548709e-001  0.0000000000000000e+000  0.0000000000000000e+000  2.1364276315971073e-001  0.0000000000000000e+000  0.0000000000000000e+000 -4.7115311889149747e-001  0.0000000000000000e+000 -5.7468337356593246e-001
  2.9183776531097261e-001  0.0000000000000000e+000  0.0000000000000000e+000  0.0000000000000000e+000  0.0000000000000000e+000  0.0000000000000000e+000  0.0000000000000000e+000  0.0000000000000000e+000  0.0000000000000000e+000  0.0000000000000000e+000  0.0000000000000000e+000  0.0000000000000000e+000  0.0000000000000000e+000  0.0000000000000000e+000  4.3333515215865748e-001  0.0000000000000000e+000  0.0000000000000000e+000  0.0000000000000000e+000 -2.6076146484085366e-001  0.0000000000000000e+000  0.0000000000000000e+000  0.0000000000000000e+000  6.7043063606772602e-001 -1.6057897818543182e-001  0.0000000000000000e+000  0.0000000000000000e+000  4.2870966525462223e-001  0.0000000000000000e+000  0.0000000000000000e+000  0.0000000000000000e+000
  6.8260251213866208e-001  0.0000000000000000e+000  0.0000000000000000e+000  0.0000000000000000e+000  0.0000000000000000e+000  0.0000000000000000e+000  0.0000000000000000e+000  0.0000000000000000e+000  0.0000000000000000e+000  0.0000000000000000e+000  0.0000000000000000e+000  0.0000000000000000e+000  0.0000000000000000e+000  0.0000000000000000e+000  3.5035783012282296e-001  0.0000000000000000e+000  0.0000000000000000e+000  0.0000000000000000e+000 -7.7564052319265456e-002  0.0000000000000000e+000  0.0000000000000000e+000  0.0000000000000000e+000 -1.4464976108116762e-001  6.0886882898742042e-002  0.0000000000000000e+000  0.0000000000000000e+000 -6.1697346230730599e-001  0.0000000000000000e+000  0.0000000000000000e+000  0.0000000000000000e+000
  0.0000000000000000e+000  0.0000000000000000e+000  0.0000000000000000e+000 -2.9210821532778553e-001  0.0000000000000000e+000  0.0000000000000000e+000  0.0000000000000000e+000  0.0000000000000000e+000  0.0000000000000000e+000 -7.1558897013608913e-001  0.0000000000000000e+000  0.0000000000000000e+000  0.0000000000000000e+000  0.0000000000000000e+000  0.0000000000000000e+000  0.0000000000000000e+000  0.0000000000000000e+000  0.0000000000000000e+000  0.0000000000000000e+000  4.3090926884144393e-001 -3.8773330609598861e-001  2.0027235129341170e-001  0.0000000000000000e+000  0.0000000000000000e+000 -2.9265682871999371e-001  0.0000000000000000e+000  0.0000000000000000e+000 -5.2529344185994098e-001  0.0000000000000000e+000 -7.4541765714905328e-001
  0.0000000000000000e+000  0.0000000000000000e+000 -6.0441640254000351e-001  0.0000000000000000e+000  1.0070660986336426e+000  0.0000000000000000e+000  0.0000000000000000e+000  0.0000000000000000e+000  0.0000000000000000e+000  0.0000000000000000e+000  0.0000000000000000e+000  4.4587719360955530e-001 -6.2269439616501943e-001  1.9321302565097989e-001  0.0000000000000000e+000  0.0000000000000000e+000  0.0000000000000000e+000  0.0000000000000000e+000  0.0000000000000000e+000  0.0000000000000000e+000  0.0000000000000000e+000  0.0000000000000000e+000  0.0000000000000000e+000  0.0000000000000000e+000  0.0000000000000000e+000  5.4652988620645238e-001  0.0000000000000000e+000  0.0000000000000000e+000  0.0000000000000000e+000  0.0000000000000000e+000
  4.5603789388995969e-001  0.0000000000000000e+000  0.0000000000000000e+000  0.0000000000000000e+000  0.0000000000000000e+000  0.0000000000000000e+000  0.0000000000000000e+000  0.0000000000000000e+000  0.0000000000000000e+000  0.0000000000000000e+000  0.0000000000000000e+000  0.0000000000000000e+000  0.0000000000000000e+000  0.0000000000000000e+000 -3.4317495870588355e-001  0.0000000000000000e+000  0.0000000000000000e+000  0.0000000000000000e+000 -1.7383479799106347e-001  0.0000000000000000e+000  0.0000000000000000e+000  0.0000000000000000e+000 -1.6584373243267905e-001  6.5374325722936244e-001  0.0000000000000000e+000  0.0000000000000000e+000  4.3492236100363130e-001  0.0000000000000000e+000  0.0000000000000000e+000  0.0000000000000000e+000
  0.0000000000000000e+000  0.0000000000000000e+000  0.0000000000000000e+000 -1.0131672296686975e-002  0.0000000000000000e+000  0.0000000000000000e+000  0.0000000000000000e+000  0.0000000000000000e+000  0.0000000000000000e+000  4.6619391003268934e-001  0.0000000000000000e+000  0.0000000000000000e+000  0.0000000000000000e+000  0.0000000000000000e+000  0.0000000000000000e+000  0.0000000000000000e+000  0.0000000000000000e+000  0.0000000000000000e+000  0.0000000000000000e+000  9.5580926707170943e-001  1.5707819594599112e-001  3.9104837625127079e-002  0.0000000000000000e+000  0.0000000000000000e+000  1.8918697293743267e-001  0.0000000000000000e+000  0.0000000000000000e+000 -2.0520197554315439e-001  0.0000000000000000e+000 -2.2263400656102525e-001
  0.0000000000000000e+000 -2.1252172526035973e-001  0.0000000000000000e+000  0.0000000000000000e+000  0.0000000000000000e+000  2.9897722865944953e-001  0.0000000000000000e+000 -5.9620291662728853e-001  4.5694035242138092e-001  0.0000000000000000e+000  0.0000000000000000e+000  0.0000000000000000e+000  0.0000000000000000e+000  0.0000000000000000e+000  0.0000000000000000e+000  1.2919692401780111e-001  2.7832108254403620e-001 -2.4243701973418982e-001  0.0000000000000000e+000  0.0000000000000000e+000  0.0000000000000000e+000  0.0000000000000000e+000  0.0000000000000000e+000  0.0000000000000000e+000  0.0000000000000000e+000  0.0000000000000000e+000  0.0000000000000000e+000  0.0000000000000000e+000  3.8505136133751283e-001  0.0000000000000000e+000
  0.0000000000000000e+000  0.0000000000000000e+000  0.0000000000000000e+000 -5.9523069058975031e-001  0.0000000000000000e+000  0.0000000000000000e+000  0.0000000000000000e+000  0.0000000000000000e+000  0.0000000000000000e+000  2.1404714976648015e-001  0.0000000000000000e+000  0.0000000000000000e+000  0.0000000000000000e+000  0.0000000000000000e+000  0.0000000000000000e+000  0.0000000000000000e+000  0.0000000000000000e+000  0.0000000000000000e+000  0.0000000000000000e+000  3.0958696747112019e-001 -7.1898264876623486e-001  5.9872860137276232e-002  0.0000000000000000e+000  0.0000000000000000e+000 -4.5325613805335235e-001  0.0000000000000000e+000  0.0000000000000000e+000  3.5214937775017802e-001  0.0000000000000000e+000  6.4251621902339007e-001
  4.0561614559052772e-001  0.0000000000000000e+000  2.9350520966085852e-001  0.0000000000000000e+000  0.0000000000000000e+000  0.0000000000000000e+000  0.0000000000000000e+000  0.0000000000000000e+000  0.0000000000000000e+000  1.9949851443787045e-001  5.5644066203271114e-002  0.0000000000000000e+000  2.5303709107498495e-001  0.0000000000000000e+000  2.7611820180056051e-001  3.1085042185713180e-001  0.0000000000000000e+000  0.0000000000000000e+000  0.0000000000000000e+000  6.8522791783292336e-001  0.0000000000000000e+000  0.0000000000000000e+000  0.0000000000000000e+000  0.0000000000000000e+000  0.0000000000000000e+000  0.0000000000000000e+000  0.0000000000000000e+000  0.0000000000000000e+000  0.0000000000000000e+000  0.0000000000000000e+000
  0.0000000000000000e+000 -1.8130485815408931e-001  0.0000000000000000e+000  0.0000000000000000e+000 -4.2477017149886981e-001  0.0000000000000000e+000  0.0000000000000000e+000  0.0000000000000000e+000  0.0000000000000000e+000  0.0000000000000000e+000  0.0000000000000000e+000  0.0000000000000000e+000  0.0000000000000000e+000  0.0000000000000000e+000  0.0000000000000000e+000  0.0000000000000000e+000  0.0000000000000000e+000  0.0000000000000000e+000  2.5828058795726916e-001  0.0000000000000000e+000 -1.2373036626291112e-001  0.0000000000000000e+000  0.0000000000000000e+000  0.0000000000000000e+000 -6.8683771811362493e-001  0.0000000000000000e+000  0.0000000000000000e+000  0.0000000000000000e+000 -4.8263312478517983e-001  0.0000000000000000e+000
 -4.2606498400475368e-002  0.0000000000000000e+000 -6.5171220203437474e-001  0.0000000000000000e+000  0.0000000000000000e+000  0.0000000000000000e+000  0.0000000000000000e+000  0.0000000000000000e+000  0.0000000000000000e+000 -1.8210629561420702e-001  8.8660596266520158e-003  0.0000000000000000e+000  1.6259182101620687e-001  0.0000000000000000e+000  3.0097374176516123e-001  6.4026846506871715e-001  0.0000000000000000e+000  0.0000000000000000e+000  0.0000000000000000e+000 -1.1510682535359271e-001  0.0000000000000000e+000  0.0000000000000000e+000  0.0000000000000000e+000  0.0000000000000000e+000  0.0000000000000000e+000  0.0000000000000000e+000  0.0000000000000000e+000  0.0000000000000000e+000  0.0000000000000000e+000  0.0000000000000000e+000
  0.0000000000000000e+000  0.0000000000000000e+000  0.0000000000000000e+000 -2.1980389443688003e-001  0.0000000000000000e+000  0.0000000000000000e+000  0.0000000000000000e+000  0.0000000000000000e+000  1.1663836131842628e-001  0.0000000000000000e+000  0.0000000000000000e+000  0.0000000000000000e+000  0.0000000000000000e+000  0.0000000000000000e+000  0.0000000000000000e+000  0.0000000000000000e+000 -3.3119884801983873e-001 -1.1831305419905360e+000  0.0000000000000000e+000  0.0000000000000000e+000  0.0000000000000000e+000  0.0000000000000000e+000 -2.8808548760066821e-001  0.0000000000000000e+000  0.0000000000000000e+000 -2.6806334064826925e-001 -2.8729823956154593e-001  0.0000000000000000e+000  0.0000000000000000e+000 -5.2439745692288176e-001
  0.0000000000000000e+000 -4.5944092606832698e-001  0.0000000000000000e+000  0.0000000000000000e+000  7.6405738369328580e-001  0.0000000000000000e+000  0.0000000000000000e+000  0.0000000000000000e+000  0.0000000000000000e+000  0.0000000000000000e+000  0.0000000000000000e+000  0.0000000000000000e+000  0.0000000000000000e+000  0.0000000000000000e+000  0.0000000000000000e+000  0.0000000000000000e+000  0.0000000000000000e+000  0.0000000000000000e+000  1.7694413572795123e-001  0.0000000000000000e+000 -3.3390370580384898e-001  0.0000000000000000e+000  0.0000000000000000e+000  0.0000000000000000e+000 -5.3146365689307529e-002  0.0000000000000000e+000  0.0000000000000000e+000  0.0000000000000000e+000 -2.4393626580156291e-001  0.0000000000000000e+000
  0.0000000000000000e+000  0.0000000000000000e+000  0.0000000000000000e+000  0.0000000000000000e+000  0.0000000000000000e+000 -2.7353503372617904e-001  6.6423738283106631e-002  6.8408445777889226e-001  0.0000000000000000e+000  0.0000000000000000e+000  0.0000000000000000e+000  0.0000000000000000e+000  0.0000000000000000e+000  1.7339024709473849e-002  0.0000000000000000e+000  0.0000000000000000e+000  0.0000000000000000e+000  0.0000000000000000e+000  0.0000000000000000e+000  0.0000000000000000e+000  0.0000000000000000e+000  0.0000000000000000e+000  0.0000000000000000e+000  5.8876335604727903e-001  0.0000000000000000e+000  0.0000000000000000e+000  0.0000000000000000e+000 -1.0889468929204571e+000  0.0000000000000000e+000  0.0000000000000000e+000
  0.0000000000000000e+000  0.0000000000000000e+000  0.0000000000000000e+000  0.0000000000000000e+000  0.0000000000000000e+000  3.4605758347018944e-001 -4.1142622194535011e-001  9.6821404449122062e-001  0.0000000000000000e+000  0.0000000000000000e+000  0.0000000000000000e+000  0.0000000000000000e+000  0.0000000000000000e+000  8.6873261320701523e-001  0.0000000000000000e+000  0.0000000000000000e+000  0.0000000000000000e+000  0.0000000000000000e+000  0.0000000000000000e+000  0.0000000000000000e+000  0.0000000000000000e+000  0.0000000000000000e+000  0.0000000000000000e+000 -7.5858843276336052e-001  0.0000000000000000e+000  0.0000000000000000e+000  0.0000000000000000e+000  2.0025098265222302e-001  0.0000000000000000e+000  0.0000000000000000e+000
  0.0000000000000000e+000  0.0000000000000000e+000  0.0000000000000000e+000  0.0000000000000000e+000  0.0000000000000000e+000  3.6096009258460088e-001  5.6591290893798063e-001  7.2812620493629143e-001  0.0000000000000000e+000  0.0000000000000000e+000  0.0000000000000000e+000  0.0000000000000000e+000  0.0000000000000000e+000 -5.2769809913278942e-001  0.0000000000000000e+000  0.0000000000000000e+000  0.0000000000000000e+000  0.0000000000000000e+000  0.0000000000000000e+000  0.0000000000000000e+000  0.0000000000000000e+000  0.0000000000000000e+000  0.0000000000000000e+000  1.3312762064310180e-001  0.0000000000000000e+000  0.0000000000000000e+000  0.0000000000000000e+000  9.6768798016363355e-001  0.0000000000000000e+000  0.0000000000000000e+000
  0.0000000000000000e+000  0.0000000000000000e+000  0.0000000000000000e+000  6.9609972590734848e-001  0.0000000000000000e+000  0.0000000000000000e+000  0.0000000000000000e+000  0.0000000000000000e+000  1.7052204630482815e-001  0.0000000000000000e+000  0.0000000000000000e+000  0.0000000000000000e+000  0.0000000000000000e+000  0.0000000000000000e+000  0.0000000000000000e+000  0.0000000000000000e+000 -7.8422433456664520e-001  1.0980528128823216e-001  0.0000000000000000e+000  0.0000000000000000e+000  0.0000000000000000e+000  0.0000000000000000e+000 -1.2649353399314039e-001  0.0000000000000000e+000  0.0000000000000000e+000 -9.8422666788444579e-001  3.7618323919686517e-002  0.0000000000000000e+000  0.0000000000000000e+000 -2.0184540260862879e-001
 -4.3588277018669397e-001  0.0000000000000000e+000 -1.0153953446402447e-001  0.0000000000000000e+000  0.0000000000000000e+000  0.0000000000000000e+000  0.0000000000000000e+000  0.0000000000000000e+000  0.0000000000000000e+000  6.3339067290778284e-001  4.3831948769206558e-001  0.0000000000000000e+000  5.8583209306050849e-002  0.0000000000000000e+000  4.1484431582892867e-001 -1.7331711837247252e-001  0.0000000000000000e+000  0.0000000000000000e+000  0.0000000000000000e+000 -2.8663451796484295e-002  0.0000000000000000e+000  0.0000000000000000e+000  0.0000000000000000e+000  0.0000000000000000e+000  0.0000000000000000e+000  0.0000000000000000e+000  0.0000000000000000e+000  0.0000000000000000e+000  0.0000000000000000e+000  0.0000000000000000e+000
  4.6917953191230433e-001  0.0000000000000000e+000  4.0766126002016990e-002  0.0000000000000000e+000  0.0000000000000000e+000  0.0000000000000000e+000  0.0000000000000000e+000  0.0000000000000000e+000  0.0000000000000000e+000  1.9616910997066414e-001  4.9990698769711978e-001  0.0000000000000000e+000 -5.6726497482740523e-001  0.0000000000000000e+000 -1.4258261302303654e-001  2.8664259491149535e-001  0.0000000000000000e+000  0.0000000000000000e+000  0.0000000000000000e+000 -2.5600008462935375e-001  0.0000000000000000e+000  0.0000000000000000e+000  0.0000000000000000e+000  0.0000000000000000e+000  0.0000000000000000e+000  0.0000000000000000e+000  0.0000000000000000e+000  0.0000000000000000e+000  0.0000000000000000e+000  0.0000000000000000e+000
  0.0000000000000000e+000  0.0000000000000000e+000  0.0000000000000000e+000  0.0000000000000000e+000  0.0000000000000000e+000  0.0000000000000000e+000  0.0000000000000000e+000  0.0000000000000000e+000  0.0000000000000000e+000  0.0000000000000000e+000  0.0000000000000000e+000  3.3071214738866161e-001  0.0000000000000000e+000  0.0000000000000000e+000  0.0000000000000000e+000  0.0000000000000000e+000  0.0000000000000000e+000  0.0000000000000000e+000  0.0000000000000000e+000  0.0000000000000000e+000  0.0000000000000000e+000 -1.1633307782693653e-001  0.0000000000000000e+000  0.0000000000000000e+000  0.0000000000000000e+000  0.0000000000000000e+000  0.0000000000000000e+000  0.0000000000000000e+000  0.0000000000000000e+000  0.0000000000000000e+000
 -1.6263582519478523e-001  0.0000000000000000e+000 -1.8982385728087692e-001  0.0000000000000000e+000  0.0000000000000000e+000  0.0000000000000000e+000  0.0000000000000000e+000  0.0000000000000000e+000  0.0000000000000000e+000 -5.0268596094884488e-001  2.8661780735202758e-001  0.0000000000000000e+000 -4.8269222339103302e-001  0.0000000000000000e+000  2.4370576503416860e-001 -2.5382374801100616e-001  0.0000000000000000e+000  0.0000000000000000e+000  0.0000000000000000e+000  4.9584551148159867e-001  0.0000000000000000e+000  0.0000000000000000e+000  0.0000000000000000e+000  0.0000000000000000e+000  0.0000000000000000e+000  0.0000000000000000e+000  0.0000000000000000e+000  0.0000000000000000e+000  0.0000000000000000e+000  0.0000000000000000e+000
  0.0000000000000000e+000  0.0000000000000000e+000  0.0000000000000000e+000  0.0000000000000000e+000  0.0000000000000000e+000  2.6384648649497550e-002 -7.7038110534272675e-001  3.3632512926247654e-001  0.0000000000000000e+000  0.0000000000000000e+000  0.0000000000000000e+000  0.0000000000000000e+000  0.0000000000000000e+000 -6.9811967397193875e-001  0.0000000000000000e+000  0.0000000000000000e+000  0.0000000000000000e+000  0.0000000000000000e+000  0.0000000000000000e+000  0.0000000000000000e+000  0.0000000000000000e+000  0.0000000000000000e+000  0.0000000000000000e+000 -3.4432372810526257e-001  0.0000000000000000e+000  0.0000000000000000e+000  0.0000000000000000e+000 -9.7209687353898733e-001  0.0000000000000000e+000  0.0000000000000000e+000
  3.4500577062112042e-001  0.0000000000000000e+000  1.8661230056063655e-002  0.0000000000000000e+000  0.0000000000000000e+000  0.0000000000000000e+000  0.0000000000000000e+000  0.0000000000000000e+000  0.0000000000000000e+000  6.4650933359866256e-002 -4.6423290101290804e-001  0.0000000000000000e+000 -2.7020391806492117e-001  0.0000000000000000e+000  6.8177894794388771e-001 -2.3236115496789791e-001  0.0000000000000000e+000  0.0000000000000000e+000  0.0000000000000000e+000 -2.6288105604747714e-001  0.0000000000000000e+000  0.0000000000000000e+000  0.0000000000000000e+000  0.0000000000000000e+000  0.0000000000000000e+000  0.0000000000000000e+000  0.0000000000000000e+000  0.0000000000000000e+000  0.0000000000000000e+000  0.0000000000000000e+000
  5.0074958610425369e-001  0.0000000000000000e+000 -2.9860587952129763e-001  0.0000000000000000e+000  0.0000000000000000e+000  0.0000000000000000e+000  0.0000000000000000e+000  0.0000000000000000e+000  0.0000000000000000e+000 -1.6602143569403358e-001  3.8908110227760589e-001  0.0000000000000000e+000  4.8738834704850614e-001  0.0000000000000000e+000  1.8554485907193351e-002 -4.7774305616348872e-001  0.0000000000000000e+000  0.0000000000000000e+000  0.0000000000000000e+000 -1.2250331413427740e-001  0.0000000000000000e+000  0.0000000000000000e+000  0.0000000000000000e+000  0.0000000000000000e+000  0.0000000000000000e+000  0.0000000000000000e+000  0.0000000000000000e+000  0.0000000000000000e+000  0.0000000000000000e+000  0.0000000000000000e+000
  0.0000000000000000e+000  0.0000000000000000e+000  0.0000000000000000e+000  7.8620117873200446e-001  0.0000000000000000e+000  0.0000000000000000e+000  0.0000000000000000e+000  0.0000000000000000e+000  5.3627236663778355e-001  0.0000000000000000e+000  0.0000000000000000e+000  0.0000000000000000e+000  0.0000000000000000e+000  0.0000000000000000e+000  0.0000000000000000e+000  0.0000000000000000e+000 -5.1575169676242427e-001  1.3949667492785217e-001  0.0000000000000000e+000  0.0000000000000000e+000  0.0000000000000000e+000  0.0000000000000000e+000 -4.7200825973585869e-001  0.0000000000000000e+000  0.0000000000000000e+000  6.6153485452678362e-001  1.0611458887620157e-001  0.0000000000000000e+000  0.0000000000000000e+000 -3.7069584218269758e-001
  0.0000000000000000e+000  0.0000000000000000e+000  0.0000000000000000e+000  3.0479326765902903e-001  0.0000000000000000e+000  0.0000000000000000e+000  0.0000000000000000e+000  0.0000000000000000e+000 -7.6742741613994958e-001  0.0000000000000000e+000  0.0000000000000000e+000  0.0000000000000000e+000  0.0000000000000000e+000  0.0000000000000000e+000  0.0000000000000000e+000  0.0000000000000000e+000  7.4044044277422527e-001 -2.7492214721213187e-001  0.0000000000000000e+000  0.0000000000000000e+000  0.0000000000000000e+000  0.0000000000000000e+000  2.7721150625468699e-001  0.0000000000000000e+000  0.0000000000000000e+000  2.8684133900939733e-002  1.1205249579411265e-001  0.0000000000000000e+000  0.0000000000000000e+000 -9.8209440960096517e-001
  0.0000000000000000e+000 -2.0740212137629535e-001  0.0000000000000000e+000  0.0000000000000000e+000 -4.1742168202384043e-002  0.0000000000000000e+000  0.0000000000000000e+000  0.0000000000000000e+000  0.0000000000000000e+000  0.0000000000000000e+000  0.0000000000000000e+000  0.0000000000000000e+000  0.0000000000000000e+000  0.0000000000000000e+000  0.0000000000000000e+000  0.0000000000000000e+000  0.0000000000000000e+000  0.0000000000000000e+000 -7.3132251143684601e-001  0.0000000000000000e+000  2.0300592813249121e-001  0.0000000000000000e+000  0.0000000000000000e+000  0.0000000000000000e+000  1.8229728806205703e-001  0.0000000000000000e+000  0.0000000000000000e+000  0.0000000000000000e+000 -5.8818842866581988e-001  0.0000000000000000e+000
  1.6524970449904747e-001  0.0000000000000000e+000 -5.9296453009279892e-001  0.0000000000000000e+000  0.0000000000000000e+000  0.0000000000000000e+000  0.0000000000000000e+000  0.0000000000000000e+000  0.0000000000000000e+000  4.5048367336921979e-001 -3.2518933441968384e-001  0.0000000000000000e+000 -2.0190405023654548e-001  0.0000000000000000e+000 -3.4086454021005097e-001 -1.8592707717395532e-001  0.0000000000000000e+000  0.0000000000000000e+000  0.0000000000000000e+000  3.4767686106682971e-001  0.0000000000000000e+000  0.0000000000000000e+000  0.0000000000000000e+000  0.0000000000000000e+000  0.0000000000000000e+000  0.0000000000000000e+000  0.0000000000000000e+000  0.0000000000000000e+000  0.0000000000000000e+000  0.0000000000000000e+000
  0.0000000000000000e+000  7.2033709373165244e-001  0.0000000000000000e+000  0.0000000000000000e+000  4.0900327480768989e-001  0.0000000000000000e+000  0.0000000000000000e+000  0.0000000000000000e+000  0.0000000000000000e+000  0.0000000000000000e+000  0.0000000000000000e+000  0.0000000000000000e+000  0.0000000000000000e+000  0.0000000000000000e+000  0.0000000000000000e+000  0.0000000000000000e+000  0.0000000000000000e+000  0.0000000000000000e+000 -2.8255141228516606e-001  0.0000000000000000e+000 -5.8785829506002710e-002  0.0000000000000000e+000  0.0000000000000000e+000  0.0000000000000000e+000 -4.7009984235005053e-001  0.0000000000000000e+000  0.0000000000000000e+000  0.0000000000000000e+000 -9.7702899026738566e-002  0.0000000000000000e+000
  0.0000000000000000e+000  0.0000000000000000e+000  0.0000000000000000e+000  0.0000000000000000e+000  0.0000000000000000e+000  0.0000000000000000e+000  0.0000000000000000e+000  0.0000000000000000e+000  0.0000000000000000e+000  0.0000000000000000e+000  0.0000000000000000e+000 -1.8454799134789701e-002  0.0000000000000000e+000  0.0000000000000000e+000  0.0000000000000000e+000  0.0000000000000000e+000  0.0000000000000000e+000  0.0000000000000000e+000  0.0000000000000000e+000  0.0000000000000000e+000  0.0000000000000000e+000  1.2873331999384732e-001  0.0000000000000000e+000  0.0000000000000000e+000  0.0000000000000000e+000  0.0000000000000000e+000  0.0000000000000000e+000  0.0000000000000000e+000  0.0000000000000000e+000  0.0000000000000000e+000
  0.0000000000000000e+000  0.0000000000000000e+000  0.0000000000000000e+000  5.3972283594553527e-001  0.0000000000000000e+000  0.0000000000000000e+000  0.0000000000000000e+000  0.0000000000000000e+000 -1.0830480316873137e-001  0.0000000000000000e+000  0.0000000000000000e+000  0.0000000000000000e+000  0.0000000000000000e+000  0.0000000000000000e+000  0.0000000000000000e+000  0.0000000000000000e+000  1.0156813143691223e+000 -1.3979956462597723e-001  0.0000000000000000e+000  0.0000000000000000e+000  0.0000000000000000e+000  0.0000000000000000e+000 -5.5690644088069818e-001  0.0000000000000000e+000  0.0000000000000000e+000 -1.8345114285974162e-001 -6.6532970375714806e-001  0.0000000000000000e+000  0.0000000000000000e+000  6.2050525651045962e-002
  0.0000000000000000e+000  0.0000000000000000e+000  0.0000000000000000e+000  0.0000000000000000e+000  0.0000000000000000e+000 -1.2756970270127987e+000 -1.6463278683035967e-001  8.5338240755446493e-003  0.0000000000000000e+000  0.0000000000000000e+000  0.0000000000000000e+000  0.0000000000000000e+000  0.0000000000000000e+000 -2.5700740302179176e-001  0.0000000000000000e+000  0.0000000000000000e+000  0.0000000000000000e+000  0.0000000000000000e+000  0.0000000000000000e+000  0.0000000000000000e+000  0.0000000000000000e+000  0.0000000000000000e+000  0.0000000000000000e+000 -3.7130902965839374e-001  0.0000000000000000e+000  0.0000000000000000e+000  0.0000000000000000e+000  5.7607158104707812e-001  0.0000000000000000e+000  0.0000000000000000e+000
  0.0000000000000000e+000 -4.4019104084507327e-001  0.0000000000000000e+000  0.0000000000000000e+000  5.5374548572065002e-002  0.0000000000000000e+000  0.0000000000000000e+000  0.0000000000000000e+000  0.0000000000000000e+000  0.0000000000000000e+000  0.0000000000000000e+000  0.0000000000000000e+000  0.0000000000000000e+000  0.0000000000000000e+000  0.0000000000000000e+000  0.0000000000000000e+000  0.0000000000000000e+000  0.0000000000000000e+000 -4.2329465586229298e-001  0.0000000000000000e+000  1.6835895782147559e-001  0.0000000000000000e+000  0.0000000000000000e+000  0.0000000000000000e+000 -5.1283294242237643e-001  0.0000000000000000e+000  0.0000000000000000e+000  0.0000000000000000e+000  5.7675365255563760e-001  0.0000000000000000e+000
  0.0000000000000000e+000  0.0000000000000000e+000  0.0000000000000000e+000 -1.1534205754573457e-001  0.0000000000000000e+000  0.0000000000000000e+000  0.0000000000000000e+000  0.0000000000000000e+000  2.6048841795182315e-001  0.0000000000000000e+000  0.0000000000000000e+000  0.0000000000000000e+000  0.0000000000000000e+000  0.0000000000000000e+000  0.0000000000000000e+000  0.0000000000000000e+000 -2.4295586254943605e-001  2.8608402879824224e-001  0.0000000000000000e+000  0.0000000000000000e+000  0.0000000000000000e+000  0.0000000000000000e+000 -1.1042516962785072e+000  0.0000000000000000e+000  0.0000000000000000e+000 -4.4184005630674006e-001  2.9394096267058778e-001  0.0000000000000000e+000  0.0000000000000000e+000 -4.3360109567621630e-001
  0.0000000000000000e+000  0.0000000000000000e+000  0.0000000000000000e+000  8.3936337591603849e-002  0.0000000000000000e+000  0.0000000000000000e+000  0.0000000000000000e+000  0.0000000000000000e+000 -7.8433943956437679e-001  0.0000000000000000e+000  0.0000000000000000e+000  0.0000000000000000e+000  0.0000000000000000e+000  0.0000000000000000e+000  0.0000000000000000e+000  0.0000000000000000e+000 -5.6899021959632967e-001 -1.7512355917649999e-001  0.0000000000000000e+000  0.0000000000000000e+000  0.0000000000000000e+000  0.0000000000000000e+000 -5.9454899714797715e-001  0.0000000000000000e+000  0.0000000000000000e+000  1.9124084000440528e-001  1.3196240117436087e-002  0.0000000000000000e+000  0.0000000000000000e+000  3.0641785014382084e-001
  0.0000000000000000e+000  0.0000000000000000e+000  0.0000000000000000e+000  0.0000000000000000e+000  0.0000000000000000e+000  4.4875408151492491e-002 -6.3865034093370510e-001 -2.7798595725486430e-001  0.0000000000000000e+000  0.0000000000000000e+000  0.0000000000000000e+000  0.0000000000000000e+000  0.0000000000000000e+000 -5.1817369811487698e-002  0.0000000000000000e+000  0.0000000000000000e+000  0.0000000000000000e+000  0.0000000000000000e+000  0.0000000000000000e+000  0.0000000000000000e+000  0.0000000000000000e+000  0.0000000000000000e+000  0.0000000000000000e+000  1.3788096437582615e+000  0.0000000000000000e+000  0.0000000000000000e+000  0.0000000000000000e+000  4.7207263760801960e-001  0.0000000000000000e+000  0.0000000000000000e+000
  0.0000000000000000e+000 -1.9320012054457686e-002  0.0000000000000000e+000  0.0000000000000000e+000  2.5237707461134617e-001  0.0000000000000000e+000  0.0000000000000000e+000  0.0000000000000000e+000  0.0000000000000000e+000  0.0000000000000000e+000  0.0000000000000000e+000  0.0000000000000000e+000  0.0000000000000000e+000  0.0000000000000000e+000  0.0000000000000000e+000  0.0000000000000000e+000  0.0000000000000000e+000  0.0000000000000000e+000  3.2883982227783870e-001  0.0000000000000000e+000  8.9453182862798486e-001  0.0000000000000000e+000  0.0000000000000000e+000  0.0000000000000000e+000 -9.0584893578177839e-002  0.0000000000000000e+000  0.0000000000000000e+000  0.0000000000000000e+000 -1.3929861900255258e-001  0.0000000000000000e+000
  0.0000000000000000e+000  0.0000000000000000e+000  0.0000000000000000e+000  8.4721674074763897e-001  0.0000000000000000e+000  0.0000000000000000e+000  0.0000000000000000e+000  0.0000000000000000e+000  1.7914293094190425e-001  0.0000000000000000e+000  0.0000000000000000e+000  0.0000000000000000e+000  0.0000000000000000e+000  0.0000000000000000e+000  0.0000000000000000e+000  0.0000000000000000e+000  5.4653617519671505e-001 -2.0056450865743181e-001  0.0000000000000000e+000  0.0000000000000000e+000  0.0000000000000000e+000  0.0000000000000000e+000 -3.6106143861217954e-001  0.0000000000000000e+000  0.0000000000000000e+000 -5.5625038761614023e-002  1.0608031732217165e+000  0.0000000000000000e+000  0.0000000000000000e+000  5.1939950494698572e-001
 -3.9803732328789820e-001  0.0000000000000000e+000  0.0000000000000000e+000  0.0000000000000000e+000  0.0000000000000000e+000  0.0000000000000000e+000  0.0000000000000000e+000  0.0000000000000000e+000  0.0000000000000000e+000  0.0000000000000000e+000  0.0000000000000000e+000 -5.8585147019708239e-001  0.0000000000000000e+000  0.0000000000000000e+000  4.6329370925399814e-002 -5.5257299807826921e-001  1.7009823015289113e-001  0.0000000000000000e+000  0.0000000000000000e+000  0.0000000000000000e+000 -7.0829905438286489e-002  0.0000000000000000e+000 -3.1842491515722271e-001  0.0000000000000000e+000  0.0000000000000000e+000  0.0000000000000000e+000  0.0000000000000000e+000 -2.3561898336879805e-001  0.0000000000000000e+000  0.0000000000000000e+000
  0.0000000000000000e+000 -3.0925311114374637e-001  0.0000000000000000e+000  0.0000000000000000e+000  0.0000000000000000e+000 -1.2208629132836549e-001  0.0000000000000000e+000  0.0000000000000000e+000  0.0000000000000000e+000  0.0000000000000000e+000  0.0000000000000000e+000  0.0000000000000000e+000  0.0000000000000000e+000  0.0000000000000000e+000  0.0000000000000000e+000  0.0000000000000000e+000  0.0000000000000000e+000  0.0000000000000000e+000  0.0000000000000000e+000 -1.2157073298737017e-001  0.0000000000000000e+000  2.4241256048348792e-001  0.0000000000000000e+000  2.3565059637274935e-001  4.1176894090547894e-001  0.0000000000000000e+000  8.8410744378858974e-001  0.0000000000000000e+000  0.0000000000000000e+000 -5.2034624200457846e-001
  0.0000000000000000e+000  0.0000000000000000e+000  1.0127585119629385e+000 -3.2058752873250257e-001  0.0000000000000000e+000  0.0000000000000000e+000  0.0000000000000000e+000  0.0000000000000000e+000  4.3581118953481224e-001 -1.7704801446339172e-001 -8.1845149066361966e-001  0.0000000000000000e+000 -5.7769438083101710e-001  0.0000000000000000e+000  0.0000000000000000e+000  0.0000000000000000e+000  0.0000000000000000e+000  0.0000000000000000e+000  0.0000000000000000e+000  0.0000000000000000e+000  0.0000000000000000e+000  0.0000000000000000e+000  0.0000000000000000e+000  0.0000000000000000e+000  0.0000000000000000e+000  0.0000000000000000e+000  0.0000000000000000e+000  0.0000000000000000e+000  0.0000000000000000e+000  0.0000000000000000e+000
  0.0000000000000000e+000  0.0000000000000000e+000 -1.9926783673893106e-001 -1.2887891594926335e+000  0.0000000000000000e+000  0.0000000000000000e+000  0.0000000000000000e+000  0.0000000000000000e+000 -2.7525927664605976e-001 -2.9816998093461999e-001 -9.2630127734917231e-004  0.0000000000000000e+000 -1.1028005353095596e+000  0.0000000000000000e+000  0.0000000000000000e+000  0.0000000000000000e+000  0.0000000000000000e+000  0.0000000000000000e+000  0.0000000000000000e+000  0.0000000000000000e+000  0.0000000000000000e+000  0.0000000000000000e+000  0.0000000000000000e+000  0.0000000000000000e+000  0.0000000000000000e+000  0.0000000000000000e+000  0.0000000000000000e+000  0.0000000000000000e+000  0.0000000000000000e+000  0.0000000000000000e+000
  0.0000000000000000e+000  0.0000000000000000e+000  0.0000000000000000e+000  0.0000000000000000e+000  4.4483641833665755e-001  0.0000000000000000e+000 -7.7239952698995001e-002 -7.5772384165950357e-001  0.0000000000000000e+000  0.0000000000000000e+000  0.0000000000000000e+000  0.0000000000000000e+000  0.0000000000000000e+000 -3.2227300760415989e-001  0.0000000000000000e+000  0.0000000000000000e+000  0.0000000000000000e+000  2.5011247546033627e-001 -2.3578165449862090e-001  0.0000000000000000e+000  0.0000000000000000e+000  0.0000000000000000e+000  0.0000000000000000e+000  0.0000000000000000e+000  0.0000000000000000e+000  0.0000000000000000e+000  0.0000000000000000e+000  0.0000000000000000e+000  0.0000000000000000e+000  0.0000000000000000e+000
  0.0000000000000000e+000  4.2767426358716693e-001  0.0000000000000000e+000  0.0000000000000000e+000  0.0000000000000000e+000  3.0441212251476257e-001  0.0000000000000000e+000  0.0000000000000000e+000  0.0000000000000000e+000  0.0000000000000000e+000  0.0000000000000000e+000  0.0000000000000000e+000  0.0000000000000000e+000  0.0000000000000000e+000  0.0000000000000000e+000  0.0000000000000000e+000  0.0000000000000000e+000  0.0000000000000000e+000  0.0000000000000000e+000  4.3876371040181317e-001  0.0000000000000000e+000 -1.1158566161227479e+000  0.0000000000000000e+000 -4.9436230272910181e-001 -9.3540319143491535e-001  0.0000000000000000e+000  3.7486291979799757e-001  0.0000000000000000e+000  0.0000000000000000e+000 -3.1743958708574144e-001
  0.0000000000000000e+000  0.0000000000000000e+000  0.0000000000000000e+000  0.0000000000000000e+000  2.6589904051486341e-001  0.0000000000000000e+000  2.6941118913504053e-001  3.5304674908682609e-001  0.0000000000000000e+000  0.0000000000000000e+000  0.0000000000000000e+000  0.0000000000000000e+000  0.0000000000000000e+000 -7.9434126514578129e-001  0.0000000000000000e+000  0.0000000000000000e+000  0.0000000000000000e+000 -4.7258206680106246e-002  3.1442315558705680e-001  0.0000000000000000e+000  0.0000000000000000e+000  0.0000000000000000e+000  0.0000000000000000e+000  0.0000000000000000e+000  0.0000000000000000e+000  0.0000000000000000e+000  0.0000000000000000e+000  0.0000000000000000e+000  0.0000000000000000e+000  0.0000000000000000e+000
  0.0000000000000000e+000  0.0000000000000000e+000  0.0000000000000000e+000  0.0000000000000000e+000  2.1664447269666229e-001  0.0000000000000000e+000  2.3568018567127236e-001  4.0703381978989384e-001  0.0000000000000000e+000  0.0000000000000000e+000  0.0000000000000000e+000  0.0000000000000000e+000  0.0000000000000000e+000 -8.9700252006320487e-003  0.0000000000000000e+000  0.0000000000000000e+000  0.0000000000000000e+000  1.0921734516073656e-001 -8.4843067026312102e-001  0.0000000000000000e+000  0.0000000000000000e+000  0.0000000000000000e+000  0.0000000000000000e+000  0.0000000000000000e+000  0.0000000000000000e+000  0.0000000000000000e+000  0.0000000000000000e+000  0.0000000000000000e+000  0.0000000000000000e+000  0.0000000000000000e+000
  0.0000000000000000e+000  0.0000000000000000e+000  1.6342279868504811e-001  3.2726623198812105e-001  0.0000000000000000e+000  0.0000000000000000e+000  0.0000000000000000e+000  0.0000000000000000e+000 -9.9574655328725648e-001 -3.3851935299154767e-001 -8.4834642788444825e-001  0.0000000000000000e+000 -1.6522348287624947e-001  0.0000000000000000e+000  0.0000000000000000e+000  0.0000000000000000e+000  0.0000000000000000e+000  0.0000000000000000e+000  0.0000000000000000e+000  0.0000000000000000e+000  0.0000000000000000e+000  0.0000000000000000e+000  0.0000000000000000e+000  0.0000000000000000e+000  0.0000000000000000e+000  0.0000000000000000e+000  0.0000000000000000e+000  0.0000000000000000e+000  0.0000000000000000e+000  0.0000000000000000e+000
  0.0000000000000000e+000  0.0000000000000000e+000 -1.1253444011872946e+000  8.4624564437355743e-001  0.0000000000000000e+000  0.0000000000000000e+000  0.0000000000000000e+000  0.0000000000000000e+000  4.3194538870831212e-001 -1.3291250015948297e-001 -1.2977806033589381e-001  0.0000000000000000e+000 -7.5533932484770250e-001  0.0000000000000000e+000  0.0000000000000000e+000  0.0000000000000000e+000  0.0000000000000000e+000  0.0000000000000000e+000  0.0000000000000000e+000  0.0000000000000000e+000  0.0000000000000000e+000  0.0000000000000000e+000  0.0000000000000000e+000  0.0000000000000000e+000  0.0000000000000000e+000  0.0000000000000000e+000  0.0000000000000000e+000  0.0000000000000000e+000  0.0000000000000000e+000  0.0000000000000000e+000
  0.0000000000000000e+000  0.0000000000000000e+000 -7.7215346474878777e-001 -5.0240091520182339e-001  0.0000000000000000e+000  0.0000000000000000e+000  0.0000000000000000e+000  0.0000000000000000e+000  3.0935011097323051e-004  5.3325252060694572e-001 -4.0967403593446949e-001  0.0000000000000000e+000  6.4526304361071718e-001  0.0000000000000000e+000  0.0000000000000000e+000  0.0000000000000000e+000  0.0000000000000000e+000  0.0000000000000000e+000  0.0000000000000000e+000  0.0000000000000000e+000  0.0000000000000000e+000  0.0000000000000000e+000  0.0000000000000000e+000  0.0000000000000000e+000  0.0000000000000000e+000  0.0000000000000000e+000  0.0000000000000000e+000  0.0000000000000000e+000  0.0000000000000000e+000  0.0000000000000000e+000
  1.0950552311705804e-001  0.0000000000000000e+000  0.0000000000000000e+000  0.0000000000000000e+000  0.0000000000000000e+000  0.0000000000000000e+000  0.0000000000000000e+000  0.0000000000000000e+000  0.0000000000000000e+000  0.0000000000000000e+000  0.0000000000000000e+000  2.8424869246515139e-001  0.0000000000000000e+000  0.0000000000000000e+000 -4.2065416803579592e-001  1.0921557430187191e-001 -2.4904736211444119e-002  0.0000000000000000e+000  0.0000000000000000e+000  0.0000000000000000e+000 -1.5699455420267616e-001  0.0000000000000000e+000 -3.2040381330459783e-001  0.0000000000000000e+000  0.0000000000000000e+000  0.0000000000000000e+000  0.0000000000000000e+000 -7.6837953575531237e-001  0.0000000000000000e+000  0.0000000000000000e+000
  0.0000000000000000e+000  0.0000000000000000e+000 -3.4835352119437468e-001  1.5717251284797840e-001  0.0000000000000000e+000  0.0000000000000000e+000  0.0000000000000000e+000  0.0000000000000000e+000  5.1832527466073541e-001 -1.3339974206259830e+000 -8.7370886356553684e-002  0.0000000000000000e+000 -1.4370179453957066e-001  0.0000000000000000e+000  0.0000000000000000e+000  0.0000000000000000e+000  0.0000000000000000e+000  0.0000000000000000e+000  0.0000000000000000e+000  0.0000000000000000e+000  0.0000000000000000e+000  0.0000000000000000e+000  0.0000000000000000e+000  0.0000000000000000e+000  0.0000000000000000e+000  0.0000000000000000e+000  0.0000000000000000e+000  0.0000000000000000e+000  0.0000000000000000e+000  0.0000000000000000e+000
  0.0000000000000000e+000  0.0000000000000000e+000  0.0000000000000000e+000  0.0000000000000000e+000 -9.3988133756614564e-002  0.0000000000000000e+000  3.0647797796809484e-001  8.4919345788754930e-002  0.0000000000000000e+000  0.0000000000000000e+000  0.0000000000000000e+000  0.0000000000000000e+000  0.0000000000000000e+000  1.4221177780127908e-001  0.0000000000000000e+000  0.0000000000000000e+000  0.0000000000000000e+000  9.0700443592522029e-001  2.1712887396870756e-001  0.0000000000000000e+000  0.0000000000000000e+000  0.0000000000000000e+000  0.0000000000000000e+000  0.0000000000000000e+000  0.0000000000000000e+000  0.0000000000000000e+000  0.0000000000000000e+000  0.0000000000000000e+000  0.0000000000000000e+000  0.0000000000000000e+000
  5.2932606833156082e-001  0.0000000000000000e+000  0.0000000000000000e+000  0.0000000000000000e+000  0.0000000000000000e+000  0.0000000000000000e+000  0.0000000000000000e+000  0.0000000000000000e+000  0.0000000000000000e+000  0.0000000000000000e+000  0.0000000000000000e+000 -4.2903842195491820e-001  0.0000000000000000e+000  0.0000000000000000e+000  3.2660417395294761e-001  4.0662948148854400e-001  4.3650814131173976e-001  0.0000000000000000e+000  0.0000000000000000e+000  0.0000000000000000e+000  9.0141172129068123e-002  0.0000000000000000e+000 -2.0542437369309199e-001  0.0000000000000000e+000  0.0000000000000000e+000  0.0000000000000000e+000  0.0000000000000000e+000 -1.5118916151802686e-001  0.0000000000000000e+000  0.0000000000000000e+000
  8.2105083215747249e-002  0.0000000000000000e+000  0.0000000000000000e+000  0.0000000000000000e+000  0.0000000000000000e+000  0.0000000000000000e+000  0.0000000000000000e+000  0.0000000000000000e+000  0.0000000000000000e+000  0.0000000000000000e+000  0.0000000000000000e+000  1.4038313873563316e-001  0.0000000000000000e+000  0.0000000000000000e+000  2.0823325821729469e-001  2.2731206258032668e-002 -1.0151903411349383e-001  0.0000000000000000e+000  0.0000000000000000e+000  0.0000000000000000e+000 -7.6259481697803122e-001  0.0000000000000000e+000 -4.8812800532017470e-001  0.0000000000000000e+000  0.0000000000000000e+000  0.0000000000000000e+000  0.0000000000000000e+000  3.1551166912839484e-001  0.0000000000000000e+000  0.0000000000000000e+000
 -4.1217944110284438e-001  0.0000000000000000e+000  0.0000000000000000e+000  0.0000000000000000e+000  0.0000000000000000e+000  0.0000000000000000e+000  0.0000000000000000e+000  0.0000000000000000e+000  0.0000000000000000e+000  0.0000000000000000e+000  0.0000000000000000e+000  1.9087716314840741e-002  0.0000000000000000e+000  0.0000000000000000e+000  6.5451814520914575e-001  3.3200085538656132e-001 -3.6370908909495603e-001  0.0000000000000000e+000  0.0000000000000000e+000  0.0000000000000000e+000 -2.5030535857681391e-002  0.0000000000000000e+000  9.6096636281220782e-002  0.0000000000000000e+000  0.0000000000000000e+000  0.0000000000000000e+000  0.0000000000000000e+000 -3.8597902055996675e-001  0.0000000000000000e+000  0.0000000000000000e+000
  0.0000000000000000e+000  0.0000000000000000e+000  0.0000000000000000e+000  0.0000000000000000e+000 -7.6146338007366987e-001  0.0000000000000000e+000 -2.6266738023511021e-001 -7.1335753325013421e-002  0.0000000000000000e+000  0.0000000000000000e+000  0.0000000000000000e+000  0.0000000000000000e+000  0.0000000000000000e+000 -4.9437583517010208e-001  0.0000000000000000e+000  0.0000000000000000e+000  0.0000000000000000e+000  1.6006525577083025e-001 -2.7579381058979718e-001  0.0000000000000000e+000  0.0000000000000000e+000  0.0000000000000000e+000  0.0000000000000000e+000  0.0000000000000000e+000  0.0000000000000000e+000  0.0000000000000000e+000  0.0000000000000000e+000  0.0000000000000000e+000  0.0000000000000000e+000  0.0000000000000000e+000
  0.0000000000000000e+000  0.0000000000000000e+000  0.0000000000000000e+000  0.0000000000000000e+000 -3.0955320244572665e-001  0.0000000000000000e+000  8.3844114124896507e-001 -3.5104979318552298e-001  0.0000000000000000e+000  0.0000000000000000e+000  0.0000000000000000e+000  0.0000000000000000e+000  0.0000000000000000e+000  2.1211920203793637e-002  0.0000000000000000e+000  0.0000000000000000e+000  0.0000000000000000e+000 -2.7386867316930458e-001 -5.0033134210065083e-002  0.0000000000000000e+000  0.0000000000000000e+000  0.0000000000000000e+000  0.0000000000000000e+000  0.0000000000000000e+000  0.0000000000000000e+000  0.0000000000000000e+000  0.0000000000000000e+000  0.0000000000000000e+000  0.0000000000000000e+000  0.0000000000000000e+000
  0.0000000000000000e+000  1.5078798603631710e-001  0.0000000000000000e+000  0.0000000000000000e+000  0.0000000000000000e+000 -7.1399716953768300e-001  0.0000000000000000e+000  0.0000000000000000e+000  0.0000000000000000e+000  0.0000000000000000e+000  0.0000000000000000e+000  0.0000000000000000e+000  0.0000000000000000e+000  0.0000000000000000e+000  0.0000000000000000e+000  0.0000000000000000e+000  0.0000000000000000e+000  0.0000000000000000e+000  0.0000000000000000e+000 -1.3954140436177525e+000  0.0000000000000000e+000 -6.9197532162289077e-002  0.0000000000000000e+000  5.6894369422005364e-001 -4.1125317685528606e-001  0.0000000000000000e+000 -1.7462612537534072e-001  0.0000000000000000e+000  0.0000000000000000e+000  3.6106856585110231e-001
 -3.3618457251184852e-001  0.0000000000000000e+000  0.0000000000000000e+000  0.0000000000000000e+000  0.0000000000000000e+000  0.0000000000000000e+000  0.0000000000000000e+000  0.0000000000000000e+000  0.0000000000000000e+000  0.0000000000000000e+000  0.0000000000000000e+000  7.2178927540327037e-002  0.0000000000000000e+000  0.0000000000000000e+000 -7.5451637853267625e-002  1.8301245416036471e-001  6.4874640472607981e-001  0.0000000000000000e+000  0.0000000000000000e+000  0.0000000000000000e+000 -4.5081471522962957e-001  0.0000000000000000e+000  4.6133102995450298e-001  0.0000000000000000e+000  0.0000000000000000e+000  0.0000000000000000e+000  0.0000000000000000e+000 -7.5176480897578710e-002  0.0000000000000000e+000  0.0000000000000000e+000
  0.0000000000000000e+000  2.1810982874274215e-001  0.0000000000000000e+000  0.0000000000000000e+000  0.0000000000000000e+000 -3.3467376395207638e-001  0.0000000000000000e+000  0.0000000000000000e+000  0.0000000000000000e+000  0.0000000000000000e+000  0.0000000000000000e+000  0.0000000000000000e+000  0.0000000000000000e+000  0.0000000000000000e+000  0.0000000000000000e+000  0.0000000000000000e+000  0.0000000000000000e+000  0.0000000000000000e+000  0.0000000000000000e+000  1.0041664200954117e-001  0.0000000000000000e+000 -5.3595900337984659e-001  0.0000000000000000e+000  1.7183857501669436e-001  5.9541392910327873e-001  0.0000000000000000e+000  2.8680635887334810e-001  0.0000000000000000e+000  0.0000000000000000e+000  5.9010260294279782e-001
 -5.0946712467536504e-001  0.0000000000000000e+000  0.0000000000000000e+000  0.0000000000000000e+000  0.0000000000000000e+000  0.0000000000000000e+000  0.0000000000000000e+000  0.0000000000000000e+000  0.0000000000000000e+000  0.0000000000000000e+000  0.0000000000000000e+000  1.6716249607916990e-002  0.0000000000000000e+000  0.0000000000000000e+000 -2.4450332569359118e-001  5.0113365696294687e-001  1.5355253741106145e-001  0.0000000000000000e+000  0.0000000000000000e+000  0.0000000000000000e+000  3.0241426310977926e-001  0.0000000000000000e+000 -4.8819329295074154e-001  0.0000000000000000e+000  0.0000000000000000e+000  0.0000000000000000e+000  0.0000000000000000e+000  2.7546603764908029e-001  0.0000000000000000e+000  0.0000000000000000e+000
  0.0000000000000000e+000  7.8413185953635367e-001  0.0000000000000000e+000  0.0000000000000000e+000  0.0000000000000000e+000 -5.8703297089926532e-001  0.0000000000000000e+000  0.0000000000000000e+000  0.0000000000000000e+000  0.0000000000000000e+000  0.0000000000000000e+000  0.0000000000000000e+000  0.0000000000000000e+000  0.0000000000000000e+000  0.0000000000000000e+000  0.0000000000000000e+000  0.0000000000000000e+000  0.0000000000000000e+000  0.0000000000000000e+000  3.6676092806687016e-002  0.0000000000000000e+000  3.6982527313375022e-002  0.0000000000000000e+000  3.2345074319252753e-001 -1.2947193765868950e-001  0.0000000000000000e+000 -3.7658933591325106e-001  0.0000000000000000e+000  0.0000000000000000e+000 -4.8559322640056696e-001
  0.0000000000000000e+000 -3.8698504034946068e-001  0.0000000000000000e+000  0.0000000000000000e+000  0.0000000000000000e+000 -7.5981560398158099e-001  0.0000000000000000e+000  0.0000000000000000e+000  0.0000000000000000e+000  0.0000000000000000e+000  0.0000000000000000e+000  0.0000000000000000e+000  0.0000000000000000e+000  0.0000000000000000e+000  0.0000000000000000e+000  0.0000000000000000e+000  0.0000000000000000e+000  0.0000000000000000e+000  0.0000000000000000e+000  2.1893408376382423e-001  0.0000000000000000e+000  2.6785475671168280e-001  0.0000000000000000e+000 -4.2874002014868212e-001 -2.1955804531480541e-001  0.0000000000000000e+000  1.7013750981691486e-001  0.0000000000000000e+000  0.0000000000000000e+000  1.5944466248239186e-001
  0.0000000000000000e+000  0.0000000000000000e+000  0.0000000000000000e+000  0.0000000000000000e+000  0.0000000000000000e+000  0.0000000000000000e+000  0.0000000000000000e+000  0.0000000000000000e+000  0.0000000000000000e+000  0.0000000000000000e+000  0.0000000000000000e+000  0.0000000000000000e+000  0.0000000000000000e+000  0.0000000000000000e+000  0.0000000000000000e+000  0.0000000000000000e+000  0.0000000000000000e+000  0.0000000000000000e+000  0.0000000000000000e+000  0.0000000000000000e+000  0.0000000000000000e+000  0.0000000000000000e+000  0.0000000000000000e+000  0.0000000000000000e+000  0.0000000000000000e+000 -1.9864087632212685e-001  0.0000000000000000e+000  0.0000000000000000e+000  2.4262778801103002e-002  0.0000000000000000e+000
  0.0000000000000000e+000  4.1625318917285609e-001  0.0000000000000000e+000  0.0000000000000000e+000  0.0000000000000000e+000  2.6582946859524181e-001  0.0000000000000000e+000  0.0000000000000000e+000  0.0000000000000000e+000  0.0000000000000000e+000  0.0000000000000000e+000  0.0000000000000000e+000  0.0000000000000000e+000  0.0000000000000000e+000  0.0000000000000000e+000  0.0000000000000000e+000  0.0000000000000000e+000  0.0000000000000000e+000  0.0000000000000000e+000  3.5008636591648407e-001  0.0000000000000000e+000  6.0640533861053458e-001  0.0000000000000000e+000  3.9405208425505300e-001 -4.1533015881783923e-002  0.0000000000000000e+000  7.5769033470975045e-001  0.0000000000000000e+000  0.0000000000000000e+000  6.1760896886211525e-001
  1.3371192304341398e-002  0.0000000000000000e+000  0.0000000000000000e+000  0.0000000000000000e+000  0.0000000000000000e+000  0.0000000000000000e+000  0.0000000000000000e+000  0.0000000000000000e+000  0.0000000000000000e+000  0.0000000000000000e+000  0.0000000000000000e+000 -6.0526504198490849e-001  0.0000000000000000e+000  0.0000000000000000e+000 -4.2071778628256706e-001  3.4931036153377082e-001 -4.3916545129785933e-001  0.0000000000000000e+000  0.0000000000000000e+000  0.0000000000000000e+000 -2.9213819833534632e-001  0.0000000000000000e+000  2.3470252013218781e-001  0.0000000000000000e+000  0.0000000000000000e+000  0.0000000000000000e+000  0.0000000000000000e+000  3.4028845136667388e-002  0.0000000000000000e+000  0.0000000000000000e+000
  0.0000000000000000e+000  0.0000000000000000e+000  0.0000000000000000e+000  0.0000000000000000e+000  0.0000000000000000e+000  0.0000000000000000e+000  0.0000000000000000e+000  0.0000000000000000e+000  0.0000000000000000e+000  0.0000000000000000e+000  0.0000000000000000e+000  0.0000000000000000e+000  0.0000000000000000e+000  0.0000000000000000e+000  0.0000000000000000e+000  0.0000000000000000e+000  0.0000000000000000e+000  0.0000000000000000e+000  0.0000000000000000e+000  0.0000000000000000e+000  0.0000000000000000e+000  0.0000000000000000e+000  0.0000000000000000e+000  0.0000000000000000e+000  0.0000000000000000e+000 -2.0256913611961061e-001  0.0000000000000000e+000  0.0000000000000000e+000  4.5698436887468752e-001  0.0000000000000000e+000
  0.0000000000000000e+000 -6.1017573842972628e-001  0.0000000000000000e+000  0.0000000000000000e+000  0.0000000000000000e+000  3.9624290724594016e-002  0.0000000000000000e+000  0.0000000000000000e+000  0.0000000000000000e+000  0.0000000000000000e+000  0.0000000000000000e+000  0.0000000000000000e+000  0.0000000000000000e+000  0.0000000000000000e+000  0.0000000000000000e+000  0.0000000000000000e+000  0.0000000000000000e+000  0.0000000000000000e+000  0.0000000000000000e+000  6.3530843978269291e-001  0.0000000000000000e+000 -1.7496474209410903e-002  0.0000000000000000e+000  6.9520171402813158e-001 -1.4391439153738528e-001  0.0000000000000000e+000 -1.4762204192293610e-001  0.0000000000000000e+000  0.0000000000000000e+000 -1.2029836298013480e-001
 -5.3158309532973536e-001  0.0000000000000000e+000  0.0000000000000000e+000  0.0000000000000000e+000  0.0000000000000000e+000  0.0000000000000000e+000  0.0000000000000000e+000  0.0000000000000000e+000  0.0000000000000000e+000 -1.4041568225874812e-001 -6.6671435408106849e-001  0.0000000000000000e+000  0.0000000000000000e+000  0.0000000000000000e+000  0.0000000000000000e+000  0.0000000000000000e+000  0.0000000000000000e+000  0.0000000000000000e+000 -7.8624735164683091e-001  0.0000000000000000e+000  0.0000000000000000e+000  0.0000000000000000e+000  0.0000000000000000e+000  3.8736050524335891e-001 -8.1318235560143304e-001  0.0000000000000000e+000  0.0000000000000000e+000  0.0000000000000000e+000  0.0000000000000000e+000  0.0000000000000000e+000
  0.0000000000000000e+000  6.0717023016306615e-001  0.0000000000000000e+000  6.6450765851687676e-001  0.0000000000000000e+000  0.0000000000000000e+000  0.0000000000000000e+000  0.0000000000000000e+000  0.0000000000000000e+000  0.0000000000000000e+000  0.0000000000000000e+000  0.0000000000000000e+000 -4.3335892810514792e-001  0.0000000000000000e+000  0.0000000000000000e+000  2.4562208048426384e-001  3.2052699464247514e-001  0.0000000000000000e+000  0.0000000000000000e+000 -2.8366902965901014e-001 -5.2923172565865884e-001  0.0000000000000000e+000  0.0000000000000000e+000  0.0000000000000000e+000  0.0000000000000000e+000  0.0000000000000000e+000  0.0000000000000000e+000  0.0000000000000000e+000 -8.5014328834518194e-001  0.0000000000000000e+000
  0.0000000000000000e+000  0.0000000000000000e+000  2.8298629800093761e-001  0.0000000000000000e+000  0.0000000000000000e+000  0.0000000000000000e+000  0.0000000000000000e+000  0.0000000000000000e+000  3.3283591558889358e-001  0.0000000000000000e+000  0.0000000000000000e+000  0.0000000000000000e+000  0.0000000000000000e+000  0.0000000000000000e+000  0.0000000000000000e+000  0.0000000000000000e+000  0.0000000000000000e+000  1.1463733421990197e-002  0.0000000000000000e+000  0.0000000000000000e+000  0.0000000000000000e+000  5.7182173258759672e-001  6.2484949794779654e-001  0.0000000000000000e+000  0.0000000000000000e+000 -3.0263939318727590e-001  0.0000000000000000e+000  0.0000000000000000e+000  0.0000000000000000e+000  0.0000000000000000e+000
  0.0000000000000000e+000  1.8912835423933461e-001  0.0000000000000000e+000 -2.1078362043775828e-001  0.0000000000000000e+000  0.0000000000000000e+000  0.0000000000000000e+000  0.0000000000000000e+000  0.0000000000000000e+000  0.0000000000000000e+000  0.0000000000000000e+000  0.0000000000000000e+000 -1.1342211267389097e+000  0.0000000000000000e+000  0.0000000000000000e+000  9.5232345445097039e-002 -2.5288952202323711e-001  0.0000000000000000e+000  0.0000000000000000e+000 -1.5223466732704410e-001  4.1390839380772670e-001  0.0000000000000000e+000  0.0000000000000000e+000  0.0000000000000000e+000  0.0000000000000000e+000  0.0000000000000000e+000  0.0000000000000000e+000  0.0000000000000000e+000  9.8151699997621278e-001  0.0000000000000000e+000
  0.0000000000000000e+000  0.0000000000000000e+000  0.0000000000000000e+000  0.0000000000000000e+000  3.5385226298224459e-001  0.0000000000000000e+000  0.0000000000000000e+000  0.0000000000000000e+000  0.0000000000000000e+000  0.0000000000000000e+000  0.0000000000000000e+000  0.0000000000000000e+000  0.0000000000000000e+000  0.0000000000000000e+000  0.0000000000000000e+000  0.0000000000000000e+000  0.0000000000000000e+000  0.0000000000000000e+000  0.0000000000000000e+000  0.0000000000000000e+000  0.0000000000000000e+000  0.0000000000000000e+000  0.0000000000000000e+000  0.0000000000000000e+000  0.0000000000000000e+000  0.0000000000000000e+000  3.9887000926582467e-001  0.0000000000000000e+000  0.0000000000000000e+000  0.0000000000000000e+000
  0.0000000000000000e+000  0.0000000000000000e+000  0.0000000000000000e+000  0.0000000000000000e+000  0.0000000000000000e+000 -2.2174502635093782e-001 -2.0776138755484053e-001 -8.0188639148126670e-002  0.0000000000000000e+000  0.0000000000000000e+000  0.0000000000000000e+000  8.6111447970670468e-002  0.0000000000000000e+000 -4.2111758896599283e-001  7.6228563029417717e-001  0.0000000000000000e+000  0.0000000000000000e+000  0.0000000000000000e+000  0.0000000000000000e+000  0.0000000000000000e+000  0.0000000000000000e+000  0.0000000000000000e+000  0.0000000000000000e+000  0.0000000000000000e+000  0.0000000000000000e+000  0.0000000000000000e+000  0.0000000000000000e+000 -3.5505170426332183e-001  0.0000000000000000e+000  9.6632454279428528e-002
  0.0000000000000000e+000  0.0000000000000000e+000  0.0000000000000000e+000  0.0000000000000000e+000  0.0000000000000000e+000 -2.2697424042969697e-001  2.8140277974238936e-001  7.5478203952844192e-001  0.0000000000000000e+000  0.0000000000000000e+000  0.0000000000000000e+000  1.8968119452524848e-001  0.0000000000000000e+000 -3.7412742618313372e-001 -2.2492461754665949e-001  0.0000000000000000e+000  0.0000000000000000e+000  0.0000000000000000e+000  0.0000000000000000e+000  0.0000000000000000e+000  0.0000000000000000e+000  0.0000000000000000e+000  0.0000000000000000e+000  0.0000000000000000e+000  0.0000000000000000e+000  0.0000000000000000e+000  0.0000000000000000e+000 -2.2662804228814390e-001  0.0000000000000000e+000 -1.4730106188040498e-001
  0.0000000000000000e+000  0.0000000000000000e+000  0.0000000000000000e+000  0.0000000000000000e+000  0.0000000000000000e+000 -8.6677809711584342e-002  3.6311071639154885e-001 -2.2583443091769856e-001  0.0000000000000000e+000  0.0000000000000000e+000  0.0000000000000000e+000 -7.6358853598090082e-001  0.0000000000000000e+000 -1.3947549726273234e-001 -9.4089804463913754e-002  0.0000000000000000e+000  0.0000000000000000e+000  0.0000000000000000e+000  0.0000000000000000e+000  0.0000000000000000e+000  0.0000000000000000e+000  0.0000000000000000e+000  0.0000000000000000e+000  0.0000000000000000e+000  0.0000000000000000e+000  0.0000000000000000e+000  0.0000000000000000e+000 -3.8838136762538045e-001  0.0000000000000000e+000 -2.1776714655002244e-001
  0.0000000000000000e+000  0.0000000000000000e+000 -7.5321074488805018e-001  0.0000000000000000e+000  0.0000000000000000e+000  0.0000000000000000e+000  0.0000000000000000e+000  0.0000000000000000e+000  3.7316220032388014e-001  0.0000000000000000e+000  0.0000000000000000e+000  0.0000000000000000e+000  0.0000000000000000e+000  0.0000000000000000e+000  0.0000000000000000e+000  0.0000000000000000e+000  0.0000000000000000e+000 -4.4972462192234341e-001  0.0000000000000000e+000  0.0000000000000000e+000  0.0000000000000000e+000  1.6855658016448372e-001  1.0623422282186260e-001  0.0000000000000000e+000  0.0000000000000000e+000  2.2687943859266607e-001  0.0000000000000000e+000  0.0000000000000000e+000  0.0000000000000000e+000  0.0000000000000000e+000
 -2.2734329458708746e-001  0.0000000000000000e+000  0.0000000000000000e+000  0.0000000000000000e+000  0.0000000000000000e+000  0.0000000000000000e+000  0.0000000000000000e+000  0.0000000000000000e+000  0.0000000000000000e+000  4.7335172818559201e-001 -4.4108448003507755e-001  0.0000000000000000e+000  0.0000000000000000e+000  0.0000000000000000e+000  0.0000000000000000e+000  0.0000000000000000e+000  0.0000000000000000e+000  0.0000000000000000e+000 -2.5158040313590434e-002  0.0000000000000000e+000  0.0000000000000000e+000  0.0000000000000000e+000  0.0000000000000000e+000 -5.9679173445019906e-001  7.8119693500403953e-001  0.0000000000000000e+000  0.0000000000000000e+000  0.0000000000000000e+000  0.0000000000000000e+000  0.0000000000000000e+000
 -7.0321233785795523e-002  0.0000000000000000e+000  0.0000000000000000e+000  0.0000000000000000e+000  0.0000000000000000e+000  0.0000000000000000e+000  0.0000000000000000e+000  0.0000000000000000e+000  0.0000000000000000e+000 -5.4083002811195602e-001 -6.8207279567112289e-001  0.0000000000000000e+000  0.0000000000000000e+000  0.0000000000000000e+000  0.0000000000000000e+000  0.0000000000000000e+000  0.0000000000000000e+000  0.0000000000000000e+000  4.8616262454082865e-001  0.0000000000000000e+000  0.0000000000000000e+000  0.0000000000000000e+000  0.0000000000000000e+000 -3.4208643280750006e-001 -4.4007058016241962e-001  0.0000000000000000e+000  0.0000000000000000e+000  0.0000000000000000e+000  0.0000000000000000e+000  0.0000000000000000e+000
  0.0000000000000000e+000  0.0000000000000000e+000  0.0000000000000000e+000  0.0000000000000000e+000  0.0000000000000000e+000 -2.3535780242569404e-001  4.1400630092904962e-002  3.3631013359440903e-001  0.0000000000000000e+000  0.0000000000000000e+000  0.0000000000000000e+000 -4.8737906193714020e-001  0.0000000000000000e+000 -3.4646737227999505e-002  1.9028627871149872e-001  0.0000000000000000e+000  0.0000000000000000e+000  0.0000000000000000e+000  0.0000000000000000e+000  0.0000000000000000e+000  0.0000000000000000e+000  0.0000000000000000e+000  0.0000000000000000e+000  0.0000000000000000e+000  0.0000000000000000e+000  0.0000000000000000e+000  0.0000000000000000e+000  5.2267645281970643e-001  0.0000000000000000e+000  5.3070697950341239e-001
  0.0000000000000000e+000  1.0592240418113268e+000  0.0000000000000000e+000 -3.4841568224840247e-001  0.0000000000000000e+000  0.0000000000000000e+000  0.0000000000000000e+000  0.0000000000000000e+000  0.0000000000000000e+000  0.0000000000000000e+000  0.0000000000000000e+000  0.0000000000000000e+000  7.6113807238199924e-002  0.0000000000000000e+000  0.0000000000000000e+000  1.0038808844170806e+000  7.0419145435088293e-001  0.0000000000000000e+000  0.0000000000000000e+000  2.8011388623793476e-001  3.4216190642793673e-002  0.0000000000000000e+000  0.0000000000000000e+000  0.0000000000000000e+000  0.0000000000000000e+000  0.0000000000000000e+000  0.0000000000000000e+000  0.0000000000000000e+000 -1.2205751922244781e-001  0.0000000000000000e+000
  0.0000000000000000e+000  0.0000000000000000e+000  0.0000000000000000e+000  0.0000000000000000e+000  0.0000000000000000e+000 -3.1400874798963418e-001 -2.8982233084132719e-001  2.5049686389428150e-001  0.0000000000000000e+000  0.0000000000000000e+000  0.0000000000000000e+000 -9.3526973366161698e-002  0.0000000000000000e+000  6.7461446921393642e-001 -1.9824110008122314e-002  0.0000000000000000e+000  0.0000000000000000e+000  0.0000000000000000e+000  0.0000000000000000e+000  0.0000000000000000e+000  0.0000000000000000e+000  0.0000000000000000e+000  0.0000000000000000e+000  0.0000000000000000e+000  0.0000000000000000e+000  0.0000000000000000e+000  0.0000000000000000e+000 -5.0523792712355542e-001  0.0000000000000000e+000  1.8746335308335771e-001
  0.0000000000000000e+000  0.0000000000000000e+000  0.0000000000000000e+000  0.0000000000000000e+000  0.0000000000000000e+000 -8.0800912393515209e-002  7.6374743151650981e-001 -2.8291904906906775e-002  0.0000000000000000e+000  0.0000000000000000e+000  0.0000000000000000e+000  2.3424875753158256e-001  0.0000000000000000e+000  4.1176945025909917e-001  4.2121529987209005e-001  0.0000000000000000e+000  0.0000000000000000e+000  0.0000000000000000e+000  0.0000000000000000e+000  0.0000000000000000e+000  0.0000000000000000e+000  0.0000000000000000e+000  0.0000000000000000e+000  0.0000000000000000e+000  0.0000000000000000e+000  0.0000000000000000e+000  0.0000000000000000e+000  6.8115454450463062e-002  0.0000000000000000e+000 -5.3591388971991574e-002
  0.0000000000000000e+000  7.8498593954150331e-001  0.0000000000000000e+000 -4.3696404464734373e-001  0.0000000000000000e+000  0.0000000000000000e+000  0.0000000000000000e+000  0.0000000000000000e+000  0.0000000000000000e+000  0.0000000000000000e+000  0.0000000000000000e+000  0.0000000000000000e+000 -1.8374815286004875e-002  0.0000000000000000e+000  0.0000000000000000e+000 -3.0181415070806511e-001 -6.4848864736301470e-001  0.0000000000000000e+000  0.0000000000000000e+000  3.3954010897084375e-001 -5.2030633195429321e-001  0.0000000000000000e+000  0.0000000000000000e+000  0.0000000000000000e+000  0.0000000000000000e+000  0.0000000000000000e+000  0.0000000000000000e+000  0.0000000000000000e+000  8.6568598304281957e-002  0.0000000000000000e+000
  0.0000000000000000e+000  6.8037181518127043e-002  0.0000000000000000e+000 -1.4959321458885744e+000  0.0000000000000000e+000  0.0000000000000000e+000  0.0000000000000000e+000  0.0000000000000000e+000  0.0000000000000000e+000  0.0000000000000000e+000  0.0000000000000000e+000  0.0000000000000000e+000 -5.8596524802721595e-002  0.0000000000000000e+000  0.0000000000000000e+000  1.3006772203047806e-001 -2.5911392406715628e-001  0.0000000000000000e+000  0.0000000000000000e+000 -5.0136275137711417e-001 -2.4015626783821026e-001  0.0000000000000000e+000  0.0000000000000000e+000  0.0000000000000000e+000  0.0000000000000000e+000  0.0000000000000000e+000  0.0000000000000000e+000  0.0000000000000000e+000 -4.5256469450093700e-001  0.0000000000000000e+000
  0.0000000000000000e+000  0.0000000000000000e+000 -2.9972200175042951e-001  0.0000000000000000e+000  0.0000000000000000e+000  0.0000000000000000e+000  0.0000000000000000e+000  0.0000000000000000e+000  5.6850223530363064e-002  0.0000000000000000e+000  0.0000000000000000e+000  0.0000000000000000e+000  0.0000000000000000e+000  0.0000000000000000e+000  0.0000000000000000e+000  0.0000000000000000e+000  0.0000000000000000e+000  8.3859012915324826e-001  0.0000000000000000e+000  0.0000000000000000e+000  0.0000000000000000e+000  1.3118781573899690e-001  1.6359031640397478e-001  0.0000000000000000e+000  0.0000000000000000e+000  3.9966152481628714e-001  0.0000000000000000e+000  0.0000000000000000e+000  0.0000000000000000e+000  0.0000000000000000e+000
  9.8985637542803939e-001  0.0000000000000000e+000  0.0000000000000000e+000  0.0000000000000000e+000  0.0000000000000000e+000  0.0000000000000000e+000  0.0000000000000000e+000  0.0000000000000000e+000  0.0000000000000000e+000  1.1778256867527932e+000 -1.8910720574830830e-001  0.0000000000000000e+000  0.0000000000000000e+000  0.0000000000000000e+000  0.0000000000000000e+000  0.0000000000000000e+000  0.0000000000000000e+000  0.0000000000000000e+000  2.2970972343750728e-002  0.0000000000000000e+000  0.0000000000000000e+000  0.0000000000000000e+000  0.0000000000000000e+000  2.6556369630776111e-001 -4.2548438787865084e-001  0.0000000000000000e+000  0.0000000000000000e+000  0.0000000000000000e+000  0.0000000000000000e+000  0.0000000000000000e+000
  0.0000000000000000e+000 -6.0649426938434847e-001  0.0000000000000000e+000 -6.2787247604447649e-002  0.0000000000000000e+000  0.0000000000000000e+000  0.0000000000000000e+000  0.0000000000000000e+000  0.0000000000000000e+000  0.0000000000000000e+000  0.0000000000000000e+000  0.0000000000000000e+000 -3.7499625950036347e-001  0.0000000000000000e+000  0.0000000000000000e+000  7.9311901697044962e-001 -5.1882486218534618e-001  0.0000000000000000e+000  0.0000000000000000e+000  6.8131875653050000e-001  5.5468979267633478e-001  0.0000000000000000e+000  0.0000000000000000e+000  0.0000000000000000e+000  0.0000000000000000e+000  0.0000000000000000e+000  0.0000000000000000e+000  0.0000000000000000e+000 -8.5016042568832761e-001  0.0000000000000000e+000
  0.0000000000000000e+000 -6.3492831117482162e-001  0.0000000000000000e+000  3.2722111286147793e-001  0.0000000000000000e+000  0.0000000000000000e+000  0.0000000000000000e+000  0.0000000000000000e+000  0.0000000000000000e+000  0.0000000000000000e+000  0.0000000000000000e+000  0.0000000000000000e+000 -5.9972475675252190e-001  0.0000000000000000e+000  0.0000000000000000e+000  8.2499563021599576e-001 -8.1414992612428821e-002  0.0000000000000000e+000  0.0000000000000000e+000  3.1323027543055815e-001 -9.5246930103765592e-001  0.0000000000000000e+000  0.0000000000000000e+000  0.0000000000000000e+000  0.0000000000000000e+000  0.0000000000000000e+000  0.0000000000000000e+000  0.0000000000000000e+000  3.9283585924414788e-001  0.0000000000000000e+000
  0.0000000000000000e+000  0.0000000000000000e+000 -8.4062607343755327e-002  0.0000000000000000e+000  0.0000000000000000e+000  0.0000000000000000e+000  0.0000000000000000e+000  0.0000000000000000e+000  3.2314873795307519e-001  0.0000000000000000e+000  0.0000000000000000e+000  0.0000000000000000e+000  0.0000000000000000e+000  0.0000000000000000e+000  0.0000000000000000e+000  0.0000000000000000e+000  0.0000000000000000e+000  9.9303054867120863e-002  0.0000000000000000e+000  0.0000000000000000e+000  0.0000000000000000e+000 -7.7963429383103200e-001  4.5718535719716813e-001  0.0000000000000000e+000  0.0000000000000000e+000 -2.4859443185044899e-001  0.0000000000000000e+000  0.0000000000000000e+000  0.0000000000000000e+000  0.0000000000000000e+000
  0.0000000000000000e+000  0.0000000000000000e+000 -3.3582004389689579e-001  0.0000000000000000e+000  0.0000000000000000e+000  0.0000000000000000e+000  0.0000000000000000e+000  0.0000000000000000e+000  1.8872000579676157e-001  0.0000000000000000e+000  0.0000000000000000e+000  0.0000000000000000e+000  0.0000000000000000e+000  0.0000000000000000e+000  0.0000000000000000e+000  0.0000000000000000e+000  0.0000000000000000e+000  2.8818884450879445e-001  0.0000000000000000e+000  0.0000000000000000e+000  0.0000000000000000e+000  1.3297216802312745e-001 -4.3764459383721993e-001  0.0000000000000000e+000  0.0000000000000000e+000 -7.4789201055107313e-001  0.0000000000000000e+000  0.0000000000000000e+000  0.0000000000000000e+000  0.0000000000000000e+000
 -7.6848127867303806e-001  0.0000000000000000e+000  0.0000000000000000e+000  0.0000000000000000e+000  0.0000000000000000e+000  0.0000000000000000e+000  0.0000000000000000e+000  0.0000000000000000e+000  0.0000000000000000e+000  8.8113279109226150e-001  8.6073885086052981e-001  0.0000000000000000e+000  0.0000000000000000e+000  0.0000000000000000e+000  0.0000000000000000e+000  0.0000000000000000e+000  0.0000000000000000e+000  0.0000000000000000e+000  7.3853647350379692e-001  0.0000000000000000e+000  0.0000000000000000e+000  0.0000000000000000e+000  0.0000000000000000e+000  1.9508601110242685e-001 -4.7835163717269136e-001  0.0000000000000000e+000  0.0000000000000000e+000  0.0000000000000000e+000  0.0000000000000000e+000  0.0000000000000000e+000
 -2.2149224754955507e-001  0.0000000000000000e+000  0.0000000000000000e+000  0.0000000000000000e+000  0.0000000000000000e+000  0.0000000000000000e+000  0.0000000000000000e+000  0.0000000000000000e+000  0.0000000000000000e+000  3.1707896221735576e-001 -1.0100175651427690e-001  0.0000000000000000e+000  0.0000000000000000e+000  0.0000000000000000e+000  0.0000000000000000e+000  0.0000000000000000e+000  0.0000000000000000e+000  0.0000000000000000e+000  6.5119547553891999e-001  0.0000000000000000e+000  0.0000000000000000e+000  0.0000000000000000e+000  0.0000000000000000e+000  9.1445411529831278e-001  6.4022803968123521e-001  0.0000000000000000e+000  0.0000000000000000e+000  0.0000000000000000e+000  0.0000000000000000e+000  0.0000000000000000e+000
  0.0000000000000000e+000  0.0000000000000000e+000 -3.7804421270439448e-001  0.0000000000000000e+000  0.0000000000000000e+000  0.0000000000000000e+000  0.0000000000000000e+000  0.0000000000000000e+000 -7.7890816544666941e-001  0.0000000000000000e+000  0.0000000000000000e+000  0.0000000000000000e+000  0.0000000000000000e+000  0.0000000000000000e+000  0.0000000000000000e+000  0.0000000000000000e+000  0.0000000000000000e+000 -3.8328001960919386e-002  0.0000000000000000e+000  0.0000000000000000e+000  0.0000000000000000e+000  4.3440912044082833e-002  4.1347836925795906e-001  0.0000000000000000e+000  0.0000000000000000e+000 -2.7579726725161779e-001  0.0000000000000000e+000  0.0000000000000000e+000  0.0000000000000000e+000  0.0000000000000000e+000
  0.0000000000000000e+000  0.0000000000000000e+000  0.0000000000000000e+000  0.0000000000000000e+000 -1.5831533798478947e-001  0.0000000000000000e+000  0.0000000000000000e+000  0.0000000000000000e+000  0.0000000000000000e+000  0.0000000000000000e+000  0.0000000000000000e+000  0.0000000000000000e+000  0.0000000000000000e+000  0.0000000000000000e+000  0.0000000000000000e+000  0.0000000000000000e+000  0.0000000000000000e+000  0.0000000000000000e+000  0.0000000000000000e+000  0.0000000000000000e+000  0.0000000000000000e+000  0.0000000000000000e+000  0.0000000000000000e+000  0.0000000000000000e+000  0.0000000000000000e+000  0.0000000000000000e+000 -6.6169994078236227e-001  0.0000000000000000e+000  0.0000000000000000e+000  0.0000000000000000e+000
  0.0000000000000000e+000  0.0000000000000000e+000  0.0000000000000000e+000  0.0000000000000000e+000  0.0000000000000000e+000  2.3200636668380015e-001 -2.5515746405322187e-001  3.6682362433561372e-001  0.0000000000000000e+000  0.0000000000000000e+000  0.0000000000000000e+000 -2.5525271304444708e-001  0.0000000000000000e+000  1.9331771421152372e-001  3.6216115134565863e-001  0.0000000000000000e+000  0.0000000000000000e+000  0.0000000000000000e+000  0.0000000000000000e+000  0.0000000000000000e+000  0.0000000000000000e+000  0.0000000000000000e+000  0.0000000000000000e+000  0.0000000000000000e+000  0.0000000000000000e+000  0.0000000000000000e+000  0.0000000000000000e+000  2.2267623720584767e-001  0.0000000000000000e+000 -6.8061520015402777e-001
  0.0000000000000000e+000 -4.4718377358740946e-001  0.0000000000000000e+000 -5.0831364593441197e-001  0.0000000000000000e+000  0.0000000000000000e+000  0.0000000000000000e+000  0.0000000000000000e+000  0.0000000000000000e+000  0.0000000000000000e+000  0.0000000000000000e+000  0.0000000000000000e+000 -2.9151577427028219e-001  0.0000000000000000e+000  0.0000000000000000e+000 -7.6251859773283270e-001  8.0482018336183092e-001  0.0000000000000000e+000  0.0000000000000000e+000  5.0081368530904702e-001 -7.0093001322969006e-001  0.0000000000000000e+000  0.0000000000000000e+000  0.0000000000000000e+000  0.0000000000000000e+000  0.0000000000000000e+000  0.0000000000000000e+000  0.0000000000000000e+000 -4.3522117333705479e-001  0.0000000000000000e+000
  0.0000000000000000e+000  0.0000000000000000e+000  0.0000000000000000e+000  0.0000000000000000e+000  0.0000000000000000e+000 -8.2307245378002669e-001 -1.0803621059456434e-001 -2.4831326331027953e-001  0.0000000000000000e+000  0.0000000000000000e+000  0.0000000000000000e+000  8.5007870265119800e-002  0.0000000000000000e+000 -2.0817387852762048e-003 -1.1954811320388348e-001  0.0000000000000000e+000  0.0000000000000000e+000  0.0000000000000000e+000  0.0000000000000000e+000  0.0000000000000000e+000  0.0000000000000000e+000  0.0000000000000000e+000  0.0000000000000000e+000  0.0000000000000000e+000  0.0000000000000000e+000  0.0000000000000000e+000  0.0000000000000000e+000  2.9842498545253782e-001  0.0000000000000000e+000 -3.7234465396558958e-001
  8.6239805087103688e-003  0.0000000000000000e+000  0.0000000000000000e+000  0.0000000000000000e+000  0.0000000000000000e+000 -1.7731443520735729e-001  0.0000000000000000e+000  0.0000000000000000e+000  0.0000000000000000e+000  0.0000000000000000e+000  0.0000000000000000e+000  0.0000000000000000e+000  0.0000000000000000e+000  0.0000000000000000e+000  0.0000000000000000e+000  1.1034990150583950e-002 -6.7127537538093007e-001  0.0000000000000000e+000  0.0000000000000000e+000  2.2317686867618564e-001 -4.4773303096195449e-001  0.0000000000000000e+000  0.0000000000000000e+000  0.0000000000000000e+000  0.0000000000000000e+000  0.0000000000000000e+000 -4.6831189587269484e-001  0.0000000000000000e+000  0.0000000000000000e+000  2.1946298978298270e-001
  0.0000000000000000e+000 -6.2668518076023982e-001  0.0000000000000000e+000  0.0000000000000000e+000  0.0000000000000000e+000  0.0000000000000000e+000  0.0000000000000000e+000  0.0000000000000000e+000  1.2555406081525963e-001  4.2429286732903318e-002 -4.9075647851725862e-001  0.0000000000000000e+000  0.0000000000000000e+000  0.0000000000000000e+000  0.0000000000000000e+000  0.0000000000000000e+000  0.0000000000000000e+000 -2.5115071513835124e-001  0.0000000000000000e+000  0.0000000000000000e+000  0.0000000000000000e+000  0.0000000000000000e+000  0.0000000000000000e+000  3.1052178009877118e-001  0.0000000000000000e+000 -1.7616646573226205e-001  0.0000000000000000e+000 -1.1664767131531506e+000  0.0000000000000000e+000  0.0000000000000000e+000
  0.0000000000000000e+000  0.0000000000000000e+000 -9.0773322581765098e-002  0.0000000000000000e+000  0.0000000000000000e+000  0.0000000000000000e+000  0.0000000000000000e+000  0.0000000000000000e+000  0.0000000000000000e+000  0.0000000000000000e+000  0.0000000000000000e+000  0.0000000000000000e+000  0.0000000000000000e+000  0.0000000000000000e+000  0.0000000000000000e+000  0.0000000000000000e+000  0.0000000000000000e+000  0.0000000000000000e+000  0.0000000000000000e+000  0.0000000000000000e+000  0.0000000000000000e+000  8.8134162657287338e-002  0.0000000000000000e+000  0.0000000000000000e+000  0.0000000000000000e+000  0.0000000000000000e+000  0.0000000000000000e+000  0.0000000000000000e+000  0.0000000000000000e+000  0.0000000000000000e+000
  0.0000000000000000e+000  0.0000000000000000e+000  0.0000000000000000e+000  3.5163426423602451e-001  9.2887378076315863e-001  0.0000000000000000e+000  0.0000000000000000e+000  0.0000000000000000e+000  0.0000000000000000e+000  0.0000000000000000e+000  0.0000000000000000e+000  1.5476074736341192e-002  0.0000000000000000e+000  0.0000000000000000e+000  1.2451256522582409e-001  0.0000000000000000e+000  0.0000000000000000e+000  0.0000000000000000e+000  0.0000000000000000e+000  0.0000000000000000e+000  0.0000000000000000e+000  0.0000000000000000e+000 -1.1544272725482920e+000  0.0000000000000000e+000  8.8697644101983242e-001  0.0000000000000000e+000  0.0000000000000000e+000  0.0000000000000000e+000  0.0000000000000000e+000  0.0000000000000000e+000
  0.0000000000000000e+000  0.0000000000000000e+000  0.0000000000000000e+000  1.2711757489409767e-001 -9.4420687703877493e-001  0.0000000000000000e+000  0.0000000000000000e+000  0.0000000000000000e+000  0.0000000000000000e+000  0.0000000000000000e+000  0.0000000000000000e+000 -1.4069462184036699e-001  0.0000000000000000e+000  0.0000000000000000e+000  1.0039963276835608e-001  0.0000000000000000e+000  0.0000000000000000e+000  0.0000000000000000e+000  0.0000000000000000e+000  0.0000000000000000e+000  0.0000000000000000e+000  0.0000000000000000e+000 -4.5282012256565557e-001  0.0000000000000000e+000  6.7530245299201139e-002  0.0000000000000000e+000  0.0000000000000000e+000  0.0000000000000000e+000  0.0000000000000000e+000  0.0000000000000000e+000
 -6.4883683908931489e-001  0.0000000000000000e+000  0.0000000000000000e+000  0.0000000000000000e+000  0.0000000000000000e+000  4.6878997684216400e-001  0.0000000000000000e+000  0.0000000000000000e+000  0.0000000000000000e+000  0.0000000000000000e+000  0.0000000000000000e+000  0.0000000000000000e+000  0.0000000000000000e+000  0.0000000000000000e+000  0.0000000000000000e+000 -9.8815112744869177e-002 -4.5704907513229726e-003  0.0000000000000000e+000  0.0000000000000000e+000  2.2019121737167807e-001 -5.2840091931008137e-002  0.0000000000000000e+000  0.0000000000000000e+000  0.0000000000000000e+000  0.0000000000000000e+000  0.0000000000000000e+000  2.0702602098729159e-001  0.0000000000000000e+000  0.0000000000000000e+000  5.0529731551997259e-001
  0.0000000000000000e+000  0.0000000000000000e+000  0.0000000000000000e+000  0.0000000000000000e+000  0.0000000000000000e+000  0.0000000000000000e+000 -3.0439416923047474e-001  4.2895167612671059e-001  0.0000000000000000e+000  0.0000000000000000e+000  0.0000000000000000e+000  0.0000000000000000e+000  3.2609521413848336e-001  9.3129939984650467e-002  0.0000000000000000e+000  0.0000000000000000e+000  0.0000000000000000e+000  0.0000000000000000e+000  7.7594735722099495e-001  0.0000000000000000e+000  0.0000000000000000e+000  0.0000000000000000e+000  0.0000000000000000e+000  0.0000000000000000e+000  0.0000000000000000e+000  0.0000000000000000e+000  0.0000000000000000e+000  0.0000000000000000e+000 -7.8987807304421273e-002  0.0000000000000000e+000
  0.0000000000000000e+000  0.0000000000000000e+000  0.0000000000000000e+000  0.0000000000000000e+000  0.0000000000000000e+000  0.0000000000000000e+000 -5.8617755229652169e-001  1.0268856856701893e-001  0.0000000000000000e+000  0.0000000000000000e+000  0.0000000000000000e+000  0.0000000000000000e+000 -1.4632368584590334e-002  1.9119582228664025e-001  0.0000000000000000e+000  0.0000000000000000e+000  0.0000000000000000e+000  0.0000000000000000e+000 -2.2752160603617957e-001  0.0000000000000000e+000  0.0000000000000000e+000  0.0000000000000000e+000  0.0000000000000000e+000  0.0000000000000000e+000  0.0000000000000000e+000  0.0000000000000000e+000  0.0000000000000000e+000  0.0000000000000000e+000  7.4653526720830354e-001  0.0000000000000000e+000
  0.0000000000000000e+000 -1.3650763542746833e+000  0.0000000000000000e+000  0.0000000000000000e+000  0.0000000000000000e+000  0.0000000000000000e+000  0.0000000000000000e+000  0.0000000000000000e+000  1.3847114312519487e-001  1.1789221838458849e-001 -3.0595223418813478e-001  0.0000000000000000e+000  0.0000000000000000e+000  0.0000000000000000e+000  0.0000000000000000e+000  0.0000000000000000e+000  0.0000000000000000e+000 -4.4088293890868774e-001  0.0000000000000000e+000  0.0000000000000000e+000  0.0000000000000000e+000  0.0000000000000000e+000  0.0000000000000000e+000 -2.6403858875078928e-001  0.0000000000000000e+000  8.3880099454058055e-002  0.0000000000000000e+000  3.8576731059820568e-001  0.0000000000000000e+000  0.0000000000000000e+000
  0.0000000000000000e+000  2.1182416768774881e-001  0.0000000000000000e+000  0.0000000000000000e+000  0.0000000000000000e+000  0.0000000000000000e+000  0.0000000000000000e+000  0.0000000000000000e+000 -6.8819496805261404e-001 -1.6952837877649715e-001  3.2996367547914535e-001  0.0000000000000000e+000  0.0000000000000000e+000  0.0000000000000000e+000  0.0000000000000000e+000  0.0000000000000000e+000  0.0000000000000000e+000 -8.4300783632347387e-001  0.0000000000000000e+000  0.0000000000000000e+000  0.0000000000000000e+000  0.0000000000000000e+000  0.0000000000000000e+000  1.9881901131769261e-001  0.0000000000000000e+000  4.2397999783004442e-001  0.0000000000000000e+000  4.7894233868694669e-001  0.0000000000000000e+000  0.0000000000000000e+000
  0.0000000000000000e+000 -2.3719738242969918e-001  0.0000000000000000e+000  0.0000000000000000e+000  0.0000000000000000e+000  0.0000000000000000e+000  0.0000000000000000e+000  0.0000000000000000e+000 -5.2569854557274054e-001 -3.0300980718719883e-001  2.3099343610933645e-001  0.0000000000000000e+000  0.0000000000000000e+000  0.0000000000000000e+000  0.0000000000000000e+000  0.0000000000000000e+000  0.0000000000000000e+000  1.3406434405268586e-001  0.0000000000000000e+000  0.0000000000000000e+000  0.0000000000000000e+000  0.0000000000000000e+000  0.0000000000000000e+000 -3.0888955525264911e-001  0.0000000000000000e+000  1.4080055937166838e+000  0.0000000000000000e+000  4.2882182191156415e-002  0.0000000000000000e+000  0.0000000000000000e+000
  0.0000000000000000e+000  0.0000000000000000e+000  0.0000000000000000e+000  6.8687282147700179e-001  4.1691699926235248e-001  0.0000000000000000e+000  0.0000000000000000e+000  0.0000000000000000e+000  0.0000000000000000e+000  0.0000000000000000e+000  0.0000000000000000e+000 -1.1487756363854254e-001  0.0000000000000000e+000  0.0000000000000000e+000  9.5454226127608358e-002  0.0000000000000000e+000  0.0000000000000000e+000  0.0000000000000000e+000  0.0000000000000000e+000  0.0000000000000000e+000  0.0000000000000000e+000  0.0000000000000000e+000 -3.0596642668835039e-001  0.0000000000000000e+000 -9.3230799333732195e-001  0.0000000000000000e+000  0.0000000000000000e+000  0.0000000000000000e+000  0.0000000000000000e+000  0.0000000000000000e+000
  0.0000000000000000e+000  0.0000000000000000e+000  0.0000000000000000e+000  0.0000000000000000e+000  0.0000000000000000e+000  0.0000000000000000e+000  3.2901558752588012e-001 -3.8374435324902278e-001  0.0000000000000000e+000  0.0000000000000000e+000  0.0000000000000000e+000  0.0000000000000000e+000  2.7205653219786219e-001  7.8930830788583373e-001  0.0000000000000000e+000  0.0000000000000000e+000  0.0000000000000000e+000  0.0000000000000000e+000  1.4837946895370457e-001  0.0000000000000000e+000  0.0000000000000000e+000  0.0000000000000000e+000  0.0000000000000000e+000  0.0000000000000000e+000  0.0000000000000000e+000  0.0000000000000000e+000  0.0000000000000000e+000  0.0000000000000000e+000  1.5953114460312270e-001  0.0000000000000000e+000
  0.0000000000000000e+000  0.0000000000000000e+000  0.0000000000000000e+000  0.0000000000000000e+000  0.0000000000000000e+000  0.0000000000000000e+000  5.6790159401498796e-001  6.5513220536150429e-001  0.0000000000000000e+000  0.0000000000000000e+000  0.0000000000000000e+000  0.0000000000000000e+000  3.1601787186124841e-001 -4.3579013268681244e-002  0.0000000000000000e+000  0.0000000000000000e+000  0.0000000000000000e+000  0.0000000000000000e+000 -2.3630666542469569e-001  0.0000000000000000e+000  0.0000000000000000e+000  0.0000000000000000e+000  0.0000000000000000e+000  0.0000000000000000e+000  0.0000000000000000e+000  0.0000000000000000e+000  0.0000000000000000e+000  0.0000000000000000e+000  3.0113503143288378e-001  0.0000000000000000e+000
  0.0000000000000000e+000  0.0000000000000000e+000  0.0000000000000000e+000  7.5744687449389758e-001 -4.8651118860179254e-001  0.0000000000000000e+000  0.0000000000000000e+000  0.0000000000000000e+000  0.0000000000000000e+000  0.0000000000000000e+000  0.0000000000000000e+000 -2.7589311559812840e-001  0.0000000000000000e+000  0.0000000000000000e+000  5.1726534886200648e-001  0.0000000000000000e+000  0.0000000000000000e+000  0.0000000000000000e+000  0.0000000000000000e+000  0.0000000000000000e+000  0.0000000000000000e+000  0.0000000000000000e+000  7.1051873078721928e-001  0.0000000000000000e+000  8.1454110330903362e-001  0.0000000000000000e+000  0.0000000000000000e+000  0.0000000000000000e+000  0.0000000000000000e+000  0.0000000000000000e+000
 -2.9117677942062592e-001  0.0000000000000000e+000  0.0000000000000000e+000  0.0000000000000000e+000  0.0000000000000000e+000  1.8076842979576382e-001  0.0000000000000000e+000  0.0000000000000000e+000  0.0000000000000000e+000  0.0000000000000000e+000  0.0000000000000000e+000  0.0000000000000000e+000  0.0000000000000000e+000  0.0000000000000000e+000  0.0000000000000000e+000  1.3834047446348655e-001  3.2171223164647189e-001  0.0000000000000000e+000  0.0000000000000000e+000 -4.2651086638822761e-001  2.0046037873414871e-002  0.0000000000000000e+000  0.0000000000000000e+000  0.0000000000000000e+000  0.0000000000000000e+000  0.0000000000000000e+000 -7.5989227491090472e-001  0.0000000000000000e+000  0.0000000000000000e+000 -1.2344180764267659e-002
 -2.2753851042940104e-001  0.0000000000000000e+000  0.0000000000000000e+000  0.0000000000000000e+000  0.0000000000000000e+000 -2.7278682036221413e-001  0.0000000000000000e+000  0.0000000000000000e+000  0.0000000000000000e+000  0.0000000000000000e+000  0.0000000000000000e+000  0.0000000000000000e+000  0.0000000000000000e+000  0.0000000000000000e+000  0.0000000000000000e+000 -1.0901425173649308e-001  4.5816151224248208e-001  0.0000000000000000e+000  0.0000000000000000e+000  7.0142570579331887e-001 -1.7708353201880411e-001  0.0000000000000000e+000  0.0000000000000000e+000  0.0000000000000000e+000  0.0000000000000000e+000  0.0000000000000000e+000 -1.9707816113204502e-001  0.0000000000000000e+000  0.0000000000000000e+000 -2.9970168313033985e-001
  0.0000000000000000e+000  3.1077011136938804e-001  0.0000000000000000e+000  0.0000000000000000e+000  0.0000000000000000e+000  0.0000000000000000e+000  0.0000000000000000e+000  0.0000000000000000e+000  6.2478863804216322e-001  9.5377392117889748e-001 -6.5755925574070684e-001  0.0000000000000000e+000  0.0000000000000000e+000  0.0000000000000000e+000  0.0000000000000000e+000  0.0000000000000000e+000  0.0000000000000000e+000 -1.7933234186591229e-001  0.0000000000000000e+000  0.0000000000000000e+000  0.0000000000000000e+000  0.0000000000000000e+000  0.0000000000000000e+000  2.6630240504023805e-001  0.0000000000000000e+000  8.0741508408615903e-001  0.0000000000000000e+000 -6.3001981633099752e-002  0.0000000000000000e+000  0.0000000000000000e+000
  0.0000000000000000e+000  0.0000000000000000e+000  0.0000000000000000e+000  0.0000000000000000e+000  0.0000000000000000e+000  0.0000000000000000e+000 -3.6189080960783521e-001  9.3903890763384484e-002  0.0000000000000000e+000  0.0000000000000000e+000  0.0000000000000000e+000  0.0000000000000000e+000  5.7047796979682286e-001  1.9420442278923605e-001  0.0000000000000000e+000  0.0000000000000000e+000  0.0000000000000000e+000  0.0000000000000000e+000 -5.0681966694607228e-001  0.0000000000000000e+000  0.0000000000000000e+000  0.0000000000000000e+000  0.0000000000000000e+000  0.0000000000000000e+000  0.0000000000000000e+000  0.0000000000000000e+000  0.0000000000000000e+000  0.0000000000000000e+000 -4.9009229188301928e-001  0.0000000000000000e+000
  3.3860726356703463e-001  0.0000000000000000e+000  0.0000000000000000e+000  0.0000000000000000e+000  0.0000000000000000e+000  1.8124077703374397e-001  0.0000000000000000e+000  0.0000000000000000e+000  0.0000000000000000e+000  0.0000000000000000e+000  0.0000000000000000e+000  0.0000000000000000e+000  0.0000000000000000e+000  0.0000000000000000e+000  0.0000000000000000e+000  7.9715573005620843e-001  2.1552283259739652e-001  0.0000000000000000e+000  0.0000000000000000e+000  2.7084949898674454e-001 -7.5933244750507375e-002  0.0000000000000000e+000  0.0000000000000000e+000  0.0000000000000000e+000  0.0000000000000000e+000  0.0000000000000000e+000 -9.1995586316602120e-003  0.0000000000000000e+000  0.0000000000000000e+000  3.0229060823794857e-001
 -2.1554356500134259e-001  0.0000000000000000e+000  0.0000000000000000e+000  0.0000000000000000e+000  0.0000000000000000e+000 -7.2002237196866792e-001  0.0000000000000000e+000  0.0000000000000000e+000  0.0000000000000000e+000  0.0000000000000000e+000  0.0000000000000000e+000  0.0000000000000000e+000  0.0000000000000000e+000  0.0000000000000000e+000  0.0000000000000000e+000  1.0531286479186958e-001  2.4105111462623482e-001  0.0000000000000000e+000  0.0000000000000000e+000 -2.9938950626996058e-001 -2.0496944045348708e-001  0.0000000000000000e+000  0.0000000000000000e+000  0.0000000000000000e+000  0.0000000000000000e+000  0.0000000000000000e+000  1.8792157260090278e-001  0.0000000000000000e+000  0.0000000000000000e+000  4.4603951693176602e-001
  0.0000000000000000e+000  0.0000000000000000e+000  2.8674644832109947e-001  0.0000000000000000e+000  0.0000000000000000e+000  0.0000000000000000e+000  0.0000000000000000e+000  0.0000000000000000e+000  0.0000000000000000e+000  0.0000000000000000e+000  0.0000000000000000e+000  0.0000000000000000e+000  0.0000000000000000e+000  0.0000000000000000e+000  0.0000000000000000e+000  0.0000000000000000e+000  0.0000000000000000e+000  0.0000000000000000e+000  0.0000000000000000e+000  0.0000000000000000e+000  0.0000000000000000e+000  1.1584022884337083e-001  0.0000000000000000e+000  0.0000000000000000e+000  0.0000000000000000e+000  0.0000000000000000e+000  0.0000000000000000e+000  0.0000000000000000e+000  0.0000000000000000e+000  0.0000000000000000e+000
  0.0000000000000000e+000  0.0000000000000000e+000  0.0000000000000000e+000  6.0378055535372688e-001 -4.2928933276289810e-001  0.0000000000000000e+000  0.0000000000000000e+000  0.0000000000000000e+000  0.0000000000000000e+000  0.0000000000000000e+000  0.0000000000000000e+000  1.1565932699897858e+000  0.0000000000000000e+000  0.0000000000000000e+000 -1.0666875327310239e+000  0.0000000000000000e+000  0.0000000000000000e+000  0.0000000000000000e+000  0.0000000000000000e+000  0.0000000000000000e+000  0.0000000000000000e+000  0.0000000000000000e+000  2.6355754313585200e-001  0.0000000000000000e+000  5.7073297341261220e-001  0.0000000000000000e+000  0.0000000000000000e+000  0.0000000000000000e+000  0.0000000000000000e+000  0.0000000000000000e+000
  0.0000000000000000e+000  6.9412706266131907e-001  0.0000000000000000e+000  0.0000000000000000e+000  0.0000000000000000e+000  0.0000000000000000e+000  0.0000000000000000e+000  0.0000000000000000e+000  4.9621137430623485e-001  3.3064331575888051e-001  5.5460281637192277e-001  0.0000000000000000e+000  0.0000000000000000e+000  0.0000000000000000e+000  0.0000000000000000e+000  0.0000000000000000e+000  0.0000000000000000e+000 -2.5597404313115490e-001  0.0000000000000000e+000  0.0000000000000000e+000  0.0000000000000000e+000  0.0000000000000000e+000  0.0000000000000000e+000 -6.7439178786059428e-001  0.0000000000000000e+000 -1.6072672617209477e-001  0.0000000000000000e+000 -3.2154568353558777e-001  0.0000000000000000e+000  0.0000000000000000e+000
  0.0000000000000000e+000  0.0000000000000000e+000  0.0000000000000000e+000 -8.5931772147779112e-002 -2.0954378763069070e-001  0.0000000000000000e+000  0.0000000000000000e+000  0.0000000000000000e+000  0.0000000000000000e+000  0.0000000000000000e+000  0.0000000000000000e+000  7.7836600317904281e-001  0.0000000000000000e+000  0.0000000000000000e+000  1.3464049755075778e+000  0.0000000000000000e+000  0.0000000000000000e+000  0.0000000000000000e+000  0.0000000000000000e+000  0.0000000000000000e+000  0.0000000000000000e+000  0.0000000000000000e+000 -1.1630944813069026e-001  0.0000000000000000e+000  3.7547900293352414e-002  0.0000000000000000e+000  0.0000000000000000e+000  0.0000000000000000e+000  0.0000000000000000e+000  0.0000000000000000e+000
  0.0000000000000000e+000  6.0705265122346996e-001  0.0000000000000000e+000  0.0000000000000000e+000  0.0000000000000000e+000  0.0000000000000000e+000  0.0000000000000000e+000  0.0000000000000000e+000  6.9830391811759673e-001 -6.2423986129391207e-001 -7.2117302167874087e-001  0.0000000000000000e+000  0.0000000000000000e+000  0.0000000000000000e+000  0.0000000000000000e+000  0.0000000000000000e+000  0.0000000000000000e+000 -2.8359243341834522e-001  0.0000000000000000e+000  0.0000000000000000e+000  0.0000000000000000e+000  0.0000000000000000e+000  0.0000000000000000e+000 -3.0674525590659169e-001  0.0000000000000000e+000  4.2277111398549894e-001  0.0000000000000000e+000  5.6158771394915208e-004  0.0000000000000000e+000  0.0000000000000000e+000
 -5.2810785140611860e-001  0.0000000000000000e+000  0.0000000000000000e+000  0.0000000000000000e+000  0.0000000000000000e+000 -1.2574842394572541e-001  0.0000000000000000e+000  0.0000000000000000e+000  0.0000000000000000e+000  0.0000000000000000e+000  0.0000000000000000e+000  0.0000000000000000e+000  0.0000000000000000e+000  0.0000000000000000e+000  0.0000000000000000e+000  5.5877396204230145e-001 -3.2565596772250843e-001  0.0000000000000000e+000  0.0000000000000000e+000 -6.0854107316380232e-002  8.0157512822860669e-002  0.0000000000000000e+000  0.0000000000000000e+000  0.0000000000000000e+000  0.0000000000000000e+000  0.0000000000000000e+000  1.8060138411558863e-001  0.0000000000000000e+000  0.0000000000000000e+000 -4.9423068703284434e-001
  0.0000000000000000e+000 -8.5439464431176448e-002  0.0000000000000000e+000  0.0000000000000000e+000  0.0000000000000000e+000  0.0000000000000000e+000  0.0000000000000000e+000  0.0000000000000000e+000 -8.7271342192171197e-001  3.7641688229793491e-001 -7.2315186784324381e-001  0.0000000000000000e+000  0.0000000000000000e+000  0.0000000000000000e+000  0.0000000000000000e+000  0.0000000000000000e+000  0.0000000000000000e+000  9.1106559512084684e-002  0.0000000000000000e+000  0.0000000000000000e+000  0.0000000000000000e+000  0.0000000000000000e+000  0.0000000000000000e+000 -3.7622914851247213e-001  0.0000000000000000e+000 -5.3476374657527936e-001  0.0000000000000000e+000 -1.7565615308886717e-001  0.0000000000000000e+000  0.0000000000000000e+000
  0.0000000000000000e+000  0.0000000000000000e+000  0.0000000000000000e+000  0.0000000000000000e+000  0.0000000000000000e+000  0.0000000000000000e+000 -4.4851215410156603e-002  4.6923303547480810e-001  0.0000000000000000e+000  0.0000000000000000e+000  0.0000000000000000e+000  0.0000000000000000e+000 -6.2779028268589621e-001  5.4050798208039530e-001  0.0000000000000000e+000  0.0000000000000000e+000  0.0000000000000000e+000  0.0000000000000000e+000 -1.0684631895400563e-001  0.0000000000000000e+000  0.0000000000000000e+000  0.0000000000000000e+000  0.0000000000000000e+000  0.0000000000000000e+000  0.0000000000000000e+000  0.0000000000000000e+000  0.0000000000000000e+000  0.0000000000000000e+000 -2.8306019376424080e-001  0.0000000000000000e+000
  4.8650616932812800e-002  0.0000000000000000e+000  0.0000000000000000e+000  0.0000000000000000e+000  0.0000000000000000e+000  2.7315302045785783e-001  0.0000000000000000e+000  0.0000000000000000e+000  0.0000000000000000e+000  0.0000000000000000e+000  0.0000000000000000e+000  0.0000000000000000e+000  0.0000000000000000e+000  0.0000000000000000e+000  0.0000000000000000e+000 -1.7754166287862552e-002  1.5921749019367526e-001  0.0000000000000000e+000  0.0000000000000000e+000 -2.4718742533179994e-001 -8.4307714990003357e-001  0.0000000000000000e+000  0.0000000000000000e+000  0.0000000000000000e+000  0.0000000000000000e+000  0.0000000000000000e+000  2.3137008121525404e-001  0.0000000000000000e+000  0.0000000000000000e+000 -2.6822063096520826e-001
  2.9201189943333128e-001  0.0000000000000000e+000  0.0000000000000000e+000  0.0000000000000000e+000  0.0000000000000000e+000  0.0000000000000000e+000  0.0000000000000000e+000  0.0000000000000000e+000  0.0000000000000000e+000  0.0000000000000000e+000  0.0000000000000000e+000  0.0000000000000000e+000  0.0000000000000000e+000  0.0000000000000000e+000  0.0000000000000000e+000  0.0000000000000000e+000  0.0000000000000000e+000  0.0000000000000000e+000  0.0000000000000000e+000  0.0000000000000000e+000  0.0000000000000000e+000  0.0000000000000000e+000  0.0000000000000000e+000  0.0000000000000000e+000  0.0000000000000000e+000  6.0118521100391309e-001  0.0000000000000000e+000  0.0000000000000000e+000  0.0000000000000000e+000  0.0000000000000000e+000
  0.0000000000000000e+000  3.7255070505149623e-001  0.0000000000000000e+000  0.0000000000000000e+000  4.2962565562424804e-001  0.0000000000000000e+000 -5.6223097535029221e-001  0.0000000000000000e+000  4.1879047495338656e-001  0.0000000000000000e+000  0.0000000000000000e+000  0.0000000000000000e+000  0.0000000000000000e+000  0.0000000000000000e+000  0.0000000000000000e+000  0.0000000000000000e+000  0.0000000000000000e+000  0.0000000000000000e+000  0.0000000000000000e+000  0.0000000000000000e+000  0.0000000000000000e+000  1.2992586883643886e-001  0.0000000000000000e+000  0.0000000000000000e+000  1.2598671466588012e+000  0.0000000000000000e+000  0.0000000000000000e+000  0.0000000000000000e+000  0.0000000000000000e+000  0.0000000000000000e+000
  0.0000000000000000e+000  0.0000000000000000e+000 -1.2445562068652188e-001  0.0000000000000000e+000  0.0000000000000000e+000  0.0000000000000000e+000  0.0000000000000000e+000  0.0000000000000000e+000  0.0000000000000000e+000 -8.7372365558285203e-001  0.0000000000000000e+000 -1.1134435052955169e-001 -2.4440474611130597e-001  0.0000000000000000e+000  0.0000000000000000e+000  3.8598298383174617e-001  0.0000000000000000e+000  0.0000000000000000e+000  0.0000000000000000e+000  0.0000000000000000e+000  0.0000000000000000e+000  0.0000000000000000e+000  0.0000000000000000e+000  0.0000000000000000e+000  0.0000000000000000e+000  0.0000000000000000e+000  0.0000000000000000e+000  0.0000000000000000e+000  0.0000000000000000e+000  1.9141656754394221e-003
  0.0000000000000000e+000  0.0000000000000000e+000  0.0000000000000000e+000  2.5297545164296864e-001  0.0000000000000000e+000  0.0000000000000000e+000  0.0000000000000000e+000  3.6779690240725339e-002  0.0000000000000000e+000  0.0000000000000000e+000  2.8644626706484411e-001  0.0000000000000000e+000  0.0000000000000000e+000  5.7010748077428208e-001  1.2410851555319427e-001  0.0000000000000000e+000  2.7130928277196503e-001  0.0000000000000000e+000  0.0000000000000000e+000  0.0000000000000000e+000  0.0000000000000000e+000  0.0000000000000000e+000  3.4657052090814694e-001  0.0000000000000000e+000  0.0000000000000000e+000  0.0000000000000000e+000  0.0000000000000000e+000  5.6431719377319212e-001  0.0000000000000000e+000  0.0000000000000000e+000
  0.0000000000000000e+000 -1.0861597012956834e+000  0.0000000000000000e+000  0.0000000000000000e+000  1.2720488485516884e-001  0.0000000000000000e+000 -8.8094592200204214e-001  0.0000000000000000e+000 -2.5153307455174312e-001  0.0000000000000000e+000  0.0000000000000000e+000  0.0000000000000000e+000  0.0000000000000000e+000  0.0000000000000000e+000  0.0000000000000000e+000  0.0000000000000000e+000  0.0000000000000000e+000  0.0000000000000000e+000  0.0000000000000000e+000  0.0000000000000000e+000  0.0000000000000000e+000 -2.3089163229020424e-001  0.0000000000000000e+000  0.0000000000000000e+000 -4.2506098606470194e-001  0.0000000000000000e+000  0.0000000000000000e+000  0.0000000000000000e+000  0.0000000000000000e+000  0.0000000000000000e+000
  0.0000000000000000e+000  0.0000000000000000e+000  0.0000000000000000e+000  0.0000000000000000e+000  0.0000000000000000e+000  2.8217368463739501e-001  0.0000000000000000e+000  0.0000000000000000e+000  0.0000000000000000e+000  0.0000000000000000e+000  0.0000000000000000e+000  0.0000000000000000e+000  0.0000000000000000e+000  0.0000000000000000e+000  0.0000000000000000e+000  0.0000000000000000e+000  0.0000000000000000e+000  5.6688026643471923e-001 -2.0917633209579156e-001  4.6990178210151801e-001 -4.0700290666084893e-001  0.0000000000000000e+000  0.0000000000000000e+000 -5.5362952160734857e-001  0.0000000000000000e+000  0.0000000000000000e+000  4.5361274719544231e-001  0.0000000000000000e+000 -5.0739597261185831e-001  0.0000000000000000e+000
  0.0000000000000000e+000  2.9252075087182466e-001  0.0000000000000000e+000  0.0000000000000000e+000  8.8198935638748299e-001  0.0000000000000000e+000 -2.5863705365316236e-001  0.0000000000000000e+000 -6.2733212071276878e-001  0.0000000000000000e+000  0.0000000000000000e+000  0.0000000000000000e+000  0.0000000000000000e+000  0.0000000000000000e+000  0.0000000000000000e+000  0.0000000000000000e+000  0.0000000000000000e+000  0.0000000000000000e+000  0.0000000000000000e+000  0.0000000000000000e+000  0.0000000000000000e+000  8.8755315079590535e-001  0.0000000000000000e+000  0.0000000000000000e+000 -3.1421224105213835e-001  0.0000000000000000e+000  0.0000000000000000e+000  0.0000000000000000e+000  0.0000000000000000e+000  0.0000000000000000e+000
  0.0000000000000000e+000  0.0000000000000000e+000  0.0000000000000000e+000 -2.7102121844798577e-001  0.0000000000000000e+000  0.0000000000000000e+000  0.0000000000000000e+000  3.0935833108845173e-001  0.0000000000000000e+000  0.0000000000000000e+000  8.5037840907801684e-003  0.0000000000000000e+000  0.0000000000000000e+000 -4.6590336757805728e-001  5.8888329177809062e-001  0.0000000000000000e+000 -1.8076076920876410e-002  0.0000000000000000e+000  0.0000000000000000e+000  0.0000000000000000e+000  0.0000000000000000e+000  0.0000000000000000e+000 -9.7850497545554097e-002  0.0000000000000000e+000  0.0000000000000000e+000  0.0000000000000000e+000  0.0000000000000000e+000  5.0697304081236760e-001  0.0000000000000000e+000  0.0000000000000000e+000
  0.0000000000000000e+000  5.0660056330732772e-001  0.0000000000000000e+000  0.0000000000000000e+000 -1.3037007880860385e+000  0.0000000000000000e+000 -6.0725359462024842e-001  0.0000000000000000e+000  4.2647659552922224e-001  0.0000000000000000e+000  0.0000000000000000e+000  0.0000000000000000e+000  0.0000000000000000e+000  0.0000000000000000e+000  0.0000000000000000e+000  0.0000000000000000e+000  0.0000000000000000e+000  0.0000000000000000e+000  0.0000000000000000e+000  0.0000000000000000e+000  0.0000000000000000e+000  4.6499869720282461e-001  0.0000000000000000e+000  0.0000000000000000e+000  8.3471402936250300e-002  0.0000000000000000e+000  0.0000000000000000e+000  0.0000000000000000e+000  0.0000000000000000e+000  0.0000000000000000e+000
  0.0000000000000000e+000  0.0000000000000000e+000 -4.3732327693780798e-002  0.0000000000000000e+000  0.0000000000000000e+000  0.0000000000000000e+000  0.0000000000000000e+000  0.0000000000000000e+000  0.0000000000000000e+000  1.8608093824580382e-002  0.0000000000000000e+000  2.3144985098449966e-001 -1.4904855372065068e-001  0.0000000000000000e+000  0.0000000000000000e+000 -4.3522089236170030e-003  0.0000000000000000e+000  0.0000000000000000e+000  0.0000000000000000e+000  0.0000000000000000e+000  0.0000000000000000e+000  0.0000000000000000e+000  0.0000000000000000e+000  0.0000000000000000e+000  0.0000000000000000e+000  0.0000000000000000e+000  0.0000000000000000e+000  0.0000000000000000e+000  0.0000000000000000e+000  9.6017590875277592e-001
  0.0000000000000000e+000  0.0000000000000000e+000  0.0000000000000000e+000 -6.7367688686898841e-001  0.0000000000000000e+000  0.0000000000000000e+000  0.0000000000000000e+000 -3.1085681375235491e-001  0.0000000000000000e+000  0.0000000000000000e+000  1.0052015574548978e-001  0.0000000000000000e+000  0.0000000000000000e+000  1.7532127803712458e-001 -3.9450726941727998e-001  0.0000000000000000e+000 -2.4185083641699251e-001  0.0000000000000000e+000  0.0000000000000000e+000  0.0000000000000000e+000  0.0000000000000000e+000  0.0000000000000000e+000 -1.7524543367758186e-001  0.0000000000000000e+000  0.0000000000000000e+000  0.0000000000000000e+000  0.0000000000000000e+000  4.0478002232700799e-001  0.0000000000000000e+000  0.0000000000000000e+000
  0.0000000000000000e+000  0.0000000000000000e+000  7.8768864510154613e-001  0.0000000000000000e+000  0.0000000000000000e+000  0.0000000000000000e+000  0.0000000000000000e+000  0.0000000000000000e+000  0.0000000000000000e+000 -1.1298874798909070e-001  0.0000000000000000e+000  5.4864174645556729e-001 -2.2131765292611932e-001  0.0000000000000000e+000  0.0000000000000000e+000  1.6980824461752704e-002  0.0000000000000000e+000  0.0000000000000000e+000  0.0000000000000000e+000  0.0000000000000000e+000  0.0000000000000000e+000  0.0000000000000000e+000  0.0000000000000000e+000  0.0000000000000000e+000  0.0000000000000000e+000  0.0000000000000000e+000  0.0000000000000000e+000  0.0000000000000000e+000  0.0000000000000000e+000 -1.2846214756108437e-001
  0.0000000000000000e+000  0.0000000000000000e+000  3.7681118489639548e-001  0.0000000000000000e+000  0.0000000000000000e+000  0.0000000000000000e+000  0.0000000000000000e+000  0.0000000000000000e+000  0.0000000000000000e+000  1.6503135082583351e-001  0.0000000000000000e+000 -7.0858128162033773e-001 -5.6121672222238628e-001  0.0000000000000000e+000  0.0000000000000000e+000 -6.5181213501304958e-002  0.0000000000000000e+000  0.0000000000000000e+000  0.0000000000000000e+000  0.0000000000000000e+000  0.0000000000000000e+000  0.0000000000000000e+000  0.0000000000000000e+000  0.0000000000000000e+000  0.0000000000000000e+000  0.0000000000000000e+000  0.0000000000000000e+000  0.0000000000000000e+000  0.0000000000000000e+000  9.7353744783199650e-002
  0.0000000000000000e+000  0.0000000000000000e+000  0.0000000000000000e+000 -4.1955452839700057e-002  0.0000000000000000e+000  0.0000000000000000e+000  0.0000000000000000e+000 -6.3332676336325555e-001  0.0000000000000000e+000  0.0000000000000000e+000 -4.4863031151976179e-001  0.0000000000000000e+000  0.0000000000000000e+000 -1.3906777866161990e-001  1.3795769490886195e-001  0.0000000000000000e+000  5.8809838250932378e-001  0.0000000000000000e+000  0.0000000000000000e+000  0.0000000000000000e+000  0.0000000000000000e+000  0.0000000000000000e+000  1.3311901988747661e-002  0.0000000000000000e+000  0.0000000000000000e+000  0.0000000000000000e+000  0.0000000000000000e+000  1.0704535244201507e-001  0.0000000000000000e+000  0.0000000000000000e+000
  0.0000000000000000e+000  0.0000000000000000e+000  0.0000000000000000e+000 -5.8726232681220153e-002  0.0000000000000000e+000  0.0000000000000000e+000  0.0000000000000000e+000  5.4247997564813766e-001  0.0000000000000000e+000  0.0000000000000000e+000 -5.4133315638034285e-001  0.0000000000000000e+000  0.0000000000000000e+000  3.2320112300410120e-001 -1.9987854112437181e-001  0.0000000000000000e+000  2.8070368717654054e-001  0.0000000000000000e+000  0.0000000000000000e+000  0.0000000000000000e+000  0.0000000000000000e+000  0.0000000000000000e+000 -4.1829253985823855e-001  0.0000000000000000e+000  0.0000000000000000e+000  0.0000000000000000e+000  0.0000000000000000e+000  1.0512617852124895e-001  0.0000000000000000e+000  0.0000000000000000e+000
  0.0000000000000000e+000  0.0000000000000000e+000  4.1359920865695488e-001  0.0000000000000000e+000  0.0000000000000000e+000  0.0000000000000000e+000  0.0000000000000000e+000  0.0000000000000000e+000  0.0000000000000000e+000 -3.4499552698257774e-001  0.0000000000000000e+000 -3.3478684634804939e-001  6.7232860051551779e-001  0.0000000000000000e+000  0.0000000000000000e+000 -3.1947693816304551e-001  0.0000000000000000e+000  0.0000000000000000e+000  0.0000000000000000e+000  0.0000000000000000e+000  0.0000000000000000e+000  0.0000000000000000e+000  0.0000000000000000e+000  0.0000000000000000e+000  0.0000000000000000e+000  0.0000000000000000e+000  0.0000000000000000e+000  0.0000000000000000e+000  0.0000000000000000e+000  2.0914178775054487e-001
  0.0000000000000000e+000  0.0000000000000000e+000  0.0000000000000000e+000  4.1032329960572828e-001  0.0000000000000000e+000  0.0000000000000000e+000  0.0000000000000000e+000 -1.3258815081473660e-001  0.0000000000000000e+000  0.0000000000000000e+000  4.3165353779239934e-001  0.0000000000000000e+000  0.0000000000000000e+000 -2.1541588717880597e-001 -1.9413968830225919e-001  0.0000000000000000e+000  1.9036749435004410e-001  0.0000000000000000e+000  0.0000000000000000e+000  0.0000000000000000e+000  0.0000000000000000e+000  0.0000000000000000e+000 -6.8507188923559115e-001  0.0000000000000000e+000  0.0000000000000000e+000  0.0000000000000000e+000  0.0000000000000000e+000  1.9512277167577041e-001  0.0000000000000000e+000  0.0000000000000000e+000
  0.0000000000000000e+000  0.0000000000000000e+000  0.0000000000000000e+000  0.0000000000000000e+000  0.0000000000000000e+000  2.4993328171181806e-001  0.0000000000000000e+000  0.0000000000000000e+000  0.0000000000000000e+000  0.0000000000000000e+000  0.0000000000000000e+000  0.0000000000000000e+000  0.0000000000000000e+000  0.0000000000000000e+000  0.0000000000000000e+000  0.0000000000000000e+000  0.0000000000000000e+000  5.9820960007571033e-001 -1.3494552673502073e-002  2.9047809114379342e-001  4.1493803581229299e-001  0.0000000000000000e+000  0.0000000000000000e+000  2.7667210301057438e-001  0.0000000000000000e+000  0.0000000000000000e+000  2.4412637030173509e-001  0.0000000000000000e+000  8.0257884747085728e-001  0.0000000000000000e+000
  0.0000000000000000e+000  0.0000000000000000e+000  0.0000000000000000e+000  0.0000000000000000e+000  0.0000000000000000e+000 -2.7514886709958289e-002  0.0000000000000000e+000  0.0000000000000000e+000  0.0000000000000000e+000  0.0000000000000000e+000  0.0000000000000000e+000  0.0000000000000000e+000  0.0000000000000000e+000  0.0000000000000000e+000  0.0000000000000000e+000  0.0000000000000000e+000  0.0000000000000000e+000  5.2836012314149250e-001 -3.3077861272317288e-001 -9.1628950364251049e-001 -7.7103326509888781e-001  0.0000000000000000e+000  0.0000000000000000e+000  1.1495992858615962e+000  0.0000000000000000e+000  0.0000000000000000e+000 -2.9435089752377325e-002  0.0000000000000000e+000  1.1957299397012061e-001  0.0000000000000000e+000
  0.0000000000000000e+000  0.0000000000000000e+000  0.0000000000000000e+000  0.0000000000000000e+000  0.0000000000000000e+000 -2.4681413617968068e-001  0.0000000000000000e+000  0.0000000000000000e+000  0.0000000000000000e+000  0.0000000000000000e+000  0.0000000000000000e+000  0.0000000000000000e+000  0.0000000000000000e+000  0.0000000000000000e+000  0.0000000000000000e+000  0.0000000000000000e+000  0.0000000000000000e+000  5.1793298157674217e-001  1.0365480186572160e+000  1.8599559657137080e-001  1.0186371905243299e+000  0.0000000000000000e+000  0.0000000000000000e+000  5.9005118638091170e-001  0.0000000000000000e+000  0.0000000000000000e+000  2.2639927057057868e-001  0.0000000000000000e+000 -5.4949412439573087e-001  0.0000000000000000e+000
  0.0000000000000000e+000  0.0000000000000000e+000  0.0000000000000000e+000  0.0000000000000000e+000  0.0000000000000000e+000  7.9720601924886925e-001  0.0000000000000000e+000  0.0000000000000000e+000  0.0000000000000000e+000  0.0000000000000000e+000  0.0000000000000000e+000  0.0000000000000000e+000  0.0000000000000000e+000  0.0000000000000000e+000  0.0000000000000000e+000  0.0000000000000000e+000  0.0000000000000000e+000 -1.3030658869575668e-001  6.8383956326368900e-001 -3.4035612385764152e-001 -4.8742665410707020e-001  0.0000000000000000e+000  0.0000000000000000e+000 -6.6228548256850195e-001  0.0000000000000000e+000  0.0000000000000000e+000 -2.7784473428013096e-001  0.0000000000000000e+000  1.7727096774987913e-001  0.0000000000000000e+000
  0.0000000000000000e+000  2.5974913543990152e-001  0.0000000000000000e+000  0.0000000000000000e+000  8.8431836371653338e-001  0.0000000000000000e+000 -4.4067355235731687e-002  0.0000000000000000e+000  1.1548658470206226e+000  0.0000000000000000e+000  0.0000000000000000e+000  0.0000000000000000e+000  0.0000000000000000e+000  0.0000000000000000e+000  0.0000000000000000e+000  0.0000000000000000e+000  0.0000000000000000e+000  0.0000000000000000e+000  0.0000000000000000e+000  0.0000000000000000e+000  0.0000000000000000e+000  1.4962858804581933e-002  0.0000000000000000e+000  0.0000000000000000e+000 -8.7960101303595084e-001  0.0000000000000000e+000  0.0000000000000000e+000  0.0000000000000000e+000  0.0000000000000000e+000  0.0000000000000000e+000
  0.0000000000000000e+000  0.0000000000000000e+000  0.0000000000000000e+000  4.8489902938331214e-001  0.0000000000000000e+000  0.0000000000000000e+000  0.0000000000000000e+000 -1.5668836759040231e-001  0.0000000000000000e+000  0.0000000000000000e+000 -4.7492615668584465e-001  0.0000000000000000e+000  0.0000000000000000e+000 -1.0177814197812954e-001 -1.2791923642398950e-001  0.0000000000000000e+000 -5.6569056290841213e-001  0.0000000000000000e+000  0.0000000000000000e+000  0.0000000000000000e+000  0.0000000000000000e+000  0.0000000000000000e+000  4.8506458700332725e-002  0.0000000000000000e+000  0.0000000000000000e+000  0.0000000000000000e+000  0.0000000000000000e+000  4.0704547869923452e-001  0.0000000000000000e+000  0.0000000000000000e+000
  0.0000000000000000e+000  0.0000000000000000e+000  0.0000000000000000e+000  0.0000000000000000e+000  0.0000000000000000e+000 -4.4391966761234636e-001  0.0000000000000000e+000  0.0000000000000000e+000  0.0000000000000000e+000  0.0000000000000000e+000  0.0000000000000000e+000  0.0000000000000000e+000  0.0000000000000000e+000  0.0000000000000000e+000  0.0000000000000000e+000  0.0000000000000000e+000  0.0000000000000000e+000  2.0957139136576947e-001  1.8444651667144801e-002  5.9695340361693849e-001 -2.9935439836428351e-001  0.0000000000000000e+000  0.0000000000000000e+000 -3.0509765151222751e-001  0.0000000000000000e+000  0.0000000000000000e+000 -8.3651494260210058e-001  0.0000000000000000e+000  1.7256399660050009e-001  0.0000000000000000e+000
  0.0000000000000000e+000  2.2299681024490400e-001  0.0000000000000000e+000  0.0000000000000000e+000 -2.8352861364492760e-001  0.0000000000000000e+000 -3.7460341129794233e-001  0.0000000000000000e+000 -5.7944893331565228e-001  0.0000000000000000e+000  0.0000000000000000e+000  0.0000000000000000e+000  0.0000000000000000e+000  0.0000000000000000e+000  0.0000000000000000e+000  0.0000000000000000e+000  0.0000000000000000e+000  0.0000000000000000e+000  0.0000000000000000e+000  0.0000000000000000e+000  0.0000000000000000e+000 -9.9460804606560194e-001  0.0000000000000000e+000  0.0000000000000000e+000 -3.3563007903131098e-001  0.0000000000000000e+000  0.0000000000000000e+000  0.0000000000000000e+000  0.0000000000000000e+000  0.0000000000000000e+000
  1.8553263487765165e-001  0.0000000000000000e+000  0.0000000000000000e+000  0.0000000000000000e+000  0.0000000000000000e+000  0.0000000000000000e+000  0.0000000000000000e+000  0.0000000000000000e+000  0.0000000000000000e+000  0.0000000000000000e+000  0.0000000000000000e+000  0.0000000000000000e+000  0.0000000000000000e+000  0.0000000000000000e+000  0.0000000000000000e+000  0.0000000000000000e+000  0.0000000000000000e+000  0.0000000000000000e+000  0.0000000000000000e+000  0.0000000000000000e+000  0.0000000000000000e+000  0.0000000000000000e+000  0.0000000000000000e+000  0.0000000000000000e+000  0.0000000000000000e+000 -1.4275650693232189e-001  0.0000000000000000e+000  0.0000000000000000e+000  0.0000000000000000e+000  0.0000000000000000e+000
  0.0000000000000000e+000  0.0000000000000000e+000  0.0000000000000000e+000  0.0000000000000000e+000  0.0000000000000000e+000  5.6941142020281177e-001  0.0000000000000000e+000  0.0000000000000000e+000  0.0000000000000000e+000  0.0000000000000000e+000  0.0000000000000000e+000  0.0000000000000000e+000  0.0000000000000000e+000  0.0000000000000000e+000  0.0000000000000000e+000  0.0000000000000000e+000  0.0000000000000000e+000 -1.8978119632594263e-002 -7.7847905987180599e-001  4.0443526105652983e-001  7.3799759405193921e-001  0.0000000000000000e+000  0.0000000000000000e+000  4.2219914802967079e-002  0.0000000000000000e+000  0.0000000000000000e+000 -6.3763713708580194e-001  0.0000000000000000e+000 -4.8371076638340776e-001  0.0000000000000000e+000
  0.0000000000000000e+000  0.0000000000000000e+000  0.0000000000000000e+000  3.0104470416053436e-003  0.0000000000000000e+000  0.0000000000000000e+000  0.0000000000000000e+000  2.6228713897120598e-001  0.0000000000000000e+000  0.0000000000000000e+000  3.9768661349741913e-002  0.0000000000000000e+000  0.0000000000000000e+000 -4.9660079974312804e-001 -6.0756913433841897e-001  0.0000000000000000e+000  2.9440251030854869e-001  0.0000000000000000e+000  0.0000000000000000e+000  0.0000000000000000e+000  0.0000000000000000e+000  0.0000000000000000e+000  4.3906829372048234e-001  0.0000000000000000e+000  0.0000000000000000e+000  0.0000000000000000e+000  0.0000000000000000e+000  1.8549510931697699e-001  0.0000000000000000e+000  0.0000000000000000e+000
  0.0000000000000000e+000  0.0000000000000000e+000  0.0000000000000000e+000  0.0000000000000000e+000  0.0000000000000000e+000  5.0874785117353061e-001  0.0000000000000000e+000  0.0000000000000000e+000  0.0000000000000000e+000  0.0000000000000000e+000  0.0000000000000000e+000  0.0000000000000000e+000  0.0000000000000000e+000  0.0000000000000000e+000  0.0000000000000000e+000  0.0000000000000000e+000  0.0000000000000000e+000 -5.2092175377008698e-001 -5.2687386940346165e-002  8.8107250035838236e-001 -5.0504832149559853e-001  0.0000000000000000e+000  0.0000000000000000e+000  3.6019081353238225e-001  0.0000000000000000e+000  0.0000000000000000e+000 -6.6023864126392384e-002  0.0000000000000000e+000  4.1799123370910948e-002  0.0000000000000000e+000
  0.0000000000000000e+000  0.0000000000000000e+000  2.2157144650749078e-001  0.0000000000000000e+000  0.0000000000000000e+000  0.0000000000000000e+000  0.0000000000000000e+000  0.0000000000000000e+000  0.0000000000000000e+000  2.7791544569099769e-001  0.0000000000000000e+000 -1.3731704548306303e-001  3.1949865233225960e-001  0.0000000000000000e+000  0.0000000000000000e+000  8.6278371650077479e-001  0.0000000000000000e+000  0.0000000000000000e+000  0.0000000000000000e+000  0.0000000000000000e+000  0.0000000000000000e+000  0.0000000000000000e+000  0.0000000000000000e+000  0.0000000000000000e+000  0.0000000000000000e+000  0.0000000000000000e+000  0.0000000000000000e+000  0.0000000000000000e+000  0.0000000000000000e+000  9.1312637995712612e-002
 -2.1043742037005650e-001  0.0000000000000000e+000  0.0000000000000000e+000  0.0000000000000000e+000  0.0000000000000000e+000  0.0000000000000000e+000  0.0000000000000000e+000  0.0000000000000000e+000  0.0000000000000000e+000  0.0000000000000000e+000 -6.1821569811039701e-001  3.4153880938673287e-001  0.0000000000000000e+000  0.0000000000000000e+000  0.0000000000000000e+000  0.0000000000000000e+000  2.1299884248324404e-002  0.0000000000000000e+000  0.0000000000000000e+000  0.0000000000000000e+000  0.0000000000000000e+000  0.0000000000000000e+000 -8.8981492407514962e-002 -2.5813261955967864e-001  0.0000000000000000e+000 -6.0317719010357096e-001  0.0000000000000000e+000  0.0000000000000000e+000  0.0000000000000000e+000  1.3435074022318064e-001
  0.0000000000000000e+000 -3.9648206164990957e-001  0.0000000000000000e+000  0.0000000000000000e+000 -5.0693005228077226e-001 -8.2154811092070817e-002  0.0000000000000000e+000 -4.2304330113807631e-001  0.0000000000000000e+000  0.0000000000000000e+000  0.0000000000000000e+000  0.0000000000000000e+000  0.0000000000000000e+000  0.0000000000000000e+000  0.0000000000000000e+000  0.0000000000000000e+000  0.0000000000000000e+000  0.0000000000000000e+000  0.0000000000000000e+000  0.0000000000000000e+000  6.3053542575614552e-001  0.0000000000000000e+000  0.0000000000000000e+000  0.0000000000000000e+000  0.0000000000000000e+000  0.0000000000000000e+000  0.0000000000000000e+000  0.0000000000000000e+000 -5.0338118037855650e-002  0.0000000000000000e+000
  0.0000000000000000e+000  0.0000000000000000e+000 -7.5598592144738519e-002  0.0000000000000000e+000  0.0000000000000000e+000  0.0000000000000000e+000 -2.3130949734764542e-001  0.0000000000000000e+000 -9.8582518560090748e-001 -2.9448440575676176e-002  0.0000000000000000e+000  0.0000000000000000e+000  3.1740007874952403e-001  0.0000000000000000e+000  0.0000000000000000e+000  0.0000000000000000e+000  0.0000000000000000e+000  0.0000000000000000e+000  0.0000000000000000e+000 -6.1771952644162809e-001  0.0000000000000000e+000  0.0000000000000000e+000  0.0000000000000000e+000  0.0000000000000000e+000  0.0000000000000000e+000  0.0000000000000000e+000  0.0000000000000000e+000  0.0000000000000000e+000  0.0000000000000000e+000  0.0000000000000000e+000
  0.0000000000000000e+000  0.0000000000000000e+000  0.0000000000000000e+000 -4.5426099062228126e-001  0.0000000000000000e+000  0.0000000000000000e+000  0.0000000000000000e+000  0.0000000000000000e+000  0.0000000000000000e+000  0.0000000000000000e+000  0.0000000000000000e+000  0.0000000000000000e+000  0.0000000000000000e+000  3.4730128741240074e-001  2.2644429430404506e-001  4.4770874320906368e-001  0.0000000000000000e+000  6.8238239030177839e-002  0.0000000000000000e+000  0.0000000000000000e+000  0.0000000000000000e+000 -1.0007421022508816e+000  0.0000000000000000e+000  0.0000000000000000e+000  3.7444260185554740e-001  0.0000000000000000e+000  2.4485614177249995e-002  0.0000000000000000e+000  0.0000000000000000e+000  0.0000000000000000e+000
  0.0000000000000000e+000 -5.3093844356059139e-001  0.0000000000000000e+000  0.0000000000000000e+000  1.3442420102885100e-002  7.5067673761202802e-001  0.0000000000000000e+000  1.1903089322781779e-001  0.0000000000000000e+000  0.0000000000000000e+000  0.0000000000000000e+000  0.0000000000000000e+000  0.0000000000000000e+000  0.0000000000000000e+000  0.0000000000000000e+000  0.0000000000000000e+000  0.0000000000000000e+000  0.0000000000000000e+000  0.0000000000000000e+000  0.0000000000000000e+000 -1.7193775976599066e-001  0.0000000000000000e+000  0.0000000000000000e+000  0.0000000000000000e+000  0.0000000000000000e+000  0.0000000000000000e+000  0.0000000000000000e+000  0.0000000000000000e+000 -3.3268176884740158e-001  0.0000000000000000e+000
  0.0000000000000000e+000  6.0545701676838926e-001  0.0000000000000000e+000  0.0000000000000000e+000 -6.7575767633435824e-001  3.5740029515681598e-001  0.0000000000000000e+000  1.8601195420807048e-001  0.0000000000000000e+000  0.0000000000000000e+000  0.0000000000000000e+000  0.0000000000000000e+000  0.0000000000000000e+000  0.0000000000000000e+000  0.0000000000000000e+000  0.0000000000000000e+000  0.0000000000000000e+000  0.0000000000000000e+000  0.0000000000000000e+000  0.0000000000000000e+000 -7.9956945124667889e-004  0.0000000000000000e+000  0.0000000000000000e+000  0.0000000000000000e+000  0.0000000000000000e+000  0.0000000000000000e+000  0.0000000000000000e+000  0.0000000000000000e+000 -1.2015534246681853e-001  0.0000000000000000e+000
  0.0000000000000000e+000  0.0000000000000000e+000  2.6026579672811695e-001  0.0000000000000000e+000  0.0000000000000000e+000  0.0000000000000000e+000 -2.6131773749436887e-001  0.0000000000000000e+000  8.7323480032214595e-001  1.2493754126821344e-001  0.0000000000000000e+000  0.0000000000000000e+000  6.7388993093937999e-001  0.0000000000000000e+000  0.0000000000000000e+000  0.0000000000000000e+000  0.0000000000000000e+000  0.0000000000000000e+000  0.0000000000000000e+000 -8.7091473152371002e-001  0.0000000000000000e+000  0.0000000000000000e+000  0.0000000000000000e+000  0.0000000000000000e+000  0.0000000000000000e+000  0.0000000000000000e+000  0.0000000000000000e+000  0.0000000000000000e+000  0.0000000000000000e+000  0.0000000000000000e+000
  0.0000000000000000e+000  3.0181668800696282e-001  0.0000000000000000e+000  0.0000000000000000e+000  3.1742074950042498e-001  5.2671895270309865e-001  0.0000000000000000e+000 -5.6262052288148834e-001  0.0000000000000000e+000  0.0000000000000000e+000  0.0000000000000000e+000  0.0000000000000000e+000  0.0000000000000000e+000  0.0000000000000000e+000  0.0000000000000000e+000  0.0000000000000000e+000  0.0000000000000000e+000  0.0000000000000000e+000  0.0000000000000000e+000  0.0000000000000000e+000  1.7047819428277997e-001  0.0000000000000000e+000  0.0000000000000000e+000  0.0000000000000000e+000  0.0000000000000000e+000  0.0000000000000000e+000  0.0000000000000000e+000  0.0000000000000000e+000  4.3024787273976212e-001  0.0000000000000000e+000
  0.0000000000000000e+000  0.0000000000000000e+000  9.5877055510774745e-001  0.0000000000000000e+000  0.0000000000000000e+000  0.0000000000000000e+000  2.2538816213114285e-001  0.0000000000000000e+000 -4.2324874401143964e-001  3.6215925696425344e-001  0.0000000000000000e+000  0.0000000000000000e+000 -1.9434041511666456e-001  0.0000000000000000e+000  0.0000000000000000e+000  0.0000000000000000e+000  0.0000000000000000e+000  0.0000000000000000e+000  0.0000000000000000e+000  5.2760615911557929e-001  0.0000000000000000e+000  0.0000000000000000e+000  0.0000000000000000e+000  0.0000000000000000e+000  0.0000000000000000e+000  0.0000000000000000e+000  0.0000000000000000e+000  0.0000000000000000e+000  0.0000000000000000e+000  0.0000000000000000e+000
  0.0000000000000000e+000  0.0000000000000000e+000  1.8336687539441010e-001  0.0000000000000000e+000  0.0000000000000000e+000  0.0000000000000000e+000  6.5588109612526724e-001  0.0000000000000000e+000  5.4756746497042452e-001 -4.9112873070636015e-001  0.0000000000000000e+000  0.0000000000000000e+000 -5.4964578336953274e-001  0.0000000000000000e+000  0.0000000000000000e+000  0.0000000000000000e+000  0.0000000000000000e+000  0.0000000000000000e+000  0.0000000000000000e+000 -7.4575673118713270e-001  0.0000000000000000e+000  0.0000000000000000e+000  0.0000000000000000e+000  0.0000000000000000e+000  0.0000000000000000e+000  0.0000000000000000e+000  0.0000000000000000e+000  0.0000000000000000e+000  0.0000000000000000e+000  0.0000000000000000e+000
 -5.0139859303971634e-002  0.0000000000000000e+000  0.0000000000000000e+000  0.0000000000000000e+000  0.0000000000000000e+000  0.0000000000000000e+000  0.0000000000000000e+000  0.0000000000000000e+000  0.0000000000000000e+000  0.0000000000000000e+000  2.3323281528460221e-002  5.3819176709964112e-001  0.0000000000000000e+000  0.0000000000000000e+000  0.0000000000000000e+000  0.0000000000000000e+000 -5.9491426599391040e-001  0.0000000000000000e+000  0.0000000000000000e+000  0.0000000000000000e+000  0.0000000000000000e+000  0.0000000000000000e+000  5.4722956820953006e-001  1.6974883827738124e-001  0.0000000000000000e+000  1.4032217812350656e-001  0.0000000000000000e+000  0.0000000000000000e+000  0.0000000000000000e+000  7.3508332168416624e-002
 -2.4475666958940867e-001  0.0000000000000000e+000  0.0000000000000000e+000  0.0000000000000000e+000  0.0000000000000000e+000  0.0000000000000000e+000  0.0000000000000000e+000  0.0000000000000000e+000  0.0000000000000000e+000  0.0000000000000000e+000 -4.5689151062539185e-001 -5.9038040261018887e-002  0.0000000000000000e+000  0.0000000000000000e+000  0.0000000000000000e+000  0.0000000000000000e+000  1.0907645986973676e-001  0.0000000000000000e+000  0.0000000000000000e+000  0.0000000000000000e+000  0.0000000000000000e+000  0.0000000000000000e+000  2.1865588342849790e-001 -2.7108659254216988e-001  0.0000000000000000e+000  4.7202752744757648e-001  0.0000000000000000e+000  0.0000000000000000e+000  0.0000000000000000e+000 -6.0979737063395201e-001
  0.0000000000000000e+000  0.0000000000000000e+000 -1.6702842535755150e-001  0.0000000000000000e+000  0.0000000000000000e+000  0.0000000000000000e+000 -6.3736826699840626e-002  0.0000000000000000e+000  3.2725533636828286e-002  1.3671337101141698e+000  0.0000000000000000e+000  0.0000000000000000e+000 -1.0567863194925584e+000  0.0000000000000000e+000  0.0000000000000000e+000  0.0000000000000000e+000  0.0000000000000000e+000  0.0000000000000000e+000  0.0000000000000000e+000  1.5764695765854092e-001  0.0000000000000000e+000  0.0000000000000000e+000  0.0000000000000000e+000  0.0000000000000000e+000  0.0000000000000000e+000  0.0000000000000000e+000  0.0000000000000000e+000  0.0000000000000000e+000  0.0000000000000000e+000  0.0000000000000000e+000
  0.0000000000000000e+000  0.0000000000000000e+000  0.0000000000000000e+000  5.4403907281324770e-001  0.0000000000000000e+000  0.0000000000000000e+000  0.0000000000000000e+000  0.0000000000000000e+000  0.0000000000000000e+000  0.0000000000000000e+000  0.0000000000000000e+000  0.0000000000000000e+000  0.0000000000000000e+000 -4.1725160880228584e-001  8.0745927246792326e-001  7.9362338121299059e-001  0.0000000000000000e+000 -8.3271625706204055e-001  0.0000000000000000e+000  0.0000000000000000e+000  0.0000000000000000e+000  4.0361432277888520e-001  0.0000000000000000e+000  0.0000000000000000e+000  3.9727774099985247e-001  0.0000000000000000e+000 -1.2998048512721327e-001  0.0000000000000000e+000  0.0000000000000000e+000  0.0000000000000000e+000
  0.0000000000000000e+000  0.0000000000000000e+000  0.0000000000000000e+000  2.5468097550956981e-001  0.0000000000000000e+000  0.0000000000000000e+000  0.0000000000000000e+000  0.0000000000000000e+000  0.0000000000000000e+000  0.0000000000000000e+000  0.0000000000000000e+000  0.0000000000000000e+000  0.0000000000000000e+000 -1.4945487691378639e-001 -6.9340457216763463e-001 -8.9780599738725111e-002  0.0000000000000000e+000 -4.1594899441118394e-001  0.0000000000000000e+000  0.0000000000000000e+000  0.0000000000000000e+000 -4.6415694215849568e-001  0.0000000000000000e+000  0.0000000000000000e+000  5.0388178254715055e-001  0.0000000000000000e+000  4.4529529791174011e-001  0.0000000000000000e+000  0.0000000000000000e+000  0.0000000000000000e+000
  0.0000000000000000e+000  0.0000000000000000e+000  0.0000000000000000e+000  1.1124455081290156e-001  0.0000000000000000e+000  0.0000000000000000e+000  0.0000000000000000e+000  0.0000000000000000e+000  0.0000000000000000e+000  0.0000000000000000e+000  0.0000000000000000e+000  0.0000000000000000e+000  0.0000000000000000e+000 -8.3752775611900943e-001 -1.1389180743700522e-001  8.7248135705212637e-001  0.0000000000000000e+000  1.0410670215574320e+000  0.0000000000000000e+000  0.0000000000000000e+000  0.0000000000000000e+000 -3.6064561985188803e-001  0.0000000000000000e+000  0.0000000000000000e+000 -3.0516555817005397e-001  0.0000000000000000e+000  1.2295950898095533e-001  0.0000000000000000e+000  0.0000000000000000e+000  0.0000000000000000e+000
 -5.4535211751002877e-001  0.0000000000000000e+000  0.0000000000000000e+000  0.0000000000000000e+000  0.0000000000000000e+000  0.0000000000000000e+000  0.0000000000000000e+000  0.0000000000000000e+000  0.0000000000000000e+000  0.0000000000000000e+000  3.8389632498947152e-001  3.5496337203279982e-001  0.0000000000000000e+000  0.0000000000000000e+000  0.0000000000000000e+000  0.0000000000000000e+000  2.7170114211607538e-001  0.0000000000000000e+000  0.0000000000000000e+000  0.0000000000000000e+000  0.0000000000000000e+000  0.0000000000000000e+000 -1.1576881352803078e-001  3.4659685893372305e-001  0.0000000000000000e+000 -2.1698668153856987e-001  0.0000000000000000e+000  0.0000000000000000e+000  0.0000000000000000e+000 -4.1806596692543341e-001
  0.0000000000000000e+000  0.0000000000000000e+000  0.0000000000000000e+000 -1.2106116419057362e+000  0.0000000000000000e+000  0.0000000000000000e+000  0.0000000000000000e+000  0.0000000000000000e+000  0.0000000000000000e+000  0.0000000000000000e+000  0.0000000000000000e+000  0.0000000000000000e+000  0.0000000000000000e+000 -3.5201641910601533e-001 -3.3603752080900684e-001 -2.9435720704407220e-001  0.0000000000000000e+000 -7.1372389179513474e-001  0.0000000000000000e+000  0.0000000000000000e+000  0.0000000000000000e+000  1.8037349807322062e-001  0.0000000000000000e+000  0.0000000000000000e+000 -4.3193618851624394e-001  0.0000000000000000e+000 -1.6275972612795350e-001  0.0000000000000000e+000  0.0000000000000000e+000  0.0000000000000000e+000
  0.0000000000000000e+000  0.0000000000000000e+000  0.0000000000000000e+000  0.0000000000000000e+000  0.0000000000000000e+000  0.0000000000000000e+000  0.0000000000000000e+000  0.0000000000000000e+000  0.0000000000000000e+000  0.0000000000000000e+000  0.0000000000000000e+000  0.0000000000000000e+000  0.0000000000000000e+000  0.0000000000000000e+000  0.0000000000000000e+000  0.0000000000000000e+000  0.0000000000000000e+000  0.0000000000000000e+000 -5.7899693529688412e-001  0.0000000000000000e+000  0.0000000000000000e+000  0.0000000000000000e+000  0.0000000000000000e+000  0.0000000000000000e+000  0.0000000000000000e+000  0.0000000000000000e+000  0.0000000000000000e+000  1.7745351746771912e-001  0.0000000000000000e+000  0.0000000000000000e+000
  0.0000000000000000e+000  0.0000000000000000e+000  2.7563681703590687e-001  0.0000000000000000e+000  0.0000000000000000e+000  0.0000000000000000e+000 -1.1950778016879902e+000  0.0000000000000000e+000 -6.7028761693509065e-001 -6.7648579151044941e-001  0.0000000000000000e+000  0.0000000000000000e+000 -3.6297414535890909e-001  0.0000000000000000e+000  0.0000000000000000e+000  0.0000000000000000e+000  0.0000000000000000e+000  0.0000000000000000e+000  0.0000000000000000e+000  1.0130381378812175e-001  0.0000000000000000e+000  0.0000000000000000e+000  0.0000000000000000e+000  0.0000000000000000e+000  0.0000000000000000e+000  0.0000000000000000e+000  0.0000000000000000e+000  0.0000000000000000e+000  0.0000000000000000e+000  0.0000000000000000e+000
  0.0000000000000000e+000  2.0910259371297993e-002  0.0000000000000000e+000  0.0000000000000000e+000 -1.9244877387959672e-001 -1.5557271770008543e-001  0.0000000000000000e+000 -6.6698796605147259e-001  0.0000000000000000e+000  0.0000000000000000e+000  0.0000000000000000e+000  0.0000000000000000e+000  0.0000000000000000e+000  0.0000000000000000e+000  0.0000000000000000e+000  0.0000000000000000e+000  0.0000000000000000e+000  0.0000000000000000e+000  0.0000000000000000e+000  0.0000000000000000e+000 -6.3356539821665314e-001  0.0000000000000000e+000  0.0000000000000000e+000  0.0000000000000000e+000  0.0000000000000000e+000  0.0000000000000000e+000  0.0000000000000000e+000  0.0000000000000000e+000 -3.0338968228627616e-001  0.0000000000000000e+000
  0.0000000000000000e+000  0.0000000000000000e+000  0.0000000000000000e+000 -5.1228655569503068e-001  0.0000000000000000e+000  0.0000000000000000e+000  0.0000000000000000e+000  0.0000000000000000e+000  0.0000000000000000e+000  0.0000000000000000e+000  0.0000000000000000e+000  0.0000000000000000e+000  0.0000000000000000e+000 -1.6957672839702204e-001 -4.9469614291919056e-001 -1.6178241476634339e-001  0.0000000000000000e+000  3.5750591394571896e-001  0.0000000000000000e+000  0.0000000000000000e+000  0.0000000000000000e+000 -2.8511388903428003e-001  0.0000000000000000e+000  0.0000000000000000e+000  7.6808257772434596e-001  0.0000000000000000e+000 -8.0142223928756251e-001  0.0000000000000000e+000  0.0000000000000000e+000  0.0000000000000000e+000
 -4.9319623217475134e-001  0.0000000000000000e+000  0.0000000000000000e+000  0.0000000000000000e+000  0.0000000000000000e+000  0.0000000000000000e+000  0.0000000000000000e+000  0.0000000000000000e+000  0.0000000000000000e+000  0.0000000000000000e+000 -2.0607154384377524e-001  4.2647734839005330e-002  0.0000000000000000e+000  0.0000000000000000e+000  0.0000000000000000e+000  0.0000000000000000e+000  2.2867608738325840e-001  0.0000000000000000e+000  0.0000000000000000e+000  0.0000000000000000e+000  0.0000000000000000e+000  0.0000000000000000e+000 -1.0357581686779938e-001  2.2887472368729297e-001  0.0000000000000000e+000  4.6952420188227439e-001  0.0000000000000000e+000  0.0000000000000000e+000  0.0000000000000000e+000  6.1369035190615906e-001
 -4.7111735644143959e-001  0.0000000000000000e+000  0.0000000000000000e+000  0.0000000000000000e+000  0.0000000000000000e+000  0.0000000000000000e+000  0.0000000000000000e+000  0.0000000000000000e+000  0.0000000000000000e+000  0.0000000000000000e+000  2.6937329559584652e-002 -4.1839237195536794e-001  0.0000000000000000e+000  0.0000000000000000e+000  0.0000000000000000e+000  0.0000000000000000e+000 -6.8889502272826741e-001  0.0000000000000000e+000  0.0000000000000000e+000  0.0000000000000000e+000  0.0000000000000000e+000  0.0000000000000000e+000 -3.4017371841012567e-001 -4.5236906526151394e-002  0.0000000000000000e+000 -7.0600529165126491e-002  0.0000000000000000e+000  0.0000000000000000e+000  0.0000000000000000e+000 -7.0322943327093268e-002
  0.0000000000000000e+000  0.0000000000000000e+000  0.0000000000000000e+000  1.5996128540027893e-001  0.0000000000000000e+000  0.0000000000000000e+000  0.0000000000000000e+000  0.0000000000000000e+000  0.0000000000000000e+000  0.0000000000000000e+000  0.0000000000000000e+000  0.0000000000000000e+000  0.0000000000000000e+000  7.6978603083118347e-001 -5.4244458914354510e-001  1.5739344737641947e-001  0.0000000000000000e+000 -3.1772234523762138e-001  0.0000000000000000e+000  0.0000000000000000e+000  0.0000000000000000e+000 -1.6805311872875925e-001  0.0000000000000000e+000  0.0000000000000000e+000 -5.6241382594565548e-001  0.0000000000000000e+000 -7.4996547663101731e-001  0.0000000000000000e+000  0.0000000000000000e+000  0.0000000000000000e+000
 -2.9388129237269106e-001  0.0000000000000000e+000  0.0000000000000000e+000  0.0000000000000000e+000  0.0000000000000000e+000  0.0000000000000000e+000  0.0000000000000000e+000  0.0000000000000000e+000  0.0000000000000000e+000  0.0000000000000000e+000  7.9964970957919712e-002 -4.9468740447114684e-001  0.0000000000000000e+000  0.0000000000000000e+000  0.0000000000000000e+000  0.0000000000000000e+000  1.7387373272038123e-001  0.0000000000000000e+000  0.0000000000000000e+000  0.0000000000000000e+000  0.0000000000000000e+000  0.0000000000000000e+000  7.1041632050973869e-001  7.3404189202168381e-003  0.0000000000000000e+000 -3.3205592869955625e-001  0.0000000000000000e+000  0.0000000000000000e+000  0.0000000000000000e+000  1.3147363370460508e-001
  0.0000000000000000e+000  0.0000000000000000e+000  0.0000000000000000e+000  2.7679688327463559e-001  0.0000000000000000e+000  0.0000000000000000e+000  0.0000000000000000e+000  0.0000000000000000e+000  0.0000000000000000e+000  0.0000000000000000e+000  0.0000000000000000e+000  0.0000000000000000e+000  0.0000000000000000e+000 -5.0489335008218372e-001  4.6305058363770413e-001 -3.5869000676802193e-001  0.0000000000000000e+000 -8.6894739352078032e-002  0.0000000000000000e+000  0.0000000000000000e+000  0.0000000000000000e+000 -8.2618121378738429e-001  0.0000000000000000e+000  0.0000000000000000e+000 -3.1206654236347164e-001  0.0000000000000000e+000 -3.7743251513692544e-001  0.0000000000000000e+000  0.0000000000000000e+000  0.0000000000000000e+000
  0.0000000000000000e+000  0.0000000000000000e+000  0.0000000000000000e+000  0.0000000000000000e+000  0.0000000000000000e+000  0.0000000000000000e+000  0.0000000000000000e+000  0.0000000000000000e+000  0.0000000000000000e+000  0.0000000000000000e+000  0.0000000000000000e+000  0.0000000000000000e+000  0.0000000000000000e+000  0.0000000000000000e+000  0.0000000000000000e+000  0.0000000000000000e+000  0.0000000000000000e+000  0.0000000000000000e+000 -3.0995114839362575e-001  0.0000000000000000e+000  0.0000000000000000e+000  0.0000000000000000e+000  0.0000000000000000e+000  0.0000000000000000e+000  0.0000000000000000e+000  0.0000000000000000e+000  0.0000000000000000e+000  2.4482347132700563e-001  0.0000000000000000e+000  0.0000000000000000e+000
  0.0000000000000000e+000  3.2062063670130281e-001  0.0000000000000000e+000  0.0000000000000000e+000  3.8522762560648205e-001 -1.9087326035091778e-002  0.0000000000000000e+000 -1.0416700574731717e-001  0.0000000000000000e+000  0.0000000000000000e+000  0.0000000000000000e+000  0.0000000000000000e+000  0.0000000000000000e+000  0.0000000000000000e+000  0.0000000000000000e+000  0.0000000000000000e+000  0.0000000000000000e+000  0.0000000000000000e+000  0.0000000000000000e+000  0.0000000000000000e+000  3.7735118361881148e-001  0.0000000000000000e+000  0.0000000000000000e+000  0.0000000000000000e+000  0.0000000000000000e+000  0.0000000000000000e+000  0.0000000000000000e+000  0.0000000000000000e+000 -7.7148757404821144e-001  0.0000000000000000e+000
  2.1053984482139745e-001  0.0000000000000000e+000  0.0000000000000000e+000  0.0000000000000000e+000  0.0000000000000000e+000  0.0000000000000000e+000  0.0000000000000000e+000  0.0000000000000000e+000  0.0000000000000000e+000  0.0000000000000000e+000 -4.5994960250051720e-001 -2.0646971566398054e-001  0.0000000000000000e+000  0.0000000000000000e+000  0.0000000000000000e+000  0.0000000000000000e+000 -5.2943045928875165e-002  0.0000000000000000e+000  0.0000000000000000e+000  0.0000000000000000e+000  0.0000000000000000e+000  0.0000000000000000e+000 -1.6487060355284106e-002  8.1021704545076989e-001  0.0000000000000000e+000 -1.0438010526884085e-001  0.0000000000000000e+000  0.0000000000000000e+000  0.0000000000000000e+000 -1.7626099123044334e-001
  1.3949200959362304e-001  0.0000000000000000e+000  0.0000000000000000e+000  0.0000000000000000e+000  0.0000000000000000e+000  0.0000000000000000e+000  0.0000000000000000e+000  0.0000000000000000e+000  4.8652462176761790e-001 -1.9525236425650416e-001  0.0000000000000000e+000  0.0000000000000000e+000  0.0000000000000000e+000  0.0000000000000000e+000  0.0000000000000000e+000  0.0000000000000000e+000  0.0000000000000000e+000  0.0000000000000000e+000  0.0000000000000000e+000  0.0000000000000000e+000  0.0000000000000000e+000  5.8561190247919814e-001 -2.7010261579028177e-001  0.0000000000000000e+000  0.0000000000000000e+000  0.0000000000000000e+000  0.0000000000000000e+000  0.0000000000000000e+000  0.0000000000000000e+000 -9.8124992756943485e-001
  0.0000000000000000e+000 -5.8621465282604257e-001  0.0000000000000000e+000  0.0000000000000000e+000  0.0000000000000000e+000  0.0000000000000000e+000  0.0000000000000000e+000  0.0000000000000000e+000  0.0000000000000000e+000  0.0000000000000000e+000  0.0000000000000000e+000  0.0000000000000000e+000  0.0000000000000000e+000 -3.8222515044059746e-001  0.0000000000000000e+000  0.0000000000000000e+000  0.0000000000000000e+000 -4.0754605001633487e-001  8.1260515227692620e-002  0.0000000000000000e+000  0.0000000000000000e+000  0.0000000000000000e+000  0.0000000000000000e+000  4.9527210663197818e-001  0.0000000000000000e+000  0.0000000000000000e+000  0.0000000000000000e+000  0.0000000000000000e+000 -3.0375121622149875e-001  0.0000000000000000e+000
  0.0000000000000000e+000  0.0000000000000000e+000  1.6413243633343602e-001  0.0000000000000000e+000  0.0000000000000000e+000  0.0000000000000000e+000  1.3649923476282532e-002 -9.4093353202227570e-001  0.0000000000000000e+000  0.0000000000000000e+000  0.0000000000000000e+000  0.0000000000000000e+000  0.0000000000000000e+000  0.0000000000000000e+000 -5.3294572286223330e-001 -3.4511261254891873e-001  0.0000000000000000e+000  0.0000000000000000e+000  0.0000000000000000e+000  0.0000000000000000e+000  0.0000000000000000e+000  0.0000000000000000e+000  0.0000000000000000e+000  0.0000000000000000e+000  1.1032437621135218e+000  0.0000000000000000e+000 -1.7871430197285321e-001 -3.0942401894373756e-001  0.0000000000000000e+000  0.0000000000000000e+000
  0.0000000000000000e+000  0.0000000000000000e+000  0.0000000000000000e+000 -1.0359729367648864e-001 -5.3569925620473879e-001  2.9625020589777382e-002  0.0000000000000000e+000  0.0000000000000000e+000  0.0000000000000000e+000  0.0000000000000000e+000 -3.9904058432073541e-001 -3.8560271479616587e-001 -5.5468012716358805e-001  0.0000000000000000e+000  0.0000000000000000e+000  0.0000000000000000e+000  0.0000000000000000e+000  0.0000000000000000e+000  0.0000000000000000e+000  1.6008159417908935e-001  0.0000000000000000e+000  0.0000000000000000e+000  0.0000000000000000e+000  0.0000000000000000e+000  0.0000000000000000e+000 -2.4535130719299580e-001  0.0000000000000000e+000  0.0000000000000000e+000  0.0000000000000000e+000  0.0000000000000000e+000
  0.0000000000000000e+000  0.0000000000000000e+000  0.0000000000000000e+000  2.0954880123798608e-001 -5.1813883183390885e-001  3.4328955833016195e-001  0.0000000000000000e+000  0.0000000000000000e+000  0.0000000000000000e+000  0.0000000000000000e+000  2.0479596772854547e-001 -7.9161084978620469e-002  2.7840790241778324e-001  0.0000000000000000e+000  0.0000000000000000e+000  0.0000000000000000e+000  0.0000000000000000e+000  0.0000000000000000e+000  0.0000000000000000e+000 -6.4336971015889077e-001  0.0000000000000000e+000  0.0000000000000000e+000  0.0000000000000000e+000  0.0000000000000000e+000  0.0000000000000000e+000 -1.7358087491290369e-001  0.0000000000000000e+000  0.0000000000000000e+000  0.0000000000000000e+000  0.0000000000000000e+000
  0.0000000000000000e+000  0.0000000000000000e+000  0.0000000000000000e+000 -6.6351236634917210e-002 -1.1085934250106234e-001 -3.0879404834619167e-001  0.0000000000000000e+000  0.0000000000000000e+000  0.0000000000000000e+000  0.0000000000000000e+000  2.1962092874371475e-001 -7.5714944070194179e-001  3.3826338304824144e-001  0.0000000000000000e+000  0.0000000000000000e+000  0.0000000000000000e+000  0.0000000000000000e+000  0.0000000000000000e+000  0.0000000000000000e+000  1.1155341254841361e-001  0.0000000000000000e+000  0.0000000000000000e+000  0.0000000000000000e+000  0.0000000000000000e+000  0.0000000000000000e+000  3.7360279338257835e-001  0.0000000000000000e+000  0.0000000000000000e+000  0.0000000000000000e+000  0.0000000000000000e+000
  0.0000000000000000e+000  0.0000000000000000e+000 -3.0642524472983418e-001  0.0000000000000000e+000  0.0000000000000000e+000  0.0000000000000000e+000 -2.3727308579728690e-001  1.0377940634202656e+000  0.0000000000000000e+000  0.0000000000000000e+000  0.0000000000000000e+000  0.0000000000000000e+000  0.0000000000000000e+000  0.0000000000000000e+000 -2.4932262929483970e-001 -1.8129259994211674e-001  0.0000000000000000e+000  0.0000000000000000e+000  0.0000000000000000e+000  0.0000000000000000e+000  0.0000000000000000e+000  0.0000000000000000e+000  0.0000000000000000e+000  0.0000000000000000e+000  1.0017352931895076e+000  0.0000000000000000e+000 -3.5334733309302696e-001  7.4594810501711822e-002  0.0000000000000000e+000  0.0000000000000000e+000
  0.0000000000000000e+000  0.0000000000000000e+000  6.8113468002477595e-001  0.0000000000000000e+000  0.0000000000000000e+000  0.0000000000000000e+000 -4.3460892125931194e-001 -1.5179899266697380e-001  0.0000000000000000e+000  0.0000000000000000e+000  0.0000000000000000e+000  0.0000000000000000e+000  0.0000000000000000e+000  0.0000000000000000e+000  2.7278329591872152e-001 -3.2878686435407284e-001  0.0000000000000000e+000  0.0000000000000000e+000  0.0000000000000000e+000  0.0000000000000000e+000  0.0000000000000000e+000  0.0000000000000000e+000  0.0000000000000000e+000  0.0000000000000000e+000 -3.5365933333125454e-001  0.0000000000000000e+000  9.2175799525563307e-001  4.8915746857525011e-001  0.0000000000000000e+000  0.0000000000000000e+000
  3.3396173303354965e-001  0.0000000000000000e+000  0.0000000000000000e+000  0.0000000000000000e+000  0.0000000000000000e+000  0.0000000000000000e+000  0.0000000000000000e+000  0.0000000000000000e+000 -9.2037719326954837e-001  4.4999136629585434e-003  0.0000000000000000e+000  0.0000000000000000e+000  0.0000000000000000e+000  0.0000000000000000e+000  0.0000000000000000e+000  0.0000000000000000e+000  0.0000000000000000e+000  0.0000000000000000e+000  0.0000000000000000e+000  0.0000000000000000e+000  0.0000000000000000e+000 -2.2486657002257254e-001 -9.1369314950028491e-001  0.0000000000000000e+000  0.0000000000000000e+000  0.0000000000000000e+000  0.0000000000000000e+000  0.0000000000000000e+000  0.0000000000000000e+000 -3.1861236844927321e-001
  5.3599611050741858e-001  0.0000000000000000e+000  0.0000000000000000e+000  0.0000000000000000e+000  0.0000000000000000e+000  0.0000000000000000e+000  0.0000000000000000e+000  0.0000000000000000e+000  3.9772536432350009e-001  1.3700388210425112e+000  0.0000000000000000e+000  0.0000000000000000e+000  0.0000000000000000e+000  0.0000000000000000e+000  0.0000000000000000e+000  0.0000000000000000e+000  0.0000000000000000e+000  0.0000000000000000e+000  0.0000000000000000e+000  0.0000000000000000e+000  0.0000000000000000e+000  4.1209210034570468e-002  4.9758569258626534e-001  0.0000000000000000e+000  0.0000000000000000e+000  0.0000000000000000e+000  0.0000000000000000e+000  0.0000000000000000e+000  0.0000000000000000e+000 -3.3200916827552501e-001
  0.0000000000000000e+000  0.0000000000000000e+000  0.0000000000000000e+000  7.6466199623035247e-001  1.1221322524191785e-001 -1.6098195692274936e-001  0.0000000000000000e+000  0.0000000000000000e+000  0.0000000000000000e+000  0.0000000000000000e+000  1.5727023308152698e-002 -6.3959176019116298e-002 -4.4613765569140451e-001  0.0000000000000000e+000  0.0000000000000000e+000  0.0000000000000000e+000  0.0000000000000000e+000  0.0000000000000000e+000  0.0000000000000000e+000 -2.0516521978753766e-001  0.0000000000000000e+000  0.0000000000000000e+000  0.0000000000000000e+000  0.0000000000000000e+000  0.0000000000000000e+000  3.6237458858434152e-001  0.0000000000000000e+000  0.0000000000000000e+000  0.0000000000000000e+000  0.0000000000000000e+000
  0.0000000000000000e+000  0.0000000000000000e+000  0.0000000000000000e+000  2.3029456674842852e-002 -1.2673687478191048e-001 -8.5774433166287412e-001  0.0000000000000000e+000  0.0000000000000000e+000  0.0000000000000000e+000  0.0000000000000000e+000 -7.1653712976968431e-004  1.6477130549342656e-001  7.0777573299911078e-002  0.0000000000000000e+000  0.0000000000000000e+000  0.0000000000000000e+000  0.0000000000000000e+000  0.0000000000000000e+000  0.0000000000000000e+000 -2.2903179555164316e-001  0.0000000000000000e+000  0.0000000000000000e+000  0.0000000000000000e+000  0.0000000000000000e+000  0.0000000000000000e+000 -4.0381548434982673e-001  0.0000000000000000e+000  0.0000000000000000e+000  0.0000000000000000e+000  0.0000000000000000e+000
  0.0000000000000000e+000  0.0000000000000000e+000  0.0000000000000000e+000  5.3013363696883364e-001 -1.8918104213142961e-001  3.5029834106998337e-002  0.0000000000000000e+000  0.0000000000000000e+000  0.0000000000000000e+000  0.0000000000000000e+000 -4.3271602821810962e-001  8.3571146166294769e-002  5.2001235274426416e-001  0.0000000000000000e+000  0.0000000000000000e+000  0.0000000000000000e+000  0.0000000000000000e+000  0.0000000000000000e+000  0.0000000000000000e+000  4.5174713772615255e-001  0.0000000000000000e+000  0.0000000000000000e+000  0.0000000000000000e+000  0.0000000000000000e+000  0.0000000000000000e+000 -1.1500499978652773e-001  0.0000000000000000e+000  0.0000000000000000e+000  0.0000000000000000e+000  0.0000000000000000e+000
  0.0000000000000000e+000  4.5484680023961099e-001  0.0000000000000000e+000  0.0000000000000000e+000  0.0000000000000000e+000  0.0000000000000000e+000  0.0000000000000000e+000  0.0000000000000000e+000  0.0000000000000000e+000  0.0000000000000000e+000  0.0000000000000000e+000  0.0000000000000000e+000  0.0000000000000000e+000  2.6352164003527012e-001  0.0000000000000000e+000  0.0000000000000000e+000  0.0000000000000000e+000 -4.4287820286508534e-001  6.6414370259156519e-001  0.0000000000000000e+000  0.0000000000000000e+000  0.0000000000000000e+000  0.0000000000000000e+000  2.9156271179216037e-001  0.0000000000000000e+000  0.0000000000000000e+000  0.0000000000000000e+000  0.0000000000000000e+000  3.7867642813750511e-002  0.0000000000000000e+000
  0.0000000000000000e+000  0.0000000000000000e+000 -8.4684164501209724e-001  0.0000000000000000e+000  0.0000000000000000e+000  0.0000000000000000e+000  5.4990357022942937e-001 -4.1676737481479215e-001  0.0000000000000000e+000  0.0000000000000000e+000  0.0000000000000000e+000  0.0000000000000000e+000  0.0000000000000000e+000  0.0000000000000000e+000 -5.9864241242350869e-001 -1.9473424011042423e-001  0.0000000000000000e+000  0.0000000000000000e+000  0.0000000000000000e+000  0.0000000000000000e+000  0.0000000000000000e+000  0.0000000000000000e+000  0.0000000000000000e+000  0.0000000000000000e+000  8.0507470010875160e-002  0.0000000000000000e+000  1.0789076961035640e+000  6.9768898377121372e-002  0.0000000000000000e+000  0.0000000000000000e+000
  0.0000000000000000e+000  0.0000000000000000e+000  2.4776592593207900e-001  0.0000000000000000e+000  0.0000000000000000e+000  0.0000000000000000e+000  9.7877948542679249e-001 -4.3148302499805097e-001  0.0000000000000000e+000  0.0000000000000000e+000  0.0000000000000000e+000  0.0000000000000000e+000  0.0000000000000000e+000  0.0000000000000000e+000  2.1063218843597181e-001  1.1119604718952287e+000  0.0000000000000000e+000  0.0000000000000000e+000  0.0000000000000000e+000  0.0000000000000000e+000  0.0000000000000000e+000  0.0000000000000000e+000  0.0000000000000000e+000  0.0000000000000000e+000  4.5087915057823919e-001  0.0000000000000000e+000 -1.4252954711950647e-001  8.9093618194301993e-001  0.0000000000000000e+000  0.0000000000000000e+000
  0.0000000000000000e+000  0.0000000000000000e+000  0.0000000000000000e+000  0.0000000000000000e+000  0.0000000000000000e+000  0.0000000000000000e+000  0.0000000000000000e+000  0.0000000000000000e+000  0.0000000000000000e+000  0.0000000000000000e+000  0.0000000000000000e+000  0.0000000000000000e+000  0.0000000000000000e+000  0.0000000000000000e+000  0.0000000000000000e+000  0.0000000000000000e+000  4.2708618202839871e-001  0.0000000000000000e+000  0.0000000000000000e+000  0.0000000000000000e+000  2.4103690696832189e-001  0.0000000000000000e+000  0.0000000000000000e+000  0.0000000000000000e+000  0.0000000000000000e+000  0.0000000000000000e+000  0.0000000000000000e+000  0.0000000000000000e+000  0.0000000000000000e+000  0.0000000000000000e+000
  0.0000000000000000e+000  4.6511436697037473e-001  0.0000000000000000e+000  0.0000000000000000e+000  0.0000000000000000e+000  0.0000000000000000e+000  0.0000000000000000e+000  0.0000000000000000e+000  0.0000000000000000e+000  0.0000000000000000e+000  0.0000000000000000e+000  0.0000000000000000e+000  0.0000000000000000e+000 -3.0212857736958053e-002  0.0000000000000000e+000  0.0000000000000000e+000  0.0000000000000000e+000  3.5590057150486770e-001 -2.6378442283234105e-001  0.0000000000000000e+000  0.0000000000000000e+000  0.0000000000000000e+000  0.0000000000000000e+000  5.1661506032901872e-001  0.0000000000000000e+000  0.0000000000000000e+000  0.0000000000000000e+000  0.0000000000000000e+000 -5.6534701713184587e-001  0.0000000000000000e+000
  0.0000000000000000e+000 -7.3773983426403900e-002  0.0000000000000000e+000  0.0000000000000000e+000  0.0000000000000000e+000  0.0000000000000000e+000  0.0000000000000000e+000  0.0000000000000000e+000  0.0000000000000000e+000  0.0000000000000000e+000  0.0000000000000000e+000  0.0000000000000000e+000  0.0000000000000000e+000  6.2484275466461148e-001  0.0000000000000000e+000  0.0000000000000000e+000  0.0000000000000000e+000 -5.0351894341493564e-001 -4.3870293492383472e-001  0.0000000000000000e+000  0.0000000000000000e+000  0.0000000000000000e+000  0.0000000000000000e+000 -1.6839484712676717e-001  0.0000000000000000e+000  0.0000000000000000e+000  0.0000000000000000e+000  0.0000000000000000e+000 -3.6025062843139344e-001  0.0000000000000000e+000
  0.0000000000000000e+000  0.0000000000000000e+000  0.0000000000000000e+000 -2.6990816961122699e-001 -3.1581322627670022e-001 -1.3904322947181960e-001  0.0000000000000000e+000  0.0000000000000000e+000  0.0000000000000000e+000  0.0000000000000000e+000 -4.5252687110604911e-001  3.2611129614959344e-001  8.8034835082371893e-002  0.0000000000000000e+000  0.0000000000000000e+000  0.0000000000000000e+000  0.0000000000000000e+000  0.0000000000000000e+000  0.0000000000000000e+000 -2.3187135670028539e-001  0.0000000000000000e+000  0.0000000000000000e+000  0.0000000000000000e+000  0.0000000000000000e+000  0.0000000000000000e+000  6.5987495908577687e-001  0.0000000000000000e+000  0.0000000000000000e+000  0.0000000000000000e+000  0.0000000000000000e+000
  0.0000000000000000e+000  0.0000000000000000e+000  0.0000000000000000e+000  0.0000000000000000e+000  0.0000000000000000e+000  0.0000000000000000e+000  0.0000000000000000e+000  0.0000000000000000e+000  0.0000000000000000e+000  0.0000000000000000e+000  0.0000000000000000e+000  0.0000000000000000e+000  0.0000000000000000e+000  0.0000000000000000e+000  0.0000000000000000e+000  0.0000000000000000e+000 -4.8302820203978525e-002  0.0000000000000000e+000  0.0000000000000000e+000  0.0000000000000000e+000  4.5372404795516769e-001  0.0000000000000000e+000  0.0000000000000000e+000  0.0000000000000000e+000  0.0000000000000000e+000  0.0000000000000000e+000  0.0000000000000000e+000  0.0000000000000000e+000  0.0000000000000000e+000  0.0000000000000000e+000
  8.2925087397367370e-001  0.0000000000000000e+000  0.0000000000000000e+000  0.0000000000000000e+000  0.0000000000000000e+000  0.0000000000000000e+000  0.0000000000000000e+000  0.0000000000000000e+000  4.1295993486995897e-001  2.2696787870187651e-001  0.0000000000000000e+000  0.0000000000000000e+000  0.0000000000000000e+000  0.0000000000000000e+000  0.0000000000000000e+000  0.0000000000000000e+000  0.0000000000000000e+000  0.0000000000000000e+000  0.0000000000000000e+000  0.0000000000000000e+000  0.0000000000000000e+000  9.3466336258571636e-001  3.6824160092919994e-001  0.0000000000000000e+000  0.0000000000000000e+000  0.0000000000000000e+000  0.0000000000000000e+000  0.0000000000000000e+000  0.0000000000000000e+000  5.1500823318054745e-001
 -3.5099860346605932e-001  0.0000000000000000e+000  0.0000000000000000e+000  0.0000000000000000e+000  0.0000000000000000e+000  0.0000000000000000e+000  0.0000000000000000e+000  0.0000000000000000e+000 -7.7935600265533256e-001  2.0543286400546124e-001  0.0000000000000000e+000  0.0000000000000000e+000  0.0000000000000000e+000  0.0000000000000000e+000  0.0000000000000000e+000  0.0000000000000000e+000  0.0000000000000000e+000  0.0000000000000000e+000  0.0000000000000000e+000  0.0000000000000000e+000  0.0000000000000000e+000  7.1483937021946531e-001  6.8434361996833926e-001  0.0000000000000000e+000  0.0000000000000000e+000  0.0000000000000000e+000  0.0000000000000000e+000  0.0000000000000000e+000  0.0000000000000000e+000 -1.1218241321168124e-001
  0.0000000000000000e+000 -3.7187647122510348e-001  0.0000000000000000e+000  0.0000000000000000e+000  0.0000000000000000e+000  0.0000000000000000e+000  0.0000000000000000e+000  0.0000000000000000e+000  0.0000000000000000e+000  0.0000000000000000e+000  0.0000000000000000e+000  0.0000000000000000e+000  0.0000000000000000e+000  5.8791869556561938e-001  0.0000000000000000e+000  0.0000000000000000e+000  0.0000000000000000e+000  3.5121505834653255e-001  8.2037781021452871e-003  0.0000000000000000e+000  0.0000000000000000e+000  0.0000000000000000e+000  0.0000000000000000e+000  5.1771812159514274e-001  0.0000000000000000e+000  0.0000000000000000e+000  0.0000000000000000e+000  0.0000000000000000e+000  3.5299876053759022e-001  0.0000000000000000e+000
  0.0000000000000000e+000  0.0000000000000000e+000 -2.0558045455722684e-001  0.0000000000000000e+000  0.0000000000000000e+000  0.0000000000000000e+000 -1.1318413301230466e+000 -8.5530509380133557e-001  0.0000000000000000e+000  0.0000000000000000e+000  0.0000000000000000e+000  0.0000000000000000e+000  0.0000000000000000e+000  0.0000000000000000e+000 -4.4648016968509452e-001  6.3806859578123420e-001  0.0000000000000000e+000  0.0000000000000000e+000  0.0000000000000000e+000  0.0000000000000000e+000  0.0000000000000000e+000  0.0000000000000000e+000  0.0000000000000000e+000  0.0000000000000000e+000 -3.6111143626337716e-001  0.0000000000000000e+000 -4.9478343153470561e-001  2.7483824220527758e-001  0.0000000000000000e+000  0.0000000000000000e+000
  0.0000000000000000e+000  0.0000000000000000e+000  0.0000000000000000e+000 -4.2708273404992766e-002  5.1777133957549548e-001  6.0993730075493829e-002  0.0000000000000000e+000  0.0000000000000000e+000  0.0000000000000000e+000  0.0000000000000000e+000 -5.9859860381340835e-001 -3.5664508990395860e-001  1.3485409963075809e-001  0.0000000000000000e+000  0.0000000000000000e+000  0.0000000000000000e+000  0.0000000000000000e+000  0.0000000000000000e+000  0.0000000000000000e+000 -4.4228610889114406e-001  0.0000000000000000e+000  0.0000000000000000e+000  0.0000000000000000e+000  0.0000000000000000e+000  0.0000000000000000e+000 -1.6446874853048227e-001  0.0000000000000000e+000  0.0000000000000000e+000  0.0000000000000000e+000  0.0000000000000000e+000
  0.0000000000000000e+000  0.0000000000000000e+000  3.8414255749179810e-001  0.0000000000000000e+000  0.0000000000000000e+000  0.0000000000000000e+000 -4.7728684903769780e-001  1.2193643196783523e-001  0.0000000000000000e+000  0.0000000000000000e+000  0.0000000000000000e+000  0.0000000000000000e+000  0.0000000000000000e+000  0.0000000000000000e+000  1.5656330070750277e-002  1.0859568836307965e+000  0.0000000000000000e+000  0.0000000000000000e+000  0.0000000000000000e+000  0.0000000000000000e+000  0.0000000000000000e+000  0.0000000000000000e+000  0.0000000000000000e+000  0.0000000000000000e+000  2.3068502493225479e-001  0.0000000000000000e+000  5.9440557439156283e-001 -1.0690515632089694e+000  0.0000000000000000e+000  0.0000000000000000e+000
  0.0000000000000000e+000  0.0000000000000000e+000 -2.5711381685926848e-002  0.0000000000000000e+000  0.0000000000000000e+000  0.0000000000000000e+000 -3.6517388054948707e-001 -4.7541699026493378e-001  0.0000000000000000e+000  0.0000000000000000e+000  0.0000000000000000e+000  0.0000000000000000e+000  0.0000000000000000e+000  0.0000000000000000e+000  1.5341188092326736e+000 -3.9494362588197662e-001  0.0000000000000000e+000  0.0000000000000000e+000  0.0000000000000000e+000  0.0000000000000000e+000  0.0000000000000000e+000  0.0000000000000000e+000  0.0000000000000000e+000  0.0000000000000000e+000  5.5682457404231644e-001  0.0000000000000000e+000  1.6446994259066539e-001  4.6657203354787666e-002  0.0000000000000000e+000  0.0000000000000000e+000
  0.0000000000000000e+000  2.9899947203990607e-001  0.0000000000000000e+000  0.0000000000000000e+000  0.0000000000000000e+000  0.0000000000000000e+000  0.0000000000000000e+000  0.0000000000000000e+000  0.0000000000000000e+000  0.0000000000000000e+000  0.0000000000000000e+000  0.0000000000000000e+000  0.0000000000000000e+000 -2.1787749351117341e-001  0.0000000000000000e+000  0.0000000000000000e+000  0.0000000000000000e+000 -3.6635577538580288e-001 -5.3870222030168891e-001  0.0000000000000000e+000  0.0000000000000000e+000  0.0000000000000000e+000  0.0000000000000000e+000  3.2621576749004355e-001  0.0000000000000000e+000  0.0000000000000000e+000  0.0000000000000000e+000  0.0000000000000000e+000  5.7645064859493922e-001  0.0000000000000000e+000
  5.5993806181724359e-001  0.0000000000000000e+000  0.0000000000000000e+000  0.0000000000000000e+000  0.0000000000000000e+000  0.0000000000000000e+000  0.0000000000000000e+000  0.0000000000000000e+000 -6.3621634759794196e-002 -4.0148741826082934e-001  0.0000000000000000e+000  0.0000000000000000e+000  0.0000000000000000e+000  0.0000000000000000e+000  0.0000000000000000e+000  0.0000000000000000e+000  0.0000000000000000e+000  0.0000000000000000e+000  0.0000000000000000e+000  0.0000000000000000e+000  0.0000000000000000e+000 -5.4949806985143201e-001  8.5525703228898253e-001  0.0000000000000000e+000  0.0000000000000000e+000  0.0000000000000000e+000  0.0000000000000000e+000  0.0000000000000000e+000  0.0000000000000000e+000 -5.0081901993306033e-001
  1.2628705015978277e+000  0.0000000000000000e+000  0.0000000000000000e+000  0.0000000000000000e+000 -3.6228102462146372e-001  0.0000000000000000e+000  0.0000000000000000e+000 -3.6278309366069073e-002  0.0000000000000000e+000  0.0000000000000000e+000  0.0000000000000000e+000  4.4105271732654622e-001 -6.5843808634544754e-002  0.0000000000000000e+000  0.0000000000000000e+000  0.0000000000000000e+000  0.0000000000000000e+000  0.0000000000000000e+000  0.0000000000000000e+000  0.0000000000000000e+000  0.0000000000000000e+000  0.0000000000000000e+000  0.0000000000000000e+000  0.0000000000000000e+000  0.0000000000000000e+000  0.0000000000000000e+000  0.0000000000000000e+000  0.0000000000000000e+000  0.0000000000000000e+000  4.2789286758414191e-001
  0.0000000000000000e+000 -4.8446187728692119e-001  0.0000000000000000e+000 -7.3038042194142616e-001  0.0000000000000000e+000  0.0000000000000000e+000  0.0000000000000000e+000  0.0000000000000000e+000  0.0000000000000000e+000  0.0000000000000000e+000  0.0000000000000000e+000  0.0000000000000000e+000  0.0000000000000000e+000  0.0000000000000000e+000  0.0000000000000000e+000  0.0000000000000000e+000  3.2734078078651552e-001  0.0000000000000000e+000  0.0000000000000000e+000  0.0000000000000000e+000  0.0000000000000000e+000  1.5797735633635057e-001  2.2766363510628229e-001  7.1893845448263077e-002  0.0000000000000000e+000 -5.0107555119870462e-001  0.0000000000000000e+000  0.0000000000000000e+000  4.4069224602190177e-001  0.0000000000000000e+000
  0.0000000000000000e+000  0.0000000000000000e+000  6.1498347500522432e-001  0.0000000000000000e+000  0.0000000000000000e+000  0.0000000000000000e+000  0.0000000000000000e+000  0.0000000000000000e+000  0.0000000000000000e+000  0.0000000000000000e+000  0.0000000000000000e+000  0.0000000000000000e+000  0.0000000000000000e+000  0.0000000000000000e+000  0.0000000000000000e+000  0.0000000000000000e+000  0.0000000000000000e+000  0.0000000000000000e+000  0.0000000000000000e+000  0.0000000000000000e+000 -8.2144830977632755e-002  0.0000000000000000e+000  0.0000000000000000e+000  0.0000000000000000e+000  0.0000000000000000e+000  0.0000000000000000e+000  0.0000000000000000e+000  0.0000000000000000e+000  0.0000000000000000e+000  0.0000000000000000e+000
  0.0000000000000000e+000 -4.3566840894541450e-002  0.0000000000000000e+000  6.7820883194964754e-001  0.0000000000000000e+000  0.0000000000000000e+000  0.0000000000000000e+000  0.0000000000000000e+000  0.0000000000000000e+000  0.0000000000000000e+000  0.0000000000000000e+000  0.0000000000000000e+000  0.0000000000000000e+000  0.0000000000000000e+000  0.0000000000000000e+000  0.0000000000000000e+000  9.2542021467300994e-001  0.0000000000000000e+000  0.0000000000000000e+000  0.0000000000000000e+000  0.0000000000000000e+000  2.7842998693720733e-001  2.4193145058197203e-002  4.9198187569133789e-001  0.0000000000000000e+000 -3.3857973334122848e-001  0.0000000000000000e+000  0.0000000000000000e+000  4.9274304962320692e-001  0.0000000000000000e+000
 -4.0992370676804746e-001  0.0000000000000000e+000  0.0000000000000000e+000  0.0000000000000000e+000  5.3580023857756875e-001  0.0000000000000000e+000  0.0000000000000000e+000  1.9050620247124758e-001  0.0000000000000000e+000  0.0000000000000000e+000  0.0000000000000000e+000  8.6521255403918140e-001  1.6964924942748386e-001  0.0000000000000000e+000  0.0000000000000000e+000  0.0000000000000000e+000  0.0000000000000000e+000  0.0000000000000000e+000  0.0000000000000000e+000  0.0000000000000000e+000  0.0000000000000000e+000  0.0000000000000000e+000  0.0000000000000000e+000  0.0000000000000000e+000  0.0000000000000000e+000  0.0000000000000000e+000  0.0000000000000000e+000  0.0000000000000000e+000  0.0000000000000000e+000 -2.8282997720482317e-001
  0.0000000000000000e+000  0.0000000000000000e+000  0.0000000000000000e+000  0.0000000000000000e+000  0.0000000000000000e+000 -1.1925913860320361e-001  5.8249232683220943e-002  0.0000000000000000e+000  0.0000000000000000e+000 -8.4225123504281282e-002 -3.0627723260629203e-001  0.0000000000000000e+000  0.0000000000000000e+000 -3.5785545256599216e-001  0.0000000000000000e+000  0.0000000000000000e+000  0.0000000000000000e+000  7.1926899089278806e-001  0.0000000000000000e+000 -2.7905551422963715e-001  0.0000000000000000e+000  0.0000000000000000e+000  0.0000000000000000e+000  0.0000000000000000e+000  0.0000000000000000e+000  0.0000000000000000e+000  0.0000000000000000e+000 -3.9774902123833150e-001  0.0000000000000000e+000  0.0000000000000000e+000
  0.0000000000000000e+000  0.0000000000000000e+000  0.0000000000000000e+000  0.0000000000000000e+000  0.0000000000000000e+000 -1.8112547696041481e-001  2.7060868047245501e-002  0.0000000000000000e+000  0.0000000000000000e+000  2.4750088170372242e-001 -8.5224773247781582e-001  0.0000000000000000e+000  0.0000000000000000e+000  2.5997654865112324e-001  0.0000000000000000e+000  0.0000000000000000e+000  0.0000000000000000e+000 -3.2062761581317802e-002  0.0000000000000000e+000  2.8512731240530542e-001  0.0000000000000000e+000  0.0000000000000000e+000  0.0000000000000000e+000  0.0000000000000000e+000  0.0000000000000000e+000  0.0000000000000000e+000  0.0000000000000000e+000  1.7019099932267212e-001  0.0000000000000000e+000  0.0000000000000000e+000
 -2.7898705505239413e-001  0.0000000000000000e+000  0.0000000000000000e+000  0.0000000000000000e+000  7.8772738419072852e-001  0.0000000000000000e+000  0.0000000000000000e+000  7.0885452890770684e-001  0.0000000000000000e+000  0.0000000000000000e+000  0.0000000000000000e+000 -1.4849640744398412e-001 -1.4368854707203221e-001  0.0000000000000000e+000  0.0000000000000000e+000  0.0000000000000000e+000  0.0000000000000000e+000  0.0000000000000000e+000  0.0000000000000000e+000  0.0000000000000000e+000  0.0000000000000000e+000  0.0000000000000000e+000  0.0000000000000000e+000  0.0000000000000000e+000  0.0000000000000000e+000  0.0000000000000000e+000  0.0000000000000000e+000  0.0000000000000000e+000  0.0000000000000000e+000  8.1892497315290536e-001
  0.0000000000000000e+000  0.0000000000000000e+000  0.0000000000000000e+000  0.0000000000000000e+000  0.0000000000000000e+000  0.0000000000000000e+000  0.0000000000000000e+000  0.0000000000000000e+000  2.4924150302170495e-001  0.0000000000000000e+000  0.0000000000000000e+000  0.0000000000000000e+000  0.0000000000000000e+000  0.0000000000000000e+000  2.9049749601983132e-001  1.3279160664572282e-001  0.0000000000000000e+000  0.0000000000000000e+000 -8.6110214991268141e-001  0.0000000000000000e+000  0.0000000000000000e+000  0.0000000000000000e+000  0.0000000000000000e+000  0.0000000000000000e+000  3.0180943457109732e-001  0.0000000000000000e+000 -5.7187584332341834e-002  0.0000000000000000e+000  0.0000000000000000e+000  0.0000000000000000e+000
  0.0000000000000000e+000  0.0000000000000000e+000  0.0000000000000000e+000  0.0000000000000000e+000  0.0000000000000000e+000  1.4083965012950428e-001  2.4784285804003148e-001  0.0000000000000000e+000  0.0000000000000000e+000 -5.4293662826134370e-001 -1.9277279532248037e-001  0.0000000000000000e+000  0.0000000000000000e+000  1.5918531755523396e-001  0.0000000000000000e+000  0.0000000000000000e+000  0.0000000000000000e+000  4.3992023052048718e-002  0.0000000000000000e+000 -5.0728328363243202e-001  0.0000000000000000e+000  0.0000000000000000e+000  0.0000000000000000e+000  0.0000000000000000e+000  0.0000000000000000e+000  0.0000000000000000e+000  0.0000000000000000e+000  5.4971354765498792e-001  0.0000000000000000e+000  0.0000000000000000e+000
  0.0000000000000000e+000  0.0000000000000000e+000  0.0000000000000000e+000  0.0000000000000000e+000  0.0000000000000000e+000 -3.1708818435937741e-001  6.6558943524968095e-001  0.0000000000000000e+000  0.0000000000000000e+000  8.0493795592567127e-003  2.0049808812347511e-001  0.0000000000000000e+000  0.0000000000000000e+000  5.6132496623694950e-001  0.0000000000000000e+000  0.0000000000000000e+000  0.0000000000000000e+000  9.4224848871336919e-002  0.0000000000000000e+000  7.6923370442247355e-003  0.0000000000000000e+000  0.0000000000000000e+000  0.0000000000000000e+000  0.0000000000000000e+000  0.0000000000000000e+000  0.0000000000000000e+000  0.0000000000000000e+000 -3.0357585420498306e-001  0.0000000000000000e+000  0.0000000000000000e+000
  7.5639777908390582e-001  0.0000000000000000e+000  0.0000000000000000e+000  0.0000000000000000e+000  4.6141907963741846e-001  0.0000000000000000e+000  0.0000000000000000e+000 -9.3237305651871483e-001  0.0000000000000000e+000  0.0000000000000000e+000  0.0000000000000000e+000 -3.0554363333427698e-001 -5.4602526068398560e-001  0.0000000000000000e+000  0.0000000000000000e+000  0.0000000000000000e+000  0.0000000000000000e+000  0.0000000000000000e+000  0.0000000000000000e+000  0.0000000000000000e+000  0.0000000000000000e+000  0.0000000000000000e+000  0.0000000000000000e+000  0.0000000000000000e+000  0.0000000000000000e+000  0.0000000000000000e+000  0.0000000000000000e+000  0.0000000000000000e+000  0.0000000000000000e+000 -6.9428347943283319e-001
  3.2248645841829976e-001  0.0000000000000000e+000  0.0000000000000000e+000  0.0000000000000000e+000 -2.6665100408828663e-001  0.0000000000000000e+000  0.0000000000000000e+000  5.6464045605499713e-001  0.0000000000000000e+000  0.0000000000000000e+000  0.0000000000000000e+000 -2.5276361890101667e-001 -8.5599281412377703e-001  0.0000000000000000e+000  0.0000000000000000e+000  0.0000000000000000e+000  0.0000000000000000e+000  0.0000000000000000e+000  0.0000000000000000e+000  0.0000000000000000e+000  0.0000000000000000e+000  0.0000000000000000e+000  0.0000000000000000e+000  0.0000000000000000e+000  0.0000000000000000e+000  0.0000000000000000e+000  0.0000000000000000e+000  0.0000000000000000e+000  0.0000000000000000e+000 -7.7921846050994903e-001
  0.0000000000000000e+000  0.0000000000000000e+000  0.0000000000000000e+000  0.0000000000000000e+000  0.0000000000000000e+000 -4.2272822187962217e-001 -6.7853493466220383e-001  0.0000000000000000e+000  0.0000000000000000e+000 -3.0255718829752248e-001  3.8706726455951440e-002  0.0000000000000000e+000  0.0000000000000000e+000  4.6674876443338909e-001  0.0000000000000000e+000  0.0000000000000000e+000  0.0000000000000000e+000  5.3853588459006396e-002  0.0000000000000000e+000 -1.5415603641936967e-001  0.0000000000000000e+000  0.0000000000000000e+000  0.0000000000000000e+000  0.0000000000000000e+000  0.0000000000000000e+000  0.0000000000000000e+000  0.0000000000000000e+000 -1.5275283418475874e-001  0.0000000000000000e+000  0.0000000000000000e+000
  0.0000000000000000e+000  0.0000000000000000e+000  0.0000000000000000e+000  0.0000000000000000e+000  0.0000000000000000e+000  0.0000000000000000e+000  0.0000000000000000e+000  0.0000000000000000e+000  3.9679728886637972e-001  0.0000000000000000e+000  0.0000000000000000e+000  0.0000000000000000e+000  0.0000000000000000e+000  0.0000000000000000e+000 -3.4827568910228485e-001 -6.9763642024016681e-001  0.0000000000000000e+000  0.0000000000000000e+000 -4.9326374817565764e-002  0.0000000000000000e+000  0.0000000000000000e+000  0.0000000000000000e+000  0.0000000000000000e+000  0.0000000000000000e+000  2.5160638862714202e-001  0.0000000000000000e+000  4.1087773732884486e-001  0.0000000000000000e+000  0.0000000000000000e+000  0.0000000000000000e+000
  0.0000000000000000e+000  0.0000000000000000e+000  0.0000000000000000e+000  0.0000000000000000e+000  0.0000000000000000e+000  0.0000000000000000e+000  0.0000000000000000e+000  0.0000000000000000e+000 -5.0912443087749204e-001  0.0000000000000000e+000  0.0000000000000000e+000  0.0000000000000000e+000  0.0000000000000000e+000  0.0000000000000000e+000  1.5775744558038488e-001 -4.4398061667838618e-001  0.0000000000000000e+000  0.0000000000000000e+000 -3.7949180573590330e-001  0.0000000000000000e+000  0.0000000000000000e+000  0.0000000000000000e+000  0.0000000000000000e+000  0.0000000000000000e+000 -5.8400046096194869e-001  0.0000000000000000e+000  1.8361793277628319e-001  0.0000000000000000e+000  0.0000000000000000e+000  0.0000000000000000e+000
  0.0000000000000000e+000 -8.3939315404146631e-001  0.0000000000000000e+000  8.5428271985516979e-001  0.0000000000000000e+000  0.0000000000000000e+000  0.0000000000000000e+000  0.0000000000000000e+000  0.0000000000000000e+000  0.0000000000000000e+000  0.0000000000000000e+000  0.0000000000000000e+000  0.0000000000000000e+000  0.0000000000000000e+000  0.0000000000000000e+000  0.0000000000000000e+000  1.6699226953903024e-001  0.0000000000000000e+000  0.0000000000000000e+000  0.0000000000000000e+000  0.0000000000000000e+000  8.4409622942644780e-001  9.2215043369673055e-001 -2.3909370251845796e-001  0.0000000000000000e+000  8.3024305685821809e-002  0.0000000000000000e+000  0.0000000000000000e+000  1.3438754638425390e-002  0.0000000000000000e+000
  0.0000000000000000e+000  0.0000000000000000e+000  0.0000000000000000e+000  0.0000000000000000e+000  0.0000000000000000e+000 -4.8782543924051436e-001  1.5677610145812315e-001  0.0000000000000000e+000  0.0000000000000000e+000 -5.7711498995729782e-001 -1.9644877122398485e-002  0.0000000000000000e+000  0.0000000000000000e+000 -4.0720456437857860e-001  0.0000000000000000e+000  0.0000000000000000e+000  0.0000000000000000e+000 -1.8171069193303885e-001  0.0000000000000000e+000  4.5214004005637010e-001  0.0000000000000000e+000  0.0000000000000000e+000  0.0000000000000000e+000  0.0000000000000000e+000  0.0000000000000000e+000  0.0000000000000000e+000  0.0000000000000000e+000  2.7111130096651129e-002  0.0000000000000000e+000  0.0000000000000000e+000
  0.0000000000000000e+000  0.0000000000000000e+000  0.0000000000000000e+000  0.0000000000000000e+000  0.0000000000000000e+000  0.0000000000000000e+000  0.0000000000000000e+000  0.0000000000000000e+000 -3.6714712056869589e-002  0.0000000000000000e+000  0.0000000000000000e+000  0.0000000000000000e+000  0.0000000000000000e+000  0.0000000000000000e+000 -5.0041461797385700e-001 -2.5055755125794749e-001  0.0000000000000000e+000  0.0000000000000000e+000 -1.8146026475417110e-001  0.0000000000000000e+000  0.0000000000000000e+000  0.0000000000000000e+000  0.0000000000000000e+000  0.0000000000000000e+000 -4.8298595768670925e-002  0.0000000000000000e+000 -8.0634829416722842e-001  0.0000000000000000e+000  0.0000000000000000e+000  0.0000000000000000e+000
  0.0000000000000000e+000  0.0000000000000000e+000  0.0000000000000000e+000  0.0000000000000000e+000  0.0000000000000000e+000  4.4550589314208339e-001 -7.6337030419225529e-002  0.0000000000000000e+000  0.0000000000000000e+000 -2.8372447152883118e-001  1.0403950118426150e-001  0.0000000000000000e+000  0.0000000000000000e+000  2.7152870700028925e-001  0.0000000000000000e+000  0.0000000000000000e+000  0.0000000000000000e+000  5.1540326925969748e-001  0.0000000000000000e+000  5.9485597854945271e-001  0.0000000000000000e+000  0.0000000000000000e+000  0.0000000000000000e+000  0.0000000000000000e+000  0.0000000000000000e+000  0.0000000000000000e+000  0.0000000000000000e+000  1.0559999766384495e-001  0.0000000000000000e+000  0.0000000000000000e+000
  0.0000000000000000e+000  0.0000000000000000e+000  1.0950736694443521e-002  0.0000000000000000e+000  0.0000000000000000e+000  0.0000000000000000e+000  0.0000000000000000e+000  0.0000000000000000e+000  0.0000000000000000e+000  0.0000000000000000e+000  0.0000000000000000e+000  0.0000000000000000e+000  0.0000000000000000e+000  0.0000000000000000e+000  0.0000000000000000e+000  0.0000000000000000e+000  0.0000000000000000e+000  0.0000000000000000e+000  0.0000000000000000e+000  0.0000000000000000e+000 -6.1506163299453902e-002  0.0000000000000000e+000  0.0000000000000000e+000  0.0000000000000000e+000  0.0000000000000000e+000  0.0000000000000000e+000  0.0000000000000000e+000  0.0000000000000000e+000  0.0000000000000000e+000  0.0000000000000000e+000
  0.0000000000000000e+000  8.9937008920764228e-001  0.0000000000000000e+000  2.7540816530471496e-002  0.0000000000000000e+000  0.0000000000000000e+000  0.0000000000000000e+000  0.0000000000000000e+000  0.0000000000000000e+000  0.0000000000000000e+000  0.0000000000000000e+000  0.0000000000000000e+000  0.0000000000000000e+000  0.0000000000000000e+000  0.0000000000000000e+000  0.0000000000000000e+000 -7.4503195070588679e-001  0.0000000000000000e+000  0.0000000000000000e+000  0.0000000000000000e+000  0.0000000000000000e+000  9.1533244545604264e-001 -3.5700603606783393e-001 -1.1635858582615016e-001  0.0000000000000000e+000 -4.7704340664710965e-002  0.0000000000000000e+000  0.0000000000000000e+000  1.2449561419226648e-002  0.0000000000000000e+000
  0.0000000000000000e+000 -1.9610925496949733e-002  0.0000000000000000e+000 -3.3188925879454784e-001  0.0000000000000000e+000  0.0000000000000000e+000  0.0000000000000000e+000  0.0000000000000000e+000  0.0000000000000000e+000  0.0000000000000000e+000  0.0000000000000000e+000  0.0000000000000000e+000  0.0000000000000000e+000  0.0000000000000000e+000  0.0000000000000000e+000  0.0000000000000000e+000  6.2061437445552647e-001  0.0000000000000000e+000  0.0000000000000000e+000  0.0000000000000000e+000  0.0000000000000000e+000  3.2566433443032061e-001  1.2888178129087891e-001 -2.3580374253566883e-001  0.0000000000000000e+000  9.9113185208412491e-001  0.0000000000000000e+000  0.0000000000000000e+000 -3.8240984514589249e-001  0.0000000000000000e+000
  0.0000000000000000e+000  2.7520843856407923e-001  0.0000000000000000e+000 -1.9758089058983705e-001  0.0000000000000000e+000  0.0000000000000000e+000  0.0000000000000000e+000  0.0000000000000000e+000  0.0000000000000000e+000  0.0000000000000000e+000  0.0000000000000000e+000  0.0000000000000000e+000  0.0000000000000000e+000  0.0000000000000000e+000  0.0000000000000000e+000  0.0000000000000000e+000 -2.1647879662128905e-001  0.0000000000000000e+000  0.0000000000000000e+000  0.0000000000000000e+000  0.0000000000000000e+000 -1.3928098127398914e-001  1.0237224498481163e+000  9.0440604012718617e-001  0.0000000000000000e+000 -5.5882161533713459e-001  0.0000000000000000e+000  0.0000000000000000e+000 -2.3627068307274740e-001  0.0000000000000000e+000
  0.0000000000000000e+000  0.0000000000000000e+000  0.0000000000000000e+000  0.0000000000000000e+000  0.0000000000000000e+000  0.0000000000000000e+000  0.0000000000000000e+000  0.0000000000000000e+000  1.5874734327962930e-001  0.0000000000000000e+000  0.0000000000000000e+000  0.0000000000000000e+000  0.0000000000000000e+000  0.0000000000000000e+000 -6.4216286472784634e-001  4.7609975352682432e-001  0.0000000000000000e+000  0.0000000000000000e+000 -2.5995570813296470e-001  0.0000000000000000e+000  0.0000000000000000e+000  0.0000000000000000e+000  0.0000000000000000e+000  0.0000000000000000e+000 -4.0240428608938561e-001  0.0000000000000000e+000  3.2595855749445252e-001  0.0000000000000000e+000  0.0000000000000000e+000  0.0000000000000000e+000
  0.0000000000000000e+000  3.6775559628292753e-001  0.0000000000000000e+000 -8.3988871386862785e-003  0.0000000000000000e+000  0.0000000000000000e+000  0.0000000000000000e+000  0.0000000000000000e+000  0.0000000000000000e+000  0.0000000000000000e+000  0.0000000000000000e+000  0.0000000000000000e+000  0.0000000000000000e+000  0.0000000000000000e+000  0.0000000000000000e+000  0.0000000000000000e+000  1.8031543752633725e-001  0.0000000000000000e+000  0.0000000000000000e+000  0.0000000000000000e+000  0.0000000000000000e+000  2.0933435294449959e-001  3.1783614662841875e-001 -8.2488288828828349e-001  0.0000000000000000e+000 -5.1485765224937985e-001  0.0000000000000000e+000  0.0000000000000000e+000 -8.2361331342170008e-001  0.0000000000000000e+000
  0.0000000000000000e+000  0.0000000000000000e+000  0.0000000000000000e+000  0.0000000000000000e+000  0.0000000000000000e+000  0.0000000000000000e+000  0.0000000000000000e+000  0.0000000000000000e+000  7.0333079665523190e-001  0.0000000000000000e+000  0.0000000000000000e+000  0.0000000000000000e+000  0.0000000000000000e+000  0.0000000000000000e+000  3.2655765621570410e-001 -9.5398975739428057e-002  0.0000000000000000e+000  0.0000000000000000e+000  1.0747635864157652e-001  0.0000000000000000e+000  0.0000000000000000e+000  0.0000000000000000e+000  0.0000000000000000e+000  0.0000000000000000e+000 -5.8334105648906642e-001  0.0000000000000000e+000 -1.9428578748446640e-001  0.0000000000000000e+000  0.0000000000000000e+000  0.0000000000000000e+000
  0.0000000000000000e+000  0.0000000000000000e+000  0.0000000000000000e+000  0.0000000000000000e+000  0.0000000000000000e+000 -4.6630653671005196e-001 -2.4972223694145576e-002  0.0000000000000000e+000  0.0000000000000000e+000  3.6290815331052306e-001  2.9966460524906857e-001  0.0000000000000000e+000  0.0000000000000000e+000 -8.0797160210451330e-002  0.0000000000000000e+000  0.0000000000000000e+000  0.0000000000000000e+000  4.1140121937900498e-001  0.0000000000000000e+000  3.7237067469425969e-002  0.0000000000000000e+000  0.0000000000000000e+000  0.0000000000000000e+000  0.0000000000000000e+000  0.0000000000000000e+000  0.0000000000000000e+000  0.0000000000000000e+000  6.1908614496577441e-001  0.0000000000000000e+000  0.0000000000000000e+000
  0.0000000000000000e+000 -3.3924420508737335e-001  0.0000000000000000e+000  2.4949313506407769e-001  0.0000000000000000e+000  0.0000000000000000e+000  0.0000000000000000e+000  0.0000000000000000e+000  0.0000000000000000e+000  0.0000000000000000e+000  0.0000000000000000e+000  0.0000000000000000e+000  0.0000000000000000e+000  0.0000000000000000e+000  0.0000000000000000e+000  0.0000000000000000e+000 -4.1213750454265941e-001  0.0000000000000000e+000  0.0000000000000000e+000  0.0000000000000000e+000  0.0000000000000000e+000  6.2000977139050928e-001 -6.2538475798889070e-001  1.0978863658458253e+000  0.0000000000000000e+000 -3.8833781123848682e-001  0.0000000000000000e+000  0.0000000000000000e+000 -5.6950016504111789e-001  0.0000000000000000e+000
  2.4081339351655545e-001  0.0000000000000000e+000  0.0000000000000000e+000  0.0000000000000000e+000  3.4105592685415975e-001  0.0000000000000000e+000  0.0000000000000000e+000  1.4716822139803099e-001  0.0000000000000000e+000  0.0000000000000000e+000  0.0000000000000000e+000 -2.0784786370897587e-001  1.0987645578817218e+000  0.0000000000000000e+000  0.0000000000000000e+000  0.0000000000000000e+000  0.0000000000000000e+000  0.0000000000000000e+000  0.0000000000000000e+000  0.0000000000000000e+000  0.0000000000000000e+000  0.0000000000000000e+000  0.0000000000000000e+000  0.0000000000000000e+000  0.0000000000000000e+000  0.0000000000000000e+000  0.0000000000000000e+000  0.0000000000000000e+000  0.0000000000000000e+000 -3.1902210408424125e-001
