# Supplementary material for: An adaptive dimension differential evolution algorithm based on ranking scheme for global optimization
Source: PeerJ Comput Sci. 2022 Jun 17;8:e1007. doi: 10.7717/peerj-cs.1007 (PMC9299288; doi:10.7717/peerj-cs.1007)
Supplement: Supplemental Information 1 [file peerj-cs-08-1007-s001.zip › code/input_data/M_24_D10.txt]

  4.0899499949282003e-001  0.0000000000000000e+000  0.0000000000000000e+000  0.0000000000000000e+000  0.0000000000000000e+000  0.0000000000000000e+000  3.9403750100096907e-001  0.0000000000000000e+000  8.0770309235621685e-001 -7.5174823379488664e-001
  0.0000000000000000e+000 -5.4350783659881030e-001 -3.1298019129638532e-001  3.1666572333019238e-001 -7.1287441784773347e-004  5.1956501532862076e-001  0.0000000000000000e+000  4.8622745473302892e-001  0.0000000000000000e+000  0.0000000000000000e+000
  0.0000000000000000e+000  5.4270877732492520e-002 -3.9739568064158426e-001 -4.4443190864034768e-003  3.2995430402501008e-001  4.8133046702446652e-001  0.0000000000000000e+000 -7.0608974757802256e-001  0.0000000000000000e+000  0.0000000000000000e+000
  0.0000000000000000e+000 -4.6764391923996390e-001  5.9736286790129101e-002 -4.2563680398655590e-001 -6.9502747356060213e-001  1.0488354944429948e-001  0.0000000000000000e+000 -3.2017230358426535e-001  0.0000000000000000e+000  0.0000000000000000e+000
  0.0000000000000000e+000 -8.3896499760963639e-002 -7.7261812102325267e-001  1.3782943937927267e-001 -1.6043488791830213e-001 -5.9057826113811285e-001  0.0000000000000000e+000 -5.0036249304654917e-002  0.0000000000000000e+000  0.0000000000000000e+000
  0.0000000000000000e+000 -2.1711601387195031e-001  3.3816605837470992e-001  8.0051373096442735e-001 -1.5893302138127785e-001 -1.4871257638546317e-001  0.0000000000000000e+000 -3.8769444716231810e-001  0.0000000000000000e+000  0.0000000000000000e+000
  2.8682245647074073e-001  0.0000000000000000e+000  0.0000000000000000e+000  0.0000000000000000e+000  0.0000000000000000e+000  0.0000000000000000e+000 -6.6099915909802720e-001  0.0000000000000000e+000  2.0125028199199912e-001 -4.1951366598832462e-001
  0.0000000000000000e+000  6.5481683090153198e-001 -1.7104562237552051e-001  2.4231630354877642e-001 -5.9755117062445962e-001  3.4128361301478338e-001  0.0000000000000000e+000  9.8484597991850775e-002  0.0000000000000000e+000  0.0000000000000000e+000
 -5.0386651761302159e-001  0.0000000000000000e+000  0.0000000000000000e+000  0.0000000000000000e+000  0.0000000000000000e+000  0.0000000000000000e+000 -3.4183756044414237e-001  0.0000000000000000e+000 -2.5571637301499661e-001  1.0135772863433173e-002
  5.1000756341279885e-001  0.0000000000000000e+000  0.0000000000000000e+000  0.0000000000000000e+000  0.0000000000000000e+000  0.0000000000000000e+000  2.2362876918304526e-002  0.0000000000000000e+000 -1.1467930802973596e+000 -4.5453416968719862e-001
 -3.7643881492936682e-001  0.0000000000000000e+000  0.0000000000000000e+000 -5.5638988421565186e-002  0.0000000000000000e+000  2.5605964058928116e-001 -9.8148146771839984e-001  0.0000000000000000e+000  0.0000000000000000e+000  0.0000000000000000e+000
  0.0000000000000000e+000  8.4661464520945542e-002 -3.8048965537228518e-001  0.0000000000000000e+000 -1.3199904347030883e-001  0.0000000000000000e+000  0.0000000000000000e+000  1.5537508650931595e-001 -7.5045760268091788e-001  4.9326289154304309e-001
  0.0000000000000000e+000 -3.6770365671466071e-001 -1.8338285120580533e-001  0.0000000000000000e+000 -7.9230327146723822e-001  0.0000000000000000e+000  0.0000000000000000e+000  5.9738594166459047e-002  3.6905161763513172e-001  2.5229443242472654e-001
 -2.4614919120365723e-002  0.0000000000000000e+000  0.0000000000000000e+000  6.9378915400133845e-001  0.0000000000000000e+000 -6.8659687812675219e-001 -5.7165350001495485e-001  0.0000000000000000e+000  0.0000000000000000e+000  0.0000000000000000e+000
  0.0000000000000000e+000 -9.0742484462900938e-002  6.9720628996905343e-001  0.0000000000000000e+000  1.3444830852770215e-001  0.0000000000000000e+000  0.0000000000000000e+000  1.0134581198204158e-003  6.9519573871821339e-002  6.9480849507360543e-001
 -1.4007839684631718e-001  0.0000000000000000e+000  0.0000000000000000e+000 -3.8399114784949628e-001  0.0000000000000000e+000 -1.2701779417811296e+000 -5.0429762203793388e-002  0.0000000000000000e+000  0.0000000000000000e+000  0.0000000000000000e+000
 -1.1642800816345296e+000  0.0000000000000000e+000  0.0000000000000000e+000 -3.8534114991653323e-001  0.0000000000000000e+000  4.8286539810299262e-001  3.7020384701364145e-001  0.0000000000000000e+000  0.0000000000000000e+000  0.0000000000000000e+000
  0.0000000000000000e+000  5.0718177635134254e-001 -4.3848172123211865e-001  0.0000000000000000e+000  2.5811320617409494e-001  0.0000000000000000e+000  0.0000000000000000e+000  1.8426430554955558e-001  5.3671766212427086e-001  4.0231680992116314e-001
  0.0000000000000000e+000  7.2340490836017324e-001  3.7181436127250034e-001  0.0000000000000000e+000 -5.0031355670863875e-001  0.0000000000000000e+000  0.0000000000000000e+000  2.2486533865827957e-001 -8.6380777049390900e-002 -1.7349266587359047e-001
  0.0000000000000000e+000 -2.6238186498849675e-001  7.0637116042054401e-002  0.0000000000000000e+000  1.4078120844543110e-001  0.0000000000000000e+000  0.0000000000000000e+000  9.4221605851965495e-001  1.5932089259831306e-002 -1.3535831600077602e-001
  5.7455126995411532e-001 -1.6379172315108631e-001 -3.6031834501263382e-001  0.0000000000000000e+000  0.0000000000000000e+000 -6.8655928840069236e-001  0.0000000000000000e+000  2.9666015183853960e-002 -2.0246004771933174e-001  0.0000000000000000e+000
  3.7189045617369382e-002 -3.5324133491719778e-001 -6.4581867533270465e-001  0.0000000000000000e+000  0.0000000000000000e+000  5.2883694087238842e-001  0.0000000000000000e+000 -2.9869850095407796e-001 -2.9642278637111680e-001  0.0000000000000000e+000
 -5.2900229696637024e-001  1.6970369461099319e-001 -2.1478541752736360e-001  0.0000000000000000e+000  0.0000000000000000e+000 -1.7008673818193351e-001  0.0000000000000000e+000  4.9852201841518240e-001 -6.0644105146927707e-001  0.0000000000000000e+000
  0.0000000000000000e+000  0.0000000000000000e+000  0.0000000000000000e+000 -1.7919981613494607e-001 -6.2611524035960553e-001  0.0000000000000000e+000  1.1147696390325983e+000  0.0000000000000000e+000  0.0000000000000000e+000  5.1815462897323861e-001
  0.0000000000000000e+000  0.0000000000000000e+000  0.0000000000000000e+000  4.3485911027779911e-001 -3.7556059548715229e-002  0.0000000000000000e+000 -4.3534615450655040e-001  0.0000000000000000e+000  0.0000000000000000e+000  9.9277873151300644e-001
  6.1688498896483024e-001  1.9442688929198271e-001  2.1878875174122461e-001  0.0000000000000000e+000  0.0000000000000000e+000  4.6243079262110220e-001  0.0000000000000000e+000  4.8363565117885043e-001 -2.9332046666785766e-001  0.0000000000000000e+000
  0.0000000000000000e+000  0.0000000000000000e+000  0.0000000000000000e+000 -3.0960753415818826e-001 -3.8375012748413745e-001  0.0000000000000000e+000  4.0055530151723168e-001  0.0000000000000000e+000  0.0000000000000000e+000  5.2919301600963364e-001
  8.8674341505801640e-002  8.8153515033139451e-001 -2.9200099043228667e-001  0.0000000000000000e+000  0.0000000000000000e+000  9.0251728062332726e-003  0.0000000000000000e+000 -3.5924488712758185e-001 -2.5094198608255347e-002  0.0000000000000000e+000
 -1.5942221704038036e-002  6.8464956137731930e-002 -5.2328104968032629e-001  0.0000000000000000e+000  0.0000000000000000e+000  7.8196184470444657e-002  0.0000000000000000e+000  5.4627337314539770e-001  6.4552776618846297e-001  0.0000000000000000e+000
  0.0000000000000000e+000  0.0000000000000000e+000  0.0000000000000000e+000  2.6449869065952536e-001  7.4363001011905183e-001  0.0000000000000000e+000 -7.2497731370228857e-002  0.0000000000000000e+000  0.0000000000000000e+000  9.6825628378797535e-001
  2.6064948806274135e-001 -8.8834407556394768e-001  0.0000000000000000e+000  0.0000000000000000e+000  9.6832844453267924e-002  2.3133961875900289e-001  0.0000000000000000e+000  0.0000000000000000e+000  2.1794984278982196e-001 -1.8030500502894045e-001
 -1.7107870016701832e-001  1.2918972593241973e-001  0.0000000000000000e+000  0.0000000000000000e+000 -3.4275321803563091e-001  2.4841840292979170e-001  0.0000000000000000e+000  0.0000000000000000e+000  8.3930146241283898e-001  2.6537459725145307e-001
  0.0000000000000000e+000  0.0000000000000000e+000  1.6596056402002679e-001  6.1839332749407860e-001  0.0000000000000000e+000  0.0000000000000000e+000 -9.8506213818849830e-002 -3.5830372691340101e-001  0.0000000000000000e+000  0.0000000000000000e+000
  0.0000000000000000e+000  0.0000000000000000e+000 -3.7574794019700875e-001 -5.1158704039940639e-001  0.0000000000000000e+000  0.0000000000000000e+000  9.7961780924402064e-001  1.1089189861037219e+000  0.0000000000000000e+000  0.0000000000000000e+000
 -4.2628754423043980e-001 -4.1695506580099267e-001  0.0000000000000000e+000  0.0000000000000000e+000 -2.7298883798999451e-001 -2.2806530779169715e-001  0.0000000000000000e+000  0.0000000000000000e+000 -2.7673672134264199e-001  6.6430979182317162e-001
  6.1267460530478179e-001  1.3999416647467797e-001  0.0000000000000000e+000  0.0000000000000000e+000  1.6192638550890545e-001  4.0699964332200256e-001  0.0000000000000000e+000  0.0000000000000000e+000 -1.4872331063425598e-001  6.2533508957474992e-001
  0.0000000000000000e+000  0.0000000000000000e+000 -6.8971855045342023e-001  6.5792559383950022e-001  0.0000000000000000e+000  0.0000000000000000e+000  2.0010155919486627e-001 -4.3262250100617894e-001  0.0000000000000000e+000  0.0000000000000000e+000
  0.0000000000000000e+000  0.0000000000000000e+000  3.1250900309832730e-001  7.6224733985391824e-001  0.0000000000000000e+000  0.0000000000000000e+000  1.1756381891177379e+000 -6.7616985847355315e-001  0.0000000000000000e+000  0.0000000000000000e+000
  2.2879815975459095e-001 -2.5483845209114970e-002  0.0000000000000000e+000  0.0000000000000000e+000  4.6159686603965111e-001 -7.3124342205537751e-001  0.0000000000000000e+000  0.0000000000000000e+000  3.8307923549232503e-001  2.2904948378898465e-001
 -5.4162171528043257e-001  7.4497122930587811e-003  0.0000000000000000e+000  0.0000000000000000e+000  7.4788294875105599e-001  3.6385552255893139e-001  0.0000000000000000e+000  0.0000000000000000e+000  5.1179922710851089e-002  1.1068553882751220e-001
 -1.1938892866217807e-001  0.0000000000000000e+000  3.3455399571250000e-001  0.0000000000000000e+000  6.4471637675739668e-001  0.0000000000000000e+000  0.0000000000000000e+000  4.0838685959065907e-001  5.0450619014474996e-001  1.9197494166119997e-001
  0.0000000000000000e+000  3.3823940997381181e-002  0.0000000000000000e+000  1.6207148808674357e-001  0.0000000000000000e+000  4.2912505643384591e-001 -1.1587331227149422e+000  0.0000000000000000e+000  0.0000000000000000e+000  0.0000000000000000e+000
 -8.9002936617157058e-001  0.0000000000000000e+000 -2.0933658139398334e-001  0.0000000000000000e+000  5.6664247475409213e-002  0.0000000000000000e+000  0.0000000000000000e+000 -3.6693580935906689e-001  1.0645561819290764e-001  1.2182117741070514e-001
  0.0000000000000000e+000 -4.6968490565393600e-001  0.0000000000000000e+000 -9.0665569137261826e-001  0.0000000000000000e+000 -2.3921683742918053e-002  6.9516996641432260e-001  0.0000000000000000e+000  0.0000000000000000e+000  0.0000000000000000e+000
  6.0425453553944831e-002  0.0000000000000000e+000  5.7920287997681075e-001  0.0000000000000000e+000  2.3538063992634101e-001  0.0000000000000000e+000  0.0000000000000000e+000 -6.0271223114911965e-001  4.5607894691528199e-003 -4.9212387501512567e-001
  0.0000000000000000e+000 -2.9327168538401349e-001  0.0000000000000000e+000  6.0649082797458742e-001  0.0000000000000000e+000 -1.2193860949338287e-001  8.1636977472860706e-001  0.0000000000000000e+000  0.0000000000000000e+000  0.0000000000000000e+000
  0.0000000000000000e+000 -1.2174306536799659e+000  0.0000000000000000e+000  7.7232682994604479e-002  0.0000000000000000e+000  6.2199264292058010e-001 -1.3787399133056466e-001  0.0000000000000000e+000  0.0000000000000000e+000  0.0000000000000000e+000
 -2.5988954865752856e-001  0.0000000000000000e+000  6.9664401661028208e-001  0.0000000000000000e+000 -5.8085150292651477e-001  0.0000000000000000e+000  0.0000000000000000e+000  2.1224119530796198e-001 -4.8048480032850172e-002  2.4980209516428981e-001
  3.4241203123039560e-001  0.0000000000000000e+000  3.0531961755476067e-002  0.0000000000000000e+000 -1.9421253167385077e-002  0.0000000000000000e+000  0.0000000000000000e+000 -5.3803206079461396e-001  2.4339286977544880e-001  7.2988083109848612e-001
 -7.1792750296883118e-002  0.0000000000000000e+000  1.5010248799438353e-001  0.0000000000000000e+000  4.3354383563850091e-001  0.0000000000000000e+000  0.0000000000000000e+000  2.8132325148914492e-002 -8.2010435870638909e-001  3.3315491861153745e-001
 -5.5254334423847073e-001  0.0000000000000000e+000  0.0000000000000000e+000  5.2671898097963310e-001 -3.0197489496264683e-002  0.0000000000000000e+000  3.6378317418940964e-001  3.1481335540477912e-001  0.0000000000000000e+000  4.3000631725258109e-001
  0.0000000000000000e+000 -1.0650197893004774e+000  1.2600212620852774e-001  0.0000000000000000e+000  0.0000000000000000e+000 -1.4582664928216166e-002  0.0000000000000000e+000  0.0000000000000000e+000  7.5455498570391055e-001  0.0000000000000000e+000
  0.0000000000000000e+000 -1.4526194126927136e-001 -6.7085995984461577e-001  0.0000000000000000e+000  0.0000000000000000e+000 -4.1741173680732452e-001  0.0000000000000000e+000  0.0000000000000000e+000 -3.3164524128472772e-001  0.0000000000000000e+000
  4.3899141304330624e-001  0.0000000000000000e+000  0.0000000000000000e+000 -9.2398269271378564e-002  3.2010998950615921e-001  0.0000000000000000e+000 -1.9204304147596438e-001  7.4889137442173181e-001  0.0000000000000000e+000  3.1394246808239795e-001
  4.4654024485978261e-001  0.0000000000000000e+000  0.0000000000000000e+000 -5.8412836558526526e-003 -8.0160203388410944e-001  0.0000000000000000e+000  2.3670410741559117e-001  7.0283808258256864e-003  0.0000000000000000e+000  3.1925481326713301e-001
  0.0000000000000000e+000 -8.0815370460654512e-001 -8.8231223717015583e-001  0.0000000000000000e+000  0.0000000000000000e+000  4.8581053740914193e-001  0.0000000000000000e+000  0.0000000000000000e+000  4.7870972933507738e-001  0.0000000000000000e+000
  5.4342144575226370e-001  0.0000000000000000e+000  0.0000000000000000e+000  6.5136908544180838e-001  3.1299414655585944e-001  0.0000000000000000e+000  3.1811987025637289e-001 -2.0925926086776603e-001  0.0000000000000000e+000 -1.9353661394713501e-001
 -6.6056205548284952e-002  0.0000000000000000e+000  0.0000000000000000e+000  4.8681665048971551e-001 -3.8218921932047711e-001  0.0000000000000000e+000 -5.7809111236338184e-001  2.9678335510341625e-001  0.0000000000000000e+000 -4.3624286021639075e-001
  0.0000000000000000e+000  6.6269030866203649e-001 -1.6412308486545477e-001  0.0000000000000000e+000  0.0000000000000000e+000 -1.2232263024198327e+000  0.0000000000000000e+000  0.0000000000000000e+000  6.2535674741635849e-001  0.0000000000000000e+000
  5.3980660774530717e-002  0.0000000000000000e+000  0.0000000000000000e+000  2.2961580445030100e-001  1.0008971164071997e-001  0.0000000000000000e+000 -5.8254858328251347e-001 -4.5621822005824864e-001  0.0000000000000000e+000  6.2197009898794464e-001
  3.7278985681242804e-001 -1.2969798893587334e+000  0.0000000000000000e+000  0.0000000000000000e+000  0.0000000000000000e+000  0.0000000000000000e+000  8.4572444323242868e-001  0.0000000000000000e+000  3.4356623165940547e-001  0.0000000000000000e+000
  1.2598093343861874e-001  1.1110022471633652e-001  0.0000000000000000e+000  0.0000000000000000e+000  0.0000000000000000e+000  0.0000000000000000e+000 -2.4748482355245482e-001  0.0000000000000000e+000  5.4695677209614746e-001  0.0000000000000000e+000
  0.0000000000000000e+000  0.0000000000000000e+000  5.8919408094243542e-001 -3.4011704895412365e-001  2.5123011614337626e-001 -3.3211207376579249e-001  0.0000000000000000e+000 -4.4132600479310385e-001  0.0000000000000000e+000  4.1108038713620915e-001
  0.0000000000000000e+000  0.0000000000000000e+000  4.8000031556274192e-001  9.3896031811297645e-002  1.5596404400279047e-002  5.9901583661274710e-002  0.0000000000000000e+000  8.1525900867313283e-001  0.0000000000000000e+000  3.0381661161255069e-001
  0.0000000000000000e+000  0.0000000000000000e+000 -6.1837555999450078e-001 -1.4953928262000785e-001  3.3026941301629831e-001 -1.9840554589408144e-003  0.0000000000000000e+000  1.1910915008518859e-001  0.0000000000000000e+000  6.8700863056498074e-001
  0.0000000000000000e+000  0.0000000000000000e+000 -1.9141274098200298e-001 -5.2060851880480707e-002 -2.6767189175342110e-001 -9.1004502672518117e-001  0.0000000000000000e+000  2.2678828640824597e-001  0.0000000000000000e+000 -9.6890201450663543e-002
  9.2559588333898779e-001  4.8526587074218730e-001  0.0000000000000000e+000  0.0000000000000000e+000  0.0000000000000000e+000  0.0000000000000000e+000 -9.8989012821051117e-002  0.0000000000000000e+000  7.4859612694928757e-001  0.0000000000000000e+000
  0.0000000000000000e+000  0.0000000000000000e+000  5.8461293880616549e-002  9.1037654223216635e-001 -9.3070654595583512e-003 -1.5253577668727047e-001  0.0000000000000000e+000 -2.3823771410357159e-001  0.0000000000000000e+000  2.9611794172737199e-001
 -1.8659717673447362e-001 -3.2409473456268273e-001  0.0000000000000000e+000  0.0000000000000000e+000  0.0000000000000000e+000  0.0000000000000000e+000 -1.1545143495170149e+000  0.0000000000000000e+000  3.6903874323107844e-001  0.0000000000000000e+000
  0.0000000000000000e+000  0.0000000000000000e+000 -2.2668372493983291e-003  1.4712630706031726e-001  8.6938336344555989e-001 -1.8617282406669233e-001  0.0000000000000000e+000  1.3493324780556543e-001  0.0000000000000000e+000 -4.1189073405387155e-001
  3.7864906628326844e-001  0.0000000000000000e+000  6.1029378423127589e-001 -3.1211667139279309e-001  0.0000000000000000e+000  4.0400724111070083e-002  0.0000000000000000e+000  6.2054716612793681e-001 -6.2097561988983738e-003  0.0000000000000000e+000
  0.0000000000000000e+000  8.9292974024672322e-001  0.0000000000000000e+000  0.0000000000000000e+000 -7.8422368974513534e-001  0.0000000000000000e+000  8.4176063886519392e-001  0.0000000000000000e+000  0.0000000000000000e+000  2.8610735441126733e-001
  5.5488441320972481e-001  0.0000000000000000e+000  3.8242387893481128e-001  1.9350207967795918e-001  0.0000000000000000e+000 -3.9406876239962874e-001  0.0000000000000000e+000 -5.9219858353506016e-001 -4.9222536683405690e-002  0.0000000000000000e+000
 -2.4881085992541602e-002  0.0000000000000000e+000 -5.8389183197625094e-002  7.3529307391751986e-001  0.0000000000000000e+000 -3.9341620925737325e-001  0.0000000000000000e+000  4.6514694839496201e-001 -2.9013399143617197e-001  0.0000000000000000e+000
  0.0000000000000000e+000 -3.7840495680140807e-001  0.0000000000000000e+000  0.0000000000000000e+000 -6.9160379746531686e-001  0.0000000000000000e+000 -5.5555968477791717e-001  0.0000000000000000e+000  0.0000000000000000e+000 -3.8980203697699350e-001
 -6.4533910078570944e-001  0.0000000000000000e+000  3.7880834325861112e-001 -2.1354445517885268e-001  0.0000000000000000e+000 -6.0023367846264930e-001  0.0000000000000000e+000 -4.5307667497829808e-002  1.7918481029994834e-001  0.0000000000000000e+000
  0.0000000000000000e+000  3.6028743741818525e-001  0.0000000000000000e+000  0.0000000000000000e+000  9.7726809209476129e-002  0.0000000000000000e+000 -9.1966709989164300e-002  0.0000000000000000e+000  0.0000000000000000e+000 -1.1960397542116024e+000
 -4.3491013634393560e-003  0.0000000000000000e+000  1.7891084953420697e-001  4.3844613234407437e-001  0.0000000000000000e+000  2.1323969643821516e-001  0.0000000000000000e+000  4.1882585438502429e-002  8.5352894688389158e-001  0.0000000000000000e+000
 -3.6280522936413551e-001  0.0000000000000000e+000  5.4989028363051673e-001  2.9436028730588271e-001  0.0000000000000000e+000  5.3155398727487713e-001  0.0000000000000000e+000 -2.0988909683783435e-001 -3.9082219539422630e-001  0.0000000000000000e+000
  0.0000000000000000e+000 -8.5669775686261662e-002  0.0000000000000000e+000  0.0000000000000000e+000 -9.2613780364256271e-002  0.0000000000000000e+000  5.4180727332893241e-001  0.0000000000000000e+000  0.0000000000000000e+000 -1.0144182145285370e+000
  1.1495573835419275e-001  0.0000000000000000e+000 -7.9725474336249724e-001  0.0000000000000000e+000  0.0000000000000000e+000  0.0000000000000000e+000 -3.4260538415562197e-001 -1.1172821204554298e-001  1.3256002619764687e-001  4.5137152019218668e-001
  0.0000000000000000e+000 -8.9402772963682431e-001  0.0000000000000000e+000  5.5584048365401217e-001  5.5765339696050820e-001 -1.0163178402945152e+000  0.0000000000000000e+000  0.0000000000000000e+000  0.0000000000000000e+000  0.0000000000000000e+000
  1.7823588915385313e-001  0.0000000000000000e+000 -1.7052461893810156e-001  0.0000000000000000e+000  0.0000000000000000e+000  0.0000000000000000e+000  7.3907949229958636e-001 -3.2779477979135641e-001  5.3377239992514836e-001 -2.3503906811912612e-002
  0.0000000000000000e+000  7.8073834272342124e-001  0.0000000000000000e+000  1.8521430937388150e-001  9.9276687472540370e-003 -9.5778509602752737e-001  0.0000000000000000e+000  0.0000000000000000e+000  0.0000000000000000e+000  0.0000000000000000e+000
  0.0000000000000000e+000  3.8552903296272562e-001  0.0000000000000000e+000 -7.2644744484792945e-001  3.4414806935521192e-001  3.8679064475389539e-002  0.0000000000000000e+000  0.0000000000000000e+000  0.0000000000000000e+000  0.0000000000000000e+000
  0.0000000000000000e+000  1.2153707349638232e+000  0.0000000000000000e+000 -4.4792683112043832e-002  1.3971872565957388e-001 -1.1919473501934703e-001  0.0000000000000000e+000  0.0000000000000000e+000  0.0000000000000000e+000  0.0000000000000000e+000
  4.5180947711737951e-001  0.0000000000000000e+000  3.7961366647008166e-001  0.0000000000000000e+000  0.0000000000000000e+000  0.0000000000000000e+000 -4.3643706356280731e-001  1.3760170927757825e-001  6.6202624546186184e-001  6.3807288676828708e-002
 -3.8623509489952007e-001  0.0000000000000000e+000  4.0760162593506105e-001  0.0000000000000000e+000  0.0000000000000000e+000  0.0000000000000000e+000  5.3554661615527327e-002 -2.7836702764542448e-001  4.8250914570263995e-002  7.7588588812098047e-001
 -6.1372605079845011e-001  0.0000000000000000e+000 -6.3982965374914103e-002  0.0000000000000000e+000  0.0000000000000000e+000  0.0000000000000000e+000 -3.3708774971031674e-001 -4.3541170491061920e-001  3.6501941311190594e-001 -4.2754630040111202e-001
 -4.7439237816726704e-001  0.0000000000000000e+000 -1.4479912785677507e-001  0.0000000000000000e+000  0.0000000000000000e+000  0.0000000000000000e+000  1.7149195774997444e-001  7.7075391904628687e-001  3.5166573922813604e-001  8.2735703681796363e-002
  4.1569380066160289e-001  0.0000000000000000e+000  7.2524305516888904e-002 -7.3867924340220514e-001  3.9882594209992456e-001  0.0000000000000000e+000 -2.9623860664593510e-001  0.0000000000000000e+000  0.0000000000000000e+000 -1.7167533430325616e-001
  0.0000000000000000e+000  3.2366753671241083e-001  0.0000000000000000e+000  0.0000000000000000e+000  0.0000000000000000e+000 -1.0581641709581142e+000  0.0000000000000000e+000 -4.7753223492077362e-001  9.7318326309276532e-002  0.0000000000000000e+000
  2.4269230166553746e-001  0.0000000000000000e+000 -3.0138783092701987e-001  4.0695741344448005e-001  6.3191929642235567e-001  0.0000000000000000e+000  3.4102365367188586e-001  0.0000000000000000e+000  0.0000000000000000e+000 -4.1113544747360714e-001
 -4.0536423053772014e-001  0.0000000000000000e+000  6.2829083273891095e-001 -8.2783033188346386e-002  4.1112268483481720e-003  0.0000000000000000e+000  1.6637942723538521e-001  0.0000000000000000e+000  0.0000000000000000e+000 -6.3747817493587333e-001
  1.1267118361044544e-001  0.0000000000000000e+000  6.5071317706786247e-001  2.4922101601776459e-001  4.5818350340984271e-001  0.0000000000000000e+000 -2.4170572177609206e-004  0.0000000000000000e+000  0.0000000000000000e+000  5.4021687268223262e-001
  0.0000000000000000e+000 -1.8301957263536017e-001  0.0000000000000000e+000  0.0000000000000000e+000  0.0000000000000000e+000  7.2884716071672662e-001  0.0000000000000000e+000  5.3408885369026138e-001  8.3547269482149156e-001  0.0000000000000000e+000
  6.8271839882290419e-001  0.0000000000000000e+000  2.7024975276196012e-001  3.6638555516797738e-001 -4.0991461836366433e-001  0.0000000000000000e+000 -2.7356889535346013e-001  0.0000000000000000e+000  0.0000000000000000e+000 -2.8939998125759803e-001
  0.0000000000000000e+000 -1.4506064440313451e-002  0.0000000000000000e+000  0.0000000000000000e+000  0.0000000000000000e+000  5.1635421145578642e-001  0.0000000000000000e+000 -6.6145217881873064e-001 -3.4582241748462178e-001  0.0000000000000000e+000
  0.0000000000000000e+000  4.2591284577384758e-001  0.0000000000000000e+000  0.0000000000000000e+000  0.0000000000000000e+000 -4.6100738894529847e-001  0.0000000000000000e+000  5.8190979908305063e-001 -9.2038363752836139e-001  0.0000000000000000e+000
 -3.5380749525252941e-001  0.0000000000000000e+000 -1.1266615417681229e-001  2.9246558526566385e-001  2.5226345630281011e-001  0.0000000000000000e+000 -8.3272050703402822e-001  0.0000000000000000e+000  0.0000000000000000e+000 -1.3975042475964006e-001
