# Supplementary material for: An adaptive dimension differential evolution algorithm based on ranking scheme for global optimization
Source: PeerJ Comput Sci. 2022 Jun 17;8:e1007. doi: 10.7717/peerj-cs.1007 (PMC9299288; doi:10.7717/peerj-cs.1007)
Supplement: Supplemental Information 1 [file peerj-cs-08-1007-s001.zip › code/input_data/M_24_D2.txt]

 -1.1720696655824552e+000 -2.9848898515013034e-001
  2.1086402136387061e+000 -2.0225710059701711e+000
  6.6005337565701139e-001  7.5121870402951507e-001
  7.5121870402951518e-001 -6.6005337565701139e-001
 -4.4218760626925108e-001 -8.9692258353877419e-001
  8.9692258353877419e-001 -4.4218760626925124e-001
  5.1907281903698754e-001 -8.5473002084693117e-001
  8.5473002084693117e-001  5.1907281903698732e-001
  5.7666510504561863e-001 -8.1698063417851330e-001
 -8.1698063417851352e-001 -5.7666510504561852e-001
 -8.0514296679421626e-001 -5.9308077276355120e-001
  5.9308077276354521e-001 -8.0514296679421649e-001
 -8.6058077282168044e-001 -5.0931398316720022e-001
 -5.0931398316720022e-001  8.6058077282168044e-001
  7.9962026525631491e-001  6.0050597948015516e-001
  6.0050597948015505e-001 -7.9962026525631491e-001
