# Supplementary material for: An adaptive dimension differential evolution algorithm based on ranking scheme for global optimization
Source: PeerJ Comput Sci. 2022 Jun 17;8:e1007. doi: 10.7717/peerj-cs.1007 (PMC9299288; doi:10.7717/peerj-cs.1007)
Supplement: Supplemental Information 1 [file peerj-cs-08-1007-s001.zip › code/input_data/M_24_D20.txt]

 -8.3386446191608909e-001  0.0000000000000000e+000  0.0000000000000000e+000  0.0000000000000000e+000  0.0000000000000000e+000  2.6209357764740226e-001 -2.5357431453130858e-001 -3.0655148713321312e-001  0.0000000000000000e+000  0.0000000000000000e+000  1.2825006114368929e+000  0.0000000000000000e+000  0.0000000000000000e+000  0.0000000000000000e+000  0.0000000000000000e+000  0.0000000000000000e+000  0.0000000000000000e+000 -5.0726901146560333e-001  0.0000000000000000e+000  0.0000000000000000e+000
  0.0000000000000000e+000 -2.2004002609077561e-001  1.3130935525041071e-001 -1.7544357015041914e-001  0.0000000000000000e+000  0.0000000000000000e+000  0.0000000000000000e+000  0.0000000000000000e+000  2.1081384869062608e-002 -6.9882780982692805e-001  0.0000000000000000e+000  0.0000000000000000e+000  0.0000000000000000e+000 -6.4401479894414537e-001  0.0000000000000000e+000  0.0000000000000000e+000  0.0000000000000000e+000  0.0000000000000000e+000  0.0000000000000000e+000  0.0000000000000000e+000
  0.0000000000000000e+000 -6.7552584982563268e-001  1.7586661436795101e-001  2.1678970258823554e-001  0.0000000000000000e+000  0.0000000000000000e+000  0.0000000000000000e+000  0.0000000000000000e+000 -2.3631635184537528e-001  5.2365149964811630e-001  0.0000000000000000e+000  0.0000000000000000e+000  0.0000000000000000e+000 -3.6834993387618098e-001  0.0000000000000000e+000  0.0000000000000000e+000  0.0000000000000000e+000  0.0000000000000000e+000  0.0000000000000000e+000  0.0000000000000000e+000
  0.0000000000000000e+000  5.4929971982624348e-001  7.5142411072060522e-001  7.0866105868757454e-002  0.0000000000000000e+000  0.0000000000000000e+000  0.0000000000000000e+000  0.0000000000000000e+000 -2.1254620420817083e-001  1.6348443803737892e-001  0.0000000000000000e+000  0.0000000000000000e+000  0.0000000000000000e+000 -2.3813140964991841e-001  0.0000000000000000e+000  0.0000000000000000e+000  0.0000000000000000e+000  0.0000000000000000e+000  0.0000000000000000e+000  0.0000000000000000e+000
  0.0000000000000000e+000  0.0000000000000000e+000  0.0000000000000000e+000  0.0000000000000000e+000  8.5469101313046869e-001  0.0000000000000000e+000  0.0000000000000000e+000  0.0000000000000000e+000  0.0000000000000000e+000  0.0000000000000000e+000  0.0000000000000000e+000 -9.1993019888381586e-002 -1.8458694470098874e-003  0.0000000000000000e+000  1.3178131213470451e-001 -3.1559591728263109e-001 -1.6994282826799245e-001  0.0000000000000000e+000  5.1856116954278691e-002 -3.3541083785874254e-001
 -9.8417934015127895e-001  0.0000000000000000e+000  0.0000000000000000e+000  0.0000000000000000e+000  0.0000000000000000e+000 -1.6584890740972225e-001 -4.6998848454136416e-001 -5.3768650239086657e-001  0.0000000000000000e+000  0.0000000000000000e+000 -8.6693199138607091e-001  0.0000000000000000e+000  0.0000000000000000e+000  0.0000000000000000e+000  0.0000000000000000e+000  0.0000000000000000e+000  0.0000000000000000e+000 -7.4416109065931574e-002  0.0000000000000000e+000  0.0000000000000000e+000
 -3.0434868098476520e-001  0.0000000000000000e+000  0.0000000000000000e+000  0.0000000000000000e+000  0.0000000000000000e+000 -9.9421425191128354e-001  1.1557185993204731e+000 -4.9306376349409220e-001  0.0000000000000000e+000  0.0000000000000000e+000  5.2578393489783315e-001  0.0000000000000000e+000  0.0000000000000000e+000  0.0000000000000000e+000  0.0000000000000000e+000  0.0000000000000000e+000  0.0000000000000000e+000  1.7248299793526756e-001  0.0000000000000000e+000  0.0000000000000000e+000
 -9.5062820706127971e-001  0.0000000000000000e+000  0.0000000000000000e+000  0.0000000000000000e+000  0.0000000000000000e+000 -8.7872182528550058e-002 -1.6894145726510806e-001  1.4358410799720156e+000  0.0000000000000000e+000  0.0000000000000000e+000 -1.9025942314164646e-001  0.0000000000000000e+000  0.0000000000000000e+000  0.0000000000000000e+000  0.0000000000000000e+000  0.0000000000000000e+000  0.0000000000000000e+000 -9.9498800947607879e-002  0.0000000000000000e+000  0.0000000000000000e+000
  0.0000000000000000e+000 -3.9318590455192692e-001  5.3263414982034130e-001 -5.6189361140800431e-001  0.0000000000000000e+000  0.0000000000000000e+000  0.0000000000000000e+000  0.0000000000000000e+000  7.7528492356644441e-002 -7.8345267231489976e-002  0.0000000000000000e+000  0.0000000000000000e+000  0.0000000000000000e+000  4.8356243479105010e-001  0.0000000000000000e+000  0.0000000000000000e+000  0.0000000000000000e+000  0.0000000000000000e+000  0.0000000000000000e+000  0.0000000000000000e+000
  0.0000000000000000e+000  1.8639300997770478e-001 -3.1716477685054539e-001 -7.5686937443962321e-001  0.0000000000000000e+000  0.0000000000000000e+000  0.0000000000000000e+000  0.0000000000000000e+000 -3.4649646893435515e-001  3.1232227854783357e-001  0.0000000000000000e+000  0.0000000000000000e+000  0.0000000000000000e+000 -2.7241125441302949e-001  0.0000000000000000e+000  0.0000000000000000e+000  0.0000000000000000e+000  0.0000000000000000e+000  0.0000000000000000e+000  0.0000000000000000e+000
  7.3214304073307390e-001  0.0000000000000000e+000  0.0000000000000000e+000  0.0000000000000000e+000  0.0000000000000000e+000  2.7318653280370803e-001  6.0333892048050675e-002  1.3074721565427538e-001  0.0000000000000000e+000  0.0000000000000000e+000 -3.6571114310443215e-001  0.0000000000000000e+000  0.0000000000000000e+000  0.0000000000000000e+000  0.0000000000000000e+000  0.0000000000000000e+000  0.0000000000000000e+000 -1.2548637891471546e+000  0.0000000000000000e+000  0.0000000000000000e+000
  0.0000000000000000e+000  0.0000000000000000e+000  0.0000000000000000e+000  0.0000000000000000e+000  1.0837611300619014e-001  0.0000000000000000e+000  0.0000000000000000e+000  0.0000000000000000e+000  0.0000000000000000e+000  0.0000000000000000e+000  0.0000000000000000e+000  3.3213861856769639e-002  2.3854427551383656e-001  0.0000000000000000e+000  1.4467739671905841e-001 -5.0160949869125671e-001 -4.7107752367156863e-002  0.0000000000000000e+000 -8.7979044698895725e-002  8.0482606517923694e-001
  0.0000000000000000e+000  0.0000000000000000e+000  0.0000000000000000e+000  0.0000000000000000e+000  1.6521654096583013e-001  0.0000000000000000e+000  0.0000000000000000e+000  0.0000000000000000e+000  0.0000000000000000e+000  0.0000000000000000e+000  0.0000000000000000e+000 -4.6722816205455953e-001 -1.1912879714768067e-001  0.0000000000000000e+000 -4.0716949037007022e-001  4.9487549042937812e-002  3.1117597146119413e-001  0.0000000000000000e+000 -6.8467756334573027e-001  7.9748394981884435e-002
  0.0000000000000000e+000  6.4649216756831510e-002  5.3832701703804400e-002 -1.6918656293518394e-001  0.0000000000000000e+000  0.0000000000000000e+000  0.0000000000000000e+000  0.0000000000000000e+000  8.7889919673880856e-001  3.2713674674896387e-001  0.0000000000000000e+000  0.0000000000000000e+000  0.0000000000000000e+000 -2.9123216996162815e-001  0.0000000000000000e+000  0.0000000000000000e+000  0.0000000000000000e+000  0.0000000000000000e+000  0.0000000000000000e+000  0.0000000000000000e+000
  0.0000000000000000e+000  0.0000000000000000e+000  0.0000000000000000e+000  0.0000000000000000e+000 -1.6604864752963636e-001  0.0000000000000000e+000  0.0000000000000000e+000  0.0000000000000000e+000  0.0000000000000000e+000  0.0000000000000000e+000  0.0000000000000000e+000  7.4297571540414664e-002 -1.1196440424551468e-001  0.0000000000000000e+000  6.9743659909264144e-001  1.2505653071570866e-002 -2.5390833155262804e-001  0.0000000000000000e+000 -6.1771814063493014e-001 -1.4748676715133380e-001
  0.0000000000000000e+000  0.0000000000000000e+000  0.0000000000000000e+000  0.0000000000000000e+000 -2.1787800720007655e-001  0.0000000000000000e+000  0.0000000000000000e+000  0.0000000000000000e+000  0.0000000000000000e+000  0.0000000000000000e+000  0.0000000000000000e+000 -8.2234623324393141e-001  1.9319836306502086e-001  0.0000000000000000e+000  1.0035641217493128e-001 -1.8757134400624403e-002 -4.2470134954479716e-001  0.0000000000000000e+000  2.1804512860105854e-001 -2.4740355487855442e-002
  0.0000000000000000e+000  0.0000000000000000e+000  0.0000000000000000e+000  0.0000000000000000e+000  1.3090481485346059e-001  0.0000000000000000e+000  0.0000000000000000e+000  0.0000000000000000e+000  0.0000000000000000e+000  0.0000000000000000e+000  0.0000000000000000e+000 -2.8663035547159232e-001 -4.9051734927015095e-001  0.0000000000000000e+000  4.7816194239784349e-001  1.7530612332751966e-001  5.1035693842574326e-001  0.0000000000000000e+000  2.9905628307940230e-001  2.2545454919567998e-001
 -6.9472784284426681e-001  0.0000000000000000e+000  0.0000000000000000e+000  0.0000000000000000e+000  0.0000000000000000e+000  8.8863086471978692e-001  3.5969317948426860e-001 -1.8663316784486400e-001  0.0000000000000000e+000  0.0000000000000000e+000 -2.2421399964973129e-001  0.0000000000000000e+000  0.0000000000000000e+000  0.0000000000000000e+000  0.0000000000000000e+000  0.0000000000000000e+000  0.0000000000000000e+000  1.4974571778195628e-001  0.0000000000000000e+000  0.0000000000000000e+000
  0.0000000000000000e+000  0.0000000000000000e+000  0.0000000000000000e+000  0.0000000000000000e+000 -2.4743972301407952e-001  0.0000000000000000e+000  0.0000000000000000e+000  0.0000000000000000e+000  0.0000000000000000e+000  0.0000000000000000e+000  0.0000000000000000e+000 -9.0544305294530378e-002  4.2390593734432547e-001  0.0000000000000000e+000  1.7147632736576099e-001 -4.8066469476351359e-001  5.8599618673996312e-001  0.0000000000000000e+000  1.3295486814959609e-002 -3.8323372510166687e-001
  0.0000000000000000e+000  0.0000000000000000e+000  0.0000000000000000e+000  0.0000000000000000e+000  2.7758947809664419e-001  0.0000000000000000e+000  0.0000000000000000e+000  0.0000000000000000e+000  0.0000000000000000e+000  0.0000000000000000e+000  0.0000000000000000e+000  1.8110464288814444e-003  6.7730082099157907e-001  0.0000000000000000e+000  2.0342799595769931e-001  6.1972502223895176e-001  1.5288360593041245e-001  0.0000000000000000e+000 -4.5348156348470871e-002  1.1546642226236975e-001
  1.8909298502309962e-003  0.0000000000000000e+000  2.8012966856242133e-001  0.0000000000000000e+000  0.0000000000000000e+000  0.0000000000000000e+000  0.0000000000000000e+000  3.2899456445555725e-002  0.0000000000000000e+000  1.5420820229127827e-001  0.0000000000000000e+000 -3.6092085068000995e-001  0.0000000000000000e+000  0.0000000000000000e+000  0.0000000000000000e+000 -4.7795412519748953e-001  7.0750578836994782e-001  1.9337218636925932e-001  0.0000000000000000e+000  0.0000000000000000e+000
  0.0000000000000000e+000  3.2854527439204911e-001  0.0000000000000000e+000 -4.4871486099141494e-001 -3.9176192697218365e-001  0.0000000000000000e+000  0.0000000000000000e+000  0.0000000000000000e+000  0.0000000000000000e+000  0.0000000000000000e+000  0.0000000000000000e+000  0.0000000000000000e+000  6.3161248942198933e-002  0.0000000000000000e+000  4.8861102407651441e-001  0.0000000000000000e+000  0.0000000000000000e+000  0.0000000000000000e+000  0.0000000000000000e+000  5.4268360262506443e-001
 -8.1833228554118609e-001  0.0000000000000000e+000 -1.2969496586148133e-001  0.0000000000000000e+000  0.0000000000000000e+000  0.0000000000000000e+000  0.0000000000000000e+000 -1.1591868238820441e-001  0.0000000000000000e+000 -1.8781272941529446e-002  0.0000000000000000e+000  4.7927592987348966e-001  0.0000000000000000e+000  0.0000000000000000e+000  0.0000000000000000e+000 -2.0084635706736662e-001  1.4751848346205210e-001  8.8967578729173685e-002  0.0000000000000000e+000  0.0000000000000000e+000
  0.0000000000000000e+000  2.0215054253933856e-001  0.0000000000000000e+000 -2.8436906049996485e-001  3.2410966731383534e-001  0.0000000000000000e+000  0.0000000000000000e+000  0.0000000000000000e+000  0.0000000000000000e+000  0.0000000000000000e+000  0.0000000000000000e+000  0.0000000000000000e+000  8.6300099780432438e-001  0.0000000000000000e+000 -9.1094872191343199e-002  0.0000000000000000e+000  0.0000000000000000e+000  0.0000000000000000e+000  0.0000000000000000e+000 -1.4196239355658219e-001
  0.0000000000000000e+000 -4.0868823930472886e-001  0.0000000000000000e+000 -3.7833374612173398e-002  2.9800590105961994e-001  0.0000000000000000e+000  0.0000000000000000e+000  0.0000000000000000e+000  0.0000000000000000e+000  0.0000000000000000e+000  0.0000000000000000e+000  0.0000000000000000e+000  5.7500275494188492e-002  0.0000000000000000e+000 -3.8334282475282055e-001  0.0000000000000000e+000  0.0000000000000000e+000  0.0000000000000000e+000  0.0000000000000000e+000  7.6972530085850943e-001
  0.0000000000000000e+000  0.0000000000000000e+000  0.0000000000000000e+000  0.0000000000000000e+000  0.0000000000000000e+000  9.4847463581176239e-001  3.5575703544599047e-001  0.0000000000000000e+000 -7.8821084391090968e-001  0.0000000000000000e+000 -5.3932645578734606e-001  0.0000000000000000e+000  0.0000000000000000e+000 -7.5789862180052858e-001  0.0000000000000000e+000  0.0000000000000000e+000  0.0000000000000000e+000  0.0000000000000000e+000 -4.4790591754941012e-001  0.0000000000000000e+000
  0.0000000000000000e+000  0.0000000000000000e+000  0.0000000000000000e+000  0.0000000000000000e+000  0.0000000000000000e+000  7.4152811917558525e-001  3.6522409857715044e-002  0.0000000000000000e+000 -3.2469631344702743e-001  0.0000000000000000e+000 -5.0172898878798999e-001  0.0000000000000000e+000  0.0000000000000000e+000  1.0074859320165539e+000  0.0000000000000000e+000  0.0000000000000000e+000  0.0000000000000000e+000  0.0000000000000000e+000  3.7512558418752906e-001  0.0000000000000000e+000
 -2.5876639101729537e-001  0.0000000000000000e+000  1.6697816473306748e-001  0.0000000000000000e+000  0.0000000000000000e+000  0.0000000000000000e+000  0.0000000000000000e+000  3.6247701863977119e-002  0.0000000000000000e+000 -5.4882271119111259e-001  0.0000000000000000e+000 -2.4161897497876811e-001  0.0000000000000000e+000  0.0000000000000000e+000  0.0000000000000000e+000  5.9712621783813669e-001  3.8626905708834064e-001 -1.9620078901292146e-001  0.0000000000000000e+000  0.0000000000000000e+000
  0.0000000000000000e+000  0.0000000000000000e+000  0.0000000000000000e+000  0.0000000000000000e+000  0.0000000000000000e+000  2.6635389987702707e-002  5.9542725961814646e-001  0.0000000000000000e+000  1.1992473963937200e+000  0.0000000000000000e+000 -7.4359059913828163e-001  0.0000000000000000e+000  0.0000000000000000e+000 -1.1034378994976057e-002  0.0000000000000000e+000  0.0000000000000000e+000  0.0000000000000000e+000  0.0000000000000000e+000  1.3709007999117084e-001  0.0000000000000000e+000
  2.9096387225356474e-001  0.0000000000000000e+000 -7.8333154743116484e-001  0.0000000000000000e+000  0.0000000000000000e+000  0.0000000000000000e+000  0.0000000000000000e+000 -2.4559249873878239e-002  0.0000000000000000e+000 -2.1022328640106586e-001  0.0000000000000000e+000  1.3632726807416973e-001  0.0000000000000000e+000  0.0000000000000000e+000  0.0000000000000000e+000 -1.3166774823526295e-001  4.0306785929515959e-001 -2.4197005145261594e-001  0.0000000000000000e+000  0.0000000000000000e+000
  0.0000000000000000e+000  0.0000000000000000e+000  0.0000000000000000e+000  0.0000000000000000e+000  0.0000000000000000e+000 -8.8781308099315914e-001 -1.5226321310936752e-001  0.0000000000000000e+000 -5.7964048169488369e-001  0.0000000000000000e+000 -1.0608764689623607e+000  0.0000000000000000e+000  0.0000000000000000e+000  2.1100831588006888e-001  0.0000000000000000e+000  0.0000000000000000e+000  0.0000000000000000e+000  0.0000000000000000e+000  6.8664492064316685e-001  0.0000000000000000e+000
 -2.2834273038528163e-001  0.0000000000000000e+000 -6.1484547211221124e-002  0.0000000000000000e+000  0.0000000000000000e+000  0.0000000000000000e+000  0.0000000000000000e+000 -5.5799959595762338e-001  0.0000000000000000e+000  3.2072994739182764e-002  0.0000000000000000e+000 -4.7624626384638064e-001  0.0000000000000000e+000  0.0000000000000000e+000  0.0000000000000000e+000 -2.4848176881648501e-001 -2.1833345977661392e-001 -5.4356584599676971e-001  0.0000000000000000e+000  0.0000000000000000e+000
  0.0000000000000000e+000 -3.5155290819464241e-001  0.0000000000000000e+000 -4.5478757010737503e-001 -6.3134145491374771e-001  0.0000000000000000e+000  0.0000000000000000e+000  0.0000000000000000e+000  0.0000000000000000e+000  0.0000000000000000e+000  0.0000000000000000e+000  0.0000000000000000e+000  8.6150651046530677e-002  0.0000000000000000e+000 -4.7052658882169529e-001  0.0000000000000000e+000  0.0000000000000000e+000  0.0000000000000000e+000  0.0000000000000000e+000 -2.0535233297722488e-001
  0.0000000000000000e+000  0.0000000000000000e+000  0.0000000000000000e+000  0.0000000000000000e+000  0.0000000000000000e+000 -4.6800989794627912e-001 -9.5944572583602916e-001  0.0000000000000000e+000  4.1449327699526167e-001  0.0000000000000000e+000 -5.0236886793790592e-001  0.0000000000000000e+000  0.0000000000000000e+000 -3.0770376268273203e-001  0.0000000000000000e+000  0.0000000000000000e+000  0.0000000000000000e+000  0.0000000000000000e+000 -6.8590934461220487e-001  0.0000000000000000e+000
  0.0000000000000000e+000  3.0845070464977131e-001  0.0000000000000000e+000  6.6569358278464008e-001 -4.7742861365877670e-001  0.0000000000000000e+000  0.0000000000000000e+000  0.0000000000000000e+000  0.0000000000000000e+000  0.0000000000000000e+000  0.0000000000000000e+000  0.0000000000000000e+000  3.3457970388583957e-001  0.0000000000000000e+000 -2.6905919267020378e-001  0.0000000000000000e+000  0.0000000000000000e+000  0.0000000000000000e+000  0.0000000000000000e+000  2.2234142233867904e-001
 -2.0564269330834575e-001  0.0000000000000000e+000 -2.3130131904176843e-001  0.0000000000000000e+000  0.0000000000000000e+000  0.0000000000000000e+000  0.0000000000000000e+000  2.5395651365797695e-001  0.0000000000000000e+000  7.5565117822650874e-001  0.0000000000000000e+000 -1.6284424572741468e-001  0.0000000000000000e+000  0.0000000000000000e+000  0.0000000000000000e+000  4.0933062495210121e-001  1.6796163203800424e-001 -2.1546983498143027e-001  0.0000000000000000e+000  0.0000000000000000e+000
  2.8770952153975049e-001  0.0000000000000000e+000  3.1328410541478191e-001  0.0000000000000000e+000  0.0000000000000000e+000  0.0000000000000000e+000  0.0000000000000000e+000 -6.0076015125631577e-001  0.0000000000000000e+000  2.3671382049606993e-001  0.0000000000000000e+000  4.7750898350308896e-001  0.0000000000000000e+000  0.0000000000000000e+000  0.0000000000000000e+000  2.3392886608890795e-001  3.0000761766517242e-001 -1.7142926817070264e-001  0.0000000000000000e+000  0.0000000000000000e+000
 -3.8763205914722987e-002  0.0000000000000000e+000 -3.2831232611798000e-001  0.0000000000000000e+000  0.0000000000000000e+000  0.0000000000000000e+000  0.0000000000000000e+000 -4.9678286296780194e-001  0.0000000000000000e+000  4.8949797832719313e-002  0.0000000000000000e+000 -2.8587110378218095e-001  0.0000000000000000e+000  0.0000000000000000e+000  0.0000000000000000e+000  2.7075268190169172e-001 -1.1008753214958103e-002  6.9740134740184900e-001  0.0000000000000000e+000  0.0000000000000000e+000
  0.0000000000000000e+000  0.0000000000000000e+000  0.0000000000000000e+000  0.0000000000000000e+000  0.0000000000000000e+000 -4.7662721801056407e-001  8.3610764214439570e-001  0.0000000000000000e+000 -3.7902892771770036e-001  0.0000000000000000e+000 -2.9311911932017432e-001  0.0000000000000000e+000  0.0000000000000000e+000  1.0792166203958211e+000  0.0000000000000000e+000  0.0000000000000000e+000  0.0000000000000000e+000  0.0000000000000000e+000 -1.0352489337710293e+000  0.0000000000000000e+000
  0.0000000000000000e+000  6.8222855365387181e-001  0.0000000000000000e+000 -2.5763960610988590e-001  1.6167215353811479e-001  0.0000000000000000e+000  0.0000000000000000e+000  0.0000000000000000e+000  0.0000000000000000e+000  0.0000000000000000e+000  0.0000000000000000e+000  0.0000000000000000e+000 -3.5856399681342477e-001  0.0000000000000000e+000 -5.5876752784440542e-001  0.0000000000000000e+000  0.0000000000000000e+000  0.0000000000000000e+000  0.0000000000000000e+000  3.5480399223635051e-002
 -3.5674255355272549e-001  0.0000000000000000e+000  0.0000000000000000e+000  0.0000000000000000e+000  0.0000000000000000e+000  0.0000000000000000e+000  3.3665097898508367e-001  0.0000000000000000e+000  6.0708061833046258e-002  3.2296569149048193e-001  0.0000000000000000e+000  0.0000000000000000e+000  0.0000000000000000e+000  0.0000000000000000e+000  0.0000000000000000e+000 -7.9101316160901647e-001  0.0000000000000000e+000 -1.6033321659258162e-001  0.0000000000000000e+000  0.0000000000000000e+000
  0.0000000000000000e+000 -4.0659228052784624e-001 -3.6296509455308207e-001  0.0000000000000000e+000  3.7183130091176936e-001  1.1994585306278008e-001  0.0000000000000000e+000  0.0000000000000000e+000  0.0000000000000000e+000  0.0000000000000000e+000 -3.5461683907594826e-001  0.0000000000000000e+000  0.0000000000000000e+000 -6.8163391470057358e-002  0.0000000000000000e+000  0.0000000000000000e+000 -1.0569838911939101e-001  0.0000000000000000e+000  0.0000000000000000e+000 -6.3931372079065618e-001
  0.0000000000000000e+000  5.5273981256752691e-001  6.4663322162730907e-002  0.0000000000000000e+000 -4.5137354037141852e-001  1.6465390053818563e-001  0.0000000000000000e+000  0.0000000000000000e+000  0.0000000000000000e+000  0.0000000000000000e+000 -1.7640239811997258e-001  0.0000000000000000e+000  0.0000000000000000e+000  1.1310006563114099e-001  0.0000000000000000e+000  0.0000000000000000e+000 -4.5229925123153042e-001  0.0000000000000000e+000  0.0000000000000000e+000 -4.5930853561303298e-001
  0.0000000000000000e+000  0.0000000000000000e+000  0.0000000000000000e+000 -1.1969028659241117e+000  0.0000000000000000e+000  0.0000000000000000e+000  0.0000000000000000e+000 -1.3742281944115009e-001  0.0000000000000000e+000  0.0000000000000000e+000  0.0000000000000000e+000 -1.3605638002170717e-001  3.4680040087460978e-001  0.0000000000000000e+000 -4.3979887608522927e-001  0.0000000000000000e+000  0.0000000000000000e+000  0.0000000000000000e+000 -6.3661861676547116e-001  0.0000000000000000e+000
  0.0000000000000000e+000 -6.2182514434753824e-002  2.6672878214365553e-001  0.0000000000000000e+000 -1.0686924432025059e-001  1.1436883810796589e-001  0.0000000000000000e+000  0.0000000000000000e+000  0.0000000000000000e+000  0.0000000000000000e+000  6.0351216353981041e-001  0.0000000000000000e+000  0.0000000000000000e+000 -5.1674149276123771e-001  0.0000000000000000e+000  0.0000000000000000e+000  2.2206561264766522e-001  0.0000000000000000e+000  0.0000000000000000e+000 -4.6896267118053303e-001
  0.0000000000000000e+000 -4.6323356358498263e-001  7.4072588785430082e-001  0.0000000000000000e+000 -5.6994279324591446e-003  1.1277494374130535e-001  0.0000000000000000e+000  0.0000000000000000e+000  0.0000000000000000e+000  0.0000000000000000e+000 -4.3027428184775895e-002  0.0000000000000000e+000  0.0000000000000000e+000  4.1863662213298825e-001  0.0000000000000000e+000  0.0000000000000000e+000 -1.9365755215522837e-001  0.0000000000000000e+000  0.0000000000000000e+000 -9.6839685781868814e-002
  1.0586283040437572e-002  0.0000000000000000e+000  0.0000000000000000e+000  0.0000000000000000e+000  0.0000000000000000e+000  0.0000000000000000e+000  9.1250101788112964e-002  0.0000000000000000e+000  3.4908802311550546e-001 -4.5133328938885740e-002  0.0000000000000000e+000  0.0000000000000000e+000  0.0000000000000000e+000  0.0000000000000000e+000  0.0000000000000000e+000  2.2560913624810006e-001  0.0000000000000000e+000 -9.0374908127899978e-001  0.0000000000000000e+000  0.0000000000000000e+000
  0.0000000000000000e+000  0.0000000000000000e+000  0.0000000000000000e+000 -3.8937748585927556e-001  0.0000000000000000e+000  0.0000000000000000e+000  0.0000000000000000e+000  5.0105884333370698e-001  0.0000000000000000e+000  0.0000000000000000e+000  0.0000000000000000e+000  7.0539628424337830e-001  1.5461731543723267e-001  0.0000000000000000e+000  8.0386921215436102e-001  0.0000000000000000e+000  0.0000000000000000e+000  0.0000000000000000e+000 -2.7770665087067165e-001  0.0000000000000000e+000
  4.8527580492121081e-001  0.0000000000000000e+000  0.0000000000000000e+000  0.0000000000000000e+000  0.0000000000000000e+000  0.0000000000000000e+000 -5.8380567355305746e-001  0.0000000000000000e+000  1.8531712627276375e-001  5.8760590999337292e-001  0.0000000000000000e+000  0.0000000000000000e+000  0.0000000000000000e+000  0.0000000000000000e+000  0.0000000000000000e+000 -2.0078840129955589e-001  0.0000000000000000e+000 -6.1149029753259199e-002  0.0000000000000000e+000  0.0000000000000000e+000
 -6.8765134367610292e-001  0.0000000000000000e+000  0.0000000000000000e+000  0.0000000000000000e+000  0.0000000000000000e+000  0.0000000000000000e+000 -1.9874781582435461e-001  0.0000000000000000e+000  3.8388896807792217e-001  3.9893736982312100e-001  0.0000000000000000e+000  0.0000000000000000e+000  0.0000000000000000e+000  0.0000000000000000e+000  0.0000000000000000e+000  3.7842128713189382e-001  0.0000000000000000e+000  1.9470618849337434e-001  0.0000000000000000e+000  0.0000000000000000e+000
  0.0000000000000000e+000 -1.0070190346572164e-001 -3.2367782195553818e-001  0.0000000000000000e+000 -3.4522649410095285e-001  1.0458270242240152e-001  0.0000000000000000e+000  0.0000000000000000e+000  0.0000000000000000e+000  0.0000000000000000e+000  2.4185465629192471e-001  0.0000000000000000e+000  0.0000000000000000e+000  6.3337441218267587e-001  0.0000000000000000e+000  0.0000000000000000e+000  4.9805698590599456e-001  0.0000000000000000e+000  0.0000000000000000e+000 -2.1738293021688920e-001
  0.0000000000000000e+000  0.0000000000000000e+000  0.0000000000000000e+000  3.2978314233731945e-002  0.0000000000000000e+000  0.0000000000000000e+000  0.0000000000000000e+000 -7.1845764596622425e-002  0.0000000000000000e+000  0.0000000000000000e+000  0.0000000000000000e+000 -6.0150998126534891e-002  1.4092489965300634e+000  0.0000000000000000e+000 -1.0509738283064715e-001  0.0000000000000000e+000  0.0000000000000000e+000  0.0000000000000000e+000  5.7345924449135144e-001  0.0000000000000000e+000
  0.0000000000000000e+000  0.0000000000000000e+000  0.0000000000000000e+000  7.0613122774297854e-001  0.0000000000000000e+000  0.0000000000000000e+000  0.0000000000000000e+000 -7.8127644414269715e-001  0.0000000000000000e+000  0.0000000000000000e+000  0.0000000000000000e+000  5.4156799854626270e-001  1.6956718530176884e-001  0.0000000000000000e+000  2.8466192105315014e-001  0.0000000000000000e+000  0.0000000000000000e+000  0.0000000000000000e+000 -6.5683053352584597e-001  0.0000000000000000e+000
  0.0000000000000000e+000  4.5874716280806155e-001  2.4471769955982453e-001  0.0000000000000000e+000  5.2958713087616938e-001 -4.8167214270108449e-001  0.0000000000000000e+000  0.0000000000000000e+000  0.0000000000000000e+000  0.0000000000000000e+000  2.5889844842683585e-002  0.0000000000000000e+000  0.0000000000000000e+000  2.6018751104375049e-001  0.0000000000000000e+000  0.0000000000000000e+000  2.4735260514653118e-001  0.0000000000000000e+000  0.0000000000000000e+000 -2.9604487776669464e-001
  0.0000000000000000e+000  0.0000000000000000e+000  0.0000000000000000e+000 -6.6827203443320893e-001  0.0000000000000000e+000  0.0000000000000000e+000  0.0000000000000000e+000 -2.5193356209039308e-001  0.0000000000000000e+000  0.0000000000000000e+000  0.0000000000000000e+000  8.9924981452334196e-001 -1.6787049717758423e-001  0.0000000000000000e+000 -6.9101105192601242e-001  0.0000000000000000e+000  0.0000000000000000e+000  0.0000000000000000e+000  3.4625437964163941e-001  0.0000000000000000e+000
  1.3748908412126698e-001  0.0000000000000000e+000  0.0000000000000000e+000  0.0000000000000000e+000  0.0000000000000000e+000  0.0000000000000000e+000  4.6778008566448598e-001  0.0000000000000000e+000 -4.8302609731168950e-001  6.2180412262716855e-001  0.0000000000000000e+000  0.0000000000000000e+000  0.0000000000000000e+000  0.0000000000000000e+000  0.0000000000000000e+000  3.6940610299211651e-001  0.0000000000000000e+000 -7.6570860482917918e-002  0.0000000000000000e+000  0.0000000000000000e+000
  0.0000000000000000e+000 -2.9352508094081475e-001 -4.7805325066305061e-002  0.0000000000000000e+000 -4.3772250980961414e-001 -8.2288493590383660e-001  0.0000000000000000e+000  0.0000000000000000e+000  0.0000000000000000e+000  0.0000000000000000e+000 -8.0971599447336479e-002  0.0000000000000000e+000  0.0000000000000000e+000 -1.0698504788876222e-001  0.0000000000000000e+000  0.0000000000000000e+000 -9.9103149898287918e-002  0.0000000000000000e+000  0.0000000000000000e+000 -1.2244766112066288e-001
 -3.8126428568918502e-001  0.0000000000000000e+000  0.0000000000000000e+000  0.0000000000000000e+000  0.0000000000000000e+000  0.0000000000000000e+000 -5.2838581544178431e-001  0.0000000000000000e+000 -6.7780874556152937e-001 -5.0833525574141405e-002  0.0000000000000000e+000  0.0000000000000000e+000  0.0000000000000000e+000  0.0000000000000000e+000  0.0000000000000000e+000 -5.8473705405776809e-002  0.0000000000000000e+000 -3.3168970046108387e-001  0.0000000000000000e+000  0.0000000000000000e+000
  0.0000000000000000e+000  0.0000000000000000e+000  0.0000000000000000e+000 -1.0105196870427124e-001  0.0000000000000000e+000  0.0000000000000000e+000  0.0000000000000000e+000 -9.2553414693919467e-001  0.0000000000000000e+000  0.0000000000000000e+000  0.0000000000000000e+000  9.5653728514531910e-002 -3.9912967059278870e-001  0.0000000000000000e+000  1.0693277194225039e+000  0.0000000000000000e+000  0.0000000000000000e+000  0.0000000000000000e+000  9.7681992520151284e-001  0.0000000000000000e+000
  0.0000000000000000e+000  6.2949277974664264e-002  2.7805840525533804e-001  0.0000000000000000e+000 -2.3517022524456621e-001  1.1233189158424683e-001  0.0000000000000000e+000  0.0000000000000000e+000  0.0000000000000000e+000  0.0000000000000000e+000 -6.4135048258458704e-001  0.0000000000000000e+000  0.0000000000000000e+000 -2.4490252775920476e-001  0.0000000000000000e+000  0.0000000000000000e+000  6.1511896999143456e-001  0.0000000000000000e+000  0.0000000000000000e+000 -3.3442280173563779e-002
  2.0650788328099856e-001  0.0000000000000000e+000  0.0000000000000000e+000  0.0000000000000000e+000  0.0000000000000000e+000  0.0000000000000000e+000  0.0000000000000000e+000 -7.9620776970378127e-001  0.0000000000000000e+000  0.0000000000000000e+000 -2.8394500668081835e-001  0.0000000000000000e+000  0.0000000000000000e+000  0.0000000000000000e+000 -1.2328432642461357e-001 -7.4392560861855428e-001  0.0000000000000000e+000  0.0000000000000000e+000  1.0666437035415608e+000  0.0000000000000000e+000
  0.0000000000000000e+000 -4.9181061027281964e-001 -2.9284926418095142e-001 -7.6558363937831020e-001  0.0000000000000000e+000  0.0000000000000000e+000  2.2701784557706289e-001  0.0000000000000000e+000  0.0000000000000000e+000  0.0000000000000000e+000  0.0000000000000000e+000  0.0000000000000000e+000  0.0000000000000000e+000  0.0000000000000000e+000  0.0000000000000000e+000  0.0000000000000000e+000 -1.7164732838161079e-001  7.2411433192674207e-002  0.0000000000000000e+000  0.0000000000000000e+000
  0.0000000000000000e+000  4.0450578753285005e-001  3.0244730883524767e-001 -4.6689791172167960e-001  0.0000000000000000e+000  0.0000000000000000e+000  1.1650937825071267e-001  0.0000000000000000e+000  0.0000000000000000e+000  0.0000000000000000e+000  0.0000000000000000e+000  0.0000000000000000e+000  0.0000000000000000e+000  0.0000000000000000e+000  0.0000000000000000e+000  0.0000000000000000e+000  6.6934897805656046e-001  2.5554753689861237e-001  0.0000000000000000e+000  0.0000000000000000e+000
  0.0000000000000000e+000  2.6973319426699494e-001  3.4024463047303993e-001 -8.7069860160216062e-002  0.0000000000000000e+000  0.0000000000000000e+000  5.0728717985476957e-002  0.0000000000000000e+000  0.0000000000000000e+000  0.0000000000000000e+000  0.0000000000000000e+000  0.0000000000000000e+000  0.0000000000000000e+000  0.0000000000000000e+000  0.0000000000000000e+000  0.0000000000000000e+000 -6.2935108242337456e-001  6.3658483096956464e-001  0.0000000000000000e+000  0.0000000000000000e+000
  0.0000000000000000e+000  0.0000000000000000e+000  0.0000000000000000e+000  0.0000000000000000e+000 -4.5086352541879759e-001  7.3576688965228509e-001  0.0000000000000000e+000  0.0000000000000000e+000 -3.0328860413395109e-001 -3.5674131701115247e-002  0.0000000000000000e+000  3.4419894387895389e-001 -2.6389216419905777e-002 -1.5897373644557197e-001  0.0000000000000000e+000  0.0000000000000000e+000  0.0000000000000000e+000  0.0000000000000000e+000  0.0000000000000000e+000  1.3293077852054197e-001
  0.0000000000000000e+000  0.0000000000000000e+000  0.0000000000000000e+000  0.0000000000000000e+000 -6.0347862175577871e-001 -1.7093832674639597e-001  0.0000000000000000e+000  0.0000000000000000e+000  2.0757244817545162e-001  3.6390671566549782e-001  0.0000000000000000e+000 -1.2022163888916748e-002 -4.9069062402233676e-001  1.5841059697928517e-001  0.0000000000000000e+000  0.0000000000000000e+000  0.0000000000000000e+000  0.0000000000000000e+000  0.0000000000000000e+000 -4.0628005663772548e-001
  0.0000000000000000e+000  2.1383198665453007e-001  4.4983561047617293e-001 -1.7821587576051581e-001  0.0000000000000000e+000  0.0000000000000000e+000  4.4401507738771240e-001  0.0000000000000000e+000  0.0000000000000000e+000  0.0000000000000000e+000  0.0000000000000000e+000  0.0000000000000000e+000  0.0000000000000000e+000  0.0000000000000000e+000  0.0000000000000000e+000  0.0000000000000000e+000 -2.7941876471289001e-001 -6.6703723407057958e-001  0.0000000000000000e+000  0.0000000000000000e+000
  3.6815620024058582e-001  0.0000000000000000e+000  0.0000000000000000e+000  0.0000000000000000e+000  0.0000000000000000e+000  0.0000000000000000e+000  0.0000000000000000e+000  1.1693362478999539e-001  0.0000000000000000e+000  0.0000000000000000e+000  1.2246172553166550e+000  0.0000000000000000e+000  0.0000000000000000e+000  0.0000000000000000e+000 -3.9982482390079804e-001  8.0167775600620272e-001  0.0000000000000000e+000  0.0000000000000000e+000  4.2016007846323594e-001  0.0000000000000000e+000
  0.0000000000000000e+000  0.0000000000000000e+000  0.0000000000000000e+000  0.0000000000000000e+000 -3.6360268227150061e-001 -3.7189123275756564e-001  0.0000000000000000e+000  0.0000000000000000e+000 -4.5181189926256471e-001 -5.3517473550132544e-001  0.0000000000000000e+000  9.1570544891209082e-003  2.9034006923183819e-001 -6.1052851821781245e-002  0.0000000000000000e+000  0.0000000000000000e+000  0.0000000000000000e+000  0.0000000000000000e+000  0.0000000000000000e+000 -3.8837527270004724e-001
  0.0000000000000000e+000  0.0000000000000000e+000  0.0000000000000000e+000  0.0000000000000000e+000 -3.8598899760065808e-002 -9.1197620292498088e-002  0.0000000000000000e+000  0.0000000000000000e+000 -5.2612533713557075e-001  4.6699675410843478e-001  0.0000000000000000e+000 -5.2812628198776279e-001 -3.2290361108997176e-002 -4.4671341985773344e-001  0.0000000000000000e+000  0.0000000000000000e+000  0.0000000000000000e+000  0.0000000000000000e+000  0.0000000000000000e+000  1.2564379665824693e-001
  1.1894151981442485e+000  0.0000000000000000e+000  0.0000000000000000e+000  0.0000000000000000e+000  0.0000000000000000e+000  0.0000000000000000e+000  0.0000000000000000e+000  6.9227986059278068e-001  0.0000000000000000e+000  0.0000000000000000e+000 -3.9967546762029113e-002  0.0000000000000000e+000  0.0000000000000000e+000  0.0000000000000000e+000  1.9049081519996544e-001 -3.1872396051709884e-001  0.0000000000000000e+000  0.0000000000000000e+000  1.1577692454333721e-001  0.0000000000000000e+000
  0.0000000000000000e+000  0.0000000000000000e+000  0.0000000000000000e+000  0.0000000000000000e+000  5.1950115330781796e-002 -4.2431298619180008e-001  0.0000000000000000e+000  0.0000000000000000e+000 -6.5990882017878685e-002  3.2761863258470103e-001  0.0000000000000000e+000  7.4868940179952326e-001  7.3201026457584153e-002 -3.5673269767362481e-001  0.0000000000000000e+000  0.0000000000000000e+000  0.0000000000000000e+000  0.0000000000000000e+000  0.0000000000000000e+000  1.1143824347625954e-001
  0.0000000000000000e+000  0.0000000000000000e+000  0.0000000000000000e+000  0.0000000000000000e+000  5.7313117317530450e-002 -1.2192128752991518e-001  0.0000000000000000e+000  0.0000000000000000e+000  4.3445947739586599e-002 -4.9866250889912112e-001  0.0000000000000000e+000 -1.5433534586168196e-002 -7.0845025034313325e-001 -4.1691247472979959e-001  0.0000000000000000e+000  0.0000000000000000e+000  0.0000000000000000e+000  0.0000000000000000e+000  0.0000000000000000e+000  2.3525006968636900e-001
  0.0000000000000000e+000  0.0000000000000000e+000  0.0000000000000000e+000  0.0000000000000000e+000 -5.3771133863369036e-001 -1.9579440483854219e-001  0.0000000000000000e+000  0.0000000000000000e+000  4.1438072783283469e-001 -7.3786260230970263e-002  0.0000000000000000e+000 -1.8294210068053057e-001  3.3643732030479817e-001 -1.2442038006212827e-001  0.0000000000000000e+000  0.0000000000000000e+000  0.0000000000000000e+000  0.0000000000000000e+000  0.0000000000000000e+000  5.7726679609211951e-001
 -2.1957330276697717e-001  0.0000000000000000e+000  0.0000000000000000e+000  0.0000000000000000e+000  0.0000000000000000e+000  0.0000000000000000e+000  0.0000000000000000e+000  8.6939844794144849e-002  0.0000000000000000e+000  0.0000000000000000e+000  4.6513987541455561e-002  0.0000000000000000e+000  0.0000000000000000e+000  0.0000000000000000e+000  8.0996893635909861e-001  7.7147606718019501e-001  0.0000000000000000e+000  0.0000000000000000e+000  4.3677209197329681e-001  0.0000000000000000e+000
  3.8091644841511918e-001  0.0000000000000000e+000  0.0000000000000000e+000  0.0000000000000000e+000  0.0000000000000000e+000  0.0000000000000000e+000  0.0000000000000000e+000 -3.3483604222081248e-001  0.0000000000000000e+000  0.0000000000000000e+000 -1.3030027100654114e+000  0.0000000000000000e+000  0.0000000000000000e+000  0.0000000000000000e+000 -7.8411762136461405e-001  6.2375980176770718e-001  0.0000000000000000e+000  0.0000000000000000e+000  1.8043113513637149e-001  0.0000000000000000e+000
  0.0000000000000000e+000 -3.4359773491611689e-001  5.5902760024098974e-001 -2.1332959113268213e-001  0.0000000000000000e+000  0.0000000000000000e+000 -7.0962119940040569e-001  0.0000000000000000e+000  0.0000000000000000e+000  0.0000000000000000e+000  0.0000000000000000e+000  0.0000000000000000e+000  0.0000000000000000e+000  0.0000000000000000e+000  0.0000000000000000e+000  0.0000000000000000e+000 -1.6115795244985860e-002 -1.4176480092614274e-001  0.0000000000000000e+000  0.0000000000000000e+000
  0.0000000000000000e+000  5.9829580763190848e-001 -4.3833159936010169e-001 -3.3322133450898672e-001  0.0000000000000000e+000  0.0000000000000000e+000 -4.8125193418275414e-001  0.0000000000000000e+000  0.0000000000000000e+000  0.0000000000000000e+000  0.0000000000000000e+000  0.0000000000000000e+000  0.0000000000000000e+000  0.0000000000000000e+000  0.0000000000000000e+000  0.0000000000000000e+000 -2.1929840481992632e-001 -2.4326089552029417e-001  0.0000000000000000e+000  0.0000000000000000e+000
 -5.3566619042357289e-001  0.0000000000000000e+000  0.0000000000000000e+000  0.0000000000000000e+000  0.0000000000000000e+000  0.0000000000000000e+000  0.0000000000000000e+000  9.4273373489222168e-001  0.0000000000000000e+000  0.0000000000000000e+000 -9.8576173113196719e-002  0.0000000000000000e+000  0.0000000000000000e+000  0.0000000000000000e+000 -7.1905730456208988e-002 -4.1802590403985568e-002  0.0000000000000000e+000  0.0000000000000000e+000  7.2973367920350485e-001  0.0000000000000000e+000
  0.0000000000000000e+000  0.0000000000000000e+000  0.0000000000000000e+000  0.0000000000000000e+000 -6.1006207210334340e-002 -2.2263269755711165e-001  0.0000000000000000e+000  0.0000000000000000e+000 -4.5390979741122961e-001  1.8937115859897144e-002  0.0000000000000000e+000  9.0219214565115613e-002 -2.2964337471751683e-001  6.5559014905579893e-001  0.0000000000000000e+000  0.0000000000000000e+000  0.0000000000000000e+000  0.0000000000000000e+000  0.0000000000000000e+000  4.9964605107001303e-001
  3.9425577242744947e-001  0.0000000000000000e+000  1.0362749420953160e-001  0.0000000000000000e+000  7.3872871473728374e-001  0.0000000000000000e+000  0.0000000000000000e+000  0.0000000000000000e+000  0.0000000000000000e+000 -8.3257898309765863e-002  0.0000000000000000e+000  0.0000000000000000e+000  0.0000000000000000e+000  0.0000000000000000e+000  0.0000000000000000e+000 -4.7862987217856579e-001  0.0000000000000000e+000  0.0000000000000000e+000  0.0000000000000000e+000 -2.2822178292498610e-001
  0.0000000000000000e+000 -2.4330113894594721e-001  0.0000000000000000e+000 -7.1463086941333165e-001  0.0000000000000000e+000  0.0000000000000000e+000  0.0000000000000000e+000  0.0000000000000000e+000  2.4071007165355252e-001  0.0000000000000000e+000 -3.6235435939648086e-001  3.0455802836356100e-001  0.0000000000000000e+000  0.0000000000000000e+000  0.0000000000000000e+000  0.0000000000000000e+000 -2.2398706982754417e-002 -7.7743792086661712e-002  3.7624973618176000e-001  0.0000000000000000e+000
 -6.5605832221146665e-001  0.0000000000000000e+000 -3.4156790600765496e-001  0.0000000000000000e+000 -3.0391674004544345e-002  0.0000000000000000e+000  0.0000000000000000e+000  0.0000000000000000e+000  0.0000000000000000e+000 -2.0937729818948253e-001  0.0000000000000000e+000  0.0000000000000000e+000  0.0000000000000000e+000  0.0000000000000000e+000  0.0000000000000000e+000 -6.3825209977409303e-001  0.0000000000000000e+000  0.0000000000000000e+000  0.0000000000000000e+000  2.8117498655761075e-002
  0.0000000000000000e+000  2.3841389029780768e-001  0.0000000000000000e+000  2.3378263184598277e-001  0.0000000000000000e+000  0.0000000000000000e+000  0.0000000000000000e+000  0.0000000000000000e+000 -2.8520615924581744e-002  0.0000000000000000e+000 -6.5125536655344152e-001 -1.1375615317173599e-001  0.0000000000000000e+000  0.0000000000000000e+000  0.0000000000000000e+000  0.0000000000000000e+000 -6.2617116305022158e-001  2.2439117204228279e-001  9.0417553894406699e-002  0.0000000000000000e+000
  5.7522587030493247e-002  0.0000000000000000e+000 -7.5913576408987371e-001  0.0000000000000000e+000  4.0212584286774034e-001  0.0000000000000000e+000  0.0000000000000000e+000  0.0000000000000000e+000  0.0000000000000000e+000  1.5899892118795123e-001  0.0000000000000000e+000  0.0000000000000000e+000  0.0000000000000000e+000  0.0000000000000000e+000  0.0000000000000000e+000  2.9275684864097090e-001  0.0000000000000000e+000  0.0000000000000000e+000  0.0000000000000000e+000  3.8433269545250570e-001
  0.0000000000000000e+000  0.0000000000000000e+000  0.0000000000000000e+000  0.0000000000000000e+000  0.0000000000000000e+000 -3.4346726730234683e-001  3.6000509290182758e-001 -2.9768295512434761e-001  0.0000000000000000e+000  0.0000000000000000e+000  0.0000000000000000e+000  0.0000000000000000e+000 -1.5111338365245683e+000 -3.9538311164817691e-001 -2.4130651439272408e-001  0.0000000000000000e+000  0.0000000000000000e+000  0.0000000000000000e+000  0.0000000000000000e+000  0.0000000000000000e+000
  0.0000000000000000e+000  0.0000000000000000e+000  0.0000000000000000e+000  0.0000000000000000e+000  0.0000000000000000e+000 -7.1929973122437918e-001 -8.6141567077033254e-001  3.3436341022361160e-001  0.0000000000000000e+000  0.0000000000000000e+000  0.0000000000000000e+000  0.0000000000000000e+000  2.0061384419494815e-002 -6.3407723894527457e-001  5.2341592790441749e-001  0.0000000000000000e+000  0.0000000000000000e+000  0.0000000000000000e+000  0.0000000000000000e+000  0.0000000000000000e+000
  0.0000000000000000e+000  0.0000000000000000e+000  0.0000000000000000e+000  0.0000000000000000e+000  0.0000000000000000e+000  3.9321479711081841e-001 -2.0401839952342876e-001 -6.1741278929198151e-001  0.0000000000000000e+000  0.0000000000000000e+000  0.0000000000000000e+000  0.0000000000000000e+000  4.5422373993976728e-001 -9.9054198709541619e-001  9.2257785654444580e-001  0.0000000000000000e+000  0.0000000000000000e+000  0.0000000000000000e+000  0.0000000000000000e+000  0.0000000000000000e+000
  0.0000000000000000e+000 -8.5539829728421793e-002  0.0000000000000000e+000  4.4218344465685766e-001  0.0000000000000000e+000  0.0000000000000000e+000  0.0000000000000000e+000  0.0000000000000000e+000 -6.0129736772937342e-002  0.0000000000000000e+000 -2.2237709916530593e-001  2.5223113950723308e-001  0.0000000000000000e+000  0.0000000000000000e+000  0.0000000000000000e+000  0.0000000000000000e+000  7.5739643379382188e-002 -7.8329797101324905e-001  2.4733949667217162e-001  0.0000000000000000e+000
 -1.9975273893370979e-001  0.0000000000000000e+000 -2.8714089797225861e-001  0.0000000000000000e+000  9.3483061489969599e-002  0.0000000000000000e+000  0.0000000000000000e+000  0.0000000000000000e+000  0.0000000000000000e+000 -8.1105049269822524e-002  0.0000000000000000e+000  0.0000000000000000e+000  0.0000000000000000e+000  0.0000000000000000e+000  0.0000000000000000e+000  3.4313322758173370e-001  0.0000000000000000e+000  0.0000000000000000e+000  0.0000000000000000e+000 -8.6289711108967682e-001
  0.0000000000000000e+000  7.4759348312550378e-001  0.0000000000000000e+000 -2.5971835605360560e-001  0.0000000000000000e+000  0.0000000000000000e+000  0.0000000000000000e+000  0.0000000000000000e+000  3.1229000911751326e-001  0.0000000000000000e+000 -4.1593657103461109e-003  1.2490035910352258e-001  0.0000000000000000e+000  0.0000000000000000e+000  0.0000000000000000e+000  0.0000000000000000e+000 -2.0342332802379744e-002 -3.3438763838286478e-001 -3.8507013190853812e-001  0.0000000000000000e+000
  0.0000000000000000e+000  1.7543804837825763e-002  0.0000000000000000e+000 -3.0465170314205359e-001  0.0000000000000000e+000  0.0000000000000000e+000  0.0000000000000000e+000  0.0000000000000000e+000 -2.5538218618016795e-001  0.0000000000000000e+000  3.7973294785569417e-001 -4.7903619317269530e-001  0.0000000000000000e+000  0.0000000000000000e+000  0.0000000000000000e+000  0.0000000000000000e+000 -5.0871368030868813e-001 -3.9018494020578559e-001  2.3864788185343377e-001  0.0000000000000000e+000
  0.0000000000000000e+000  0.0000000000000000e+000  0.0000000000000000e+000  0.0000000000000000e+000  0.0000000000000000e+000  1.2302982232758869e-001  6.6688289420731595e-001  8.4183002223389397e-002  0.0000000000000000e+000  0.0000000000000000e+000  0.0000000000000000e+000  0.0000000000000000e+000  3.9626905972865709e-002  9.1762841255889582e-001  7.3939557267170131e-001  0.0000000000000000e+000  0.0000000000000000e+000  0.0000000000000000e+000  0.0000000000000000e+000  0.0000000000000000e+000
  0.0000000000000000e+000  0.0000000000000000e+000  0.0000000000000000e+000  0.0000000000000000e+000  0.0000000000000000e+000  7.1677760055073134e-002 -8.9638558410351510e-001 -4.0886369080321450e-001  0.0000000000000000e+000  0.0000000000000000e+000  0.0000000000000000e+000  0.0000000000000000e+000 -6.6072383711119453e-001  3.2684238130865739e-001 -1.8884343339539530e-001  0.0000000000000000e+000  0.0000000000000000e+000  0.0000000000000000e+000  0.0000000000000000e+000  0.0000000000000000e+000
  0.0000000000000000e+000  0.0000000000000000e+000  0.0000000000000000e+000  0.0000000000000000e+000  0.0000000000000000e+000  9.5336767631432795e-001 -6.1067693016645649e-002  9.8542590805037267e-001  0.0000000000000000e+000  0.0000000000000000e+000  0.0000000000000000e+000  0.0000000000000000e+000  3.1415608659337610e-002 -2.7194900345855327e-001  2.6909550906936924e-001  0.0000000000000000e+000  0.0000000000000000e+000  0.0000000000000000e+000  0.0000000000000000e+000  0.0000000000000000e+000
  4.8089282409402290e-001  0.0000000000000000e+000 -4.0265484360036702e-001  0.0000000000000000e+000 -4.8263953689352290e-001  0.0000000000000000e+000  0.0000000000000000e+000  0.0000000000000000e+000  0.0000000000000000e+000  4.0460693142106841e-001  0.0000000000000000e+000  0.0000000000000000e+000  0.0000000000000000e+000  0.0000000000000000e+000  0.0000000000000000e+000 -3.9853408363428078e-001  0.0000000000000000e+000  0.0000000000000000e+000  0.0000000000000000e+000 -2.2612841775207382e-001
  0.0000000000000000e+000  1.8874790093682067e-001  0.0000000000000000e+000 -2.6000669345175420e-002  0.0000000000000000e+000  0.0000000000000000e+000  0.0000000000000000e+000  0.0000000000000000e+000  1.2753885263343809e-001  0.0000000000000000e+000 -3.1635839619267836e-001 -6.9542899500773103e-001  0.0000000000000000e+000  0.0000000000000000e+000  0.0000000000000000e+000  0.0000000000000000e+000  5.3632721932225158e-001 -4.1224807875411905e-002  2.7272979896799748e-001  0.0000000000000000e+000
  0.0000000000000000e+000 -2.8547606989290647e-001  0.0000000000000000e+000 -2.4767784558655820e-001  0.0000000000000000e+000  0.0000000000000000e+000  0.0000000000000000e+000  0.0000000000000000e+000 -4.7207611138889755e-001  0.0000000000000000e+000 -3.8807665949946135e-001 -1.5175302311025174e-001  0.0000000000000000e+000  0.0000000000000000e+000  0.0000000000000000e+000  0.0000000000000000e+000  8.5348055865096001e-002 -2.0533406646003308e-001 -6.4126780694161911e-001  0.0000000000000000e+000
  0.0000000000000000e+000  4.4757139379236127e-001  0.0000000000000000e+000 -1.2975194835057130e-001  0.0000000000000000e+000  0.0000000000000000e+000  0.0000000000000000e+000  0.0000000000000000e+000 -7.3195800831710678e-001  0.0000000000000000e+000 -1.4616806367313412e-002  2.8099316013670489e-001  0.0000000000000000e+000  0.0000000000000000e+000  0.0000000000000000e+000  0.0000000000000000e+000  2.1802954627218399e-001  1.4875432567815849e-001  3.1344252087238833e-001  0.0000000000000000e+000
 -3.7374048585801556e-001  0.0000000000000000e+000  2.2743082760684374e-001  0.0000000000000000e+000  2.2354201688581965e-001  0.0000000000000000e+000  0.0000000000000000e+000  0.0000000000000000e+000  0.0000000000000000e+000  8.6813813098028769e-001  0.0000000000000000e+000  0.0000000000000000e+000  0.0000000000000000e+000  0.0000000000000000e+000  0.0000000000000000e+000 -3.5655328875561866e-002  0.0000000000000000e+000  0.0000000000000000e+000  0.0000000000000000e+000 -6.0721640558606842e-002
  1.8254618226775571e-001  0.0000000000000000e+000  0.0000000000000000e+000  0.0000000000000000e+000  7.0418476666228003e-001  0.0000000000000000e+000  0.0000000000000000e+000  0.0000000000000000e+000  0.0000000000000000e+000  0.0000000000000000e+000  0.0000000000000000e+000  4.8548565333214416e-002  0.0000000000000000e+000 -8.5222684768128065e-001  0.0000000000000000e+000 -8.8501087921624436e-002  0.0000000000000000e+000 -3.8128553563815670e-001  0.0000000000000000e+000  0.0000000000000000e+000
  0.0000000000000000e+000 -2.0447137558654824e-001 -1.9910304912913251e-001  0.0000000000000000e+000  0.0000000000000000e+000 -6.0059206049959524e-001  4.6209830887014941e-001  0.0000000000000000e+000  3.7625743738179318e-001  0.0000000000000000e+000 -4.0645714225093010e-001  0.0000000000000000e+000  0.0000000000000000e+000  0.0000000000000000e+000  0.0000000000000000e+000  0.0000000000000000e+000  0.0000000000000000e+000  0.0000000000000000e+000  1.5256912617526655e-001 -1.1937066751774619e-001
  0.0000000000000000e+000 -5.3407303967852024e-002 -3.6173398206250057e-001  0.0000000000000000e+000  0.0000000000000000e+000  3.4557030190757226e-001  2.4995201682271004e-001  0.0000000000000000e+000 -1.8092498488197870e-001  0.0000000000000000e+000 -1.2572709838899107e-001  0.0000000000000000e+000  0.0000000000000000e+000  0.0000000000000000e+000  0.0000000000000000e+000  0.0000000000000000e+000  0.0000000000000000e+000  0.0000000000000000e+000  5.9032410797153445e-001  5.3607614753280519e-001
  0.0000000000000000e+000  0.0000000000000000e+000  0.0000000000000000e+000  8.6455169060632830e-001  0.0000000000000000e+000  0.0000000000000000e+000  0.0000000000000000e+000 -1.5984973854833082e-001  0.0000000000000000e+000  3.8275845840434236e-001  0.0000000000000000e+000  0.0000000000000000e+000 -3.2396466835714822e-002  0.0000000000000000e+000 -2.7757693151474949e-001  0.0000000000000000e+000 -4.8948073538388322e-002  0.0000000000000000e+000  0.0000000000000000e+000  0.0000000000000000e+000
 -8.9482343777770379e-001  0.0000000000000000e+000  0.0000000000000000e+000  0.0000000000000000e+000  5.1644218565942346e-001  0.0000000000000000e+000  0.0000000000000000e+000  0.0000000000000000e+000  0.0000000000000000e+000  0.0000000000000000e+000  0.0000000000000000e+000  8.2178895927872264e-001  0.0000000000000000e+000  1.8083506123557141e-001  0.0000000000000000e+000  5.6856075451667165e-001  0.0000000000000000e+000 -2.8814761365900377e-001  0.0000000000000000e+000  0.0000000000000000e+000
  0.0000000000000000e+000  1.8401322649552659e-002 -4.5837539500660895e-001  0.0000000000000000e+000  0.0000000000000000e+000  3.1215552081580455e-001  3.1353088404821294e-001  0.0000000000000000e+000 -2.2527723853633247e-001  0.0000000000000000e+000  1.2346493888892514e-001  0.0000000000000000e+000  0.0000000000000000e+000  0.0000000000000000e+000  0.0000000000000000e+000  0.0000000000000000e+000  0.0000000000000000e+000  0.0000000000000000e+000  2.1995366300366040e-002 -7.2617730801323832e-001
  0.0000000000000000e+000  4.6301385025637454e-001  4.8681992189730322e-002  0.0000000000000000e+000  0.0000000000000000e+000 -2.2077280223298346e-001  5.4533434046619356e-001  0.0000000000000000e+000  2.6634248833715984e-002  0.0000000000000000e+000  6.1840209292599113e-001  0.0000000000000000e+000  0.0000000000000000e+000  0.0000000000000000e+000  0.0000000000000000e+000  0.0000000000000000e+000  0.0000000000000000e+000  0.0000000000000000e+000 -8.6065284798672537e-002  2.1582469741909188e-001
  0.0000000000000000e+000  0.0000000000000000e+000  0.0000000000000000e+000 -3.6591894955348633e-002  0.0000000000000000e+000  0.0000000000000000e+000  0.0000000000000000e+000  3.8732071604763763e-001  0.0000000000000000e+000 -2.0720324963594153e-001  0.0000000000000000e+000  0.0000000000000000e+000  2.8861152744537738e-001  0.0000000000000000e+000 -5.4079317521219128e-001  0.0000000000000000e+000 -6.5571078788882953e-001  0.0000000000000000e+000  0.0000000000000000e+000  0.0000000000000000e+000
  0.0000000000000000e+000 -1.2904659689350184e-001 -3.2134103176207085e-001  0.0000000000000000e+000  0.0000000000000000e+000 -8.5600117767672984e-002 -4.2210409194692838e-001  0.0000000000000000e+000  5.2858612908970437e-001  0.0000000000000000e+000  5.2139531042807863e-001  0.0000000000000000e+000  0.0000000000000000e+000  0.0000000000000000e+000  0.0000000000000000e+000  0.0000000000000000e+000  0.0000000000000000e+000  0.0000000000000000e+000  3.6924021665132001e-001 -8.3623975873983972e-002
  0.0000000000000000e+000  0.0000000000000000e+000  0.0000000000000000e+000 -7.3379665242634770e-002  0.0000000000000000e+000  0.0000000000000000e+000  0.0000000000000000e+000  2.7399391792460037e-001  0.0000000000000000e+000  5.3226567446114192e-001  0.0000000000000000e+000  0.0000000000000000e+000  7.5007507398988582e-001  0.0000000000000000e+000  2.3667648773180136e-001  0.0000000000000000e+000  1.3269375642296657e-001  0.0000000000000000e+000  0.0000000000000000e+000  0.0000000000000000e+000
  0.0000000000000000e+000  2.9905202121323010e-001 -8.2374749157276980e-002  0.0000000000000000e+000  0.0000000000000000e+000 -5.5583299932619468e-001 -3.1773068061350279e-001  0.0000000000000000e+000 -5.8413393769943889e-001  0.0000000000000000e+000 -1.4901881042702819e-002  0.0000000000000000e+000  0.0000000000000000e+000  0.0000000000000000e+000  0.0000000000000000e+000  0.0000000000000000e+000  0.0000000000000000e+000  0.0000000000000000e+000  3.6932155423402813e-001 -1.2667378226681850e-001
  5.3560294815492848e-001  0.0000000000000000e+000  0.0000000000000000e+000  0.0000000000000000e+000 -5.2203607903028959e-001  0.0000000000000000e+000  0.0000000000000000e+000  0.0000000000000000e+000  0.0000000000000000e+000  0.0000000000000000e+000  0.0000000000000000e+000  3.2107865366045213e-001  0.0000000000000000e+000 -2.6879334360235940e-001  0.0000000000000000e+000  7.3173748930023541e-001  0.0000000000000000e+000 -6.6429487361446438e-001  0.0000000000000000e+000  0.0000000000000000e+000
  0.0000000000000000e+000  0.0000000000000000e+000  0.0000000000000000e+000 -1.9101601251506803e-001  0.0000000000000000e+000  0.0000000000000000e+000  0.0000000000000000e+000 -5.9828544975409637e-001  0.0000000000000000e+000  3.0069953149138756e-001  0.0000000000000000e+000  0.0000000000000000e+000  1.5392143521118340e-002  0.0000000000000000e+000  2.7901809497570174e-001  0.0000000000000000e+000 -6.6110451513372492e-001  0.0000000000000000e+000  0.0000000000000000e+000  0.0000000000000000e+000
 -8.1308185265440180e-001  0.0000000000000000e+000  0.0000000000000000e+000  0.0000000000000000e+000 -1.6741952811839114e-001  0.0000000000000000e+000  0.0000000000000000e+000  0.0000000000000000e+000  0.0000000000000000e+000  0.0000000000000000e+000  0.0000000000000000e+000 -6.1590137839223069e-001  0.0000000000000000e+000  2.8452561261713728e-002  0.0000000000000000e+000  2.5165594754599566e-002  0.0000000000000000e+000 -1.3474787146729172e+000  0.0000000000000000e+000  0.0000000000000000e+000
  0.0000000000000000e+000  0.0000000000000000e+000  0.0000000000000000e+000 -1.7506498560851874e-001  0.0000000000000000e+000  0.0000000000000000e+000  0.0000000000000000e+000 -6.1461693419589825e-001  0.0000000000000000e+000 -1.6379397390655628e-001  0.0000000000000000e+000  0.0000000000000000e+000  4.3223245702765201e-001  0.0000000000000000e+000 -5.2425098320172092e-001  0.0000000000000000e+000  3.2110094803549005e-001  0.0000000000000000e+000  0.0000000000000000e+000  0.0000000000000000e+000
  1.9095400763022469e-001  0.0000000000000000e+000  0.0000000000000000e+000  0.0000000000000000e+000  7.5247630424305934e-002  0.0000000000000000e+000  0.0000000000000000e+000  0.0000000000000000e+000  0.0000000000000000e+000  0.0000000000000000e+000  0.0000000000000000e+000  6.5149806486484685e-001  0.0000000000000000e+000  6.0623260958326664e-001  0.0000000000000000e+000 -8.7200209155479325e-001  0.0000000000000000e+000 -2.7573092962358403e-001  0.0000000000000000e+000  0.0000000000000000e+000
  0.0000000000000000e+000  0.0000000000000000e+000  0.0000000000000000e+000  4.2271972511219225e-001  0.0000000000000000e+000  0.0000000000000000e+000  0.0000000000000000e+000 -1.1687002078752501e-001  0.0000000000000000e+000 -6.4031816585461732e-001  0.0000000000000000e+000  0.0000000000000000e+000  4.0740572351274085e-001  0.0000000000000000e+000  4.7094356156324091e-001  0.0000000000000000e+000 -9.9372113744073842e-002  0.0000000000000000e+000  0.0000000000000000e+000  0.0000000000000000e+000
 -1.9737309273033238e-001  0.0000000000000000e+000  0.0000000000000000e+000  0.0000000000000000e+000 -8.5361481262574068e-001  0.0000000000000000e+000  0.0000000000000000e+000  0.0000000000000000e+000  0.0000000000000000e+000  0.0000000000000000e+000  0.0000000000000000e+000  5.7590912058097421e-001  0.0000000000000000e+000 -3.4123375604955380e-001  0.0000000000000000e+000 -9.3174217431046924e-001  0.0000000000000000e+000  4.0845978678866013e-001  0.0000000000000000e+000  0.0000000000000000e+000
  0.0000000000000000e+000 -7.8620086017772173e-001  2.2577603364925519e-001  0.0000000000000000e+000  0.0000000000000000e+000 -1.5800369912320775e-001  1.6408036773644172e-001  0.0000000000000000e+000 -3.5815423685262349e-001  0.0000000000000000e+000  3.8512229706593704e-001  0.0000000000000000e+000  0.0000000000000000e+000  0.0000000000000000e+000  0.0000000000000000e+000  0.0000000000000000e+000  0.0000000000000000e+000  0.0000000000000000e+000  4.5732837029340126e-002  1.8458619035601413e-002
  0.0000000000000000e+000  1.2814739224206745e-001  6.7528370895101242e-001  0.0000000000000000e+000  0.0000000000000000e+000  1.8012709869522395e-001  1.4916758080718601e-001  0.0000000000000000e+000  1.5920760921851737e-001  0.0000000000000000e+000 -3.0434011918498205e-002  0.0000000000000000e+000  0.0000000000000000e+000  0.0000000000000000e+000  0.0000000000000000e+000  0.0000000000000000e+000  0.0000000000000000e+000  0.0000000000000000e+000  5.8781020704157472e-001 -3.1792969037493585e-001
 -1.7385632621167296e-001  0.0000000000000000e+000  0.0000000000000000e+000  0.0000000000000000e+000  0.0000000000000000e+000  0.0000000000000000e+000  0.0000000000000000e+000 -3.1551895293300236e-001  0.0000000000000000e+000  0.0000000000000000e+000  5.9599244567011178e-001  0.0000000000000000e+000  0.0000000000000000e+000  0.0000000000000000e+000 -7.2264043937407640e-001  0.0000000000000000e+000 -4.9492640352259282e-001  0.0000000000000000e+000  0.0000000000000000e+000  7.1249831981510936e-001
  0.0000000000000000e+000 -5.0645228884974069e-001  0.0000000000000000e+000  0.0000000000000000e+000  0.0000000000000000e+000  0.0000000000000000e+000  0.0000000000000000e+000  0.0000000000000000e+000  4.4667268321655340e-001  7.9814405418530854e-002  0.0000000000000000e+000  1.8625347265052378e-001  5.3960538126650792e-001  0.0000000000000000e+000  0.0000000000000000e+000  0.0000000000000000e+000  0.0000000000000000e+000 -4.6016837169509961e-001  0.0000000000000000e+000  0.0000000000000000e+000
  0.0000000000000000e+000  0.0000000000000000e+000 -5.2715271156704241e-002 -2.6047771091505734e-001  3.6507759333215134e-001  2.3408274111336599e-001  2.6817828301479552e-001  0.0000000000000000e+000  0.0000000000000000e+000  0.0000000000000000e+000  0.0000000000000000e+000  0.0000000000000000e+000  0.0000000000000000e+000  6.7101153405734049e-001  0.0000000000000000e+000  3.2187780866010329e-001  0.0000000000000000e+000  0.0000000000000000e+000 -3.3987452013413477e-001  0.0000000000000000e+000
  0.0000000000000000e+000  0.0000000000000000e+000 -9.1352432655658011e-002  2.1804223245111667e-001  1.6033817412395862e-001  1.0843374189650963e-001 -5.0422833510440412e-001  0.0000000000000000e+000  0.0000000000000000e+000  0.0000000000000000e+000  0.0000000000000000e+000  0.0000000000000000e+000  0.0000000000000000e+000  5.5302448753539746e-001  0.0000000000000000e+000 -2.9261143507893772e-001  0.0000000000000000e+000  0.0000000000000000e+000  5.1082517731376398e-001  0.0000000000000000e+000
  0.0000000000000000e+000  0.0000000000000000e+000 -3.1804475833316059e-001  3.6755528828165152e-001  4.6062969883979826e-001 -2.9664767500682060e-001 -4.4774083100939399e-001  0.0000000000000000e+000  0.0000000000000000e+000  0.0000000000000000e+000  0.0000000000000000e+000  0.0000000000000000e+000  0.0000000000000000e+000 -1.6835893110882022e-001  0.0000000000000000e+000  1.9372294436435858e-001  0.0000000000000000e+000  0.0000000000000000e+000 -4.4410124814338559e-001  0.0000000000000000e+000
  0.0000000000000000e+000  0.0000000000000000e+000  7.0409223361662332e-001 -3.3892655656219295e-001  2.0893408528022100e-002 -2.5463580591165491e-001 -4.0465122913972595e-001  0.0000000000000000e+000  0.0000000000000000e+000  0.0000000000000000e+000  0.0000000000000000e+000  0.0000000000000000e+000  0.0000000000000000e+000  1.0519989317355802e-001  0.0000000000000000e+000 -2.1712752209578182e-001  0.0000000000000000e+000  0.0000000000000000e+000 -3.1961381701356983e-001  0.0000000000000000e+000
  0.0000000000000000e+000  0.0000000000000000e+000  4.9715145872878383e-002 -4.5744746157572719e-001  2.8966240220628781e-001  3.3824926543108347e-001 -3.4866799104015322e-001  0.0000000000000000e+000  0.0000000000000000e+000  0.0000000000000000e+000  0.0000000000000000e+000  0.0000000000000000e+000  0.0000000000000000e+000 -3.5639423583328605e-001  0.0000000000000000e+000  4.6726410782779915e-001  0.0000000000000000e+000  0.0000000000000000e+000  3.5075830079543102e-001  0.0000000000000000e+000
  1.0016260319384231e+000  0.0000000000000000e+000  0.0000000000000000e+000  0.0000000000000000e+000  0.0000000000000000e+000  0.0000000000000000e+000  0.0000000000000000e+000  2.0006943489880102e-001  0.0000000000000000e+000  0.0000000000000000e+000  1.1856931626378492e-003  0.0000000000000000e+000  0.0000000000000000e+000  0.0000000000000000e+000 -4.7312485665273685e-001  0.0000000000000000e+000 -1.4847467793507693e-002  0.0000000000000000e+000  0.0000000000000000e+000 -5.0027371323861791e-001
  0.0000000000000000e+000  1.6392413905702991e-001  0.0000000000000000e+000  0.0000000000000000e+000  0.0000000000000000e+000  0.0000000000000000e+000  0.0000000000000000e+000  0.0000000000000000e+000  2.3378341706123729e-001  2.1038946344348269e-001  0.0000000000000000e+000 -1.2683287948023159e-001  5.8530385888380954e-001  0.0000000000000000e+000  0.0000000000000000e+000  0.0000000000000000e+000  0.0000000000000000e+000  7.1801342443719052e-001  0.0000000000000000e+000  0.0000000000000000e+000
  0.0000000000000000e+000 -2.8744146863713760e-001  0.0000000000000000e+000  0.0000000000000000e+000  0.0000000000000000e+000  0.0000000000000000e+000  0.0000000000000000e+000  0.0000000000000000e+000 -1.6820700499620905e-001  8.4862179869846766e-001  0.0000000000000000e+000  2.9986376086273542e-001 -2.4999434828353198e-001  0.0000000000000000e+000  0.0000000000000000e+000  0.0000000000000000e+000  0.0000000000000000e+000  1.2848890652214323e-001  0.0000000000000000e+000  0.0000000000000000e+000
 -7.8929579471571265e-001  0.0000000000000000e+000  0.0000000000000000e+000  0.0000000000000000e+000  0.0000000000000000e+000  0.0000000000000000e+000  0.0000000000000000e+000  2.0170259194504875e-001  0.0000000000000000e+000  0.0000000000000000e+000  4.0901956692577524e-001  0.0000000000000000e+000  0.0000000000000000e+000  0.0000000000000000e+000 -9.9843209700120428e-001  0.0000000000000000e+000  6.4891399639792202e-001  0.0000000000000000e+000  0.0000000000000000e+000 -4.9362187487656350e-001
  0.0000000000000000e+000 -6.6009213444372883e-001  0.0000000000000000e+000  0.0000000000000000e+000  0.0000000000000000e+000  0.0000000000000000e+000  0.0000000000000000e+000  0.0000000000000000e+000 -5.7796483893046480e-001 -1.8950279303146303e-001  0.0000000000000000e+000 -3.5812507611468392e-001  1.7280488155918255e-001  0.0000000000000000e+000  0.0000000000000000e+000  0.0000000000000000e+000  0.0000000000000000e+000  1.9028560956111842e-001  0.0000000000000000e+000  0.0000000000000000e+000
  0.0000000000000000e+000  2.9944176452057475e-001  0.0000000000000000e+000  0.0000000000000000e+000  0.0000000000000000e+000  0.0000000000000000e+000  0.0000000000000000e+000  0.0000000000000000e+000 -1.4553863486504839e-001  4.3917895275514102e-001  0.0000000000000000e+000 -6.8311859105967698e-001  2.0163892766996624e-001  0.0000000000000000e+000  0.0000000000000000e+000  0.0000000000000000e+000  0.0000000000000000e+000 -4.3470187056886239e-001  0.0000000000000000e+000  0.0000000000000000e+000
  0.0000000000000000e+000  0.0000000000000000e+000  1.4074589072442870e-001 -2.0403601596493660e-002  2.0222843710287158e-001 -7.4891894450444996e-001  2.5100629853927314e-001  0.0000000000000000e+000  0.0000000000000000e+000  0.0000000000000000e+000  0.0000000000000000e+000  0.0000000000000000e+000  0.0000000000000000e+000  1.1789798682300852e-001  0.0000000000000000e+000  3.2989708928536471e-001  0.0000000000000000e+000  0.0000000000000000e+000  4.3847710812890572e-001  0.0000000000000000e+000
 -1.2272149602343907e-002  0.0000000000000000e+000  0.0000000000000000e+000  0.0000000000000000e+000  0.0000000000000000e+000  0.0000000000000000e+000  0.0000000000000000e+000  9.0926423375333831e-001  0.0000000000000000e+000  0.0000000000000000e+000 -3.3672395331966642e-001  0.0000000000000000e+000  0.0000000000000000e+000  0.0000000000000000e+000  3.9855179366648008e-001  0.0000000000000000e+000  4.7774607814465442e-001  0.0000000000000000e+000  0.0000000000000000e+000  1.1947744084100791e+000
  0.0000000000000000e+000  0.0000000000000000e+000  5.0771101134075591e-001  6.0807685843166104e-001 -2.0564364941602664e-001  2.4657632681276770e-001 -4.8448809402534085e-002  0.0000000000000000e+000  0.0000000000000000e+000  0.0000000000000000e+000  0.0000000000000000e+000  0.0000000000000000e+000  0.0000000000000000e+000  7.8031149870703864e-002  0.0000000000000000e+000  5.1081564948359803e-001  0.0000000000000000e+000  0.0000000000000000e+000  3.7539943514085516e-003  0.0000000000000000e+000
  2.5764579030216861e-001  0.0000000000000000e+000  0.0000000000000000e+000  0.0000000000000000e+000  0.0000000000000000e+000  0.0000000000000000e+000  0.0000000000000000e+000  5.9083622259780544e-001  0.0000000000000000e+000  0.0000000000000000e+000  9.7935803847009639e-001  0.0000000000000000e+000  0.0000000000000000e+000  0.0000000000000000e+000  5.8920774049136260e-001  0.0000000000000000e+000 -2.0740865277271495e-001  0.0000000000000000e+000  0.0000000000000000e+000 -1.5082033833112279e-001
  0.0000000000000000e+000  3.2958361847537687e-001  0.0000000000000000e+000  0.0000000000000000e+000  0.0000000000000000e+000  0.0000000000000000e+000  0.0000000000000000e+000  0.0000000000000000e+000 -6.0192223930271993e-001 -2.0433208842439710e-002  0.0000000000000000e+000  5.1419860942647810e-001  4.8293733223645530e-001  0.0000000000000000e+000  0.0000000000000000e+000  0.0000000000000000e+000  0.0000000000000000e+000 -1.7611945786337574e-001  0.0000000000000000e+000  0.0000000000000000e+000
  0.0000000000000000e+000  0.0000000000000000e+000  3.3455346205157521e-001  2.3496572830301932e-001  6.7919349836560683e-001  2.1098843865278363e-001  3.5028403986610257e-001  0.0000000000000000e+000  0.0000000000000000e+000  0.0000000000000000e+000  0.0000000000000000e+000  0.0000000000000000e+000  0.0000000000000000e+000 -2.3977081381631724e-001  0.0000000000000000e+000 -3.7148327093982175e-001  0.0000000000000000e+000  0.0000000000000000e+000  9.4108372389915179e-002  0.0000000000000000e+000
 -1.1533436749248027e-001  0.0000000000000000e+000  0.0000000000000000e+000  0.0000000000000000e+000  0.0000000000000000e+000  0.0000000000000000e+000  0.0000000000000000e+000 -7.9709063357238730e-001  0.0000000000000000e+000  0.0000000000000000e+000  3.9511147493058379e-001  0.0000000000000000e+000  0.0000000000000000e+000  0.0000000000000000e+000  3.7934784538399063e-001  0.0000000000000000e+000  1.2098625217783898e+000  0.0000000000000000e+000  0.0000000000000000e+000  6.8819749728320678e-001
  1.2065297451649010e-001  0.0000000000000000e+000  0.0000000000000000e+000  1.2094899624084518e-001  0.0000000000000000e+000 -1.3797439414297727e-001  0.0000000000000000e+000  0.0000000000000000e+000  0.0000000000000000e+000  0.0000000000000000e+000 -1.4567249215920899e-001  0.0000000000000000e+000  3.2852268882379415e-001  9.0671766905978579e-001  0.0000000000000000e+000 -1.4173506398610078e-002  0.0000000000000000e+000  0.0000000000000000e+000  0.0000000000000000e+000 -1.7082590459321811e-002
  0.0000000000000000e+000 -1.1290632686721969e-001  0.0000000000000000e+000  0.0000000000000000e+000  0.0000000000000000e+000  0.0000000000000000e+000 -2.5882182904713674e-001  0.0000000000000000e+000  0.0000000000000000e+000  0.0000000000000000e+000  0.0000000000000000e+000  2.9675217061393372e-001  0.0000000000000000e+000  0.0000000000000000e+000 -4.5460276219113360e-002  0.0000000000000000e+000  2.9851537511750664e-001 -8.6082722163190195e-001  0.0000000000000000e+000  0.0000000000000000e+000
  0.0000000000000000e+000  0.0000000000000000e+000  8.2448595148026738e-001  0.0000000000000000e+000 -8.2942062356332702e-001  0.0000000000000000e+000  0.0000000000000000e+000 -7.5207911372788605e-001 -4.5319669248365524e-001 -1.5862732572976032e-001  0.0000000000000000e+000  0.0000000000000000e+000  0.0000000000000000e+000  0.0000000000000000e+000  0.0000000000000000e+000  0.0000000000000000e+000  0.0000000000000000e+000  0.0000000000000000e+000 -4.7977487665527091e-001  0.0000000000000000e+000
 -9.4631057990997802e-002  0.0000000000000000e+000  0.0000000000000000e+000  1.7373414800730622e-001  0.0000000000000000e+000 -2.0070689441070849e-001  0.0000000000000000e+000  0.0000000000000000e+000  0.0000000000000000e+000  0.0000000000000000e+000 -6.8502254965862786e-001  0.0000000000000000e+000  4.2075448102177571e-001 -3.0126486034996569e-001  0.0000000000000000e+000  3.8284020256250356e-001  0.0000000000000000e+000  0.0000000000000000e+000  0.0000000000000000e+000 -1.9225188580400140e-001
  0.0000000000000000e+000  0.0000000000000000e+000 -1.0202641746818378e-001  0.0000000000000000e+000  1.2055314107356296e+000  0.0000000000000000e+000  0.0000000000000000e+000 -4.3346879317819442e-001  3.9428271023457984e-001 -2.8200325795297160e-003  0.0000000000000000e+000  0.0000000000000000e+000  0.0000000000000000e+000  0.0000000000000000e+000  0.0000000000000000e+000  0.0000000000000000e+000  0.0000000000000000e+000  0.0000000000000000e+000 -1.1004534607321383e+000  0.0000000000000000e+000
 -3.1928279223069161e-001  0.0000000000000000e+000  0.0000000000000000e+000 -1.9621789783674612e-001  0.0000000000000000e+000  5.3577147651930768e-001  0.0000000000000000e+000  0.0000000000000000e+000  0.0000000000000000e+000  0.0000000000000000e+000 -1.0058503190664037e-001  0.0000000000000000e+000  1.7052395815032939e-001  5.4724176334038761e-002  0.0000000000000000e+000 -3.5314093233390648e-001  0.0000000000000000e+000  0.0000000000000000e+000  0.0000000000000000e+000 -6.3687277975291667e-001
  0.0000000000000000e+000  2.0151784203639103e-001  0.0000000000000000e+000  0.0000000000000000e+000  0.0000000000000000e+000  0.0000000000000000e+000 -4.3458890816779039e-001  0.0000000000000000e+000  0.0000000000000000e+000  0.0000000000000000e+000  0.0000000000000000e+000 -3.0154025900965187e-001  0.0000000000000000e+000  0.0000000000000000e+000 -7.9260043415449843e-001  0.0000000000000000e+000 -2.2387787810963675e-001 -3.5493096598397583e-002  0.0000000000000000e+000  0.0000000000000000e+000
  0.0000000000000000e+000  0.0000000000000000e+000 -2.4388826571467653e-001  0.0000000000000000e+000 -3.0118857658721798e-002  0.0000000000000000e+000  0.0000000000000000e+000 -1.3084310717907259e+000  7.6637768480066981e-001  1.0877256760746459e-001  0.0000000000000000e+000  0.0000000000000000e+000  0.0000000000000000e+000  0.0000000000000000e+000  0.0000000000000000e+000  0.0000000000000000e+000  0.0000000000000000e+000  0.0000000000000000e+000  7.1631945961255394e-001  0.0000000000000000e+000
  0.0000000000000000e+000  0.0000000000000000e+000 -7.7684846915647787e-001  0.0000000000000000e+000 -1.0235001511688321e-001  0.0000000000000000e+000  0.0000000000000000e+000 -2.7197282118565325e-001 -4.8379684656526040e-001 -7.8763955913556372e-001  0.0000000000000000e+000  0.0000000000000000e+000  0.0000000000000000e+000  0.0000000000000000e+000  0.0000000000000000e+000  0.0000000000000000e+000  0.0000000000000000e+000  0.0000000000000000e+000 -4.5941550264908509e-001  0.0000000000000000e+000
  0.0000000000000000e+000  0.0000000000000000e+000  3.5112401431126000e-001  0.0000000000000000e+000  7.7442549413666495e-001  0.0000000000000000e+000  0.0000000000000000e+000  3.5925287828985775e-001  5.5424129239089981e-001 -7.6535611729315256e-001  0.0000000000000000e+000  0.0000000000000000e+000  0.0000000000000000e+000  0.0000000000000000e+000  0.0000000000000000e+000  0.0000000000000000e+000  0.0000000000000000e+000  0.0000000000000000e+000  9.3895110464336268e-002  0.0000000000000000e+000
 -3.8975055466762809e-001  0.0000000000000000e+000  0.0000000000000000e+000 -5.1481787402930479e-001  0.0000000000000000e+000 -5.3392160245183717e-001  0.0000000000000000e+000  0.0000000000000000e+000  0.0000000000000000e+000  0.0000000000000000e+000 -2.3570629409331648e-001  0.0000000000000000e+000 -4.4160927258037092e-001  1.5821488491432373e-001  0.0000000000000000e+000 -2.8295619186045035e-002  0.0000000000000000e+000  0.0000000000000000e+000  0.0000000000000000e+000 -1.4688766310940266e-001
  0.0000000000000000e+000 -1.6025491655307861e-001  0.0000000000000000e+000  0.0000000000000000e+000  0.0000000000000000e+000  0.0000000000000000e+000  3.1302596689648673e-002  0.0000000000000000e+000  0.0000000000000000e+000  0.0000000000000000e+000  0.0000000000000000e+000  7.7918617381300548e-001  0.0000000000000000e+000  0.0000000000000000e+000 -1.9950989909695632e-001  0.0000000000000000e+000 -5.6329328107161702e-001  9.5414335199669964e-002  0.0000000000000000e+000  0.0000000000000000e+000
  3.6254311510950599e-001  0.0000000000000000e+000  0.0000000000000000e+000 -6.1493380204728346e-002  0.0000000000000000e+000  3.4861662670182497e-001  0.0000000000000000e+000  0.0000000000000000e+000  0.0000000000000000e+000  0.0000000000000000e+000 -6.5898450631810035e-001  0.0000000000000000e+000 -3.8046468900529351e-001  4.6119004518574869e-002  0.0000000000000000e+000 -2.7830263201553163e-001  0.0000000000000000e+000  0.0000000000000000e+000  0.0000000000000000e+000  2.9095399078371459e-001
  2.3846630257689921e-001  0.0000000000000000e+000  0.0000000000000000e+000 -7.4875289752552399e-001  0.0000000000000000e+000  2.6847977030161141e-001  0.0000000000000000e+000  0.0000000000000000e+000  0.0000000000000000e+000  0.0000000000000000e+000  6.1106398858801446e-002  0.0000000000000000e+000  2.4508959987751786e-001  3.9958716653868673e-002  0.0000000000000000e+000  4.7711462849001007e-001  0.0000000000000000e+000  0.0000000000000000e+000  0.0000000000000000e+000  1.3184673760026017e-001
  0.0000000000000000e+000 -6.1818836948856115e-001  0.0000000000000000e+000  0.0000000000000000e+000  0.0000000000000000e+000  0.0000000000000000e+000  6.0686247629162271e-001  0.0000000000000000e+000  0.0000000000000000e+000  0.0000000000000000e+000  0.0000000000000000e+000 -2.7564352348764343e-001  0.0000000000000000e+000  0.0000000000000000e+000 -3.5275942105175140e-001  0.0000000000000000e+000 -8.1660312180351163e-002 -2.0609247179708579e-001  0.0000000000000000e+000  0.0000000000000000e+000
 -4.8864469686089118e-001  0.0000000000000000e+000  0.0000000000000000e+000  2.6625884400994443e-001  0.0000000000000000e+000  4.1533628338357609e-001  0.0000000000000000e+000  0.0000000000000000e+000  0.0000000000000000e+000  0.0000000000000000e+000 -3.0720311511291593e-002  0.0000000000000000e+000 -3.6118669122553637e-001  2.2985071118696709e-001  0.0000000000000000e+000  5.6323373447839931e-001  0.0000000000000000e+000  0.0000000000000000e+000  0.0000000000000000e+000  1.2792657024986415e-001
  0.0000000000000000e+000 -1.0588616983930195e-001  0.0000000000000000e+000  0.0000000000000000e+000  0.0000000000000000e+000  0.0000000000000000e+000  4.6471264376968927e-002  0.0000000000000000e+000  0.0000000000000000e+000  0.0000000000000000e+000  0.0000000000000000e+000  3.5196611080472284e-001  0.0000000000000000e+000  0.0000000000000000e+000 -4.1093919042727833e-001  0.0000000000000000e+000  7.3235065090316764e-001  3.9691296698602235e-001  0.0000000000000000e+000  0.0000000000000000e+000
  0.0000000000000000e+000 -7.2635551989418412e-001  0.0000000000000000e+000  0.0000000000000000e+000  0.0000000000000000e+000  0.0000000000000000e+000 -6.1050982432972678e-001  0.0000000000000000e+000  0.0000000000000000e+000  0.0000000000000000e+000  0.0000000000000000e+000 -1.1841044200269515e-001  0.0000000000000000e+000  0.0000000000000000e+000  1.9132038013947464e-001  0.0000000000000000e+000 -2.1495663457254292e-002  2.2045142080894090e-001  0.0000000000000000e+000  0.0000000000000000e+000
  0.0000000000000000e+000  0.0000000000000000e+000  3.0154553532992001e-001  0.0000000000000000e+000 -8.9358704116427234e-001  0.0000000000000000e+000  0.0000000000000000e+000  2.3244654067838524e-001  1.0403594120603477e+000  1.0263678085654537e-001  0.0000000000000000e+000  0.0000000000000000e+000  0.0000000000000000e+000  0.0000000000000000e+000  0.0000000000000000e+000  0.0000000000000000e+000  0.0000000000000000e+000  0.0000000000000000e+000 -6.1375450251791308e-001  0.0000000000000000e+000
  5.4365751974676368e-001  0.0000000000000000e+000  0.0000000000000000e+000  1.2783884346159960e-001  0.0000000000000000e+000 -4.9368904296352774e-002  0.0000000000000000e+000  0.0000000000000000e+000  0.0000000000000000e+000  0.0000000000000000e+000  7.0075078881868036e-002  0.0000000000000000e+000 -3.9454178768464332e-001  5.0208128840360272e-002  0.0000000000000000e+000  3.2465422760695845e-001  0.0000000000000000e+000  0.0000000000000000e+000  0.0000000000000000e+000 -6.4588039140336195e-001
 -4.8490289248480423e-001 -2.0285708150953596e-001  0.0000000000000000e+000  1.5348881541542972e-001  0.0000000000000000e+000  0.0000000000000000e+000  0.0000000000000000e+000  1.8981488738640762e-001  0.0000000000000000e+000  2.2661994127323709e-001  0.0000000000000000e+000  0.0000000000000000e+000  0.0000000000000000e+000  0.0000000000000000e+000  5.3266336185986765e-002  2.6744824770956088e-001  0.0000000000000000e+000 -7.3376237015390677e-001  0.0000000000000000e+000  0.0000000000000000e+000
  4.0390803537129910e-001  5.9248033603699479e-001  0.0000000000000000e+000  1.1236399002661937e-001  0.0000000000000000e+000  0.0000000000000000e+000  0.0000000000000000e+000 -5.2587458518170975e-002  0.0000000000000000e+000 -3.3791167117565024e-001  0.0000000000000000e+000  0.0000000000000000e+000  0.0000000000000000e+000  0.0000000000000000e+000 -2.3557080780850753e-001 -1.6166945361526242e-002  0.0000000000000000e+000 -5.4817421518463338e-001  0.0000000000000000e+000  0.0000000000000000e+000
  0.0000000000000000e+000  0.0000000000000000e+000 -7.2757423349110195e-001  0.0000000000000000e+000 -6.7432343157737140e-001 -9.6580370091781409e-001  0.0000000000000000e+000  0.0000000000000000e+000 -3.5337397694115180e-001  0.0000000000000000e+000  0.0000000000000000e+000  6.4936701126501239e-002  0.0000000000000000e+000 -2.4995494314994388e-001  0.0000000000000000e+000  0.0000000000000000e+000  0.0000000000000000e+000  0.0000000000000000e+000  0.0000000000000000e+000  0.0000000000000000e+000
  1.1007150854930248e-001 -8.7381583812041502e-002  0.0000000000000000e+000  5.4218759263235744e-002  0.0000000000000000e+000  0.0000000000000000e+000  0.0000000000000000e+000 -2.6970461879195401e-001  0.0000000000000000e+000 -8.4202699285734085e-003  0.0000000000000000e+000  0.0000000000000000e+000  0.0000000000000000e+000  0.0000000000000000e+000  7.1852171341619808e-001 -5.6471734675968632e-001  0.0000000000000000e+000 -2.6328393653032428e-001  0.0000000000000000e+000  0.0000000000000000e+000
  0.0000000000000000e+000  0.0000000000000000e+000  9.7233160080982928e-001  0.0000000000000000e+000 -5.6316449237165456e-001  5.0514091980376319e-002  0.0000000000000000e+000  0.0000000000000000e+000  1.3398677048275870e-001  0.0000000000000000e+000  0.0000000000000000e+000 -7.9016629293335650e-001  0.0000000000000000e+000 -1.2442114750283948e+000  0.0000000000000000e+000  0.0000000000000000e+000  0.0000000000000000e+000  0.0000000000000000e+000  0.0000000000000000e+000  0.0000000000000000e+000
  0.0000000000000000e+000  0.0000000000000000e+000 -6.8280398788987673e-001  0.0000000000000000e+000 -6.0083814898955634e-001  4.8652066230145996e-001  0.0000000000000000e+000  0.0000000000000000e+000 -6.8986667635609522e-001  0.0000000000000000e+000  0.0000000000000000e+000 -1.0432458655404957e+000  0.0000000000000000e+000  1.2954563022041210e-001  0.0000000000000000e+000  0.0000000000000000e+000  0.0000000000000000e+000  0.0000000000000000e+000  0.0000000000000000e+000  0.0000000000000000e+000
  0.0000000000000000e+000  0.0000000000000000e+000  0.0000000000000000e+000  0.0000000000000000e+000  0.0000000000000000e+000  0.0000000000000000e+000  1.0615762568783505e-002  0.0000000000000000e+000  0.0000000000000000e+000  0.0000000000000000e+000  3.5152766743866082e-001  0.0000000000000000e+000  6.8296609609067638e-002  0.0000000000000000e+000  0.0000000000000000e+000  0.0000000000000000e+000 -4.5014292521906729e-001  0.0000000000000000e+000  8.1786588133407356e-001 -1.0859316322143174e-002
  5.2350554259562543e-001 -3.5477400864940029e-001  0.0000000000000000e+000  4.8671978084989054e-001  0.0000000000000000e+000  0.0000000000000000e+000  0.0000000000000000e+000  3.7283793520788183e-001  0.0000000000000000e+000  3.4441075886670219e-001  0.0000000000000000e+000  0.0000000000000000e+000  0.0000000000000000e+000  0.0000000000000000e+000 -2.1835793021560507e-001 -2.3628267778605772e-001  0.0000000000000000e+000 -4.5217455975779933e-002  0.0000000000000000e+000  0.0000000000000000e+000
  0.0000000000000000e+000  0.0000000000000000e+000  1.1634229433792176e-001  0.0000000000000000e+000 -1.6519289249363731e-001 -9.3149410775552655e-001  0.0000000000000000e+000  0.0000000000000000e+000  1.0749708704191767e+000  0.0000000000000000e+000  0.0000000000000000e+000 -6.6557351280331578e-001  0.0000000000000000e+000  6.6765107833507831e-001  0.0000000000000000e+000  0.0000000000000000e+000  0.0000000000000000e+000  0.0000000000000000e+000  0.0000000000000000e+000  0.0000000000000000e+000
  3.0664018276980315e-001  1.4595366164194340e-001  0.0000000000000000e+000 -6.6529914329405326e-001  0.0000000000000000e+000  0.0000000000000000e+000  0.0000000000000000e+000  5.1391907225837907e-001  0.0000000000000000e+000  2.9495764113437883e-001  0.0000000000000000e+000  0.0000000000000000e+000  0.0000000000000000e+000  0.0000000000000000e+000  2.6388065920330206e-001  1.0599311835909909e-001  0.0000000000000000e+000 -1.0032950992048192e-001  0.0000000000000000e+000  0.0000000000000000e+000
  0.0000000000000000e+000  0.0000000000000000e+000  0.0000000000000000e+000  0.0000000000000000e+000  0.0000000000000000e+000  0.0000000000000000e+000 -6.8108188381672918e-001  0.0000000000000000e+000  0.0000000000000000e+000  0.0000000000000000e+000 -3.0016633524823522e-001  0.0000000000000000e+000  3.3596053525092945e-001  0.0000000000000000e+000  0.0000000000000000e+000  0.0000000000000000e+000  4.5199564278425297e-001  0.0000000000000000e+000  3.5827753475200919e-001 -2.2255436870130277e-002
  0.0000000000000000e+000  0.0000000000000000e+000 -9.4524246688022073e-001  0.0000000000000000e+000  6.6420694110948475e-001  7.3604661572818675e-001  0.0000000000000000e+000  0.0000000000000000e+000  1.0727179499358721e+000  0.0000000000000000e+000  0.0000000000000000e+000 -9.6460301029325887e-002  0.0000000000000000e+000 -5.0896491485503481e-001  0.0000000000000000e+000  0.0000000000000000e+000  0.0000000000000000e+000  0.0000000000000000e+000  0.0000000000000000e+000  0.0000000000000000e+000
  0.0000000000000000e+000  0.0000000000000000e+000  0.0000000000000000e+000  0.0000000000000000e+000  0.0000000000000000e+000  0.0000000000000000e+000 -3.0102952849138231e-001  0.0000000000000000e+000  0.0000000000000000e+000  0.0000000000000000e+000  1.2602891934502089e-001  0.0000000000000000e+000  5.5457819213572868e-001  0.0000000000000000e+000  0.0000000000000000e+000  0.0000000000000000e+000 -5.0297360556360360e-001  0.0000000000000000e+000 -3.7917719999305510e-001 -4.3495191272625000e-001
  0.0000000000000000e+000  0.0000000000000000e+000 -3.5529348868210936e-001  0.0000000000000000e+000 -1.0326710419458349e+000  6.6076712084433098e-001  0.0000000000000000e+000  0.0000000000000000e+000  6.4512774101615311e-001  0.0000000000000000e+000  0.0000000000000000e+000 -1.4344418282692850e-001  0.0000000000000000e+000  3.9283795297915897e-002  0.0000000000000000e+000  0.0000000000000000e+000  0.0000000000000000e+000  0.0000000000000000e+000  0.0000000000000000e+000  0.0000000000000000e+000
 -2.2493874440511871e-001  2.6626767728645301e-001  0.0000000000000000e+000 -2.1672721352803703e-001  0.0000000000000000e+000  0.0000000000000000e+000  0.0000000000000000e+000 -2.5508841412597782e-001  0.0000000000000000e+000  5.8652035935169600e-001  0.0000000000000000e+000  0.0000000000000000e+000  0.0000000000000000e+000  0.0000000000000000e+000 -4.1766551481138131e-001 -4.9369476190881983e-001  0.0000000000000000e+000 -6.5407714071720607e-002  0.0000000000000000e+000  0.0000000000000000e+000
 -1.9616424253165010e-001  6.1793653718300967e-001  0.0000000000000000e+000  4.8160021398137109e-001  0.0000000000000000e+000  0.0000000000000000e+000  0.0000000000000000e+000  2.6142587873902945e-001  0.0000000000000000e+000  2.8452449776010430e-001  0.0000000000000000e+000  0.0000000000000000e+000  0.0000000000000000e+000  0.0000000000000000e+000  3.4075301346040399e-001  8.9799057303529717e-002  0.0000000000000000e+000  2.7250888624830150e-001  0.0000000000000000e+000  0.0000000000000000e+000
  0.0000000000000000e+000  0.0000000000000000e+000  0.0000000000000000e+000  0.0000000000000000e+000  0.0000000000000000e+000  0.0000000000000000e+000 -1.0008054454268363e-001  0.0000000000000000e+000  0.0000000000000000e+000  0.0000000000000000e+000  8.0094678550311804e-001  0.0000000000000000e+000  2.5203940948599657e-001  0.0000000000000000e+000  0.0000000000000000e+000  0.0000000000000000e+000  3.4576720220628765e-001  0.0000000000000000e+000 -1.6878481270819518e-001  3.7000134640256016e-001
  3.6393356980092206e-001 -1.6413597665192015e-002  0.0000000000000000e+000  4.9470163762865185e-002  0.0000000000000000e+000  0.0000000000000000e+000  0.0000000000000000e+000 -5.9323667998413754e-001  0.0000000000000000e+000  4.5145221353820697e-001  0.0000000000000000e+000  0.0000000000000000e+000  0.0000000000000000e+000  0.0000000000000000e+000  1.3238335564792708e-001  5.3892666417001311e-001  0.0000000000000000e+000 -3.3607911088689185e-002  0.0000000000000000e+000  0.0000000000000000e+000
  0.0000000000000000e+000  0.0000000000000000e+000  0.0000000000000000e+000  0.0000000000000000e+000  0.0000000000000000e+000  0.0000000000000000e+000 -2.1601607070759532e-001  0.0000000000000000e+000  0.0000000000000000e+000  0.0000000000000000e+000  3.5849544370906794e-001  0.0000000000000000e+000 -5.1574196225134317e-001  0.0000000000000000e+000  0.0000000000000000e+000  0.0000000000000000e+000  2.4673861847021616e-001  0.0000000000000000e+000  1.8221579614169224e-002 -7.0541925873965150e-001
  0.0000000000000000e+000  0.0000000000000000e+000  0.0000000000000000e+000  0.0000000000000000e+000  0.0000000000000000e+000  0.0000000000000000e+000  6.2347168171303968e-001  0.0000000000000000e+000  0.0000000000000000e+000  0.0000000000000000e+000 -2.0259450376690025e-002  0.0000000000000000e+000  4.9537408603636857e-001  0.0000000000000000e+000  0.0000000000000000e+000  0.0000000000000000e+000  3.9956718323639251e-001  0.0000000000000000e+000  1.7359988560627573e-001 -4.1914946910858092e-001
 -2.2769946713806624e-001  0.0000000000000000e+000  0.0000000000000000e+000  5.8855987788310604e-001  0.0000000000000000e+000  0.0000000000000000e+000  0.0000000000000000e+000  0.0000000000000000e+000  0.0000000000000000e+000  1.3978934023647779e-001  0.0000000000000000e+000  0.0000000000000000e+000  2.8903044425049806e-001  0.0000000000000000e+000  1.5432900788218679e-001  0.0000000000000000e+000  0.0000000000000000e+000 -3.6612342307197576e-001  5.3100706821670185e-001 -2.4256598148119579e-001
  0.0000000000000000e+000 -7.4567090500258643e-002  0.0000000000000000e+000  0.0000000000000000e+000  0.0000000000000000e+000  0.0000000000000000e+000  6.4431270704250854e-001  0.0000000000000000e+000  0.0000000000000000e+000  0.0000000000000000e+000  3.5325334268501835e-001  0.0000000000000000e+000  0.0000000000000000e+000  4.0632184276971128e-001  0.0000000000000000e+000 -4.0164317511719605e-001 -3.5790820109316479e-001  0.0000000000000000e+000  0.0000000000000000e+000  0.0000000000000000e+000
  0.0000000000000000e+000  0.0000000000000000e+000 -2.4113718219499586e-001  0.0000000000000000e+000  8.6907845526656979e-003  1.2382688569713651e-001  0.0000000000000000e+000 -1.2293756488203822e-001  1.1689246905091482e+000  0.0000000000000000e+000  0.0000000000000000e+000  9.0188784296645985e-001  0.0000000000000000e+000  0.0000000000000000e+000  0.0000000000000000e+000  0.0000000000000000e+000  0.0000000000000000e+000  0.0000000000000000e+000  0.0000000000000000e+000  0.0000000000000000e+000
 -2.8470568226071513e-001  0.0000000000000000e+000  0.0000000000000000e+000  5.0857194663579286e-001  0.0000000000000000e+000  0.0000000000000000e+000  0.0000000000000000e+000  0.0000000000000000e+000  0.0000000000000000e+000 -4.3174877405590312e-001  0.0000000000000000e+000  0.0000000000000000e+000  4.2836469054815786e-002  0.0000000000000000e+000 -2.2238623266089638e-001  0.0000000000000000e+000  0.0000000000000000e+000  3.3160586918230506e-001 -4.5231605169106692e-001 -3.2870561758665989e-001
  0.0000000000000000e+000  0.0000000000000000e+000 -6.0600436636070343e-001  0.0000000000000000e+000 -1.4139846965203662e+000 -2.5163455577340188e-001  0.0000000000000000e+000  4.5025593738967995e-001  2.8338766318035202e-001  0.0000000000000000e+000  0.0000000000000000e+000  1.7003063009319191e-001  0.0000000000000000e+000  0.0000000000000000e+000  0.0000000000000000e+000  0.0000000000000000e+000  0.0000000000000000e+000  0.0000000000000000e+000  0.0000000000000000e+000  0.0000000000000000e+000
  0.0000000000000000e+000  0.0000000000000000e+000 -6.2907984957381491e-001  0.0000000000000000e+000  5.3680485066939487e-001  3.0970278527061590e-001  0.0000000000000000e+000  4.9889423623883988e-001 -7.1069729399567749e-001  0.0000000000000000e+000  0.0000000000000000e+000  7.1598734338287706e-001  0.0000000000000000e+000  0.0000000000000000e+000  0.0000000000000000e+000  0.0000000000000000e+000  0.0000000000000000e+000  0.0000000000000000e+000  0.0000000000000000e+000  0.0000000000000000e+000
  0.0000000000000000e+000 -3.9190522863857696e-001  0.0000000000000000e+000  0.0000000000000000e+000  0.0000000000000000e+000  0.0000000000000000e+000  1.2955601135319089e-001  0.0000000000000000e+000  0.0000000000000000e+000  0.0000000000000000e+000 -1.5321637788654408e-001  0.0000000000000000e+000  0.0000000000000000e+000 -1.0053191141452171e-001  0.0000000000000000e+000  6.1777371079220911e-001 -6.4373849525773319e-001  0.0000000000000000e+000  0.0000000000000000e+000  0.0000000000000000e+000
  0.0000000000000000e+000  0.0000000000000000e+000 -2.4547365428213491e-002  0.0000000000000000e+000 -2.7071229978648614e-001  1.1764314657241401e+000  0.0000000000000000e+000 -5.3217865745598281e-001  3.8693880218910537e-001  0.0000000000000000e+000  0.0000000000000000e+000  3.9440102110601405e-001  0.0000000000000000e+000  0.0000000000000000e+000  0.0000000000000000e+000  0.0000000000000000e+000  0.0000000000000000e+000  0.0000000000000000e+000  0.0000000000000000e+000  0.0000000000000000e+000
  0.0000000000000000e+000  0.0000000000000000e+000  4.6517463400480202e-001  0.0000000000000000e+000 -6.2772497835970498e-001 -7.6567037676548522e-001  0.0000000000000000e+000 -5.8427016976273216e-001 -5.9633397693881995e-001  0.0000000000000000e+000  0.0000000000000000e+000  6.0401948858611298e-001  0.0000000000000000e+000  0.0000000000000000e+000  0.0000000000000000e+000  0.0000000000000000e+000  0.0000000000000000e+000  0.0000000000000000e+000  0.0000000000000000e+000  0.0000000000000000e+000
 -5.6265923438702126e-001  0.0000000000000000e+000  0.0000000000000000e+000 -3.7190935802954711e-001  0.0000000000000000e+000  0.0000000000000000e+000  0.0000000000000000e+000  0.0000000000000000e+000  0.0000000000000000e+000  2.1778758665292292e-001  0.0000000000000000e+000  0.0000000000000000e+000  5.1018895976188694e-001  0.0000000000000000e+000 -3.7035648296693652e-001  0.0000000000000000e+000  0.0000000000000000e+000 -2.3244502548290025e-001 -2.1485482688565072e-001  4.0739198069158072e-003
  0.0000000000000000e+000 -4.0276973076771760e-001  0.0000000000000000e+000  0.0000000000000000e+000  0.0000000000000000e+000  0.0000000000000000e+000 -4.9735405262631205e-001  0.0000000000000000e+000  0.0000000000000000e+000  0.0000000000000000e+000 -4.0373757531949150e-001  0.0000000000000000e+000  0.0000000000000000e+000  4.3246776556471039e-001  0.0000000000000000e+000 -4.2875882687133149e-001 -2.3780025381821687e-001  0.0000000000000000e+000  0.0000000000000000e+000  0.0000000000000000e+000
  0.0000000000000000e+000  0.0000000000000000e+000 -9.5112313163712592e-001  0.0000000000000000e+000 -2.3957433881620888e-002 -5.9980521602474579e-003  0.0000000000000000e+000 -1.4644143246869628e+000  1.2477260176118077e-001  0.0000000000000000e+000  0.0000000000000000e+000 -3.7742558864854098e-001  0.0000000000000000e+000  0.0000000000000000e+000  0.0000000000000000e+000  0.0000000000000000e+000  0.0000000000000000e+000  0.0000000000000000e+000  0.0000000000000000e+000  0.0000000000000000e+000
 -4.7784214538959091e-001  0.0000000000000000e+000  0.0000000000000000e+000  2.5363456252467520e-001  0.0000000000000000e+000  0.0000000000000000e+000  0.0000000000000000e+000  0.0000000000000000e+000  0.0000000000000000e+000  2.5926608523332262e-001  0.0000000000000000e+000  0.0000000000000000e+000 -1.6552735499757601e-001  0.0000000000000000e+000  1.0744054173505577e-001  0.0000000000000000e+000  0.0000000000000000e+000  3.9671689110612629e-001  8.0221438093770581e-002  6.6132816645793790e-001
  0.0000000000000000e+000 -1.5533071056919825e-001  0.0000000000000000e+000  0.0000000000000000e+000  0.0000000000000000e+000  0.0000000000000000e+000  4.4975257070713809e-001  0.0000000000000000e+000  0.0000000000000000e+000  0.0000000000000000e+000 -6.0611077001600777e-001  0.0000000000000000e+000  0.0000000000000000e+000 -5.1984939187635293e-001  0.0000000000000000e+000 -3.6357209129020324e-001  6.1617158062056754e-002  0.0000000000000000e+000  0.0000000000000000e+000  0.0000000000000000e+000
  5.1238579334058609e-001  0.0000000000000000e+000  0.0000000000000000e+000  3.8100776867311476e-001  0.0000000000000000e+000  0.0000000000000000e+000  0.0000000000000000e+000  0.0000000000000000e+000  0.0000000000000000e+000  1.3346335852331076e-001  0.0000000000000000e+000  0.0000000000000000e+000  4.5382629481473485e-001  0.0000000000000000e+000 -1.5164905772172116e-001  0.0000000000000000e+000  0.0000000000000000e+000 -1.5937937706568819e-001 -3.4609650436137634e-001  4.4759478570128985e-001
  0.0000000000000000e+000  4.0874403516879554e-001  0.0000000000000000e+000  0.0000000000000000e+000  0.0000000000000000e+000  0.0000000000000000e+000  2.7530873358148783e-001  0.0000000000000000e+000  0.0000000000000000e+000  0.0000000000000000e+000 -5.5998560655566298e-001  0.0000000000000000e+000  0.0000000000000000e+000  5.6804676045458180e-001  0.0000000000000000e+000  3.1294266548519689e-001  1.5145725943067373e-001  0.0000000000000000e+000  0.0000000000000000e+000  0.0000000000000000e+000
  0.0000000000000000e+000 -6.9815991636971675e-001  0.0000000000000000e+000  0.0000000000000000e+000  0.0000000000000000e+000  0.0000000000000000e+000  2.0650193257707772e-001  0.0000000000000000e+000  0.0000000000000000e+000  0.0000000000000000e+000  8.8196613457749387e-002  0.0000000000000000e+000  0.0000000000000000e+000  2.1177113666851891e-001  0.0000000000000000e+000  2.0757286207404158e-001  6.1173322044471390e-001  0.0000000000000000e+000  0.0000000000000000e+000  0.0000000000000000e+000
 -5.9839799632952884e-002  0.0000000000000000e+000  0.0000000000000000e+000  2.0324550572389530e-001  0.0000000000000000e+000  0.0000000000000000e+000  0.0000000000000000e+000  0.0000000000000000e+000  0.0000000000000000e+000  5.3751934945330349e-001  0.0000000000000000e+000  0.0000000000000000e+000 -5.6120263117812164e-001  0.0000000000000000e+000 -9.7133120942451218e-002  0.0000000000000000e+000  0.0000000000000000e+000 -3.8326816902729693e-001 -4.0415638107202501e-001 -1.7766064721874425e-001
  5.9855531512782056e-002  0.0000000000000000e+000  0.0000000000000000e+000 -5.8650994295079140e-002  0.0000000000000000e+000  0.0000000000000000e+000  0.0000000000000000e+000  0.0000000000000000e+000  0.0000000000000000e+000  4.6171171784915171e-001  0.0000000000000000e+000  0.0000000000000000e+000  3.2561492089239585e-001  0.0000000000000000e+000  5.7431013859979252e-001  0.0000000000000000e+000  0.0000000000000000e+000  4.0656170137115721e-001 -2.5028754670431624e-001 -3.4059680085543492e-001
 -2.2907293535451514e-001  0.0000000000000000e+000  0.0000000000000000e+000 -4.8879329232729148e-002  0.0000000000000000e+000  0.0000000000000000e+000  0.0000000000000000e+000  0.0000000000000000e+000  0.0000000000000000e+000 -3.9935494375419822e-001  0.0000000000000000e+000  0.0000000000000000e+000 -1.6073224901435035e-003  0.0000000000000000e+000  6.4479074991396468e-001  0.0000000000000000e+000  0.0000000000000000e+000 -4.5495880340538231e-001 -3.3922644412390168e-001  2.1870583556846801e-001
