# Supplementary material for: An adaptive dimension differential evolution algorithm based on ranking scheme for global optimization
Source: PeerJ Comput Sci. 2022 Jun 17;8:e1007. doi: 10.7717/peerj-cs.1007 (PMC9299288; doi:10.7717/peerj-cs.1007)
Supplement: Supplemental Information 1 [file peerj-cs-08-1007-s001.zip › code/input_data/M_24_D30.txt]

  9.9929033778849663e-001 -1.0731884622174448e-001  0.0000000000000000e+000  0.0000000000000000e+000  0.0000000000000000e+000  0.0000000000000000e+000  0.0000000000000000e+000  0.0000000000000000e+000  0.0000000000000000e+000  0.0000000000000000e+000  0.0000000000000000e+000 -2.2490831190887589e-001  4.2171048111570641e-001  0.0000000000000000e+000  0.0000000000000000e+000 -4.8027363454264471e-001  0.0000000000000000e+000  0.0000000000000000e+000  0.0000000000000000e+000  0.0000000000000000e+000  0.0000000000000000e+000  0.0000000000000000e+000  0.0000000000000000e+000  0.0000000000000000e+000  0.0000000000000000e+000  0.0000000000000000e+000  0.0000000000000000e+000  6.8111940434420071e-001  0.0000000000000000e+000  0.0000000000000000e+000
  6.8210980125329801e-001  5.7152209355986550e-001  0.0000000000000000e+000  0.0000000000000000e+000  0.0000000000000000e+000  0.0000000000000000e+000  0.0000000000000000e+000  0.0000000000000000e+000  0.0000000000000000e+000  0.0000000000000000e+000  0.0000000000000000e+000  6.9587556596195221e-001 -1.9246528042585159e-001  0.0000000000000000e+000  0.0000000000000000e+000  2.5023702796839442e-001  0.0000000000000000e+000  0.0000000000000000e+000  0.0000000000000000e+000  0.0000000000000000e+000  0.0000000000000000e+000  0.0000000000000000e+000  0.0000000000000000e+000  0.0000000000000000e+000  0.0000000000000000e+000  0.0000000000000000e+000  0.0000000000000000e+000 -4.7211411506575252e-001  0.0000000000000000e+000  0.0000000000000000e+000
  0.0000000000000000e+000  0.0000000000000000e+000 -2.1281778541855711e-001 -1.1300916609344852e-001 -3.7382074753997480e-001 -1.5225310050041146e-001  0.0000000000000000e+000  0.0000000000000000e+000 -2.9106294686710310e-001  0.0000000000000000e+000  0.0000000000000000e+000  0.0000000000000000e+000  0.0000000000000000e+000  0.0000000000000000e+000  0.0000000000000000e+000  0.0000000000000000e+000  0.0000000000000000e+000  6.9199907892078882e-001  0.0000000000000000e+000  0.0000000000000000e+000  0.0000000000000000e+000  0.0000000000000000e+000  0.0000000000000000e+000  3.0732112266609846e-001 -3.4783318413017439e-001  0.0000000000000000e+000  0.0000000000000000e+000  0.0000000000000000e+000  0.0000000000000000e+000  0.0000000000000000e+000
  0.0000000000000000e+000  0.0000000000000000e+000  2.0695622954988735e-001  5.4808121730803394e-001 -2.3888868303882665e-001  3.7457471109960269e-002  0.0000000000000000e+000  0.0000000000000000e+000  3.4267942425569173e-002  0.0000000000000000e+000  0.0000000000000000e+000  0.0000000000000000e+000  0.0000000000000000e+000  0.0000000000000000e+000  0.0000000000000000e+000  0.0000000000000000e+000  0.0000000000000000e+000  7.1904717683227842e-003  0.0000000000000000e+000  0.0000000000000000e+000  0.0000000000000000e+000  0.0000000000000000e+000  0.0000000000000000e+000 -5.3831711776821478e-001 -5.5434097739031285e-001  0.0000000000000000e+000  0.0000000000000000e+000  0.0000000000000000e+000  0.0000000000000000e+000  0.0000000000000000e+000
  0.0000000000000000e+000  0.0000000000000000e+000  7.9481360175641808e-002 -4.0937794732119343e-001  1.2796920492996594e-001  4.0154507133393635e-001  0.0000000000000000e+000  0.0000000000000000e+000 -1.5890490998692947e-001  0.0000000000000000e+000  0.0000000000000000e+000  0.0000000000000000e+000  0.0000000000000000e+000  0.0000000000000000e+000  0.0000000000000000e+000  0.0000000000000000e+000  0.0000000000000000e+000 -3.8298905162501856e-001  0.0000000000000000e+000  0.0000000000000000e+000  0.0000000000000000e+000  0.0000000000000000e+000  0.0000000000000000e+000  2.3724600446014554e-001 -6.4827524801880565e-001  0.0000000000000000e+000  0.0000000000000000e+000  0.0000000000000000e+000  0.0000000000000000e+000  0.0000000000000000e+000
  0.0000000000000000e+000  0.0000000000000000e+000  5.9112482840348091e-001 -4.4513459292110402e-001 -5.9409412586302124e-001 -2.0691881500319761e-001  0.0000000000000000e+000  0.0000000000000000e+000 -2.0277975688969482e-002  0.0000000000000000e+000  0.0000000000000000e+000  0.0000000000000000e+000  0.0000000000000000e+000  0.0000000000000000e+000  0.0000000000000000e+000  0.0000000000000000e+000  0.0000000000000000e+000 -1.3516892612101705e-001  0.0000000000000000e+000  0.0000000000000000e+000  0.0000000000000000e+000  0.0000000000000000e+000  0.0000000000000000e+000 -1.2964615701175736e-001  1.4551097597080531e-001  0.0000000000000000e+000  0.0000000000000000e+000  0.0000000000000000e+000  0.0000000000000000e+000  0.0000000000000000e+000
  0.0000000000000000e+000  0.0000000000000000e+000  0.0000000000000000e+000  0.0000000000000000e+000  0.0000000000000000e+000  0.0000000000000000e+000  2.9843713917173120e-001  4.9512924173191405e-002  0.0000000000000000e+000  0.0000000000000000e+000  0.0000000000000000e+000  0.0000000000000000e+000  0.0000000000000000e+000  0.0000000000000000e+000  0.0000000000000000e+000  0.0000000000000000e+000  0.0000000000000000e+000  0.0000000000000000e+000  4.0787883489550214e-001 -8.1703373659791079e-001  1.4100285696694019e-002  2.7271900474890215e-001  0.0000000000000000e+000  0.0000000000000000e+000  0.0000000000000000e+000  0.0000000000000000e+000  0.0000000000000000e+000  0.0000000000000000e+000  0.0000000000000000e+000  0.0000000000000000e+000
  0.0000000000000000e+000  0.0000000000000000e+000  0.0000000000000000e+000  0.0000000000000000e+000  0.0000000000000000e+000  0.0000000000000000e+000 -1.3743167370508425e-001  8.3443403191542564e-001  0.0000000000000000e+000  0.0000000000000000e+000  0.0000000000000000e+000  0.0000000000000000e+000  0.0000000000000000e+000  0.0000000000000000e+000  0.0000000000000000e+000  0.0000000000000000e+000  0.0000000000000000e+000  0.0000000000000000e+000 -2.3407431046382093e-001 -2.5270754498412568e-001 -1.2267401384805456e-002 -4.0746779774140757e-001  0.0000000000000000e+000  0.0000000000000000e+000  0.0000000000000000e+000  0.0000000000000000e+000  0.0000000000000000e+000  0.0000000000000000e+000  0.0000000000000000e+000  0.0000000000000000e+000
  0.0000000000000000e+000  0.0000000000000000e+000  5.0481162675949387e-001  7.6301417013633147e-002  2.7822139382866307e-001  4.8884384659570396e-001  0.0000000000000000e+000  0.0000000000000000e+000 -4.6663999146606855e-001  0.0000000000000000e+000  0.0000000000000000e+000  0.0000000000000000e+000  0.0000000000000000e+000  0.0000000000000000e+000  0.0000000000000000e+000  0.0000000000000000e+000  0.0000000000000000e+000  3.8119044995508322e-001  0.0000000000000000e+000  0.0000000000000000e+000  0.0000000000000000e+000  0.0000000000000000e+000  0.0000000000000000e+000 -8.0375478957803337e-002  2.3118954673944531e-001  0.0000000000000000e+000  0.0000000000000000e+000  0.0000000000000000e+000  0.0000000000000000e+000  0.0000000000000000e+000
  0.0000000000000000e+000  0.0000000000000000e+000  0.0000000000000000e+000  0.0000000000000000e+000  0.0000000000000000e+000  0.0000000000000000e+000  0.0000000000000000e+000  0.0000000000000000e+000  0.0000000000000000e+000  1.0675008640517203e-001  0.0000000000000000e+000  0.0000000000000000e+000  0.0000000000000000e+000 -3.3381858105638434e-001  0.0000000000000000e+000  0.0000000000000000e+000  0.0000000000000000e+000  0.0000000000000000e+000  0.0000000000000000e+000  0.0000000000000000e+000  0.0000000000000000e+000  0.0000000000000000e+000  0.0000000000000000e+000  0.0000000000000000e+000  0.0000000000000000e+000  0.0000000000000000e+000  0.0000000000000000e+000  0.0000000000000000e+000  0.0000000000000000e+000  0.0000000000000000e+000
  0.0000000000000000e+000  0.0000000000000000e+000  0.0000000000000000e+000  0.0000000000000000e+000  0.0000000000000000e+000  0.0000000000000000e+000  0.0000000000000000e+000  0.0000000000000000e+000  0.0000000000000000e+000  0.0000000000000000e+000 -7.9563540753845385e-001  0.0000000000000000e+000  0.0000000000000000e+000  0.0000000000000000e+000  2.6076178085781243e-001  0.0000000000000000e+000 -1.9821648387075835e-001  0.0000000000000000e+000  0.0000000000000000e+000  0.0000000000000000e+000  0.0000000000000000e+000  0.0000000000000000e+000  4.0307638242371541e-001  0.0000000000000000e+000  0.0000000000000000e+000 -8.0871343003880225e-001 -1.7991749634178295e-001  0.0000000000000000e+000  2.3536186273646062e-001 -5.3488373311245041e-001
 -1.3019296860160755e-002 -6.7892758545176557e-001  0.0000000000000000e+000  0.0000000000000000e+000  0.0000000000000000e+000  0.0000000000000000e+000  0.0000000000000000e+000  0.0000000000000000e+000  0.0000000000000000e+000  0.0000000000000000e+000  0.0000000000000000e+000  4.1333448013647500e-001 -6.3479375728417708e-001  0.0000000000000000e+000  0.0000000000000000e+000 -4.4759471953218910e-001  0.0000000000000000e+000  0.0000000000000000e+000  0.0000000000000000e+000  0.0000000000000000e+000  0.0000000000000000e+000  0.0000000000000000e+000  0.0000000000000000e+000  0.0000000000000000e+000  0.0000000000000000e+000  0.0000000000000000e+000  0.0000000000000000e+000  5.0919321802641193e-002  0.0000000000000000e+000  0.0000000000000000e+000
 -6.0959648524800891e-001  5.7639856675147472e-001  0.0000000000000000e+000  0.0000000000000000e+000  0.0000000000000000e+000  0.0000000000000000e+000  0.0000000000000000e+000  0.0000000000000000e+000  0.0000000000000000e+000  0.0000000000000000e+000  0.0000000000000000e+000  8.5607354275848779e-001  1.6261965025047248e-001  0.0000000000000000e+000  0.0000000000000000e+000 -1.5684005595257705e-001  0.0000000000000000e+000  0.0000000000000000e+000  0.0000000000000000e+000  0.0000000000000000e+000  0.0000000000000000e+000  0.0000000000000000e+000  0.0000000000000000e+000  0.0000000000000000e+000  0.0000000000000000e+000  0.0000000000000000e+000  0.0000000000000000e+000  1.0980388480010876e+000  0.0000000000000000e+000  0.0000000000000000e+000
  0.0000000000000000e+000  0.0000000000000000e+000  0.0000000000000000e+000  0.0000000000000000e+000  0.0000000000000000e+000  0.0000000000000000e+000  0.0000000000000000e+000  0.0000000000000000e+000  0.0000000000000000e+000  9.8398011618484882e-002  0.0000000000000000e+000  0.0000000000000000e+000  0.0000000000000000e+000 -2.9660649897730335e-001  0.0000000000000000e+000  0.0000000000000000e+000  0.0000000000000000e+000  0.0000000000000000e+000  0.0000000000000000e+000  0.0000000000000000e+000  0.0000000000000000e+000  0.0000000000000000e+000  0.0000000000000000e+000  0.0000000000000000e+000  0.0000000000000000e+000  0.0000000000000000e+000  0.0000000000000000e+000  0.0000000000000000e+000  0.0000000000000000e+000  0.0000000000000000e+000
  0.0000000000000000e+000  0.0000000000000000e+000  0.0000000000000000e+000  0.0000000000000000e+000  0.0000000000000000e+000  0.0000000000000000e+000  0.0000000000000000e+000  0.0000000000000000e+000  0.0000000000000000e+000  0.0000000000000000e+000 -5.9219927458474764e-002  0.0000000000000000e+000  0.0000000000000000e+000  0.0000000000000000e+000  6.3252471416967382e-001  0.0000000000000000e+000 -1.3561226357977891e+000  0.0000000000000000e+000  0.0000000000000000e+000  0.0000000000000000e+000  0.0000000000000000e+000  0.0000000000000000e+000  1.2579226391818293e-001  0.0000000000000000e+000  0.0000000000000000e+000 -3.9046302682448630e-003 -9.4920573163973954e-002  0.0000000000000000e+000 -4.5094119624708329e-001 -1.8395678651863645e-001
  1.6839343773099136e-001  4.5749125993548667e-001  0.0000000000000000e+000  0.0000000000000000e+000  0.0000000000000000e+000  0.0000000000000000e+000  0.0000000000000000e+000  0.0000000000000000e+000  0.0000000000000000e+000  0.0000000000000000e+000  0.0000000000000000e+000 -9.7008333353994347e-001 -7.6795860175212804e-001  0.0000000000000000e+000  0.0000000000000000e+000 -2.2037646016124482e-001  0.0000000000000000e+000  0.0000000000000000e+000  0.0000000000000000e+000  0.0000000000000000e+000  0.0000000000000000e+000  0.0000000000000000e+000  0.0000000000000000e+000  0.0000000000000000e+000  0.0000000000000000e+000  0.0000000000000000e+000  0.0000000000000000e+000 -1.0086553859667885e-001  0.0000000000000000e+000  0.0000000000000000e+000
  0.0000000000000000e+000  0.0000000000000000e+000  0.0000000000000000e+000  0.0000000000000000e+000  0.0000000000000000e+000  0.0000000000000000e+000  0.0000000000000000e+000  0.0000000000000000e+000  0.0000000000000000e+000  0.0000000000000000e+000 -3.5438065836302135e-001  0.0000000000000000e+000  0.0000000000000000e+000  0.0000000000000000e+000 -1.0653697656163287e-001  0.0000000000000000e+000 -6.6368218100417720e-001  0.0000000000000000e+000  0.0000000000000000e+000  0.0000000000000000e+000  0.0000000000000000e+000  0.0000000000000000e+000 -2.3918706754501973e-002  0.0000000000000000e+000  0.0000000000000000e+000 -5.6588547379596887e-001  1.0662928879472600e+000  0.0000000000000000e+000  5.7912756959397038e-001  4.9867949507596565e-001
  0.0000000000000000e+000  0.0000000000000000e+000  1.8159598885281847e-001  9.4516506908791348e-002 -2.0047361450460108e-001  4.7127225423132885e-001  0.0000000000000000e+000  0.0000000000000000e+000  7.3118295692081647e-001  0.0000000000000000e+000  0.0000000000000000e+000  0.0000000000000000e+000  0.0000000000000000e+000  0.0000000000000000e+000  0.0000000000000000e+000  0.0000000000000000e+000  0.0000000000000000e+000  2.3750004439910613e-001  0.0000000000000000e+000  0.0000000000000000e+000  0.0000000000000000e+000  0.0000000000000000e+000  0.0000000000000000e+000  3.2338704861972811e-001  1.3724002240085936e-002  0.0000000000000000e+000  0.0000000000000000e+000  0.0000000000000000e+000  0.0000000000000000e+000  0.0000000000000000e+000
  0.0000000000000000e+000  0.0000000000000000e+000  0.0000000000000000e+000  0.0000000000000000e+000  0.0000000000000000e+000  0.0000000000000000e+000 -7.4899777158245318e-001 -1.9169731443423194e-001  0.0000000000000000e+000  0.0000000000000000e+000  0.0000000000000000e+000  0.0000000000000000e+000  0.0000000000000000e+000  0.0000000000000000e+000  0.0000000000000000e+000  0.0000000000000000e+000  0.0000000000000000e+000  0.0000000000000000e+000  4.9745967469050878e-001 -1.4920552912682777e-001 -1.5698583026123153e-001 -3.2845320676652212e-001  0.0000000000000000e+000  0.0000000000000000e+000  0.0000000000000000e+000  0.0000000000000000e+000  0.0000000000000000e+000  0.0000000000000000e+000  0.0000000000000000e+000  0.0000000000000000e+000
  0.0000000000000000e+000  0.0000000000000000e+000  0.0000000000000000e+000  0.0000000000000000e+000  0.0000000000000000e+000  0.0000000000000000e+000 -4.2792853012462273e-001  3.6620235758043951e-001  0.0000000000000000e+000  0.0000000000000000e+000  0.0000000000000000e+000  0.0000000000000000e+000  0.0000000000000000e+000  0.0000000000000000e+000  0.0000000000000000e+000  0.0000000000000000e+000  0.0000000000000000e+000  0.0000000000000000e+000  2.0040767181260133e-002  1.4039902762511863e-001 -1.4958237477946082e-001  8.0017785538963015e-001  0.0000000000000000e+000  0.0000000000000000e+000  0.0000000000000000e+000  0.0000000000000000e+000  0.0000000000000000e+000  0.0000000000000000e+000  0.0000000000000000e+000  0.0000000000000000e+000
  0.0000000000000000e+000  0.0000000000000000e+000  0.0000000000000000e+000  0.0000000000000000e+000  0.0000000000000000e+000  0.0000000000000000e+000  6.9771909443785821e-002 -1.5309394346775956e-001  0.0000000000000000e+000  0.0000000000000000e+000  0.0000000000000000e+000  0.0000000000000000e+000  0.0000000000000000e+000  0.0000000000000000e+000  0.0000000000000000e+000  0.0000000000000000e+000  0.0000000000000000e+000  0.0000000000000000e+000 -3.1209166748424677e-001 -1.6477495197095035e-001 -9.1998109980755638e-001 -2.7873058906590371e-002  0.0000000000000000e+000  0.0000000000000000e+000  0.0000000000000000e+000  0.0000000000000000e+000  0.0000000000000000e+000  0.0000000000000000e+000  0.0000000000000000e+000  0.0000000000000000e+000
  0.0000000000000000e+000  0.0000000000000000e+000  0.0000000000000000e+000  0.0000000000000000e+000  0.0000000000000000e+000  0.0000000000000000e+000 -3.7823167628859550e-001 -3.2707573149945957e-001  0.0000000000000000e+000  0.0000000000000000e+000  0.0000000000000000e+000  0.0000000000000000e+000  0.0000000000000000e+000  0.0000000000000000e+000  0.0000000000000000e+000  0.0000000000000000e+000  0.0000000000000000e+000  0.0000000000000000e+000 -6.5846420101602865e-001 -4.4662042977435390e-001  3.2598470984993067e-001  1.0320523992784200e-001  0.0000000000000000e+000  0.0000000000000000e+000  0.0000000000000000e+000  0.0000000000000000e+000  0.0000000000000000e+000  0.0000000000000000e+000  0.0000000000000000e+000  0.0000000000000000e+000
  0.0000000000000000e+000  0.0000000000000000e+000  0.0000000000000000e+000  0.0000000000000000e+000  0.0000000000000000e+000  0.0000000000000000e+000  0.0000000000000000e+000  0.0000000000000000e+000  0.0000000000000000e+000  0.0000000000000000e+000  8.7566131726066010e-001  0.0000000000000000e+000  0.0000000000000000e+000  0.0000000000000000e+000 -5.7304724316697286e-001  0.0000000000000000e+000 -5.9096555560113506e-001  0.0000000000000000e+000  0.0000000000000000e+000  0.0000000000000000e+000  0.0000000000000000e+000  0.0000000000000000e+000 -1.1096507549088036e-001  0.0000000000000000e+000  0.0000000000000000e+000 -1.4591874295590875e-003 -1.5353038483527495e-001  0.0000000000000000e+000  2.8547549054423249e-001 -3.6389326765639152e-001
  0.0000000000000000e+000  0.0000000000000000e+000  3.4293387438759187e-001 -2.5638742582280388e-001  5.6115140617676906e-001 -4.4824203721441847e-001  0.0000000000000000e+000  0.0000000000000000e+000  3.3783959735910246e-001  0.0000000000000000e+000  0.0000000000000000e+000  0.0000000000000000e+000  0.0000000000000000e+000  0.0000000000000000e+000  0.0000000000000000e+000  0.0000000000000000e+000  0.0000000000000000e+000  3.1929264391350021e-001  0.0000000000000000e+000  0.0000000000000000e+000  0.0000000000000000e+000  0.0000000000000000e+000  0.0000000000000000e+000 -1.0334849565935351e-001 -2.7218692757200647e-001  0.0000000000000000e+000  0.0000000000000000e+000  0.0000000000000000e+000  0.0000000000000000e+000  0.0000000000000000e+000
  0.0000000000000000e+000  0.0000000000000000e+000 -3.8822201896355202e-001 -4.9052116122394240e-001 -3.7129277916565007e-002  3.3071940227670410e-001  0.0000000000000000e+000  0.0000000000000000e+000  1.4808480913408270e-001  0.0000000000000000e+000  0.0000000000000000e+000  0.0000000000000000e+000  0.0000000000000000e+000  0.0000000000000000e+000  0.0000000000000000e+000  0.0000000000000000e+000  0.0000000000000000e+000  2.2907225268761663e-001  0.0000000000000000e+000  0.0000000000000000e+000  0.0000000000000000e+000  0.0000000000000000e+000  0.0000000000000000e+000 -6.4880991302000324e-001  5.0608667062382165e-002  0.0000000000000000e+000  0.0000000000000000e+000  0.0000000000000000e+000  0.0000000000000000e+000  0.0000000000000000e+000
  0.0000000000000000e+000  0.0000000000000000e+000  0.0000000000000000e+000  0.0000000000000000e+000  0.0000000000000000e+000  0.0000000000000000e+000  0.0000000000000000e+000  0.0000000000000000e+000  0.0000000000000000e+000  0.0000000000000000e+000  7.2345027872791823e-001  0.0000000000000000e+000  0.0000000000000000e+000  0.0000000000000000e+000 -3.1732148456044351e-001  0.0000000000000000e+000  7.4402379062472032e-002  0.0000000000000000e+000  0.0000000000000000e+000  0.0000000000000000e+000  0.0000000000000000e+000  0.0000000000000000e+000  7.7034689803947676e-002  0.0000000000000000e+000  0.0000000000000000e+000 -8.5970130421916380e-001  5.0509501743941809e-001  0.0000000000000000e+000 -1.1300032113507026e+000 -1.7236637603858052e-001
  0.0000000000000000e+000  0.0000000000000000e+000  0.0000000000000000e+000  0.0000000000000000e+000  0.0000000000000000e+000  0.0000000000000000e+000  0.0000000000000000e+000  0.0000000000000000e+000  0.0000000000000000e+000  0.0000000000000000e+000 -1.8303706394122710e-002  0.0000000000000000e+000  0.0000000000000000e+000  0.0000000000000000e+000  2.9050755620434687e-002  0.0000000000000000e+000 -3.0682798780112636e-001  0.0000000000000000e+000  0.0000000000000000e+000  0.0000000000000000e+000  0.0000000000000000e+000  0.0000000000000000e+000 -9.9429468425445400e-001  0.0000000000000000e+000  0.0000000000000000e+000  4.2438515520742026e-001  1.0522586126742484e-001  0.0000000000000000e+000 -1.4058173681156419e-001 -7.6208397562329844e-001
 -3.1303078725107555e-002 -3.1881074810697363e-001  0.0000000000000000e+000  0.0000000000000000e+000  0.0000000000000000e+000  0.0000000000000000e+000  0.0000000000000000e+000  0.0000000000000000e+000  0.0000000000000000e+000  0.0000000000000000e+000  0.0000000000000000e+000  4.2598320048629834e-001 -4.6768112167534981e-001  0.0000000000000000e+000  0.0000000000000000e+000  1.0076629482799442e+000  0.0000000000000000e+000  0.0000000000000000e+000  0.0000000000000000e+000  0.0000000000000000e+000  0.0000000000000000e+000  0.0000000000000000e+000  0.0000000000000000e+000  0.0000000000000000e+000  0.0000000000000000e+000  0.0000000000000000e+000  0.0000000000000000e+000  9.1635172553198663e-001  0.0000000000000000e+000  0.0000000000000000e+000
  0.0000000000000000e+000  0.0000000000000000e+000  0.0000000000000000e+000  0.0000000000000000e+000  0.0000000000000000e+000  0.0000000000000000e+000  0.0000000000000000e+000  0.0000000000000000e+000  0.0000000000000000e+000  0.0000000000000000e+000 -1.2931479131057072e-001  0.0000000000000000e+000  0.0000000000000000e+000  0.0000000000000000e+000 -2.7673364854907001e-001  0.0000000000000000e+000 -1.4770218820439945e-001  0.0000000000000000e+000  0.0000000000000000e+000  0.0000000000000000e+000  0.0000000000000000e+000  0.0000000000000000e+000 -1.0942320154216465e+000  0.0000000000000000e+000  0.0000000000000000e+000 -4.1209518808471718e-001 -4.4937070314729616e-001  0.0000000000000000e+000  3.8851756750684135e-001  1.0749804110834218e+000
  0.0000000000000000e+000  0.0000000000000000e+000  0.0000000000000000e+000  0.0000000000000000e+000  0.0000000000000000e+000  0.0000000000000000e+000  0.0000000000000000e+000  0.0000000000000000e+000  0.0000000000000000e+000  0.0000000000000000e+000  7.0301527883812531e-001  0.0000000000000000e+000  0.0000000000000000e+000  0.0000000000000000e+000  5.8445336503553591e-001  0.0000000000000000e+000  6.3362315236527333e-001  0.0000000000000000e+000  0.0000000000000000e+000  0.0000000000000000e+000  0.0000000000000000e+000  0.0000000000000000e+000 -4.3367847034905177e-002  0.0000000000000000e+000  0.0000000000000000e+000 -3.1773159317408078e-001  1.7283706392893441e-001  0.0000000000000000e+000  4.6583879073743539e-001  2.0802276006489728e-001
  1.3950705434110994e-001 -8.8075758521127034e-001  0.0000000000000000e+000  0.0000000000000000e+000 -6.0208580747855234e-002  0.0000000000000000e+000  0.0000000000000000e+000 -3.2874648587127608e-001  0.0000000000000000e+000  0.0000000000000000e+000 -1.3005290304391692e-001  0.0000000000000000e+000  0.0000000000000000e+000  0.0000000000000000e+000  0.0000000000000000e+000  0.0000000000000000e+000  0.0000000000000000e+000  0.0000000000000000e+000  0.0000000000000000e+000  0.0000000000000000e+000 -1.9277222238297947e-001 -1.9258856236694397e-001  4.4037382373432833e-002  0.0000000000000000e+000  0.0000000000000000e+000  0.0000000000000000e+000  0.0000000000000000e+000  0.0000000000000000e+000  0.0000000000000000e+000  0.0000000000000000e+000
  4.3367658966215611e-002 -2.5540159439109555e-001  0.0000000000000000e+000  0.0000000000000000e+000 -3.2286228990178922e-001  0.0000000000000000e+000  0.0000000000000000e+000  4.1257651578190918e-001  0.0000000000000000e+000  0.0000000000000000e+000 -2.2422534557789875e-001  0.0000000000000000e+000  0.0000000000000000e+000  0.0000000000000000e+000  0.0000000000000000e+000  0.0000000000000000e+000  0.0000000000000000e+000  0.0000000000000000e+000  0.0000000000000000e+000  0.0000000000000000e+000  6.7393319597231360e-001 -1.6696032148382993e-002 -3.9203075950800687e-001  0.0000000000000000e+000  0.0000000000000000e+000  0.0000000000000000e+000  0.0000000000000000e+000  0.0000000000000000e+000  0.0000000000000000e+000  0.0000000000000000e+000
  0.0000000000000000e+000  0.0000000000000000e+000  5.7134333409164684e-001 -3.9065918027427543e-001  0.0000000000000000e+000  0.0000000000000000e+000  0.0000000000000000e+000  0.0000000000000000e+000  0.0000000000000000e+000  4.6530823675859784e-001  0.0000000000000000e+000  0.0000000000000000e+000  0.0000000000000000e+000  0.0000000000000000e+000 -3.3093201537211048e-001  0.0000000000000000e+000  0.0000000000000000e+000  0.0000000000000000e+000  0.0000000000000000e+000 -1.7665359051985635e-001  0.0000000000000000e+000  0.0000000000000000e+000  0.0000000000000000e+000  8.3484069711454001e-001  0.0000000000000000e+000  1.5197947766744513e-001  0.0000000000000000e+000  0.0000000000000000e+000  0.0000000000000000e+000 -3.5766597251768306e-001
  0.0000000000000000e+000  0.0000000000000000e+000  5.6628445311962761e-001 -1.6876531110378934e-001  0.0000000000000000e+000  0.0000000000000000e+000  0.0000000000000000e+000  0.0000000000000000e+000  0.0000000000000000e+000  4.7752178692213032e-001  0.0000000000000000e+000  0.0000000000000000e+000  0.0000000000000000e+000  0.0000000000000000e+000 -8.6180250699560335e-001  0.0000000000000000e+000  0.0000000000000000e+000  0.0000000000000000e+000  0.0000000000000000e+000  3.5365009977215617e-002  0.0000000000000000e+000  0.0000000000000000e+000  0.0000000000000000e+000 -6.4093673966374110e-001  0.0000000000000000e+000 -3.7415751805143721e-001  0.0000000000000000e+000  0.0000000000000000e+000  0.0000000000000000e+000  3.0199381112679097e-001
 -2.2250345432029889e-001 -3.0249022646753776e-001  0.0000000000000000e+000  0.0000000000000000e+000 -5.6831910656753110e-002  0.0000000000000000e+000  0.0000000000000000e+000  4.7545291563580228e-002  0.0000000000000000e+000  0.0000000000000000e+000  5.7383860471529957e-001  0.0000000000000000e+000  0.0000000000000000e+000  0.0000000000000000e+000  0.0000000000000000e+000  0.0000000000000000e+000  0.0000000000000000e+000  0.0000000000000000e+000  0.0000000000000000e+000  0.0000000000000000e+000  2.3043897903077831e-001  6.1178483943030071e-001  3.1117181397625998e-001  0.0000000000000000e+000  0.0000000000000000e+000  0.0000000000000000e+000  0.0000000000000000e+000  0.0000000000000000e+000  0.0000000000000000e+000  0.0000000000000000e+000
  0.0000000000000000e+000  0.0000000000000000e+000  0.0000000000000000e+000  0.0000000000000000e+000  0.0000000000000000e+000 -6.1769524253473973e-001  0.0000000000000000e+000  0.0000000000000000e+000  0.0000000000000000e+000  0.0000000000000000e+000  0.0000000000000000e+000  0.0000000000000000e+000  0.0000000000000000e+000  6.4343262455941064e-001  0.0000000000000000e+000  3.4445693475632211e-001  0.0000000000000000e+000 -3.6245461068353113e-001  0.0000000000000000e+000  0.0000000000000000e+000  0.0000000000000000e+000  0.0000000000000000e+000  0.0000000000000000e+000  0.0000000000000000e+000  3.8088005619617132e-001  0.0000000000000000e+000 -6.1754191765474109e-001  0.0000000000000000e+000  0.0000000000000000e+000  0.0000000000000000e+000
  0.0000000000000000e+000  0.0000000000000000e+000  0.0000000000000000e+000  0.0000000000000000e+000  0.0000000000000000e+000  0.0000000000000000e+000  4.7167266299251426e-001  0.0000000000000000e+000  3.5736786789509878e-001  0.0000000000000000e+000  0.0000000000000000e+000  2.0399096852882295e-001  0.0000000000000000e+000  0.0000000000000000e+000  0.0000000000000000e+000  0.0000000000000000e+000  3.3097427371633009e-001  0.0000000000000000e+000  6.8861680758501687e-001  0.0000000000000000e+000  0.0000000000000000e+000  0.0000000000000000e+000  0.0000000000000000e+000  0.0000000000000000e+000  0.0000000000000000e+000  0.0000000000000000e+000  0.0000000000000000e+000  1.5640880150928221e-001  0.0000000000000000e+000  0.0000000000000000e+000
  4.9741978973684386e-001  2.6683669070725571e-002  0.0000000000000000e+000  0.0000000000000000e+000  2.3956968543054732e-001  0.0000000000000000e+000  0.0000000000000000e+000 -2.5309302939099027e-001  0.0000000000000000e+000  0.0000000000000000e+000 -8.6034121459290097e-002  0.0000000000000000e+000  0.0000000000000000e+000  0.0000000000000000e+000  0.0000000000000000e+000  0.0000000000000000e+000  0.0000000000000000e+000  0.0000000000000000e+000  0.0000000000000000e+000  0.0000000000000000e+000 -6.2428701101118325e-002  5.9946704162849362e-001 -5.0965858386199792e-001  0.0000000000000000e+000  0.0000000000000000e+000  0.0000000000000000e+000  0.0000000000000000e+000  0.0000000000000000e+000  0.0000000000000000e+000  0.0000000000000000e+000
  0.0000000000000000e+000  0.0000000000000000e+000  0.0000000000000000e+000  0.0000000000000000e+000  0.0000000000000000e+000  0.0000000000000000e+000 -1.7612288982741608e-001  0.0000000000000000e+000  8.4198200252344670e-003  0.0000000000000000e+000  0.0000000000000000e+000 -1.5369698668292464e-001  0.0000000000000000e+000  0.0000000000000000e+000  0.0000000000000000e+000  0.0000000000000000e+000 -7.8955240619900902e-001  0.0000000000000000e+000  4.6865119454629289e-001  0.0000000000000000e+000  0.0000000000000000e+000  0.0000000000000000e+000  0.0000000000000000e+000  0.0000000000000000e+000  0.0000000000000000e+000  0.0000000000000000e+000  0.0000000000000000e+000  3.1978137267496554e-001  0.0000000000000000e+000  0.0000000000000000e+000
  0.0000000000000000e+000  0.0000000000000000e+000 -1.7130420027412760e-001 -7.7721426565152851e-001  0.0000000000000000e+000  0.0000000000000000e+000  0.0000000000000000e+000  0.0000000000000000e+000  0.0000000000000000e+000  5.1734965915511766e-001  0.0000000000000000e+000  0.0000000000000000e+000  0.0000000000000000e+000  0.0000000000000000e+000  6.5204637653660358e-001  0.0000000000000000e+000  0.0000000000000000e+000  0.0000000000000000e+000  0.0000000000000000e+000 -2.5016616166989153e-001  0.0000000000000000e+000  0.0000000000000000e+000  0.0000000000000000e+000  1.1455609389733987e-001  0.0000000000000000e+000 -1.1271056224668290e+000  0.0000000000000000e+000  0.0000000000000000e+000  0.0000000000000000e+000 -1.1119352914560318e-001
  2.0548469396401425e-002 -8.0159945136649452e-002  0.0000000000000000e+000  0.0000000000000000e+000  1.9255549559209231e-001  0.0000000000000000e+000  0.0000000000000000e+000  3.5155221861393249e-001  0.0000000000000000e+000  0.0000000000000000e+000 -6.7020188679466053e-001  0.0000000000000000e+000  0.0000000000000000e+000  0.0000000000000000e+000  0.0000000000000000e+000  0.0000000000000000e+000  0.0000000000000000e+000  0.0000000000000000e+000  0.0000000000000000e+000  0.0000000000000000e+000 -8.3626938097683734e-002  3.6944997943070795e-001  4.8972261655553118e-001  0.0000000000000000e+000  0.0000000000000000e+000  0.0000000000000000e+000  0.0000000000000000e+000  0.0000000000000000e+000  0.0000000000000000e+000  0.0000000000000000e+000
  0.0000000000000000e+000  0.0000000000000000e+000  0.0000000000000000e+000  0.0000000000000000e+000  0.0000000000000000e+000  0.0000000000000000e+000 -3.5276495729843971e-001  0.0000000000000000e+000  2.4668223015418453e-001  0.0000000000000000e+000  0.0000000000000000e+000  2.5511194531870274e-001  0.0000000000000000e+000  0.0000000000000000e+000  0.0000000000000000e+000  0.0000000000000000e+000 -1.2770864024198705e-001  0.0000000000000000e+000  2.8299412846072547e-001  0.0000000000000000e+000  0.0000000000000000e+000  0.0000000000000000e+000  0.0000000000000000e+000  0.0000000000000000e+000  0.0000000000000000e+000  0.0000000000000000e+000  0.0000000000000000e+000 -8.0822489694918964e-001  0.0000000000000000e+000  0.0000000000000000e+000
  0.0000000000000000e+000  0.0000000000000000e+000  0.0000000000000000e+000  0.0000000000000000e+000  0.0000000000000000e+000  0.0000000000000000e+000  0.0000000000000000e+000  0.0000000000000000e+000  0.0000000000000000e+000  0.0000000000000000e+000  0.0000000000000000e+000  0.0000000000000000e+000 -6.5391075753181996e-002  0.0000000000000000e+000  0.0000000000000000e+000  0.0000000000000000e+000  0.0000000000000000e+000  0.0000000000000000e+000  0.0000000000000000e+000  0.0000000000000000e+000  0.0000000000000000e+000  0.0000000000000000e+000  0.0000000000000000e+000  0.0000000000000000e+000  0.0000000000000000e+000  0.0000000000000000e+000  0.0000000000000000e+000  0.0000000000000000e+000  1.8971059542512025e-001  0.0000000000000000e+000
  0.0000000000000000e+000  0.0000000000000000e+000  0.0000000000000000e+000  0.0000000000000000e+000  0.0000000000000000e+000 -5.8050685768155585e-001  0.0000000000000000e+000  0.0000000000000000e+000  0.0000000000000000e+000  0.0000000000000000e+000  0.0000000000000000e+000  0.0000000000000000e+000  0.0000000000000000e+000 -7.6916133555714583e-001  0.0000000000000000e+000 -1.1245275997296416e+000  0.0000000000000000e+000  3.1933294522106213e-003  0.0000000000000000e+000  0.0000000000000000e+000  0.0000000000000000e+000  0.0000000000000000e+000  0.0000000000000000e+000  0.0000000000000000e+000 -1.2155813699506779e-002  0.0000000000000000e+000 -9.4955610225563591e-002  0.0000000000000000e+000  0.0000000000000000e+000  0.0000000000000000e+000
  0.0000000000000000e+000  0.0000000000000000e+000 -6.4971110413564526e-001  1.5297788901026010e-001  0.0000000000000000e+000  0.0000000000000000e+000  0.0000000000000000e+000  0.0000000000000000e+000  0.0000000000000000e+000  1.4200722057699844e-001  0.0000000000000000e+000  0.0000000000000000e+000  0.0000000000000000e+000  0.0000000000000000e+000 -2.8423771768464923e-001  0.0000000000000000e+000  0.0000000000000000e+000  0.0000000000000000e+000  0.0000000000000000e+000 -3.7884800714579803e-001  0.0000000000000000e+000  0.0000000000000000e+000  0.0000000000000000e+000  8.4766775791912552e-002  0.0000000000000000e+000  2.8609960513281879e-001  0.0000000000000000e+000  0.0000000000000000e+000  0.0000000000000000e+000  9.2337078955953178e-001
  0.0000000000000000e+000  0.0000000000000000e+000  0.0000000000000000e+000  0.0000000000000000e+000  0.0000000000000000e+000 -5.1331755707104443e-001  0.0000000000000000e+000  0.0000000000000000e+000  0.0000000000000000e+000  0.0000000000000000e+000  0.0000000000000000e+000  0.0000000000000000e+000  0.0000000000000000e+000 -1.0932080523935378e-001  0.0000000000000000e+000 -3.6026703065011628e-002  0.0000000000000000e+000  1.0843490737297308e+000  0.0000000000000000e+000  0.0000000000000000e+000  0.0000000000000000e+000  0.0000000000000000e+000  0.0000000000000000e+000  0.0000000000000000e+000  4.3831979164866114e-001  0.0000000000000000e+000  4.2976085371932249e-001  0.0000000000000000e+000  0.0000000000000000e+000  0.0000000000000000e+000
  0.0000000000000000e+000  0.0000000000000000e+000  0.0000000000000000e+000  0.0000000000000000e+000  0.0000000000000000e+000  0.0000000000000000e+000 -1.6206304700718421e-001  0.0000000000000000e+000 -7.7455478232078059e-002  0.0000000000000000e+000  0.0000000000000000e+000 -8.6761670692663606e-001  0.0000000000000000e+000  0.0000000000000000e+000  0.0000000000000000e+000  0.0000000000000000e+000  3.1130513524398368e-001  0.0000000000000000e+000  2.9760510072887908e-001  0.0000000000000000e+000  0.0000000000000000e+000  0.0000000000000000e+000  0.0000000000000000e+000  0.0000000000000000e+000  0.0000000000000000e+000  0.0000000000000000e+000  0.0000000000000000e+000 -1.7174919021427146e-001  0.0000000000000000e+000  0.0000000000000000e+000
  0.0000000000000000e+000  0.0000000000000000e+000  0.0000000000000000e+000  0.0000000000000000e+000  0.0000000000000000e+000 -2.9158944821202176e-001  0.0000000000000000e+000  0.0000000000000000e+000  0.0000000000000000e+000  0.0000000000000000e+000  0.0000000000000000e+000  0.0000000000000000e+000  0.0000000000000000e+000 -5.7800098330897831e-001  0.0000000000000000e+000  5.3165670585881153e-001  0.0000000000000000e+000 -5.0912064985883121e-001  0.0000000000000000e+000  0.0000000000000000e+000  0.0000000000000000e+000  0.0000000000000000e+000  0.0000000000000000e+000  0.0000000000000000e+000  2.5621434044124092e-001  0.0000000000000000e+000  3.8299066221818817e-001  0.0000000000000000e+000  0.0000000000000000e+000  0.0000000000000000e+000
  0.0000000000000000e+000  0.0000000000000000e+000  0.0000000000000000e+000  0.0000000000000000e+000  0.0000000000000000e+000  0.0000000000000000e+000 -7.5670063365896989e-001  0.0000000000000000e+000 -5.7887552264395882e-002  0.0000000000000000e+000  0.0000000000000000e+000  2.7162594828712572e-001  0.0000000000000000e+000  0.0000000000000000e+000  0.0000000000000000e+000  0.0000000000000000e+000  3.9044916185877704e-001  0.0000000000000000e+000  1.8874443766140694e-001  0.0000000000000000e+000  0.0000000000000000e+000  0.0000000000000000e+000  0.0000000000000000e+000  0.0000000000000000e+000  0.0000000000000000e+000  0.0000000000000000e+000  0.0000000000000000e+000  4.0273752716345607e-001  0.0000000000000000e+000  0.0000000000000000e+000
  0.0000000000000000e+000  0.0000000000000000e+000  8.3079888456776563e-001 -3.7504536204488953e-001  0.0000000000000000e+000  0.0000000000000000e+000  0.0000000000000000e+000  0.0000000000000000e+000  0.0000000000000000e+000 -9.4164236689000799e-002  0.0000000000000000e+000  0.0000000000000000e+000  0.0000000000000000e+000  0.0000000000000000e+000  6.2654894035087738e-001  0.0000000000000000e+000  0.0000000000000000e+000  0.0000000000000000e+000  0.0000000000000000e+000  1.9229141407624495e-001  0.0000000000000000e+000  0.0000000000000000e+000  0.0000000000000000e+000  8.1755269163842556e-002  0.0000000000000000e+000  4.3716845593781262e-001  0.0000000000000000e+000  0.0000000000000000e+000  0.0000000000000000e+000  5.2767203356769965e-001
  5.1434993610256441e-001  2.0217348219808109e-001  0.0000000000000000e+000  0.0000000000000000e+000 -7.3260566408062566e-001  0.0000000000000000e+000  0.0000000000000000e+000 -1.7833876993936484e-001  0.0000000000000000e+000  0.0000000000000000e+000 -1.8234248473534220e-002  0.0000000000000000e+000  0.0000000000000000e+000  0.0000000000000000e+000  0.0000000000000000e+000  0.0000000000000000e+000  0.0000000000000000e+000  0.0000000000000000e+000  0.0000000000000000e+000  0.0000000000000000e+000 -7.7628500287688085e-004  7.3837054376859668e-002  3.4679857177595025e-001  0.0000000000000000e+000  0.0000000000000000e+000  0.0000000000000000e+000  0.0000000000000000e+000  0.0000000000000000e+000  0.0000000000000000e+000  0.0000000000000000e+000
  1.0791667196159621e-002  1.1605925541393418e-001  0.0000000000000000e+000  0.0000000000000000e+000  3.0874326760503834e-001  0.0000000000000000e+000  0.0000000000000000e+000 -5.8616340210449080e-001  0.0000000000000000e+000  0.0000000000000000e+000 -1.6421889809195600e-001  0.0000000000000000e+000  0.0000000000000000e+000  0.0000000000000000e+000  0.0000000000000000e+000  0.0000000000000000e+000  0.0000000000000000e+000  0.0000000000000000e+000  0.0000000000000000e+000  0.0000000000000000e+000  6.5661958955087041e-001 -1.0089659615309442e-001  2.8143666233448061e-001  0.0000000000000000e+000  0.0000000000000000e+000  0.0000000000000000e+000  0.0000000000000000e+000  0.0000000000000000e+000  0.0000000000000000e+000  0.0000000000000000e+000
 -6.4546745626284363e-001  7.7809137613745499e-002  0.0000000000000000e+000  0.0000000000000000e+000 -4.0298918732435829e-001  0.0000000000000000e+000  0.0000000000000000e+000 -3.9548516676836054e-001  0.0000000000000000e+000  0.0000000000000000e+000 -3.4589842312793656e-001  0.0000000000000000e+000  0.0000000000000000e+000  0.0000000000000000e+000  0.0000000000000000e+000  0.0000000000000000e+000  0.0000000000000000e+000  0.0000000000000000e+000  0.0000000000000000e+000  0.0000000000000000e+000 -1.1623295182605195e-001  2.7724383380820888e-001 -2.2020158305055623e-001  0.0000000000000000e+000  0.0000000000000000e+000  0.0000000000000000e+000  0.0000000000000000e+000  0.0000000000000000e+000  0.0000000000000000e+000  0.0000000000000000e+000
  0.0000000000000000e+000  0.0000000000000000e+000 -1.0926874015132365e-001  1.1450177614953294e-001  0.0000000000000000e+000  0.0000000000000000e+000  0.0000000000000000e+000  0.0000000000000000e+000  0.0000000000000000e+000  1.1595652602054267e+000  0.0000000000000000e+000  0.0000000000000000e+000  0.0000000000000000e+000  0.0000000000000000e+000  3.2909361251940694e-001  0.0000000000000000e+000  0.0000000000000000e+000  0.0000000000000000e+000  0.0000000000000000e+000  1.8105454740209126e-001  0.0000000000000000e+000  0.0000000000000000e+000  0.0000000000000000e+000 -4.6344567584581753e-001  0.0000000000000000e+000  7.4314285236525324e-001  0.0000000000000000e+000  0.0000000000000000e+000  0.0000000000000000e+000 -5.9167514256917264e-001
  0.0000000000000000e+000  0.0000000000000000e+000  0.0000000000000000e+000  0.0000000000000000e+000  0.0000000000000000e+000 -9.8434779140749573e-001  0.0000000000000000e+000  0.0000000000000000e+000  0.0000000000000000e+000  0.0000000000000000e+000  0.0000000000000000e+000  0.0000000000000000e+000  0.0000000000000000e+000  2.7262863115994729e-001  0.0000000000000000e+000 -1.2723348881761015e-001  0.0000000000000000e+000  1.4958263444342468e-001  0.0000000000000000e+000  0.0000000000000000e+000  0.0000000000000000e+000  0.0000000000000000e+000  0.0000000000000000e+000  0.0000000000000000e+000 -9.1128542677683710e-001  0.0000000000000000e+000  7.7394328757969977e-001  0.0000000000000000e+000  0.0000000000000000e+000  0.0000000000000000e+000
  0.0000000000000000e+000  0.0000000000000000e+000 -2.4330865653566291e-002 -6.2274499824526486e-002  0.0000000000000000e+000  0.0000000000000000e+000  0.0000000000000000e+000  0.0000000000000000e+000  0.0000000000000000e+000 -3.4594234907269139e-001  0.0000000000000000e+000  0.0000000000000000e+000  0.0000000000000000e+000  0.0000000000000000e+000  1.2641129505827664e-001  0.0000000000000000e+000  0.0000000000000000e+000  0.0000000000000000e+000  0.0000000000000000e+000 -1.4663100319476461e+000  0.0000000000000000e+000  0.0000000000000000e+000  0.0000000000000000e+000 -9.9748822178559904e-002  0.0000000000000000e+000  3.7359004590466349e-001  0.0000000000000000e+000  0.0000000000000000e+000  0.0000000000000000e+000 -5.9733390933272207e-002
  0.0000000000000000e+000  0.0000000000000000e+000  0.0000000000000000e+000  0.0000000000000000e+000  0.0000000000000000e+000 -3.5140501122611129e-001  0.0000000000000000e+000  0.0000000000000000e+000  0.0000000000000000e+000  0.0000000000000000e+000  0.0000000000000000e+000  0.0000000000000000e+000  0.0000000000000000e+000 -2.8073433513444312e-001  0.0000000000000000e+000  1.2184224383923907e+000  0.0000000000000000e+000  2.1478806165680123e-001  0.0000000000000000e+000  0.0000000000000000e+000  0.0000000000000000e+000  0.0000000000000000e+000  0.0000000000000000e+000  0.0000000000000000e+000 -4.8570778670186454e-001  0.0000000000000000e+000 -8.6136853282277548e-001  0.0000000000000000e+000  0.0000000000000000e+000  0.0000000000000000e+000
  0.0000000000000000e+000  0.0000000000000000e+000  0.0000000000000000e+000  0.0000000000000000e+000  0.0000000000000000e+000  0.0000000000000000e+000 -1.5232278681019951e-001  0.0000000000000000e+000  8.9555282989764828e-001  0.0000000000000000e+000  0.0000000000000000e+000 -2.0770991906469896e-001  0.0000000000000000e+000  0.0000000000000000e+000  0.0000000000000000e+000  0.0000000000000000e+000 -3.7310802528867738e-002  0.0000000000000000e+000 -3.1920841889015311e-001  0.0000000000000000e+000  0.0000000000000000e+000  0.0000000000000000e+000  0.0000000000000000e+000  0.0000000000000000e+000  0.0000000000000000e+000  0.0000000000000000e+000  0.0000000000000000e+000  1.6838460834373853e-001  0.0000000000000000e+000  0.0000000000000000e+000
  0.0000000000000000e+000  0.0000000000000000e+000  0.0000000000000000e+000  0.0000000000000000e+000  0.0000000000000000e+000  0.0000000000000000e+000  0.0000000000000000e+000  0.0000000000000000e+000  0.0000000000000000e+000  0.0000000000000000e+000  0.0000000000000000e+000  0.0000000000000000e+000  3.3413837930640022e-001  0.0000000000000000e+000  0.0000000000000000e+000  0.0000000000000000e+000  0.0000000000000000e+000  0.0000000000000000e+000  0.0000000000000000e+000  0.0000000000000000e+000  0.0000000000000000e+000  0.0000000000000000e+000  0.0000000000000000e+000  0.0000000000000000e+000  0.0000000000000000e+000  0.0000000000000000e+000  0.0000000000000000e+000  0.0000000000000000e+000 -9.8384814468168491e-002  0.0000000000000000e+000
  0.0000000000000000e+000  0.0000000000000000e+000  7.0460696857969207e-001  1.3328498201094177e+000  0.0000000000000000e+000  0.0000000000000000e+000  0.0000000000000000e+000  0.0000000000000000e+000  0.0000000000000000e+000  6.5474514624084512e-001  0.0000000000000000e+000  0.0000000000000000e+000  0.0000000000000000e+000  0.0000000000000000e+000  3.5551175571526239e-001  0.0000000000000000e+000  0.0000000000000000e+000  0.0000000000000000e+000  0.0000000000000000e+000  4.0767604134147262e-002  0.0000000000000000e+000  0.0000000000000000e+000  0.0000000000000000e+000  1.9069427750071902e-001  0.0000000000000000e+000 -2.2655494956116368e-001  0.0000000000000000e+000  0.0000000000000000e+000  0.0000000000000000e+000 -1.3595771635213805e-002
  4.7708964525049635e-002  0.0000000000000000e+000  0.0000000000000000e+000  0.0000000000000000e+000  6.9488840116279423e-003  0.0000000000000000e+000  0.0000000000000000e+000  0.0000000000000000e+000  0.0000000000000000e+000  0.0000000000000000e+000  0.0000000000000000e+000  0.0000000000000000e+000  0.0000000000000000e+000  0.0000000000000000e+000  0.0000000000000000e+000  0.0000000000000000e+000  0.0000000000000000e+000  0.0000000000000000e+000  0.0000000000000000e+000  0.0000000000000000e+000  0.0000000000000000e+000  0.0000000000000000e+000  0.0000000000000000e+000  0.0000000000000000e+000  0.0000000000000000e+000  0.0000000000000000e+000  0.0000000000000000e+000  0.0000000000000000e+000  0.0000000000000000e+000  0.0000000000000000e+000
  0.0000000000000000e+000  2.7025135827170099e-001  0.0000000000000000e+000 -2.4716792997620007e-001  0.0000000000000000e+000  0.0000000000000000e+000  0.0000000000000000e+000  0.0000000000000000e+000  0.0000000000000000e+000  6.0694753849512645e-002 -4.2625868974265929e-001  0.0000000000000000e+000  0.0000000000000000e+000 -8.5310986534227173e-001  0.0000000000000000e+000  0.0000000000000000e+000  0.0000000000000000e+000  0.0000000000000000e+000  0.0000000000000000e+000  0.0000000000000000e+000 -2.7408504819673152e-001  0.0000000000000000e+000  0.0000000000000000e+000  5.2965376521962093e-001  0.0000000000000000e+000  0.0000000000000000e+000 -1.5639266458394838e-001  0.0000000000000000e+000  0.0000000000000000e+000  0.0000000000000000e+000
  0.0000000000000000e+000  0.0000000000000000e+000 -1.6391581357309490e-002  0.0000000000000000e+000  0.0000000000000000e+000  0.0000000000000000e+000  2.5856622091837242e-002  0.0000000000000000e+000  0.0000000000000000e+000  0.0000000000000000e+000  0.0000000000000000e+000 -5.7006189755780290e-001  0.0000000000000000e+000  0.0000000000000000e+000  0.0000000000000000e+000 -7.2310415077258650e-001 -8.7638896801850746e-002  0.0000000000000000e+000  0.0000000000000000e+000  0.0000000000000000e+000  0.0000000000000000e+000  0.0000000000000000e+000 -3.7885616665195659e-001  0.0000000000000000e+000  0.0000000000000000e+000  0.0000000000000000e+000  0.0000000000000000e+000  0.0000000000000000e+000  0.0000000000000000e+000  0.0000000000000000e+000
  0.0000000000000000e+000  1.2217848858272606e+000  0.0000000000000000e+000 -7.6151015271095412e-002  0.0000000000000000e+000  0.0000000000000000e+000  0.0000000000000000e+000  0.0000000000000000e+000  0.0000000000000000e+000  5.1204438135100350e-001  1.6406605930771376e-001  0.0000000000000000e+000  0.0000000000000000e+000  2.4563503144057225e-001  0.0000000000000000e+000  0.0000000000000000e+000  0.0000000000000000e+000  0.0000000000000000e+000  0.0000000000000000e+000  0.0000000000000000e+000  4.5569384305329141e-001  0.0000000000000000e+000  0.0000000000000000e+000 -3.3220057836471473e-002  0.0000000000000000e+000  0.0000000000000000e+000 -8.1353114445592389e-001  0.0000000000000000e+000  0.0000000000000000e+000  0.0000000000000000e+000
 -5.8192652437218850e-001  0.0000000000000000e+000  0.0000000000000000e+000  0.0000000000000000e+000  5.2702879069368880e-001  0.0000000000000000e+000  0.0000000000000000e+000  0.0000000000000000e+000  0.0000000000000000e+000  0.0000000000000000e+000  0.0000000000000000e+000  0.0000000000000000e+000  0.0000000000000000e+000  0.0000000000000000e+000  0.0000000000000000e+000  0.0000000000000000e+000  0.0000000000000000e+000  0.0000000000000000e+000  0.0000000000000000e+000  0.0000000000000000e+000  0.0000000000000000e+000  0.0000000000000000e+000  0.0000000000000000e+000  0.0000000000000000e+000  0.0000000000000000e+000  0.0000000000000000e+000  0.0000000000000000e+000  0.0000000000000000e+000  0.0000000000000000e+000  0.0000000000000000e+000
  0.0000000000000000e+000  0.0000000000000000e+000  0.0000000000000000e+000  0.0000000000000000e+000  0.0000000000000000e+000  5.9795255317408624e-001  0.0000000000000000e+000  2.0533079863581730e-001  2.1019343811997060e-001  0.0000000000000000e+000  0.0000000000000000e+000  0.0000000000000000e+000  0.0000000000000000e+000  0.0000000000000000e+000  0.0000000000000000e+000  0.0000000000000000e+000  0.0000000000000000e+000  0.0000000000000000e+000  0.0000000000000000e+000  6.9271749019218648e-002  0.0000000000000000e+000  0.0000000000000000e+000  0.0000000000000000e+000  0.0000000000000000e+000  2.1637468748552069e-001  0.0000000000000000e+000  0.0000000000000000e+000 -6.3689741187574866e-001 -2.8737618085576816e-002 -3.1309739908146383e-001
  0.0000000000000000e+000  0.0000000000000000e+000  5.4005352014941138e-002  0.0000000000000000e+000  0.0000000000000000e+000  0.0000000000000000e+000 -8.5311881644192433e-001  0.0000000000000000e+000  0.0000000000000000e+000  0.0000000000000000e+000  0.0000000000000000e+000  6.0138660789313403e-003  0.0000000000000000e+000  0.0000000000000000e+000  0.0000000000000000e+000  1.7085770388440322e-001 -3.8144308986398529e-001  0.0000000000000000e+000  0.0000000000000000e+000  0.0000000000000000e+000  0.0000000000000000e+000  0.0000000000000000e+000 -3.0748065730972995e-001  0.0000000000000000e+000  0.0000000000000000e+000  0.0000000000000000e+000  0.0000000000000000e+000  0.0000000000000000e+000  0.0000000000000000e+000  0.0000000000000000e+000
  0.0000000000000000e+000  0.0000000000000000e+000  0.0000000000000000e+000  0.0000000000000000e+000  0.0000000000000000e+000  1.1668578377425279e-001  0.0000000000000000e+000 -5.1036477692599136e-001 -3.3595754224730011e-002  0.0000000000000000e+000  0.0000000000000000e+000  0.0000000000000000e+000  0.0000000000000000e+000  0.0000000000000000e+000  0.0000000000000000e+000  0.0000000000000000e+000  0.0000000000000000e+000  0.0000000000000000e+000  0.0000000000000000e+000 -2.2174840061926171e-001  0.0000000000000000e+000  0.0000000000000000e+000  0.0000000000000000e+000  0.0000000000000000e+000  4.8207987457124502e-001  0.0000000000000000e+000  0.0000000000000000e+000 -1.7858269975639085e-001  4.3287001132599634e-001  4.7322506446179047e-001
  0.0000000000000000e+000  0.0000000000000000e+000  0.0000000000000000e+000  0.0000000000000000e+000  0.0000000000000000e+000 -2.8454629517316965e-001  0.0000000000000000e+000  2.9008035800918869e-001 -9.1303693120941845e-002  0.0000000000000000e+000  0.0000000000000000e+000  0.0000000000000000e+000  0.0000000000000000e+000  0.0000000000000000e+000  0.0000000000000000e+000  0.0000000000000000e+000  0.0000000000000000e+000  0.0000000000000000e+000  0.0000000000000000e+000 -5.0391814829616702e-002  0.0000000000000000e+000  0.0000000000000000e+000  0.0000000000000000e+000  0.0000000000000000e+000  8.8091507229163396e-004  0.0000000000000000e+000  0.0000000000000000e+000 -4.5679784908671077e-002  8.1036699722470262e-001 -4.0648370627798935e-001
  0.0000000000000000e+000 -5.1190328702136167e-001  0.0000000000000000e+000 -7.2908280892453314e-001  0.0000000000000000e+000  0.0000000000000000e+000  0.0000000000000000e+000  0.0000000000000000e+000  0.0000000000000000e+000 -1.4765419403149943e-001 -1.7748081140237848e-001  0.0000000000000000e+000  0.0000000000000000e+000 -4.8374494371692173e-001  0.0000000000000000e+000  0.0000000000000000e+000  0.0000000000000000e+000  0.0000000000000000e+000  0.0000000000000000e+000  0.0000000000000000e+000  9.5340133189571005e-002  0.0000000000000000e+000  0.0000000000000000e+000 -6.3248910625838839e-001  0.0000000000000000e+000  0.0000000000000000e+000 -6.7378211862988913e-001  0.0000000000000000e+000  0.0000000000000000e+000  0.0000000000000000e+000
  0.0000000000000000e+000  2.7787236975964014e-001  0.0000000000000000e+000  4.4256501843837642e-001  0.0000000000000000e+000  0.0000000000000000e+000  0.0000000000000000e+000  0.0000000000000000e+000  0.0000000000000000e+000 -2.9611628963952707e-001 -2.9249726869938197e-001  0.0000000000000000e+000  0.0000000000000000e+000 -5.8298340101149804e-001  0.0000000000000000e+000  0.0000000000000000e+000  0.0000000000000000e+000  0.0000000000000000e+000  0.0000000000000000e+000  0.0000000000000000e+000 -9.1590099080227605e-001  0.0000000000000000e+000  0.0000000000000000e+000 -1.2350279641447912e+000  0.0000000000000000e+000  0.0000000000000000e+000  2.9741009605556284e-001  0.0000000000000000e+000  0.0000000000000000e+000  0.0000000000000000e+000
  0.0000000000000000e+000  0.0000000000000000e+000  6.6024603847292551e-001  0.0000000000000000e+000  0.0000000000000000e+000  0.0000000000000000e+000 -2.6195636976456582e-001  0.0000000000000000e+000  0.0000000000000000e+000  0.0000000000000000e+000  0.0000000000000000e+000 -2.2963377048061201e-002  0.0000000000000000e+000  0.0000000000000000e+000  0.0000000000000000e+000 -3.3397885803707505e-001  3.0900787192972221e-002  0.0000000000000000e+000  0.0000000000000000e+000  0.0000000000000000e+000  0.0000000000000000e+000  0.0000000000000000e+000  6.1840923025956884e-001  0.0000000000000000e+000  0.0000000000000000e+000  0.0000000000000000e+000  0.0000000000000000e+000  0.0000000000000000e+000  0.0000000000000000e+000  0.0000000000000000e+000
  0.0000000000000000e+000  0.0000000000000000e+000  0.0000000000000000e+000  0.0000000000000000e+000  0.0000000000000000e+000  0.0000000000000000e+000  0.0000000000000000e+000  0.0000000000000000e+000  0.0000000000000000e+000  0.0000000000000000e+000  0.0000000000000000e+000  0.0000000000000000e+000 -4.4948153428966797e-002  0.0000000000000000e+000 -1.2567403053747093e+000  0.0000000000000000e+000  0.0000000000000000e+000 -7.7743621264316498e-001 -1.6166155613544200e-001  0.0000000000000000e+000  0.0000000000000000e+000 -3.2872731930064270e-001  0.0000000000000000e+000  0.0000000000000000e+000  0.0000000000000000e+000  2.6922996206917610e-001  0.0000000000000000e+000  0.0000000000000000e+000  0.0000000000000000e+000  0.0000000000000000e+000
  0.0000000000000000e+000  3.2620010493155195e-002  0.0000000000000000e+000 -2.0975170099518567e-001  0.0000000000000000e+000  0.0000000000000000e+000  0.0000000000000000e+000  0.0000000000000000e+000  0.0000000000000000e+000 -3.0714597885876599e-001  1.0124742701727978e+000  0.0000000000000000e+000  0.0000000000000000e+000 -1.3421371411459548e-001  0.0000000000000000e+000  0.0000000000000000e+000  0.0000000000000000e+000  0.0000000000000000e+000  0.0000000000000000e+000  0.0000000000000000e+000 -4.0203958759584157e-002  0.0000000000000000e+000  0.0000000000000000e+000  1.7922725609760942e-001  0.0000000000000000e+000  0.0000000000000000e+000  3.5473632293008150e-002  0.0000000000000000e+000  0.0000000000000000e+000  0.0000000000000000e+000
  0.0000000000000000e+000  0.0000000000000000e+000  0.0000000000000000e+000  0.0000000000000000e+000  0.0000000000000000e+000  0.0000000000000000e+000  0.0000000000000000e+000  0.0000000000000000e+000  0.0000000000000000e+000  0.0000000000000000e+000  0.0000000000000000e+000  0.0000000000000000e+000  1.0410190877612588e+000  0.0000000000000000e+000  4.4223580741350954e-001  0.0000000000000000e+000  0.0000000000000000e+000 -1.3481832176640848e-001 -1.4316495677667729e-001  0.0000000000000000e+000  0.0000000000000000e+000 -2.2799006295188629e-001  0.0000000000000000e+000  0.0000000000000000e+000  0.0000000000000000e+000 -3.1001539061510186e-001  0.0000000000000000e+000  0.0000000000000000e+000  0.0000000000000000e+000  0.0000000000000000e+000
  0.0000000000000000e+000  0.0000000000000000e+000 -7.4892528091512633e-001  0.0000000000000000e+000  0.0000000000000000e+000  0.0000000000000000e+000 -2.9327615642401045e-001  0.0000000000000000e+000  0.0000000000000000e+000  0.0000000000000000e+000  0.0000000000000000e+000 -8.1511257126443276e-003  0.0000000000000000e+000  0.0000000000000000e+000  0.0000000000000000e+000 -2.6578580241494204e-001  2.3532854448869989e-003  0.0000000000000000e+000  0.0000000000000000e+000  0.0000000000000000e+000  0.0000000000000000e+000  0.0000000000000000e+000  5.3139998881373296e-001  0.0000000000000000e+000  0.0000000000000000e+000  0.0000000000000000e+000  0.0000000000000000e+000  0.0000000000000000e+000  0.0000000000000000e+000  0.0000000000000000e+000
  0.0000000000000000e+000  0.0000000000000000e+000  6.4993145921898865e-004  0.0000000000000000e+000  0.0000000000000000e+000  0.0000000000000000e+000  4.1918985359129024e-002  0.0000000000000000e+000  0.0000000000000000e+000  0.0000000000000000e+000  0.0000000000000000e+000 -8.1023093785638345e-001  0.0000000000000000e+000  0.0000000000000000e+000  0.0000000000000000e+000  5.1125572235680738e-001 -9.3262055386538284e-002  0.0000000000000000e+000  0.0000000000000000e+000  0.0000000000000000e+000  0.0000000000000000e+000  0.0000000000000000e+000  2.6774610917513247e-001  0.0000000000000000e+000  0.0000000000000000e+000  0.0000000000000000e+000  0.0000000000000000e+000  0.0000000000000000e+000  0.0000000000000000e+000  0.0000000000000000e+000
  0.0000000000000000e+000  0.0000000000000000e+000  0.0000000000000000e+000  0.0000000000000000e+000  0.0000000000000000e+000  0.0000000000000000e+000  0.0000000000000000e+000  0.0000000000000000e+000  0.0000000000000000e+000  0.0000000000000000e+000  0.0000000000000000e+000  0.0000000000000000e+000  1.4088556215251458e-002  0.0000000000000000e+000 -8.0514575097133792e-002  0.0000000000000000e+000  0.0000000000000000e+000  6.1346069863059682e-001 -1.5773034951622528e-001  0.0000000000000000e+000  0.0000000000000000e+000 -8.1070621857491454e-001  0.0000000000000000e+000  0.0000000000000000e+000  0.0000000000000000e+000 -7.3114728703120080e-001  0.0000000000000000e+000  0.0000000000000000e+000  0.0000000000000000e+000  0.0000000000000000e+000
  0.0000000000000000e+000  0.0000000000000000e+000  0.0000000000000000e+000  0.0000000000000000e+000  0.0000000000000000e+000  0.0000000000000000e+000  0.0000000000000000e+000  0.0000000000000000e+000  0.0000000000000000e+000  0.0000000000000000e+000  0.0000000000000000e+000  0.0000000000000000e+000 -5.4939194526720847e-001  0.0000000000000000e+000  1.6929420888918600e-001  0.0000000000000000e+000  0.0000000000000000e+000 -8.5316041104721685e-001 -9.6910980717478334e-002  0.0000000000000000e+000  0.0000000000000000e+000 -1.7603905694980870e-001  0.0000000000000000e+000  0.0000000000000000e+000  0.0000000000000000e+000 -5.6630730952281205e-001  0.0000000000000000e+000  0.0000000000000000e+000  0.0000000000000000e+000  0.0000000000000000e+000
  0.0000000000000000e+000  0.0000000000000000e+000  0.0000000000000000e+000  0.0000000000000000e+000  0.0000000000000000e+000 -6.2572099590929986e-001  0.0000000000000000e+000  2.9329555482195452e-001  1.7653436247009813e-001  0.0000000000000000e+000  0.0000000000000000e+000  0.0000000000000000e+000  0.0000000000000000e+000  0.0000000000000000e+000  0.0000000000000000e+000  0.0000000000000000e+000  0.0000000000000000e+000  0.0000000000000000e+000  0.0000000000000000e+000 -3.4270081157248822e-001  0.0000000000000000e+000  0.0000000000000000e+000  0.0000000000000000e+000  0.0000000000000000e+000  1.9317056568406749e-001  0.0000000000000000e+000  0.0000000000000000e+000 -4.8426810649007906e-001 -2.6199966132140029e-001  1.8267029444348837e-001
  0.0000000000000000e+000  5.2188457871828620e-001  0.0000000000000000e+000 -5.5665364427179975e-001  0.0000000000000000e+000  0.0000000000000000e+000  0.0000000000000000e+000  0.0000000000000000e+000  0.0000000000000000e+000 -7.5284159268541362e-001 -4.6593884330129132e-001  0.0000000000000000e+000  0.0000000000000000e+000  6.5470143407822212e-001  0.0000000000000000e+000  0.0000000000000000e+000  0.0000000000000000e+000  0.0000000000000000e+000  0.0000000000000000e+000  0.0000000000000000e+000 -4.9782805534651164e-001  0.0000000000000000e+000  0.0000000000000000e+000  2.0318216333177169e-001  0.0000000000000000e+000  0.0000000000000000e+000  2.3658598698039379e-002  0.0000000000000000e+000  0.0000000000000000e+000  0.0000000000000000e+000
  0.0000000000000000e+000  0.0000000000000000e+000  0.0000000000000000e+000  0.0000000000000000e+000  0.0000000000000000e+000  0.0000000000000000e+000  0.0000000000000000e+000  0.0000000000000000e+000  0.0000000000000000e+000  0.0000000000000000e+000  0.0000000000000000e+000  0.0000000000000000e+000  1.3525440114076601e-001  0.0000000000000000e+000  3.6460410831475931e-001  0.0000000000000000e+000  0.0000000000000000e+000  1.1734374839001037e-001 -1.2237567067824711e+000  0.0000000000000000e+000  0.0000000000000000e+000  1.9702564800338518e-001  0.0000000000000000e+000  0.0000000000000000e+000  0.0000000000000000e+000 -9.9496422161329340e-002  0.0000000000000000e+000  0.0000000000000000e+000  0.0000000000000000e+000  0.0000000000000000e+000
  0.0000000000000000e+000  0.0000000000000000e+000 -6.3866302101233535e-004  0.0000000000000000e+000  0.0000000000000000e+000  0.0000000000000000e+000  3.3930881981775973e-001  0.0000000000000000e+000  0.0000000000000000e+000  0.0000000000000000e+000  0.0000000000000000e+000  1.3388553384183183e-001  0.0000000000000000e+000  0.0000000000000000e+000  0.0000000000000000e+000 -6.6042775041044749e-002 -9.1496578372413340e-001  0.0000000000000000e+000  0.0000000000000000e+000  0.0000000000000000e+000  0.0000000000000000e+000  0.0000000000000000e+000  1.5943571497713946e-001  0.0000000000000000e+000  0.0000000000000000e+000  0.0000000000000000e+000  0.0000000000000000e+000  0.0000000000000000e+000  0.0000000000000000e+000  0.0000000000000000e+000
  0.0000000000000000e+000  1.5743815426587304e-001  0.0000000000000000e+000 -4.2994586467482021e-001  0.0000000000000000e+000  0.0000000000000000e+000  0.0000000000000000e+000  0.0000000000000000e+000  0.0000000000000000e+000 -5.8156720167098053e-002  1.7431871530905623e-002  0.0000000000000000e+000  0.0000000000000000e+000 -2.4735150226958466e-001  0.0000000000000000e+000  0.0000000000000000e+000  0.0000000000000000e+000  0.0000000000000000e+000  0.0000000000000000e+000  0.0000000000000000e+000  6.1160513197789435e-001  0.0000000000000000e+000  0.0000000000000000e+000 -7.8812850862936268e-002  0.0000000000000000e+000  0.0000000000000000e+000  9.0519702638303934e-001  0.0000000000000000e+000  0.0000000000000000e+000  0.0000000000000000e+000
  0.0000000000000000e+000  0.0000000000000000e+000  0.0000000000000000e+000  0.0000000000000000e+000  0.0000000000000000e+000  1.9389143346718749e-001  0.0000000000000000e+000 -7.0608149086234376e-002 -5.7499998847557876e-001  0.0000000000000000e+000  0.0000000000000000e+000  0.0000000000000000e+000  0.0000000000000000e+000  0.0000000000000000e+000  0.0000000000000000e+000  0.0000000000000000e+000  0.0000000000000000e+000  0.0000000000000000e+000  0.0000000000000000e+000 -6.9400273527932799e-001  0.0000000000000000e+000  0.0000000000000000e+000  0.0000000000000000e+000  0.0000000000000000e+000 -3.1259112801698108e-001  0.0000000000000000e+000  0.0000000000000000e+000 -1.3930334042428610e-001 -9.2205497783494655e-002 -1.3976884559427141e-001
  0.0000000000000000e+000  0.0000000000000000e+000  0.0000000000000000e+000  0.0000000000000000e+000  0.0000000000000000e+000  0.0000000000000000e+000  0.0000000000000000e+000  0.0000000000000000e+000  0.0000000000000000e+000  0.0000000000000000e+000  0.0000000000000000e+000  0.0000000000000000e+000  4.0762282967877966e-001  0.0000000000000000e+000 -3.2385360009217590e-001  0.0000000000000000e+000  0.0000000000000000e+000  1.2209979756347762e-001 -3.8442260160332592e-001  0.0000000000000000e+000  0.0000000000000000e+000  7.8653874754915210e-001  0.0000000000000000e+000  0.0000000000000000e+000  0.0000000000000000e+000 -1.3909635507089095e+000  0.0000000000000000e+000  0.0000000000000000e+000  0.0000000000000000e+000  0.0000000000000000e+000
  0.0000000000000000e+000 -5.6391068185396731e-001  0.0000000000000000e+000 -7.9158640006588687e-001  0.0000000000000000e+000  0.0000000000000000e+000  0.0000000000000000e+000  0.0000000000000000e+000  0.0000000000000000e+000  9.5446321872734063e-001  3.2745229557826883e-001  0.0000000000000000e+000  0.0000000000000000e+000  1.4965382752550505e-001  0.0000000000000000e+000  0.0000000000000000e+000  0.0000000000000000e+000  0.0000000000000000e+000  0.0000000000000000e+000  0.0000000000000000e+000 -4.5554512151984139e-001  0.0000000000000000e+000  0.0000000000000000e+000  2.6612566026791257e-001  0.0000000000000000e+000  0.0000000000000000e+000  1.8477427140364744e-001  0.0000000000000000e+000  0.0000000000000000e+000  0.0000000000000000e+000
  0.0000000000000000e+000  0.0000000000000000e+000  0.0000000000000000e+000  0.0000000000000000e+000  0.0000000000000000e+000 -2.6926045875027349e-001  0.0000000000000000e+000 -6.6826583306814091e-001  2.1008416076776937e-001  0.0000000000000000e+000  0.0000000000000000e+000  0.0000000000000000e+000  0.0000000000000000e+000  0.0000000000000000e+000  0.0000000000000000e+000  0.0000000000000000e+000  0.0000000000000000e+000  0.0000000000000000e+000  0.0000000000000000e+000 -5.8716003935159133e-002  0.0000000000000000e+000  0.0000000000000000e+000  0.0000000000000000e+000  0.0000000000000000e+000  8.2697190169192081e-002  0.0000000000000000e+000  0.0000000000000000e+000 -5.9755769957131243e-002 -1.5551523864337641e-001 -6.3146028475935712e-001
  0.0000000000000000e+000  0.0000000000000000e+000  0.0000000000000000e+000  0.0000000000000000e+000  0.0000000000000000e+000  1.3319935494046772e-001  0.0000000000000000e+000  2.7501520621949049e-001  5.2287410232352421e-002  0.0000000000000000e+000  0.0000000000000000e+000  0.0000000000000000e+000  0.0000000000000000e+000  0.0000000000000000e+000  0.0000000000000000e+000  0.0000000000000000e+000  0.0000000000000000e+000  0.0000000000000000e+000  0.0000000000000000e+000 -3.6587167931072495e-001  0.0000000000000000e+000  0.0000000000000000e+000  0.0000000000000000e+000  0.0000000000000000e+000  6.4646645082347831e-001  0.0000000000000000e+000  0.0000000000000000e+000  5.2792416846500856e-001 -1.5198398053203899e-001 -2.2429128198148890e-001
  0.0000000000000000e+000  0.0000000000000000e+000  0.0000000000000000e+000  0.0000000000000000e+000  0.0000000000000000e+000 -1.6883916140561653e-001  0.0000000000000000e+000  2.5101436991354503e-004 -7.3327688067871866e-001  0.0000000000000000e+000  0.0000000000000000e+000  0.0000000000000000e+000  0.0000000000000000e+000  0.0000000000000000e+000  0.0000000000000000e+000  0.0000000000000000e+000  0.0000000000000000e+000  0.0000000000000000e+000  0.0000000000000000e+000  4.5507849755992724e-001  0.0000000000000000e+000  0.0000000000000000e+000  0.0000000000000000e+000  0.0000000000000000e+000  4.0124111837364829e-001  0.0000000000000000e+000  0.0000000000000000e+000 -1.5552351601895337e-001 -1.7513776368252956e-001 -1.0414709075135938e-001
 -7.3526275900684168e-001  0.0000000000000000e+000  0.0000000000000000e+000  2.2396256972183087e-001  5.4430957292059312e-001  0.0000000000000000e+000  0.0000000000000000e+000  0.0000000000000000e+000  0.0000000000000000e+000  0.0000000000000000e+000  0.0000000000000000e+000  0.0000000000000000e+000  0.0000000000000000e+000  0.0000000000000000e+000  0.0000000000000000e+000 -6.1158060802189196e-001  0.0000000000000000e+000  0.0000000000000000e+000 -5.0778759386495276e-001  0.0000000000000000e+000  0.0000000000000000e+000  0.0000000000000000e+000  0.0000000000000000e+000  2.9497252576201471e-001  0.0000000000000000e+000  0.0000000000000000e+000  0.0000000000000000e+000  0.0000000000000000e+000  0.0000000000000000e+000  0.0000000000000000e+000
  0.0000000000000000e+000 -9.4276816410081676e-002  0.0000000000000000e+000  0.0000000000000000e+000  0.0000000000000000e+000  0.0000000000000000e+000  0.0000000000000000e+000  0.0000000000000000e+000 -3.2462329757455805e-002  0.0000000000000000e+000  0.0000000000000000e+000  0.0000000000000000e+000 -1.0940219543624122e-001  0.0000000000000000e+000  1.2959571502123868e+000  0.0000000000000000e+000  0.0000000000000000e+000  0.0000000000000000e+000  0.0000000000000000e+000  8.0358653116312451e-001  0.0000000000000000e+000 -8.6752930322796379e-002 -4.7752188959918390e-001  0.0000000000000000e+000  0.0000000000000000e+000  0.0000000000000000e+000  0.0000000000000000e+000  1.1394792191961002e-001  0.0000000000000000e+000  0.0000000000000000e+000
  0.0000000000000000e+000  0.0000000000000000e+000  3.9373306154026522e-001  0.0000000000000000e+000  0.0000000000000000e+000  0.0000000000000000e+000  9.3529817012252020e-002  0.0000000000000000e+000  0.0000000000000000e+000  0.0000000000000000e+000  0.0000000000000000e+000  8.2554614493887546e-001  0.0000000000000000e+000  0.0000000000000000e+000  0.0000000000000000e+000  0.0000000000000000e+000  0.0000000000000000e+000 -3.9709268954304253e-002  0.0000000000000000e+000  0.0000000000000000e+000  0.0000000000000000e+000  0.0000000000000000e+000  0.0000000000000000e+000  0.0000000000000000e+000 -3.8974384129552037e-001  0.0000000000000000e+000  0.0000000000000000e+000  0.0000000000000000e+000  3.4970334394629474e-002  0.0000000000000000e+000
  4.2839093042121856e-002  0.0000000000000000e+000  0.0000000000000000e+000 -3.5089544192904504e-001  9.3351834880248874e-001  0.0000000000000000e+000  0.0000000000000000e+000  0.0000000000000000e+000  0.0000000000000000e+000  0.0000000000000000e+000  0.0000000000000000e+000  0.0000000000000000e+000  0.0000000000000000e+000  0.0000000000000000e+000  0.0000000000000000e+000  6.6426810536868730e-001  0.0000000000000000e+000  0.0000000000000000e+000 -8.6369034628069274e-002  0.0000000000000000e+000  0.0000000000000000e+000  0.0000000000000000e+000  0.0000000000000000e+000 -9.3795370515098364e-001  0.0000000000000000e+000  0.0000000000000000e+000  0.0000000000000000e+000  0.0000000000000000e+000  0.0000000000000000e+000  0.0000000000000000e+000
  6.4377256164518115e-001  0.0000000000000000e+000  0.0000000000000000e+000 -9.3824946344904547e-001 -8.6701842372848309e-002  0.0000000000000000e+000  0.0000000000000000e+000  0.0000000000000000e+000  0.0000000000000000e+000  0.0000000000000000e+000  0.0000000000000000e+000  0.0000000000000000e+000  0.0000000000000000e+000  0.0000000000000000e+000  0.0000000000000000e+000 -9.9245353677239301e-001  0.0000000000000000e+000  0.0000000000000000e+000  3.0132631760786172e-001  0.0000000000000000e+000  0.0000000000000000e+000  0.0000000000000000e+000  0.0000000000000000e+000 -3.6807921949490596e-001  0.0000000000000000e+000  0.0000000000000000e+000  0.0000000000000000e+000  0.0000000000000000e+000  0.0000000000000000e+000  0.0000000000000000e+000
  0.0000000000000000e+000  0.0000000000000000e+000  0.0000000000000000e+000  0.0000000000000000e+000  0.0000000000000000e+000  6.4549524579767592e-001  0.0000000000000000e+000  2.3539366261110720e-001  0.0000000000000000e+000 -3.5676801603739511e-002  1.0655904768922184e-001  0.0000000000000000e+000  0.0000000000000000e+000  0.0000000000000000e+000  0.0000000000000000e+000  0.0000000000000000e+000 -2.8516267890955560e-001  0.0000000000000000e+000  0.0000000000000000e+000  0.0000000000000000e+000 -1.8288830180497165e-001  0.0000000000000000e+000  0.0000000000000000e+000  0.0000000000000000e+000  0.0000000000000000e+000 -3.5199478321010769e-001  5.2595801605347747e-001  0.0000000000000000e+000  0.0000000000000000e+000  0.0000000000000000e+000
  0.0000000000000000e+000  0.0000000000000000e+000  1.6786827764929513e-001  0.0000000000000000e+000  0.0000000000000000e+000  0.0000000000000000e+000 -6.7659112863407866e-001  0.0000000000000000e+000  0.0000000000000000e+000  0.0000000000000000e+000  0.0000000000000000e+000 -3.2443808743707753e-002  0.0000000000000000e+000  0.0000000000000000e+000  0.0000000000000000e+000  0.0000000000000000e+000  0.0000000000000000e+000 -6.0701328634952023e-001  0.0000000000000000e+000  0.0000000000000000e+000  0.0000000000000000e+000  0.0000000000000000e+000  0.0000000000000000e+000  0.0000000000000000e+000  3.4315706888169359e-002  0.0000000000000000e+000  0.0000000000000000e+000  0.0000000000000000e+000  3.7861509180544362e-001  0.0000000000000000e+000
  0.0000000000000000e+000  0.0000000000000000e+000  0.0000000000000000e+000  0.0000000000000000e+000  0.0000000000000000e+000 -2.5549579331266931e-001  0.0000000000000000e+000  1.4814884292428335e-001  0.0000000000000000e+000 -4.2450486930773634e-001  2.3318477375741045e-001  0.0000000000000000e+000  0.0000000000000000e+000  0.0000000000000000e+000  0.0000000000000000e+000  0.0000000000000000e+000 -1.1838924646659366e-002  0.0000000000000000e+000  0.0000000000000000e+000  0.0000000000000000e+000  6.9058192753751069e-001  0.0000000000000000e+000  0.0000000000000000e+000  0.0000000000000000e+000  0.0000000000000000e+000  5.9225512022042778e-002  4.4457066604643170e-001  0.0000000000000000e+000  0.0000000000000000e+000  0.0000000000000000e+000
  0.0000000000000000e+000  6.3186699588381323e-001  0.0000000000000000e+000  0.0000000000000000e+000  0.0000000000000000e+000  0.0000000000000000e+000  0.0000000000000000e+000  0.0000000000000000e+000 -3.5749013508908539e-001  0.0000000000000000e+000  0.0000000000000000e+000  0.0000000000000000e+000 -1.0990123393542210e+000  0.0000000000000000e+000  2.4323258027431227e-001  0.0000000000000000e+000  0.0000000000000000e+000  0.0000000000000000e+000  0.0000000000000000e+000  3.5437830348588878e-001  0.0000000000000000e+000 -6.8948670079510022e-001  1.2057816152993336e-001  0.0000000000000000e+000  0.0000000000000000e+000  0.0000000000000000e+000  0.0000000000000000e+000  1.6997486504650522e-001  0.0000000000000000e+000  0.0000000000000000e+000
  0.0000000000000000e+000  0.0000000000000000e+000  0.0000000000000000e+000  0.0000000000000000e+000  0.0000000000000000e+000 -2.5453963575093130e-001  0.0000000000000000e+000 -8.7940916110272910e-002  0.0000000000000000e+000  6.6204247947889505e-001 -2.3857576269004646e-001  0.0000000000000000e+000  0.0000000000000000e+000  0.0000000000000000e+000  0.0000000000000000e+000  0.0000000000000000e+000  3.2811078641742464e-001  0.0000000000000000e+000  0.0000000000000000e+000  0.0000000000000000e+000  1.2291883119268515e-001  0.0000000000000000e+000  0.0000000000000000e+000  0.0000000000000000e+000  0.0000000000000000e+000 -2.5858994312113537e-001  4.9256760350142692e-001  0.0000000000000000e+000  0.0000000000000000e+000  0.0000000000000000e+000
  0.0000000000000000e+000  0.0000000000000000e+000  0.0000000000000000e+000  0.0000000000000000e+000  0.0000000000000000e+000  1.6308541244831787e-001  0.0000000000000000e+000 -5.7424851863991666e-001  0.0000000000000000e+000 -2.9331282986051710e-001  3.5902782240369757e-001  0.0000000000000000e+000  0.0000000000000000e+000  0.0000000000000000e+000  0.0000000000000000e+000  0.0000000000000000e+000  5.9540948090911616e-001  0.0000000000000000e+000  0.0000000000000000e+000  0.0000000000000000e+000 -2.0379627460115723e-001  0.0000000000000000e+000  0.0000000000000000e+000  0.0000000000000000e+000  0.0000000000000000e+000 -8.3553610909289588e-002  1.6025547189391995e-001  0.0000000000000000e+000  0.0000000000000000e+000  0.0000000000000000e+000
  0.0000000000000000e+000  0.0000000000000000e+000 -2.8239685311274015e-001  0.0000000000000000e+000  0.0000000000000000e+000  0.0000000000000000e+000  9.4907857508306825e-002  0.0000000000000000e+000  0.0000000000000000e+000  0.0000000000000000e+000  0.0000000000000000e+000 -1.3111410989577825e-002  0.0000000000000000e+000  0.0000000000000000e+000  0.0000000000000000e+000  0.0000000000000000e+000  0.0000000000000000e+000 -6.1686943887771051e-001  0.0000000000000000e+000  0.0000000000000000e+000  0.0000000000000000e+000  0.0000000000000000e+000  0.0000000000000000e+000  0.0000000000000000e+000 -2.8748334715697788e-001  0.0000000000000000e+000  0.0000000000000000e+000  0.0000000000000000e+000 -6.6925184147911509e-001  0.0000000000000000e+000
  0.0000000000000000e+000  6.8629471629539396e-001  0.0000000000000000e+000  0.0000000000000000e+000  0.0000000000000000e+000  0.0000000000000000e+000  0.0000000000000000e+000  0.0000000000000000e+000 -3.9216903148190527e-002  0.0000000000000000e+000  0.0000000000000000e+000  0.0000000000000000e+000 -6.7205572960213081e-002  0.0000000000000000e+000 -2.3649572116245290e-001  0.0000000000000000e+000  0.0000000000000000e+000  0.0000000000000000e+000  0.0000000000000000e+000  5.9389901439693171e-001  0.0000000000000000e+000  3.2118506735781055e-001 -2.2699532579489984e-001  0.0000000000000000e+000  0.0000000000000000e+000  0.0000000000000000e+000  0.0000000000000000e+000 -1.0041816234696439e+000  0.0000000000000000e+000  0.0000000000000000e+000
  0.0000000000000000e+000  0.0000000000000000e+000  0.0000000000000000e+000  0.0000000000000000e+000  0.0000000000000000e+000  0.0000000000000000e+000  0.0000000000000000e+000  0.0000000000000000e+000  0.0000000000000000e+000  0.0000000000000000e+000  0.0000000000000000e+000  0.0000000000000000e+000  0.0000000000000000e+000 -6.8010434826273863e-002  0.0000000000000000e+000  0.0000000000000000e+000  0.0000000000000000e+000  0.0000000000000000e+000  0.0000000000000000e+000  0.0000000000000000e+000  0.0000000000000000e+000  0.0000000000000000e+000  0.0000000000000000e+000  0.0000000000000000e+000  0.0000000000000000e+000  0.0000000000000000e+000  0.0000000000000000e+000  0.0000000000000000e+000  0.0000000000000000e+000  1.9600648452076025e-001
  0.0000000000000000e+000 -3.9594030134560698e-001  0.0000000000000000e+000  0.0000000000000000e+000  0.0000000000000000e+000  0.0000000000000000e+000  0.0000000000000000e+000  0.0000000000000000e+000 -1.1840386136054348e+000  0.0000000000000000e+000  0.0000000000000000e+000  0.0000000000000000e+000  1.1833079374402490e-001  0.0000000000000000e+000 -2.2255420002545545e-002  0.0000000000000000e+000  0.0000000000000000e+000  0.0000000000000000e+000  0.0000000000000000e+000  2.6597116892778216e-001  0.0000000000000000e+000  8.5300229005676131e-001 -1.1796215046382882e-001  0.0000000000000000e+000  0.0000000000000000e+000  0.0000000000000000e+000  0.0000000000000000e+000  7.4208432831040205e-001  0.0000000000000000e+000  0.0000000000000000e+000
  1.0800119216430529e-001  0.0000000000000000e+000  0.0000000000000000e+000  1.1242351516056301e+000 -2.2733649929951125e-001  0.0000000000000000e+000  0.0000000000000000e+000  0.0000000000000000e+000  0.0000000000000000e+000  0.0000000000000000e+000  0.0000000000000000e+000  0.0000000000000000e+000  0.0000000000000000e+000  0.0000000000000000e+000  0.0000000000000000e+000 -1.6921961818382650e-001  0.0000000000000000e+000  0.0000000000000000e+000  6.2984621110202776e-001  0.0000000000000000e+000  0.0000000000000000e+000  0.0000000000000000e+000  0.0000000000000000e+000 -4.8917946540447299e-001  0.0000000000000000e+000  0.0000000000000000e+000  0.0000000000000000e+000  0.0000000000000000e+000  0.0000000000000000e+000  0.0000000000000000e+000
  0.0000000000000000e+000  0.0000000000000000e+000  0.0000000000000000e+000  0.0000000000000000e+000  0.0000000000000000e+000 -2.1331407742103686e-001  0.0000000000000000e+000  4.3808808473659777e-001  0.0000000000000000e+000  2.3344208775414710e-001  7.2536544106698519e-001  0.0000000000000000e+000  0.0000000000000000e+000  0.0000000000000000e+000  0.0000000000000000e+000  0.0000000000000000e+000  1.4375611866151880e-001  0.0000000000000000e+000  0.0000000000000000e+000  0.0000000000000000e+000 -9.6185700840372340e-002  0.0000000000000000e+000  0.0000000000000000e+000  0.0000000000000000e+000  0.0000000000000000e+000 -3.1403292954125778e-001 -2.3106603259992928e-001  0.0000000000000000e+000  0.0000000000000000e+000  0.0000000000000000e+000
  0.0000000000000000e+000  0.0000000000000000e+000  3.7877193177507540e-001  0.0000000000000000e+000  0.0000000000000000e+000  0.0000000000000000e+000 -2.1806718124111418e-002  0.0000000000000000e+000  0.0000000000000000e+000  0.0000000000000000e+000  0.0000000000000000e+000  2.0907818208297740e-001  0.0000000000000000e+000  0.0000000000000000e+000  0.0000000000000000e+000  0.0000000000000000e+000  0.0000000000000000e+000 -9.7709782134936807e-002  0.0000000000000000e+000  0.0000000000000000e+000  0.0000000000000000e+000  0.0000000000000000e+000  0.0000000000000000e+000  0.0000000000000000e+000  7.9277489002152512e-001  0.0000000000000000e+000  0.0000000000000000e+000  0.0000000000000000e+000 -4.1749655896475629e-001  0.0000000000000000e+000
 -2.8543291996497278e-001  0.0000000000000000e+000  0.0000000000000000e+000 -2.0701390144090948e-001  2.8120742458264214e-001  0.0000000000000000e+000  0.0000000000000000e+000  0.0000000000000000e+000  0.0000000000000000e+000  0.0000000000000000e+000  0.0000000000000000e+000  0.0000000000000000e+000  0.0000000000000000e+000  0.0000000000000000e+000  0.0000000000000000e+000  1.0270431358004814e-001  0.0000000000000000e+000  0.0000000000000000e+000  1.0401404914061592e+000  0.0000000000000000e+000  0.0000000000000000e+000  0.0000000000000000e+000  0.0000000000000000e+000  2.1170794721737426e-001  0.0000000000000000e+000  0.0000000000000000e+000  0.0000000000000000e+000  0.0000000000000000e+000  0.0000000000000000e+000  0.0000000000000000e+000
  0.0000000000000000e+000  5.3782056045328219e-001  0.0000000000000000e+000  0.0000000000000000e+000  0.0000000000000000e+000  0.0000000000000000e+000  0.0000000000000000e+000  0.0000000000000000e+000  3.3730868155648897e-001  0.0000000000000000e+000  0.0000000000000000e+000  0.0000000000000000e+000  2.1685367061884431e-001  0.0000000000000000e+000 -4.0587103944512765e-001  0.0000000000000000e+000  0.0000000000000000e+000  0.0000000000000000e+000  0.0000000000000000e+000  5.3247986291945160e-001  0.0000000000000000e+000 -3.5598554976911376e-002  5.2900786663426025e-001  0.0000000000000000e+000  0.0000000000000000e+000  0.0000000000000000e+000  0.0000000000000000e+000  5.7874572925449796e-001  0.0000000000000000e+000  0.0000000000000000e+000
  0.0000000000000000e+000  0.0000000000000000e+000  0.0000000000000000e+000  0.0000000000000000e+000  0.0000000000000000e+000  1.3721781183561715e-001  0.0000000000000000e+000  2.3343678187781713e-001  0.0000000000000000e+000 -2.9016138895178356e-001 -4.1709784543265777e-001  0.0000000000000000e+000  0.0000000000000000e+000  0.0000000000000000e+000  0.0000000000000000e+000  0.0000000000000000e+000  3.7853913532343053e-001  0.0000000000000000e+000  0.0000000000000000e+000  0.0000000000000000e+000  2.3167613365079448e-001  0.0000000000000000e+000  0.0000000000000000e+000  0.0000000000000000e+000  0.0000000000000000e+000 -6.0408456022675128e-001 -3.2654315625877284e-001  0.0000000000000000e+000  0.0000000000000000e+000  0.0000000000000000e+000
  0.0000000000000000e+000  1.7552259276730933e-001  0.0000000000000000e+000  0.0000000000000000e+000  0.0000000000000000e+000  0.0000000000000000e+000  0.0000000000000000e+000  0.0000000000000000e+000 -2.8380052546783663e-004  0.0000000000000000e+000  0.0000000000000000e+000  0.0000000000000000e+000  3.3735845704202669e-002  0.0000000000000000e+000 -5.7710361232306284e-001  0.0000000000000000e+000  0.0000000000000000e+000  0.0000000000000000e+000  0.0000000000000000e+000  1.9458102247810768e-001  0.0000000000000000e+000 -7.6419842220467760e-001 -8.9398624447910524e-001  0.0000000000000000e+000  0.0000000000000000e+000  0.0000000000000000e+000  0.0000000000000000e+000 -7.1747574247428725e-002  0.0000000000000000e+000  0.0000000000000000e+000
  0.0000000000000000e+000  4.1661163577212246e-001  0.0000000000000000e+000  0.0000000000000000e+000  0.0000000000000000e+000  0.0000000000000000e+000  0.0000000000000000e+000  0.0000000000000000e+000 -5.5155401318879582e-001  0.0000000000000000e+000  0.0000000000000000e+000  0.0000000000000000e+000  1.0006939776267656e+000  0.0000000000000000e+000  1.0914123466406470e-001  0.0000000000000000e+000  0.0000000000000000e+000  0.0000000000000000e+000  0.0000000000000000e+000  3.2113459463423130e-002  0.0000000000000000e+000 -5.9955647487946495e-001  8.1100016583515799e-001  0.0000000000000000e+000  0.0000000000000000e+000  0.0000000000000000e+000  0.0000000000000000e+000 -5.0079444737787360e-002  0.0000000000000000e+000  0.0000000000000000e+000
  3.2901438879777872e-001  0.0000000000000000e+000  0.0000000000000000e+000  7.5155671695321991e-001  7.5634258768429363e-001  0.0000000000000000e+000  0.0000000000000000e+000  0.0000000000000000e+000  0.0000000000000000e+000  0.0000000000000000e+000  0.0000000000000000e+000  0.0000000000000000e+000  0.0000000000000000e+000  0.0000000000000000e+000  0.0000000000000000e+000  1.2102577654947053e-001  0.0000000000000000e+000  0.0000000000000000e+000 -3.0484892746647896e-001  0.0000000000000000e+000  0.0000000000000000e+000  0.0000000000000000e+000  0.0000000000000000e+000  1.0371789243577410e+000  0.0000000000000000e+000  0.0000000000000000e+000  0.0000000000000000e+000  0.0000000000000000e+000  0.0000000000000000e+000  0.0000000000000000e+000
  0.0000000000000000e+000  0.0000000000000000e+000  7.4801735755614496e-001  0.0000000000000000e+000  0.0000000000000000e+000  0.0000000000000000e+000  3.1075509924259065e-001  0.0000000000000000e+000  0.0000000000000000e+000  0.0000000000000000e+000  0.0000000000000000e+000 -5.1314042676961491e-001  0.0000000000000000e+000  0.0000000000000000e+000  0.0000000000000000e+000  0.0000000000000000e+000  0.0000000000000000e+000 -1.4191776284777113e-001  0.0000000000000000e+000  0.0000000000000000e+000  0.0000000000000000e+000  0.0000000000000000e+000  0.0000000000000000e+000  0.0000000000000000e+000 -2.4451746965011251e-001  0.0000000000000000e+000  0.0000000000000000e+000  0.0000000000000000e+000 -2.5666303363328619e-002  0.0000000000000000e+000
  0.0000000000000000e+000  0.0000000000000000e+000  0.0000000000000000e+000  0.0000000000000000e+000  0.0000000000000000e+000  4.1283669404543311e-001  0.0000000000000000e+000 -4.0177956035649098e-001  0.0000000000000000e+000  3.5742222213841679e-001  2.1924261917893387e-001  0.0000000000000000e+000  0.0000000000000000e+000  0.0000000000000000e+000  0.0000000000000000e+000  0.0000000000000000e+000 -1.8506118054692811e-001  0.0000000000000000e+000  0.0000000000000000e+000  0.0000000000000000e+000  5.9132731068048061e-001  0.0000000000000000e+000  0.0000000000000000e+000  0.0000000000000000e+000  0.0000000000000000e+000 -1.0504935564381351e-001 -3.1204179521878628e-001  0.0000000000000000e+000  0.0000000000000000e+000  0.0000000000000000e+000
  0.0000000000000000e+000  0.0000000000000000e+000  0.0000000000000000e+000  0.0000000000000000e+000  0.0000000000000000e+000  4.3806934367650890e-001  0.0000000000000000e+000  4.2107726347353613e-001  0.0000000000000000e+000  1.6658522177610546e-001 -1.6052944181248890e-002  0.0000000000000000e+000  0.0000000000000000e+000  0.0000000000000000e+000  0.0000000000000000e+000  0.0000000000000000e+000  5.0810196725751444e-001  0.0000000000000000e+000  0.0000000000000000e+000  0.0000000000000000e+000  1.4287407571788013e-001  0.0000000000000000e+000  0.0000000000000000e+000  0.0000000000000000e+000  0.0000000000000000e+000  5.6936090740182876e-001 -5.3293212292128897e-003  0.0000000000000000e+000  0.0000000000000000e+000  0.0000000000000000e+000
  0.0000000000000000e+000 -7.4783318184776615e-001  0.0000000000000000e+000  0.0000000000000000e+000  0.0000000000000000e+000  0.0000000000000000e+000  0.0000000000000000e+000  0.0000000000000000e+000  4.4468371260633910e-002  0.0000000000000000e+000  0.0000000000000000e+000  0.0000000000000000e+000 -1.3029217069395324e-001  0.0000000000000000e+000 -4.3324568839383809e-001  0.0000000000000000e+000  0.0000000000000000e+000  0.0000000000000000e+000  0.0000000000000000e+000  6.3145485642213506e-001  0.0000000000000000e+000 -6.4278275541896890e-001  2.5737428680432406e-001  0.0000000000000000e+000  0.0000000000000000e+000  0.0000000000000000e+000  0.0000000000000000e+000 -4.9777689745963916e-001  0.0000000000000000e+000  0.0000000000000000e+000
  0.0000000000000000e+000  0.0000000000000000e+000  1.8452206224544265e-001  0.0000000000000000e+000  0.0000000000000000e+000  0.0000000000000000e+000 -6.5377737182154327e-001  0.0000000000000000e+000  0.0000000000000000e+000  0.0000000000000000e+000  0.0000000000000000e+000 -1.0110523697712342e-001  0.0000000000000000e+000  0.0000000000000000e+000  0.0000000000000000e+000  0.0000000000000000e+000  0.0000000000000000e+000  4.6876677206943235e-001  0.0000000000000000e+000  0.0000000000000000e+000  0.0000000000000000e+000  0.0000000000000000e+000  0.0000000000000000e+000  0.0000000000000000e+000 -2.7567131937809985e-001  0.0000000000000000e+000  0.0000000000000000e+000  0.0000000000000000e+000 -4.8225255289168356e-001  0.0000000000000000e+000
  0.0000000000000000e+000  0.0000000000000000e+000  0.0000000000000000e+000  0.0000000000000000e+000  0.0000000000000000e+000  0.0000000000000000e+000  0.0000000000000000e+000  0.0000000000000000e+000  0.0000000000000000e+000  0.0000000000000000e+000  0.0000000000000000e+000  0.0000000000000000e+000  0.0000000000000000e+000  3.4884929319798780e-001  0.0000000000000000e+000  0.0000000000000000e+000  0.0000000000000000e+000  0.0000000000000000e+000  0.0000000000000000e+000  0.0000000000000000e+000  0.0000000000000000e+000  0.0000000000000000e+000  0.0000000000000000e+000  0.0000000000000000e+000  0.0000000000000000e+000  0.0000000000000000e+000  0.0000000000000000e+000  0.0000000000000000e+000  0.0000000000000000e+000  2.5929068748808975e-001
  1.6438554191740662e-001  0.0000000000000000e+000  0.0000000000000000e+000  5.6701017738812975e-001  0.0000000000000000e+000  0.0000000000000000e+000  0.0000000000000000e+000  0.0000000000000000e+000  0.0000000000000000e+000  0.0000000000000000e+000  0.0000000000000000e+000  0.0000000000000000e+000 -7.9572448612535807e-001  0.0000000000000000e+000  9.7626744377950259e-001  6.2591585147470241e-001  0.0000000000000000e+000  0.0000000000000000e+000  0.0000000000000000e+000  5.7440958730979541e-001  0.0000000000000000e+000 -2.5014117623794241e-001  0.0000000000000000e+000  0.0000000000000000e+000  0.0000000000000000e+000  0.0000000000000000e+000  0.0000000000000000e+000  0.0000000000000000e+000  0.0000000000000000e+000  2.4050865314180880e-001
  0.0000000000000000e+000 -8.4147614774317492e-001  0.0000000000000000e+000  0.0000000000000000e+000  0.0000000000000000e+000  0.0000000000000000e+000  0.0000000000000000e+000  0.0000000000000000e+000  0.0000000000000000e+000 -9.5283587381293500e-001  0.0000000000000000e+000 -2.7448495228122272e-001  0.0000000000000000e+000  0.0000000000000000e+000  0.0000000000000000e+000  0.0000000000000000e+000  0.0000000000000000e+000  0.0000000000000000e+000  0.0000000000000000e+000  0.0000000000000000e+000  0.0000000000000000e+000  0.0000000000000000e+000  0.0000000000000000e+000  0.0000000000000000e+000  0.0000000000000000e+000  7.1603070960927884e-001  0.0000000000000000e+000 -2.9901386162037741e-001  5.8330651008951695e-001  0.0000000000000000e+000
  0.0000000000000000e+000  0.0000000000000000e+000 -4.4196101624152867e-001  0.0000000000000000e+000 -5.2083465517536454e-003 -2.0405132191042538e-001  9.8496913996296273e-002  0.0000000000000000e+000  3.4571302239671792e-001  0.0000000000000000e+000  0.0000000000000000e+000  0.0000000000000000e+000  0.0000000000000000e+000  0.0000000000000000e+000  0.0000000000000000e+000  0.0000000000000000e+000  0.0000000000000000e+000  0.0000000000000000e+000  0.0000000000000000e+000  0.0000000000000000e+000  5.6246675611727281e-001  0.0000000000000000e+000 -1.5038879482467529e-001  0.0000000000000000e+000  0.0000000000000000e+000  0.0000000000000000e+000 -5.4295636473678688e-001  0.0000000000000000e+000  0.0000000000000000e+000  0.0000000000000000e+000
  1.7110283185746006e-001  0.0000000000000000e+000  0.0000000000000000e+000 -6.3745691758197753e-001  0.0000000000000000e+000  0.0000000000000000e+000  0.0000000000000000e+000  0.0000000000000000e+000  0.0000000000000000e+000  0.0000000000000000e+000  0.0000000000000000e+000  0.0000000000000000e+000  4.9865896646428320e-001  0.0000000000000000e+000  2.9705304073917604e-001  2.6715878103686019e-001  0.0000000000000000e+000  0.0000000000000000e+000  0.0000000000000000e+000  4.6470457079456329e-001  0.0000000000000000e+000 -9.5341498592313767e-001  0.0000000000000000e+000  0.0000000000000000e+000  0.0000000000000000e+000  0.0000000000000000e+000  0.0000000000000000e+000  0.0000000000000000e+000  0.0000000000000000e+000 -8.0531431429744216e-001
  0.0000000000000000e+000  0.0000000000000000e+000  1.1381365340038757e-001  0.0000000000000000e+000  6.5742393228184171e-001  4.1518018294949344e-001  2.7888132587505321e-001  0.0000000000000000e+000  1.5922461941601226e-001  0.0000000000000000e+000  0.0000000000000000e+000  0.0000000000000000e+000  0.0000000000000000e+000  0.0000000000000000e+000  0.0000000000000000e+000  0.0000000000000000e+000  0.0000000000000000e+000  0.0000000000000000e+000  0.0000000000000000e+000  0.0000000000000000e+000 -2.1536174524060023e-001  0.0000000000000000e+000  2.6913660490190583e-001  0.0000000000000000e+000  0.0000000000000000e+000  0.0000000000000000e+000 -4.0065343438882595e-001  0.0000000000000000e+000  0.0000000000000000e+000  0.0000000000000000e+000
  0.0000000000000000e+000  0.0000000000000000e+000  3.2468446864691053e-002  0.0000000000000000e+000 -3.2879626984348698e-001  3.4184250726672152e-002 -4.2364613043341187e-001  0.0000000000000000e+000  5.1825969433803176e-001  0.0000000000000000e+000  0.0000000000000000e+000  0.0000000000000000e+000  0.0000000000000000e+000  0.0000000000000000e+000  0.0000000000000000e+000  0.0000000000000000e+000  0.0000000000000000e+000  0.0000000000000000e+000  0.0000000000000000e+000  0.0000000000000000e+000 -1.1795318485059450e-001  0.0000000000000000e+000  6.4845884056337311e-001  0.0000000000000000e+000  0.0000000000000000e+000  0.0000000000000000e+000 -8.4789584087400449e-002  0.0000000000000000e+000  0.0000000000000000e+000  0.0000000000000000e+000
  0.0000000000000000e+000  0.0000000000000000e+000  3.6662080933259689e-001  0.0000000000000000e+000  3.6721517122971670e-001 -5.1057388381332880e-001 -6.1139341245427865e-002  0.0000000000000000e+000 -2.3353601703968990e-001  0.0000000000000000e+000  0.0000000000000000e+000  0.0000000000000000e+000  0.0000000000000000e+000  0.0000000000000000e+000  0.0000000000000000e+000  0.0000000000000000e+000  0.0000000000000000e+000  0.0000000000000000e+000  0.0000000000000000e+000  0.0000000000000000e+000  4.6178357874236692e-001  0.0000000000000000e+000  4.3689520630829726e-001  0.0000000000000000e+000  0.0000000000000000e+000  0.0000000000000000e+000  8.7509566087635299e-002  0.0000000000000000e+000  0.0000000000000000e+000  0.0000000000000000e+000
  0.0000000000000000e+000  0.0000000000000000e+000  0.0000000000000000e+000  0.0000000000000000e+000  0.0000000000000000e+000  0.0000000000000000e+000  0.0000000000000000e+000 -1.3275519264893745e-001  0.0000000000000000e+000  0.0000000000000000e+000 -6.9619707120294361e-001  0.0000000000000000e+000  0.0000000000000000e+000  5.2826112696208916e-001  0.0000000000000000e+000  0.0000000000000000e+000  0.0000000000000000e+000  2.4233460617607180e-001 -3.6953327117243956e-001  0.0000000000000000e+000  0.0000000000000000e+000  0.0000000000000000e+000  0.0000000000000000e+000  0.0000000000000000e+000  1.5279063701685044e-001  0.0000000000000000e+000  0.0000000000000000e+000  0.0000000000000000e+000  0.0000000000000000e+000  0.0000000000000000e+000
  0.0000000000000000e+000  0.0000000000000000e+000  1.0592683731043145e-001  0.0000000000000000e+000  2.9800674798889898e-001 -5.4940824152269685e-001 -3.7506377777046246e-001  0.0000000000000000e+000  2.2304276252092403e-001  0.0000000000000000e+000  0.0000000000000000e+000  0.0000000000000000e+000  0.0000000000000000e+000  0.0000000000000000e+000  0.0000000000000000e+000  0.0000000000000000e+000  0.0000000000000000e+000  0.0000000000000000e+000  0.0000000000000000e+000  0.0000000000000000e+000 -4.8225210189450329e-001  0.0000000000000000e+000 -3.6339228611156249e-001  0.0000000000000000e+000  0.0000000000000000e+000  0.0000000000000000e+000 -2.0755749261821049e-001  0.0000000000000000e+000  0.0000000000000000e+000  0.0000000000000000e+000
  0.0000000000000000e+000 -2.5409315608818872e-001  0.0000000000000000e+000  0.0000000000000000e+000  0.0000000000000000e+000  0.0000000000000000e+000  0.0000000000000000e+000  0.0000000000000000e+000  0.0000000000000000e+000  8.2517757178918016e-002  0.0000000000000000e+000  3.2960349044571108e-001  0.0000000000000000e+000  0.0000000000000000e+000  0.0000000000000000e+000  0.0000000000000000e+000  0.0000000000000000e+000  0.0000000000000000e+000  0.0000000000000000e+000  0.0000000000000000e+000  0.0000000000000000e+000  0.0000000000000000e+000  0.0000000000000000e+000  0.0000000000000000e+000  0.0000000000000000e+000  5.7688749140884836e-002  0.0000000000000000e+000 -7.1293172496006985e-001  1.2987393669441296e+000  0.0000000000000000e+000
  0.0000000000000000e+000  0.0000000000000000e+000  0.0000000000000000e+000  0.0000000000000000e+000  0.0000000000000000e+000  0.0000000000000000e+000  0.0000000000000000e+000  6.3087429945795392e-001  0.0000000000000000e+000  0.0000000000000000e+000 -3.4532955394466791e-001  0.0000000000000000e+000  0.0000000000000000e+000  1.9433671126860000e-001  0.0000000000000000e+000  0.0000000000000000e+000  0.0000000000000000e+000 -6.1890676890798413e-002  6.6415078554814144e-001  0.0000000000000000e+000  0.0000000000000000e+000  0.0000000000000000e+000  0.0000000000000000e+000  0.0000000000000000e+000  7.1859779364823739e-003  0.0000000000000000e+000  0.0000000000000000e+000  0.0000000000000000e+000  0.0000000000000000e+000  0.0000000000000000e+000
  0.0000000000000000e+000 -3.8164690314422345e-001  0.0000000000000000e+000  0.0000000000000000e+000  0.0000000000000000e+000  0.0000000000000000e+000  0.0000000000000000e+000  0.0000000000000000e+000  0.0000000000000000e+000  8.9543847826841594e-001  0.0000000000000000e+000 -3.1774175579933206e-001  0.0000000000000000e+000  0.0000000000000000e+000  0.0000000000000000e+000  0.0000000000000000e+000  0.0000000000000000e+000  0.0000000000000000e+000  0.0000000000000000e+000  0.0000000000000000e+000  0.0000000000000000e+000  0.0000000000000000e+000  0.0000000000000000e+000  0.0000000000000000e+000  0.0000000000000000e+000  5.7865877859580939e-001  0.0000000000000000e+000  6.8501002454902682e-001  5.5303946628286094e-001  0.0000000000000000e+000
 -8.2425145254598897e-001  0.0000000000000000e+000  0.0000000000000000e+000 -5.0541666217431926e-002  0.0000000000000000e+000  0.0000000000000000e+000  0.0000000000000000e+000  0.0000000000000000e+000  0.0000000000000000e+000  0.0000000000000000e+000  0.0000000000000000e+000  0.0000000000000000e+000  9.3716923733655111e-001  0.0000000000000000e+000 -3.8720075399582821e-001  4.2084137182048681e-001  0.0000000000000000e+000  0.0000000000000000e+000  0.0000000000000000e+000  2.6438819321495388e-001  0.0000000000000000e+000 -1.0721577507137223e-001  0.0000000000000000e+000  0.0000000000000000e+000  0.0000000000000000e+000  0.0000000000000000e+000  0.0000000000000000e+000  0.0000000000000000e+000  0.0000000000000000e+000 -9.7967393270758776e-002
  0.0000000000000000e+000  0.0000000000000000e+000  0.0000000000000000e+000  0.0000000000000000e+000  0.0000000000000000e+000  0.0000000000000000e+000  0.0000000000000000e+000  3.0029701760091593e-001  0.0000000000000000e+000  0.0000000000000000e+000 -3.4047655261847987e-001  0.0000000000000000e+000  0.0000000000000000e+000 -5.5102216210299260e-001  0.0000000000000000e+000  0.0000000000000000e+000  0.0000000000000000e+000 -4.1790640624296749e-001 -3.4479273269163452e-001  0.0000000000000000e+000  0.0000000000000000e+000  0.0000000000000000e+000  0.0000000000000000e+000  0.0000000000000000e+000  4.4355856694747220e-001  0.0000000000000000e+000  0.0000000000000000e+000  0.0000000000000000e+000  0.0000000000000000e+000  0.0000000000000000e+000
  4.9762494517418113e-002  0.0000000000000000e+000  0.0000000000000000e+000 -6.4517553382568882e-001  0.0000000000000000e+000  0.0000000000000000e+000  0.0000000000000000e+000  0.0000000000000000e+000  0.0000000000000000e+000  0.0000000000000000e+000  0.0000000000000000e+000  0.0000000000000000e+000  5.7050809118422641e-001  0.0000000000000000e+000  9.5600345217090066e-001  2.1071255573889552e-001  0.0000000000000000e+000  0.0000000000000000e+000  0.0000000000000000e+000 -5.6724616326503385e-001  0.0000000000000000e+000  9.8985187598970059e-001  0.0000000000000000e+000  0.0000000000000000e+000  0.0000000000000000e+000  0.0000000000000000e+000  0.0000000000000000e+000  0.0000000000000000e+000  0.0000000000000000e+000  2.6597951898885164e-001
 -6.8538635568859141e-001  0.0000000000000000e+000  0.0000000000000000e+000  8.0618719978180531e-001  0.0000000000000000e+000  0.0000000000000000e+000  0.0000000000000000e+000  0.0000000000000000e+000  0.0000000000000000e+000  0.0000000000000000e+000  0.0000000000000000e+000  0.0000000000000000e+000  1.6870921560276989e-001  0.0000000000000000e+000  4.9393139747743958e-001 -1.6251795041644446e-001  0.0000000000000000e+000  0.0000000000000000e+000  0.0000000000000000e+000 -9.3802208043998236e-001  0.0000000000000000e+000 -8.4271884770500782e-001  0.0000000000000000e+000  0.0000000000000000e+000  0.0000000000000000e+000  0.0000000000000000e+000  0.0000000000000000e+000  0.0000000000000000e+000  0.0000000000000000e+000 -1.3119019610155785e-001
  0.0000000000000000e+000  0.0000000000000000e+000  0.0000000000000000e+000  0.0000000000000000e+000  0.0000000000000000e+000  0.0000000000000000e+000  0.0000000000000000e+000  0.0000000000000000e+000  0.0000000000000000e+000  0.0000000000000000e+000  0.0000000000000000e+000  0.0000000000000000e+000  0.0000000000000000e+000  0.0000000000000000e+000  0.0000000000000000e+000  0.0000000000000000e+000 -9.7968162654715293e-002  0.0000000000000000e+000  0.0000000000000000e+000  0.0000000000000000e+000  0.0000000000000000e+000  0.0000000000000000e+000  0.0000000000000000e+000 -2.1208091207906773e-002  0.0000000000000000e+000  0.0000000000000000e+000  0.0000000000000000e+000  0.0000000000000000e+000  0.0000000000000000e+000  0.0000000000000000e+000
  0.0000000000000000e+000  0.0000000000000000e+000  0.0000000000000000e+000  0.0000000000000000e+000  0.0000000000000000e+000  0.0000000000000000e+000  0.0000000000000000e+000  6.2970261957220397e-001  0.0000000000000000e+000  0.0000000000000000e+000  4.1721506532245228e-001  0.0000000000000000e+000  0.0000000000000000e+000  4.0543290786867558e-001  0.0000000000000000e+000  0.0000000000000000e+000  0.0000000000000000e+000 -7.1741265023803388e-002 -5.0585330049681887e-001  0.0000000000000000e+000  0.0000000000000000e+000  0.0000000000000000e+000  0.0000000000000000e+000  0.0000000000000000e+000 -6.3213816988805266e-002  0.0000000000000000e+000  0.0000000000000000e+000  0.0000000000000000e+000  0.0000000000000000e+000  0.0000000000000000e+000
  0.0000000000000000e+000  0.0000000000000000e+000  0.0000000000000000e+000  0.0000000000000000e+000  0.0000000000000000e+000  0.0000000000000000e+000  0.0000000000000000e+000  2.8254645992306829e-002  0.0000000000000000e+000  0.0000000000000000e+000  2.9437602971576632e-001  0.0000000000000000e+000  0.0000000000000000e+000  4.6989259291807486e-002  0.0000000000000000e+000  0.0000000000000000e+000  0.0000000000000000e+000  4.6658301882730485e-001  1.4709106340091835e-001  0.0000000000000000e+000  0.0000000000000000e+000  0.0000000000000000e+000  0.0000000000000000e+000  0.0000000000000000e+000  8.1914647239027150e-001  0.0000000000000000e+000  0.0000000000000000e+000  0.0000000000000000e+000  0.0000000000000000e+000  0.0000000000000000e+000
 -1.1250150157891288e+000  0.0000000000000000e+000  0.0000000000000000e+000  7.3491849497276218e-002  0.0000000000000000e+000  0.0000000000000000e+000  0.0000000000000000e+000  0.0000000000000000e+000  0.0000000000000000e+000  0.0000000000000000e+000  0.0000000000000000e+000  0.0000000000000000e+000 -4.2085499867500115e-001  0.0000000000000000e+000  3.2256578869636920e-001 -8.7143053394334113e-001  0.0000000000000000e+000  0.0000000000000000e+000  0.0000000000000000e+000  7.5878896128605666e-001  0.0000000000000000e+000  4.9527753324073159e-001  0.0000000000000000e+000  0.0000000000000000e+000  0.0000000000000000e+000  0.0000000000000000e+000  0.0000000000000000e+000  0.0000000000000000e+000  0.0000000000000000e+000 -5.2878480339231315e-001
  0.0000000000000000e+000  0.0000000000000000e+000  4.7518860721202538e-001  0.0000000000000000e+000  1.2192929390552085e-001  4.1472989016967055e-001 -4.2403778810093024e-001  0.0000000000000000e+000  2.7115095047009241e-001  0.0000000000000000e+000  0.0000000000000000e+000  0.0000000000000000e+000  0.0000000000000000e+000  0.0000000000000000e+000  0.0000000000000000e+000  0.0000000000000000e+000  0.0000000000000000e+000  0.0000000000000000e+000  0.0000000000000000e+000  0.0000000000000000e+000  4.1674164118031837e-001  0.0000000000000000e+000 -3.8979171800367224e-001  0.0000000000000000e+000  0.0000000000000000e+000  0.0000000000000000e+000  9.1575599736853447e-002  0.0000000000000000e+000  0.0000000000000000e+000  0.0000000000000000e+000
 -3.1098495824899271e-002  0.0000000000000000e+000  0.0000000000000000e+000  1.1215807848148771e-001  0.0000000000000000e+000  0.0000000000000000e+000  0.0000000000000000e+000  0.0000000000000000e+000  0.0000000000000000e+000  0.0000000000000000e+000  0.0000000000000000e+000  0.0000000000000000e+000 -1.6111170724832305e-001  0.0000000000000000e+000 -8.4135812209022109e-002  1.0398580315447661e+000  0.0000000000000000e+000  0.0000000000000000e+000  0.0000000000000000e+000 -2.6906641000275511e-002  0.0000000000000000e+000  2.4536177517076857e-001  0.0000000000000000e+000  0.0000000000000000e+000  0.0000000000000000e+000  0.0000000000000000e+000  0.0000000000000000e+000  0.0000000000000000e+000  0.0000000000000000e+000 -1.2156787203631343e+000
  0.0000000000000000e+000  0.0000000000000000e+000  6.4737796976220774e-001  0.0000000000000000e+000 -4.4626394945824210e-001 -1.4242601514571285e-001  4.5459462784694754e-001  0.0000000000000000e+000  8.9863380868930615e-002  0.0000000000000000e+000  0.0000000000000000e+000  0.0000000000000000e+000  0.0000000000000000e+000  0.0000000000000000e+000  0.0000000000000000e+000  0.0000000000000000e+000  0.0000000000000000e+000  0.0000000000000000e+000  0.0000000000000000e+000  0.0000000000000000e+000 -6.0489537502631419e-002  0.0000000000000000e+000 -8.5199589849909454e-002  0.0000000000000000e+000  0.0000000000000000e+000  0.0000000000000000e+000 -3.6853144335840704e-001  0.0000000000000000e+000  0.0000000000000000e+000  0.0000000000000000e+000
  0.0000000000000000e+000  0.0000000000000000e+000  0.0000000000000000e+000  0.0000000000000000e+000  0.0000000000000000e+000  0.0000000000000000e+000  0.0000000000000000e+000  0.0000000000000000e+000  0.0000000000000000e+000  0.0000000000000000e+000  0.0000000000000000e+000  0.0000000000000000e+000  0.0000000000000000e+000  0.0000000000000000e+000  0.0000000000000000e+000  0.0000000000000000e+000  4.0716057277751810e-001  0.0000000000000000e+000  0.0000000000000000e+000  0.0000000000000000e+000  0.0000000000000000e+000  0.0000000000000000e+000  0.0000000000000000e+000  4.6567318903311994e-001  0.0000000000000000e+000  0.0000000000000000e+000  0.0000000000000000e+000  0.0000000000000000e+000  0.0000000000000000e+000  0.0000000000000000e+000
  0.0000000000000000e+000  0.0000000000000000e+000  0.0000000000000000e+000  0.0000000000000000e+000  0.0000000000000000e+000  0.0000000000000000e+000  0.0000000000000000e+000  3.1124213116467314e-001  0.0000000000000000e+000  0.0000000000000000e+000 -1.3930971514800722e-001  0.0000000000000000e+000  0.0000000000000000e+000 -4.6148040911153315e-001  0.0000000000000000e+000  0.0000000000000000e+000  0.0000000000000000e+000  7.3481371504576498e-001 -1.6106993660978419e-001  0.0000000000000000e+000  0.0000000000000000e+000  0.0000000000000000e+000  0.0000000000000000e+000  0.0000000000000000e+000 -3.2382441347259183e-001  0.0000000000000000e+000  0.0000000000000000e+000  0.0000000000000000e+000  0.0000000000000000e+000  0.0000000000000000e+000
  0.0000000000000000e+000  1.8066147717954750e-001  0.0000000000000000e+000  0.0000000000000000e+000  0.0000000000000000e+000  0.0000000000000000e+000  0.0000000000000000e+000  0.0000000000000000e+000  0.0000000000000000e+000 -1.9354893059869972e-002  0.0000000000000000e+000  1.1072961355972295e+000  0.0000000000000000e+000  0.0000000000000000e+000  0.0000000000000000e+000  0.0000000000000000e+000  0.0000000000000000e+000  0.0000000000000000e+000  0.0000000000000000e+000  0.0000000000000000e+000  0.0000000000000000e+000  0.0000000000000000e+000  0.0000000000000000e+000  0.0000000000000000e+000  0.0000000000000000e+000  7.9540769153623436e-001  0.0000000000000000e+000  7.2384837523650902e-001  2.4319685544597069e-002  0.0000000000000000e+000
  0.0000000000000000e+000  0.0000000000000000e+000 -1.1355682488647711e-002  0.0000000000000000e+000  1.4827808401692638e-001 -1.7320147932153174e-001  4.4963578853552705e-001  0.0000000000000000e+000  6.3297038288694507e-001  0.0000000000000000e+000  0.0000000000000000e+000  0.0000000000000000e+000  0.0000000000000000e+000  0.0000000000000000e+000  0.0000000000000000e+000  0.0000000000000000e+000  0.0000000000000000e+000  0.0000000000000000e+000  0.0000000000000000e+000  0.0000000000000000e+000  1.3920133430218230e-002  0.0000000000000000e+000 -4.8186117843817919e-002  0.0000000000000000e+000  0.0000000000000000e+000  0.0000000000000000e+000  5.8527462427884103e-001  0.0000000000000000e+000  0.0000000000000000e+000  0.0000000000000000e+000
  0.0000000000000000e+000 -4.2849853324901443e-001  0.0000000000000000e+000  0.0000000000000000e+000  0.0000000000000000e+000  0.0000000000000000e+000  0.0000000000000000e+000  0.0000000000000000e+000  0.0000000000000000e+000  4.7024792558147283e-001  0.0000000000000000e+000  5.4351790377951004e-001  0.0000000000000000e+000  0.0000000000000000e+000  0.0000000000000000e+000  0.0000000000000000e+000  0.0000000000000000e+000  0.0000000000000000e+000  0.0000000000000000e+000  0.0000000000000000e+000  0.0000000000000000e+000  0.0000000000000000e+000  0.0000000000000000e+000  0.0000000000000000e+000  0.0000000000000000e+000  2.1944534851336964e-001  0.0000000000000000e+000 -8.9201921304488119e-001 -4.9002345031182915e-001  0.0000000000000000e+000
  0.0000000000000000e+000 -1.0447836498674103e+000  0.0000000000000000e+000  0.0000000000000000e+000  0.0000000000000000e+000  0.0000000000000000e+000  0.0000000000000000e+000  0.0000000000000000e+000  0.0000000000000000e+000 -3.3170685508473735e-001  0.0000000000000000e+000  7.9911139123160801e-001  0.0000000000000000e+000  0.0000000000000000e+000  0.0000000000000000e+000  0.0000000000000000e+000  0.0000000000000000e+000  0.0000000000000000e+000  0.0000000000000000e+000  0.0000000000000000e+000  0.0000000000000000e+000  0.0000000000000000e+000  0.0000000000000000e+000  0.0000000000000000e+000  0.0000000000000000e+000 -9.7954945666423798e-001  0.0000000000000000e+000  4.4595355567585288e-001  3.1823061637614336e-001  0.0000000000000000e+000
 -6.1138702561827485e-001  0.0000000000000000e+000  0.0000000000000000e+000 -5.7645649934686760e-001  0.0000000000000000e+000  0.0000000000000000e+000  0.0000000000000000e+000  0.0000000000000000e+000  0.0000000000000000e+000  0.0000000000000000e+000  0.0000000000000000e+000  0.0000000000000000e+000 -8.4488683298333933e-001  0.0000000000000000e+000 -7.3549672675030564e-001  5.5166884058364896e-001  0.0000000000000000e+000  0.0000000000000000e+000  0.0000000000000000e+000 -3.9010479803019710e-001  0.0000000000000000e+000 -9.8804207112330511e-002  0.0000000000000000e+000  0.0000000000000000e+000  0.0000000000000000e+000  0.0000000000000000e+000  0.0000000000000000e+000  0.0000000000000000e+000  0.0000000000000000e+000  1.7732339869901059e-001
  6.5425743954666638e-001  0.0000000000000000e+000  0.0000000000000000e+000  0.0000000000000000e+000  0.0000000000000000e+000  0.0000000000000000e+000  0.0000000000000000e+000  0.0000000000000000e+000  6.1916715498837305e-001  0.0000000000000000e+000 -2.7809038808762598e-001  0.0000000000000000e+000 -1.2244338493919782e+000  0.0000000000000000e+000  0.0000000000000000e+000  0.0000000000000000e+000  0.0000000000000000e+000  0.0000000000000000e+000  0.0000000000000000e+000  0.0000000000000000e+000 -3.3014478159689331e-001  2.0777010225745346e-001  0.0000000000000000e+000 -2.3428470144167907e-001  0.0000000000000000e+000  0.0000000000000000e+000  0.0000000000000000e+000  0.0000000000000000e+000  0.0000000000000000e+000 -3.5301788791780385e-002
  0.0000000000000000e+000 -2.8044168893840382e-001  0.0000000000000000e+000  5.1354715626078484e-001  0.0000000000000000e+000  0.0000000000000000e+000 -4.8421169732685415e-001 -3.9557056160135323e-001  0.0000000000000000e+000 -1.6426375367346116e-001  0.0000000000000000e+000  1.2939884620191672e-001  0.0000000000000000e+000  0.0000000000000000e+000  0.0000000000000000e+000  0.0000000000000000e+000  0.0000000000000000e+000 -1.4469482313791684e-001  0.0000000000000000e+000  0.0000000000000000e+000  0.0000000000000000e+000  0.0000000000000000e+000  0.0000000000000000e+000  0.0000000000000000e+000 -4.4946802595499497e-001  0.0000000000000000e+000  0.0000000000000000e+000  0.0000000000000000e+000  0.0000000000000000e+000  0.0000000000000000e+000
  0.0000000000000000e+000  0.0000000000000000e+000  2.6658464296517503e-001  0.0000000000000000e+000  0.0000000000000000e+000  4.5623016248922554e-001  0.0000000000000000e+000  0.0000000000000000e+000  0.0000000000000000e+000  0.0000000000000000e+000  0.0000000000000000e+000  0.0000000000000000e+000  0.0000000000000000e+000  3.3578372324582995e-002  0.0000000000000000e+000  0.0000000000000000e+000  0.0000000000000000e+000  0.0000000000000000e+000  8.8539629086429417e-001  0.0000000000000000e+000  0.0000000000000000e+000  0.0000000000000000e+000  9.1966708138964437e-001  0.0000000000000000e+000  0.0000000000000000e+000  3.9512424598875112e-001  0.0000000000000000e+000  0.0000000000000000e+000  0.0000000000000000e+000  0.0000000000000000e+000
  0.0000000000000000e+000  2.5740612486410375e-001  0.0000000000000000e+000 -4.8334875971957958e-001  0.0000000000000000e+000  0.0000000000000000e+000 -1.2408931563319606e-001 -6.2734996257096198e-001  0.0000000000000000e+000  3.7864616398202328e-001  0.0000000000000000e+000  1.2229843999079032e-001  0.0000000000000000e+000  0.0000000000000000e+000  0.0000000000000000e+000  0.0000000000000000e+000  0.0000000000000000e+000 -3.6421356548897910e-001  0.0000000000000000e+000  0.0000000000000000e+000  0.0000000000000000e+000  0.0000000000000000e+000  0.0000000000000000e+000  0.0000000000000000e+000 -1.2983926956467502e-002  0.0000000000000000e+000  0.0000000000000000e+000  0.0000000000000000e+000  0.0000000000000000e+000  0.0000000000000000e+000
  0.0000000000000000e+000  0.0000000000000000e+000  0.0000000000000000e+000  0.0000000000000000e+000  1.4973225843115390e-001  0.0000000000000000e+000  0.0000000000000000e+000  0.0000000000000000e+000  0.0000000000000000e+000  0.0000000000000000e+000  0.0000000000000000e+000  0.0000000000000000e+000  0.0000000000000000e+000  0.0000000000000000e+000  5.9886375738257995e-002  0.0000000000000000e+000  2.3843558781774798e-003  0.0000000000000000e+000  0.0000000000000000e+000 -1.5624660757516944e-002  0.0000000000000000e+000  0.0000000000000000e+000  0.0000000000000000e+000  0.0000000000000000e+000  0.0000000000000000e+000  0.0000000000000000e+000  0.0000000000000000e+000 -9.5349545116650880e-001 -2.5414657623913972e-001  0.0000000000000000e+000
  0.0000000000000000e+000  0.0000000000000000e+000  1.0091636807329190e+000  0.0000000000000000e+000  0.0000000000000000e+000 -1.2710169046180050e-001  0.0000000000000000e+000  0.0000000000000000e+000  0.0000000000000000e+000  0.0000000000000000e+000  0.0000000000000000e+000  0.0000000000000000e+000  0.0000000000000000e+000  7.3653741736533618e-001  0.0000000000000000e+000  0.0000000000000000e+000  0.0000000000000000e+000  0.0000000000000000e+000 -5.5069244995047828e-001  0.0000000000000000e+000  0.0000000000000000e+000  0.0000000000000000e+000  5.6620660606515816e-001  0.0000000000000000e+000  0.0000000000000000e+000  1.0715665875315661e+000  0.0000000000000000e+000  0.0000000000000000e+000  0.0000000000000000e+000  0.0000000000000000e+000
  0.0000000000000000e+000 -1.4555689364201407e-001  0.0000000000000000e+000 -5.3912733502605736e-001  0.0000000000000000e+000  0.0000000000000000e+000 -6.8650410781217835e-002  2.5924714187954406e-001  0.0000000000000000e+000 -1.4360603786190870e-001  0.0000000000000000e+000 -3.1321364384978384e-001  0.0000000000000000e+000  0.0000000000000000e+000  0.0000000000000000e+000  0.0000000000000000e+000  0.0000000000000000e+000 -3.9917767239727397e-002  0.0000000000000000e+000  0.0000000000000000e+000  0.0000000000000000e+000  0.0000000000000000e+000  0.0000000000000000e+000  0.0000000000000000e+000 -7.0421164355780319e-001  0.0000000000000000e+000  0.0000000000000000e+000  0.0000000000000000e+000  0.0000000000000000e+000  0.0000000000000000e+000
  0.0000000000000000e+000  3.7439953169325946e-001  0.0000000000000000e+000  2.5803446453725837e-001  0.0000000000000000e+000  0.0000000000000000e+000 -2.6971296682848894e-002  1.7203769510577790e-001  0.0000000000000000e+000  6.7206689735250380e-001  0.0000000000000000e+000  8.2452522580242382e-002  0.0000000000000000e+000  0.0000000000000000e+000  0.0000000000000000e+000  0.0000000000000000e+000  0.0000000000000000e+000  3.7581221340814236e-001  0.0000000000000000e+000  0.0000000000000000e+000  0.0000000000000000e+000  0.0000000000000000e+000  0.0000000000000000e+000  0.0000000000000000e+000 -4.0399459606928445e-001  0.0000000000000000e+000  0.0000000000000000e+000  0.0000000000000000e+000  0.0000000000000000e+000  0.0000000000000000e+000
  1.5821278580124953e-001  0.0000000000000000e+000  0.0000000000000000e+000  0.0000000000000000e+000  0.0000000000000000e+000  0.0000000000000000e+000  0.0000000000000000e+000  0.0000000000000000e+000  7.7360641297183397e-002  0.0000000000000000e+000 -5.2883633968077881e-001  0.0000000000000000e+000  4.8246563489985228e-001  0.0000000000000000e+000  0.0000000000000000e+000  0.0000000000000000e+000  0.0000000000000000e+000  0.0000000000000000e+000  0.0000000000000000e+000  0.0000000000000000e+000 -5.8446110740371515e-001  1.8705307282760050e-001  0.0000000000000000e+000  3.6524923314188906e-001  0.0000000000000000e+000  0.0000000000000000e+000  0.0000000000000000e+000  0.0000000000000000e+000  0.0000000000000000e+000 -1.5003302866397616e-001
  0.0000000000000000e+000 -4.4481236772552496e-001  0.0000000000000000e+000 -1.1754346199102736e-001  0.0000000000000000e+000  0.0000000000000000e+000 -5.2863784857643115e-001  3.4450507520649015e-002  0.0000000000000000e+000  3.9816101506609608e-001  0.0000000000000000e+000 -4.2786794918126397e-001  0.0000000000000000e+000  0.0000000000000000e+000  0.0000000000000000e+000  0.0000000000000000e+000  0.0000000000000000e+000  2.2043945331872744e-001  0.0000000000000000e+000  0.0000000000000000e+000  0.0000000000000000e+000  0.0000000000000000e+000  0.0000000000000000e+000  0.0000000000000000e+000  3.4275931965611506e-001  0.0000000000000000e+000  0.0000000000000000e+000  0.0000000000000000e+000  0.0000000000000000e+000  0.0000000000000000e+000
 -2.6688919242520392e-001  0.0000000000000000e+000  0.0000000000000000e+000  0.0000000000000000e+000  0.0000000000000000e+000  0.0000000000000000e+000  0.0000000000000000e+000  0.0000000000000000e+000 -2.9476405488735341e-001  0.0000000000000000e+000  2.1788422863444973e-001  0.0000000000000000e+000 -5.7744010326653183e-001  0.0000000000000000e+000  0.0000000000000000e+000  0.0000000000000000e+000  0.0000000000000000e+000  0.0000000000000000e+000  0.0000000000000000e+000  0.0000000000000000e+000 -1.8862455266819958e-001 -6.2422074924456317e-001  0.0000000000000000e+000  8.8831292504348058e-001  0.0000000000000000e+000  0.0000000000000000e+000  0.0000000000000000e+000  0.0000000000000000e+000  0.0000000000000000e+000 -2.6816189374765254e-001
  0.0000000000000000e+000 -6.9171439744036833e-001  0.0000000000000000e+000 -1.2365052480550867e-001  0.0000000000000000e+000  0.0000000000000000e+000  3.9906997101360814e-001 -3.6506909076404442e-002  0.0000000000000000e+000  2.9500282557182933e-001  0.0000000000000000e+000  4.9281972226024029e-001  0.0000000000000000e+000  0.0000000000000000e+000  0.0000000000000000e+000  0.0000000000000000e+000  0.0000000000000000e+000  7.7834469292064057e-002  0.0000000000000000e+000  0.0000000000000000e+000  0.0000000000000000e+000  0.0000000000000000e+000  0.0000000000000000e+000  0.0000000000000000e+000 -9.8468236299400824e-002  0.0000000000000000e+000  0.0000000000000000e+000  0.0000000000000000e+000  0.0000000000000000e+000  0.0000000000000000e+000
  3.7372293435957896e-002  0.0000000000000000e+000  0.0000000000000000e+000  0.0000000000000000e+000  0.0000000000000000e+000  0.0000000000000000e+000  0.0000000000000000e+000  0.0000000000000000e+000  3.9447556874079603e-001  0.0000000000000000e+000 -1.2079112229080652e-001  0.0000000000000000e+000 -7.6404100968123778e-002  0.0000000000000000e+000  0.0000000000000000e+000  0.0000000000000000e+000  0.0000000000000000e+000  0.0000000000000000e+000  0.0000000000000000e+000  0.0000000000000000e+000  7.9209941987065058e-001 -3.2826221775892311e-001  0.0000000000000000e+000  1.0248931914922008e+000  0.0000000000000000e+000  0.0000000000000000e+000  0.0000000000000000e+000  0.0000000000000000e+000  0.0000000000000000e+000  1.5484780183361471e-001
  0.0000000000000000e+000  0.0000000000000000e+000 -7.9194284987410879e-001  0.0000000000000000e+000  0.0000000000000000e+000 -6.7942412320576673e-001  0.0000000000000000e+000  0.0000000000000000e+000  0.0000000000000000e+000  0.0000000000000000e+000  0.0000000000000000e+000  0.0000000000000000e+000  0.0000000000000000e+000  9.1198742979425163e-001  0.0000000000000000e+000  0.0000000000000000e+000  0.0000000000000000e+000  0.0000000000000000e+000  2.5859599344273970e-001  0.0000000000000000e+000  0.0000000000000000e+000  0.0000000000000000e+000 -9.5414013194139891e-002  0.0000000000000000e+000  0.0000000000000000e+000 -2.6703925685778784e-002  0.0000000000000000e+000  0.0000000000000000e+000  0.0000000000000000e+000  0.0000000000000000e+000
  0.0000000000000000e+000  0.0000000000000000e+000  0.0000000000000000e+000  0.0000000000000000e+000  1.6080117503801877e-001  0.0000000000000000e+000  0.0000000000000000e+000  0.0000000000000000e+000  0.0000000000000000e+000  0.0000000000000000e+000  0.0000000000000000e+000  0.0000000000000000e+000  0.0000000000000000e+000  0.0000000000000000e+000  7.6594124855960766e-001  0.0000000000000000e+000  3.2862990107547507e-001  0.0000000000000000e+000  0.0000000000000000e+000  5.2458849507287331e-001  0.0000000000000000e+000  0.0000000000000000e+000  0.0000000000000000e+000  0.0000000000000000e+000  0.0000000000000000e+000  0.0000000000000000e+000  0.0000000000000000e+000  5.6998225580548588e-002  3.2210046543150878e-002  0.0000000000000000e+000
  0.0000000000000000e+000  0.0000000000000000e+000  0.0000000000000000e+000  0.0000000000000000e+000  0.0000000000000000e+000  0.0000000000000000e+000  0.0000000000000000e+000  0.0000000000000000e+000  0.0000000000000000e+000  0.0000000000000000e+000  0.0000000000000000e+000  0.0000000000000000e+000  0.0000000000000000e+000  0.0000000000000000e+000  0.0000000000000000e+000  2.1550922630136723e-001  0.0000000000000000e+000  0.0000000000000000e+000  0.0000000000000000e+000  0.0000000000000000e+000  0.0000000000000000e+000  0.0000000000000000e+000  0.0000000000000000e+000  0.0000000000000000e+000  0.0000000000000000e+000  0.0000000000000000e+000  4.0013895943266192e-001  0.0000000000000000e+000  0.0000000000000000e+000  0.0000000000000000e+000
  0.0000000000000000e+000  0.0000000000000000e+000  0.0000000000000000e+000  0.0000000000000000e+000  6.4077691352344535e-002  0.0000000000000000e+000  0.0000000000000000e+000  0.0000000000000000e+000  0.0000000000000000e+000  0.0000000000000000e+000  0.0000000000000000e+000  0.0000000000000000e+000  0.0000000000000000e+000  0.0000000000000000e+000  9.1552747100466042e-002  0.0000000000000000e+000 -7.2647547331169759e-001  0.0000000000000000e+000  0.0000000000000000e+000  3.1950828111842805e-001  0.0000000000000000e+000  0.0000000000000000e+000  0.0000000000000000e+000  0.0000000000000000e+000  0.0000000000000000e+000  0.0000000000000000e+000  0.0000000000000000e+000  1.6219081361728349e-001 -5.7563367597871418e-001  0.0000000000000000e+000
  0.0000000000000000e+000 -1.3191886116267376e-001  0.0000000000000000e+000  3.3624569364634016e-001  0.0000000000000000e+000  0.0000000000000000e+000  4.8019414879308892e-001 -1.1370285778130174e-001  0.0000000000000000e+000  2.6163284937587222e-001  0.0000000000000000e+000 -6.0199463164996114e-001  0.0000000000000000e+000  0.0000000000000000e+000  0.0000000000000000e+000  0.0000000000000000e+000  0.0000000000000000e+000 -4.3451644773100173e-001  0.0000000000000000e+000  0.0000000000000000e+000  0.0000000000000000e+000  0.0000000000000000e+000  0.0000000000000000e+000  0.0000000000000000e+000 -7.9797615342831113e-002  0.0000000000000000e+000  0.0000000000000000e+000  0.0000000000000000e+000  0.0000000000000000e+000  0.0000000000000000e+000
  0.0000000000000000e+000  0.0000000000000000e+000  4.4824126778633933e-001  0.0000000000000000e+000  0.0000000000000000e+000 -1.9981742935653221e-001  0.0000000000000000e+000  0.0000000000000000e+000  0.0000000000000000e+000  0.0000000000000000e+000  0.0000000000000000e+000  0.0000000000000000e+000  0.0000000000000000e+000  5.0083939840694114e-001  0.0000000000000000e+000  0.0000000000000000e+000  0.0000000000000000e+000  0.0000000000000000e+000  8.2824431575717949e-001  0.0000000000000000e+000  0.0000000000000000e+000  0.0000000000000000e+000 -5.5588466866357644e-001  0.0000000000000000e+000  0.0000000000000000e+000 -6.1239455972567108e-002  0.0000000000000000e+000  0.0000000000000000e+000  0.0000000000000000e+000  0.0000000000000000e+000
  0.0000000000000000e+000  0.0000000000000000e+000  0.0000000000000000e+000  0.0000000000000000e+000 -5.4544165788081023e-001  0.0000000000000000e+000  0.0000000000000000e+000  0.0000000000000000e+000  0.0000000000000000e+000  0.0000000000000000e+000  0.0000000000000000e+000  0.0000000000000000e+000  0.0000000000000000e+000  0.0000000000000000e+000 -2.0352686668257980e-001  0.0000000000000000e+000 -2.1849740375814594e-001  0.0000000000000000e+000  0.0000000000000000e+000  5.9844767655067954e-001  0.0000000000000000e+000  0.0000000000000000e+000  0.0000000000000000e+000  0.0000000000000000e+000  0.0000000000000000e+000  0.0000000000000000e+000  0.0000000000000000e+000 -2.2882992369583688e-001  4.5036245557329208e-001  0.0000000000000000e+000
 -6.0433578629626261e-001  0.0000000000000000e+000  0.0000000000000000e+000  0.0000000000000000e+000  0.0000000000000000e+000  0.0000000000000000e+000  0.0000000000000000e+000  0.0000000000000000e+000 -4.7596873202273260e-001  0.0000000000000000e+000 -2.2530391784711004e-001  0.0000000000000000e+000 -2.7057668265098161e-001  0.0000000000000000e+000  0.0000000000000000e+000  0.0000000000000000e+000  0.0000000000000000e+000  0.0000000000000000e+000  0.0000000000000000e+000  0.0000000000000000e+000 -6.2339442872829900e-002  4.4336697809486486e-001  0.0000000000000000e+000  3.8163561555780040e-001  0.0000000000000000e+000  0.0000000000000000e+000  0.0000000000000000e+000  0.0000000000000000e+000  0.0000000000000000e+000  1.1231717309218117e+000
  3.1058108843237531e-001  0.0000000000000000e+000  0.0000000000000000e+000  0.0000000000000000e+000  0.0000000000000000e+000  0.0000000000000000e+000  0.0000000000000000e+000  0.0000000000000000e+000 -1.8712806532952231e-001  0.0000000000000000e+000  4.0941396482406806e-001  0.0000000000000000e+000 -1.7169028962623573e-001  0.0000000000000000e+000  0.0000000000000000e+000  0.0000000000000000e+000  0.0000000000000000e+000  0.0000000000000000e+000  0.0000000000000000e+000  0.0000000000000000e+000  4.4727473557999858e-001  6.2961076593619003e-001  0.0000000000000000e+000  6.5726835937613315e-001  0.0000000000000000e+000  0.0000000000000000e+000  0.0000000000000000e+000  0.0000000000000000e+000  0.0000000000000000e+000 -8.9175299213746984e-001
  0.0000000000000000e+000  0.0000000000000000e+000 -6.6573959927061513e-002  0.0000000000000000e+000  0.0000000000000000e+000  8.1788755788238998e-001  0.0000000000000000e+000  0.0000000000000000e+000  0.0000000000000000e+000  0.0000000000000000e+000  0.0000000000000000e+000  0.0000000000000000e+000  0.0000000000000000e+000  6.1267806232466704e-001  0.0000000000000000e+000  0.0000000000000000e+000  0.0000000000000000e+000  0.0000000000000000e+000 -2.8476032885898522e-001  0.0000000000000000e+000  0.0000000000000000e+000  0.0000000000000000e+000  5.4152861802532148e-002  0.0000000000000000e+000  0.0000000000000000e+000 -9.7696391896399748e-001  0.0000000000000000e+000  0.0000000000000000e+000  0.0000000000000000e+000  0.0000000000000000e+000
 -1.0978519119982835e+000  0.0000000000000000e+000  0.0000000000000000e+000  0.0000000000000000e+000  0.0000000000000000e+000  0.0000000000000000e+000  0.0000000000000000e+000  0.0000000000000000e+000  6.7917456472751914e-001  0.0000000000000000e+000  1.1402179887300226e-001  0.0000000000000000e+000 -3.5949477055514961e-001  0.0000000000000000e+000  0.0000000000000000e+000  0.0000000000000000e+000  0.0000000000000000e+000  0.0000000000000000e+000  0.0000000000000000e+000  0.0000000000000000e+000  1.5157539389204497e-001  6.3988474613481694e-001  0.0000000000000000e+000  1.7470602993253606e-001  0.0000000000000000e+000  0.0000000000000000e+000  0.0000000000000000e+000  0.0000000000000000e+000  0.0000000000000000e+000 -7.5638094073716733e-001
  0.0000000000000000e+000 -1.8142024810543296e-003  0.0000000000000000e+000  5.6887101134225238e-002  0.0000000000000000e+000  0.0000000000000000e+000 -2.7458934233671328e-001  5.8112130781808680e-001  0.0000000000000000e+000  2.0817608944598132e-001  0.0000000000000000e+000  2.7396720220367921e-001  0.0000000000000000e+000  0.0000000000000000e+000  0.0000000000000000e+000  0.0000000000000000e+000  0.0000000000000000e+000 -6.7832686696352662e-001  0.0000000000000000e+000  0.0000000000000000e+000  0.0000000000000000e+000  0.0000000000000000e+000  0.0000000000000000e+000  0.0000000000000000e+000  7.1670318290782853e-002  0.0000000000000000e+000  0.0000000000000000e+000  0.0000000000000000e+000  0.0000000000000000e+000  0.0000000000000000e+000
  0.0000000000000000e+000  0.0000000000000000e+000 -3.4362479229638471e-001  0.0000000000000000e+000  0.0000000000000000e+000  6.7199271415991102e-001  0.0000000000000000e+000  0.0000000000000000e+000  0.0000000000000000e+000  0.0000000000000000e+000  0.0000000000000000e+000  0.0000000000000000e+000  0.0000000000000000e+000  3.0410617963441378e-001  0.0000000000000000e+000  0.0000000000000000e+000  0.0000000000000000e+000  0.0000000000000000e+000 -3.6729544059029923e-002  0.0000000000000000e+000  0.0000000000000000e+000  0.0000000000000000e+000 -3.9604008630915677e-001  0.0000000000000000e+000  0.0000000000000000e+000  7.8417189751890648e-001  0.0000000000000000e+000  0.0000000000000000e+000  0.0000000000000000e+000  0.0000000000000000e+000
  0.0000000000000000e+000  0.0000000000000000e+000  0.0000000000000000e+000  0.0000000000000000e+000  0.0000000000000000e+000  0.0000000000000000e+000  0.0000000000000000e+000  0.0000000000000000e+000  0.0000000000000000e+000  0.0000000000000000e+000  0.0000000000000000e+000  0.0000000000000000e+000  0.0000000000000000e+000  0.0000000000000000e+000  0.0000000000000000e+000 -4.4898621833577200e-002  0.0000000000000000e+000  0.0000000000000000e+000  0.0000000000000000e+000  0.0000000000000000e+000  0.0000000000000000e+000  0.0000000000000000e+000  0.0000000000000000e+000  0.0000000000000000e+000  0.0000000000000000e+000  0.0000000000000000e+000  4.9186206690756168e-001  0.0000000000000000e+000  0.0000000000000000e+000  0.0000000000000000e+000
  0.0000000000000000e+000  0.0000000000000000e+000  0.0000000000000000e+000  0.0000000000000000e+000  4.7805929601213770e-001  0.0000000000000000e+000  0.0000000000000000e+000  0.0000000000000000e+000  0.0000000000000000e+000  0.0000000000000000e+000  0.0000000000000000e+000  0.0000000000000000e+000  0.0000000000000000e+000  0.0000000000000000e+000 -5.9730700548475280e-001  0.0000000000000000e+000  3.4271680514448843e-001  0.0000000000000000e+000  0.0000000000000000e+000  5.1308466443951772e-001  0.0000000000000000e+000  0.0000000000000000e+000  0.0000000000000000e+000  0.0000000000000000e+000  0.0000000000000000e+000  0.0000000000000000e+000  0.0000000000000000e+000  7.4895804097905000e-002 -1.6841492752213882e-001  0.0000000000000000e+000
  0.0000000000000000e+000  0.0000000000000000e+000  0.0000000000000000e+000  0.0000000000000000e+000  6.4928421335118314e-001  0.0000000000000000e+000  0.0000000000000000e+000  0.0000000000000000e+000  0.0000000000000000e+000  0.0000000000000000e+000  0.0000000000000000e+000  0.0000000000000000e+000  0.0000000000000000e+000  0.0000000000000000e+000  5.6275003255904545e-002  0.0000000000000000e+000 -4.4613245305090593e-001  0.0000000000000000e+000  0.0000000000000000e+000 -3.2889886868437954e-002  0.0000000000000000e+000  0.0000000000000000e+000  0.0000000000000000e+000  0.0000000000000000e+000  0.0000000000000000e+000  0.0000000000000000e+000  0.0000000000000000e+000 -5.7612944843101449e-002  6.0977698592563490e-001  0.0000000000000000e+000
 -2.5626485856611902e-001  0.0000000000000000e+000  0.0000000000000000e+000  0.0000000000000000e+000  0.0000000000000000e+000  0.0000000000000000e+000  0.0000000000000000e+000  0.0000000000000000e+000 -4.6430454828785089e-001  0.0000000000000000e+000 -8.4663513961948433e-001  0.0000000000000000e+000 -2.3148702475119123e-001  0.0000000000000000e+000  0.0000000000000000e+000  0.0000000000000000e+000  0.0000000000000000e+000  0.0000000000000000e+000  0.0000000000000000e+000  0.0000000000000000e+000  2.3554435390845233e-001 -3.6611029732321956e-002  0.0000000000000000e+000 -4.0129777195332389e-001  0.0000000000000000e+000  0.0000000000000000e+000  0.0000000000000000e+000  0.0000000000000000e+000  0.0000000000000000e+000 -3.8544309700044782e-001
 -5.0667979583218510e-002  3.7616812251855980e-001  0.0000000000000000e+000 -3.1547928583083668e-001  0.0000000000000000e+000  0.0000000000000000e+000  0.0000000000000000e+000 -2.2563901245133994e-001  0.0000000000000000e+000  0.0000000000000000e+000  0.0000000000000000e+000  0.0000000000000000e+000  0.0000000000000000e+000  0.0000000000000000e+000  0.0000000000000000e+000  0.0000000000000000e+000  0.0000000000000000e+000  0.0000000000000000e+000  0.0000000000000000e+000  0.0000000000000000e+000 -2.8656524094625119e-001 -2.6769373223895204e-001  4.6327150877935203e-001  0.0000000000000000e+000  0.0000000000000000e+000  5.8059460320620582e-001  0.0000000000000000e+000  0.0000000000000000e+000  0.0000000000000000e+000  0.0000000000000000e+000
 -1.9850519532241651e-001  1.4931115015129931e-001  0.0000000000000000e+000  3.2880155579131953e-001  0.0000000000000000e+000  0.0000000000000000e+000  0.0000000000000000e+000  1.0995972198653831e-001  0.0000000000000000e+000  0.0000000000000000e+000  0.0000000000000000e+000  0.0000000000000000e+000  0.0000000000000000e+000  0.0000000000000000e+000  0.0000000000000000e+000  0.0000000000000000e+000  0.0000000000000000e+000  0.0000000000000000e+000  0.0000000000000000e+000  0.0000000000000000e+000 -1.2728961013142034e-001  8.1720730793294050e-001  8.0265234653349116e-002  0.0000000000000000e+000  0.0000000000000000e+000  3.5724967101449245e-001  0.0000000000000000e+000  0.0000000000000000e+000  0.0000000000000000e+000  0.0000000000000000e+000
  0.0000000000000000e+000  0.0000000000000000e+000 -1.0681232401882830e+000  0.0000000000000000e+000 -7.6567355664234449e-002  0.0000000000000000e+000  0.0000000000000000e+000  0.0000000000000000e+000  0.0000000000000000e+000 -1.5206445284159692e-001  0.0000000000000000e+000 -2.2215563166118807e-001 -8.5178620717445142e-001  0.0000000000000000e+000 -3.7515373479895375e-001  0.0000000000000000e+000  0.0000000000000000e+000  0.0000000000000000e+000  0.0000000000000000e+000  0.0000000000000000e+000  0.0000000000000000e+000  0.0000000000000000e+000  0.0000000000000000e+000  0.0000000000000000e+000  0.0000000000000000e+000  0.0000000000000000e+000  0.0000000000000000e+000  0.0000000000000000e+000  0.0000000000000000e+000  0.0000000000000000e+000
  2.2524389446971282e-001  2.3205443558707510e-002  0.0000000000000000e+000 -3.8854895417086616e-001  0.0000000000000000e+000  0.0000000000000000e+000  0.0000000000000000e+000 -2.7210171834140678e-001  0.0000000000000000e+000  0.0000000000000000e+000  0.0000000000000000e+000  0.0000000000000000e+000  0.0000000000000000e+000  0.0000000000000000e+000  0.0000000000000000e+000  0.0000000000000000e+000  0.0000000000000000e+000  0.0000000000000000e+000  0.0000000000000000e+000  0.0000000000000000e+000 -4.7078543871757050e-001  3.8722925710301770e-001  2.2787626892488666e-001  0.0000000000000000e+000  0.0000000000000000e+000 -5.4790878773530061e-001  0.0000000000000000e+000  0.0000000000000000e+000  0.0000000000000000e+000  0.0000000000000000e+000
  0.0000000000000000e+000  0.0000000000000000e+000  4.2710999370900407e-002  0.0000000000000000e+000  1.3068571292474757e-001  0.0000000000000000e+000  0.0000000000000000e+000  0.0000000000000000e+000  0.0000000000000000e+000  5.1000047403614954e-002  0.0000000000000000e+000 -5.3720306756016045e-001 -1.1697211255387587e+000  0.0000000000000000e+000  5.9418265171515094e-001  0.0000000000000000e+000  0.0000000000000000e+000  0.0000000000000000e+000  0.0000000000000000e+000  0.0000000000000000e+000  0.0000000000000000e+000  0.0000000000000000e+000  0.0000000000000000e+000  0.0000000000000000e+000  0.0000000000000000e+000  0.0000000000000000e+000  0.0000000000000000e+000  0.0000000000000000e+000  0.0000000000000000e+000  0.0000000000000000e+000
  0.0000000000000000e+000  0.0000000000000000e+000  0.0000000000000000e+000  0.0000000000000000e+000  0.0000000000000000e+000  4.9847546184118080e-001  0.0000000000000000e+000  0.0000000000000000e+000  0.0000000000000000e+000  0.0000000000000000e+000 -4.1343008588890723e-001  0.0000000000000000e+000  0.0000000000000000e+000 -8.7425663184105273e-002  0.0000000000000000e+000  5.9591331687309668e-001 -3.1725412637685713e-001  0.0000000000000000e+000 -3.6050313034608411e-001  0.0000000000000000e+000  0.0000000000000000e+000  0.0000000000000000e+000  0.0000000000000000e+000  0.0000000000000000e+000 -3.0918612951717463e-002  0.0000000000000000e+000  0.0000000000000000e+000 -8.7533557927909467e-001  0.0000000000000000e+000  0.0000000000000000e+000
  0.0000000000000000e+000  0.0000000000000000e+000  0.0000000000000000e+000  0.0000000000000000e+000  0.0000000000000000e+000  0.0000000000000000e+000  1.4266135091418045e-001  0.0000000000000000e+000  9.1830828151207733e-001  0.0000000000000000e+000  0.0000000000000000e+000  0.0000000000000000e+000  0.0000000000000000e+000  0.0000000000000000e+000  0.0000000000000000e+000  0.0000000000000000e+000  0.0000000000000000e+000  0.0000000000000000e+000  0.0000000000000000e+000  6.4871725835658894e-002  0.0000000000000000e+000  0.0000000000000000e+000  0.0000000000000000e+000  2.3147045308025666e-001  0.0000000000000000e+000  0.0000000000000000e+000 -1.9818775803209787e-002  0.0000000000000000e+000  2.7960318976231674e-001  0.0000000000000000e+000
  4.8915715368289064e-001  3.4171649019583628e-001  0.0000000000000000e+000  6.0690694885652929e-001  0.0000000000000000e+000  0.0000000000000000e+000  0.0000000000000000e+000 -3.5615550472532559e-001  0.0000000000000000e+000  0.0000000000000000e+000  0.0000000000000000e+000  0.0000000000000000e+000  0.0000000000000000e+000  0.0000000000000000e+000  0.0000000000000000e+000  0.0000000000000000e+000  0.0000000000000000e+000  0.0000000000000000e+000  0.0000000000000000e+000  0.0000000000000000e+000 -2.6982495577096965e-001 -1.5502385070411659e-001 -2.2765612760896814e-001  0.0000000000000000e+000  0.0000000000000000e+000 -1.0349769599145983e-002  0.0000000000000000e+000  0.0000000000000000e+000  0.0000000000000000e+000  0.0000000000000000e+000
  0.0000000000000000e+000  0.0000000000000000e+000  0.0000000000000000e+000  0.0000000000000000e+000  0.0000000000000000e+000  0.0000000000000000e+000 -7.0692536814596829e-001  0.0000000000000000e+000  2.5639845721649637e-002  0.0000000000000000e+000  0.0000000000000000e+000  0.0000000000000000e+000  0.0000000000000000e+000  0.0000000000000000e+000  0.0000000000000000e+000  0.0000000000000000e+000  0.0000000000000000e+000  0.0000000000000000e+000  0.0000000000000000e+000 -2.6161450827013316e-001  0.0000000000000000e+000  0.0000000000000000e+000  0.0000000000000000e+000 -6.2063255812674363e-002  0.0000000000000000e+000  0.0000000000000000e+000  4.9766268269255298e-001  0.0000000000000000e+000  4.2383602699489309e-001  0.0000000000000000e+000
  0.0000000000000000e+000  0.0000000000000000e+000  4.9116229434612502e-001  0.0000000000000000e+000 -3.6680531583217135e-001  0.0000000000000000e+000  0.0000000000000000e+000  0.0000000000000000e+000  0.0000000000000000e+000  7.8980914281435888e-001  0.0000000000000000e+000  8.6985323174138973e-001 -2.1159565016601475e-001  0.0000000000000000e+000 -2.6252823558847371e-001  0.0000000000000000e+000  0.0000000000000000e+000  0.0000000000000000e+000  0.0000000000000000e+000  0.0000000000000000e+000  0.0000000000000000e+000  0.0000000000000000e+000  0.0000000000000000e+000  0.0000000000000000e+000  0.0000000000000000e+000  0.0000000000000000e+000  0.0000000000000000e+000  0.0000000000000000e+000  0.0000000000000000e+000  0.0000000000000000e+000
  0.0000000000000000e+000  0.0000000000000000e+000  0.0000000000000000e+000  0.0000000000000000e+000  0.0000000000000000e+000  2.6079265151695952e-002  0.0000000000000000e+000  0.0000000000000000e+000  0.0000000000000000e+000  0.0000000000000000e+000 -9.0365888897580016e-001  0.0000000000000000e+000  0.0000000000000000e+000 -5.8474067354790649e-001  0.0000000000000000e+000 -7.2314955512103307e-001 -3.3336018559499991e-001  0.0000000000000000e+000 -1.7567002487094829e-001  0.0000000000000000e+000  0.0000000000000000e+000  0.0000000000000000e+000  0.0000000000000000e+000  0.0000000000000000e+000 -9.1098571223322078e-001  0.0000000000000000e+000  0.0000000000000000e+000  8.2732082712724947e-002  0.0000000000000000e+000  0.0000000000000000e+000
  0.0000000000000000e+000  0.0000000000000000e+000 -1.1359525730697514e-001  0.0000000000000000e+000 -1.1900621026310860e+000  0.0000000000000000e+000  0.0000000000000000e+000  0.0000000000000000e+000  0.0000000000000000e+000  3.2809659061203833e-001  0.0000000000000000e+000  4.3141792810603707e-001  3.6271318303389871e-001  0.0000000000000000e+000  9.5464068972013805e-001  0.0000000000000000e+000  0.0000000000000000e+000  0.0000000000000000e+000  0.0000000000000000e+000  0.0000000000000000e+000  0.0000000000000000e+000  0.0000000000000000e+000  0.0000000000000000e+000  0.0000000000000000e+000  0.0000000000000000e+000  0.0000000000000000e+000  0.0000000000000000e+000  0.0000000000000000e+000  0.0000000000000000e+000  0.0000000000000000e+000
  0.0000000000000000e+000  0.0000000000000000e+000 -4.0891075684868811e-001  0.0000000000000000e+000  1.0048052573209665e+000  0.0000000000000000e+000  0.0000000000000000e+000  0.0000000000000000e+000  0.0000000000000000e+000  4.7360616750949935e-001  0.0000000000000000e+000  3.1775947983792996e-001 -1.5891475175524827e-001  0.0000000000000000e+000  5.8219664809633231e-001  0.0000000000000000e+000  0.0000000000000000e+000  0.0000000000000000e+000  0.0000000000000000e+000  0.0000000000000000e+000  0.0000000000000000e+000  0.0000000000000000e+000  0.0000000000000000e+000  0.0000000000000000e+000  0.0000000000000000e+000  0.0000000000000000e+000  0.0000000000000000e+000  0.0000000000000000e+000  0.0000000000000000e+000  0.0000000000000000e+000
  0.0000000000000000e+000  0.0000000000000000e+000  0.0000000000000000e+000  0.0000000000000000e+000  0.0000000000000000e+000  9.9243409990593634e-001  0.0000000000000000e+000  0.0000000000000000e+000  0.0000000000000000e+000  0.0000000000000000e+000 -1.5977947593401715e-001  0.0000000000000000e+000  0.0000000000000000e+000  3.5035833354397311e-001  0.0000000000000000e+000  5.8453152259295837e-001  2.2221716115567436e-001  0.0000000000000000e+000  6.7536979396057184e-001  0.0000000000000000e+000  0.0000000000000000e+000  0.0000000000000000e+000  0.0000000000000000e+000  0.0000000000000000e+000  3.0461881091086019e-003  0.0000000000000000e+000  0.0000000000000000e+000  8.3005213169134306e-001  0.0000000000000000e+000  0.0000000000000000e+000
  0.0000000000000000e+000  0.0000000000000000e+000  7.4865180193201167e-002  0.0000000000000000e+000 -9.9498412954848181e-003  0.0000000000000000e+000  0.0000000000000000e+000  0.0000000000000000e+000  0.0000000000000000e+000 -6.1490098185324527e-001  0.0000000000000000e+000  9.5819786157247600e-001 -5.9409221210973617e-001  0.0000000000000000e+000  1.3927456992063741e-001  0.0000000000000000e+000  0.0000000000000000e+000  0.0000000000000000e+000  0.0000000000000000e+000  0.0000000000000000e+000  0.0000000000000000e+000  0.0000000000000000e+000  0.0000000000000000e+000  0.0000000000000000e+000  0.0000000000000000e+000  0.0000000000000000e+000  0.0000000000000000e+000  0.0000000000000000e+000  0.0000000000000000e+000  0.0000000000000000e+000
  0.0000000000000000e+000  0.0000000000000000e+000  0.0000000000000000e+000  0.0000000000000000e+000  0.0000000000000000e+000  2.1873619990071438e-002  0.0000000000000000e+000  0.0000000000000000e+000  0.0000000000000000e+000  0.0000000000000000e+000  9.7770605788018194e-001  0.0000000000000000e+000  0.0000000000000000e+000  3.8118153637228641e-001  0.0000000000000000e+000  4.0935896849354869e-001 -3.4892940206962220e-001  0.0000000000000000e+000 -1.3365918570879570e-001  0.0000000000000000e+000  0.0000000000000000e+000  0.0000000000000000e+000  0.0000000000000000e+000  0.0000000000000000e+000 -1.0683684554743378e+000  0.0000000000000000e+000  0.0000000000000000e+000  4.4426582392168162e-001  0.0000000000000000e+000  0.0000000000000000e+000
  0.0000000000000000e+000  0.0000000000000000e+000  0.0000000000000000e+000  0.0000000000000000e+000  0.0000000000000000e+000  4.8917036263112679e-001  0.0000000000000000e+000  0.0000000000000000e+000  0.0000000000000000e+000  0.0000000000000000e+000  9.1322907920058594e-001  0.0000000000000000e+000  0.0000000000000000e+000 -9.4049742756561305e-001  0.0000000000000000e+000 -1.1544234690237995e-001  2.0056411118604642e-001  0.0000000000000000e+000  1.3659064345008007e-001  0.0000000000000000e+000  0.0000000000000000e+000  0.0000000000000000e+000  0.0000000000000000e+000  0.0000000000000000e+000  5.0746464391158586e-001  0.0000000000000000e+000  0.0000000000000000e+000 -4.5672186358043723e-002  0.0000000000000000e+000  0.0000000000000000e+000
  0.0000000000000000e+000  0.0000000000000000e+000  0.0000000000000000e+000  0.0000000000000000e+000  0.0000000000000000e+000  0.0000000000000000e+000  0.0000000000000000e+000  0.0000000000000000e+000  0.0000000000000000e+000  0.0000000000000000e+000  0.0000000000000000e+000  0.0000000000000000e+000  0.0000000000000000e+000  0.0000000000000000e+000  0.0000000000000000e+000  0.0000000000000000e+000  0.0000000000000000e+000  4.2464214323613703e-001  0.0000000000000000e+000  0.0000000000000000e+000  0.0000000000000000e+000  0.0000000000000000e+000  0.0000000000000000e+000  0.0000000000000000e+000  0.0000000000000000e+000  0.0000000000000000e+000  0.0000000000000000e+000  0.0000000000000000e+000  0.0000000000000000e+000  3.8145259732680259e-001
  0.0000000000000000e+000  0.0000000000000000e+000  0.0000000000000000e+000  0.0000000000000000e+000  0.0000000000000000e+000  2.8561197979931774e-001  0.0000000000000000e+000  0.0000000000000000e+000  0.0000000000000000e+000  0.0000000000000000e+000  1.2775626834082779e-001  0.0000000000000000e+000  0.0000000000000000e+000  1.2275813255523770e-001  0.0000000000000000e+000  2.6278010556236864e-001  6.7295963921096758e-001  0.0000000000000000e+000  3.4312432661105319e-001  0.0000000000000000e+000  0.0000000000000000e+000  0.0000000000000000e+000  0.0000000000000000e+000  0.0000000000000000e+000 -7.6156674955010606e-001  0.0000000000000000e+000  0.0000000000000000e+000 -1.0790009390842361e+000  0.0000000000000000e+000  0.0000000000000000e+000
  0.0000000000000000e+000  0.0000000000000000e+000  0.0000000000000000e+000  0.0000000000000000e+000  0.0000000000000000e+000  0.0000000000000000e+000  2.9793414850086697e-001  0.0000000000000000e+000  2.0532409434840387e-004  0.0000000000000000e+000  0.0000000000000000e+000  0.0000000000000000e+000  0.0000000000000000e+000  0.0000000000000000e+000  0.0000000000000000e+000  0.0000000000000000e+000  0.0000000000000000e+000  0.0000000000000000e+000  0.0000000000000000e+000 -5.0609850445686522e-001  0.0000000000000000e+000  0.0000000000000000e+000  0.0000000000000000e+000  4.6541508313833546e-001  0.0000000000000000e+000  0.0000000000000000e+000  5.4072625169448418e-001  0.0000000000000000e+000 -3.8223477850841070e-001  0.0000000000000000e+000
  6.3472371456613186e-001  3.1931091804821543e-001  0.0000000000000000e+000 -1.1176783775160187e-001  0.0000000000000000e+000  0.0000000000000000e+000  0.0000000000000000e+000  5.7756222434439330e-001  0.0000000000000000e+000  0.0000000000000000e+000  0.0000000000000000e+000  0.0000000000000000e+000  0.0000000000000000e+000  0.0000000000000000e+000  0.0000000000000000e+000  0.0000000000000000e+000  0.0000000000000000e+000  0.0000000000000000e+000  0.0000000000000000e+000  0.0000000000000000e+000  2.8078687129449120e-001  8.6269169917391364e-002  2.5045388456400913e-001  0.0000000000000000e+000  0.0000000000000000e+000 -9.2404639766544006e-003  0.0000000000000000e+000  0.0000000000000000e+000  0.0000000000000000e+000  0.0000000000000000e+000
  8.6485080008921508e-002  3.4917536586685693e-001  0.0000000000000000e+000 -4.4140736170888667e-001  0.0000000000000000e+000  0.0000000000000000e+000  0.0000000000000000e+000 -3.7196795064632371e-001  0.0000000000000000e+000  0.0000000000000000e+000  0.0000000000000000e+000  0.0000000000000000e+000  0.0000000000000000e+000  0.0000000000000000e+000  0.0000000000000000e+000  0.0000000000000000e+000  0.0000000000000000e+000  0.0000000000000000e+000  0.0000000000000000e+000  0.0000000000000000e+000  4.0970024804183730e-001  2.4010668377142025e-001 -5.4037652316460338e-001  0.0000000000000000e+000  0.0000000000000000e+000  1.4101056663966560e-001  0.0000000000000000e+000  0.0000000000000000e+000  0.0000000000000000e+000  0.0000000000000000e+000
 -7.7800590420330301e-002  1.4739657359514546e-001  0.0000000000000000e+000 -2.1772450351404024e-001  0.0000000000000000e+000  0.0000000000000000e+000  0.0000000000000000e+000  5.0450255439137703e-001  0.0000000000000000e+000  0.0000000000000000e+000  0.0000000000000000e+000  0.0000000000000000e+000  0.0000000000000000e+000  0.0000000000000000e+000  0.0000000000000000e+000  0.0000000000000000e+000  0.0000000000000000e+000  0.0000000000000000e+000  0.0000000000000000e+000  0.0000000000000000e+000 -5.8793988094523031e-001 -9.9192714927083786e-002 -5.5497402994843537e-001  0.0000000000000000e+000  0.0000000000000000e+000  8.2376326618217699e-002  0.0000000000000000e+000  0.0000000000000000e+000  0.0000000000000000e+000  0.0000000000000000e+000
  0.0000000000000000e+000  0.0000000000000000e+000  0.0000000000000000e+000  0.0000000000000000e+000  0.0000000000000000e+000  0.0000000000000000e+000  1.6084423401339557e-001  0.0000000000000000e+000  7.1342572190675579e-002  0.0000000000000000e+000  0.0000000000000000e+000  0.0000000000000000e+000  0.0000000000000000e+000  0.0000000000000000e+000  0.0000000000000000e+000  0.0000000000000000e+000  0.0000000000000000e+000  0.0000000000000000e+000  0.0000000000000000e+000 -8.0060731999219148e-001  0.0000000000000000e+000  0.0000000000000000e+000  0.0000000000000000e+000 -3.9024966725545140e-001  0.0000000000000000e+000  0.0000000000000000e+000 -3.8536445560235455e-001  0.0000000000000000e+000  1.6512638347064157e-001  0.0000000000000000e+000
  0.0000000000000000e+000  0.0000000000000000e+000  0.0000000000000000e+000  0.0000000000000000e+000  0.0000000000000000e+000 -3.8515483433213804e-001  0.0000000000000000e+000  0.0000000000000000e+000  0.0000000000000000e+000  0.0000000000000000e+000 -9.1414354166232970e-001  0.0000000000000000e+000  0.0000000000000000e+000 -4.2975512542387712e-001  0.0000000000000000e+000  9.9459333043548237e-001  5.7891757707958857e-001  0.0000000000000000e+000  7.0665912079405646e-002  0.0000000000000000e+000  0.0000000000000000e+000  0.0000000000000000e+000  0.0000000000000000e+000  0.0000000000000000e+000  2.2027957200650206e-001  0.0000000000000000e+000  0.0000000000000000e+000  2.3221792277340009e-001  0.0000000000000000e+000  0.0000000000000000e+000
 -5.0160952494291711e-001  6.8795815522325920e-001  0.0000000000000000e+000  1.3534974993074833e-001  0.0000000000000000e+000  0.0000000000000000e+000  0.0000000000000000e+000  9.8227797720610993e-002  0.0000000000000000e+000  0.0000000000000000e+000  0.0000000000000000e+000  0.0000000000000000e+000  0.0000000000000000e+000  0.0000000000000000e+000  0.0000000000000000e+000  0.0000000000000000e+000  0.0000000000000000e+000  0.0000000000000000e+000  0.0000000000000000e+000  0.0000000000000000e+000  1.2191971877406840e-001 -1.0770610833525360e-001  1.1158846662821895e-001  0.0000000000000000e+000  0.0000000000000000e+000 -4.5630712969869897e-001  0.0000000000000000e+000  0.0000000000000000e+000  0.0000000000000000e+000  0.0000000000000000e+000
  0.0000000000000000e+000  0.0000000000000000e+000  0.0000000000000000e+000  0.0000000000000000e+000  0.0000000000000000e+000  0.0000000000000000e+000  4.0986039780148453e-001  0.0000000000000000e+000 -3.8177684652708943e-001  0.0000000000000000e+000  0.0000000000000000e+000  0.0000000000000000e+000  0.0000000000000000e+000  0.0000000000000000e+000  0.0000000000000000e+000  0.0000000000000000e+000  0.0000000000000000e+000  0.0000000000000000e+000  0.0000000000000000e+000  2.1218244404047126e-002  0.0000000000000000e+000  0.0000000000000000e+000  0.0000000000000000e+000  3.5326688345746848e-001  0.0000000000000000e+000  0.0000000000000000e+000  1.9401065673799012e-002  0.0000000000000000e+000  7.4875682806717581e-001  0.0000000000000000e+000
  0.0000000000000000e+000  0.0000000000000000e+000  0.0000000000000000e+000  0.0000000000000000e+000  0.0000000000000000e+000  3.4685022864178155e-001  0.0000000000000000e+000  0.0000000000000000e+000  0.0000000000000000e+000  0.0000000000000000e+000 -2.7773533243196907e-001  0.0000000000000000e+000  0.0000000000000000e+000  5.0392149632774896e-001  0.0000000000000000e+000 -1.8826030716754841e-001  6.0580610187471773e-001  0.0000000000000000e+000 -1.1023793018237880e+000  0.0000000000000000e+000  0.0000000000000000e+000  0.0000000000000000e+000  0.0000000000000000e+000  0.0000000000000000e+000 -2.3190069797751003e-001  0.0000000000000000e+000  0.0000000000000000e+000  7.7858044736383480e-001  0.0000000000000000e+000  0.0000000000000000e+000
  0.0000000000000000e+000  0.0000000000000000e+000  0.0000000000000000e+000  0.0000000000000000e+000  0.0000000000000000e+000  0.0000000000000000e+000 -4.4416561402560711e-001  0.0000000000000000e+000 -7.2174324442775412e-002  0.0000000000000000e+000  0.0000000000000000e+000  0.0000000000000000e+000  0.0000000000000000e+000  0.0000000000000000e+000  0.0000000000000000e+000  0.0000000000000000e+000  0.0000000000000000e+000  0.0000000000000000e+000  0.0000000000000000e+000 -1.7260219383175518e-001  0.0000000000000000e+000  0.0000000000000000e+000  0.0000000000000000e+000  6.6997469226482309e-001  0.0000000000000000e+000  0.0000000000000000e+000 -5.5737960683753840e-001  0.0000000000000000e+000 -9.0433082990886482e-002  0.0000000000000000e+000
  0.0000000000000000e+000  0.0000000000000000e+000  0.0000000000000000e+000  0.0000000000000000e+000  0.0000000000000000e+000  0.0000000000000000e+000  0.0000000000000000e+000  0.0000000000000000e+000  0.0000000000000000e+000  0.0000000000000000e+000  0.0000000000000000e+000  0.0000000000000000e+000  0.0000000000000000e+000  0.0000000000000000e+000  0.0000000000000000e+000  0.0000000000000000e+000  0.0000000000000000e+000  6.6264490476447824e-001  0.0000000000000000e+000  0.0000000000000000e+000  0.0000000000000000e+000  0.0000000000000000e+000  0.0000000000000000e+000  0.0000000000000000e+000  0.0000000000000000e+000  0.0000000000000000e+000  0.0000000000000000e+000  0.0000000000000000e+000  0.0000000000000000e+000 -3.3501815732210960e-001
  4.3570627659565930e-001  4.2719459365464674e-001  9.8143214388930200e-002  0.0000000000000000e+000  0.0000000000000000e+000  0.0000000000000000e+000  0.0000000000000000e+000  0.0000000000000000e+000  0.0000000000000000e+000  0.0000000000000000e+000 -3.1815973843212558e-001  0.0000000000000000e+000  0.0000000000000000e+000  0.0000000000000000e+000  0.0000000000000000e+000  5.8570327252549417e-002 -4.7225904408702724e-001 -5.2574321454410822e-001  0.0000000000000000e+000  0.0000000000000000e+000  0.0000000000000000e+000 -1.1807664630216957e-001  0.0000000000000000e+000  0.0000000000000000e+000  0.0000000000000000e+000  0.0000000000000000e+000  0.0000000000000000e+000  0.0000000000000000e+000  0.0000000000000000e+000  0.0000000000000000e+000
 -5.5678736423095310e-001  5.7860906701917680e-001  4.2422382114357268e-002  0.0000000000000000e+000  0.0000000000000000e+000  0.0000000000000000e+000  0.0000000000000000e+000  0.0000000000000000e+000  0.0000000000000000e+000  0.0000000000000000e+000  4.2615240927605449e-002  0.0000000000000000e+000  0.0000000000000000e+000  0.0000000000000000e+000  0.0000000000000000e+000  1.1652483738546768e-001  3.9282382946706945e-001 -3.8929805596430944e-001  0.0000000000000000e+000  0.0000000000000000e+000  0.0000000000000000e+000  1.7928214141376564e-001  0.0000000000000000e+000  0.0000000000000000e+000  0.0000000000000000e+000  0.0000000000000000e+000  0.0000000000000000e+000  0.0000000000000000e+000  0.0000000000000000e+000  0.0000000000000000e+000
 -3.6500853402681988e-001  6.0163702172803840e-002 -5.8354459235409983e-001  0.0000000000000000e+000  0.0000000000000000e+000  0.0000000000000000e+000  0.0000000000000000e+000  0.0000000000000000e+000  0.0000000000000000e+000  0.0000000000000000e+000 -1.7231743905935082e-001  0.0000000000000000e+000  0.0000000000000000e+000  0.0000000000000000e+000  0.0000000000000000e+000  7.4948481274824480e-002 -5.5842073663339442e-001  1.6524376027719179e-001  0.0000000000000000e+000  0.0000000000000000e+000  0.0000000000000000e+000  3.8493507725411430e-001  0.0000000000000000e+000  0.0000000000000000e+000  0.0000000000000000e+000  0.0000000000000000e+000  0.0000000000000000e+000  0.0000000000000000e+000  0.0000000000000000e+000  0.0000000000000000e+000
  0.0000000000000000e+000  0.0000000000000000e+000  0.0000000000000000e+000  1.3330415146982397e+000  4.1208596706606110e-001 -2.1045801079883986e-001  0.0000000000000000e+000  0.0000000000000000e+000  0.0000000000000000e+000  0.0000000000000000e+000  0.0000000000000000e+000  0.0000000000000000e+000  0.0000000000000000e+000  0.0000000000000000e+000  0.0000000000000000e+000  0.0000000000000000e+000  0.0000000000000000e+000  0.0000000000000000e+000 -3.3975249308799749e-001  0.0000000000000000e+000  8.2154343739430347e-001  0.0000000000000000e+000  0.0000000000000000e+000  0.0000000000000000e+000  0.0000000000000000e+000  0.0000000000000000e+000  7.0460565106741924e-002  0.0000000000000000e+000  0.0000000000000000e+000  0.0000000000000000e+000
  0.0000000000000000e+000  0.0000000000000000e+000  0.0000000000000000e+000  4.2641914557523308e-001  2.0316547853090627e-001  1.9154652739957945e-001  0.0000000000000000e+000  0.0000000000000000e+000  0.0000000000000000e+000  0.0000000000000000e+000  0.0000000000000000e+000  0.0000000000000000e+000  0.0000000000000000e+000  0.0000000000000000e+000  0.0000000000000000e+000  0.0000000000000000e+000  0.0000000000000000e+000  0.0000000000000000e+000  8.3059401875810446e-001  0.0000000000000000e+000 -4.7302580047678588e-001  0.0000000000000000e+000  0.0000000000000000e+000  0.0000000000000000e+000  0.0000000000000000e+000  0.0000000000000000e+000 -7.6453129400025510e-001  0.0000000000000000e+000  0.0000000000000000e+000  0.0000000000000000e+000
  0.0000000000000000e+000  0.0000000000000000e+000  0.0000000000000000e+000  1.3590946647761576e-001  1.4296702027245262e-001 -9.5447126423765161e-001  0.0000000000000000e+000  0.0000000000000000e+000  0.0000000000000000e+000  0.0000000000000000e+000  0.0000000000000000e+000  0.0000000000000000e+000  0.0000000000000000e+000  0.0000000000000000e+000  0.0000000000000000e+000  0.0000000000000000e+000  0.0000000000000000e+000  0.0000000000000000e+000  4.7622182013152092e-001  0.0000000000000000e+000 -3.7664623345812054e-001  0.0000000000000000e+000  0.0000000000000000e+000  0.0000000000000000e+000  0.0000000000000000e+000  0.0000000000000000e+000  2.3688289409811558e-001  0.0000000000000000e+000  0.0000000000000000e+000  0.0000000000000000e+000
  0.0000000000000000e+000  0.0000000000000000e+000  0.0000000000000000e+000  0.0000000000000000e+000  0.0000000000000000e+000  0.0000000000000000e+000  4.1295735636451214e-001  0.0000000000000000e+000  0.0000000000000000e+000 -2.6449013843100999e-002  0.0000000000000000e+000  0.0000000000000000e+000 -3.6237128240640876e-002  0.0000000000000000e+000  1.2976889061440948e+000  0.0000000000000000e+000  0.0000000000000000e+000  0.0000000000000000e+000  0.0000000000000000e+000 -4.2554731456834616e-001  0.0000000000000000e+000  0.0000000000000000e+000  0.0000000000000000e+000  0.0000000000000000e+000  4.9772406157037541e-001  0.0000000000000000e+000  0.0000000000000000e+000  2.9485652062779255e-003  0.0000000000000000e+000  6.1054811101081838e-002
  0.0000000000000000e+000  0.0000000000000000e+000  0.0000000000000000e+000  0.0000000000000000e+000  0.0000000000000000e+000  0.0000000000000000e+000  0.0000000000000000e+000  2.4851535591670404e-001  2.3251154254463796e-001  0.0000000000000000e+000  0.0000000000000000e+000  3.2097094433153917e-001  0.0000000000000000e+000  0.0000000000000000e+000  0.0000000000000000e+000  0.0000000000000000e+000  0.0000000000000000e+000  0.0000000000000000e+000  0.0000000000000000e+000  0.0000000000000000e+000  0.0000000000000000e+000  0.0000000000000000e+000  0.0000000000000000e+000 -6.1119066688168744e-001  0.0000000000000000e+000  6.2836599478167154e-001  0.0000000000000000e+000  0.0000000000000000e+000 -1.1295263906076231e-001  0.0000000000000000e+000
  0.0000000000000000e+000  0.0000000000000000e+000  0.0000000000000000e+000  0.0000000000000000e+000  0.0000000000000000e+000  0.0000000000000000e+000  0.0000000000000000e+000 -2.7096032416813487e-001 -3.3587764344630333e-001  0.0000000000000000e+000  0.0000000000000000e+000 -6.0392640041062029e-001  0.0000000000000000e+000  0.0000000000000000e+000  0.0000000000000000e+000  0.0000000000000000e+000  0.0000000000000000e+000  0.0000000000000000e+000  0.0000000000000000e+000  0.0000000000000000e+000  0.0000000000000000e+000  0.0000000000000000e+000  0.0000000000000000e+000 -2.0835321493760639e-001  0.0000000000000000e+000  2.3055543631553171e-001  0.0000000000000000e+000  0.0000000000000000e+000 -5.9369414925300268e-001  0.0000000000000000e+000
  0.0000000000000000e+000  0.0000000000000000e+000  0.0000000000000000e+000  0.0000000000000000e+000  0.0000000000000000e+000  0.0000000000000000e+000  7.3762752228011164e-001  0.0000000000000000e+000  0.0000000000000000e+000 -3.1955153615536003e-001  0.0000000000000000e+000  0.0000000000000000e+000  1.2894702345865738e-001  0.0000000000000000e+000 -2.8935569927603572e-001  0.0000000000000000e+000  0.0000000000000000e+000  0.0000000000000000e+000  0.0000000000000000e+000 -5.5964586579403508e-001  0.0000000000000000e+000  0.0000000000000000e+000  0.0000000000000000e+000  0.0000000000000000e+000 -2.8227534323932829e-001  0.0000000000000000e+000  0.0000000000000000e+000  6.6700811109376770e-002  0.0000000000000000e+000 -8.4347792543237221e-001
  2.2838024381272520e-001  3.0585682732487773e-001  1.2873668383919762e-001  0.0000000000000000e+000  0.0000000000000000e+000  0.0000000000000000e+000  0.0000000000000000e+000  0.0000000000000000e+000  0.0000000000000000e+000  0.0000000000000000e+000 -4.8595019223015118e-001  0.0000000000000000e+000  0.0000000000000000e+000  0.0000000000000000e+000  0.0000000000000000e+000 -4.5994418108721147e-001  2.4366927199590999e-001  3.9111426307902714e-001  0.0000000000000000e+000  0.0000000000000000e+000  0.0000000000000000e+000  4.2152059463982688e-001  0.0000000000000000e+000  0.0000000000000000e+000  0.0000000000000000e+000  0.0000000000000000e+000  0.0000000000000000e+000  0.0000000000000000e+000  0.0000000000000000e+000  0.0000000000000000e+000
  0.0000000000000000e+000  0.0000000000000000e+000  0.0000000000000000e+000  0.0000000000000000e+000  0.0000000000000000e+000  0.0000000000000000e+000  0.0000000000000000e+000 -1.1202083038103412e-001 -6.7737961990197507e-002  0.0000000000000000e+000  0.0000000000000000e+000 -3.9870016623126997e-001  0.0000000000000000e+000  0.0000000000000000e+000  0.0000000000000000e+000  0.0000000000000000e+000  0.0000000000000000e+000  0.0000000000000000e+000  0.0000000000000000e+000  0.0000000000000000e+000  0.0000000000000000e+000  0.0000000000000000e+000  0.0000000000000000e+000 -6.1853074716955980e-001  0.0000000000000000e+000 -2.1565014335574090e-001  0.0000000000000000e+000  0.0000000000000000e+000  6.2834370370827242e-001  0.0000000000000000e+000
  0.0000000000000000e+000  0.0000000000000000e+000  0.0000000000000000e+000  0.0000000000000000e+000  0.0000000000000000e+000  0.0000000000000000e+000 -7.1482005739995769e-001  0.0000000000000000e+000  0.0000000000000000e+000  2.3274579092338342e-002  0.0000000000000000e+000  0.0000000000000000e+000  4.3717708761431234e-001  0.0000000000000000e+000  1.3947270502745429e-001  0.0000000000000000e+000  0.0000000000000000e+000  0.0000000000000000e+000  0.0000000000000000e+000  2.8367241576435065e-001  0.0000000000000000e+000  0.0000000000000000e+000  0.0000000000000000e+000  0.0000000000000000e+000 -2.2183906888427041e-001  0.0000000000000000e+000  0.0000000000000000e+000 -7.5635015151840113e-001  0.0000000000000000e+000 -7.1962640228189156e-001
  0.0000000000000000e+000  0.0000000000000000e+000  0.0000000000000000e+000  0.0000000000000000e+000  0.0000000000000000e+000  0.0000000000000000e+000  0.0000000000000000e+000  0.0000000000000000e+000  0.0000000000000000e+000  0.0000000000000000e+000  0.0000000000000000e+000  0.0000000000000000e+000  0.0000000000000000e+000 -6.3885248038416131e-001  0.0000000000000000e+000  0.0000000000000000e+000  0.0000000000000000e+000  0.0000000000000000e+000  0.0000000000000000e+000  0.0000000000000000e+000  0.0000000000000000e+000  0.0000000000000000e+000  1.8433419218713229e-001  0.0000000000000000e+000  0.0000000000000000e+000  0.0000000000000000e+000  0.0000000000000000e+000  0.0000000000000000e+000  0.0000000000000000e+000  0.0000000000000000e+000
  0.0000000000000000e+000  0.0000000000000000e+000  0.0000000000000000e+000  0.0000000000000000e+000  0.0000000000000000e+000  0.0000000000000000e+000 -1.7125725259073990e-001  0.0000000000000000e+000  0.0000000000000000e+000  1.3100793240711103e-002  0.0000000000000000e+000  0.0000000000000000e+000  6.4735229661434046e-001  0.0000000000000000e+000 -7.1536946130865076e-001  0.0000000000000000e+000  0.0000000000000000e+000  0.0000000000000000e+000  0.0000000000000000e+000 -6.0294026180950866e-001  0.0000000000000000e+000  0.0000000000000000e+000  0.0000000000000000e+000  0.0000000000000000e+000  2.8201426245606964e-001  0.0000000000000000e+000  0.0000000000000000e+000 -3.3988771151789510e-001  0.0000000000000000e+000  6.2759591650568569e-001
  6.8061687582745334e-002  5.9061561341877156e-001  1.8818931717565088e-002  0.0000000000000000e+000  0.0000000000000000e+000  0.0000000000000000e+000  0.0000000000000000e+000  0.0000000000000000e+000  0.0000000000000000e+000  0.0000000000000000e+000  2.6585893586466236e-001  0.0000000000000000e+000  0.0000000000000000e+000  0.0000000000000000e+000  0.0000000000000000e+000  2.6172745330327352e-001 -1.2159597707552970e-001  5.9926027287339045e-001  0.0000000000000000e+000  0.0000000000000000e+000  0.0000000000000000e+000 -3.6483689753287957e-001  0.0000000000000000e+000  0.0000000000000000e+000  0.0000000000000000e+000  0.0000000000000000e+000  0.0000000000000000e+000  0.0000000000000000e+000  0.0000000000000000e+000  0.0000000000000000e+000
  5.0660340230327128e-001  1.4540274905628742e-001 -6.0503389958126363e-001  0.0000000000000000e+000  0.0000000000000000e+000  0.0000000000000000e+000  0.0000000000000000e+000  0.0000000000000000e+000  0.0000000000000000e+000  0.0000000000000000e+000  4.4337612521365022e-001  0.0000000000000000e+000  0.0000000000000000e+000  0.0000000000000000e+000  0.0000000000000000e+000 -6.3328397631970512e-002  2.8239463065708209e-001 -1.5508238965944074e-001  0.0000000000000000e+000  0.0000000000000000e+000  0.0000000000000000e+000  2.2749695456547739e-001  0.0000000000000000e+000  0.0000000000000000e+000  0.0000000000000000e+000  0.0000000000000000e+000  0.0000000000000000e+000  0.0000000000000000e+000  0.0000000000000000e+000  0.0000000000000000e+000
 -1.1806783229848636e-001  8.0696963480231809e-003 -5.0824862638956847e-001  0.0000000000000000e+000  0.0000000000000000e+000  0.0000000000000000e+000  0.0000000000000000e+000  0.0000000000000000e+000  0.0000000000000000e+000  0.0000000000000000e+000 -4.3333684706436298e-001  0.0000000000000000e+000  0.0000000000000000e+000  0.0000000000000000e+000  0.0000000000000000e+000 -2.2583788698048279e-001  2.5482230315550242e-001 -3.1928267329573656e-002  0.0000000000000000e+000  0.0000000000000000e+000  0.0000000000000000e+000 -6.5033899321098021e-001  0.0000000000000000e+000  0.0000000000000000e+000  0.0000000000000000e+000  0.0000000000000000e+000  0.0000000000000000e+000  0.0000000000000000e+000  0.0000000000000000e+000  0.0000000000000000e+000
  0.0000000000000000e+000  0.0000000000000000e+000  0.0000000000000000e+000 -8.3310697376211149e-002  9.1343486641665683e-001  1.4964782199337123e-001  0.0000000000000000e+000  0.0000000000000000e+000  0.0000000000000000e+000  0.0000000000000000e+000  0.0000000000000000e+000  0.0000000000000000e+000  0.0000000000000000e+000  0.0000000000000000e+000  0.0000000000000000e+000  0.0000000000000000e+000  0.0000000000000000e+000  0.0000000000000000e+000  5.1663432867613338e-003  0.0000000000000000e+000 -9.4184735230071059e-001  0.0000000000000000e+000  0.0000000000000000e+000  0.0000000000000000e+000  0.0000000000000000e+000  0.0000000000000000e+000  9.0208454389273884e-002  0.0000000000000000e+000  0.0000000000000000e+000  0.0000000000000000e+000
  0.0000000000000000e+000  0.0000000000000000e+000  0.0000000000000000e+000  0.0000000000000000e+000  0.0000000000000000e+000  0.0000000000000000e+000 -2.2631668023044754e-002  0.0000000000000000e+000  0.0000000000000000e+000 -1.2215430846200739e+000  0.0000000000000000e+000  0.0000000000000000e+000  1.2808098897931910e-001  0.0000000000000000e+000  2.0430345850581455e-001  0.0000000000000000e+000  0.0000000000000000e+000  0.0000000000000000e+000  0.0000000000000000e+000  4.5202106940423542e-001  0.0000000000000000e+000  0.0000000000000000e+000  0.0000000000000000e+000  0.0000000000000000e+000  6.0392668528251991e-001  0.0000000000000000e+000  0.0000000000000000e+000  1.9236918966565975e-001  0.0000000000000000e+000  2.1522195224100166e-001
  0.0000000000000000e+000  0.0000000000000000e+000  0.0000000000000000e+000 -4.6529966155688024e-001  3.7005398887104141e-001 -3.3481981684326512e-001  0.0000000000000000e+000  0.0000000000000000e+000  0.0000000000000000e+000  0.0000000000000000e+000  0.0000000000000000e+000  0.0000000000000000e+000  0.0000000000000000e+000  0.0000000000000000e+000  0.0000000000000000e+000  0.0000000000000000e+000  0.0000000000000000e+000  0.0000000000000000e+000 -3.9128251869267727e-001  0.0000000000000000e+000  8.8021355857801586e-001  0.0000000000000000e+000  0.0000000000000000e+000  0.0000000000000000e+000  0.0000000000000000e+000  0.0000000000000000e+000 -4.9982444519440655e-001  0.0000000000000000e+000  0.0000000000000000e+000  0.0000000000000000e+000
 -1.9884590095348059e-001  1.2455671233921559e-001  8.2060879066344447e-002  0.0000000000000000e+000  0.0000000000000000e+000  0.0000000000000000e+000  0.0000000000000000e+000  0.0000000000000000e+000  0.0000000000000000e+000  0.0000000000000000e+000  4.1961082890786328e-001  0.0000000000000000e+000  0.0000000000000000e+000  0.0000000000000000e+000  0.0000000000000000e+000 -8.0144310934798701e-001 -3.0329142060608483e-001 -8.7076933842427318e-002  0.0000000000000000e+000  0.0000000000000000e+000  0.0000000000000000e+000 -1.4233608724891966e-001  0.0000000000000000e+000  0.0000000000000000e+000  0.0000000000000000e+000  0.0000000000000000e+000  0.0000000000000000e+000  0.0000000000000000e+000  0.0000000000000000e+000  0.0000000000000000e+000
  0.0000000000000000e+000  0.0000000000000000e+000  0.0000000000000000e+000  0.0000000000000000e+000  0.0000000000000000e+000  0.0000000000000000e+000  0.0000000000000000e+000  0.0000000000000000e+000  0.0000000000000000e+000  0.0000000000000000e+000  0.0000000000000000e+000  0.0000000000000000e+000  0.0000000000000000e+000  4.9399796459627465e-001  0.0000000000000000e+000  0.0000000000000000e+000  0.0000000000000000e+000  0.0000000000000000e+000  0.0000000000000000e+000  0.0000000000000000e+000  0.0000000000000000e+000  0.0000000000000000e+000  1.2847176816464237e-001  0.0000000000000000e+000  0.0000000000000000e+000  0.0000000000000000e+000  0.0000000000000000e+000  0.0000000000000000e+000  0.0000000000000000e+000  0.0000000000000000e+000
  0.0000000000000000e+000  0.0000000000000000e+000  0.0000000000000000e+000  0.0000000000000000e+000  0.0000000000000000e+000  0.0000000000000000e+000  0.0000000000000000e+000  8.7683032035753683e-001 -2.5549773329540826e-001  0.0000000000000000e+000  0.0000000000000000e+000 -1.5368916797959417e-001  0.0000000000000000e+000  0.0000000000000000e+000  0.0000000000000000e+000  0.0000000000000000e+000  0.0000000000000000e+000  0.0000000000000000e+000  0.0000000000000000e+000  0.0000000000000000e+000  0.0000000000000000e+000  0.0000000000000000e+000  0.0000000000000000e+000 -1.0831328570160931e-001  0.0000000000000000e+000 -3.1187664237595314e-001  0.0000000000000000e+000  0.0000000000000000e+000 -1.8240156059959756e-001  0.0000000000000000e+000
  0.0000000000000000e+000  0.0000000000000000e+000  0.0000000000000000e+000  0.0000000000000000e+000  0.0000000000000000e+000  0.0000000000000000e+000 -4.3054128340358722e-001  0.0000000000000000e+000  0.0000000000000000e+000 -2.4177548308920560e-001  0.0000000000000000e+000  0.0000000000000000e+000 -3.8346987918889475e-001  0.0000000000000000e+000 -2.0419146389082929e-001  0.0000000000000000e+000  0.0000000000000000e+000  0.0000000000000000e+000  0.0000000000000000e+000 -5.5686283092849942e-001  0.0000000000000000e+000  0.0000000000000000e+000  0.0000000000000000e+000  0.0000000000000000e+000 -1.2197323462642793e+000  0.0000000000000000e+000  0.0000000000000000e+000  1.8867374874226320e-001  0.0000000000000000e+000  7.2447563191260972e-002
  0.0000000000000000e+000  0.0000000000000000e+000  0.0000000000000000e+000  0.0000000000000000e+000  0.0000000000000000e+000  0.0000000000000000e+000  0.0000000000000000e+000 -2.8480102145321207e-001 -3.7151234837107577e-001  0.0000000000000000e+000  0.0000000000000000e+000  5.6684047013269967e-001  0.0000000000000000e+000  0.0000000000000000e+000  0.0000000000000000e+000  0.0000000000000000e+000  0.0000000000000000e+000  0.0000000000000000e+000  0.0000000000000000e+000  0.0000000000000000e+000  0.0000000000000000e+000  0.0000000000000000e+000  0.0000000000000000e+000 -3.9442173870744213e-001  0.0000000000000000e+000 -4.7377149355940518e-001  0.0000000000000000e+000  0.0000000000000000e+000 -2.8201223117489649e-001  0.0000000000000000e+000
  0.0000000000000000e+000  0.0000000000000000e+000  0.0000000000000000e+000  1.2974387536592963e-001  4.1545534015503621e-001  2.9567638865522772e-001  0.0000000000000000e+000  0.0000000000000000e+000  0.0000000000000000e+000  0.0000000000000000e+000  0.0000000000000000e+000  0.0000000000000000e+000  0.0000000000000000e+000  0.0000000000000000e+000  0.0000000000000000e+000  0.0000000000000000e+000  0.0000000000000000e+000  0.0000000000000000e+000  4.9153654687927240e-001  0.0000000000000000e+000  9.0399935063463177e-001  0.0000000000000000e+000  0.0000000000000000e+000  0.0000000000000000e+000  0.0000000000000000e+000  0.0000000000000000e+000  6.1096311434909700e-001  0.0000000000000000e+000  0.0000000000000000e+000  0.0000000000000000e+000
  0.0000000000000000e+000  0.0000000000000000e+000  0.0000000000000000e+000  0.0000000000000000e+000  0.0000000000000000e+000  0.0000000000000000e+000 -9.2060696377722895e-001  0.0000000000000000e+000  0.0000000000000000e+000 -1.3321800261404732e-001  0.0000000000000000e+000  0.0000000000000000e+000 -2.0854037518855872e-001  0.0000000000000000e+000 -3.3948484967180148e-001  0.0000000000000000e+000  0.0000000000000000e+000  0.0000000000000000e+000  0.0000000000000000e+000 -3.4245580236278822e-001  0.0000000000000000e+000  0.0000000000000000e+000  0.0000000000000000e+000  0.0000000000000000e+000  8.1741043947456449e-001  0.0000000000000000e+000  0.0000000000000000e+000  7.5898999645019105e-001  0.0000000000000000e+000 -1.5458628104835487e-001
  0.0000000000000000e+000  0.0000000000000000e+000  0.0000000000000000e+000  0.0000000000000000e+000  0.0000000000000000e+000  0.0000000000000000e+000  0.0000000000000000e+000  4.8258902204071280e-002 -7.9071843472287962e-001  0.0000000000000000e+000  0.0000000000000000e+000  1.6840503049087396e-001  0.0000000000000000e+000  0.0000000000000000e+000  0.0000000000000000e+000  0.0000000000000000e+000  0.0000000000000000e+000  0.0000000000000000e+000  0.0000000000000000e+000  0.0000000000000000e+000  0.0000000000000000e+000  0.0000000000000000e+000  0.0000000000000000e+000  1.8208334773742574e-001  0.0000000000000000e+000  4.2868276719368703e-001  0.0000000000000000e+000  0.0000000000000000e+000  3.5658367971728427e-001  0.0000000000000000e+000
  0.0000000000000000e+000  0.0000000000000000e+000  0.0000000000000000e+000  0.0000000000000000e+000  0.0000000000000000e+000  0.0000000000000000e+000 -1.2836440013809181e-001  0.0000000000000000e+000  0.0000000000000000e+000 -1.6270319062820310e-001  0.0000000000000000e+000  0.0000000000000000e+000 -9.6842948357446645e-001  0.0000000000000000e+000 -4.6549292722848934e-001  0.0000000000000000e+000  0.0000000000000000e+000  0.0000000000000000e+000  0.0000000000000000e+000 -4.2540690971417461e-001  0.0000000000000000e+000  0.0000000000000000e+000  0.0000000000000000e+000  0.0000000000000000e+000  1.6119616167206235e-001  0.0000000000000000e+000  0.0000000000000000e+000 -7.2462382381957047e-001  0.0000000000000000e+000 -9.9131136624744626e-002
 -4.3826152882112446e-001  0.0000000000000000e+000  0.0000000000000000e+000  0.0000000000000000e+000  0.0000000000000000e+000  0.0000000000000000e+000  3.3546251357380713e-001  0.0000000000000000e+000  0.0000000000000000e+000  0.0000000000000000e+000  0.0000000000000000e+000  1.7326063422119481e-002  1.6140352338483127e-001  0.0000000000000000e+000  0.0000000000000000e+000  2.1095206139733202e-004  0.0000000000000000e+000  0.0000000000000000e+000  0.0000000000000000e+000  3.4891538361657903e-001  0.0000000000000000e+000  0.0000000000000000e+000  0.0000000000000000e+000  0.0000000000000000e+000  0.0000000000000000e+000  0.0000000000000000e+000  4.8011940325187291e-001 -5.6283551211997795e-001  0.0000000000000000e+000  0.0000000000000000e+000
  0.0000000000000000e+000  1.7517919115981664e-001  0.0000000000000000e+000  0.0000000000000000e+000  0.0000000000000000e+000  0.0000000000000000e+000  0.0000000000000000e+000  0.0000000000000000e+000  0.0000000000000000e+000  0.0000000000000000e+000  0.0000000000000000e+000  0.0000000000000000e+000  0.0000000000000000e+000  0.0000000000000000e+000  0.0000000000000000e+000  0.0000000000000000e+000  0.0000000000000000e+000  0.0000000000000000e+000  0.0000000000000000e+000  0.0000000000000000e+000 -6.0181036311216196e-001  0.0000000000000000e+000  0.0000000000000000e+000  0.0000000000000000e+000  0.0000000000000000e+000  0.0000000000000000e+000  0.0000000000000000e+000  0.0000000000000000e+000  0.0000000000000000e+000  0.0000000000000000e+000
  0.0000000000000000e+000  0.0000000000000000e+000 -2.4474792213416988e-001 -3.3069575952518770e-001  0.0000000000000000e+000 -8.7060895439456415e-002  0.0000000000000000e+000  0.0000000000000000e+000  5.6002806666143323e-001  0.0000000000000000e+000  0.0000000000000000e+000  0.0000000000000000e+000  0.0000000000000000e+000  0.0000000000000000e+000  8.3951477330748814e-001  0.0000000000000000e+000  0.0000000000000000e+000  0.0000000000000000e+000  4.1765441662167030e-002  0.0000000000000000e+000  0.0000000000000000e+000  0.0000000000000000e+000  0.0000000000000000e+000  8.6500655651070124e-001  0.0000000000000000e+000  0.0000000000000000e+000  0.0000000000000000e+000  0.0000000000000000e+000  6.6647355026641142e-001  0.0000000000000000e+000
  0.0000000000000000e+000  0.0000000000000000e+000 -7.4730316700501176e-005 -3.0170768558209105e-001  0.0000000000000000e+000  6.0152269919688817e-001  0.0000000000000000e+000  0.0000000000000000e+000  1.3622636359604606e-001  0.0000000000000000e+000  0.0000000000000000e+000  0.0000000000000000e+000  0.0000000000000000e+000  0.0000000000000000e+000  7.2372197978156783e-001  0.0000000000000000e+000  0.0000000000000000e+000  0.0000000000000000e+000 -2.8903156079489406e-001  0.0000000000000000e+000  0.0000000000000000e+000  0.0000000000000000e+000  0.0000000000000000e+000 -1.0378958828361509e+000  0.0000000000000000e+000  0.0000000000000000e+000  0.0000000000000000e+000  0.0000000000000000e+000 -2.6895040528209407e-001  0.0000000000000000e+000
  0.0000000000000000e+000  0.0000000000000000e+000  0.0000000000000000e+000  0.0000000000000000e+000  2.8509402616313556e-001  0.0000000000000000e+000  0.0000000000000000e+000  5.2893763227768253e-001  0.0000000000000000e+000  0.0000000000000000e+000  0.0000000000000000e+000  0.0000000000000000e+000  0.0000000000000000e+000  0.0000000000000000e+000  0.0000000000000000e+000  0.0000000000000000e+000  4.6034419249598690e-001  0.0000000000000000e+000  0.0000000000000000e+000  0.0000000000000000e+000  0.0000000000000000e+000  0.0000000000000000e+000  5.3128461026290419e-001  0.0000000000000000e+000  0.0000000000000000e+000  2.9671210625295619e-001  0.0000000000000000e+000  0.0000000000000000e+000  0.0000000000000000e+000 -2.3817680563505034e-001
  0.0000000000000000e+000  0.0000000000000000e+000  9.9290870730921776e-001 -5.1570593118335462e-001  0.0000000000000000e+000  2.2571506962970123e-001  0.0000000000000000e+000  0.0000000000000000e+000  1.1954497930534519e-001  0.0000000000000000e+000  0.0000000000000000e+000  0.0000000000000000e+000  0.0000000000000000e+000  0.0000000000000000e+000 -2.1548729202012434e-001  0.0000000000000000e+000  0.0000000000000000e+000  0.0000000000000000e+000  2.8201981073638571e-001  0.0000000000000000e+000  0.0000000000000000e+000  0.0000000000000000e+000  0.0000000000000000e+000  1.1529046944042043e-001  0.0000000000000000e+000  0.0000000000000000e+000  0.0000000000000000e+000  0.0000000000000000e+000  3.8133108972726171e-001  0.0000000000000000e+000
  1.7437596341727757e-002  0.0000000000000000e+000  0.0000000000000000e+000  0.0000000000000000e+000  0.0000000000000000e+000  0.0000000000000000e+000  3.2260581186024179e-002  0.0000000000000000e+000  0.0000000000000000e+000  0.0000000000000000e+000  0.0000000000000000e+000  5.6595072684030834e-001  5.0250950137350237e-001  0.0000000000000000e+000  0.0000000000000000e+000 -1.4147267598357949e-001  0.0000000000000000e+000  0.0000000000000000e+000  0.0000000000000000e+000 -6.1354281195471538e-001  0.0000000000000000e+000  0.0000000000000000e+000  0.0000000000000000e+000  0.0000000000000000e+000  0.0000000000000000e+000  0.0000000000000000e+000  6.3102165067335597e-002 -1.5939880039136087e-001  0.0000000000000000e+000  0.0000000000000000e+000
  0.0000000000000000e+000  0.0000000000000000e+000  0.0000000000000000e+000  0.0000000000000000e+000 -1.7352694650673955e-001  0.0000000000000000e+000  0.0000000000000000e+000  3.2070312021592667e-001  0.0000000000000000e+000  0.0000000000000000e+000  0.0000000000000000e+000  0.0000000000000000e+000  0.0000000000000000e+000  0.0000000000000000e+000  0.0000000000000000e+000  0.0000000000000000e+000 -4.2395702784975436e-001  0.0000000000000000e+000  0.0000000000000000e+000  0.0000000000000000e+000  0.0000000000000000e+000  0.0000000000000000e+000  5.2800205590992799e-001  0.0000000000000000e+000  0.0000000000000000e+000 -6.3512067365807401e-001  0.0000000000000000e+000  0.0000000000000000e+000  0.0000000000000000e+000  7.1651272868138105e-002
  0.0000000000000000e+000  0.0000000000000000e+000 -2.0998742471115986e-001 -4.9819060093427464e-001  0.0000000000000000e+000  2.0458119085435919e-001  0.0000000000000000e+000  0.0000000000000000e+000 -5.7761198954533222e-001  0.0000000000000000e+000  0.0000000000000000e+000  0.0000000000000000e+000  0.0000000000000000e+000  0.0000000000000000e+000 -6.8094711966472238e-002  0.0000000000000000e+000  0.0000000000000000e+000  0.0000000000000000e+000 -9.6910495892719206e-001  0.0000000000000000e+000  0.0000000000000000e+000  0.0000000000000000e+000  0.0000000000000000e+000  2.6831734190868423e-001  0.0000000000000000e+000  0.0000000000000000e+000  0.0000000000000000e+000  0.0000000000000000e+000 -1.6321122522530773e-001  0.0000000000000000e+000
  0.0000000000000000e+000  0.0000000000000000e+000  0.0000000000000000e+000  0.0000000000000000e+000  0.0000000000000000e+000  0.0000000000000000e+000  0.0000000000000000e+000  0.0000000000000000e+000  0.0000000000000000e+000  1.2888321944082906e+000  4.1526352919925191e-001  0.0000000000000000e+000  0.0000000000000000e+000 -3.5422074557607219e-001  0.0000000000000000e+000  0.0000000000000000e+000  0.0000000000000000e+000  6.0568825390096670e-001  0.0000000000000000e+000  0.0000000000000000e+000  0.0000000000000000e+000  2.7797376958187026e-001  0.0000000000000000e+000  0.0000000000000000e+000  2.9359336120854777e-002  0.0000000000000000e+000  0.0000000000000000e+000  0.0000000000000000e+000  0.0000000000000000e+000  0.0000000000000000e+000
  0.0000000000000000e+000  0.0000000000000000e+000  0.0000000000000000e+000  0.0000000000000000e+000  0.0000000000000000e+000  0.0000000000000000e+000  0.0000000000000000e+000  0.0000000000000000e+000  0.0000000000000000e+000  4.8311586952683172e-001  7.0981003798546616e-001  0.0000000000000000e+000  0.0000000000000000e+000 -1.0385928184679413e-001  0.0000000000000000e+000  0.0000000000000000e+000  0.0000000000000000e+000 -1.2051298969578677e+000  0.0000000000000000e+000  0.0000000000000000e+000  0.0000000000000000e+000 -6.9675704504316816e-001  0.0000000000000000e+000  0.0000000000000000e+000 -2.7655004099544045e-001  0.0000000000000000e+000  0.0000000000000000e+000  0.0000000000000000e+000  0.0000000000000000e+000  0.0000000000000000e+000
  1.9669339963812354e-001  0.0000000000000000e+000  0.0000000000000000e+000  0.0000000000000000e+000  0.0000000000000000e+000  0.0000000000000000e+000 -2.4839069716414364e-001  0.0000000000000000e+000  0.0000000000000000e+000  0.0000000000000000e+000  0.0000000000000000e+000 -1.3450940501670927e-001 -4.8171770342715126e-001  0.0000000000000000e+000  0.0000000000000000e+000  3.0825932705541853e-001  0.0000000000000000e+000  0.0000000000000000e+000  0.0000000000000000e+000 -4.6514250861649037e-001  0.0000000000000000e+000  0.0000000000000000e+000  0.0000000000000000e+000  0.0000000000000000e+000  0.0000000000000000e+000  0.0000000000000000e+000  4.8899979904928353e-001 -3.1459000740501775e-001  0.0000000000000000e+000  0.0000000000000000e+000
 -5.7449230056833711e-001  0.0000000000000000e+000  0.0000000000000000e+000  0.0000000000000000e+000  0.0000000000000000e+000  0.0000000000000000e+000  2.8222569912483675e-001  0.0000000000000000e+000  0.0000000000000000e+000  0.0000000000000000e+000  0.0000000000000000e+000  6.5127558770365218e-003 -2.3935713695221095e-001  0.0000000000000000e+000  0.0000000000000000e+000  4.3420639023192520e-001  0.0000000000000000e+000  0.0000000000000000e+000  0.0000000000000000e+000 -3.2406462339807734e-001  0.0000000000000000e+000  0.0000000000000000e+000  0.0000000000000000e+000  0.0000000000000000e+000  0.0000000000000000e+000  0.0000000000000000e+000 -4.8468616590292751e-001 -6.7076430048610969e-002  0.0000000000000000e+000  0.0000000000000000e+000
  0.0000000000000000e+000  0.0000000000000000e+000  0.0000000000000000e+000  0.0000000000000000e+000  0.0000000000000000e+000  0.0000000000000000e+000  0.0000000000000000e+000  0.0000000000000000e+000  0.0000000000000000e+000  5.7238096256328908e-001  1.6630979731966031e-001  0.0000000000000000e+000  0.0000000000000000e+000  8.7634132957638877e-001  0.0000000000000000e+000  0.0000000000000000e+000  0.0000000000000000e+000 -4.9817737299949288e-002  0.0000000000000000e+000  0.0000000000000000e+000  0.0000000000000000e+000  1.8199779967657523e-001  0.0000000000000000e+000  0.0000000000000000e+000  5.1366984898132650e-001  0.0000000000000000e+000  0.0000000000000000e+000  0.0000000000000000e+000  0.0000000000000000e+000  0.0000000000000000e+000
  0.0000000000000000e+000  0.0000000000000000e+000  2.6879043160501565e-001  5.0517781126772832e-001  0.0000000000000000e+000  6.3054356696578928e-001  0.0000000000000000e+000  0.0000000000000000e+000 -6.0124080649389533e-001  0.0000000000000000e+000  0.0000000000000000e+000  0.0000000000000000e+000  0.0000000000000000e+000  0.0000000000000000e+000  1.1815382405927405e-001  0.0000000000000000e+000  0.0000000000000000e+000  0.0000000000000000e+000  3.5050041043242636e-002  0.0000000000000000e+000  0.0000000000000000e+000  0.0000000000000000e+000  0.0000000000000000e+000  6.9567210873484053e-001  0.0000000000000000e+000  0.0000000000000000e+000  0.0000000000000000e+000  0.0000000000000000e+000  1.1830555885687016e-001  0.0000000000000000e+000
  3.5764587618604460e-002  0.0000000000000000e+000  0.0000000000000000e+000  0.0000000000000000e+000  0.0000000000000000e+000  0.0000000000000000e+000  6.5467688669509139e-001  0.0000000000000000e+000  0.0000000000000000e+000  0.0000000000000000e+000  0.0000000000000000e+000 -1.9712168211256037e-001  6.2495589496797330e-003  0.0000000000000000e+000  0.0000000000000000e+000 -1.2542851348718645e-002  0.0000000000000000e+000  0.0000000000000000e+000  0.0000000000000000e+000 -2.4084502029468163e-001  0.0000000000000000e+000  0.0000000000000000e+000  0.0000000000000000e+000  0.0000000000000000e+000  0.0000000000000000e+000  0.0000000000000000e+000  4.0604970932785722e-001  5.5514236046964005e-001  0.0000000000000000e+000  0.0000000000000000e+000
  0.0000000000000000e+000  0.0000000000000000e+000  0.0000000000000000e+000  0.0000000000000000e+000  1.2314717229825296e-001  0.0000000000000000e+000  0.0000000000000000e+000  2.1569253421318565e-001  0.0000000000000000e+000  0.0000000000000000e+000  0.0000000000000000e+000  0.0000000000000000e+000  0.0000000000000000e+000  0.0000000000000000e+000  0.0000000000000000e+000  0.0000000000000000e+000 -7.1740634432539752e-001  0.0000000000000000e+000  0.0000000000000000e+000  0.0000000000000000e+000  0.0000000000000000e+000  0.0000000000000000e+000  6.4643800309764091e-002  0.0000000000000000e+000  0.0000000000000000e+000  6.2644143503267724e-001  0.0000000000000000e+000  0.0000000000000000e+000  0.0000000000000000e+000  1.6441395718437207e-001
  0.0000000000000000e+000  0.0000000000000000e+000  0.0000000000000000e+000  0.0000000000000000e+000  0.0000000000000000e+000  0.0000000000000000e+000  0.0000000000000000e+000  0.0000000000000000e+000  0.0000000000000000e+000 -4.2377725444739617e-001  9.7341325170616902e-002  0.0000000000000000e+000  0.0000000000000000e+000  7.9225566460274954e-001  0.0000000000000000e+000  0.0000000000000000e+000  0.0000000000000000e+000  3.8461026502623019e-001  0.0000000000000000e+000  0.0000000000000000e+000  0.0000000000000000e+000 -3.6659412393788907e-003  0.0000000000000000e+000  0.0000000000000000e+000 -9.3846678315621979e-001  0.0000000000000000e+000  0.0000000000000000e+000  0.0000000000000000e+000  0.0000000000000000e+000  0.0000000000000000e+000
  0.0000000000000000e+000  0.0000000000000000e+000  1.5513840425060368e-001  8.3590225485773006e-001  0.0000000000000000e+000 -2.0049584975394510e-001  0.0000000000000000e+000  0.0000000000000000e+000  1.7566725427764598e-001  0.0000000000000000e+000  0.0000000000000000e+000  0.0000000000000000e+000  0.0000000000000000e+000  0.0000000000000000e+000  3.8853682763292229e-002  0.0000000000000000e+000  0.0000000000000000e+000  0.0000000000000000e+000 -1.2357869622970488e+000  0.0000000000000000e+000  0.0000000000000000e+000  0.0000000000000000e+000  0.0000000000000000e+000 -1.7040764788798324e-001  0.0000000000000000e+000  0.0000000000000000e+000  0.0000000000000000e+000  0.0000000000000000e+000  1.1776944484762150e-001  0.0000000000000000e+000
 -1.5005399604337552e-001  0.0000000000000000e+000  0.0000000000000000e+000  0.0000000000000000e+000  0.0000000000000000e+000  0.0000000000000000e+000 -2.1402479919930659e-001  0.0000000000000000e+000  0.0000000000000000e+000  0.0000000000000000e+000  0.0000000000000000e+000  5.9977607343802919e-001 -6.9634169709619137e-002  0.0000000000000000e+000  0.0000000000000000e+000  4.8689227090739601e-001  0.0000000000000000e+000  0.0000000000000000e+000  0.0000000000000000e+000  2.9131217351360611e-001  0.0000000000000000e+000  0.0000000000000000e+000  0.0000000000000000e+000  0.0000000000000000e+000  0.0000000000000000e+000  0.0000000000000000e+000  2.8063496117711001e-001  4.0793881942977972e-001  0.0000000000000000e+000  0.0000000000000000e+000
  0.0000000000000000e+000 -4.0137976921369617e-001  0.0000000000000000e+000  0.0000000000000000e+000  0.0000000000000000e+000  0.0000000000000000e+000  0.0000000000000000e+000  0.0000000000000000e+000  0.0000000000000000e+000  0.0000000000000000e+000  0.0000000000000000e+000  0.0000000000000000e+000  0.0000000000000000e+000  0.0000000000000000e+000  0.0000000000000000e+000  0.0000000000000000e+000  0.0000000000000000e+000  0.0000000000000000e+000  0.0000000000000000e+000  0.0000000000000000e+000  2.6635172703391047e-001  0.0000000000000000e+000  0.0000000000000000e+000  0.0000000000000000e+000  0.0000000000000000e+000  0.0000000000000000e+000  0.0000000000000000e+000  0.0000000000000000e+000  0.0000000000000000e+000  0.0000000000000000e+000
  0.0000000000000000e+000  0.0000000000000000e+000  0.0000000000000000e+000  0.0000000000000000e+000  0.0000000000000000e+000  0.0000000000000000e+000  0.0000000000000000e+000  0.0000000000000000e+000  0.0000000000000000e+000  1.6859033638169607e-001  7.0757344401033184e-001  0.0000000000000000e+000  0.0000000000000000e+000  5.0939210415489322e-001  0.0000000000000000e+000  0.0000000000000000e+000  0.0000000000000000e+000  5.0496380024004761e-001  0.0000000000000000e+000  0.0000000000000000e+000  0.0000000000000000e+000 -1.0710254677243620e+000  0.0000000000000000e+000  0.0000000000000000e+000  3.4405473969350747e-001  0.0000000000000000e+000  0.0000000000000000e+000  0.0000000000000000e+000  0.0000000000000000e+000  0.0000000000000000e+000
  0.0000000000000000e+000  0.0000000000000000e+000  0.0000000000000000e+000  0.0000000000000000e+000  4.8762517259365729e-001  0.0000000000000000e+000  0.0000000000000000e+000 -4.5467844017480930e-001  0.0000000000000000e+000  0.0000000000000000e+000  0.0000000000000000e+000  0.0000000000000000e+000  0.0000000000000000e+000  0.0000000000000000e+000  0.0000000000000000e+000  0.0000000000000000e+000  1.0037024936954356e-001  0.0000000000000000e+000  0.0000000000000000e+000  0.0000000000000000e+000  0.0000000000000000e+000  0.0000000000000000e+000  3.9843058005163962e-001  0.0000000000000000e+000  0.0000000000000000e+000 -2.8507338385478698e-002  0.0000000000000000e+000  0.0000000000000000e+000  0.0000000000000000e+000  6.2117262067205081e-001
  0.0000000000000000e+000  0.0000000000000000e+000  8.6893688804846303e-001  3.8602365278332246e-003  0.0000000000000000e+000 -3.6128960546094391e-001  0.0000000000000000e+000  0.0000000000000000e+000 -2.8012046138259389e-001  0.0000000000000000e+000  0.0000000000000000e+000  0.0000000000000000e+000  0.0000000000000000e+000  0.0000000000000000e+000  3.8780820169402230e-001  0.0000000000000000e+000  0.0000000000000000e+000  0.0000000000000000e+000 -2.1923660808202683e-002  0.0000000000000000e+000  0.0000000000000000e+000  0.0000000000000000e+000  0.0000000000000000e+000  5.9116251597142977e-001  0.0000000000000000e+000  0.0000000000000000e+000  0.0000000000000000e+000  0.0000000000000000e+000 -1.0685317137453119e+000  0.0000000000000000e+000
  0.0000000000000000e+000  0.0000000000000000e+000  0.0000000000000000e+000  0.0000000000000000e+000  0.0000000000000000e+000  0.0000000000000000e+000  0.0000000000000000e+000  0.0000000000000000e+000  0.0000000000000000e+000 -5.8835581325193576e-001  1.3283509498120318e+000  0.0000000000000000e+000  0.0000000000000000e+000 -1.5353080143808268e-001  0.0000000000000000e+000  0.0000000000000000e+000  0.0000000000000000e+000  1.1528620925556415e-001  0.0000000000000000e+000  0.0000000000000000e+000  0.0000000000000000e+000  9.1294092424994999e-001  0.0000000000000000e+000  0.0000000000000000e+000  8.3031744814949460e-001  0.0000000000000000e+000  0.0000000000000000e+000  0.0000000000000000e+000  0.0000000000000000e+000  0.0000000000000000e+000
  0.0000000000000000e+000  0.0000000000000000e+000  0.0000000000000000e+000  0.0000000000000000e+000 -7.8524272066610568e-001  0.0000000000000000e+000  0.0000000000000000e+000 -2.2574261201592399e-001  0.0000000000000000e+000  0.0000000000000000e+000  0.0000000000000000e+000  0.0000000000000000e+000  0.0000000000000000e+000  0.0000000000000000e+000  0.0000000000000000e+000  0.0000000000000000e+000  1.6945432581940084e-001  0.0000000000000000e+000  0.0000000000000000e+000  0.0000000000000000e+000  0.0000000000000000e+000  0.0000000000000000e+000  3.9472720828247165e-001  0.0000000000000000e+000  0.0000000000000000e+000  3.3658443697094054e-001  0.0000000000000000e+000  0.0000000000000000e+000  0.0000000000000000e+000  1.8606644526269775e-001
 -1.1278456246248331e-001  0.0000000000000000e+000  0.0000000000000000e+000  0.0000000000000000e+000  0.0000000000000000e+000  0.0000000000000000e+000 -3.0451727948169033e-001  0.0000000000000000e+000  0.0000000000000000e+000  0.0000000000000000e+000  0.0000000000000000e+000 -5.0102599568234019e-001  6.4105997292069050e-001  0.0000000000000000e+000  0.0000000000000000e+000  4.5839176376809776e-001  0.0000000000000000e+000  0.0000000000000000e+000  0.0000000000000000e+000 -7.8666388222582373e-002  0.0000000000000000e+000  0.0000000000000000e+000  0.0000000000000000e+000  0.0000000000000000e+000  0.0000000000000000e+000  0.0000000000000000e+000  8.2896832082003630e-002  9.6853689867829440e-002  0.0000000000000000e+000  0.0000000000000000e+000
 -6.3433224790303866e-001  0.0000000000000000e+000  0.0000000000000000e+000  0.0000000000000000e+000  0.0000000000000000e+000  0.0000000000000000e+000 -4.2182420397137038e-001  0.0000000000000000e+000  0.0000000000000000e+000  0.0000000000000000e+000  0.0000000000000000e+000 -1.0793072829852848e-001 -1.2744981523697016e-001  0.0000000000000000e+000  0.0000000000000000e+000 -4.9908117549616099e-001  0.0000000000000000e+000  0.0000000000000000e+000  0.0000000000000000e+000 -1.7717317133320068e-001  0.0000000000000000e+000  0.0000000000000000e+000  0.0000000000000000e+000  0.0000000000000000e+000  0.0000000000000000e+000  0.0000000000000000e+000  2.0238023581272294e-001  2.6526275742497618e-001  0.0000000000000000e+000  0.0000000000000000e+000
  0.0000000000000000e+000  0.0000000000000000e+000  6.7742465429590315e-001  1.9651917907235222e-002  0.0000000000000000e+000 -7.2089032055264168e-001  0.0000000000000000e+000  0.0000000000000000e+000 -8.4334318693642263e-001  0.0000000000000000e+000  0.0000000000000000e+000  0.0000000000000000e+000  0.0000000000000000e+000  0.0000000000000000e+000  1.8226870966491016e-001  0.0000000000000000e+000  0.0000000000000000e+000  0.0000000000000000e+000  6.1651197836962202e-001  0.0000000000000000e+000  0.0000000000000000e+000  0.0000000000000000e+000  0.0000000000000000e+000 -4.1712427137446928e-001  0.0000000000000000e+000  0.0000000000000000e+000  0.0000000000000000e+000  0.0000000000000000e+000  4.5025679756089615e-001  0.0000000000000000e+000
  0.0000000000000000e+000  0.0000000000000000e+000  0.0000000000000000e+000  0.0000000000000000e+000  1.3805842868505103e-001  0.0000000000000000e+000  0.0000000000000000e+000 -5.5960612013215905e-001  0.0000000000000000e+000  0.0000000000000000e+000  0.0000000000000000e+000  0.0000000000000000e+000  0.0000000000000000e+000  0.0000000000000000e+000  0.0000000000000000e+000  0.0000000000000000e+000 -2.3427087867739663e-001  0.0000000000000000e+000  0.0000000000000000e+000  0.0000000000000000e+000  0.0000000000000000e+000  0.0000000000000000e+000  3.4672060056396359e-001  0.0000000000000000e+000  0.0000000000000000e+000  4.5310405166848089e-002  0.0000000000000000e+000  0.0000000000000000e+000  0.0000000000000000e+000 -7.0044971861765193e-001
  7.5447342024108605e-002  0.0000000000000000e+000  0.0000000000000000e+000  0.0000000000000000e+000  0.0000000000000000e+000  0.0000000000000000e+000  0.0000000000000000e+000  0.0000000000000000e+000 -3.0303921454018612e-001  0.0000000000000000e+000  0.0000000000000000e+000  0.0000000000000000e+000  0.0000000000000000e+000  0.0000000000000000e+000  0.0000000000000000e+000  0.0000000000000000e+000  0.0000000000000000e+000  0.0000000000000000e+000  0.0000000000000000e+000  0.0000000000000000e+000  0.0000000000000000e+000  0.0000000000000000e+000  0.0000000000000000e+000  0.0000000000000000e+000  0.0000000000000000e+000  0.0000000000000000e+000  0.0000000000000000e+000  0.0000000000000000e+000  0.0000000000000000e+000  0.0000000000000000e+000
  0.0000000000000000e+000 -3.4124450423649824e-002  0.0000000000000000e+000  0.0000000000000000e+000  0.0000000000000000e+000  0.0000000000000000e+000  0.0000000000000000e+000  0.0000000000000000e+000  0.0000000000000000e+000  0.0000000000000000e+000  1.8522226527585450e-001  1.4936945516508804e-001  0.0000000000000000e+000  0.0000000000000000e+000  0.0000000000000000e+000  0.0000000000000000e+000  0.0000000000000000e+000  0.0000000000000000e+000  0.0000000000000000e+000  3.2534328644599808e-001  0.0000000000000000e+000  0.0000000000000000e+000  8.7881720481166969e-001  0.0000000000000000e+000  0.0000000000000000e+000  0.0000000000000000e+000  0.0000000000000000e+000  0.0000000000000000e+000 -2.5307917078371084e-001  0.0000000000000000e+000
  0.0000000000000000e+000  0.0000000000000000e+000 -4.5094668225181811e-001 -2.6107909091144960e-001  0.0000000000000000e+000  0.0000000000000000e+000  0.0000000000000000e+000 -2.5438173304829120e-001  0.0000000000000000e+000  0.0000000000000000e+000  0.0000000000000000e+000  0.0000000000000000e+000 -1.1009035378319446e-002  0.0000000000000000e+000  0.0000000000000000e+000 -7.5293712464128204e-001  0.0000000000000000e+000  0.0000000000000000e+000  0.0000000000000000e+000  0.0000000000000000e+000  1.3637798566002007e-001 -2.4101483407821872e-001  0.0000000000000000e+000  0.0000000000000000e+000  1.4160548790494215e-001  0.0000000000000000e+000  0.0000000000000000e+000  0.0000000000000000e+000  0.0000000000000000e+000  0.0000000000000000e+000
  0.0000000000000000e+000  0.0000000000000000e+000  3.2821632694644398e-001  5.5267393576046930e-001  0.0000000000000000e+000  0.0000000000000000e+000  0.0000000000000000e+000  4.6181633911269859e-001  0.0000000000000000e+000  0.0000000000000000e+000  0.0000000000000000e+000  0.0000000000000000e+000 -2.4263953635099988e-001  0.0000000000000000e+000  0.0000000000000000e+000 -4.5779744030635022e-001  0.0000000000000000e+000  0.0000000000000000e+000  0.0000000000000000e+000  0.0000000000000000e+000  3.1673168059699530e-001 -5.5580339881508234e-002  0.0000000000000000e+000  0.0000000000000000e+000  4.1117633182666147e-002  0.0000000000000000e+000  0.0000000000000000e+000  0.0000000000000000e+000  0.0000000000000000e+000  0.0000000000000000e+000
  0.0000000000000000e+000  0.0000000000000000e+000  0.0000000000000000e+000  0.0000000000000000e+000  1.7338331756060110e-001  0.0000000000000000e+000  0.0000000000000000e+000  0.0000000000000000e+000  0.0000000000000000e+000  0.0000000000000000e+000  0.0000000000000000e+000  0.0000000000000000e+000  0.0000000000000000e+000 -4.6276814290300861e-001  0.0000000000000000e+000  0.0000000000000000e+000 -6.9268639609878135e-001  1.1076446195215470e+000  0.0000000000000000e+000  0.0000000000000000e+000  0.0000000000000000e+000  0.0000000000000000e+000  0.0000000000000000e+000 -7.7339912814630263e-002  0.0000000000000000e+000  2.6149178085677077e-001  1.4691769616463046e-001  1.7353828028152490e-001  0.0000000000000000e+000  0.0000000000000000e+000
  0.0000000000000000e+000  0.0000000000000000e+000  0.0000000000000000e+000  0.0000000000000000e+000  0.0000000000000000e+000  5.5907367498722582e-001 -1.7816414292421034e-001  0.0000000000000000e+000  0.0000000000000000e+000  1.1896523220884336e-001  0.0000000000000000e+000  0.0000000000000000e+000  0.0000000000000000e+000  0.0000000000000000e+000 -8.3375833903554727e-002  0.0000000000000000e+000  0.0000000000000000e+000  0.0000000000000000e+000  4.7584650042430909e-001  0.0000000000000000e+000  0.0000000000000000e+000  0.0000000000000000e+000  0.0000000000000000e+000  0.0000000000000000e+000  0.0000000000000000e+000  0.0000000000000000e+000  0.0000000000000000e+000  0.0000000000000000e+000  0.0000000000000000e+000  9.4400256905396029e-001
  0.0000000000000000e+000  0.0000000000000000e+000  0.0000000000000000e+000  0.0000000000000000e+000  0.0000000000000000e+000 -6.5316173520024101e-001  6.6171079021099888e-001  0.0000000000000000e+000  0.0000000000000000e+000 -2.4813299881457146e-001  0.0000000000000000e+000  0.0000000000000000e+000  0.0000000000000000e+000  0.0000000000000000e+000 -6.0982508880350517e-001  0.0000000000000000e+000  0.0000000000000000e+000  0.0000000000000000e+000  1.4721223578704143e-001  0.0000000000000000e+000  0.0000000000000000e+000  0.0000000000000000e+000  0.0000000000000000e+000  0.0000000000000000e+000  0.0000000000000000e+000  0.0000000000000000e+000  0.0000000000000000e+000  0.0000000000000000e+000  0.0000000000000000e+000  4.3795538062737999e-001
  0.0000000000000000e+000  0.0000000000000000e+000  3.1551745455639074e-002  2.7588532335710819e-001  0.0000000000000000e+000  0.0000000000000000e+000  0.0000000000000000e+000 -2.6151097601706219e-001  0.0000000000000000e+000  0.0000000000000000e+000  0.0000000000000000e+000  0.0000000000000000e+000 -3.1848848572430871e-001  0.0000000000000000e+000  0.0000000000000000e+000 -4.6465891336772251e-002  0.0000000000000000e+000  0.0000000000000000e+000  0.0000000000000000e+000  0.0000000000000000e+000 -4.9793100789906136e-001  1.9646204373283749e-001  0.0000000000000000e+000  0.0000000000000000e+000  6.8145224872011700e-001  0.0000000000000000e+000  0.0000000000000000e+000  0.0000000000000000e+000  0.0000000000000000e+000  0.0000000000000000e+000
 -2.9723178057917943e-001  0.0000000000000000e+000  0.0000000000000000e+000  0.0000000000000000e+000  0.0000000000000000e+000  0.0000000000000000e+000  0.0000000000000000e+000  0.0000000000000000e+000 -3.3986305877235456e-001  0.0000000000000000e+000  0.0000000000000000e+000  0.0000000000000000e+000  0.0000000000000000e+000  0.0000000000000000e+000  0.0000000000000000e+000  0.0000000000000000e+000  0.0000000000000000e+000  0.0000000000000000e+000  0.0000000000000000e+000  0.0000000000000000e+000  0.0000000000000000e+000  0.0000000000000000e+000  0.0000000000000000e+000  0.0000000000000000e+000  0.0000000000000000e+000  0.0000000000000000e+000  0.0000000000000000e+000  0.0000000000000000e+000  0.0000000000000000e+000  0.0000000000000000e+000
  0.0000000000000000e+000  0.0000000000000000e+000  0.0000000000000000e+000  0.0000000000000000e+000  0.0000000000000000e+000 -6.8660825020269295e-002 -3.8134672481486209e-001  0.0000000000000000e+000  0.0000000000000000e+000  1.3313316763667340e+000  0.0000000000000000e+000  0.0000000000000000e+000  0.0000000000000000e+000  0.0000000000000000e+000 -9.0513746261440819e-001  0.0000000000000000e+000  0.0000000000000000e+000  0.0000000000000000e+000  2.5302049695038736e-001  0.0000000000000000e+000  0.0000000000000000e+000  0.0000000000000000e+000  0.0000000000000000e+000  0.0000000000000000e+000  0.0000000000000000e+000  0.0000000000000000e+000  0.0000000000000000e+000  0.0000000000000000e+000  0.0000000000000000e+000  3.1893561029023154e-001
  0.0000000000000000e+000 -7.6405291305605449e-001  0.0000000000000000e+000  0.0000000000000000e+000  0.0000000000000000e+000  0.0000000000000000e+000  0.0000000000000000e+000  0.0000000000000000e+000  0.0000000000000000e+000  0.0000000000000000e+000  3.2172976612742453e-002 -5.5022466901089662e-001  0.0000000000000000e+000  0.0000000000000000e+000  0.0000000000000000e+000  0.0000000000000000e+000  0.0000000000000000e+000  0.0000000000000000e+000  0.0000000000000000e+000  1.0420986691813988e-001  0.0000000000000000e+000  0.0000000000000000e+000 -7.0986383393709870e-002  0.0000000000000000e+000  0.0000000000000000e+000  0.0000000000000000e+000  0.0000000000000000e+000  0.0000000000000000e+000 -3.1071224026077121e-001  0.0000000000000000e+000
  0.0000000000000000e+000 -4.6747281618790748e-001  0.0000000000000000e+000  0.0000000000000000e+000  0.0000000000000000e+000  0.0000000000000000e+000  0.0000000000000000e+000  0.0000000000000000e+000  0.0000000000000000e+000  0.0000000000000000e+000  5.3227138085040415e-001  2.9070641887020404e-001  0.0000000000000000e+000  0.0000000000000000e+000  0.0000000000000000e+000  0.0000000000000000e+000  0.0000000000000000e+000  0.0000000000000000e+000  0.0000000000000000e+000 -1.9171065345670635e-001  0.0000000000000000e+000  0.0000000000000000e+000  6.6965775419799659e-002  0.0000000000000000e+000  0.0000000000000000e+000  0.0000000000000000e+000  0.0000000000000000e+000  0.0000000000000000e+000  6.1025300618206035e-001  0.0000000000000000e+000
  0.0000000000000000e+000  0.0000000000000000e+000 -2.4307823055518896e-001 -4.0667181651380147e-001  0.0000000000000000e+000  0.0000000000000000e+000  0.0000000000000000e+000  7.2329287009676346e-001  0.0000000000000000e+000  0.0000000000000000e+000  0.0000000000000000e+000  0.0000000000000000e+000  5.9745051452067433e-002  0.0000000000000000e+000  0.0000000000000000e+000  7.2787105040420491e-002  0.0000000000000000e+000  0.0000000000000000e+000  0.0000000000000000e+000  0.0000000000000000e+000  3.1608840721162601e-002  1.8728910123077203e-001  0.0000000000000000e+000  0.0000000000000000e+000  4.5544996593036613e-001  0.0000000000000000e+000  0.0000000000000000e+000  0.0000000000000000e+000  0.0000000000000000e+000  0.0000000000000000e+000
  0.0000000000000000e+000  0.0000000000000000e+000  0.0000000000000000e+000  0.0000000000000000e+000 -7.0940768418439548e-002  0.0000000000000000e+000  0.0000000000000000e+000  0.0000000000000000e+000  0.0000000000000000e+000  0.0000000000000000e+000  0.0000000000000000e+000  0.0000000000000000e+000  0.0000000000000000e+000 -1.5385162095473696e-002  0.0000000000000000e+000  0.0000000000000000e+000  6.2845097082893719e-001  6.5809322876913723e-001  0.0000000000000000e+000  0.0000000000000000e+000  0.0000000000000000e+000  0.0000000000000000e+000  0.0000000000000000e+000 -2.8740798216940067e-001  0.0000000000000000e+000  1.0549618412784605e+000  6.1156576546219965e-001  6.4738730853639126e-002  0.0000000000000000e+000  0.0000000000000000e+000
  0.0000000000000000e+000  0.0000000000000000e+000  0.0000000000000000e+000  0.0000000000000000e+000  0.0000000000000000e+000  1.8163152021251086e-001 -5.8067490304810110e-001  0.0000000000000000e+000  0.0000000000000000e+000 -6.7914201384452366e-001  0.0000000000000000e+000  0.0000000000000000e+000  0.0000000000000000e+000  0.0000000000000000e+000 -1.2366568314628441e+000  0.0000000000000000e+000  0.0000000000000000e+000  0.0000000000000000e+000 -3.0464479898889807e-001  0.0000000000000000e+000  0.0000000000000000e+000  0.0000000000000000e+000  0.0000000000000000e+000  0.0000000000000000e+000  0.0000000000000000e+000  0.0000000000000000e+000  0.0000000000000000e+000  0.0000000000000000e+000  0.0000000000000000e+000  9.1236908899402697e-002
  0.0000000000000000e+000  0.0000000000000000e+000  4.1342701071914723e-001 -3.9924096799516584e-002  0.0000000000000000e+000  0.0000000000000000e+000  0.0000000000000000e+000 -1.7398680988923709e-001  0.0000000000000000e+000  0.0000000000000000e+000  0.0000000000000000e+000  0.0000000000000000e+000  5.3001205949075780e-001  0.0000000000000000e+000  0.0000000000000000e+000  9.3174782572761516e-002  0.0000000000000000e+000  0.0000000000000000e+000  0.0000000000000000e+000  0.0000000000000000e+000  3.0042480646937486e-001 -3.8881815786270035e-001  0.0000000000000000e+000  0.0000000000000000e+000  5.1593004927811992e-001  0.0000000000000000e+000  0.0000000000000000e+000  0.0000000000000000e+000  0.0000000000000000e+000  0.0000000000000000e+000
  0.0000000000000000e+000  0.0000000000000000e+000  0.0000000000000000e+000  0.0000000000000000e+000  2.1584396085074589e-001  0.0000000000000000e+000  0.0000000000000000e+000  0.0000000000000000e+000  0.0000000000000000e+000  0.0000000000000000e+000  0.0000000000000000e+000  0.0000000000000000e+000  0.0000000000000000e+000  1.0686202084828966e-001  0.0000000000000000e+000  0.0000000000000000e+000 -4.4199367475813384e-001 -7.8375025696151002e-001  0.0000000000000000e+000  0.0000000000000000e+000  0.0000000000000000e+000  0.0000000000000000e+000  0.0000000000000000e+000 -3.5776149209857888e-001  0.0000000000000000e+000  5.2734746037953040e-001 -2.9952292807859088e-001 -1.2172686543770657e+000  0.0000000000000000e+000  0.0000000000000000e+000
  0.0000000000000000e+000  0.0000000000000000e+000  0.0000000000000000e+000  0.0000000000000000e+000 -5.6103789921818603e-001  0.0000000000000000e+000  0.0000000000000000e+000  0.0000000000000000e+000  0.0000000000000000e+000  0.0000000000000000e+000  0.0000000000000000e+000  0.0000000000000000e+000  0.0000000000000000e+000 -7.7518173892069864e-001  0.0000000000000000e+000  0.0000000000000000e+000  9.4314874865313114e-001 -1.3723135931693775e-001  0.0000000000000000e+000  0.0000000000000000e+000  0.0000000000000000e+000  0.0000000000000000e+000  0.0000000000000000e+000 -1.9786967605682743e-001  0.0000000000000000e+000 -5.5103363794111251e-002 -1.9558359126263811e-001 -7.3342112954484184e-001  0.0000000000000000e+000  0.0000000000000000e+000
  0.0000000000000000e+000  0.0000000000000000e+000  0.0000000000000000e+000  0.0000000000000000e+000  0.0000000000000000e+000  7.5130460403234844e-001  7.6490738350736842e-001  0.0000000000000000e+000  0.0000000000000000e+000 -4.2635494170646387e-001  0.0000000000000000e+000  0.0000000000000000e+000  0.0000000000000000e+000  0.0000000000000000e+000 -1.7470297252231953e-001  0.0000000000000000e+000  0.0000000000000000e+000  0.0000000000000000e+000 -5.3688978458887693e-001  0.0000000000000000e+000  0.0000000000000000e+000  0.0000000000000000e+000  0.0000000000000000e+000  0.0000000000000000e+000  0.0000000000000000e+000  0.0000000000000000e+000  0.0000000000000000e+000  0.0000000000000000e+000  0.0000000000000000e+000 -5.3266825357463476e-001
  0.0000000000000000e+000 -1.0166873472887997e-001  0.0000000000000000e+000  0.0000000000000000e+000  0.0000000000000000e+000  0.0000000000000000e+000  0.0000000000000000e+000  0.0000000000000000e+000  0.0000000000000000e+000  0.0000000000000000e+000 -2.9834241639680514e-001 -1.8043297927830021e-002  0.0000000000000000e+000  0.0000000000000000e+000  0.0000000000000000e+000  0.0000000000000000e+000  0.0000000000000000e+000  0.0000000000000000e+000  0.0000000000000000e+000 -8.7339060127609902e-001  0.0000000000000000e+000  0.0000000000000000e+000  3.5023546750450629e-001  0.0000000000000000e+000  0.0000000000000000e+000  0.0000000000000000e+000  0.0000000000000000e+000  0.0000000000000000e+000 -1.2187569594264722e-001  0.0000000000000000e+000
  0.0000000000000000e+000  0.0000000000000000e+000  2.7758685092540702e-001 -7.7028938801244007e-002  0.0000000000000000e+000  0.0000000000000000e+000  0.0000000000000000e+000 -8.1806942670158797e-002  0.0000000000000000e+000  0.0000000000000000e+000  0.0000000000000000e+000  0.0000000000000000e+000  4.7701031243921599e-001  0.0000000000000000e+000  0.0000000000000000e+000 -3.8115613510269281e-001  0.0000000000000000e+000  0.0000000000000000e+000  0.0000000000000000e+000  0.0000000000000000e+000 -8.1510843779566508e-002  7.2370430636545136e-001  0.0000000000000000e+000  0.0000000000000000e+000 -8.4314463208253670e-002  0.0000000000000000e+000  0.0000000000000000e+000  0.0000000000000000e+000  0.0000000000000000e+000  0.0000000000000000e+000
  0.0000000000000000e+000  0.0000000000000000e+000 -5.0162420983091505e-001  4.0284502717743964e-001  0.0000000000000000e+000  0.0000000000000000e+000  0.0000000000000000e+000 -1.9410130504862311e-001  0.0000000000000000e+000  0.0000000000000000e+000  0.0000000000000000e+000  0.0000000000000000e+000  9.8962902982902515e-002  0.0000000000000000e+000  0.0000000000000000e+000  2.4336053704879698e-001  0.0000000000000000e+000  0.0000000000000000e+000  0.0000000000000000e+000  0.0000000000000000e+000  5.6956967809262937e-001  3.5920542655583598e-001  0.0000000000000000e+000  0.0000000000000000e+000  1.6111348714231599e-001  0.0000000000000000e+000  0.0000000000000000e+000  0.0000000000000000e+000  0.0000000000000000e+000  0.0000000000000000e+000
  0.0000000000000000e+000 -4.3069408429747608e-001  0.0000000000000000e+000  0.0000000000000000e+000  0.0000000000000000e+000  0.0000000000000000e+000  0.0000000000000000e+000  0.0000000000000000e+000  0.0000000000000000e+000  0.0000000000000000e+000 -6.0791637657378661e-001  6.2574063619387288e-001  0.0000000000000000e+000  0.0000000000000000e+000  0.0000000000000000e+000  0.0000000000000000e+000  0.0000000000000000e+000  0.0000000000000000e+000  0.0000000000000000e+000  2.1542201279610651e-001  0.0000000000000000e+000  0.0000000000000000e+000 -8.0817471944626365e-002  0.0000000000000000e+000  0.0000000000000000e+000  0.0000000000000000e+000  0.0000000000000000e+000  0.0000000000000000e+000 -2.1232844642125014e-002  0.0000000000000000e+000
  0.0000000000000000e+000  0.0000000000000000e+000  0.0000000000000000e+000  0.0000000000000000e+000  5.2029467776566041e-001  0.0000000000000000e+000  0.0000000000000000e+000  0.0000000000000000e+000  0.0000000000000000e+000  0.0000000000000000e+000  0.0000000000000000e+000  0.0000000000000000e+000  0.0000000000000000e+000 -4.4983000651953869e-001  0.0000000000000000e+000  0.0000000000000000e+000  4.3094780138377509e-001 -1.9043536048760604e-001  0.0000000000000000e+000  0.0000000000000000e+000  0.0000000000000000e+000  0.0000000000000000e+000  0.0000000000000000e+000  2.4281866467675600e-001  0.0000000000000000e+000 -1.9266287181435113e-001  8.7514051972236984e-001 -3.3686523571887556e-001  0.0000000000000000e+000  0.0000000000000000e+000
  0.0000000000000000e+000  0.0000000000000000e+000 -3.5949324443358038e-001  4.6377046498208258e-001  0.0000000000000000e+000  0.0000000000000000e+000  0.0000000000000000e+000  2.3629628393952865e-001  0.0000000000000000e+000  0.0000000000000000e+000  0.0000000000000000e+000  0.0000000000000000e+000  5.6369778452788244e-001  0.0000000000000000e+000  0.0000000000000000e+000 -5.3518761583255726e-002  0.0000000000000000e+000  0.0000000000000000e+000  0.0000000000000000e+000  0.0000000000000000e+000 -4.5917205914127512e-001 -2.4737039455558280e-001  0.0000000000000000e+000  0.0000000000000000e+000 -8.4823859211988650e-002  0.0000000000000000e+000  0.0000000000000000e+000  0.0000000000000000e+000  0.0000000000000000e+000  0.0000000000000000e+000
  0.0000000000000000e+000  0.0000000000000000e+000  0.0000000000000000e+000  0.0000000000000000e+000 -7.8889510417286990e-001  0.0000000000000000e+000  0.0000000000000000e+000  0.0000000000000000e+000  0.0000000000000000e+000  0.0000000000000000e+000  0.0000000000000000e+000  0.0000000000000000e+000  0.0000000000000000e+000 -2.2739313143344118e-002  0.0000000000000000e+000  0.0000000000000000e+000 -6.1536476601017798e-001 -3.8771632224140107e-001  0.0000000000000000e+000  0.0000000000000000e+000  0.0000000000000000e+000  0.0000000000000000e+000  0.0000000000000000e+000  1.6734483304142442e-001  0.0000000000000000e+000 -3.9797945790933917e-002  5.7646553405151535e-001 -1.2595832613756658e-001  0.0000000000000000e+000  0.0000000000000000e+000
  0.0000000000000000e+000  0.0000000000000000e+000  0.0000000000000000e+000  0.0000000000000000e+000  1.1307091272331189e-001  0.0000000000000000e+000  0.0000000000000000e+000  0.0000000000000000e+000  0.0000000000000000e+000  0.0000000000000000e+000  0.0000000000000000e+000  0.0000000000000000e+000  0.0000000000000000e+000 -6.3600187717539658e-001  0.0000000000000000e+000  0.0000000000000000e+000 -6.4137924419240011e-001 -4.9403030377622154e-001  0.0000000000000000e+000  0.0000000000000000e+000  0.0000000000000000e+000  0.0000000000000000e+000  0.0000000000000000e+000 -1.2295031742252556e+000  0.0000000000000000e+000  7.1545357022294365e-002  3.1710920418306737e-001  4.1319715085815140e-001  0.0000000000000000e+000  0.0000000000000000e+000
  0.0000000000000000e+000  0.0000000000000000e+000  0.0000000000000000e+000  0.0000000000000000e+000 -7.6841420750850487e-002  0.0000000000000000e+000  0.0000000000000000e+000  0.0000000000000000e+000  0.0000000000000000e+000  0.0000000000000000e+000  0.0000000000000000e+000  0.0000000000000000e+000  0.0000000000000000e+000  4.9717474886366003e-001  0.0000000000000000e+000  0.0000000000000000e+000  1.2639129252552789e-001  3.6360673173146973e-001  0.0000000000000000e+000  0.0000000000000000e+000  0.0000000000000000e+000  0.0000000000000000e+000  0.0000000000000000e+000 -8.6299508091372290e-001  0.0000000000000000e+000 -4.0816156432469347e-001  7.0686418585936128e-001 -6.4861464109825961e-001  0.0000000000000000e+000  0.0000000000000000e+000
  0.0000000000000000e+000  2.6342137137581420e-002  0.0000000000000000e+000  0.0000000000000000e+000  0.0000000000000000e+000  0.0000000000000000e+000  0.0000000000000000e+000  0.0000000000000000e+000  0.0000000000000000e+000  0.0000000000000000e+000 -4.7198969355429188e-001 -4.4559449404000773e-001  0.0000000000000000e+000  0.0000000000000000e+000  0.0000000000000000e+000  0.0000000000000000e+000  0.0000000000000000e+000  0.0000000000000000e+000  0.0000000000000000e+000  1.9318718631956788e-001  0.0000000000000000e+000  0.0000000000000000e+000  2.9826245548591779e-001  0.0000000000000000e+000  0.0000000000000000e+000  0.0000000000000000e+000  0.0000000000000000e+000  0.0000000000000000e+000  6.7208302058616176e-001  0.0000000000000000e+000
  0.0000000000000000e+000  0.0000000000000000e+000  0.0000000000000000e+000  0.0000000000000000e+000  0.0000000000000000e+000 -1.6595875936899143e-001 -1.3845564338742733e-001  0.0000000000000000e+000  0.0000000000000000e+000  4.7181395155000139e-001  0.0000000000000000e+000  0.0000000000000000e+000  0.0000000000000000e+000  0.0000000000000000e+000  4.3499076470844944e-001  0.0000000000000000e+000  0.0000000000000000e+000  0.0000000000000000e+000 -9.9710718025698908e-001  0.0000000000000000e+000  0.0000000000000000e+000  0.0000000000000000e+000  0.0000000000000000e+000  0.0000000000000000e+000  0.0000000000000000e+000  0.0000000000000000e+000  0.0000000000000000e+000  0.0000000000000000e+000  0.0000000000000000e+000  6.9167629052357138e-001
