# Supplementary material for: An adaptive dimension differential evolution algorithm based on ranking scheme for global optimization
Source: PeerJ Comput Sci. 2022 Jun 17;8:e1007. doi: 10.7717/peerj-cs.1007 (PMC9299288; doi:10.7717/peerj-cs.1007)
Supplement: Supplemental Information 1 [file peerj-cs-08-1007-s001.zip › code/input_data/M_25_D10.txt]

 -1.5700310564962905e-002  0.0000000000000000e+000  0.0000000000000000e+000  0.0000000000000000e+000 -9.3466776149193020e-001  3.2262175182468195e-001  0.0000000000000000e+000  0.0000000000000000e+000 -4.6497036470173747e-001  0.0000000000000000e+000
  0.0000000000000000e+000  5.5761454151981374e-003  6.7664215817522955e-001 -2.2436568950924990e-001  0.0000000000000000e+000  0.0000000000000000e+000  1.9303573443898514e-001  5.1158191022445487e-001  0.0000000000000000e+000 -4.3909621737611776e-001
  0.0000000000000000e+000  5.8135281288615559e-001 -5.6670340097933725e-001 -3.0027698890459720e-001  0.0000000000000000e+000  0.0000000000000000e+000  8.1411809405594560e-002  4.7983967811473649e-001  0.0000000000000000e+000 -1.1762607193240876e-001
  0.0000000000000000e+000 -2.7037819048360251e-001 -3.4013723831974135e-001 -4.0392762945190105e-002  0.0000000000000000e+000  0.0000000000000000e+000  3.5709359042682248e-001 -3.4404252191893375e-001  0.0000000000000000e+000 -7.5079266692504876e-001
  8.6134533148466086e-001  0.0000000000000000e+000  0.0000000000000000e+000  0.0000000000000000e+000 -6.6675066491513069e-001 -5.0410765600122320e-001  0.0000000000000000e+000  0.0000000000000000e+000  6.1430108117033533e-002  0.0000000000000000e+000
 -9.0589977103187475e-003  0.0000000000000000e+000  0.0000000000000000e+000  0.0000000000000000e+000  7.4151218912621764e-001  1.9124199294232458e-001  0.0000000000000000e+000  0.0000000000000000e+000 -1.3840001568007942e-001  0.0000000000000000e+000
  0.0000000000000000e+000 -3.7798122034745785e-001 -2.4611264419844067e-001  6.7502161307835906e-001  0.0000000000000000e+000  0.0000000000000000e+000 -3.6006799325028038e-002  5.7843200348607315e-001  0.0000000000000000e+000 -7.0883799650154261e-002
  0.0000000000000000e+000 -1.1420411026012751e-001 -5.4713582963297092e-002 -1.8780075455027728e-001  0.0000000000000000e+000  0.0000000000000000e+000 -9.0355461780821367e-001  2.0508429685282409e-002  0.0000000000000000e+000 -3.6312969938942508e-001
 -8.7634655610988943e-001  0.0000000000000000e+000  0.0000000000000000e+000  0.0000000000000000e+000 -4.1901721014191495e-001 -1.3499101378480802e+000  0.0000000000000000e+000  0.0000000000000000e+000  1.0211999680819601e-002  0.0000000000000000e+000
  0.0000000000000000e+000  6.5801296790170882e-001  2.0431420511459858e-001  6.0575481052527969e-001  0.0000000000000000e+000  0.0000000000000000e+000 -1.0433625081825285e-001 -2.3381273961107285e-001  0.0000000000000000e+000 -3.0460022775403922e-001
  5.2144237735074606e-001 -3.3551669350749092e-001  3.7753266724868079e-001  0.0000000000000000e+000  0.0000000000000000e+000 -2.6137665381810488e-001 -4.6176092374314948e-001  0.0000000000000000e+000  4.3755522483844578e-001  0.0000000000000000e+000
 -4.3994245332306026e-001  5.3507764079146614e-001  6.1985036540553873e-001  0.0000000000000000e+000  0.0000000000000000e+000 -2.5707433366330334e-001 -2.6247374766300502e-001  0.0000000000000000e+000 -3.0796093178384054e-002  0.0000000000000000e+000
  3.7473561595040844e-001  4.0442986385816826e-001 -2.9233761226593613e-001  0.0000000000000000e+000  0.0000000000000000e+000  1.8455378307625658e-001 -6.2402485856830725e-001  0.0000000000000000e+000 -4.3252895955488230e-001  0.0000000000000000e+000
  0.0000000000000000e+000  0.0000000000000000e+000  0.0000000000000000e+000  2.5750714772786282e-001 -3.6370920028992032e-002  0.0000000000000000e+000  0.0000000000000000e+000 -3.8686104275684663e-001  0.0000000000000000e+000 -7.1982826592502858e-001
  0.0000000000000000e+000  0.0000000000000000e+000  0.0000000000000000e+000 -1.7927245495472283e-002 -3.0023773319586006e-001  0.0000000000000000e+000  0.0000000000000000e+000 -4.6520255556706780e-001  0.0000000000000000e+000  3.5686981769670933e-001
  4.5814339784562064e-001  4.6584510916242314e-002  2.3695891687600457e-001  0.0000000000000000e+000  0.0000000000000000e+000 -4.9051327769857733e-001  4.3183860374495731e-001  0.0000000000000000e+000 -5.5199377422496254e-001  0.0000000000000000e+000
  3.9188690785641334e-001  3.5844574132199181e-001  3.8668835874590352e-001  0.0000000000000000e+000  0.0000000000000000e+000  6.4381055039651069e-001  3.3196015896245801e-001  0.0000000000000000e+000  2.0910247069087312e-001  0.0000000000000000e+000
  0.0000000000000000e+000  0.0000000000000000e+000  0.0000000000000000e+000 -7.4577480076427216e-001 -6.6486988525289847e-001  0.0000000000000000e+000  0.0000000000000000e+000 -1.0521328792185867e+000  0.0000000000000000e+000 -3.5942428749807631e-002
  1.7507421702342527e-001  5.5398870547451140e-001 -4.2675041305746675e-001  0.0000000000000000e+000  0.0000000000000000e+000 -4.2004717897184085e-001  1.7831217052585030e-001  0.0000000000000000e+000  5.2162702669220462e-001  0.0000000000000000e+000
  0.0000000000000000e+000  0.0000000000000000e+000  0.0000000000000000e+000  6.5733445969158044e-001 -1.0786187127226814e+000  0.0000000000000000e+000  0.0000000000000000e+000  3.9475567600594752e-001  0.0000000000000000e+000 -8.9386341937539826e-001
 -5.3475135049573963e-001 -6.7170186005263954e-001  0.0000000000000000e+000  0.0000000000000000e+000  3.5458889980850500e-001 -2.0896727076160518e-001  1.4475669116846371e-001  0.0000000000000000e+000  2.6926287636769580e-001  0.0000000000000000e+000
 -1.9584180171065288e-001  2.1981247052919445e-001  0.0000000000000000e+000  0.0000000000000000e+000  5.1892206716301392e-001  7.1350873087495859e-001  3.3515913610004694e-001  0.0000000000000000e+000 -1.5040611413010432e-001  0.0000000000000000e+000
  0.0000000000000000e+000  0.0000000000000000e+000  1.1998971421821745e+000 -7.7900412750931625e-001  0.0000000000000000e+000  0.0000000000000000e+000  0.0000000000000000e+000 -2.9075403186941245e-001  0.0000000000000000e+000 -2.2277453032607586e-001
  0.0000000000000000e+000  0.0000000000000000e+000  6.5537175631070022e-001  6.2523848729573850e-001  0.0000000000000000e+000  0.0000000000000000e+000  0.0000000000000000e+000  9.5905539803583950e-001  0.0000000000000000e+000  2.6017953309084452e-001
  3.2527665835578257e-001 -2.5698528153396211e-001  0.0000000000000000e+000  0.0000000000000000e+000 -4.0307962497202027e-001  3.5927076319398743e-001  4.7000056800120527e-001  0.0000000000000000e+000  5.6187584156001535e-001  0.0000000000000000e+000
  2.6606828995379606e-001  4.3672581801679228e-001  0.0000000000000000e+000  0.0000000000000000e+000  5.0813364803355943e-001 -4.2565487090019888e-001  2.1427553661476662e-001  0.0000000000000000e+000  5.0317228260519542e-001  0.0000000000000000e+000
  8.7549528439730379e-002 -5.5943500188297912e-002  0.0000000000000000e+000  0.0000000000000000e+000 -8.6742303724600928e-002 -3.6137889728639311e-001  7.5107871752606614e-001  0.0000000000000000e+000 -5.3569322403469077e-001  0.0000000000000000e+000
  0.0000000000000000e+000  0.0000000000000000e+000 -6.9805316892162378e-002 -5.9375546990729744e-001  0.0000000000000000e+000  0.0000000000000000e+000  0.0000000000000000e+000  1.0847344691192458e+000  0.0000000000000000e+000 -4.3157396143136857e-002
 -7.0101699160979458e-001  4.9050844920432585e-001  0.0000000000000000e+000  0.0000000000000000e+000 -4.2046329775252622e-001 -7.9910655764217256e-002  1.8915621696636359e-001  0.0000000000000000e+000  2.2140791913320856e-001  0.0000000000000000e+000
  0.0000000000000000e+000  0.0000000000000000e+000  5.4441096212105677e-001 -4.9743010775033158e-001  0.0000000000000000e+000  0.0000000000000000e+000  0.0000000000000000e+000 -2.1708418559580442e-001  0.0000000000000000e+000  3.3654090993282415e-001
  4.4023010796453249e-001  0.0000000000000000e+000  0.0000000000000000e+000  1.3516544221723950e-003 -7.3448011393092860e-001  0.0000000000000000e+000 -2.5987212622067435e-001  2.0880837573063238e-001  0.0000000000000000e+000 -3.9446182014252573e-001
  0.0000000000000000e+000  4.0840306293234307e-001  6.7730201311458860e-001  0.0000000000000000e+000  0.0000000000000000e+000  7.3076874776040557e-001  0.0000000000000000e+000  0.0000000000000000e+000 -3.9048444810999688e-001  0.0000000000000000e+000
  0.0000000000000000e+000  9.3453812408619885e-002  4.7209680246403174e-001  0.0000000000000000e+000  0.0000000000000000e+000  9.6193599154518050e-001  0.0000000000000000e+000  0.0000000000000000e+000 -1.5478494458452513e-001  0.0000000000000000e+000
  5.8783488637057990e-001  0.0000000000000000e+000  0.0000000000000000e+000 -1.9385469844160783e-001 -9.0048346160440038e-002  0.0000000000000000e+000  1.1402988786360437e-001 -6.6146368585290383e-001  0.0000000000000000e+000  3.9777477871695943e-001
  3.2410939834239794e-001  0.0000000000000000e+000  0.0000000000000000e+000 -4.7077408894645806e-001  9.1500168874768306e-002  0.0000000000000000e+000  5.2741073498552382e-001  6.0089644850536861e-001  0.0000000000000000e+000  1.6035569517265291e-001
  0.0000000000000000e+000 -3.8845765793612252e-001 -5.4496761180424869e-001  0.0000000000000000e+000  0.0000000000000000e+000  8.6389738071493760e-001  0.0000000000000000e+000  0.0000000000000000e+000  5.9430274134214922e-002  0.0000000000000000e+000
 -5.7249945236310373e-001  0.0000000000000000e+000  0.0000000000000000e+000 -6.0921217700089336e-001 -4.6968530510674922e-001  0.0000000000000000e+000  1.5710892891518813e-001 -2.3620427545857295e-001  0.0000000000000000e+000  4.9939277891929978e-003
 -1.0611989081081971e-001  0.0000000000000000e+000  0.0000000000000000e+000  4.4750010275903723e-002 -2.3395627159237184e-001  0.0000000000000000e+000 -4.5758078354278542e-001  3.1930603983710787e-001  0.0000000000000000e+000  7.8782228185872827e-001
  0.0000000000000000e+000 -2.8069743397730429e-001  5.7214654357953765e-001  0.0000000000000000e+000  0.0000000000000000e+000 -4.1792155632746403e-001  0.0000000000000000e+000  0.0000000000000000e+000  8.2480652410808830e-001  0.0000000000000000e+000
  1.2877749077999739e-001  0.0000000000000000e+000  0.0000000000000000e+000 -6.0634004162122346e-001  4.1075315438718868e-001  0.0000000000000000e+000 -6.3815216860627844e-001  6.2853699088894488e-003  0.0000000000000000e+000 -1.9942984175983319e-001
 -9.1836994440771369e-001  0.0000000000000000e+000  0.0000000000000000e+000  0.0000000000000000e+000  0.0000000000000000e+000  1.1717714354381470e-001 -1.4248909045396324e-001  1.1219658312492609e-001 -2.8022305466506048e-001 -1.7734144386003547e-001
  0.0000000000000000e+000 -8.3450416290209731e-002  3.7991377758994532e-001  1.2079923921777345e-001  3.1386167487324085e-001  0.0000000000000000e+000  0.0000000000000000e+000  0.0000000000000000e+000  0.0000000000000000e+000  0.0000000000000000e+000
  0.0000000000000000e+000 -6.9263879019857666e-001  6.9725239950136619e-001  7.9785180509928999e-001 -7.3345092596978878e-001  0.0000000000000000e+000  0.0000000000000000e+000  0.0000000000000000e+000  0.0000000000000000e+000  0.0000000000000000e+000
  0.0000000000000000e+000  1.7296586949868498e-001 -2.5791706937816350e-001 -2.6581013332647091e-001 -1.0300650511142717e+000  0.0000000000000000e+000  0.0000000000000000e+000  0.0000000000000000e+000  0.0000000000000000e+000  0.0000000000000000e+000
  0.0000000000000000e+000 -4.8266288037258576e-001  1.1093759922675686e+000 -6.2065233442947820e-001 -4.1428660751014501e-001  0.0000000000000000e+000  0.0000000000000000e+000  0.0000000000000000e+000  0.0000000000000000e+000  0.0000000000000000e+000
 -1.3400066880806838e-001  0.0000000000000000e+000  0.0000000000000000e+000  0.0000000000000000e+000  0.0000000000000000e+000  1.7296231856369507e-001 -5.4684020055630611e-001 -5.8223975124992067e-001  5.6040253856199673e-001 -6.2864146618942240e-003
 -6.5440028394545796e-002  0.0000000000000000e+000  0.0000000000000000e+000  0.0000000000000000e+000  0.0000000000000000e+000  5.5212591058337757e-001  6.7260889119939626e-001 -4.7807036665546282e-001 -2.7497701284245595e-002 -9.5731196460248219e-002
  8.2095563190412585e-002  0.0000000000000000e+000  0.0000000000000000e+000  0.0000000000000000e+000  0.0000000000000000e+000 -4.0554903265937498e-001  7.5652222290465365e-002 -1.9608487246635864e-001  4.9580364955267818e-003 -8.8577264720692772e-001
 -4.7474519811161797e-002  0.0000000000000000e+000  0.0000000000000000e+000  0.0000000000000000e+000  0.0000000000000000e+000  3.3768584742609969e-001  1.3704980530604471e-001  6.0784004004789105e-001  6.4656252662346458e-001 -2.7824301278424102e-001
  3.5406857686673332e-001  0.0000000000000000e+000  0.0000000000000000e+000  0.0000000000000000e+000  0.0000000000000000e+000  6.1074444967401953e-001 -4.5139121143942224e-001  1.0926450397939495e-001 -4.3428127736747479e-001 -3.1198345244805281e-001
 -6.7314283760317450e-003  0.0000000000000000e+000 -3.6368166111897637e-001  0.0000000000000000e+000  0.0000000000000000e+000  0.0000000000000000e+000  0.0000000000000000e+000  1.5092901277163198e+000  0.0000000000000000e+000 -1.1144532944342017e-001
  0.0000000000000000e+000 -1.0823265925172532e-001  0.0000000000000000e+000 -4.4018147730260315e-001  6.0602037776565731e-001  5.4509886219101955e-001 -3.2127776825435378e-001  0.0000000000000000e+000  1.6405208412980415e-001  0.0000000000000000e+000
 -3.8989514718084456e-001  0.0000000000000000e+000  3.5020969931193130e-001  0.0000000000000000e+000  0.0000000000000000e+000  0.0000000000000000e+000  0.0000000000000000e+000  6.9558240719495545e-001  0.0000000000000000e+000  6.9799038538603819e-001
  0.0000000000000000e+000  5.3684827713512728e-001  0.0000000000000000e+000  1.7809482438956685e-002 -7.3902429253419374e-002 -2.7097828507617489e-001 -4.8095552550613030e-001  0.0000000000000000e+000  6.3345696943442331e-001  0.0000000000000000e+000
  0.0000000000000000e+000 -6.6306668255863632e-001  0.0000000000000000e+000 -4.2458746077249410e-001 -3.7924468633255948e-001 -3.0256676643898367e-001 -3.5808985782460445e-001  0.0000000000000000e+000  1.2832200159666735e-001  0.0000000000000000e+000
  0.0000000000000000e+000 -1.0768105238542268e-001  0.0000000000000000e+000 -1.7882834992105709e-001 -1.8077197194684905e-001  2.2071205153702594e-001  6.5552506026349233e-001  0.0000000000000000e+000  6.6732285443627171e-001  0.0000000000000000e+000
  0.0000000000000000e+000 -8.4998638187090178e-002  0.0000000000000000e+000 -1.5401651791717905e-001  6.3156038610130472e-001 -6.9645482625019661e-001  2.8383673766507028e-001  0.0000000000000000e+000  6.7623988103617833e-002  0.0000000000000000e+000
 -3.6662505190857086e-001  0.0000000000000000e+000  1.2257162684142913e+000  0.0000000000000000e+000  0.0000000000000000e+000  0.0000000000000000e+000  0.0000000000000000e+000 -3.3746359898902112e-001  0.0000000000000000e+000 -5.1647805596051588e-001
  0.0000000000000000e+000  4.9153048303491664e-001  0.0000000000000000e+000 -7.5494894595786666e-001 -2.2782487449300237e-001 -6.4251199218506361e-002  1.6418779964405061e-001  0.0000000000000000e+000 -3.2474582315074657e-001  0.0000000000000000e+000
  3.8137571262254005e-001  0.0000000000000000e+000  3.1529209126779800e-001  0.0000000000000000e+000  0.0000000000000000e+000  0.0000000000000000e+000  0.0000000000000000e+000  1.7800568221653723e-001  0.0000000000000000e+000 -9.2569385087206169e-001
 -5.9569477516374825e-001 -1.0671281308761669e+000  0.0000000000000000e+000 -3.0665685690422911e-001  0.0000000000000000e+000  0.0000000000000000e+000  0.0000000000000000e+000  0.0000000000000000e+000  0.0000000000000000e+000 -4.9090722158554589e-001
 -8.0371836092823656e-001  2.4183125515303369e-001  0.0000000000000000e+000 -3.0517803777035984e-001  0.0000000000000000e+000  0.0000000000000000e+000  0.0000000000000000e+000  0.0000000000000000e+000  0.0000000000000000e+000  6.1100286210418275e-001
  0.0000000000000000e+000  0.0000000000000000e+000 -5.9124093742471051e-001  0.0000000000000000e+000  3.1539346351318598e-001  1.6686000551968616e-001 -5.3267734064254446e-001 -1.5051397394020377e-001 -4.6553114832306047e-001  0.0000000000000000e+000
 -6.1249633054493580e-001  1.4934705091273356e-001  0.0000000000000000e+000  8.6928238554881210e-001  0.0000000000000000e+000  0.0000000000000000e+000  0.0000000000000000e+000  0.0000000000000000e+000  0.0000000000000000e+000 -6.4033656023714236e-001
  0.0000000000000000e+000  0.0000000000000000e+000 -6.6825562240266173e-002  0.0000000000000000e+000  6.8623115601260953e-001  4.7873903754486535e-001  3.3044007805225184e-001 -1.6788586922303003e-001  3.9755976709362251e-001  0.0000000000000000e+000
  0.0000000000000000e+000  0.0000000000000000e+000 -3.7143752412926823e-001  0.0000000000000000e+000 -6.2871203261944331e-001  4.8645537706828146e-001 -8.2177024783470540e-002 -2.5633527233200992e-001  3.9705878228017411e-001  0.0000000000000000e+000
  0.0000000000000000e+000  0.0000000000000000e+000  6.4396133715612480e-002  0.0000000000000000e+000  1.2492837969993509e-001 -5.1913482428485991e-001 -3.1025609190225756e-001 -6.7919600525656543e-001  3.9138090909473355e-001  0.0000000000000000e+000
  0.0000000000000000e+000  0.0000000000000000e+000 -7.0918698134170566e-001  0.0000000000000000e+000  1.8794924038415144e-002 -4.8655228490733160e-001  4.0295958087076073e-001  2.3956881324925178e-001  2.0049391581813783e-001  0.0000000000000000e+000
  0.0000000000000000e+000  0.0000000000000000e+000 -3.0160027703259418e-002  0.0000000000000000e+000 -1.3555292142267289e-001  9.6822970479707015e-003  5.8453047465683416e-001 -6.0394675004034770e-001 -5.2363582637148831e-001  0.0000000000000000e+000
  2.0615102958507658e-001 -6.2479182280538248e-001  0.0000000000000000e+000  1.5601211778906685e-001  0.0000000000000000e+000  0.0000000000000000e+000  0.0000000000000000e+000  0.0000000000000000e+000  0.0000000000000000e+000  4.6630275405303045e-001
  1.3484543756897324e-001  0.0000000000000000e+000 -7.1755470780612463e-001  3.0564723902789383e-002  0.0000000000000000e+000 -3.3843561204522765e-001  0.0000000000000000e+000  2.4033886015014330e-001  0.0000000000000000e+000  5.4193755703599966e-001
  0.0000000000000000e+000 -1.9096478310222195e-001  0.0000000000000000e+000  0.0000000000000000e+000  1.1422991416512734e-001  0.0000000000000000e+000 -1.0232060202050639e+000  0.0000000000000000e+000  3.2845060033352996e-002  0.0000000000000000e+000
 -5.9214644802084837e-001  0.0000000000000000e+000  8.3366667584085785e-002 -5.8767927451120439e-001  0.0000000000000000e+000 -3.5855023273423414e-001  0.0000000000000000e+000 -3.4622111175047171e-001  0.0000000000000000e+000  2.2049563607177192e-001
 -4.1835090784328616e-001  0.0000000000000000e+000 -7.9009062800935684e-002 -3.0106008601761125e-001  0.0000000000000000e+000  4.0042433003702782e-001  0.0000000000000000e+000  7.5057446152267238e-001  0.0000000000000000e+000 -6.6341873152877248e-002
  0.0000000000000000e+000 -5.6434897207792578e-001  0.0000000000000000e+000  0.0000000000000000e+000  3.8520270582733596e-001  0.0000000000000000e+000  8.0426230590506231e-001  0.0000000000000000e+000  7.8573137214684716e-002  0.0000000000000000e+000
 -2.3025898129555389e-001  0.0000000000000000e+000 -5.4341047798286579e-001  6.9020882359406732e-002  0.0000000000000000e+000 -2.2968454152880324e-001  0.0000000000000000e+000 -1.0284559028260783e-001  0.0000000000000000e+000 -7.6393047307436357e-001
  0.0000000000000000e+000  1.1701102104256439e-001  0.0000000000000000e+000  0.0000000000000000e+000  1.4051783735365944e+000  0.0000000000000000e+000 -4.5806091335946858e-001  0.0000000000000000e+000  3.5599160409614206e-001  0.0000000000000000e+000
  6.2002221768356303e-001  0.0000000000000000e+000 -1.0899844434328113e-001 -7.4715152358867687e-001  0.0000000000000000e+000  7.7856115978803986e-002  0.0000000000000000e+000 -2.4520869203362390e-002  0.0000000000000000e+000 -1.9696076179489924e-001
  0.0000000000000000e+000 -5.6995705131011010e-001  0.0000000000000000e+000  0.0000000000000000e+000  7.5628000339840976e-002  0.0000000000000000e+000  1.4117848971020835e-002  0.0000000000000000e+000  8.8038103008898894e-001  0.0000000000000000e+000
 -1.3680300099527470e-001  0.0000000000000000e+000 -4.0589062515126784e-001 -7.9000738760691934e-003  0.0000000000000000e+000  7.3331225245975207e-001  0.0000000000000000e+000 -4.9782292366149777e-001  0.0000000000000000e+000  1.7578624870926843e-001
 -1.1586420194526655e-001  0.0000000000000000e+000  0.0000000000000000e+000  0.0000000000000000e+000  0.0000000000000000e+000  0.0000000000000000e+000  3.9935662182036008e-001  0.0000000000000000e+000 -6.1992923342057471e-001 -2.0515553561604613e-001
  0.0000000000000000e+000  2.9705280596528277e-001 -1.7223818189031956e-001 -1.6173903240008763e-001  6.0139719009826981e-002  9.1426405754410467e-001  0.0000000000000000e+000  1.2821299406051742e-001  0.0000000000000000e+000  0.0000000000000000e+000
  0.0000000000000000e+000 -4.0225334015634701e-001 -4.9550707339650835e-001  6.3063558917443963e-001  2.3826786353739407e-001  1.7893286067143518e-001  0.0000000000000000e+000 -3.2584536331050995e-001  0.0000000000000000e+000  0.0000000000000000e+000
  0.0000000000000000e+000 -5.5928431030502512e-001 -4.7657438055324486e-001 -6.3805638281237254e-001  8.0198191894387705e-002 -5.5450392978961732e-002  0.0000000000000000e+000  2.0845977150199196e-001  0.0000000000000000e+000  0.0000000000000000e+000
  0.0000000000000000e+000  1.7803837932625372e-001 -2.4657880970612781e-001  3.4405355909124374e-001  1.7510523180888987e-001 -1.7460439867430100e-001  0.0000000000000000e+000  8.5321734412995764e-001  0.0000000000000000e+000  0.0000000000000000e+000
  0.0000000000000000e+000  5.4520544979343244e-001 -3.3705652895127158e-001 -2.2433586230992128e-001  6.0835850980769712e-001 -2.7793071521897578e-001  0.0000000000000000e+000 -3.0244301243532362e-001  0.0000000000000000e+000  0.0000000000000000e+000
 -4.6704570175678206e-001  0.0000000000000000e+000  0.0000000000000000e+000  0.0000000000000000e+000  0.0000000000000000e+000  0.0000000000000000e+000 -2.4853733827299263e-001  0.0000000000000000e+000  1.3211811555629178e+000 -5.4501192167302670e-001
  0.0000000000000000e+000 -3.2894725116691081e-001  5.6857312248176539e-001 -1.7996132239889051e-002  7.2966976829064867e-001  1.4593608147014220e-001  0.0000000000000000e+000  1.2032929374547505e-001  0.0000000000000000e+000  0.0000000000000000e+000
  1.0612220725916666e+000  0.0000000000000000e+000  0.0000000000000000e+000  0.0000000000000000e+000  0.0000000000000000e+000  0.0000000000000000e+000 -1.3498376600017553e-001  0.0000000000000000e+000  3.6933521278011777e-001  5.3049495595735552e-001
 -3.1806496673149193e-001  0.0000000000000000e+000  0.0000000000000000e+000  0.0000000000000000e+000  0.0000000000000000e+000  0.0000000000000000e+000 -1.0391743177020678e+000  0.0000000000000000e+000 -7.6010014612063470e-002 -1.0432166174662814e+000
 -4.6574899153632748e-002  0.0000000000000000e+000  0.0000000000000000e+000  1.8457651778295647e-001 -2.1619291505093297e-001  4.5144391109419135e-001  5.0143468158021509e-003  0.0000000000000000e+000  0.0000000000000000e+000  8.4450942137771190e-001
  0.0000000000000000e+000  1.6720365312561336e-001 -4.6865665655290589e-001  0.0000000000000000e+000  0.0000000000000000e+000  0.0000000000000000e+000  0.0000000000000000e+000 -5.7258894344097949e-002  8.3973441134130289e-001  0.0000000000000000e+000
  0.0000000000000000e+000 -4.1832925229784551e-001 -9.8334086863178782e-001  0.0000000000000000e+000  0.0000000000000000e+000  0.0000000000000000e+000  0.0000000000000000e+000 -3.0105980551548178e-001 -8.0649852320590643e-001  0.0000000000000000e+000
  3.7925257392837947e-001  0.0000000000000000e+000  0.0000000000000000e+000  2.3936228551402389e-001  5.9637481956777172e-001 -4.7819971352573631e-001 -2.6699138934127059e-001  0.0000000000000000e+000  0.0000000000000000e+000  3.7848499049398299e-001
  7.8024184055997647e-002  0.0000000000000000e+000  0.0000000000000000e+000  1.2381341657690406e-001  1.2609924073565246e-001 -1.7698792948914310e-001  9.6003508772588431e-001  0.0000000000000000e+000  0.0000000000000000e+000  9.8434491994130263e-002
  6.6355030089541800e-001  0.0000000000000000e+000  0.0000000000000000e+000  4.9034455909679669e-001 -4.0431854733718117e-002  4.5932988633207300e-001  6.3011404950384410e-003  0.0000000000000000e+000  0.0000000000000000e+000 -3.2650394763185475e-001
  2.0619218937579850e-001  0.0000000000000000e+000  0.0000000000000000e+000 -6.6080157362527181e-001  5.3245610389273501e-001  4.7867809629424479e-001  8.3110777544375403e-002  0.0000000000000000e+000  0.0000000000000000e+000  3.5727266145559267e-002
  0.0000000000000000e+000  2.1604649198187215e-001 -4.6158613782301539e-001  0.0000000000000000e+000  0.0000000000000000e+000  0.0000000000000000e+000  0.0000000000000000e+000 -2.4263466980098669e-001 -8.8245141659153981e-001  0.0000000000000000e+000
  0.0000000000000000e+000  5.2658979095773784e-001  2.2227473730600014e-001  0.0000000000000000e+000  0.0000000000000000e+000  0.0000000000000000e+000  0.0000000000000000e+000 -7.3306215829775812e-001 -2.5345970571855958e-001  0.0000000000000000e+000
 -6.0423196693152503e-001  0.0000000000000000e+000  0.0000000000000000e+000  4.6498487813122197e-001  5.4456628807092000e-001  3.0997102700948198e-001 -8.7165912611348456e-003  0.0000000000000000e+000  0.0000000000000000e+000 -1.6119036756422034e-001
