# Supplementary material for: An adaptive dimension differential evolution algorithm based on ranking scheme for global optimization
Source: PeerJ Comput Sci. 2022 Jun 17;8:e1007. doi: 10.7717/peerj-cs.1007 (PMC9299288; doi:10.7717/peerj-cs.1007)
Supplement: Supplemental Information 1 [file peerj-cs-08-1007-s001.zip › code/input_data/M_25_D100.txt]

 -1.9734500363261046e-001  0.0000000000000000e+000  0.0000000000000000e+000 -3.3552353300119037e-001  0.0000000000000000e+000 -3.1655069383164924e-001  0.0000000000000000e+000  0.0000000000000000e+000  0.0000000000000000e+000  0.0000000000000000e+000  0.0000000000000000e+000  0.0000000000000000e+000  0.0000000000000000e+000  0.0000000000000000e+000  0.0000000000000000e+000  0.0000000000000000e+000 -2.2139673485529743e-001  0.0000000000000000e+000  0.0000000000000000e+000  0.0000000000000000e+000  0.0000000000000000e+000  0.0000000000000000e+000  0.0000000000000000e+000  0.0000000000000000e+000  3.5904928083318494e-001  0.0000000000000000e+000 -2.5045337372635940e-001 -1.1722925088189143e-001  0.0000000000000000e+000  0.0000000000000000e+000  0.0000000000000000e+000  2.9311030259632326e-001  0.0000000000000000e+000  0.0000000000000000e+000  0.0000000000000000e+000  0.0000000000000000e+000  0.0000000000000000e+000  0.0000000000000000e+000  0.0000000000000000e+000  0.0000000000000000e+000  0.0000000000000000e+000  0.0000000000000000e+000  2.8889212873321979e-001  0.0000000000000000e+000  0.0000000000000000e+000  0.0000000000000000e+000  0.0000000000000000e+000  0.0000000000000000e+000  0.0000000000000000e+000  0.0000000000000000e+000 -1.5326803559072186e-001  0.0000000000000000e+000  0.0000000000000000e+000  0.0000000000000000e+000  0.0000000000000000e+000  0.0000000000000000e+000  0.0000000000000000e+000  0.0000000000000000e+000  0.0000000000000000e+000  0.0000000000000000e+000  0.0000000000000000e+000  0.0000000000000000e+000  0.0000000000000000e+000  0.0000000000000000e+000  0.0000000000000000e+000  0.0000000000000000e+000  0.0000000000000000e+000  0.0000000000000000e+000  0.0000000000000000e+000  0.0000000000000000e+000  0.0000000000000000e+000  0.0000000000000000e+000  0.0000000000000000e+000  0.0000000000000000e+000  0.0000000000000000e+000  4.6490932229197290e-001  0.0000000000000000e+000  0.0000000000000000e+000  0.0000000000000000e+000  0.0000000000000000e+000  0.0000000000000000e+000  0.0000000000000000e+000 -2.7434577754560729e-001  0.0000000000000000e+000  0.0000000000000000e+000  0.0000000000000000e+000  4.9942406955994542e-002  8.4309825904722094e-002  0.0000000000000000e+000  0.0000000000000000e+000  0.0000000000000000e+000  0.0000000000000000e+000  0.0000000000000000e+000  0.0000000000000000e+000  0.0000000000000000e+000  0.0000000000000000e+000  0.0000000000000000e+000  0.0000000000000000e+000  0.0000000000000000e+000  0.0000000000000000e+000
  0.0000000000000000e+000 -5.3238656408614959e-001  0.0000000000000000e+000  0.0000000000000000e+000 -2.1521401150556080e-001  0.0000000000000000e+000  0.0000000000000000e+000  0.0000000000000000e+000  0.0000000000000000e+000  0.0000000000000000e+000  0.0000000000000000e+000  0.0000000000000000e+000  7.8149558417462406e-001  0.0000000000000000e+000  0.0000000000000000e+000  0.0000000000000000e+000  0.0000000000000000e+000  6.4239606322065446e-001  0.0000000000000000e+000  0.0000000000000000e+000  0.0000000000000000e+000  0.0000000000000000e+000  0.0000000000000000e+000  0.0000000000000000e+000  0.0000000000000000e+000 -2.9947768329486635e-001  0.0000000000000000e+000  0.0000000000000000e+000  0.0000000000000000e+000  0.0000000000000000e+000  0.0000000000000000e+000  0.0000000000000000e+000  0.0000000000000000e+000  1.3673839159756337e-001  0.0000000000000000e+000  0.0000000000000000e+000  0.0000000000000000e+000  0.0000000000000000e+000  0.0000000000000000e+000  0.0000000000000000e+000  0.0000000000000000e+000  0.0000000000000000e+000  0.0000000000000000e+000  0.0000000000000000e+000  0.0000000000000000e+000  0.0000000000000000e+000  0.0000000000000000e+000  0.0000000000000000e+000  0.0000000000000000e+000  0.0000000000000000e+000  0.0000000000000000e+000 -3.4220980630551268e-001  3.6229049788686629e-003  0.0000000000000000e+000  0.0000000000000000e+000  0.0000000000000000e+000  0.0000000000000000e+000  0.0000000000000000e+000  0.0000000000000000e+000  0.0000000000000000e+000  0.0000000000000000e+000  0.0000000000000000e+000  0.0000000000000000e+000  0.0000000000000000e+000  1.0645758135560279e-001  0.0000000000000000e+000  0.0000000000000000e+000  0.0000000000000000e+000  0.0000000000000000e+000  0.0000000000000000e+000  0.0000000000000000e+000  3.8703543915634381e-002  0.0000000000000000e+000  0.0000000000000000e+000  0.0000000000000000e+000  0.0000000000000000e+000  0.0000000000000000e+000  0.0000000000000000e+000  4.9378698025062789e-001  0.0000000000000000e+000  0.0000000000000000e+000  0.0000000000000000e+000  0.0000000000000000e+000  0.0000000000000000e+000  0.0000000000000000e+000  0.0000000000000000e+000  0.0000000000000000e+000  0.0000000000000000e+000  0.0000000000000000e+000  0.0000000000000000e+000  0.0000000000000000e+000  0.0000000000000000e+000  0.0000000000000000e+000  2.3152994673803923e-001  0.0000000000000000e+000 -8.3546503444813747e-001  0.0000000000000000e+000  0.0000000000000000e+000  3.9145286879269625e-001  0.0000000000000000e+000
  0.0000000000000000e+000  0.0000000000000000e+000  4.7299718602662011e-001  0.0000000000000000e+000  0.0000000000000000e+000  0.0000000000000000e+000  0.0000000000000000e+000  0.0000000000000000e+000  0.0000000000000000e+000  0.0000000000000000e+000  0.0000000000000000e+000  0.0000000000000000e+000  0.0000000000000000e+000  0.0000000000000000e+000  0.0000000000000000e+000  0.0000000000000000e+000  0.0000000000000000e+000  0.0000000000000000e+000  0.0000000000000000e+000  0.0000000000000000e+000  0.0000000000000000e+000  0.0000000000000000e+000  0.0000000000000000e+000  0.0000000000000000e+000  0.0000000000000000e+000  0.0000000000000000e+000  0.0000000000000000e+000  0.0000000000000000e+000  0.0000000000000000e+000  0.0000000000000000e+000  0.0000000000000000e+000  0.0000000000000000e+000  0.0000000000000000e+000  0.0000000000000000e+000  0.0000000000000000e+000  3.2635528988261964e-001  0.0000000000000000e+000  0.0000000000000000e+000  0.0000000000000000e+000  0.0000000000000000e+000  0.0000000000000000e+000  0.0000000000000000e+000  0.0000000000000000e+000  0.0000000000000000e+000  0.0000000000000000e+000  0.0000000000000000e+000  0.0000000000000000e+000  0.0000000000000000e+000  0.0000000000000000e+000  0.0000000000000000e+000  0.0000000000000000e+000  0.0000000000000000e+000  0.0000000000000000e+000  0.0000000000000000e+000  0.0000000000000000e+000  0.0000000000000000e+000  0.0000000000000000e+000  0.0000000000000000e+000  0.0000000000000000e+000  4.7224218341550084e-001  0.0000000000000000e+000  0.0000000000000000e+000 -3.3192553508391354e-001  0.0000000000000000e+000  0.0000000000000000e+000  0.0000000000000000e+000  0.0000000000000000e+000  0.0000000000000000e+000  0.0000000000000000e+000  0.0000000000000000e+000  0.0000000000000000e+000  0.0000000000000000e+000  0.0000000000000000e+000  0.0000000000000000e+000  0.0000000000000000e+000  0.0000000000000000e+000  0.0000000000000000e+000  0.0000000000000000e+000  0.0000000000000000e+000  0.0000000000000000e+000  0.0000000000000000e+000  0.0000000000000000e+000  0.0000000000000000e+000  0.0000000000000000e+000  0.0000000000000000e+000 -5.7266823911706122e-001  0.0000000000000000e+000  0.0000000000000000e+000  0.0000000000000000e+000  0.0000000000000000e+000  0.0000000000000000e+000  0.0000000000000000e+000  0.0000000000000000e+000  0.0000000000000000e+000 -9.2896361851863063e-002  0.0000000000000000e+000  0.0000000000000000e+000  0.0000000000000000e+000  0.0000000000000000e+000  0.0000000000000000e+000
  2.2089021110468589e-002  0.0000000000000000e+000  0.0000000000000000e+000 -2.8735880209130349e-001  0.0000000000000000e+000 -6.4449469615599803e-002  0.0000000000000000e+000  0.0000000000000000e+000  0.0000000000000000e+000  0.0000000000000000e+000  0.0000000000000000e+000  0.0000000000000000e+000  0.0000000000000000e+000  0.0000000000000000e+000  0.0000000000000000e+000  0.0000000000000000e+000 -1.8570698032904377e-002  0.0000000000000000e+000  0.0000000000000000e+000  0.0000000000000000e+000  0.0000000000000000e+000  0.0000000000000000e+000  0.0000000000000000e+000  0.0000000000000000e+000 -4.8157463031351988e-001  0.0000000000000000e+000  2.5013266347196195e-001  1.4470134309447777e-001  0.0000000000000000e+000  0.0000000000000000e+000  0.0000000000000000e+000 -2.6060664384870053e-001  0.0000000000000000e+000  0.0000000000000000e+000  0.0000000000000000e+000  0.0000000000000000e+000  0.0000000000000000e+000  0.0000000000000000e+000  0.0000000000000000e+000  0.0000000000000000e+000  0.0000000000000000e+000  0.0000000000000000e+000 -2.1031020571068249e-001  0.0000000000000000e+000  0.0000000000000000e+000  0.0000000000000000e+000  0.0000000000000000e+000  0.0000000000000000e+000  0.0000000000000000e+000  0.0000000000000000e+000  3.7107100049564773e-002  0.0000000000000000e+000  0.0000000000000000e+000  0.0000000000000000e+000  0.0000000000000000e+000  0.0000000000000000e+000  0.0000000000000000e+000  0.0000000000000000e+000  0.0000000000000000e+000  0.0000000000000000e+000  0.0000000000000000e+000  0.0000000000000000e+000  0.0000000000000000e+000  0.0000000000000000e+000  0.0000000000000000e+000  0.0000000000000000e+000  0.0000000000000000e+000  0.0000000000000000e+000  0.0000000000000000e+000  0.0000000000000000e+000  0.0000000000000000e+000  0.0000000000000000e+000  0.0000000000000000e+000  0.0000000000000000e+000  0.0000000000000000e+000  2.9394740023385063e-001  0.0000000000000000e+000  0.0000000000000000e+000  0.0000000000000000e+000  0.0000000000000000e+000  0.0000000000000000e+000  0.0000000000000000e+000 -5.8537659550647914e-001  0.0000000000000000e+000  0.0000000000000000e+000  0.0000000000000000e+000 -2.1431172845580007e-001 -9.2173447990155005e-002  0.0000000000000000e+000  0.0000000000000000e+000  0.0000000000000000e+000  0.0000000000000000e+000  0.0000000000000000e+000  0.0000000000000000e+000  0.0000000000000000e+000  0.0000000000000000e+000  0.0000000000000000e+000  0.0000000000000000e+000  0.0000000000000000e+000  0.0000000000000000e+000
  0.0000000000000000e+000 -5.1420281055885753e-001  0.0000000000000000e+000  0.0000000000000000e+000  9.1045760679234355e-001  0.0000000000000000e+000  0.0000000000000000e+000  0.0000000000000000e+000  0.0000000000000000e+000  0.0000000000000000e+000  0.0000000000000000e+000  0.0000000000000000e+000  1.8334903120589141e-001  0.0000000000000000e+000  0.0000000000000000e+000  0.0000000000000000e+000  0.0000000000000000e+000  2.4229298795965559e-001  0.0000000000000000e+000  0.0000000000000000e+000  0.0000000000000000e+000  0.0000000000000000e+000  0.0000000000000000e+000  0.0000000000000000e+000  0.0000000000000000e+000  7.9495774028436095e-001  0.0000000000000000e+000  0.0000000000000000e+000  0.0000000000000000e+000  0.0000000000000000e+000  0.0000000000000000e+000  0.0000000000000000e+000  0.0000000000000000e+000 -2.6177491378765194e-001  0.0000000000000000e+000  0.0000000000000000e+000  0.0000000000000000e+000  0.0000000000000000e+000  0.0000000000000000e+000  0.0000000000000000e+000  0.0000000000000000e+000  0.0000000000000000e+000  0.0000000000000000e+000  0.0000000000000000e+000  0.0000000000000000e+000  0.0000000000000000e+000  0.0000000000000000e+000  0.0000000000000000e+000  0.0000000000000000e+000  0.0000000000000000e+000  0.0000000000000000e+000  2.7775731551575222e-001  3.6273161900734258e-001  0.0000000000000000e+000  0.0000000000000000e+000  0.0000000000000000e+000  0.0000000000000000e+000  0.0000000000000000e+000  0.0000000000000000e+000  0.0000000000000000e+000  0.0000000000000000e+000  0.0000000000000000e+000  0.0000000000000000e+000  0.0000000000000000e+000 -1.3469485240816426e-002  0.0000000000000000e+000  0.0000000000000000e+000  0.0000000000000000e+000  0.0000000000000000e+000  0.0000000000000000e+000  0.0000000000000000e+000  1.2426553715104512e-001  0.0000000000000000e+000  0.0000000000000000e+000  0.0000000000000000e+000  0.0000000000000000e+000  0.0000000000000000e+000  0.0000000000000000e+000  4.5417432595547237e-002  0.0000000000000000e+000  0.0000000000000000e+000  0.0000000000000000e+000  0.0000000000000000e+000  0.0000000000000000e+000  0.0000000000000000e+000  0.0000000000000000e+000  0.0000000000000000e+000  0.0000000000000000e+000  0.0000000000000000e+000  0.0000000000000000e+000  0.0000000000000000e+000  0.0000000000000000e+000  0.0000000000000000e+000 -7.4378022489963724e-002  0.0000000000000000e+000 -1.3703628178605592e-001  0.0000000000000000e+000  0.0000000000000000e+000  3.3380935256777433e-002  0.0000000000000000e+000
  3.2314074364238599e-001  0.0000000000000000e+000  0.0000000000000000e+000 -1.3273715356921159e-001  0.0000000000000000e+000  3.3154551609437655e-001  0.0000000000000000e+000  0.0000000000000000e+000  0.0000000000000000e+000  0.0000000000000000e+000  0.0000000000000000e+000  0.0000000000000000e+000  0.0000000000000000e+000  0.0000000000000000e+000  0.0000000000000000e+000  0.0000000000000000e+000  1.5731585149146707e-001  0.0000000000000000e+000  0.0000000000000000e+000  0.0000000000000000e+000  0.0000000000000000e+000  0.0000000000000000e+000  0.0000000000000000e+000  0.0000000000000000e+000  2.5159331163313525e-001  0.0000000000000000e+000  2.1393624210801149e-001 -4.3177367731438571e-002  0.0000000000000000e+000  0.0000000000000000e+000  0.0000000000000000e+000 -3.2018307145591685e-001  0.0000000000000000e+000  0.0000000000000000e+000  0.0000000000000000e+000  0.0000000000000000e+000  0.0000000000000000e+000  0.0000000000000000e+000  0.0000000000000000e+000  0.0000000000000000e+000  0.0000000000000000e+000  0.0000000000000000e+000  2.3268313894126824e-001  0.0000000000000000e+000  0.0000000000000000e+000  0.0000000000000000e+000  0.0000000000000000e+000  0.0000000000000000e+000  0.0000000000000000e+000  0.0000000000000000e+000 -2.9425823059260714e-001  0.0000000000000000e+000  0.0000000000000000e+000  0.0000000000000000e+000  0.0000000000000000e+000  0.0000000000000000e+000  0.0000000000000000e+000  0.0000000000000000e+000  0.0000000000000000e+000  0.0000000000000000e+000  0.0000000000000000e+000  0.0000000000000000e+000  0.0000000000000000e+000  0.0000000000000000e+000  0.0000000000000000e+000  0.0000000000000000e+000  0.0000000000000000e+000  0.0000000000000000e+000  0.0000000000000000e+000  0.0000000000000000e+000  0.0000000000000000e+000  0.0000000000000000e+000  0.0000000000000000e+000  0.0000000000000000e+000  0.0000000000000000e+000  1.5047451209403845e-002  0.0000000000000000e+000  0.0000000000000000e+000  0.0000000000000000e+000  0.0000000000000000e+000  0.0000000000000000e+000  0.0000000000000000e+000 -1.4470351564516970e-001  0.0000000000000000e+000  0.0000000000000000e+000  0.0000000000000000e+000  1.8319508134166468e-002  6.0630876621200713e-001  0.0000000000000000e+000  0.0000000000000000e+000  0.0000000000000000e+000  0.0000000000000000e+000  0.0000000000000000e+000  0.0000000000000000e+000  0.0000000000000000e+000  0.0000000000000000e+000  0.0000000000000000e+000  0.0000000000000000e+000  0.0000000000000000e+000  0.0000000000000000e+000
  0.0000000000000000e+000  0.0000000000000000e+000  0.0000000000000000e+000  0.0000000000000000e+000  0.0000000000000000e+000  0.0000000000000000e+000  1.5350415968981518e-001  0.0000000000000000e+000  0.0000000000000000e+000  0.0000000000000000e+000  0.0000000000000000e+000  0.0000000000000000e+000  0.0000000000000000e+000  0.0000000000000000e+000  0.0000000000000000e+000  0.0000000000000000e+000  0.0000000000000000e+000  0.0000000000000000e+000  0.0000000000000000e+000  0.0000000000000000e+000  0.0000000000000000e+000  0.0000000000000000e+000  0.0000000000000000e+000  0.0000000000000000e+000  0.0000000000000000e+000  0.0000000000000000e+000  0.0000000000000000e+000  0.0000000000000000e+000  0.0000000000000000e+000  0.0000000000000000e+000  0.0000000000000000e+000  0.0000000000000000e+000  0.0000000000000000e+000  0.0000000000000000e+000  0.0000000000000000e+000  0.0000000000000000e+000  1.2403234165667385e+000  0.0000000000000000e+000  0.0000000000000000e+000  0.0000000000000000e+000  0.0000000000000000e+000  0.0000000000000000e+000  0.0000000000000000e+000  0.0000000000000000e+000  0.0000000000000000e+000  0.0000000000000000e+000  0.0000000000000000e+000  0.0000000000000000e+000  0.0000000000000000e+000  0.0000000000000000e+000  0.0000000000000000e+000  0.0000000000000000e+000  0.0000000000000000e+000  0.0000000000000000e+000  0.0000000000000000e+000  0.0000000000000000e+000  3.4104344605608850e-001  0.0000000000000000e+000  0.0000000000000000e+000  0.0000000000000000e+000  6.4966804424890323e-001  0.0000000000000000e+000  0.0000000000000000e+000  0.0000000000000000e+000  0.0000000000000000e+000  0.0000000000000000e+000  0.0000000000000000e+000  0.0000000000000000e+000  0.0000000000000000e+000  0.0000000000000000e+000  0.0000000000000000e+000  0.0000000000000000e+000  0.0000000000000000e+000  0.0000000000000000e+000  0.0000000000000000e+000  0.0000000000000000e+000  0.0000000000000000e+000  0.0000000000000000e+000  0.0000000000000000e+000  0.0000000000000000e+000  0.0000000000000000e+000  0.0000000000000000e+000  0.0000000000000000e+000  9.1683733338239393e-001  0.0000000000000000e+000  0.0000000000000000e+000  0.0000000000000000e+000  0.0000000000000000e+000  0.0000000000000000e+000  0.0000000000000000e+000  0.0000000000000000e+000  0.0000000000000000e+000  0.0000000000000000e+000  0.0000000000000000e+000  0.0000000000000000e+000  0.0000000000000000e+000  3.1386824158004989e-001  0.0000000000000000e+000  0.0000000000000000e+000  0.0000000000000000e+000
  0.0000000000000000e+000  0.0000000000000000e+000  0.0000000000000000e+000  0.0000000000000000e+000  0.0000000000000000e+000  0.0000000000000000e+000  0.0000000000000000e+000  1.3044729905716346e-001  0.0000000000000000e+000  0.0000000000000000e+000  0.0000000000000000e+000  0.0000000000000000e+000  0.0000000000000000e+000  0.0000000000000000e+000  0.0000000000000000e+000  0.0000000000000000e+000  0.0000000000000000e+000  0.0000000000000000e+000  0.0000000000000000e+000  0.0000000000000000e+000  2.5207871643057579e-002  0.0000000000000000e+000  0.0000000000000000e+000  0.0000000000000000e+000  0.0000000000000000e+000  0.0000000000000000e+000  0.0000000000000000e+000  0.0000000000000000e+000  4.3916736644621181e-002  0.0000000000000000e+000  0.0000000000000000e+000  0.0000000000000000e+000  0.0000000000000000e+000  0.0000000000000000e+000  0.0000000000000000e+000  0.0000000000000000e+000  0.0000000000000000e+000  0.0000000000000000e+000  0.0000000000000000e+000  0.0000000000000000e+000  0.0000000000000000e+000  0.0000000000000000e+000  0.0000000000000000e+000  0.0000000000000000e+000  0.0000000000000000e+000  0.0000000000000000e+000  0.0000000000000000e+000  0.0000000000000000e+000  0.0000000000000000e+000  0.0000000000000000e+000  0.0000000000000000e+000  0.0000000000000000e+000  0.0000000000000000e+000  0.0000000000000000e+000  0.0000000000000000e+000  4.4908592282064297e-001  0.0000000000000000e+000  0.0000000000000000e+000  0.0000000000000000e+000  0.0000000000000000e+000  0.0000000000000000e+000  0.0000000000000000e+000  0.0000000000000000e+000  0.0000000000000000e+000  0.0000000000000000e+000  0.0000000000000000e+000  3.5445847672545927e-001  0.0000000000000000e+000  0.0000000000000000e+000  0.0000000000000000e+000  0.0000000000000000e+000  0.0000000000000000e+000 -5.3833271882786549e-001  0.0000000000000000e+000  0.0000000000000000e+000  0.0000000000000000e+000  0.0000000000000000e+000  0.0000000000000000e+000  0.0000000000000000e+000  0.0000000000000000e+000  0.0000000000000000e+000  0.0000000000000000e+000  0.0000000000000000e+000  0.0000000000000000e+000  0.0000000000000000e+000  0.0000000000000000e+000  0.0000000000000000e+000  0.0000000000000000e+000  0.0000000000000000e+000  0.0000000000000000e+000 -4.1356287265200081e-001  0.0000000000000000e+000  0.0000000000000000e+000  0.0000000000000000e+000  0.0000000000000000e+000  0.0000000000000000e+000  0.0000000000000000e+000  0.0000000000000000e+000  0.0000000000000000e+000  4.3847923784761444e-001
  0.0000000000000000e+000  0.0000000000000000e+000  0.0000000000000000e+000  0.0000000000000000e+000  0.0000000000000000e+000  0.0000000000000000e+000  0.0000000000000000e+000  0.0000000000000000e+000 -2.0684830686377118e-001  0.0000000000000000e+000  0.0000000000000000e+000  0.0000000000000000e+000  0.0000000000000000e+000  0.0000000000000000e+000  0.0000000000000000e+000  0.0000000000000000e+000  0.0000000000000000e+000  0.0000000000000000e+000  0.0000000000000000e+000 -6.1044466439904954e-001  0.0000000000000000e+000  0.0000000000000000e+000  2.2633621680968066e-002  0.0000000000000000e+000  0.0000000000000000e+000  0.0000000000000000e+000  0.0000000000000000e+000  0.0000000000000000e+000  0.0000000000000000e+000  0.0000000000000000e+000  0.0000000000000000e+000  0.0000000000000000e+000  0.0000000000000000e+000  0.0000000000000000e+000  0.0000000000000000e+000  0.0000000000000000e+000  0.0000000000000000e+000 -2.5679866065437174e-001  0.0000000000000000e+000  0.0000000000000000e+000  0.0000000000000000e+000  0.0000000000000000e+000  0.0000000000000000e+000  0.0000000000000000e+000  0.0000000000000000e+000  0.0000000000000000e+000  0.0000000000000000e+000  0.0000000000000000e+000  0.0000000000000000e+000  0.0000000000000000e+000  0.0000000000000000e+000  0.0000000000000000e+000  0.0000000000000000e+000 -8.1343316935603516e-001 -9.2607710657318154e-001  0.0000000000000000e+000  0.0000000000000000e+000  0.0000000000000000e+000  0.0000000000000000e+000  0.0000000000000000e+000  0.0000000000000000e+000  0.0000000000000000e+000  0.0000000000000000e+000  0.0000000000000000e+000  0.0000000000000000e+000  0.0000000000000000e+000  0.0000000000000000e+000  0.0000000000000000e+000  0.0000000000000000e+000  0.0000000000000000e+000  0.0000000000000000e+000  0.0000000000000000e+000  0.0000000000000000e+000  0.0000000000000000e+000  0.0000000000000000e+000  0.0000000000000000e+000  0.0000000000000000e+000  0.0000000000000000e+000  0.0000000000000000e+000 -5.6092916599665443e-001  0.0000000000000000e+000  0.0000000000000000e+000  0.0000000000000000e+000  0.0000000000000000e+000  0.0000000000000000e+000  0.0000000000000000e+000  0.0000000000000000e+000  0.0000000000000000e+000  0.0000000000000000e+000 -1.3992324968318171e-001  0.0000000000000000e+000  0.0000000000000000e+000  0.0000000000000000e+000  0.0000000000000000e+000  0.0000000000000000e+000  0.0000000000000000e+000  0.0000000000000000e+000  0.0000000000000000e+000  0.0000000000000000e+000  0.0000000000000000e+000
  0.0000000000000000e+000  0.0000000000000000e+000  0.0000000000000000e+000  0.0000000000000000e+000  0.0000000000000000e+000  0.0000000000000000e+000  0.0000000000000000e+000  0.0000000000000000e+000  0.0000000000000000e+000 -5.2522362134498646e-001  0.0000000000000000e+000  0.0000000000000000e+000  0.0000000000000000e+000  0.0000000000000000e+000  0.0000000000000000e+000  0.0000000000000000e+000  0.0000000000000000e+000  0.0000000000000000e+000  0.0000000000000000e+000  0.0000000000000000e+000  0.0000000000000000e+000  0.0000000000000000e+000  0.0000000000000000e+000  0.0000000000000000e+000  0.0000000000000000e+000  0.0000000000000000e+000  0.0000000000000000e+000  0.0000000000000000e+000  0.0000000000000000e+000  0.0000000000000000e+000  0.0000000000000000e+000  0.0000000000000000e+000 -2.1071930431036234e-001  0.0000000000000000e+000  0.0000000000000000e+000  0.0000000000000000e+000  0.0000000000000000e+000  0.0000000000000000e+000  0.0000000000000000e+000  0.0000000000000000e+000  0.0000000000000000e+000 -3.2503181199812348e-001  0.0000000000000000e+000  0.0000000000000000e+000 -2.3850451895307720e-001  0.0000000000000000e+000 -2.4238227403002136e-001  0.0000000000000000e+000  0.0000000000000000e+000  0.0000000000000000e+000  0.0000000000000000e+000  0.0000000000000000e+000  0.0000000000000000e+000  0.0000000000000000e+000  0.0000000000000000e+000  0.0000000000000000e+000  0.0000000000000000e+000  0.0000000000000000e+000  0.0000000000000000e+000  0.0000000000000000e+000  0.0000000000000000e+000  0.0000000000000000e+000  0.0000000000000000e+000  0.0000000000000000e+000  0.0000000000000000e+000  8.8309531357905557e-001  0.0000000000000000e+000 -2.1864000650289420e-001  0.0000000000000000e+000  0.0000000000000000e+000  0.0000000000000000e+000  0.0000000000000000e+000  0.0000000000000000e+000  0.0000000000000000e+000  0.0000000000000000e+000  0.0000000000000000e+000  0.0000000000000000e+000  0.0000000000000000e+000  0.0000000000000000e+000  0.0000000000000000e+000  0.0000000000000000e+000 -3.1858928391901969e-001  0.0000000000000000e+000  0.0000000000000000e+000  2.1656741686808434e-001  0.0000000000000000e+000  0.0000000000000000e+000  0.0000000000000000e+000  0.0000000000000000e+000  0.0000000000000000e+000  0.0000000000000000e+000  0.0000000000000000e+000 -5.0106154391799340e-001  0.0000000000000000e+000  0.0000000000000000e+000  0.0000000000000000e+000  0.0000000000000000e+000  0.0000000000000000e+000  0.0000000000000000e+000  0.0000000000000000e+000
  0.0000000000000000e+000  0.0000000000000000e+000  0.0000000000000000e+000  0.0000000000000000e+000  0.0000000000000000e+000  0.0000000000000000e+000  0.0000000000000000e+000  0.0000000000000000e+000  0.0000000000000000e+000  0.0000000000000000e+000  3.8947696689135020e-001  0.0000000000000000e+000  0.0000000000000000e+000  0.0000000000000000e+000  0.0000000000000000e+000  0.0000000000000000e+000  0.0000000000000000e+000  0.0000000000000000e+000  0.0000000000000000e+000  0.0000000000000000e+000  0.0000000000000000e+000  3.4374647913184531e-001  0.0000000000000000e+000  0.0000000000000000e+000  0.0000000000000000e+000  0.0000000000000000e+000  0.0000000000000000e+000  0.0000000000000000e+000  0.0000000000000000e+000  0.0000000000000000e+000  0.0000000000000000e+000  0.0000000000000000e+000  0.0000000000000000e+000  0.0000000000000000e+000  0.0000000000000000e+000  0.0000000000000000e+000  0.0000000000000000e+000  0.0000000000000000e+000  0.0000000000000000e+000 -3.8678535565433103e-001  0.0000000000000000e+000  0.0000000000000000e+000  0.0000000000000000e+000  0.0000000000000000e+000  0.0000000000000000e+000  0.0000000000000000e+000  0.0000000000000000e+000  0.0000000000000000e+000  0.0000000000000000e+000 -4.1291422872535466e-001  0.0000000000000000e+000  0.0000000000000000e+000  0.0000000000000000e+000  0.0000000000000000e+000  0.0000000000000000e+000  0.0000000000000000e+000  0.0000000000000000e+000  0.0000000000000000e+000  1.0067164256438352e+000  0.0000000000000000e+000  0.0000000000000000e+000  0.0000000000000000e+000  0.0000000000000000e+000 -6.4693928386653909e-001  0.0000000000000000e+000  0.0000000000000000e+000  0.0000000000000000e+000  0.0000000000000000e+000  0.0000000000000000e+000  0.0000000000000000e+000  1.3171739247152212e-001  0.0000000000000000e+000  0.0000000000000000e+000  3.8586652327287990e-001  3.9407840820228046e-001  0.0000000000000000e+000  0.0000000000000000e+000  0.0000000000000000e+000  0.0000000000000000e+000  0.0000000000000000e+000 -9.3084079823002513e-002  0.0000000000000000e+000  0.0000000000000000e+000  0.0000000000000000e+000  0.0000000000000000e+000  0.0000000000000000e+000  0.0000000000000000e+000  0.0000000000000000e+000 -4.1533624111660596e-002  0.0000000000000000e+000  0.0000000000000000e+000 -4.0324986415999564e-001  0.0000000000000000e+000  0.0000000000000000e+000  0.0000000000000000e+000  0.0000000000000000e+000  0.0000000000000000e+000  0.0000000000000000e+000  0.0000000000000000e+000  0.0000000000000000e+000
  0.0000000000000000e+000  0.0000000000000000e+000  0.0000000000000000e+000  0.0000000000000000e+000  0.0000000000000000e+000  0.0000000000000000e+000  0.0000000000000000e+000  0.0000000000000000e+000  0.0000000000000000e+000  0.0000000000000000e+000  0.0000000000000000e+000  7.2967649139705326e-001  0.0000000000000000e+000  1.9809912711766706e-001  0.0000000000000000e+000  0.0000000000000000e+000  0.0000000000000000e+000  0.0000000000000000e+000  0.0000000000000000e+000  0.0000000000000000e+000  0.0000000000000000e+000  0.0000000000000000e+000  0.0000000000000000e+000  0.0000000000000000e+000  0.0000000000000000e+000  0.0000000000000000e+000  0.0000000000000000e+000  0.0000000000000000e+000  0.0000000000000000e+000 -6.4505345894294214e-002  0.0000000000000000e+000  0.0000000000000000e+000  0.0000000000000000e+000  0.0000000000000000e+000  0.0000000000000000e+000  0.0000000000000000e+000  0.0000000000000000e+000  0.0000000000000000e+000 -1.2444735711292715e-001  0.0000000000000000e+000  0.0000000000000000e+000  0.0000000000000000e+000  0.0000000000000000e+000  2.7856161127834234e-002  0.0000000000000000e+000 -4.0996437329199625e-001  0.0000000000000000e+000  7.6544148799601183e-002  0.0000000000000000e+000  0.0000000000000000e+000  0.0000000000000000e+000  0.0000000000000000e+000  0.0000000000000000e+000  0.0000000000000000e+000  0.0000000000000000e+000  0.0000000000000000e+000  0.0000000000000000e+000  0.0000000000000000e+000  0.0000000000000000e+000  0.0000000000000000e+000  0.0000000000000000e+000  0.0000000000000000e+000  0.0000000000000000e+000  0.0000000000000000e+000  0.0000000000000000e+000  0.0000000000000000e+000  0.0000000000000000e+000  0.0000000000000000e+000  3.6373293111014621e-001  2.2414817094465245e-001  0.0000000000000000e+000  0.0000000000000000e+000  0.0000000000000000e+000  0.0000000000000000e+000  0.0000000000000000e+000  0.0000000000000000e+000 -1.4829359046126470e-001 -1.6951621719985849e-001  0.0000000000000000e+000  0.0000000000000000e+000  0.0000000000000000e+000  0.0000000000000000e+000  0.0000000000000000e+000  0.0000000000000000e+000  0.0000000000000000e+000  0.0000000000000000e+000  0.0000000000000000e+000  0.0000000000000000e+000  0.0000000000000000e+000  0.0000000000000000e+000  0.0000000000000000e+000  0.0000000000000000e+000  0.0000000000000000e+000  0.0000000000000000e+000  0.0000000000000000e+000  0.0000000000000000e+000  0.0000000000000000e+000 -2.6539122479487011e-002  0.0000000000000000e+000  0.0000000000000000e+000
  0.0000000000000000e+000 -6.2374440504201534e-001  0.0000000000000000e+000  0.0000000000000000e+000 -3.9518657321102507e-001  0.0000000000000000e+000  0.0000000000000000e+000  0.0000000000000000e+000  0.0000000000000000e+000  0.0000000000000000e+000  0.0000000000000000e+000  0.0000000000000000e+000  5.9496100083712977e-003  0.0000000000000000e+000  0.0000000000000000e+000  0.0000000000000000e+000  0.0000000000000000e+000 -3.5253191906328296e-001  0.0000000000000000e+000  0.0000000000000000e+000  0.0000000000000000e+000  0.0000000000000000e+000  0.0000000000000000e+000  0.0000000000000000e+000  0.0000000000000000e+000 -3.3474729138274489e-001  0.0000000000000000e+000  0.0000000000000000e+000  0.0000000000000000e+000  0.0000000000000000e+000  0.0000000000000000e+000  0.0000000000000000e+000  0.0000000000000000e+000  1.1092181678876331e-001  0.0000000000000000e+000  0.0000000000000000e+000  0.0000000000000000e+000  0.0000000000000000e+000  0.0000000000000000e+000  0.0000000000000000e+000  0.0000000000000000e+000  0.0000000000000000e+000  0.0000000000000000e+000  0.0000000000000000e+000  0.0000000000000000e+000  0.0000000000000000e+000  0.0000000000000000e+000  0.0000000000000000e+000  0.0000000000000000e+000  0.0000000000000000e+000  0.0000000000000000e+000 -1.1097705304226216e-001  5.3072929211694553e-001  0.0000000000000000e+000  0.0000000000000000e+000  0.0000000000000000e+000  0.0000000000000000e+000  0.0000000000000000e+000  0.0000000000000000e+000  0.0000000000000000e+000  0.0000000000000000e+000  0.0000000000000000e+000  0.0000000000000000e+000  0.0000000000000000e+000 -3.6796429563905253e-001  0.0000000000000000e+000  0.0000000000000000e+000  0.0000000000000000e+000  0.0000000000000000e+000  0.0000000000000000e+000  0.0000000000000000e+000  4.4490165057424863e-001  0.0000000000000000e+000  0.0000000000000000e+000  0.0000000000000000e+000  0.0000000000000000e+000  0.0000000000000000e+000  0.0000000000000000e+000 -7.1776830848946782e-001  0.0000000000000000e+000  0.0000000000000000e+000  0.0000000000000000e+000  0.0000000000000000e+000  0.0000000000000000e+000  0.0000000000000000e+000  0.0000000000000000e+000  0.0000000000000000e+000  0.0000000000000000e+000  0.0000000000000000e+000  0.0000000000000000e+000  0.0000000000000000e+000  0.0000000000000000e+000  0.0000000000000000e+000 -9.1723564915748249e-002  0.0000000000000000e+000  2.5647385644211951e-001  0.0000000000000000e+000  0.0000000000000000e+000 -1.7345027323333047e-002  0.0000000000000000e+000
  0.0000000000000000e+000  0.0000000000000000e+000  0.0000000000000000e+000  0.0000000000000000e+000  0.0000000000000000e+000  0.0000000000000000e+000  0.0000000000000000e+000  0.0000000000000000e+000  0.0000000000000000e+000  0.0000000000000000e+000  0.0000000000000000e+000  3.9889203992788891e-001  0.0000000000000000e+000 -1.5443456823874732e-001  0.0000000000000000e+000  0.0000000000000000e+000  0.0000000000000000e+000  0.0000000000000000e+000  0.0000000000000000e+000  0.0000000000000000e+000  0.0000000000000000e+000  0.0000000000000000e+000  0.0000000000000000e+000  0.0000000000000000e+000  0.0000000000000000e+000  0.0000000000000000e+000  0.0000000000000000e+000  0.0000000000000000e+000  0.0000000000000000e+000 -5.0206918444140297e-002  0.0000000000000000e+000  0.0000000000000000e+000  0.0000000000000000e+000  0.0000000000000000e+000  0.0000000000000000e+000  0.0000000000000000e+000  0.0000000000000000e+000  0.0000000000000000e+000 -1.4620161825244155e-001  0.0000000000000000e+000  0.0000000000000000e+000  0.0000000000000000e+000  0.0000000000000000e+000  2.0768334273421063e-002  0.0000000000000000e+000  5.3690995065357794e-001  0.0000000000000000e+000  2.2439144228628852e-001  0.0000000000000000e+000  0.0000000000000000e+000  0.0000000000000000e+000  0.0000000000000000e+000  0.0000000000000000e+000  0.0000000000000000e+000  0.0000000000000000e+000  0.0000000000000000e+000  0.0000000000000000e+000  0.0000000000000000e+000  0.0000000000000000e+000  0.0000000000000000e+000  0.0000000000000000e+000  0.0000000000000000e+000  0.0000000000000000e+000  0.0000000000000000e+000  0.0000000000000000e+000  0.0000000000000000e+000  0.0000000000000000e+000  0.0000000000000000e+000  1.4057567919867112e-001 -5.4119195298683653e-001  0.0000000000000000e+000  0.0000000000000000e+000  0.0000000000000000e+000  0.0000000000000000e+000  0.0000000000000000e+000  0.0000000000000000e+000  2.6831394864483238e-001 -1.4501788527472570e-001  0.0000000000000000e+000  0.0000000000000000e+000  0.0000000000000000e+000  0.0000000000000000e+000  0.0000000000000000e+000  0.0000000000000000e+000  0.0000000000000000e+000  0.0000000000000000e+000  0.0000000000000000e+000  0.0000000000000000e+000  0.0000000000000000e+000  0.0000000000000000e+000  0.0000000000000000e+000  0.0000000000000000e+000  0.0000000000000000e+000  0.0000000000000000e+000  0.0000000000000000e+000  0.0000000000000000e+000  0.0000000000000000e+000 -2.2002614603346804e-001  0.0000000000000000e+000  0.0000000000000000e+000
  0.0000000000000000e+000  0.0000000000000000e+000  0.0000000000000000e+000  0.0000000000000000e+000  0.0000000000000000e+000  0.0000000000000000e+000  0.0000000000000000e+000  0.0000000000000000e+000  0.0000000000000000e+000  0.0000000000000000e+000  0.0000000000000000e+000  0.0000000000000000e+000  0.0000000000000000e+000  0.0000000000000000e+000  8.9062884262954833e-003  4.7854397359564071e-001  0.0000000000000000e+000  0.0000000000000000e+000 -2.4250619775327786e-001  0.0000000000000000e+000  0.0000000000000000e+000  0.0000000000000000e+000  0.0000000000000000e+000 -6.3810940223878110e-001  0.0000000000000000e+000  0.0000000000000000e+000  0.0000000000000000e+000  0.0000000000000000e+000  0.0000000000000000e+000  0.0000000000000000e+000  1.8064824854709435e-001  0.0000000000000000e+000  0.0000000000000000e+000  0.0000000000000000e+000 -1.0770666720885086e-002  0.0000000000000000e+000  0.0000000000000000e+000  0.0000000000000000e+000  0.0000000000000000e+000  0.0000000000000000e+000  4.0788002288091363e-001  0.0000000000000000e+000  0.0000000000000000e+000  0.0000000000000000e+000  0.0000000000000000e+000  0.0000000000000000e+000  0.0000000000000000e+000  0.0000000000000000e+000 -3.1058926500977840e-001  0.0000000000000000e+000  0.0000000000000000e+000  0.0000000000000000e+000  0.0000000000000000e+000  0.0000000000000000e+000  0.0000000000000000e+000  0.0000000000000000e+000  0.0000000000000000e+000  3.1791842969485118e-002  0.0000000000000000e+000  0.0000000000000000e+000  0.0000000000000000e+000 -9.1275162769958881e-002  0.0000000000000000e+000  0.0000000000000000e+000  0.0000000000000000e+000  0.0000000000000000e+000  0.0000000000000000e+000  0.0000000000000000e+000  0.0000000000000000e+000  0.0000000000000000e+000  0.0000000000000000e+000  0.0000000000000000e+000  0.0000000000000000e+000  0.0000000000000000e+000  0.0000000000000000e+000  0.0000000000000000e+000  0.0000000000000000e+000  0.0000000000000000e+000  0.0000000000000000e+000  0.0000000000000000e+000  0.0000000000000000e+000  0.0000000000000000e+000  0.0000000000000000e+000  0.0000000000000000e+000  0.0000000000000000e+000  0.0000000000000000e+000  0.0000000000000000e+000  0.0000000000000000e+000  0.0000000000000000e+000  0.0000000000000000e+000  0.0000000000000000e+000  0.0000000000000000e+000  0.0000000000000000e+000  0.0000000000000000e+000  0.0000000000000000e+000  0.0000000000000000e+000  0.0000000000000000e+000  0.0000000000000000e+000  0.0000000000000000e+000  0.0000000000000000e+000
  0.0000000000000000e+000  0.0000000000000000e+000  0.0000000000000000e+000  0.0000000000000000e+000  0.0000000000000000e+000  0.0000000000000000e+000  0.0000000000000000e+000  0.0000000000000000e+000  0.0000000000000000e+000  0.0000000000000000e+000  0.0000000000000000e+000  0.0000000000000000e+000  0.0000000000000000e+000  0.0000000000000000e+000  2.1991068722558313e-001 -1.2302793373723953e-001  0.0000000000000000e+000  0.0000000000000000e+000 -1.2287904021156923e-001  0.0000000000000000e+000  0.0000000000000000e+000  0.0000000000000000e+000  0.0000000000000000e+000 -1.6778343998534398e-001  0.0000000000000000e+000  0.0000000000000000e+000  0.0000000000000000e+000  0.0000000000000000e+000  0.0000000000000000e+000  0.0000000000000000e+000  1.9905762160881607e-001  0.0000000000000000e+000  0.0000000000000000e+000  0.0000000000000000e+000  3.7898573539286162e-001  0.0000000000000000e+000  0.0000000000000000e+000  0.0000000000000000e+000  0.0000000000000000e+000  0.0000000000000000e+000 -4.5052420978192342e-001  0.0000000000000000e+000  0.0000000000000000e+000  0.0000000000000000e+000  0.0000000000000000e+000  0.0000000000000000e+000  0.0000000000000000e+000  0.0000000000000000e+000 -3.7126067436443150e-001  0.0000000000000000e+000  0.0000000000000000e+000  0.0000000000000000e+000  0.0000000000000000e+000  0.0000000000000000e+000  0.0000000000000000e+000  0.0000000000000000e+000  0.0000000000000000e+000  2.3923185157372617e-001  0.0000000000000000e+000  0.0000000000000000e+000  0.0000000000000000e+000  5.5853408205704702e-001  0.0000000000000000e+000  0.0000000000000000e+000  0.0000000000000000e+000  0.0000000000000000e+000  0.0000000000000000e+000  0.0000000000000000e+000  0.0000000000000000e+000  0.0000000000000000e+000  0.0000000000000000e+000  0.0000000000000000e+000  0.0000000000000000e+000  0.0000000000000000e+000  0.0000000000000000e+000  0.0000000000000000e+000  0.0000000000000000e+000  0.0000000000000000e+000  0.0000000000000000e+000  0.0000000000000000e+000  0.0000000000000000e+000  0.0000000000000000e+000  0.0000000000000000e+000  0.0000000000000000e+000  0.0000000000000000e+000  0.0000000000000000e+000  0.0000000000000000e+000  0.0000000000000000e+000  0.0000000000000000e+000  0.0000000000000000e+000  0.0000000000000000e+000  0.0000000000000000e+000  0.0000000000000000e+000  0.0000000000000000e+000  0.0000000000000000e+000  0.0000000000000000e+000  0.0000000000000000e+000  0.0000000000000000e+000  0.0000000000000000e+000  0.0000000000000000e+000
 -2.9521402108071937e-001  0.0000000000000000e+000  0.0000000000000000e+000  3.2646705020189237e-001  0.0000000000000000e+000  2.9663994156138374e-001  0.0000000000000000e+000  0.0000000000000000e+000  0.0000000000000000e+000  0.0000000000000000e+000  0.0000000000000000e+000  0.0000000000000000e+000  0.0000000000000000e+000  0.0000000000000000e+000  0.0000000000000000e+000  0.0000000000000000e+000 -9.0121408607873349e-002  0.0000000000000000e+000  0.0000000000000000e+000  0.0000000000000000e+000  0.0000000000000000e+000  0.0000000000000000e+000  0.0000000000000000e+000  0.0000000000000000e+000 -5.1191044850066680e-001  0.0000000000000000e+000  2.2434652059348803e-003 -2.3022167010975314e-001  0.0000000000000000e+000  0.0000000000000000e+000  0.0000000000000000e+000  2.7037756604479163e-001  0.0000000000000000e+000  0.0000000000000000e+000  0.0000000000000000e+000  0.0000000000000000e+000  0.0000000000000000e+000  0.0000000000000000e+000  0.0000000000000000e+000  0.0000000000000000e+000  0.0000000000000000e+000  0.0000000000000000e+000  1.3005348343208184e-002  0.0000000000000000e+000  0.0000000000000000e+000  0.0000000000000000e+000  0.0000000000000000e+000  0.0000000000000000e+000  0.0000000000000000e+000  0.0000000000000000e+000 -1.9133014798502210e-001  0.0000000000000000e+000  0.0000000000000000e+000  0.0000000000000000e+000  0.0000000000000000e+000  0.0000000000000000e+000  0.0000000000000000e+000  0.0000000000000000e+000  0.0000000000000000e+000  0.0000000000000000e+000  0.0000000000000000e+000  0.0000000000000000e+000  0.0000000000000000e+000  0.0000000000000000e+000  0.0000000000000000e+000  0.0000000000000000e+000  0.0000000000000000e+000  0.0000000000000000e+000  0.0000000000000000e+000  0.0000000000000000e+000  0.0000000000000000e+000  0.0000000000000000e+000  0.0000000000000000e+000  0.0000000000000000e+000  0.0000000000000000e+000  2.6314334857096205e-001  0.0000000000000000e+000  0.0000000000000000e+000  0.0000000000000000e+000  0.0000000000000000e+000  0.0000000000000000e+000  0.0000000000000000e+000 -1.6608830791986634e-002  0.0000000000000000e+000  0.0000000000000000e+000  0.0000000000000000e+000  3.4654582762142527e-001  3.0918730120975940e-001  0.0000000000000000e+000  0.0000000000000000e+000  0.0000000000000000e+000  0.0000000000000000e+000  0.0000000000000000e+000  0.0000000000000000e+000  0.0000000000000000e+000  0.0000000000000000e+000  0.0000000000000000e+000  0.0000000000000000e+000  0.0000000000000000e+000  0.0000000000000000e+000
  0.0000000000000000e+000 -1.5953261618577119e-001  0.0000000000000000e+000  0.0000000000000000e+000  1.2451110638203963e-001  0.0000000000000000e+000  0.0000000000000000e+000  0.0000000000000000e+000  0.0000000000000000e+000  0.0000000000000000e+000  0.0000000000000000e+000  0.0000000000000000e+000 -3.8722800773233551e-001  0.0000000000000000e+000  0.0000000000000000e+000  0.0000000000000000e+000  0.0000000000000000e+000  2.2721552334603209e-001  0.0000000000000000e+000  0.0000000000000000e+000  0.0000000000000000e+000  0.0000000000000000e+000  0.0000000000000000e+000  0.0000000000000000e+000  0.0000000000000000e+000 -1.4885894484587339e-003  0.0000000000000000e+000  0.0000000000000000e+000  0.0000000000000000e+000  0.0000000000000000e+000  0.0000000000000000e+000  0.0000000000000000e+000  0.0000000000000000e+000  3.5748225791162697e-001  0.0000000000000000e+000  0.0000000000000000e+000  0.0000000000000000e+000  0.0000000000000000e+000  0.0000000000000000e+000  0.0000000000000000e+000  0.0000000000000000e+000  0.0000000000000000e+000  0.0000000000000000e+000  0.0000000000000000e+000  0.0000000000000000e+000  0.0000000000000000e+000  0.0000000000000000e+000  0.0000000000000000e+000  0.0000000000000000e+000  0.0000000000000000e+000  0.0000000000000000e+000 -4.6036331978935641e-001  1.8293161322388626e-001  0.0000000000000000e+000  0.0000000000000000e+000  0.0000000000000000e+000  0.0000000000000000e+000  0.0000000000000000e+000  0.0000000000000000e+000  0.0000000000000000e+000  0.0000000000000000e+000  0.0000000000000000e+000  0.0000000000000000e+000  0.0000000000000000e+000  3.0773744513274814e-001  0.0000000000000000e+000  0.0000000000000000e+000  0.0000000000000000e+000  0.0000000000000000e+000  0.0000000000000000e+000  0.0000000000000000e+000  4.3864925433055002e-001  0.0000000000000000e+000  0.0000000000000000e+000  0.0000000000000000e+000  0.0000000000000000e+000  0.0000000000000000e+000  0.0000000000000000e+000  4.9860827733543028e-001  0.0000000000000000e+000  0.0000000000000000e+000  0.0000000000000000e+000  0.0000000000000000e+000  0.0000000000000000e+000  0.0000000000000000e+000  0.0000000000000000e+000  0.0000000000000000e+000  0.0000000000000000e+000  0.0000000000000000e+000  0.0000000000000000e+000  0.0000000000000000e+000  0.0000000000000000e+000  0.0000000000000000e+000 -4.9904161186777363e-001  0.0000000000000000e+000  2.0435701745176496e-001  0.0000000000000000e+000  0.0000000000000000e+000 -2.7283598148530808e-001  0.0000000000000000e+000
  0.0000000000000000e+000  0.0000000000000000e+000  0.0000000000000000e+000  0.0000000000000000e+000  0.0000000000000000e+000  0.0000000000000000e+000  0.0000000000000000e+000  0.0000000000000000e+000  0.0000000000000000e+000  0.0000000000000000e+000  0.0000000000000000e+000  0.0000000000000000e+000  0.0000000000000000e+000  0.0000000000000000e+000  2.8988443529917712e-001  2.4229981637358808e-001  0.0000000000000000e+000  0.0000000000000000e+000  6.2203426816807850e-001  0.0000000000000000e+000  0.0000000000000000e+000  0.0000000000000000e+000  0.0000000000000000e+000 -2.2648432133685686e-001  0.0000000000000000e+000  0.0000000000000000e+000  0.0000000000000000e+000  0.0000000000000000e+000  0.0000000000000000e+000  0.0000000000000000e+000 -1.0466742746664653e-001  0.0000000000000000e+000  0.0000000000000000e+000  0.0000000000000000e+000  4.9864699348045632e-002  0.0000000000000000e+000  0.0000000000000000e+000  0.0000000000000000e+000  0.0000000000000000e+000  0.0000000000000000e+000 -5.5906578420182068e-002  0.0000000000000000e+000  0.0000000000000000e+000  0.0000000000000000e+000  0.0000000000000000e+000  0.0000000000000000e+000  0.0000000000000000e+000  0.0000000000000000e+000  8.8235017116851860e-002  0.0000000000000000e+000  0.0000000000000000e+000  0.0000000000000000e+000  0.0000000000000000e+000  0.0000000000000000e+000  0.0000000000000000e+000  0.0000000000000000e+000  0.0000000000000000e+000 -5.6803170955873183e-001  0.0000000000000000e+000  0.0000000000000000e+000  0.0000000000000000e+000  2.6837155053349432e-001  0.0000000000000000e+000  0.0000000000000000e+000  0.0000000000000000e+000  0.0000000000000000e+000  0.0000000000000000e+000  0.0000000000000000e+000  0.0000000000000000e+000  0.0000000000000000e+000  0.0000000000000000e+000  0.0000000000000000e+000  0.0000000000000000e+000  0.0000000000000000e+000  0.0000000000000000e+000  0.0000000000000000e+000  0.0000000000000000e+000  0.0000000000000000e+000  0.0000000000000000e+000  0.0000000000000000e+000  0.0000000000000000e+000  0.0000000000000000e+000  0.0000000000000000e+000  0.0000000000000000e+000  0.0000000000000000e+000  0.0000000000000000e+000  0.0000000000000000e+000  0.0000000000000000e+000  0.0000000000000000e+000  0.0000000000000000e+000  0.0000000000000000e+000  0.0000000000000000e+000  0.0000000000000000e+000  0.0000000000000000e+000  0.0000000000000000e+000  0.0000000000000000e+000  0.0000000000000000e+000  0.0000000000000000e+000  0.0000000000000000e+000  0.0000000000000000e+000
  0.0000000000000000e+000  0.0000000000000000e+000  0.0000000000000000e+000  0.0000000000000000e+000  0.0000000000000000e+000  0.0000000000000000e+000  0.0000000000000000e+000  0.0000000000000000e+000 -4.6527612944273355e-001  0.0000000000000000e+000  0.0000000000000000e+000  0.0000000000000000e+000  0.0000000000000000e+000  0.0000000000000000e+000  0.0000000000000000e+000  0.0000000000000000e+000  0.0000000000000000e+000  0.0000000000000000e+000  0.0000000000000000e+000  3.1765449484671548e-001  0.0000000000000000e+000  0.0000000000000000e+000  7.7859151517403136e-001  0.0000000000000000e+000  0.0000000000000000e+000  0.0000000000000000e+000  0.0000000000000000e+000  0.0000000000000000e+000  0.0000000000000000e+000  0.0000000000000000e+000  0.0000000000000000e+000  0.0000000000000000e+000  0.0000000000000000e+000  0.0000000000000000e+000  0.0000000000000000e+000  0.0000000000000000e+000  0.0000000000000000e+000 -1.7394198230525071e-002  0.0000000000000000e+000  0.0000000000000000e+000  0.0000000000000000e+000  0.0000000000000000e+000  0.0000000000000000e+000  0.0000000000000000e+000  0.0000000000000000e+000  0.0000000000000000e+000  0.0000000000000000e+000  0.0000000000000000e+000  0.0000000000000000e+000  0.0000000000000000e+000  0.0000000000000000e+000  0.0000000000000000e+000  0.0000000000000000e+000 -3.5298541207401163e-001  3.0501092099603555e-001  0.0000000000000000e+000  0.0000000000000000e+000  0.0000000000000000e+000  0.0000000000000000e+000  0.0000000000000000e+000  0.0000000000000000e+000  0.0000000000000000e+000  0.0000000000000000e+000  0.0000000000000000e+000  0.0000000000000000e+000  0.0000000000000000e+000  0.0000000000000000e+000  0.0000000000000000e+000  0.0000000000000000e+000  0.0000000000000000e+000  0.0000000000000000e+000  0.0000000000000000e+000  0.0000000000000000e+000  0.0000000000000000e+000  0.0000000000000000e+000  0.0000000000000000e+000  0.0000000000000000e+000  0.0000000000000000e+000  0.0000000000000000e+000 -4.2747560853260891e-001  0.0000000000000000e+000  0.0000000000000000e+000  0.0000000000000000e+000  0.0000000000000000e+000  0.0000000000000000e+000  0.0000000000000000e+000  0.0000000000000000e+000  0.0000000000000000e+000  0.0000000000000000e+000 -5.6321852544180417e-001  0.0000000000000000e+000  0.0000000000000000e+000  0.0000000000000000e+000  0.0000000000000000e+000  0.0000000000000000e+000  0.0000000000000000e+000  0.0000000000000000e+000  0.0000000000000000e+000  0.0000000000000000e+000  0.0000000000000000e+000
  0.0000000000000000e+000  0.0000000000000000e+000  0.0000000000000000e+000  0.0000000000000000e+000  0.0000000000000000e+000  0.0000000000000000e+000  0.0000000000000000e+000 -2.3522850908649889e-001  0.0000000000000000e+000  0.0000000000000000e+000  0.0000000000000000e+000  0.0000000000000000e+000  0.0000000000000000e+000  0.0000000000000000e+000  0.0000000000000000e+000  0.0000000000000000e+000  0.0000000000000000e+000  0.0000000000000000e+000  0.0000000000000000e+000  0.0000000000000000e+000  1.1426057487547159e-003  0.0000000000000000e+000  0.0000000000000000e+000  0.0000000000000000e+000  0.0000000000000000e+000  0.0000000000000000e+000  0.0000000000000000e+000  0.0000000000000000e+000 -6.8319803435790583e-001  0.0000000000000000e+000  0.0000000000000000e+000  0.0000000000000000e+000  0.0000000000000000e+000  0.0000000000000000e+000  0.0000000000000000e+000  0.0000000000000000e+000  0.0000000000000000e+000  0.0000000000000000e+000  0.0000000000000000e+000  0.0000000000000000e+000  0.0000000000000000e+000  0.0000000000000000e+000  0.0000000000000000e+000  0.0000000000000000e+000  0.0000000000000000e+000  0.0000000000000000e+000  0.0000000000000000e+000  0.0000000000000000e+000  0.0000000000000000e+000  0.0000000000000000e+000  0.0000000000000000e+000  0.0000000000000000e+000  0.0000000000000000e+000  0.0000000000000000e+000  0.0000000000000000e+000 -3.1302030927582575e-003  0.0000000000000000e+000  0.0000000000000000e+000  0.0000000000000000e+000  0.0000000000000000e+000  0.0000000000000000e+000  0.0000000000000000e+000  0.0000000000000000e+000  0.0000000000000000e+000  0.0000000000000000e+000  0.0000000000000000e+000 -5.1410592067835892e-001  0.0000000000000000e+000  0.0000000000000000e+000  0.0000000000000000e+000  0.0000000000000000e+000  0.0000000000000000e+000 -2.8419855619187545e-001  0.0000000000000000e+000  0.0000000000000000e+000  0.0000000000000000e+000  0.0000000000000000e+000  0.0000000000000000e+000  0.0000000000000000e+000  0.0000000000000000e+000  0.0000000000000000e+000  0.0000000000000000e+000  0.0000000000000000e+000  0.0000000000000000e+000  0.0000000000000000e+000  0.0000000000000000e+000  0.0000000000000000e+000  0.0000000000000000e+000  0.0000000000000000e+000  0.0000000000000000e+000 -3.4507549390146669e-001  0.0000000000000000e+000  0.0000000000000000e+000  0.0000000000000000e+000  0.0000000000000000e+000  0.0000000000000000e+000  0.0000000000000000e+000  0.0000000000000000e+000  0.0000000000000000e+000 -1.1724366564427297e-001
  0.0000000000000000e+000  0.0000000000000000e+000  0.0000000000000000e+000  0.0000000000000000e+000  0.0000000000000000e+000  0.0000000000000000e+000  0.0000000000000000e+000  0.0000000000000000e+000  0.0000000000000000e+000  0.0000000000000000e+000 -5.1862535935951271e-001  0.0000000000000000e+000  0.0000000000000000e+000  0.0000000000000000e+000  0.0000000000000000e+000  0.0000000000000000e+000  0.0000000000000000e+000  0.0000000000000000e+000  0.0000000000000000e+000  0.0000000000000000e+000  0.0000000000000000e+000 -3.4302598560528830e-001  0.0000000000000000e+000  0.0000000000000000e+000  0.0000000000000000e+000  0.0000000000000000e+000  0.0000000000000000e+000  0.0000000000000000e+000  0.0000000000000000e+000  0.0000000000000000e+000  0.0000000000000000e+000  0.0000000000000000e+000  0.0000000000000000e+000  0.0000000000000000e+000  0.0000000000000000e+000  0.0000000000000000e+000  0.0000000000000000e+000  0.0000000000000000e+000  0.0000000000000000e+000 -2.4680203654973445e-001  0.0000000000000000e+000  0.0000000000000000e+000  0.0000000000000000e+000  0.0000000000000000e+000  0.0000000000000000e+000  0.0000000000000000e+000  0.0000000000000000e+000  0.0000000000000000e+000  0.0000000000000000e+000  2.1674599285987570e-001  0.0000000000000000e+000  0.0000000000000000e+000  0.0000000000000000e+000  0.0000000000000000e+000  0.0000000000000000e+000  0.0000000000000000e+000  0.0000000000000000e+000  0.0000000000000000e+000 -2.0869275668624593e-002  0.0000000000000000e+000  0.0000000000000000e+000  0.0000000000000000e+000  0.0000000000000000e+000 -2.3445286212857526e-002  0.0000000000000000e+000  0.0000000000000000e+000  0.0000000000000000e+000  0.0000000000000000e+000  0.0000000000000000e+000  0.0000000000000000e+000  4.3808228157509183e-001  0.0000000000000000e+000  0.0000000000000000e+000 -9.6824507514061950e-002  5.4035862478494523e-001  0.0000000000000000e+000  0.0000000000000000e+000  0.0000000000000000e+000  0.0000000000000000e+000  0.0000000000000000e+000  5.9206535072776789e-001  0.0000000000000000e+000  0.0000000000000000e+000  0.0000000000000000e+000  0.0000000000000000e+000  0.0000000000000000e+000  0.0000000000000000e+000  0.0000000000000000e+000  6.5713556046697619e-001  0.0000000000000000e+000  0.0000000000000000e+000 -3.6753515491372568e-003  0.0000000000000000e+000  0.0000000000000000e+000  0.0000000000000000e+000  0.0000000000000000e+000  0.0000000000000000e+000  0.0000000000000000e+000  0.0000000000000000e+000  0.0000000000000000e+000
  0.0000000000000000e+000  0.0000000000000000e+000  0.0000000000000000e+000  0.0000000000000000e+000  0.0000000000000000e+000  0.0000000000000000e+000  0.0000000000000000e+000  0.0000000000000000e+000  1.0517902369084771e+000  0.0000000000000000e+000  0.0000000000000000e+000  0.0000000000000000e+000  0.0000000000000000e+000  0.0000000000000000e+000  0.0000000000000000e+000  0.0000000000000000e+000  0.0000000000000000e+000  0.0000000000000000e+000  0.0000000000000000e+000 -6.6327188234164902e-001  0.0000000000000000e+000  0.0000000000000000e+000  1.9351596847191652e-001  0.0000000000000000e+000  0.0000000000000000e+000  0.0000000000000000e+000  0.0000000000000000e+000  0.0000000000000000e+000  0.0000000000000000e+000  0.0000000000000000e+000  0.0000000000000000e+000  0.0000000000000000e+000  0.0000000000000000e+000  0.0000000000000000e+000  0.0000000000000000e+000  0.0000000000000000e+000  0.0000000000000000e+000 -6.0256328443641927e-004  0.0000000000000000e+000  0.0000000000000000e+000  0.0000000000000000e+000  0.0000000000000000e+000  0.0000000000000000e+000  0.0000000000000000e+000  0.0000000000000000e+000  0.0000000000000000e+000  0.0000000000000000e+000  0.0000000000000000e+000  0.0000000000000000e+000  0.0000000000000000e+000  0.0000000000000000e+000  0.0000000000000000e+000  0.0000000000000000e+000 -7.2907585225236149e-001  4.8089243763847528e-001  0.0000000000000000e+000  0.0000000000000000e+000  0.0000000000000000e+000  0.0000000000000000e+000  0.0000000000000000e+000  0.0000000000000000e+000  0.0000000000000000e+000  0.0000000000000000e+000  0.0000000000000000e+000  0.0000000000000000e+000  0.0000000000000000e+000  0.0000000000000000e+000  0.0000000000000000e+000  0.0000000000000000e+000  0.0000000000000000e+000  0.0000000000000000e+000  0.0000000000000000e+000  0.0000000000000000e+000  0.0000000000000000e+000  0.0000000000000000e+000  0.0000000000000000e+000  0.0000000000000000e+000  0.0000000000000000e+000  0.0000000000000000e+000  6.3137201409385957e-001  0.0000000000000000e+000  0.0000000000000000e+000  0.0000000000000000e+000  0.0000000000000000e+000  0.0000000000000000e+000  0.0000000000000000e+000  0.0000000000000000e+000  0.0000000000000000e+000  0.0000000000000000e+000  4.5140091321808629e-002  0.0000000000000000e+000  0.0000000000000000e+000  0.0000000000000000e+000  0.0000000000000000e+000  0.0000000000000000e+000  0.0000000000000000e+000  0.0000000000000000e+000  0.0000000000000000e+000  0.0000000000000000e+000  0.0000000000000000e+000
  0.0000000000000000e+000  0.0000000000000000e+000  0.0000000000000000e+000  0.0000000000000000e+000  0.0000000000000000e+000  0.0000000000000000e+000  0.0000000000000000e+000  0.0000000000000000e+000  0.0000000000000000e+000  0.0000000000000000e+000  0.0000000000000000e+000  0.0000000000000000e+000  0.0000000000000000e+000  0.0000000000000000e+000 -7.1905844685555942e-001  3.4895650544898732e-001  0.0000000000000000e+000  0.0000000000000000e+000 -1.2142665370050215e-001  0.0000000000000000e+000  0.0000000000000000e+000  0.0000000000000000e+000  0.0000000000000000e+000 -5.3581212817463544e-002  0.0000000000000000e+000  0.0000000000000000e+000  0.0000000000000000e+000  0.0000000000000000e+000  0.0000000000000000e+000  0.0000000000000000e+000  5.2428847256176088e-002  0.0000000000000000e+000  0.0000000000000000e+000  0.0000000000000000e+000  2.9567350546336313e-001  0.0000000000000000e+000  0.0000000000000000e+000  0.0000000000000000e+000  0.0000000000000000e+000  0.0000000000000000e+000 -3.9793853414664943e-001  0.0000000000000000e+000  0.0000000000000000e+000  0.0000000000000000e+000  0.0000000000000000e+000  0.0000000000000000e+000  0.0000000000000000e+000  0.0000000000000000e+000  1.9261946356505685e-001  0.0000000000000000e+000  0.0000000000000000e+000  0.0000000000000000e+000  0.0000000000000000e+000  0.0000000000000000e+000  0.0000000000000000e+000  0.0000000000000000e+000  0.0000000000000000e+000 -2.4057588894496174e-001  0.0000000000000000e+000  0.0000000000000000e+000  0.0000000000000000e+000  7.9517175798853069e-003  0.0000000000000000e+000  0.0000000000000000e+000  0.0000000000000000e+000  0.0000000000000000e+000  0.0000000000000000e+000  0.0000000000000000e+000  0.0000000000000000e+000  0.0000000000000000e+000  0.0000000000000000e+000  0.0000000000000000e+000  0.0000000000000000e+000  0.0000000000000000e+000  0.0000000000000000e+000  0.0000000000000000e+000  0.0000000000000000e+000  0.0000000000000000e+000  0.0000000000000000e+000  0.0000000000000000e+000  0.0000000000000000e+000  0.0000000000000000e+000  0.0000000000000000e+000  0.0000000000000000e+000  0.0000000000000000e+000  0.0000000000000000e+000  0.0000000000000000e+000  0.0000000000000000e+000  0.0000000000000000e+000  0.0000000000000000e+000  0.0000000000000000e+000  0.0000000000000000e+000  0.0000000000000000e+000  0.0000000000000000e+000  0.0000000000000000e+000  0.0000000000000000e+000  0.0000000000000000e+000  0.0000000000000000e+000  0.0000000000000000e+000  0.0000000000000000e+000
 -1.0744879009806897e-001  0.0000000000000000e+000  0.0000000000000000e+000  9.3640099224611403e-002  0.0000000000000000e+000 -3.2665600075111229e-001  0.0000000000000000e+000  0.0000000000000000e+000  0.0000000000000000e+000  0.0000000000000000e+000  0.0000000000000000e+000  0.0000000000000000e+000  0.0000000000000000e+000  0.0000000000000000e+000  0.0000000000000000e+000  0.0000000000000000e+000 -5.8393376459117033e-002  0.0000000000000000e+000  0.0000000000000000e+000  0.0000000000000000e+000  0.0000000000000000e+000  0.0000000000000000e+000  0.0000000000000000e+000  0.0000000000000000e+000 -9.8687088814773463e-002  0.0000000000000000e+000  2.0843336697154818e-001  4.7564026741909393e-001  0.0000000000000000e+000  0.0000000000000000e+000  0.0000000000000000e+000  3.8989243961693165e-001  0.0000000000000000e+000  0.0000000000000000e+000  0.0000000000000000e+000  0.0000000000000000e+000  0.0000000000000000e+000  0.0000000000000000e+000  0.0000000000000000e+000  0.0000000000000000e+000  0.0000000000000000e+000  0.0000000000000000e+000  7.4142778308074669e-002  0.0000000000000000e+000  0.0000000000000000e+000  0.0000000000000000e+000  0.0000000000000000e+000  0.0000000000000000e+000  0.0000000000000000e+000  0.0000000000000000e+000 -3.3620025227924871e-001  0.0000000000000000e+000  0.0000000000000000e+000  0.0000000000000000e+000  0.0000000000000000e+000  0.0000000000000000e+000  0.0000000000000000e+000  0.0000000000000000e+000  0.0000000000000000e+000  0.0000000000000000e+000  0.0000000000000000e+000  0.0000000000000000e+000  0.0000000000000000e+000  0.0000000000000000e+000  0.0000000000000000e+000  0.0000000000000000e+000  0.0000000000000000e+000  0.0000000000000000e+000  0.0000000000000000e+000  0.0000000000000000e+000  0.0000000000000000e+000  0.0000000000000000e+000  0.0000000000000000e+000  0.0000000000000000e+000  0.0000000000000000e+000 -4.5186169386446934e-001  0.0000000000000000e+000  0.0000000000000000e+000  0.0000000000000000e+000  0.0000000000000000e+000  0.0000000000000000e+000  0.0000000000000000e+000 -1.6345653790896456e-001  0.0000000000000000e+000  0.0000000000000000e+000  0.0000000000000000e+000 -1.3887065787927588e-001  2.6349406190829239e-001  0.0000000000000000e+000  0.0000000000000000e+000  0.0000000000000000e+000  0.0000000000000000e+000  0.0000000000000000e+000  0.0000000000000000e+000  0.0000000000000000e+000  0.0000000000000000e+000  0.0000000000000000e+000  0.0000000000000000e+000  0.0000000000000000e+000  0.0000000000000000e+000
  0.0000000000000000e+000 -1.4806588678684132e-002  0.0000000000000000e+000  0.0000000000000000e+000  1.1264925424950917e-002  0.0000000000000000e+000  0.0000000000000000e+000  0.0000000000000000e+000  0.0000000000000000e+000  0.0000000000000000e+000  0.0000000000000000e+000  0.0000000000000000e+000 -2.2448941549526974e-001  0.0000000000000000e+000  0.0000000000000000e+000  0.0000000000000000e+000  0.0000000000000000e+000 -1.8507967836690065e-001  0.0000000000000000e+000  0.0000000000000000e+000  0.0000000000000000e+000  0.0000000000000000e+000  0.0000000000000000e+000  0.0000000000000000e+000  0.0000000000000000e+000 -4.7281510050300797e-002  0.0000000000000000e+000  0.0000000000000000e+000  0.0000000000000000e+000  0.0000000000000000e+000  0.0000000000000000e+000  0.0000000000000000e+000  0.0000000000000000e+000 -7.5097750640212824e-001  0.0000000000000000e+000  0.0000000000000000e+000  0.0000000000000000e+000  0.0000000000000000e+000  0.0000000000000000e+000  0.0000000000000000e+000  0.0000000000000000e+000  0.0000000000000000e+000  0.0000000000000000e+000  0.0000000000000000e+000  0.0000000000000000e+000  0.0000000000000000e+000  0.0000000000000000e+000  0.0000000000000000e+000  0.0000000000000000e+000  0.0000000000000000e+000  0.0000000000000000e+000 -1.6015608786250846e-001  4.3396537838338300e-001  0.0000000000000000e+000  0.0000000000000000e+000  0.0000000000000000e+000  0.0000000000000000e+000  0.0000000000000000e+000  0.0000000000000000e+000  0.0000000000000000e+000  0.0000000000000000e+000  0.0000000000000000e+000  0.0000000000000000e+000  0.0000000000000000e+000  1.3284690392467458e-001  0.0000000000000000e+000  0.0000000000000000e+000  0.0000000000000000e+000  0.0000000000000000e+000  0.0000000000000000e+000  0.0000000000000000e+000 -1.4442110328885088e-001  0.0000000000000000e+000  0.0000000000000000e+000  0.0000000000000000e+000  0.0000000000000000e+000  0.0000000000000000e+000  0.0000000000000000e+000 -3.3019844249740346e-002  0.0000000000000000e+000  0.0000000000000000e+000  0.0000000000000000e+000  0.0000000000000000e+000  0.0000000000000000e+000  0.0000000000000000e+000  0.0000000000000000e+000  0.0000000000000000e+000  0.0000000000000000e+000  0.0000000000000000e+000  0.0000000000000000e+000  0.0000000000000000e+000  0.0000000000000000e+000  0.0000000000000000e+000 -7.1120018720151612e-001  0.0000000000000000e+000 -4.8180902114565710e-001  0.0000000000000000e+000  0.0000000000000000e+000  8.9324603522565749e-001  0.0000000000000000e+000
 -3.0470146297793027e-001  0.0000000000000000e+000  0.0000000000000000e+000 -1.2170080171154803e-001  0.0000000000000000e+000  8.0554569830265835e-002  0.0000000000000000e+000  0.0000000000000000e+000  0.0000000000000000e+000  0.0000000000000000e+000  0.0000000000000000e+000  0.0000000000000000e+000  0.0000000000000000e+000  0.0000000000000000e+000  0.0000000000000000e+000  0.0000000000000000e+000  4.4197830822381151e-001  0.0000000000000000e+000  0.0000000000000000e+000  0.0000000000000000e+000  0.0000000000000000e+000  0.0000000000000000e+000  0.0000000000000000e+000  0.0000000000000000e+000 -2.2778685567896695e-002  0.0000000000000000e+000 -6.9146063685097736e-002 -6.8740540432239428e-002  0.0000000000000000e+000  0.0000000000000000e+000  0.0000000000000000e+000 -9.4490061537456593e-002  0.0000000000000000e+000  0.0000000000000000e+000  0.0000000000000000e+000  0.0000000000000000e+000  0.0000000000000000e+000  0.0000000000000000e+000  0.0000000000000000e+000  0.0000000000000000e+000  0.0000000000000000e+000  0.0000000000000000e+000  3.8205737125670286e-001  0.0000000000000000e+000  0.0000000000000000e+000  0.0000000000000000e+000  0.0000000000000000e+000  0.0000000000000000e+000  0.0000000000000000e+000  0.0000000000000000e+000  7.1669712571225314e-002  0.0000000000000000e+000  0.0000000000000000e+000  0.0000000000000000e+000  0.0000000000000000e+000  0.0000000000000000e+000  0.0000000000000000e+000  0.0000000000000000e+000  0.0000000000000000e+000  0.0000000000000000e+000  0.0000000000000000e+000  0.0000000000000000e+000  0.0000000000000000e+000  0.0000000000000000e+000  0.0000000000000000e+000  0.0000000000000000e+000  0.0000000000000000e+000  0.0000000000000000e+000  0.0000000000000000e+000  0.0000000000000000e+000  0.0000000000000000e+000  0.0000000000000000e+000  0.0000000000000000e+000  0.0000000000000000e+000  0.0000000000000000e+000 -3.7123639063756247e-001  0.0000000000000000e+000  0.0000000000000000e+000  0.0000000000000000e+000  0.0000000000000000e+000  0.0000000000000000e+000  0.0000000000000000e+000 -3.8963115963257233e-001  0.0000000000000000e+000  0.0000000000000000e+000  0.0000000000000000e+000  4.0911254245541179e-001 -2.5189687587811815e-001  0.0000000000000000e+000  0.0000000000000000e+000  0.0000000000000000e+000  0.0000000000000000e+000  0.0000000000000000e+000  0.0000000000000000e+000  0.0000000000000000e+000  0.0000000000000000e+000  0.0000000000000000e+000  0.0000000000000000e+000  0.0000000000000000e+000  0.0000000000000000e+000
 -3.6588516642454716e-001  0.0000000000000000e+000  0.0000000000000000e+000 -2.9351364439975108e-001  0.0000000000000000e+000  1.0393946033461519e-001  0.0000000000000000e+000  0.0000000000000000e+000  0.0000000000000000e+000  0.0000000000000000e+000  0.0000000000000000e+000  0.0000000000000000e+000  0.0000000000000000e+000  0.0000000000000000e+000  0.0000000000000000e+000  0.0000000000000000e+000 -8.4304298404698844e-002  0.0000000000000000e+000  0.0000000000000000e+000  0.0000000000000000e+000  0.0000000000000000e+000  0.0000000000000000e+000  0.0000000000000000e+000  0.0000000000000000e+000 -1.9853303761279453e-001  0.0000000000000000e+000  2.5082597316752903e-001  1.4409850959872439e-001  0.0000000000000000e+000  0.0000000000000000e+000  0.0000000000000000e+000 -2.0752875601065746e-001  0.0000000000000000e+000  0.0000000000000000e+000  0.0000000000000000e+000  0.0000000000000000e+000  0.0000000000000000e+000  0.0000000000000000e+000  0.0000000000000000e+000  0.0000000000000000e+000  0.0000000000000000e+000  0.0000000000000000e+000  4.7468369436877950e-001  0.0000000000000000e+000  0.0000000000000000e+000  0.0000000000000000e+000  0.0000000000000000e+000  0.0000000000000000e+000  0.0000000000000000e+000  0.0000000000000000e+000 -1.9204935492541042e-001  0.0000000000000000e+000  0.0000000000000000e+000  0.0000000000000000e+000  0.0000000000000000e+000  0.0000000000000000e+000  0.0000000000000000e+000  0.0000000000000000e+000  0.0000000000000000e+000  0.0000000000000000e+000  0.0000000000000000e+000  0.0000000000000000e+000  0.0000000000000000e+000  0.0000000000000000e+000  0.0000000000000000e+000  0.0000000000000000e+000  0.0000000000000000e+000  0.0000000000000000e+000  0.0000000000000000e+000  0.0000000000000000e+000  0.0000000000000000e+000  0.0000000000000000e+000  0.0000000000000000e+000  0.0000000000000000e+000  0.0000000000000000e+000  1.0741610616117719e-001  0.0000000000000000e+000  0.0000000000000000e+000  0.0000000000000000e+000  0.0000000000000000e+000  0.0000000000000000e+000  0.0000000000000000e+000  4.9737444499753614e-001  0.0000000000000000e+000  0.0000000000000000e+000  0.0000000000000000e+000 -2.2004165635485329e-001 -1.6235795379564938e-001  0.0000000000000000e+000  0.0000000000000000e+000  0.0000000000000000e+000  0.0000000000000000e+000  0.0000000000000000e+000  0.0000000000000000e+000  0.0000000000000000e+000  0.0000000000000000e+000  0.0000000000000000e+000  0.0000000000000000e+000  0.0000000000000000e+000  0.0000000000000000e+000
  0.0000000000000000e+000  0.0000000000000000e+000  0.0000000000000000e+000  0.0000000000000000e+000  0.0000000000000000e+000  0.0000000000000000e+000  0.0000000000000000e+000  3.9096127317106244e-001  0.0000000000000000e+000  0.0000000000000000e+000  0.0000000000000000e+000  0.0000000000000000e+000  0.0000000000000000e+000  0.0000000000000000e+000  0.0000000000000000e+000  0.0000000000000000e+000  0.0000000000000000e+000  0.0000000000000000e+000  0.0000000000000000e+000  0.0000000000000000e+000  6.9177269818049414e-001  0.0000000000000000e+000  0.0000000000000000e+000  0.0000000000000000e+000  0.0000000000000000e+000  0.0000000000000000e+000  0.0000000000000000e+000  0.0000000000000000e+000 -1.6263791321568832e-001  0.0000000000000000e+000  0.0000000000000000e+000  0.0000000000000000e+000  0.0000000000000000e+000  0.0000000000000000e+000  0.0000000000000000e+000  0.0000000000000000e+000  0.0000000000000000e+000  0.0000000000000000e+000  0.0000000000000000e+000  0.0000000000000000e+000  0.0000000000000000e+000  0.0000000000000000e+000  0.0000000000000000e+000  0.0000000000000000e+000  0.0000000000000000e+000  0.0000000000000000e+000  0.0000000000000000e+000  0.0000000000000000e+000  0.0000000000000000e+000  0.0000000000000000e+000  0.0000000000000000e+000  0.0000000000000000e+000  0.0000000000000000e+000  0.0000000000000000e+000  0.0000000000000000e+000 -5.4340180364829804e-001  0.0000000000000000e+000  0.0000000000000000e+000  0.0000000000000000e+000  0.0000000000000000e+000  0.0000000000000000e+000  0.0000000000000000e+000  0.0000000000000000e+000  0.0000000000000000e+000  0.0000000000000000e+000  0.0000000000000000e+000  1.3674837515334609e-001  0.0000000000000000e+000  0.0000000000000000e+000  0.0000000000000000e+000  0.0000000000000000e+000  0.0000000000000000e+000 -9.3181449553853657e-002  0.0000000000000000e+000  0.0000000000000000e+000  0.0000000000000000e+000  0.0000000000000000e+000  0.0000000000000000e+000  0.0000000000000000e+000  0.0000000000000000e+000  0.0000000000000000e+000  0.0000000000000000e+000  0.0000000000000000e+000  0.0000000000000000e+000  0.0000000000000000e+000  0.0000000000000000e+000  0.0000000000000000e+000  0.0000000000000000e+000  0.0000000000000000e+000  0.0000000000000000e+000 -9.8033207283787144e-002  0.0000000000000000e+000  0.0000000000000000e+000  0.0000000000000000e+000  0.0000000000000000e+000  0.0000000000000000e+000  0.0000000000000000e+000  0.0000000000000000e+000  0.0000000000000000e+000  9.9346844593999506e-002
  0.0000000000000000e+000  0.0000000000000000e+000  0.0000000000000000e+000  0.0000000000000000e+000  0.0000000000000000e+000  0.0000000000000000e+000  0.0000000000000000e+000  0.0000000000000000e+000  0.0000000000000000e+000  0.0000000000000000e+000  0.0000000000000000e+000 -2.1938699815405727e-001  0.0000000000000000e+000 -2.9879479412675897e-002  0.0000000000000000e+000  0.0000000000000000e+000  0.0000000000000000e+000  0.0000000000000000e+000  0.0000000000000000e+000  0.0000000000000000e+000  0.0000000000000000e+000  0.0000000000000000e+000  0.0000000000000000e+000  0.0000000000000000e+000  0.0000000000000000e+000  0.0000000000000000e+000  0.0000000000000000e+000  0.0000000000000000e+000  0.0000000000000000e+000 -5.5105379693634082e-001  0.0000000000000000e+000  0.0000000000000000e+000  0.0000000000000000e+000  0.0000000000000000e+000  0.0000000000000000e+000  0.0000000000000000e+000  0.0000000000000000e+000  0.0000000000000000e+000  1.7470059371783642e-001  0.0000000000000000e+000  0.0000000000000000e+000  0.0000000000000000e+000  0.0000000000000000e+000  4.1119645769726265e-002  0.0000000000000000e+000  1.2608996163486319e-001  0.0000000000000000e+000  3.8917537204482594e-001  0.0000000000000000e+000  0.0000000000000000e+000  0.0000000000000000e+000  0.0000000000000000e+000  0.0000000000000000e+000  0.0000000000000000e+000  0.0000000000000000e+000  0.0000000000000000e+000  0.0000000000000000e+000  0.0000000000000000e+000  0.0000000000000000e+000  0.0000000000000000e+000  0.0000000000000000e+000  0.0000000000000000e+000  0.0000000000000000e+000  0.0000000000000000e+000  0.0000000000000000e+000  0.0000000000000000e+000  0.0000000000000000e+000  0.0000000000000000e+000  5.4598202710185517e-001  1.5624690234199040e-001  0.0000000000000000e+000  0.0000000000000000e+000  0.0000000000000000e+000  0.0000000000000000e+000  0.0000000000000000e+000  0.0000000000000000e+000  7.8584198484804149e-002  2.5223592005869183e-001  0.0000000000000000e+000  0.0000000000000000e+000  0.0000000000000000e+000  0.0000000000000000e+000  0.0000000000000000e+000  0.0000000000000000e+000  0.0000000000000000e+000  0.0000000000000000e+000  0.0000000000000000e+000  0.0000000000000000e+000  0.0000000000000000e+000  0.0000000000000000e+000  0.0000000000000000e+000  0.0000000000000000e+000  0.0000000000000000e+000  0.0000000000000000e+000  0.0000000000000000e+000  0.0000000000000000e+000  0.0000000000000000e+000  2.3545933674213970e-001  0.0000000000000000e+000  0.0000000000000000e+000
  0.0000000000000000e+000  0.0000000000000000e+000  0.0000000000000000e+000  0.0000000000000000e+000  0.0000000000000000e+000  0.0000000000000000e+000  0.0000000000000000e+000  0.0000000000000000e+000  0.0000000000000000e+000  0.0000000000000000e+000  0.0000000000000000e+000  0.0000000000000000e+000  0.0000000000000000e+000  0.0000000000000000e+000 -2.3516818336742673e-001 -3.2456491395610587e-001  0.0000000000000000e+000  0.0000000000000000e+000 -1.5360574189370391e-001  0.0000000000000000e+000  0.0000000000000000e+000  0.0000000000000000e+000  0.0000000000000000e+000 -8.7053394624507618e-002  0.0000000000000000e+000  0.0000000000000000e+000  0.0000000000000000e+000  0.0000000000000000e+000  0.0000000000000000e+000  0.0000000000000000e+000  3.8079588506454798e-001  0.0000000000000000e+000  0.0000000000000000e+000  0.0000000000000000e+000 -2.1610469884311534e-001  0.0000000000000000e+000  0.0000000000000000e+000  0.0000000000000000e+000  0.0000000000000000e+000  0.0000000000000000e+000  3.7583909629901174e-001  0.0000000000000000e+000  0.0000000000000000e+000  0.0000000000000000e+000  0.0000000000000000e+000  0.0000000000000000e+000  0.0000000000000000e+000  0.0000000000000000e+000  3.2539482065645903e-001  0.0000000000000000e+000  0.0000000000000000e+000  0.0000000000000000e+000  0.0000000000000000e+000  0.0000000000000000e+000  0.0000000000000000e+000  0.0000000000000000e+000  0.0000000000000000e+000 -1.9571068837867950e-001  0.0000000000000000e+000  0.0000000000000000e+000  0.0000000000000000e+000  5.7535579304916917e-001  0.0000000000000000e+000  0.0000000000000000e+000  0.0000000000000000e+000  0.0000000000000000e+000  0.0000000000000000e+000  0.0000000000000000e+000  0.0000000000000000e+000  0.0000000000000000e+000  0.0000000000000000e+000  0.0000000000000000e+000  0.0000000000000000e+000  0.0000000000000000e+000  0.0000000000000000e+000  0.0000000000000000e+000  0.0000000000000000e+000  0.0000000000000000e+000  0.0000000000000000e+000  0.0000000000000000e+000  0.0000000000000000e+000  0.0000000000000000e+000  0.0000000000000000e+000  0.0000000000000000e+000  0.0000000000000000e+000  0.0000000000000000e+000  0.0000000000000000e+000  0.0000000000000000e+000  0.0000000000000000e+000  0.0000000000000000e+000  0.0000000000000000e+000  0.0000000000000000e+000  0.0000000000000000e+000  0.0000000000000000e+000  0.0000000000000000e+000  0.0000000000000000e+000  0.0000000000000000e+000  0.0000000000000000e+000  0.0000000000000000e+000  0.0000000000000000e+000
  7.0892486303945207e-004  0.0000000000000000e+000  0.0000000000000000e+000 -5.8979916921662670e-002  0.0000000000000000e+000  3.1504995591348228e-001  0.0000000000000000e+000  0.0000000000000000e+000  0.0000000000000000e+000  0.0000000000000000e+000  0.0000000000000000e+000  0.0000000000000000e+000  0.0000000000000000e+000  0.0000000000000000e+000  0.0000000000000000e+000  0.0000000000000000e+000  4.3637256076964226e-001  0.0000000000000000e+000  0.0000000000000000e+000  0.0000000000000000e+000  0.0000000000000000e+000  0.0000000000000000e+000  0.0000000000000000e+000  0.0000000000000000e+000  3.6157151501285817e-002  0.0000000000000000e+000 -8.7018398563106059e-002 -2.6146630617456301e-001  0.0000000000000000e+000  0.0000000000000000e+000  0.0000000000000000e+000  3.8382854708490621e-001  0.0000000000000000e+000  0.0000000000000000e+000  0.0000000000000000e+000  0.0000000000000000e+000  0.0000000000000000e+000  0.0000000000000000e+000  0.0000000000000000e+000  0.0000000000000000e+000  0.0000000000000000e+000  0.0000000000000000e+000 -1.2468326027897471e-001  0.0000000000000000e+000  0.0000000000000000e+000  0.0000000000000000e+000  0.0000000000000000e+000  0.0000000000000000e+000  0.0000000000000000e+000  0.0000000000000000e+000 -3.6478706460048183e-001  0.0000000000000000e+000  0.0000000000000000e+000  0.0000000000000000e+000  0.0000000000000000e+000  0.0000000000000000e+000  0.0000000000000000e+000  0.0000000000000000e+000  0.0000000000000000e+000  0.0000000000000000e+000  0.0000000000000000e+000  0.0000000000000000e+000  0.0000000000000000e+000  0.0000000000000000e+000  0.0000000000000000e+000  0.0000000000000000e+000  0.0000000000000000e+000  0.0000000000000000e+000  0.0000000000000000e+000  0.0000000000000000e+000  0.0000000000000000e+000  0.0000000000000000e+000  0.0000000000000000e+000  0.0000000000000000e+000  0.0000000000000000e+000  1.4504078719246957e-002  0.0000000000000000e+000  0.0000000000000000e+000  0.0000000000000000e+000  0.0000000000000000e+000  0.0000000000000000e+000  0.0000000000000000e+000 -6.4335605238269672e-002  0.0000000000000000e+000  0.0000000000000000e+000  0.0000000000000000e+000 -5.2661297573604060e-001 -2.2801024908672002e-001  0.0000000000000000e+000  0.0000000000000000e+000  0.0000000000000000e+000  0.0000000000000000e+000  0.0000000000000000e+000  0.0000000000000000e+000  0.0000000000000000e+000  0.0000000000000000e+000  0.0000000000000000e+000  0.0000000000000000e+000  0.0000000000000000e+000  0.0000000000000000e+000
  0.0000000000000000e+000  0.0000000000000000e+000  0.0000000000000000e+000  0.0000000000000000e+000  0.0000000000000000e+000  0.0000000000000000e+000  0.0000000000000000e+000  0.0000000000000000e+000  0.0000000000000000e+000  6.7673938444823312e-001  0.0000000000000000e+000  0.0000000000000000e+000  0.0000000000000000e+000  0.0000000000000000e+000  0.0000000000000000e+000  0.0000000000000000e+000  0.0000000000000000e+000  0.0000000000000000e+000  0.0000000000000000e+000  0.0000000000000000e+000  0.0000000000000000e+000  0.0000000000000000e+000  0.0000000000000000e+000  0.0000000000000000e+000  0.0000000000000000e+000  0.0000000000000000e+000  0.0000000000000000e+000  0.0000000000000000e+000  0.0000000000000000e+000  0.0000000000000000e+000  0.0000000000000000e+000  0.0000000000000000e+000  6.8721022727113135e-001  0.0000000000000000e+000  0.0000000000000000e+000  0.0000000000000000e+000  0.0000000000000000e+000  0.0000000000000000e+000  0.0000000000000000e+000  0.0000000000000000e+000  0.0000000000000000e+000  8.2191109986929412e-002  0.0000000000000000e+000  0.0000000000000000e+000  1.1631206453456040e+000  0.0000000000000000e+000  8.2758500245762923e-002  0.0000000000000000e+000  0.0000000000000000e+000  0.0000000000000000e+000  0.0000000000000000e+000  0.0000000000000000e+000  0.0000000000000000e+000  0.0000000000000000e+000  0.0000000000000000e+000  0.0000000000000000e+000  0.0000000000000000e+000  0.0000000000000000e+000  0.0000000000000000e+000  0.0000000000000000e+000  0.0000000000000000e+000  0.0000000000000000e+000  0.0000000000000000e+000  0.0000000000000000e+000  0.0000000000000000e+000  4.8242788138278714e-001  0.0000000000000000e+000 -1.7343129673613289e-001  0.0000000000000000e+000  0.0000000000000000e+000  0.0000000000000000e+000  0.0000000000000000e+000  0.0000000000000000e+000  0.0000000000000000e+000  0.0000000000000000e+000  0.0000000000000000e+000  0.0000000000000000e+000  0.0000000000000000e+000  0.0000000000000000e+000  0.0000000000000000e+000  0.0000000000000000e+000  1.4608533484001135e-001  0.0000000000000000e+000  0.0000000000000000e+000 -1.0936121097752594e-001  0.0000000000000000e+000  0.0000000000000000e+000  0.0000000000000000e+000  0.0000000000000000e+000  0.0000000000000000e+000  0.0000000000000000e+000  0.0000000000000000e+000 -6.2872480445745971e-001  0.0000000000000000e+000  0.0000000000000000e+000  0.0000000000000000e+000  0.0000000000000000e+000  0.0000000000000000e+000  0.0000000000000000e+000  0.0000000000000000e+000
  0.0000000000000000e+000  1.2025388933020038e-001  0.0000000000000000e+000  0.0000000000000000e+000  3.3120126983459347e-001  0.0000000000000000e+000  0.0000000000000000e+000  0.0000000000000000e+000  0.0000000000000000e+000  0.0000000000000000e+000  0.0000000000000000e+000  0.0000000000000000e+000  3.7989734878367243e-001  0.0000000000000000e+000  0.0000000000000000e+000  0.0000000000000000e+000  0.0000000000000000e+000  3.8750185201486670e-001  0.0000000000000000e+000  0.0000000000000000e+000  0.0000000000000000e+000  0.0000000000000000e+000  0.0000000000000000e+000  0.0000000000000000e+000  0.0000000000000000e+000  8.6933871936404838e-002  0.0000000000000000e+000  0.0000000000000000e+000  0.0000000000000000e+000  0.0000000000000000e+000  0.0000000000000000e+000  0.0000000000000000e+000  0.0000000000000000e+000  6.7446106704822639e-001  0.0000000000000000e+000  0.0000000000000000e+000  0.0000000000000000e+000  0.0000000000000000e+000  0.0000000000000000e+000  0.0000000000000000e+000  0.0000000000000000e+000  0.0000000000000000e+000  0.0000000000000000e+000  0.0000000000000000e+000  0.0000000000000000e+000  0.0000000000000000e+000  0.0000000000000000e+000  0.0000000000000000e+000  0.0000000000000000e+000  0.0000000000000000e+000  0.0000000000000000e+000  3.3666223098756581e-001 -5.6755503083541499e-002  0.0000000000000000e+000  0.0000000000000000e+000  0.0000000000000000e+000  0.0000000000000000e+000  0.0000000000000000e+000  0.0000000000000000e+000  0.0000000000000000e+000  0.0000000000000000e+000  0.0000000000000000e+000  0.0000000000000000e+000  0.0000000000000000e+000  3.7261233491174839e-001  0.0000000000000000e+000  0.0000000000000000e+000  0.0000000000000000e+000  0.0000000000000000e+000  0.0000000000000000e+000  0.0000000000000000e+000  4.0398950931523492e-001  0.0000000000000000e+000  0.0000000000000000e+000  0.0000000000000000e+000  0.0000000000000000e+000  0.0000000000000000e+000  0.0000000000000000e+000 -2.8309398430481808e-001  0.0000000000000000e+000  0.0000000000000000e+000  0.0000000000000000e+000  0.0000000000000000e+000  0.0000000000000000e+000  0.0000000000000000e+000  0.0000000000000000e+000  0.0000000000000000e+000  0.0000000000000000e+000  0.0000000000000000e+000  0.0000000000000000e+000  0.0000000000000000e+000  0.0000000000000000e+000  0.0000000000000000e+000 -7.5130108991096206e-003  0.0000000000000000e+000  4.4558948875774917e-001  0.0000000000000000e+000  0.0000000000000000e+000  7.5628849706627022e-001  0.0000000000000000e+000
  0.0000000000000000e+000  0.0000000000000000e+000  0.0000000000000000e+000  0.0000000000000000e+000  0.0000000000000000e+000  0.0000000000000000e+000  0.0000000000000000e+000  0.0000000000000000e+000  0.0000000000000000e+000  0.0000000000000000e+000  0.0000000000000000e+000  0.0000000000000000e+000  0.0000000000000000e+000  0.0000000000000000e+000 -5.8810597912541659e-002  5.2602652298399200e-001  0.0000000000000000e+000  0.0000000000000000e+000  3.5891226949127758e-001  0.0000000000000000e+000  0.0000000000000000e+000  0.0000000000000000e+000  0.0000000000000000e+000  3.1333123298333398e-001  0.0000000000000000e+000  0.0000000000000000e+000  0.0000000000000000e+000  0.0000000000000000e+000  0.0000000000000000e+000  0.0000000000000000e+000  3.4837148044523808e-001  0.0000000000000000e+000  0.0000000000000000e+000  0.0000000000000000e+000 -2.9606188149706214e-001  0.0000000000000000e+000  0.0000000000000000e+000  0.0000000000000000e+000  0.0000000000000000e+000  0.0000000000000000e+000 -1.5314320807419221e-002  0.0000000000000000e+000  0.0000000000000000e+000  0.0000000000000000e+000  0.0000000000000000e+000  0.0000000000000000e+000  0.0000000000000000e+000  0.0000000000000000e+000  6.4788835683865550e-002  0.0000000000000000e+000  0.0000000000000000e+000  0.0000000000000000e+000  0.0000000000000000e+000  0.0000000000000000e+000  0.0000000000000000e+000  0.0000000000000000e+000  0.0000000000000000e+000  4.8411579672747818e-001  0.0000000000000000e+000  0.0000000000000000e+000  0.0000000000000000e+000  2.1219655883395758e-001  0.0000000000000000e+000  0.0000000000000000e+000  0.0000000000000000e+000  0.0000000000000000e+000  0.0000000000000000e+000  0.0000000000000000e+000  0.0000000000000000e+000  0.0000000000000000e+000  0.0000000000000000e+000  0.0000000000000000e+000  0.0000000000000000e+000  0.0000000000000000e+000  0.0000000000000000e+000  0.0000000000000000e+000  0.0000000000000000e+000  0.0000000000000000e+000  0.0000000000000000e+000  0.0000000000000000e+000  0.0000000000000000e+000  0.0000000000000000e+000  0.0000000000000000e+000  0.0000000000000000e+000  0.0000000000000000e+000  0.0000000000000000e+000  0.0000000000000000e+000  0.0000000000000000e+000  0.0000000000000000e+000  0.0000000000000000e+000  0.0000000000000000e+000  0.0000000000000000e+000  0.0000000000000000e+000  0.0000000000000000e+000  0.0000000000000000e+000  0.0000000000000000e+000  0.0000000000000000e+000  0.0000000000000000e+000  0.0000000000000000e+000  0.0000000000000000e+000
  0.0000000000000000e+000  0.0000000000000000e+000  4.2623199198576722e-001  0.0000000000000000e+000  0.0000000000000000e+000  0.0000000000000000e+000  0.0000000000000000e+000  0.0000000000000000e+000  0.0000000000000000e+000  0.0000000000000000e+000  0.0000000000000000e+000  0.0000000000000000e+000  0.0000000000000000e+000  0.0000000000000000e+000  0.0000000000000000e+000  0.0000000000000000e+000  0.0000000000000000e+000  0.0000000000000000e+000  0.0000000000000000e+000  0.0000000000000000e+000  0.0000000000000000e+000  0.0000000000000000e+000  0.0000000000000000e+000  0.0000000000000000e+000  0.0000000000000000e+000  0.0000000000000000e+000  0.0000000000000000e+000  0.0000000000000000e+000  0.0000000000000000e+000  0.0000000000000000e+000  0.0000000000000000e+000  0.0000000000000000e+000  0.0000000000000000e+000  0.0000000000000000e+000  0.0000000000000000e+000  6.8370032345172049e-001  0.0000000000000000e+000  0.0000000000000000e+000  0.0000000000000000e+000  0.0000000000000000e+000  0.0000000000000000e+000  0.0000000000000000e+000  0.0000000000000000e+000  0.0000000000000000e+000  0.0000000000000000e+000  0.0000000000000000e+000  0.0000000000000000e+000  0.0000000000000000e+000  0.0000000000000000e+000  0.0000000000000000e+000  0.0000000000000000e+000  0.0000000000000000e+000  0.0000000000000000e+000  0.0000000000000000e+000  0.0000000000000000e+000  0.0000000000000000e+000  0.0000000000000000e+000  0.0000000000000000e+000  0.0000000000000000e+000 -3.1440664972110122e-001  0.0000000000000000e+000  0.0000000000000000e+000  3.2842932613799380e-001  0.0000000000000000e+000  0.0000000000000000e+000  0.0000000000000000e+000  0.0000000000000000e+000  0.0000000000000000e+000  0.0000000000000000e+000  0.0000000000000000e+000  0.0000000000000000e+000  0.0000000000000000e+000  0.0000000000000000e+000  0.0000000000000000e+000  0.0000000000000000e+000  0.0000000000000000e+000  0.0000000000000000e+000  0.0000000000000000e+000  0.0000000000000000e+000  0.0000000000000000e+000  0.0000000000000000e+000  0.0000000000000000e+000  0.0000000000000000e+000  0.0000000000000000e+000  0.0000000000000000e+000  3.2412488685146290e-001  0.0000000000000000e+000  0.0000000000000000e+000  0.0000000000000000e+000  0.0000000000000000e+000  0.0000000000000000e+000  0.0000000000000000e+000  0.0000000000000000e+000  0.0000000000000000e+000 -1.9775199313048558e-001  0.0000000000000000e+000  0.0000000000000000e+000  0.0000000000000000e+000  0.0000000000000000e+000  0.0000000000000000e+000
  0.0000000000000000e+000  0.0000000000000000e+000  0.0000000000000000e+000  0.0000000000000000e+000  0.0000000000000000e+000  0.0000000000000000e+000  5.2178631904212680e-001  0.0000000000000000e+000  0.0000000000000000e+000  0.0000000000000000e+000  0.0000000000000000e+000  0.0000000000000000e+000  0.0000000000000000e+000  0.0000000000000000e+000  0.0000000000000000e+000  0.0000000000000000e+000  0.0000000000000000e+000  0.0000000000000000e+000  0.0000000000000000e+000  0.0000000000000000e+000  0.0000000000000000e+000  0.0000000000000000e+000  0.0000000000000000e+000  0.0000000000000000e+000  0.0000000000000000e+000  0.0000000000000000e+000  0.0000000000000000e+000  0.0000000000000000e+000  0.0000000000000000e+000  0.0000000000000000e+000  0.0000000000000000e+000  0.0000000000000000e+000  0.0000000000000000e+000  0.0000000000000000e+000  0.0000000000000000e+000  0.0000000000000000e+000  9.8891707104443383e-001  0.0000000000000000e+000  0.0000000000000000e+000  0.0000000000000000e+000  0.0000000000000000e+000  0.0000000000000000e+000  0.0000000000000000e+000  0.0000000000000000e+000  0.0000000000000000e+000  0.0000000000000000e+000  0.0000000000000000e+000  0.0000000000000000e+000  0.0000000000000000e+000  0.0000000000000000e+000  0.0000000000000000e+000  0.0000000000000000e+000  0.0000000000000000e+000  0.0000000000000000e+000  0.0000000000000000e+000  0.0000000000000000e+000 -7.6694067581020176e-001  0.0000000000000000e+000  0.0000000000000000e+000  0.0000000000000000e+000 -2.4914486546692236e-002  0.0000000000000000e+000  0.0000000000000000e+000  0.0000000000000000e+000  0.0000000000000000e+000  0.0000000000000000e+000  0.0000000000000000e+000  0.0000000000000000e+000  0.0000000000000000e+000  0.0000000000000000e+000  0.0000000000000000e+000  0.0000000000000000e+000  0.0000000000000000e+000  0.0000000000000000e+000  0.0000000000000000e+000  0.0000000000000000e+000  0.0000000000000000e+000  0.0000000000000000e+000  0.0000000000000000e+000  0.0000000000000000e+000  0.0000000000000000e+000  0.0000000000000000e+000  0.0000000000000000e+000 -9.8543358361247047e-001  0.0000000000000000e+000  0.0000000000000000e+000  0.0000000000000000e+000  0.0000000000000000e+000  0.0000000000000000e+000  0.0000000000000000e+000  0.0000000000000000e+000  0.0000000000000000e+000  0.0000000000000000e+000  0.0000000000000000e+000  0.0000000000000000e+000  0.0000000000000000e+000  2.5630585999046340e-001  0.0000000000000000e+000  0.0000000000000000e+000  0.0000000000000000e+000
  0.0000000000000000e+000  0.0000000000000000e+000  0.0000000000000000e+000  0.0000000000000000e+000  0.0000000000000000e+000  0.0000000000000000e+000  0.0000000000000000e+000  0.0000000000000000e+000  3.0453314765315209e-003  0.0000000000000000e+000  0.0000000000000000e+000  0.0000000000000000e+000  0.0000000000000000e+000  0.0000000000000000e+000  0.0000000000000000e+000  0.0000000000000000e+000  0.0000000000000000e+000  0.0000000000000000e+000  0.0000000000000000e+000  8.0363986130321896e-001  0.0000000000000000e+000  0.0000000000000000e+000 -1.8335596402896939e-001  0.0000000000000000e+000  0.0000000000000000e+000  0.0000000000000000e+000  0.0000000000000000e+000  0.0000000000000000e+000  0.0000000000000000e+000  0.0000000000000000e+000  0.0000000000000000e+000  0.0000000000000000e+000  0.0000000000000000e+000  0.0000000000000000e+000  0.0000000000000000e+000  0.0000000000000000e+000  0.0000000000000000e+000 -1.2343486254604967e+000  0.0000000000000000e+000  0.0000000000000000e+000  0.0000000000000000e+000  0.0000000000000000e+000  0.0000000000000000e+000  0.0000000000000000e+000  0.0000000000000000e+000  0.0000000000000000e+000  0.0000000000000000e+000  0.0000000000000000e+000  0.0000000000000000e+000  0.0000000000000000e+000  0.0000000000000000e+000  0.0000000000000000e+000  0.0000000000000000e+000 -1.3960200244582258e-001 -1.2525222653596346e-001  0.0000000000000000e+000  0.0000000000000000e+000  0.0000000000000000e+000  0.0000000000000000e+000  0.0000000000000000e+000  0.0000000000000000e+000  0.0000000000000000e+000  0.0000000000000000e+000  0.0000000000000000e+000  0.0000000000000000e+000  0.0000000000000000e+000  0.0000000000000000e+000  0.0000000000000000e+000  0.0000000000000000e+000  0.0000000000000000e+000  0.0000000000000000e+000  0.0000000000000000e+000  0.0000000000000000e+000  0.0000000000000000e+000  0.0000000000000000e+000  0.0000000000000000e+000  0.0000000000000000e+000  0.0000000000000000e+000  0.0000000000000000e+000 -2.3465751987651132e-001  0.0000000000000000e+000  0.0000000000000000e+000  0.0000000000000000e+000  0.0000000000000000e+000  0.0000000000000000e+000  0.0000000000000000e+000  0.0000000000000000e+000  0.0000000000000000e+000  0.0000000000000000e+000 -2.5403391968103195e-001  0.0000000000000000e+000  0.0000000000000000e+000  0.0000000000000000e+000  0.0000000000000000e+000  0.0000000000000000e+000  0.0000000000000000e+000  0.0000000000000000e+000  0.0000000000000000e+000  0.0000000000000000e+000  0.0000000000000000e+000
  0.0000000000000000e+000  0.0000000000000000e+000  0.0000000000000000e+000  0.0000000000000000e+000  0.0000000000000000e+000  0.0000000000000000e+000  0.0000000000000000e+000  0.0000000000000000e+000  0.0000000000000000e+000  0.0000000000000000e+000  0.0000000000000000e+000 -1.3316119738119653e-001  0.0000000000000000e+000  1.1185766302523341e-001  0.0000000000000000e+000  0.0000000000000000e+000  0.0000000000000000e+000  0.0000000000000000e+000  0.0000000000000000e+000  0.0000000000000000e+000  0.0000000000000000e+000  0.0000000000000000e+000  0.0000000000000000e+000  0.0000000000000000e+000  0.0000000000000000e+000  0.0000000000000000e+000  0.0000000000000000e+000  0.0000000000000000e+000  0.0000000000000000e+000 -3.5021918103005140e-001  0.0000000000000000e+000  0.0000000000000000e+000  0.0000000000000000e+000  0.0000000000000000e+000  0.0000000000000000e+000  0.0000000000000000e+000  0.0000000000000000e+000  0.0000000000000000e+000 -6.3355090651251805e-002  0.0000000000000000e+000  0.0000000000000000e+000  0.0000000000000000e+000  0.0000000000000000e+000 -4.4516958503616427e-001  0.0000000000000000e+000 -1.2715557958034596e-001  0.0000000000000000e+000 -4.7058951683861300e-001  0.0000000000000000e+000  0.0000000000000000e+000  0.0000000000000000e+000  0.0000000000000000e+000  0.0000000000000000e+000  0.0000000000000000e+000  0.0000000000000000e+000  0.0000000000000000e+000  0.0000000000000000e+000  0.0000000000000000e+000  0.0000000000000000e+000  0.0000000000000000e+000  0.0000000000000000e+000  0.0000000000000000e+000  0.0000000000000000e+000  0.0000000000000000e+000  0.0000000000000000e+000  0.0000000000000000e+000  0.0000000000000000e+000  0.0000000000000000e+000  1.6431068857995282e-001 -2.7592112026395893e-001  0.0000000000000000e+000  0.0000000000000000e+000  0.0000000000000000e+000  0.0000000000000000e+000  0.0000000000000000e+000  0.0000000000000000e+000  1.7707665469670139e-001 -4.4961979972437827e-001  0.0000000000000000e+000  0.0000000000000000e+000  0.0000000000000000e+000  0.0000000000000000e+000  0.0000000000000000e+000  0.0000000000000000e+000  0.0000000000000000e+000  0.0000000000000000e+000  0.0000000000000000e+000  0.0000000000000000e+000  0.0000000000000000e+000  0.0000000000000000e+000  0.0000000000000000e+000  0.0000000000000000e+000  0.0000000000000000e+000  0.0000000000000000e+000  0.0000000000000000e+000  0.0000000000000000e+000  0.0000000000000000e+000  2.6579136425317451e-001  0.0000000000000000e+000  0.0000000000000000e+000
  0.0000000000000000e+000  0.0000000000000000e+000  0.0000000000000000e+000  0.0000000000000000e+000  0.0000000000000000e+000  0.0000000000000000e+000  0.0000000000000000e+000  0.0000000000000000e+000  0.0000000000000000e+000  0.0000000000000000e+000 -5.7517940963722292e-001  0.0000000000000000e+000  0.0000000000000000e+000  0.0000000000000000e+000  0.0000000000000000e+000  0.0000000000000000e+000  0.0000000000000000e+000  0.0000000000000000e+000  0.0000000000000000e+000  0.0000000000000000e+000  0.0000000000000000e+000 -1.5384283909898697e-001  0.0000000000000000e+000  0.0000000000000000e+000  0.0000000000000000e+000  0.0000000000000000e+000  0.0000000000000000e+000  0.0000000000000000e+000  0.0000000000000000e+000  0.0000000000000000e+000  0.0000000000000000e+000  0.0000000000000000e+000  0.0000000000000000e+000  0.0000000000000000e+000  0.0000000000000000e+000  0.0000000000000000e+000  0.0000000000000000e+000  0.0000000000000000e+000  0.0000000000000000e+000 -3.5222652826362338e-001  0.0000000000000000e+000  0.0000000000000000e+000  0.0000000000000000e+000  0.0000000000000000e+000  0.0000000000000000e+000  0.0000000000000000e+000  0.0000000000000000e+000  0.0000000000000000e+000  0.0000000000000000e+000 -8.3434545848533692e-001  0.0000000000000000e+000  0.0000000000000000e+000  0.0000000000000000e+000  0.0000000000000000e+000  0.0000000000000000e+000  0.0000000000000000e+000  0.0000000000000000e+000  0.0000000000000000e+000 -2.4046570773407483e-001  0.0000000000000000e+000  0.0000000000000000e+000  0.0000000000000000e+000  0.0000000000000000e+000  6.7551823183079707e-001  0.0000000000000000e+000  0.0000000000000000e+000  0.0000000000000000e+000  0.0000000000000000e+000  0.0000000000000000e+000  0.0000000000000000e+000 -5.4243585983597575e-001  0.0000000000000000e+000  0.0000000000000000e+000  7.0306212836623888e-002  1.5240493659692655e-002  0.0000000000000000e+000  0.0000000000000000e+000  0.0000000000000000e+000  0.0000000000000000e+000  0.0000000000000000e+000 -2.0317896336705857e-001  0.0000000000000000e+000  0.0000000000000000e+000  0.0000000000000000e+000  0.0000000000000000e+000  0.0000000000000000e+000  0.0000000000000000e+000  0.0000000000000000e+000  1.7479810246091151e-001  0.0000000000000000e+000  0.0000000000000000e+000  1.1767109901169341e-001  0.0000000000000000e+000  0.0000000000000000e+000  0.0000000000000000e+000  0.0000000000000000e+000  0.0000000000000000e+000  0.0000000000000000e+000  0.0000000000000000e+000  0.0000000000000000e+000
  0.0000000000000000e+000  0.0000000000000000e+000  0.0000000000000000e+000  0.0000000000000000e+000  0.0000000000000000e+000  0.0000000000000000e+000  0.0000000000000000e+000  0.0000000000000000e+000  0.0000000000000000e+000  0.0000000000000000e+000  0.0000000000000000e+000  0.0000000000000000e+000  0.0000000000000000e+000  0.0000000000000000e+000  1.5521697376924992e-001  3.3653684080418506e-001  0.0000000000000000e+000  0.0000000000000000e+000 -4.2466297884828885e-001  0.0000000000000000e+000  0.0000000000000000e+000  0.0000000000000000e+000  0.0000000000000000e+000  6.1388730828493623e-002  0.0000000000000000e+000  0.0000000000000000e+000  0.0000000000000000e+000  0.0000000000000000e+000  0.0000000000000000e+000  0.0000000000000000e+000 -6.4675582357035288e-001  0.0000000000000000e+000  0.0000000000000000e+000  0.0000000000000000e+000 -1.9346037519418272e-001  0.0000000000000000e+000  0.0000000000000000e+000  0.0000000000000000e+000  0.0000000000000000e+000  0.0000000000000000e+000 -1.5236047679593811e-002  0.0000000000000000e+000  0.0000000000000000e+000  0.0000000000000000e+000  0.0000000000000000e+000  0.0000000000000000e+000  0.0000000000000000e+000  0.0000000000000000e+000  2.2534993753328419e-001  0.0000000000000000e+000  0.0000000000000000e+000  0.0000000000000000e+000  0.0000000000000000e+000  0.0000000000000000e+000  0.0000000000000000e+000  0.0000000000000000e+000  0.0000000000000000e+000  6.5333074556562565e-002  0.0000000000000000e+000  0.0000000000000000e+000  0.0000000000000000e+000  4.0931683295439764e-001  0.0000000000000000e+000  0.0000000000000000e+000  0.0000000000000000e+000  0.0000000000000000e+000  0.0000000000000000e+000  0.0000000000000000e+000  0.0000000000000000e+000  0.0000000000000000e+000  0.0000000000000000e+000  0.0000000000000000e+000  0.0000000000000000e+000  0.0000000000000000e+000  0.0000000000000000e+000  0.0000000000000000e+000  0.0000000000000000e+000  0.0000000000000000e+000  0.0000000000000000e+000  0.0000000000000000e+000  0.0000000000000000e+000  0.0000000000000000e+000  0.0000000000000000e+000  0.0000000000000000e+000  0.0000000000000000e+000  0.0000000000000000e+000  0.0000000000000000e+000  0.0000000000000000e+000  0.0000000000000000e+000  0.0000000000000000e+000  0.0000000000000000e+000  0.0000000000000000e+000  0.0000000000000000e+000  0.0000000000000000e+000  0.0000000000000000e+000  0.0000000000000000e+000  0.0000000000000000e+000  0.0000000000000000e+000  0.0000000000000000e+000  0.0000000000000000e+000
  0.0000000000000000e+000  0.0000000000000000e+000  0.0000000000000000e+000  0.0000000000000000e+000  0.0000000000000000e+000  0.0000000000000000e+000  0.0000000000000000e+000  0.0000000000000000e+000  0.0000000000000000e+000 -9.1265795996714316e-001  0.0000000000000000e+000  0.0000000000000000e+000  0.0000000000000000e+000  0.0000000000000000e+000  0.0000000000000000e+000  0.0000000000000000e+000  0.0000000000000000e+000  0.0000000000000000e+000  0.0000000000000000e+000  0.0000000000000000e+000  0.0000000000000000e+000  0.0000000000000000e+000  0.0000000000000000e+000  0.0000000000000000e+000  0.0000000000000000e+000  0.0000000000000000e+000  0.0000000000000000e+000  0.0000000000000000e+000  0.0000000000000000e+000  0.0000000000000000e+000  0.0000000000000000e+000  0.0000000000000000e+000  4.7361332594680777e-001  0.0000000000000000e+000  0.0000000000000000e+000  0.0000000000000000e+000  0.0000000000000000e+000  0.0000000000000000e+000  0.0000000000000000e+000  0.0000000000000000e+000  0.0000000000000000e+000 -2.4130643733695381e-001  0.0000000000000000e+000  0.0000000000000000e+000  1.8315896509606910e-001  0.0000000000000000e+000 -2.9645659510341249e-001  0.0000000000000000e+000  0.0000000000000000e+000  0.0000000000000000e+000  0.0000000000000000e+000  0.0000000000000000e+000  0.0000000000000000e+000  0.0000000000000000e+000  0.0000000000000000e+000  0.0000000000000000e+000  0.0000000000000000e+000  0.0000000000000000e+000  0.0000000000000000e+000  0.0000000000000000e+000  0.0000000000000000e+000  0.0000000000000000e+000  0.0000000000000000e+000  0.0000000000000000e+000  0.0000000000000000e+000  1.0599665874600822e-001  0.0000000000000000e+000  6.1963747869777397e-001  0.0000000000000000e+000  0.0000000000000000e+000  0.0000000000000000e+000  0.0000000000000000e+000  0.0000000000000000e+000  0.0000000000000000e+000  0.0000000000000000e+000  0.0000000000000000e+000  0.0000000000000000e+000  0.0000000000000000e+000  0.0000000000000000e+000  0.0000000000000000e+000  0.0000000000000000e+000  3.5228016175436044e-001  0.0000000000000000e+000  0.0000000000000000e+000  3.8602796343554602e-001  0.0000000000000000e+000  0.0000000000000000e+000  0.0000000000000000e+000  0.0000000000000000e+000  0.0000000000000000e+000  0.0000000000000000e+000  0.0000000000000000e+000  6.3082621866993638e-001  0.0000000000000000e+000  0.0000000000000000e+000  0.0000000000000000e+000  0.0000000000000000e+000  0.0000000000000000e+000  0.0000000000000000e+000  0.0000000000000000e+000
 -2.8918427529786395e-001  0.0000000000000000e+000  0.0000000000000000e+000 -4.0123436932615947e-001  0.0000000000000000e+000  1.2639261696823648e-001  0.0000000000000000e+000  0.0000000000000000e+000  0.0000000000000000e+000  0.0000000000000000e+000  0.0000000000000000e+000  0.0000000000000000e+000  0.0000000000000000e+000  0.0000000000000000e+000  0.0000000000000000e+000  0.0000000000000000e+000 -1.4773213124520643e-001  0.0000000000000000e+000  0.0000000000000000e+000  0.0000000000000000e+000  0.0000000000000000e+000  0.0000000000000000e+000  0.0000000000000000e+000  0.0000000000000000e+000  2.6366720653001391e-001  0.0000000000000000e+000  4.6486196329222301e-001 -1.6596269751394951e-001  0.0000000000000000e+000  0.0000000000000000e+000  0.0000000000000000e+000  1.0644598708236037e-001  0.0000000000000000e+000  0.0000000000000000e+000  0.0000000000000000e+000  0.0000000000000000e+000  0.0000000000000000e+000  0.0000000000000000e+000  0.0000000000000000e+000  0.0000000000000000e+000  0.0000000000000000e+000  0.0000000000000000e+000 -5.1639735254144681e-001  0.0000000000000000e+000  0.0000000000000000e+000  0.0000000000000000e+000  0.0000000000000000e+000  0.0000000000000000e+000  0.0000000000000000e+000  0.0000000000000000e+000 -1.0133433151951679e-001  0.0000000000000000e+000  0.0000000000000000e+000  0.0000000000000000e+000  0.0000000000000000e+000  0.0000000000000000e+000  0.0000000000000000e+000  0.0000000000000000e+000  0.0000000000000000e+000  0.0000000000000000e+000  0.0000000000000000e+000  0.0000000000000000e+000  0.0000000000000000e+000  0.0000000000000000e+000  0.0000000000000000e+000  0.0000000000000000e+000  0.0000000000000000e+000  0.0000000000000000e+000  0.0000000000000000e+000  0.0000000000000000e+000  0.0000000000000000e+000  0.0000000000000000e+000  0.0000000000000000e+000  0.0000000000000000e+000  0.0000000000000000e+000 -1.5625475698389865e-001  0.0000000000000000e+000  0.0000000000000000e+000  0.0000000000000000e+000  0.0000000000000000e+000  0.0000000000000000e+000  0.0000000000000000e+000  6.8671874553668855e-002  0.0000000000000000e+000  0.0000000000000000e+000  0.0000000000000000e+000  2.9313467020246475e-001 -3.3135644741422547e-002  0.0000000000000000e+000  0.0000000000000000e+000  0.0000000000000000e+000  0.0000000000000000e+000  0.0000000000000000e+000  0.0000000000000000e+000  0.0000000000000000e+000  0.0000000000000000e+000  0.0000000000000000e+000  0.0000000000000000e+000  0.0000000000000000e+000  0.0000000000000000e+000
  0.0000000000000000e+000  0.0000000000000000e+000  0.0000000000000000e+000  0.0000000000000000e+000  0.0000000000000000e+000  0.0000000000000000e+000  0.0000000000000000e+000  0.0000000000000000e+000  0.0000000000000000e+000  0.0000000000000000e+000  0.0000000000000000e+000  2.1692348822290303e-001  0.0000000000000000e+000 -2.0490823968867946e-002  0.0000000000000000e+000  0.0000000000000000e+000  0.0000000000000000e+000  0.0000000000000000e+000  0.0000000000000000e+000  0.0000000000000000e+000  0.0000000000000000e+000  0.0000000000000000e+000  0.0000000000000000e+000  0.0000000000000000e+000  0.0000000000000000e+000  0.0000000000000000e+000  0.0000000000000000e+000  0.0000000000000000e+000  0.0000000000000000e+000  1.7529693424733539e-001  0.0000000000000000e+000  0.0000000000000000e+000  0.0000000000000000e+000  0.0000000000000000e+000  0.0000000000000000e+000  0.0000000000000000e+000  0.0000000000000000e+000  0.0000000000000000e+000 -3.9139836342184861e-003  0.0000000000000000e+000  0.0000000000000000e+000  0.0000000000000000e+000  0.0000000000000000e+000  3.8474284090603517e-001  0.0000000000000000e+000 -1.4757911398034330e-002  0.0000000000000000e+000 -1.0993433755955731e-001  0.0000000000000000e+000  0.0000000000000000e+000  0.0000000000000000e+000  0.0000000000000000e+000  0.0000000000000000e+000  0.0000000000000000e+000  0.0000000000000000e+000  0.0000000000000000e+000  0.0000000000000000e+000  0.0000000000000000e+000  0.0000000000000000e+000  0.0000000000000000e+000  0.0000000000000000e+000  0.0000000000000000e+000  0.0000000000000000e+000  0.0000000000000000e+000  0.0000000000000000e+000  0.0000000000000000e+000  0.0000000000000000e+000  0.0000000000000000e+000 -7.9313436627471520e-002 -2.0366655385205601e-001  0.0000000000000000e+000  0.0000000000000000e+000  0.0000000000000000e+000  0.0000000000000000e+000  0.0000000000000000e+000  0.0000000000000000e+000  1.7582258263756639e-001  1.7552688117533488e-001  0.0000000000000000e+000  0.0000000000000000e+000  0.0000000000000000e+000  0.0000000000000000e+000  0.0000000000000000e+000  0.0000000000000000e+000  0.0000000000000000e+000  0.0000000000000000e+000  0.0000000000000000e+000  0.0000000000000000e+000  0.0000000000000000e+000  0.0000000000000000e+000  0.0000000000000000e+000  0.0000000000000000e+000  0.0000000000000000e+000  0.0000000000000000e+000  0.0000000000000000e+000  0.0000000000000000e+000  0.0000000000000000e+000  8.0743769471447613e-001  0.0000000000000000e+000  0.0000000000000000e+000
  0.0000000000000000e+000  0.0000000000000000e+000  0.0000000000000000e+000  0.0000000000000000e+000  0.0000000000000000e+000  0.0000000000000000e+000  0.0000000000000000e+000  0.0000000000000000e+000  0.0000000000000000e+000 -6.5309727068196544e-003  0.0000000000000000e+000  0.0000000000000000e+000  0.0000000000000000e+000  0.0000000000000000e+000  0.0000000000000000e+000  0.0000000000000000e+000  0.0000000000000000e+000  0.0000000000000000e+000  0.0000000000000000e+000  0.0000000000000000e+000  0.0000000000000000e+000  0.0000000000000000e+000  0.0000000000000000e+000  0.0000000000000000e+000  0.0000000000000000e+000  0.0000000000000000e+000  0.0000000000000000e+000  0.0000000000000000e+000  0.0000000000000000e+000  0.0000000000000000e+000  0.0000000000000000e+000  0.0000000000000000e+000 -5.2210326608667568e-001  0.0000000000000000e+000  0.0000000000000000e+000  0.0000000000000000e+000  0.0000000000000000e+000  0.0000000000000000e+000  0.0000000000000000e+000  0.0000000000000000e+000  0.0000000000000000e+000 -2.5792400805916682e-001  0.0000000000000000e+000  0.0000000000000000e+000  2.9530741185528053e-001  0.0000000000000000e+000  2.5122689771648965e-001  0.0000000000000000e+000  0.0000000000000000e+000  0.0000000000000000e+000  0.0000000000000000e+000  0.0000000000000000e+000  0.0000000000000000e+000  0.0000000000000000e+000  0.0000000000000000e+000  0.0000000000000000e+000  0.0000000000000000e+000  0.0000000000000000e+000  0.0000000000000000e+000  0.0000000000000000e+000  0.0000000000000000e+000  0.0000000000000000e+000  0.0000000000000000e+000  0.0000000000000000e+000  0.0000000000000000e+000 -8.5753539770063680e-001  0.0000000000000000e+000  1.8589885194406552e-001  0.0000000000000000e+000  0.0000000000000000e+000  0.0000000000000000e+000  0.0000000000000000e+000  0.0000000000000000e+000  0.0000000000000000e+000  0.0000000000000000e+000  0.0000000000000000e+000  0.0000000000000000e+000  0.0000000000000000e+000  0.0000000000000000e+000  0.0000000000000000e+000  0.0000000000000000e+000  1.9130362817679850e-001  0.0000000000000000e+000  0.0000000000000000e+000  4.5245647266993128e-001  0.0000000000000000e+000  0.0000000000000000e+000  0.0000000000000000e+000  0.0000000000000000e+000  0.0000000000000000e+000  0.0000000000000000e+000  0.0000000000000000e+000 -6.9792136343239009e-001  0.0000000000000000e+000  0.0000000000000000e+000  0.0000000000000000e+000  0.0000000000000000e+000  0.0000000000000000e+000  0.0000000000000000e+000  0.0000000000000000e+000
  0.0000000000000000e+000  0.0000000000000000e+000  0.0000000000000000e+000  0.0000000000000000e+000  0.0000000000000000e+000  0.0000000000000000e+000  0.0000000000000000e+000  0.0000000000000000e+000  0.0000000000000000e+000  0.0000000000000000e+000  0.0000000000000000e+000 -5.2399631073096260e-002  0.0000000000000000e+000 -3.7533878496901629e-001  0.0000000000000000e+000  0.0000000000000000e+000  0.0000000000000000e+000  0.0000000000000000e+000  0.0000000000000000e+000  0.0000000000000000e+000  0.0000000000000000e+000  0.0000000000000000e+000  0.0000000000000000e+000  0.0000000000000000e+000  0.0000000000000000e+000  0.0000000000000000e+000  0.0000000000000000e+000  0.0000000000000000e+000  0.0000000000000000e+000  5.5193213681654107e-001  0.0000000000000000e+000  0.0000000000000000e+000  0.0000000000000000e+000  0.0000000000000000e+000  0.0000000000000000e+000  0.0000000000000000e+000  0.0000000000000000e+000  0.0000000000000000e+000  2.1348170166014355e-001  0.0000000000000000e+000  0.0000000000000000e+000  0.0000000000000000e+000  0.0000000000000000e+000 -3.7270068847534610e-001  0.0000000000000000e+000  9.8340735512305849e-002  0.0000000000000000e+000  2.4185188936193650e-001  0.0000000000000000e+000  0.0000000000000000e+000  0.0000000000000000e+000  0.0000000000000000e+000  0.0000000000000000e+000  0.0000000000000000e+000  0.0000000000000000e+000  0.0000000000000000e+000  0.0000000000000000e+000  0.0000000000000000e+000  0.0000000000000000e+000  0.0000000000000000e+000  0.0000000000000000e+000  0.0000000000000000e+000  0.0000000000000000e+000  0.0000000000000000e+000  0.0000000000000000e+000  0.0000000000000000e+000  0.0000000000000000e+000  0.0000000000000000e+000  2.9954336824777728e-001  1.2987703373716150e-001  0.0000000000000000e+000  0.0000000000000000e+000  0.0000000000000000e+000  0.0000000000000000e+000  0.0000000000000000e+000  0.0000000000000000e+000 -1.4329535498226206e-001 -3.2190392905787368e-001  0.0000000000000000e+000  0.0000000000000000e+000  0.0000000000000000e+000  0.0000000000000000e+000  0.0000000000000000e+000  0.0000000000000000e+000  0.0000000000000000e+000  0.0000000000000000e+000  0.0000000000000000e+000  0.0000000000000000e+000  0.0000000000000000e+000  0.0000000000000000e+000  0.0000000000000000e+000  0.0000000000000000e+000  0.0000000000000000e+000  0.0000000000000000e+000  0.0000000000000000e+000  0.0000000000000000e+000  0.0000000000000000e+000  2.6144319281976069e-001  0.0000000000000000e+000  0.0000000000000000e+000
  0.0000000000000000e+000  0.0000000000000000e+000  0.0000000000000000e+000  0.0000000000000000e+000  0.0000000000000000e+000  0.0000000000000000e+000  0.0000000000000000e+000  0.0000000000000000e+000  0.0000000000000000e+000 -1.2800942592621006e-001  0.0000000000000000e+000  0.0000000000000000e+000  0.0000000000000000e+000  0.0000000000000000e+000  0.0000000000000000e+000  0.0000000000000000e+000  0.0000000000000000e+000  0.0000000000000000e+000  0.0000000000000000e+000  0.0000000000000000e+000  0.0000000000000000e+000  0.0000000000000000e+000  0.0000000000000000e+000  0.0000000000000000e+000  0.0000000000000000e+000  0.0000000000000000e+000  0.0000000000000000e+000  0.0000000000000000e+000  0.0000000000000000e+000  0.0000000000000000e+000  0.0000000000000000e+000  0.0000000000000000e+000 -4.9445372161869972e-001  0.0000000000000000e+000  0.0000000000000000e+000  0.0000000000000000e+000  0.0000000000000000e+000  0.0000000000000000e+000  0.0000000000000000e+000  0.0000000000000000e+000  0.0000000000000000e+000  2.7348518085483486e-001  0.0000000000000000e+000  0.0000000000000000e+000  4.4848611647447684e-001  0.0000000000000000e+000  2.3001286704874724e-001  0.0000000000000000e+000  0.0000000000000000e+000  0.0000000000000000e+000  0.0000000000000000e+000  0.0000000000000000e+000  0.0000000000000000e+000  0.0000000000000000e+000  0.0000000000000000e+000  0.0000000000000000e+000  0.0000000000000000e+000  0.0000000000000000e+000  0.0000000000000000e+000  0.0000000000000000e+000  0.0000000000000000e+000  0.0000000000000000e+000  0.0000000000000000e+000  0.0000000000000000e+000  0.0000000000000000e+000 -5.1513323538464550e-002  0.0000000000000000e+000 -3.5740150563977580e-001  0.0000000000000000e+000  0.0000000000000000e+000  0.0000000000000000e+000  0.0000000000000000e+000  0.0000000000000000e+000  0.0000000000000000e+000  0.0000000000000000e+000  0.0000000000000000e+000  0.0000000000000000e+000  0.0000000000000000e+000  0.0000000000000000e+000  0.0000000000000000e+000  0.0000000000000000e+000 -3.7210943873686286e-001  0.0000000000000000e+000  0.0000000000000000e+000  6.2754228074212992e-001  0.0000000000000000e+000  0.0000000000000000e+000  0.0000000000000000e+000  0.0000000000000000e+000  0.0000000000000000e+000  0.0000000000000000e+000  0.0000000000000000e+000  5.7069108650538825e-001  0.0000000000000000e+000  0.0000000000000000e+000  0.0000000000000000e+000  0.0000000000000000e+000  0.0000000000000000e+000  0.0000000000000000e+000  0.0000000000000000e+000
  0.0000000000000000e+000  0.0000000000000000e+000  0.0000000000000000e+000  0.0000000000000000e+000  0.0000000000000000e+000  0.0000000000000000e+000  0.0000000000000000e+000  0.0000000000000000e+000  0.0000000000000000e+000  0.0000000000000000e+000  0.0000000000000000e+000  9.3171825953509285e-002  0.0000000000000000e+000  1.5218645243533988e-001  0.0000000000000000e+000  0.0000000000000000e+000  0.0000000000000000e+000  0.0000000000000000e+000  0.0000000000000000e+000  0.0000000000000000e+000  0.0000000000000000e+000  0.0000000000000000e+000  0.0000000000000000e+000  0.0000000000000000e+000  0.0000000000000000e+000  0.0000000000000000e+000  0.0000000000000000e+000  0.0000000000000000e+000  0.0000000000000000e+000  4.7514717347953705e-002  0.0000000000000000e+000  0.0000000000000000e+000  0.0000000000000000e+000  0.0000000000000000e+000  0.0000000000000000e+000  0.0000000000000000e+000  0.0000000000000000e+000  0.0000000000000000e+000 -2.0853606243269143e-001  0.0000000000000000e+000  0.0000000000000000e+000  0.0000000000000000e+000  0.0000000000000000e+000 -1.2750323671658537e-001  0.0000000000000000e+000  3.3353712418168491e-001  0.0000000000000000e+000 -3.5445592563470255e-002  0.0000000000000000e+000  0.0000000000000000e+000  0.0000000000000000e+000  0.0000000000000000e+000  0.0000000000000000e+000  0.0000000000000000e+000  0.0000000000000000e+000  0.0000000000000000e+000  0.0000000000000000e+000  0.0000000000000000e+000  0.0000000000000000e+000  0.0000000000000000e+000  0.0000000000000000e+000  0.0000000000000000e+000  0.0000000000000000e+000  0.0000000000000000e+000  0.0000000000000000e+000  0.0000000000000000e+000  0.0000000000000000e+000  0.0000000000000000e+000 -1.3587551242028884e-001  6.4271654132139622e-001  0.0000000000000000e+000  0.0000000000000000e+000  0.0000000000000000e+000  0.0000000000000000e+000  0.0000000000000000e+000  0.0000000000000000e+000  5.8939819925123549e-001 -9.8148923588054951e-002  0.0000000000000000e+000  0.0000000000000000e+000  0.0000000000000000e+000  0.0000000000000000e+000  0.0000000000000000e+000  0.0000000000000000e+000  0.0000000000000000e+000  0.0000000000000000e+000  0.0000000000000000e+000  0.0000000000000000e+000  0.0000000000000000e+000  0.0000000000000000e+000  0.0000000000000000e+000  0.0000000000000000e+000  0.0000000000000000e+000  0.0000000000000000e+000  0.0000000000000000e+000  0.0000000000000000e+000  0.0000000000000000e+000  7.1293214162136506e-002  0.0000000000000000e+000  0.0000000000000000e+000
  0.0000000000000000e+000  0.0000000000000000e+000  0.0000000000000000e+000  0.0000000000000000e+000  0.0000000000000000e+000  0.0000000000000000e+000  0.0000000000000000e+000  0.0000000000000000e+000  0.0000000000000000e+000  0.0000000000000000e+000  0.0000000000000000e+000  0.0000000000000000e+000  0.0000000000000000e+000  0.0000000000000000e+000  2.7526839758295774e-001  2.7203874356038216e-001  0.0000000000000000e+000  0.0000000000000000e+000 -2.8885407938458696e-001  0.0000000000000000e+000  0.0000000000000000e+000  0.0000000000000000e+000  0.0000000000000000e+000  5.7319777392911131e-001  0.0000000000000000e+000  0.0000000000000000e+000  0.0000000000000000e+000  0.0000000000000000e+000  0.0000000000000000e+000  0.0000000000000000e+000  2.6471325733029183e-001  0.0000000000000000e+000  0.0000000000000000e+000  0.0000000000000000e+000  4.2096542094420530e-001  0.0000000000000000e+000  0.0000000000000000e+000  0.0000000000000000e+000  0.0000000000000000e+000  0.0000000000000000e+000  2.7238455335132505e-001  0.0000000000000000e+000  0.0000000000000000e+000  0.0000000000000000e+000  0.0000000000000000e+000  0.0000000000000000e+000  0.0000000000000000e+000  0.0000000000000000e+000 -6.2932723548196262e-002  0.0000000000000000e+000  0.0000000000000000e+000  0.0000000000000000e+000  0.0000000000000000e+000  0.0000000000000000e+000  0.0000000000000000e+000  0.0000000000000000e+000  0.0000000000000000e+000 -3.3583820072099690e-001  0.0000000000000000e+000  0.0000000000000000e+000  0.0000000000000000e+000  1.9235855931687435e-003  0.0000000000000000e+000  0.0000000000000000e+000  0.0000000000000000e+000  0.0000000000000000e+000  0.0000000000000000e+000  0.0000000000000000e+000  0.0000000000000000e+000  0.0000000000000000e+000  0.0000000000000000e+000  0.0000000000000000e+000  0.0000000000000000e+000  0.0000000000000000e+000  0.0000000000000000e+000  0.0000000000000000e+000  0.0000000000000000e+000  0.0000000000000000e+000  0.0000000000000000e+000  0.0000000000000000e+000  0.0000000000000000e+000  0.0000000000000000e+000  0.0000000000000000e+000  0.0000000000000000e+000  0.0000000000000000e+000  0.0000000000000000e+000  0.0000000000000000e+000  0.0000000000000000e+000  0.0000000000000000e+000  0.0000000000000000e+000  0.0000000000000000e+000  0.0000000000000000e+000  0.0000000000000000e+000  0.0000000000000000e+000  0.0000000000000000e+000  0.0000000000000000e+000  0.0000000000000000e+000  0.0000000000000000e+000  0.0000000000000000e+000  0.0000000000000000e+000
  0.0000000000000000e+000  0.0000000000000000e+000  0.0000000000000000e+000  0.0000000000000000e+000  0.0000000000000000e+000  0.0000000000000000e+000  0.0000000000000000e+000  0.0000000000000000e+000  0.0000000000000000e+000  0.0000000000000000e+000  3.3568343773158615e-001  0.0000000000000000e+000  0.0000000000000000e+000  0.0000000000000000e+000  0.0000000000000000e+000  0.0000000000000000e+000  0.0000000000000000e+000  0.0000000000000000e+000  0.0000000000000000e+000  0.0000000000000000e+000  0.0000000000000000e+000 -7.7414830974729676e-003  0.0000000000000000e+000  0.0000000000000000e+000  0.0000000000000000e+000  0.0000000000000000e+000  0.0000000000000000e+000  0.0000000000000000e+000  0.0000000000000000e+000  0.0000000000000000e+000  0.0000000000000000e+000  0.0000000000000000e+000  0.0000000000000000e+000  0.0000000000000000e+000  0.0000000000000000e+000  0.0000000000000000e+000  0.0000000000000000e+000  0.0000000000000000e+000  0.0000000000000000e+000 -2.9863956582425238e-001  0.0000000000000000e+000  0.0000000000000000e+000  0.0000000000000000e+000  0.0000000000000000e+000  0.0000000000000000e+000  0.0000000000000000e+000  0.0000000000000000e+000  0.0000000000000000e+000  0.0000000000000000e+000  3.0943025536778623e-001  0.0000000000000000e+000  0.0000000000000000e+000  0.0000000000000000e+000  0.0000000000000000e+000  0.0000000000000000e+000  0.0000000000000000e+000  0.0000000000000000e+000  0.0000000000000000e+000 -5.0585563523037258e-001  0.0000000000000000e+000  0.0000000000000000e+000  0.0000000000000000e+000  0.0000000000000000e+000 -7.0161963402949457e-001  0.0000000000000000e+000  0.0000000000000000e+000  0.0000000000000000e+000  0.0000000000000000e+000  0.0000000000000000e+000  0.0000000000000000e+000 -4.0463460862913261e-002  0.0000000000000000e+000  0.0000000000000000e+000 -1.2990351869178024e-001 -1.9168211379555863e-002  0.0000000000000000e+000  0.0000000000000000e+000  0.0000000000000000e+000  0.0000000000000000e+000  0.0000000000000000e+000 -4.4964223197017467e-001  0.0000000000000000e+000  0.0000000000000000e+000  0.0000000000000000e+000  0.0000000000000000e+000  0.0000000000000000e+000  0.0000000000000000e+000  0.0000000000000000e+000  3.4052950136788929e-001  0.0000000000000000e+000  0.0000000000000000e+000  5.5020389210599385e-001  0.0000000000000000e+000  0.0000000000000000e+000  0.0000000000000000e+000  0.0000000000000000e+000  0.0000000000000000e+000  0.0000000000000000e+000  0.0000000000000000e+000  0.0000000000000000e+000
  4.0911818271018069e-001  0.0000000000000000e+000  0.0000000000000000e+000 -2.0843681018758942e-001  0.0000000000000000e+000 -4.4695653055782109e-001  0.0000000000000000e+000  0.0000000000000000e+000  0.0000000000000000e+000  0.0000000000000000e+000  0.0000000000000000e+000  0.0000000000000000e+000  0.0000000000000000e+000  0.0000000000000000e+000  0.0000000000000000e+000  0.0000000000000000e+000 -1.4462110660417957e-002  0.0000000000000000e+000  0.0000000000000000e+000  0.0000000000000000e+000  0.0000000000000000e+000  0.0000000000000000e+000  0.0000000000000000e+000  0.0000000000000000e+000 -3.3334804516090644e-001  0.0000000000000000e+000 -2.3666744433319866e-002 -4.6765706099667753e-001  0.0000000000000000e+000  0.0000000000000000e+000  0.0000000000000000e+000 -6.2276667879821133e-002  0.0000000000000000e+000  0.0000000000000000e+000  0.0000000000000000e+000  0.0000000000000000e+000  0.0000000000000000e+000  0.0000000000000000e+000  0.0000000000000000e+000  0.0000000000000000e+000  0.0000000000000000e+000  0.0000000000000000e+000  3.9216618421115700e-002  0.0000000000000000e+000  0.0000000000000000e+000  0.0000000000000000e+000  0.0000000000000000e+000  0.0000000000000000e+000  0.0000000000000000e+000  0.0000000000000000e+000 -3.8598889560521055e-001  0.0000000000000000e+000  0.0000000000000000e+000  0.0000000000000000e+000  0.0000000000000000e+000  0.0000000000000000e+000  0.0000000000000000e+000  0.0000000000000000e+000  0.0000000000000000e+000  0.0000000000000000e+000  0.0000000000000000e+000  0.0000000000000000e+000  0.0000000000000000e+000  0.0000000000000000e+000  0.0000000000000000e+000  0.0000000000000000e+000  0.0000000000000000e+000  0.0000000000000000e+000  0.0000000000000000e+000  0.0000000000000000e+000  0.0000000000000000e+000  0.0000000000000000e+000  0.0000000000000000e+000  0.0000000000000000e+000  0.0000000000000000e+000 -1.8079030955089886e-001  0.0000000000000000e+000  0.0000000000000000e+000  0.0000000000000000e+000  0.0000000000000000e+000  0.0000000000000000e+000  0.0000000000000000e+000  1.6084716179545866e-001  0.0000000000000000e+000  0.0000000000000000e+000  0.0000000000000000e+000  1.8921203363269309e-001 -1.0025498475023327e-001  0.0000000000000000e+000  0.0000000000000000e+000  0.0000000000000000e+000  0.0000000000000000e+000  0.0000000000000000e+000  0.0000000000000000e+000  0.0000000000000000e+000  0.0000000000000000e+000  0.0000000000000000e+000  0.0000000000000000e+000  0.0000000000000000e+000  0.0000000000000000e+000
  0.0000000000000000e+000 -1.2397403817072733e-001  0.0000000000000000e+000  0.0000000000000000e+000  2.8549035682968193e-001  0.0000000000000000e+000  0.0000000000000000e+000  0.0000000000000000e+000  0.0000000000000000e+000  0.0000000000000000e+000  0.0000000000000000e+000  0.0000000000000000e+000  7.7658542553531429e-001  0.0000000000000000e+000  0.0000000000000000e+000  0.0000000000000000e+000  0.0000000000000000e+000 -4.2416410774769825e-001  0.0000000000000000e+000  0.0000000000000000e+000  0.0000000000000000e+000  0.0000000000000000e+000  0.0000000000000000e+000  0.0000000000000000e+000  0.0000000000000000e+000  1.0492040173839641e-001  0.0000000000000000e+000  0.0000000000000000e+000  0.0000000000000000e+000  0.0000000000000000e+000  0.0000000000000000e+000  0.0000000000000000e+000  0.0000000000000000e+000 -3.2113552955806951e-001  0.0000000000000000e+000  0.0000000000000000e+000  0.0000000000000000e+000  0.0000000000000000e+000  0.0000000000000000e+000  0.0000000000000000e+000  0.0000000000000000e+000  0.0000000000000000e+000  0.0000000000000000e+000  0.0000000000000000e+000  0.0000000000000000e+000  0.0000000000000000e+000  0.0000000000000000e+000  0.0000000000000000e+000  0.0000000000000000e+000  0.0000000000000000e+000  0.0000000000000000e+000  2.5935268717215693e-001  7.2118726149046797e-002  0.0000000000000000e+000  0.0000000000000000e+000  0.0000000000000000e+000  0.0000000000000000e+000  0.0000000000000000e+000  0.0000000000000000e+000  0.0000000000000000e+000  0.0000000000000000e+000  0.0000000000000000e+000  0.0000000000000000e+000  0.0000000000000000e+000  5.5878498462743698e-001  0.0000000000000000e+000  0.0000000000000000e+000  0.0000000000000000e+000  0.0000000000000000e+000  0.0000000000000000e+000  0.0000000000000000e+000 -3.1871667781590493e-003  0.0000000000000000e+000  0.0000000000000000e+000  0.0000000000000000e+000  0.0000000000000000e+000  0.0000000000000000e+000  0.0000000000000000e+000  6.4641544771407811e-001  0.0000000000000000e+000  0.0000000000000000e+000  0.0000000000000000e+000  0.0000000000000000e+000  0.0000000000000000e+000  0.0000000000000000e+000  0.0000000000000000e+000  0.0000000000000000e+000  0.0000000000000000e+000  0.0000000000000000e+000  0.0000000000000000e+000  0.0000000000000000e+000  0.0000000000000000e+000  0.0000000000000000e+000 -1.3750872977753853e-001  0.0000000000000000e+000  4.1091416446742335e-001  0.0000000000000000e+000  0.0000000000000000e+000 -1.2278355976403560e-001  0.0000000000000000e+000
  0.0000000000000000e+000 -1.2589922515423915e-001  0.0000000000000000e+000  0.0000000000000000e+000  4.1014487370230901e-001  0.0000000000000000e+000  0.0000000000000000e+000  0.0000000000000000e+000  0.0000000000000000e+000  0.0000000000000000e+000  0.0000000000000000e+000  0.0000000000000000e+000  4.0399579780420369e-001  0.0000000000000000e+000  0.0000000000000000e+000  0.0000000000000000e+000  0.0000000000000000e+000  1.2229003788531626e-001  0.0000000000000000e+000  0.0000000000000000e+000  0.0000000000000000e+000  0.0000000000000000e+000  0.0000000000000000e+000  0.0000000000000000e+000  0.0000000000000000e+000 -8.0300114615621004e-002  0.0000000000000000e+000  0.0000000000000000e+000  0.0000000000000000e+000  0.0000000000000000e+000  0.0000000000000000e+000  0.0000000000000000e+000  0.0000000000000000e+000 -9.8465326963453809e-002  0.0000000000000000e+000  0.0000000000000000e+000  0.0000000000000000e+000  0.0000000000000000e+000  0.0000000000000000e+000  0.0000000000000000e+000  0.0000000000000000e+000  0.0000000000000000e+000  0.0000000000000000e+000  0.0000000000000000e+000  0.0000000000000000e+000  0.0000000000000000e+000  0.0000000000000000e+000  0.0000000000000000e+000  0.0000000000000000e+000  0.0000000000000000e+000  0.0000000000000000e+000 -8.6417718693155732e-002 -5.5015452670979559e-001  0.0000000000000000e+000  0.0000000000000000e+000  0.0000000000000000e+000  0.0000000000000000e+000  0.0000000000000000e+000  0.0000000000000000e+000  0.0000000000000000e+000  0.0000000000000000e+000  0.0000000000000000e+000  0.0000000000000000e+000  0.0000000000000000e+000 -9.6469452164548941e-001  0.0000000000000000e+000  0.0000000000000000e+000  0.0000000000000000e+000  0.0000000000000000e+000  0.0000000000000000e+000  0.0000000000000000e+000 -6.3988111377703549e-002  0.0000000000000000e+000  0.0000000000000000e+000  0.0000000000000000e+000  0.0000000000000000e+000  0.0000000000000000e+000  0.0000000000000000e+000 -6.4458497529218256e-002  0.0000000000000000e+000  0.0000000000000000e+000  0.0000000000000000e+000  0.0000000000000000e+000  0.0000000000000000e+000  0.0000000000000000e+000  0.0000000000000000e+000  0.0000000000000000e+000  0.0000000000000000e+000  0.0000000000000000e+000  0.0000000000000000e+000  0.0000000000000000e+000  0.0000000000000000e+000  0.0000000000000000e+000 -6.9023432730195056e-001  0.0000000000000000e+000  4.2314955575047186e-001  0.0000000000000000e+000  0.0000000000000000e+000  5.4880843745292740e-001  0.0000000000000000e+000
  0.0000000000000000e+000  0.0000000000000000e+000  0.0000000000000000e+000  0.0000000000000000e+000  0.0000000000000000e+000  0.0000000000000000e+000  0.0000000000000000e+000  0.0000000000000000e+000 -5.3373802720020520e-002  0.0000000000000000e+000  0.0000000000000000e+000  0.0000000000000000e+000  0.0000000000000000e+000  0.0000000000000000e+000  0.0000000000000000e+000  0.0000000000000000e+000  0.0000000000000000e+000  0.0000000000000000e+000  0.0000000000000000e+000  8.1575154229716340e-001  0.0000000000000000e+000  0.0000000000000000e+000 -1.6037808934610429e-001  0.0000000000000000e+000  0.0000000000000000e+000  0.0000000000000000e+000  0.0000000000000000e+000  0.0000000000000000e+000  0.0000000000000000e+000  0.0000000000000000e+000  0.0000000000000000e+000  0.0000000000000000e+000  0.0000000000000000e+000  0.0000000000000000e+000  0.0000000000000000e+000  0.0000000000000000e+000  0.0000000000000000e+000  6.1920739955297011e-001  0.0000000000000000e+000  0.0000000000000000e+000  0.0000000000000000e+000  0.0000000000000000e+000  0.0000000000000000e+000  0.0000000000000000e+000  0.0000000000000000e+000  0.0000000000000000e+000  0.0000000000000000e+000  0.0000000000000000e+000  0.0000000000000000e+000  0.0000000000000000e+000  0.0000000000000000e+000  0.0000000000000000e+000  0.0000000000000000e+000 -6.5535999677265477e-001 -4.3314599496365758e-001  0.0000000000000000e+000  0.0000000000000000e+000  0.0000000000000000e+000  0.0000000000000000e+000  0.0000000000000000e+000  0.0000000000000000e+000  0.0000000000000000e+000  0.0000000000000000e+000  0.0000000000000000e+000  0.0000000000000000e+000  0.0000000000000000e+000  0.0000000000000000e+000  0.0000000000000000e+000  0.0000000000000000e+000  0.0000000000000000e+000  0.0000000000000000e+000  0.0000000000000000e+000  0.0000000000000000e+000  0.0000000000000000e+000  0.0000000000000000e+000  0.0000000000000000e+000  0.0000000000000000e+000  0.0000000000000000e+000  0.0000000000000000e+000  4.0131702103905625e-001  0.0000000000000000e+000  0.0000000000000000e+000  0.0000000000000000e+000  0.0000000000000000e+000  0.0000000000000000e+000  0.0000000000000000e+000  0.0000000000000000e+000  0.0000000000000000e+000  0.0000000000000000e+000  3.7382820967260511e-001  0.0000000000000000e+000  0.0000000000000000e+000  0.0000000000000000e+000  0.0000000000000000e+000  0.0000000000000000e+000  0.0000000000000000e+000  0.0000000000000000e+000  0.0000000000000000e+000  0.0000000000000000e+000  0.0000000000000000e+000
  0.0000000000000000e+000  0.0000000000000000e+000  0.0000000000000000e+000  0.0000000000000000e+000  0.0000000000000000e+000  0.0000000000000000e+000  0.0000000000000000e+000  0.0000000000000000e+000 -1.0400045139896021e+000  0.0000000000000000e+000  0.0000000000000000e+000  0.0000000000000000e+000  0.0000000000000000e+000  0.0000000000000000e+000  0.0000000000000000e+000  0.0000000000000000e+000  0.0000000000000000e+000  0.0000000000000000e+000  0.0000000000000000e+000 -2.8342507448105292e-001  0.0000000000000000e+000  0.0000000000000000e+000 -4.6227802334155954e-001  0.0000000000000000e+000  0.0000000000000000e+000  0.0000000000000000e+000  0.0000000000000000e+000  0.0000000000000000e+000  0.0000000000000000e+000  0.0000000000000000e+000  0.0000000000000000e+000  0.0000000000000000e+000  0.0000000000000000e+000  0.0000000000000000e+000  0.0000000000000000e+000  0.0000000000000000e+000  0.0000000000000000e+000 -6.9080983767042925e-001  0.0000000000000000e+000  0.0000000000000000e+000  0.0000000000000000e+000  0.0000000000000000e+000  0.0000000000000000e+000  0.0000000000000000e+000  0.0000000000000000e+000  0.0000000000000000e+000  0.0000000000000000e+000  0.0000000000000000e+000  0.0000000000000000e+000  0.0000000000000000e+000  0.0000000000000000e+000  0.0000000000000000e+000  0.0000000000000000e+000 -6.4802349866708164e-001  5.7438608328458651e-001  0.0000000000000000e+000  0.0000000000000000e+000  0.0000000000000000e+000  0.0000000000000000e+000  0.0000000000000000e+000  0.0000000000000000e+000  0.0000000000000000e+000  0.0000000000000000e+000  0.0000000000000000e+000  0.0000000000000000e+000  0.0000000000000000e+000  0.0000000000000000e+000  0.0000000000000000e+000  0.0000000000000000e+000  0.0000000000000000e+000  0.0000000000000000e+000  0.0000000000000000e+000  0.0000000000000000e+000  0.0000000000000000e+000  0.0000000000000000e+000  0.0000000000000000e+000  0.0000000000000000e+000  0.0000000000000000e+000  0.0000000000000000e+000  2.8654606222203566e-001  0.0000000000000000e+000  0.0000000000000000e+000  0.0000000000000000e+000  0.0000000000000000e+000  0.0000000000000000e+000  0.0000000000000000e+000  0.0000000000000000e+000  0.0000000000000000e+000  0.0000000000000000e+000  5.2236033131425685e-001  0.0000000000000000e+000  0.0000000000000000e+000  0.0000000000000000e+000  0.0000000000000000e+000  0.0000000000000000e+000  0.0000000000000000e+000  0.0000000000000000e+000  0.0000000000000000e+000  0.0000000000000000e+000  0.0000000000000000e+000
  0.0000000000000000e+000  0.0000000000000000e+000  0.0000000000000000e+000  0.0000000000000000e+000  0.0000000000000000e+000  0.0000000000000000e+000  0.0000000000000000e+000  3.6662458014048765e-001  0.0000000000000000e+000  0.0000000000000000e+000  0.0000000000000000e+000  0.0000000000000000e+000  0.0000000000000000e+000  0.0000000000000000e+000  0.0000000000000000e+000  0.0000000000000000e+000  0.0000000000000000e+000  0.0000000000000000e+000  0.0000000000000000e+000  0.0000000000000000e+000 -7.2152033619616751e-002  0.0000000000000000e+000  0.0000000000000000e+000  0.0000000000000000e+000  0.0000000000000000e+000  0.0000000000000000e+000  0.0000000000000000e+000  0.0000000000000000e+000 -5.2712149199537239e-001  0.0000000000000000e+000  0.0000000000000000e+000  0.0000000000000000e+000  0.0000000000000000e+000  0.0000000000000000e+000  0.0000000000000000e+000  0.0000000000000000e+000  0.0000000000000000e+000  0.0000000000000000e+000  0.0000000000000000e+000  0.0000000000000000e+000  0.0000000000000000e+000  0.0000000000000000e+000  0.0000000000000000e+000  0.0000000000000000e+000  0.0000000000000000e+000  0.0000000000000000e+000  0.0000000000000000e+000  0.0000000000000000e+000  0.0000000000000000e+000  0.0000000000000000e+000  0.0000000000000000e+000  0.0000000000000000e+000  0.0000000000000000e+000  0.0000000000000000e+000  0.0000000000000000e+000  3.2760791639031206e-001  0.0000000000000000e+000  0.0000000000000000e+000  0.0000000000000000e+000  0.0000000000000000e+000  0.0000000000000000e+000  0.0000000000000000e+000  0.0000000000000000e+000  0.0000000000000000e+000  0.0000000000000000e+000  0.0000000000000000e+000  4.0126763895260303e-001  0.0000000000000000e+000  0.0000000000000000e+000  0.0000000000000000e+000  0.0000000000000000e+000  0.0000000000000000e+000  4.9182961299330707e-001  0.0000000000000000e+000  0.0000000000000000e+000  0.0000000000000000e+000  0.0000000000000000e+000  0.0000000000000000e+000  0.0000000000000000e+000  0.0000000000000000e+000  0.0000000000000000e+000  0.0000000000000000e+000  0.0000000000000000e+000  0.0000000000000000e+000  0.0000000000000000e+000  0.0000000000000000e+000  0.0000000000000000e+000  0.0000000000000000e+000  0.0000000000000000e+000  0.0000000000000000e+000 -1.3300591442824072e-001  0.0000000000000000e+000  0.0000000000000000e+000  0.0000000000000000e+000  0.0000000000000000e+000  0.0000000000000000e+000  0.0000000000000000e+000  0.0000000000000000e+000  0.0000000000000000e+000 -2.3365322064054320e-001
  0.0000000000000000e+000  0.0000000000000000e+000  0.0000000000000000e+000  0.0000000000000000e+000  0.0000000000000000e+000  0.0000000000000000e+000  6.6187994218502666e-001  0.0000000000000000e+000  0.0000000000000000e+000  0.0000000000000000e+000  0.0000000000000000e+000  0.0000000000000000e+000  0.0000000000000000e+000  0.0000000000000000e+000  0.0000000000000000e+000  0.0000000000000000e+000  0.0000000000000000e+000  0.0000000000000000e+000  0.0000000000000000e+000  0.0000000000000000e+000  0.0000000000000000e+000  0.0000000000000000e+000  0.0000000000000000e+000  0.0000000000000000e+000  0.0000000000000000e+000  0.0000000000000000e+000  0.0000000000000000e+000  0.0000000000000000e+000  0.0000000000000000e+000  0.0000000000000000e+000  0.0000000000000000e+000  0.0000000000000000e+000  0.0000000000000000e+000  0.0000000000000000e+000  0.0000000000000000e+000  0.0000000000000000e+000  4.8148043240016181e-001  0.0000000000000000e+000  0.0000000000000000e+000  0.0000000000000000e+000  0.0000000000000000e+000  0.0000000000000000e+000  0.0000000000000000e+000  0.0000000000000000e+000  0.0000000000000000e+000  0.0000000000000000e+000  0.0000000000000000e+000  0.0000000000000000e+000  0.0000000000000000e+000  0.0000000000000000e+000  0.0000000000000000e+000  0.0000000000000000e+000  0.0000000000000000e+000  0.0000000000000000e+000  0.0000000000000000e+000  0.0000000000000000e+000  1.1873863179432936e-001  0.0000000000000000e+000  0.0000000000000000e+000  0.0000000000000000e+000 -5.8847117506940549e-001  0.0000000000000000e+000  0.0000000000000000e+000  0.0000000000000000e+000  0.0000000000000000e+000  0.0000000000000000e+000  0.0000000000000000e+000  0.0000000000000000e+000  0.0000000000000000e+000  0.0000000000000000e+000  0.0000000000000000e+000  0.0000000000000000e+000  0.0000000000000000e+000  0.0000000000000000e+000  0.0000000000000000e+000  0.0000000000000000e+000  0.0000000000000000e+000  0.0000000000000000e+000  0.0000000000000000e+000  0.0000000000000000e+000  0.0000000000000000e+000  0.0000000000000000e+000  0.0000000000000000e+000  1.8725919076794881e-001  0.0000000000000000e+000  0.0000000000000000e+000  0.0000000000000000e+000  0.0000000000000000e+000  0.0000000000000000e+000  0.0000000000000000e+000  0.0000000000000000e+000  0.0000000000000000e+000  0.0000000000000000e+000  0.0000000000000000e+000  0.0000000000000000e+000  0.0000000000000000e+000 -6.3976668296938177e-001  0.0000000000000000e+000  0.0000000000000000e+000  0.0000000000000000e+000
  0.0000000000000000e+000  0.0000000000000000e+000  0.0000000000000000e+000  0.0000000000000000e+000  0.0000000000000000e+000  0.0000000000000000e+000  0.0000000000000000e+000  0.0000000000000000e+000  0.0000000000000000e+000  0.0000000000000000e+000  0.0000000000000000e+000  0.0000000000000000e+000  0.0000000000000000e+000  0.0000000000000000e+000 -4.3693923135722368e-001 -6.8224440932222435e-002  0.0000000000000000e+000  0.0000000000000000e+000  2.3082412385046408e-001  0.0000000000000000e+000  0.0000000000000000e+000  0.0000000000000000e+000  0.0000000000000000e+000  2.3700050795284675e-001  0.0000000000000000e+000  0.0000000000000000e+000  0.0000000000000000e+000  0.0000000000000000e+000  0.0000000000000000e+000  0.0000000000000000e+000 -3.5371642114197510e-001  0.0000000000000000e+000  0.0000000000000000e+000  0.0000000000000000e+000  4.4483284587040081e-002  0.0000000000000000e+000  0.0000000000000000e+000  0.0000000000000000e+000  0.0000000000000000e+000  0.0000000000000000e+000  3.3925862416053898e-001  0.0000000000000000e+000  0.0000000000000000e+000  0.0000000000000000e+000  0.0000000000000000e+000  0.0000000000000000e+000  0.0000000000000000e+000  0.0000000000000000e+000 -6.2372761883317440e-001  0.0000000000000000e+000  0.0000000000000000e+000  0.0000000000000000e+000  0.0000000000000000e+000  0.0000000000000000e+000  0.0000000000000000e+000  0.0000000000000000e+000  0.0000000000000000e+000 -3.7002763971234975e-002  0.0000000000000000e+000  0.0000000000000000e+000  0.0000000000000000e+000  2.4976926660811688e-001  0.0000000000000000e+000  0.0000000000000000e+000  0.0000000000000000e+000  0.0000000000000000e+000  0.0000000000000000e+000  0.0000000000000000e+000  0.0000000000000000e+000  0.0000000000000000e+000  0.0000000000000000e+000  0.0000000000000000e+000  0.0000000000000000e+000  0.0000000000000000e+000  0.0000000000000000e+000  0.0000000000000000e+000  0.0000000000000000e+000  0.0000000000000000e+000  0.0000000000000000e+000  0.0000000000000000e+000  0.0000000000000000e+000  0.0000000000000000e+000  0.0000000000000000e+000  0.0000000000000000e+000  0.0000000000000000e+000  0.0000000000000000e+000  0.0000000000000000e+000  0.0000000000000000e+000  0.0000000000000000e+000  0.0000000000000000e+000  0.0000000000000000e+000  0.0000000000000000e+000  0.0000000000000000e+000  0.0000000000000000e+000  0.0000000000000000e+000  0.0000000000000000e+000  0.0000000000000000e+000  0.0000000000000000e+000  0.0000000000000000e+000  0.0000000000000000e+000
  0.0000000000000000e+000  0.0000000000000000e+000  0.0000000000000000e+000  0.0000000000000000e+000  0.0000000000000000e+000  0.0000000000000000e+000  0.0000000000000000e+000  0.0000000000000000e+000  0.0000000000000000e+000  0.0000000000000000e+000 -7.4690043125044972e-002  0.0000000000000000e+000  0.0000000000000000e+000  0.0000000000000000e+000  0.0000000000000000e+000  0.0000000000000000e+000  0.0000000000000000e+000  0.0000000000000000e+000  0.0000000000000000e+000  0.0000000000000000e+000  0.0000000000000000e+000 -4.2932587330936889e-001  0.0000000000000000e+000  0.0000000000000000e+000  0.0000000000000000e+000  0.0000000000000000e+000  0.0000000000000000e+000  0.0000000000000000e+000  0.0000000000000000e+000  0.0000000000000000e+000  0.0000000000000000e+000  0.0000000000000000e+000  0.0000000000000000e+000  0.0000000000000000e+000  0.0000000000000000e+000  0.0000000000000000e+000  0.0000000000000000e+000  0.0000000000000000e+000  0.0000000000000000e+000  3.6872528253413317e-001  0.0000000000000000e+000  0.0000000000000000e+000  0.0000000000000000e+000  0.0000000000000000e+000  0.0000000000000000e+000  0.0000000000000000e+000  0.0000000000000000e+000  0.0000000000000000e+000  0.0000000000000000e+000  4.0774576279978153e-001  0.0000000000000000e+000  0.0000000000000000e+000  0.0000000000000000e+000  0.0000000000000000e+000  0.0000000000000000e+000  0.0000000000000000e+000  0.0000000000000000e+000  0.0000000000000000e+000  3.0137793345818675e-001  0.0000000000000000e+000  0.0000000000000000e+000  0.0000000000000000e+000  0.0000000000000000e+000  3.7395867957116788e-002  0.0000000000000000e+000  0.0000000000000000e+000  0.0000000000000000e+000  0.0000000000000000e+000  0.0000000000000000e+000  0.0000000000000000e+000 -3.4295673077335453e-001  0.0000000000000000e+000  0.0000000000000000e+000  8.4614546831832782e-001 -1.6312242861743884e-001  0.0000000000000000e+000  0.0000000000000000e+000  0.0000000000000000e+000  0.0000000000000000e+000  0.0000000000000000e+000 -4.2905073958606260e-001  0.0000000000000000e+000  0.0000000000000000e+000  0.0000000000000000e+000  0.0000000000000000e+000  0.0000000000000000e+000  0.0000000000000000e+000  0.0000000000000000e+000  1.3780029020762949e-001  0.0000000000000000e+000  0.0000000000000000e+000  1.1458302213348273e-001  0.0000000000000000e+000  0.0000000000000000e+000  0.0000000000000000e+000  0.0000000000000000e+000  0.0000000000000000e+000  0.0000000000000000e+000  0.0000000000000000e+000  0.0000000000000000e+000
  0.0000000000000000e+000  0.0000000000000000e+000  1.2112165593856576e-001  0.0000000000000000e+000  0.0000000000000000e+000  0.0000000000000000e+000  0.0000000000000000e+000  0.0000000000000000e+000  0.0000000000000000e+000  0.0000000000000000e+000  0.0000000000000000e+000  0.0000000000000000e+000  0.0000000000000000e+000  0.0000000000000000e+000  0.0000000000000000e+000  0.0000000000000000e+000  0.0000000000000000e+000  0.0000000000000000e+000  0.0000000000000000e+000  0.0000000000000000e+000  0.0000000000000000e+000  0.0000000000000000e+000  0.0000000000000000e+000  0.0000000000000000e+000  0.0000000000000000e+000  0.0000000000000000e+000  0.0000000000000000e+000  0.0000000000000000e+000  0.0000000000000000e+000  0.0000000000000000e+000  0.0000000000000000e+000  0.0000000000000000e+000  0.0000000000000000e+000  0.0000000000000000e+000  0.0000000000000000e+000 -8.6599269456605163e-002  0.0000000000000000e+000  0.0000000000000000e+000  0.0000000000000000e+000  0.0000000000000000e+000  0.0000000000000000e+000  0.0000000000000000e+000  0.0000000000000000e+000  0.0000000000000000e+000  0.0000000000000000e+000  0.0000000000000000e+000  0.0000000000000000e+000  0.0000000000000000e+000  0.0000000000000000e+000  0.0000000000000000e+000  0.0000000000000000e+000  0.0000000000000000e+000  0.0000000000000000e+000  0.0000000000000000e+000  0.0000000000000000e+000  0.0000000000000000e+000  0.0000000000000000e+000  0.0000000000000000e+000  0.0000000000000000e+000  7.8615275371509852e-001  0.0000000000000000e+000  0.0000000000000000e+000  3.2527193726458326e-001  0.0000000000000000e+000  0.0000000000000000e+000  0.0000000000000000e+000  0.0000000000000000e+000  0.0000000000000000e+000  0.0000000000000000e+000  0.0000000000000000e+000  0.0000000000000000e+000  0.0000000000000000e+000  0.0000000000000000e+000  0.0000000000000000e+000  0.0000000000000000e+000  0.0000000000000000e+000  0.0000000000000000e+000  0.0000000000000000e+000  0.0000000000000000e+000  0.0000000000000000e+000  0.0000000000000000e+000  0.0000000000000000e+000  0.0000000000000000e+000  0.0000000000000000e+000  0.0000000000000000e+000  4.9909104764577866e-001  0.0000000000000000e+000  0.0000000000000000e+000  0.0000000000000000e+000  0.0000000000000000e+000  0.0000000000000000e+000  0.0000000000000000e+000  0.0000000000000000e+000  0.0000000000000000e+000  7.0001798594268555e-002  0.0000000000000000e+000  0.0000000000000000e+000  0.0000000000000000e+000  0.0000000000000000e+000  0.0000000000000000e+000
  0.0000000000000000e+000  0.0000000000000000e+000  0.0000000000000000e+000  0.0000000000000000e+000  0.0000000000000000e+000  0.0000000000000000e+000  9.6113065898351802e-001  0.0000000000000000e+000  0.0000000000000000e+000  0.0000000000000000e+000  0.0000000000000000e+000  0.0000000000000000e+000  0.0000000000000000e+000  0.0000000000000000e+000  0.0000000000000000e+000  0.0000000000000000e+000  0.0000000000000000e+000  0.0000000000000000e+000  0.0000000000000000e+000  0.0000000000000000e+000  0.0000000000000000e+000  0.0000000000000000e+000  0.0000000000000000e+000  0.0000000000000000e+000  0.0000000000000000e+000  0.0000000000000000e+000  0.0000000000000000e+000  0.0000000000000000e+000  0.0000000000000000e+000  0.0000000000000000e+000  0.0000000000000000e+000  0.0000000000000000e+000  0.0000000000000000e+000  0.0000000000000000e+000  0.0000000000000000e+000  0.0000000000000000e+000 -3.8037155780901416e-001  0.0000000000000000e+000  0.0000000000000000e+000  0.0000000000000000e+000  0.0000000000000000e+000  0.0000000000000000e+000  0.0000000000000000e+000  0.0000000000000000e+000  0.0000000000000000e+000  0.0000000000000000e+000  0.0000000000000000e+000  0.0000000000000000e+000  0.0000000000000000e+000  0.0000000000000000e+000  0.0000000000000000e+000  0.0000000000000000e+000  0.0000000000000000e+000  0.0000000000000000e+000  0.0000000000000000e+000  0.0000000000000000e+000  1.0190700934151731e+000  0.0000000000000000e+000  0.0000000000000000e+000  0.0000000000000000e+000  3.0889818015667170e-001  0.0000000000000000e+000  0.0000000000000000e+000  0.0000000000000000e+000  0.0000000000000000e+000  0.0000000000000000e+000  0.0000000000000000e+000  0.0000000000000000e+000  0.0000000000000000e+000  0.0000000000000000e+000  0.0000000000000000e+000  0.0000000000000000e+000  0.0000000000000000e+000  0.0000000000000000e+000  0.0000000000000000e+000  0.0000000000000000e+000  0.0000000000000000e+000  0.0000000000000000e+000  0.0000000000000000e+000  0.0000000000000000e+000  0.0000000000000000e+000  0.0000000000000000e+000  0.0000000000000000e+000 -6.1913598515874979e-001  0.0000000000000000e+000  0.0000000000000000e+000  0.0000000000000000e+000  0.0000000000000000e+000  0.0000000000000000e+000  0.0000000000000000e+000  0.0000000000000000e+000  0.0000000000000000e+000  0.0000000000000000e+000  0.0000000000000000e+000  0.0000000000000000e+000  0.0000000000000000e+000  4.1265066637237996e-001  0.0000000000000000e+000  0.0000000000000000e+000  0.0000000000000000e+000
  0.0000000000000000e+000  0.0000000000000000e+000  0.0000000000000000e+000  0.0000000000000000e+000  0.0000000000000000e+000  0.0000000000000000e+000  0.0000000000000000e+000  0.0000000000000000e+000  0.0000000000000000e+000  0.0000000000000000e+000  0.0000000000000000e+000  0.0000000000000000e+000  0.0000000000000000e+000  0.0000000000000000e+000  3.0631346676362498e-002  3.7642600002479695e-002  0.0000000000000000e+000  0.0000000000000000e+000 -2.3441966738476516e-001  0.0000000000000000e+000  0.0000000000000000e+000  0.0000000000000000e+000  0.0000000000000000e+000  1.2747844407705941e-001  0.0000000000000000e+000  0.0000000000000000e+000  0.0000000000000000e+000  0.0000000000000000e+000  0.0000000000000000e+000  0.0000000000000000e+000  1.8490136342235861e-001  0.0000000000000000e+000  0.0000000000000000e+000  0.0000000000000000e+000 -6.4449441540384400e-001  0.0000000000000000e+000  0.0000000000000000e+000  0.0000000000000000e+000  0.0000000000000000e+000  0.0000000000000000e+000 -3.7171191804454523e-001  0.0000000000000000e+000  0.0000000000000000e+000  0.0000000000000000e+000  0.0000000000000000e+000  0.0000000000000000e+000  0.0000000000000000e+000  0.0000000000000000e+000 -4.0859943351329087e-001  0.0000000000000000e+000  0.0000000000000000e+000  0.0000000000000000e+000  0.0000000000000000e+000  0.0000000000000000e+000  0.0000000000000000e+000  0.0000000000000000e+000  0.0000000000000000e+000 -4.1246203229455602e-001  0.0000000000000000e+000  0.0000000000000000e+000  0.0000000000000000e+000 -4.0394062116430596e-002  0.0000000000000000e+000  0.0000000000000000e+000  0.0000000000000000e+000  0.0000000000000000e+000  0.0000000000000000e+000  0.0000000000000000e+000  0.0000000000000000e+000  0.0000000000000000e+000  0.0000000000000000e+000  0.0000000000000000e+000  0.0000000000000000e+000  0.0000000000000000e+000  0.0000000000000000e+000  0.0000000000000000e+000  0.0000000000000000e+000  0.0000000000000000e+000  0.0000000000000000e+000  0.0000000000000000e+000  0.0000000000000000e+000  0.0000000000000000e+000  0.0000000000000000e+000  0.0000000000000000e+000  0.0000000000000000e+000  0.0000000000000000e+000  0.0000000000000000e+000  0.0000000000000000e+000  0.0000000000000000e+000  0.0000000000000000e+000  0.0000000000000000e+000  0.0000000000000000e+000  0.0000000000000000e+000  0.0000000000000000e+000  0.0000000000000000e+000  0.0000000000000000e+000  0.0000000000000000e+000  0.0000000000000000e+000  0.0000000000000000e+000  0.0000000000000000e+000
  0.0000000000000000e+000  0.0000000000000000e+000  1.1533003267403279e-001  0.0000000000000000e+000  0.0000000000000000e+000  0.0000000000000000e+000  0.0000000000000000e+000  0.0000000000000000e+000  0.0000000000000000e+000  0.0000000000000000e+000  0.0000000000000000e+000  0.0000000000000000e+000  0.0000000000000000e+000  0.0000000000000000e+000  0.0000000000000000e+000  0.0000000000000000e+000  0.0000000000000000e+000  0.0000000000000000e+000  0.0000000000000000e+000  0.0000000000000000e+000  0.0000000000000000e+000  0.0000000000000000e+000  0.0000000000000000e+000  0.0000000000000000e+000  0.0000000000000000e+000  0.0000000000000000e+000  0.0000000000000000e+000  0.0000000000000000e+000  0.0000000000000000e+000  0.0000000000000000e+000  0.0000000000000000e+000  0.0000000000000000e+000  0.0000000000000000e+000  0.0000000000000000e+000  0.0000000000000000e+000  1.6812950105404278e-001  0.0000000000000000e+000  0.0000000000000000e+000  0.0000000000000000e+000  0.0000000000000000e+000  0.0000000000000000e+000  0.0000000000000000e+000  0.0000000000000000e+000  0.0000000000000000e+000  0.0000000000000000e+000  0.0000000000000000e+000  0.0000000000000000e+000  0.0000000000000000e+000  0.0000000000000000e+000  0.0000000000000000e+000  0.0000000000000000e+000  0.0000000000000000e+000  0.0000000000000000e+000  0.0000000000000000e+000  0.0000000000000000e+000  0.0000000000000000e+000  0.0000000000000000e+000  0.0000000000000000e+000  0.0000000000000000e+000 -5.3755626519206970e-002  0.0000000000000000e+000  0.0000000000000000e+000 -6.8301560779449688e-001  0.0000000000000000e+000  0.0000000000000000e+000  0.0000000000000000e+000  0.0000000000000000e+000  0.0000000000000000e+000  0.0000000000000000e+000  0.0000000000000000e+000  0.0000000000000000e+000  0.0000000000000000e+000  0.0000000000000000e+000  0.0000000000000000e+000  0.0000000000000000e+000  0.0000000000000000e+000  0.0000000000000000e+000  0.0000000000000000e+000  0.0000000000000000e+000  0.0000000000000000e+000  0.0000000000000000e+000  0.0000000000000000e+000  0.0000000000000000e+000  0.0000000000000000e+000  0.0000000000000000e+000  4.5672354907585455e-001  0.0000000000000000e+000  0.0000000000000000e+000  0.0000000000000000e+000  0.0000000000000000e+000  0.0000000000000000e+000  0.0000000000000000e+000  0.0000000000000000e+000  0.0000000000000000e+000  5.2956120164238096e-001  0.0000000000000000e+000  0.0000000000000000e+000  0.0000000000000000e+000  0.0000000000000000e+000  0.0000000000000000e+000
  0.0000000000000000e+000  0.0000000000000000e+000  0.0000000000000000e+000  0.0000000000000000e+000  0.0000000000000000e+000  0.0000000000000000e+000  0.0000000000000000e+000  0.0000000000000000e+000  0.0000000000000000e+000  0.0000000000000000e+000 -2.7791253464482035e-001  0.0000000000000000e+000  0.0000000000000000e+000  0.0000000000000000e+000  0.0000000000000000e+000  0.0000000000000000e+000  0.0000000000000000e+000  0.0000000000000000e+000  0.0000000000000000e+000  0.0000000000000000e+000  0.0000000000000000e+000 -5.3049483708379497e-001  0.0000000000000000e+000  0.0000000000000000e+000  0.0000000000000000e+000  0.0000000000000000e+000  0.0000000000000000e+000  0.0000000000000000e+000  0.0000000000000000e+000  0.0000000000000000e+000  0.0000000000000000e+000  0.0000000000000000e+000  0.0000000000000000e+000  0.0000000000000000e+000  0.0000000000000000e+000  0.0000000000000000e+000  0.0000000000000000e+000  0.0000000000000000e+000  0.0000000000000000e+000 -1.3263615470120965e-001  0.0000000000000000e+000  0.0000000000000000e+000  0.0000000000000000e+000  0.0000000000000000e+000  0.0000000000000000e+000  0.0000000000000000e+000  0.0000000000000000e+000  0.0000000000000000e+000  0.0000000000000000e+000 -5.2340996405030105e-001  0.0000000000000000e+000  0.0000000000000000e+000  0.0000000000000000e+000  0.0000000000000000e+000  0.0000000000000000e+000  0.0000000000000000e+000  0.0000000000000000e+000  0.0000000000000000e+000  6.8463139974701936e-001  0.0000000000000000e+000  0.0000000000000000e+000  0.0000000000000000e+000  0.0000000000000000e+000 -9.5415138865930865e-002  0.0000000000000000e+000  0.0000000000000000e+000  0.0000000000000000e+000  0.0000000000000000e+000  0.0000000000000000e+000  0.0000000000000000e+000 -3.0684091999717802e-002  0.0000000000000000e+000  0.0000000000000000e+000 -4.4224837627171543e-001 -8.5447452530917622e-001  0.0000000000000000e+000  0.0000000000000000e+000  0.0000000000000000e+000  0.0000000000000000e+000  0.0000000000000000e+000  3.8867439803473669e-001  0.0000000000000000e+000  0.0000000000000000e+000  0.0000000000000000e+000  0.0000000000000000e+000  0.0000000000000000e+000  0.0000000000000000e+000  0.0000000000000000e+000  8.4538616912696221e-002  0.0000000000000000e+000  0.0000000000000000e+000  1.0513871318848333e-001  0.0000000000000000e+000  0.0000000000000000e+000  0.0000000000000000e+000  0.0000000000000000e+000  0.0000000000000000e+000  0.0000000000000000e+000  0.0000000000000000e+000  0.0000000000000000e+000
  0.0000000000000000e+000  5.5996067416683067e-002  0.0000000000000000e+000  0.0000000000000000e+000  6.0151727410188593e-002  0.0000000000000000e+000  0.0000000000000000e+000  0.0000000000000000e+000  0.0000000000000000e+000  0.0000000000000000e+000  0.0000000000000000e+000  0.0000000000000000e+000  3.5161509430306992e-001  0.0000000000000000e+000  0.0000000000000000e+000  0.0000000000000000e+000  0.0000000000000000e+000 -2.2388994266536735e-001  0.0000000000000000e+000  0.0000000000000000e+000  0.0000000000000000e+000  0.0000000000000000e+000  0.0000000000000000e+000  0.0000000000000000e+000  0.0000000000000000e+000  1.6469510321049091e-001  0.0000000000000000e+000  0.0000000000000000e+000  0.0000000000000000e+000  0.0000000000000000e+000  0.0000000000000000e+000  0.0000000000000000e+000  0.0000000000000000e+000  6.2153912227600916e-001  0.0000000000000000e+000  0.0000000000000000e+000  0.0000000000000000e+000  0.0000000000000000e+000  0.0000000000000000e+000  0.0000000000000000e+000  0.0000000000000000e+000  0.0000000000000000e+000  0.0000000000000000e+000  0.0000000000000000e+000  0.0000000000000000e+000  0.0000000000000000e+000  0.0000000000000000e+000  0.0000000000000000e+000  0.0000000000000000e+000  0.0000000000000000e+000  0.0000000000000000e+000 -6.1870958101794360e-001  7.9179071316107075e-002  0.0000000000000000e+000  0.0000000000000000e+000  0.0000000000000000e+000  0.0000000000000000e+000  0.0000000000000000e+000  0.0000000000000000e+000  0.0000000000000000e+000  0.0000000000000000e+000  0.0000000000000000e+000  0.0000000000000000e+000  0.0000000000000000e+000  3.1868653940559993e-001  0.0000000000000000e+000  0.0000000000000000e+000  0.0000000000000000e+000  0.0000000000000000e+000  0.0000000000000000e+000  0.0000000000000000e+000 -7.3963180055272260e-001  0.0000000000000000e+000  0.0000000000000000e+000  0.0000000000000000e+000  0.0000000000000000e+000  0.0000000000000000e+000  0.0000000000000000e+000 -2.5669268521495059e-001  0.0000000000000000e+000  0.0000000000000000e+000  0.0000000000000000e+000  0.0000000000000000e+000  0.0000000000000000e+000  0.0000000000000000e+000  0.0000000000000000e+000  0.0000000000000000e+000  0.0000000000000000e+000  0.0000000000000000e+000  0.0000000000000000e+000  0.0000000000000000e+000  0.0000000000000000e+000  0.0000000000000000e+000 -1.5560733691041781e-001  0.0000000000000000e+000  2.6330259482873791e-002  0.0000000000000000e+000  0.0000000000000000e+000 -2.3044634270093914e-002  0.0000000000000000e+000
  0.0000000000000000e+000  0.0000000000000000e+000  0.0000000000000000e+000  0.0000000000000000e+000  0.0000000000000000e+000  0.0000000000000000e+000  0.0000000000000000e+000  0.0000000000000000e+000  0.0000000000000000e+000  3.0054798506440711e-001  0.0000000000000000e+000  0.0000000000000000e+000  0.0000000000000000e+000  0.0000000000000000e+000  0.0000000000000000e+000  0.0000000000000000e+000  0.0000000000000000e+000  0.0000000000000000e+000  0.0000000000000000e+000  0.0000000000000000e+000  0.0000000000000000e+000  0.0000000000000000e+000  0.0000000000000000e+000  0.0000000000000000e+000  0.0000000000000000e+000  0.0000000000000000e+000  0.0000000000000000e+000  0.0000000000000000e+000  0.0000000000000000e+000  0.0000000000000000e+000  0.0000000000000000e+000  0.0000000000000000e+000 -3.1566134232180970e-001  0.0000000000000000e+000  0.0000000000000000e+000  0.0000000000000000e+000  0.0000000000000000e+000  0.0000000000000000e+000  0.0000000000000000e+000  0.0000000000000000e+000  0.0000000000000000e+000 -4.8642595741745304e-001  0.0000000000000000e+000  0.0000000000000000e+000  1.9595130809953384e-001  0.0000000000000000e+000 -9.8412727634774977e-001  0.0000000000000000e+000  0.0000000000000000e+000  0.0000000000000000e+000  0.0000000000000000e+000  0.0000000000000000e+000  0.0000000000000000e+000  0.0000000000000000e+000  0.0000000000000000e+000  0.0000000000000000e+000  0.0000000000000000e+000  0.0000000000000000e+000  0.0000000000000000e+000  0.0000000000000000e+000  0.0000000000000000e+000  0.0000000000000000e+000  0.0000000000000000e+000  0.0000000000000000e+000  0.0000000000000000e+000  3.5079031239985697e-001  0.0000000000000000e+000 -9.2961954364698285e-002  0.0000000000000000e+000  0.0000000000000000e+000  0.0000000000000000e+000  0.0000000000000000e+000  0.0000000000000000e+000  0.0000000000000000e+000  0.0000000000000000e+000  0.0000000000000000e+000  0.0000000000000000e+000  0.0000000000000000e+000  0.0000000000000000e+000  0.0000000000000000e+000  0.0000000000000000e+000 -4.6605230570585321e-001  0.0000000000000000e+000  0.0000000000000000e+000 -2.1545938159216857e-001  0.0000000000000000e+000  0.0000000000000000e+000  0.0000000000000000e+000  0.0000000000000000e+000  0.0000000000000000e+000  0.0000000000000000e+000  0.0000000000000000e+000  2.5468575127758608e-001  0.0000000000000000e+000  0.0000000000000000e+000  0.0000000000000000e+000  0.0000000000000000e+000  0.0000000000000000e+000  0.0000000000000000e+000  0.0000000000000000e+000
  0.0000000000000000e+000  0.0000000000000000e+000  0.0000000000000000e+000  0.0000000000000000e+000  0.0000000000000000e+000  0.0000000000000000e+000  0.0000000000000000e+000  2.3792438847836472e-001  0.0000000000000000e+000  0.0000000000000000e+000  0.0000000000000000e+000  0.0000000000000000e+000  0.0000000000000000e+000  0.0000000000000000e+000  0.0000000000000000e+000  0.0000000000000000e+000  0.0000000000000000e+000  0.0000000000000000e+000  0.0000000000000000e+000  0.0000000000000000e+000  3.6963010620471221e-001  0.0000000000000000e+000  0.0000000000000000e+000  0.0000000000000000e+000  0.0000000000000000e+000  0.0000000000000000e+000  0.0000000000000000e+000  0.0000000000000000e+000  4.2064841268155795e-001  0.0000000000000000e+000  0.0000000000000000e+000  0.0000000000000000e+000  0.0000000000000000e+000  0.0000000000000000e+000  0.0000000000000000e+000  0.0000000000000000e+000  0.0000000000000000e+000  0.0000000000000000e+000  0.0000000000000000e+000  0.0000000000000000e+000  0.0000000000000000e+000  0.0000000000000000e+000  0.0000000000000000e+000  0.0000000000000000e+000  0.0000000000000000e+000  0.0000000000000000e+000  0.0000000000000000e+000  0.0000000000000000e+000  0.0000000000000000e+000  0.0000000000000000e+000  0.0000000000000000e+000  0.0000000000000000e+000  0.0000000000000000e+000  0.0000000000000000e+000  0.0000000000000000e+000  3.8628956763389571e-001  0.0000000000000000e+000  0.0000000000000000e+000  0.0000000000000000e+000  0.0000000000000000e+000  0.0000000000000000e+000  0.0000000000000000e+000  0.0000000000000000e+000  0.0000000000000000e+000  0.0000000000000000e+000  0.0000000000000000e+000 -3.6318974342000732e-001  0.0000000000000000e+000  0.0000000000000000e+000  0.0000000000000000e+000  0.0000000000000000e+000  0.0000000000000000e+000  4.5732735334825060e-002  0.0000000000000000e+000  0.0000000000000000e+000  0.0000000000000000e+000  0.0000000000000000e+000  0.0000000000000000e+000  0.0000000000000000e+000  0.0000000000000000e+000  0.0000000000000000e+000  0.0000000000000000e+000  0.0000000000000000e+000  0.0000000000000000e+000  0.0000000000000000e+000  0.0000000000000000e+000  0.0000000000000000e+000  0.0000000000000000e+000  0.0000000000000000e+000  0.0000000000000000e+000 -3.2767777618507893e-001  0.0000000000000000e+000  0.0000000000000000e+000  0.0000000000000000e+000  0.0000000000000000e+000  0.0000000000000000e+000  0.0000000000000000e+000  0.0000000000000000e+000  0.0000000000000000e+000 -4.8911129100410261e-001
  0.0000000000000000e+000  0.0000000000000000e+000  0.0000000000000000e+000  0.0000000000000000e+000  0.0000000000000000e+000  0.0000000000000000e+000  0.0000000000000000e+000  0.0000000000000000e+000  0.0000000000000000e+000  3.4199577801870018e-001  0.0000000000000000e+000  0.0000000000000000e+000  0.0000000000000000e+000  0.0000000000000000e+000  0.0000000000000000e+000  0.0000000000000000e+000  0.0000000000000000e+000  0.0000000000000000e+000  0.0000000000000000e+000  0.0000000000000000e+000  0.0000000000000000e+000  0.0000000000000000e+000  0.0000000000000000e+000  0.0000000000000000e+000  0.0000000000000000e+000  0.0000000000000000e+000  0.0000000000000000e+000  0.0000000000000000e+000  0.0000000000000000e+000  0.0000000000000000e+000  0.0000000000000000e+000  0.0000000000000000e+000  7.8313776777032773e-001  0.0000000000000000e+000  0.0000000000000000e+000  0.0000000000000000e+000  0.0000000000000000e+000  0.0000000000000000e+000  0.0000000000000000e+000  0.0000000000000000e+000  0.0000000000000000e+000  6.4924208573261633e-001  0.0000000000000000e+000  0.0000000000000000e+000 -2.4809844983894488e-001  0.0000000000000000e+000 -5.9058933603288566e-001  0.0000000000000000e+000  0.0000000000000000e+000  0.0000000000000000e+000  0.0000000000000000e+000  0.0000000000000000e+000  0.0000000000000000e+000  0.0000000000000000e+000  0.0000000000000000e+000  0.0000000000000000e+000  0.0000000000000000e+000  0.0000000000000000e+000  0.0000000000000000e+000  0.0000000000000000e+000  0.0000000000000000e+000  0.0000000000000000e+000  0.0000000000000000e+000  0.0000000000000000e+000  0.0000000000000000e+000 -4.5517237551821715e-001  0.0000000000000000e+000  4.4825742338404813e-002  0.0000000000000000e+000  0.0000000000000000e+000  0.0000000000000000e+000  0.0000000000000000e+000  0.0000000000000000e+000  0.0000000000000000e+000  0.0000000000000000e+000  0.0000000000000000e+000  0.0000000000000000e+000  0.0000000000000000e+000  0.0000000000000000e+000  0.0000000000000000e+000  0.0000000000000000e+000 -8.3022067352113471e-001  0.0000000000000000e+000  0.0000000000000000e+000  3.3023066594539846e-001  0.0000000000000000e+000  0.0000000000000000e+000  0.0000000000000000e+000  0.0000000000000000e+000  0.0000000000000000e+000  0.0000000000000000e+000  0.0000000000000000e+000 -6.3955397472170439e-002  0.0000000000000000e+000  0.0000000000000000e+000  0.0000000000000000e+000  0.0000000000000000e+000  0.0000000000000000e+000  0.0000000000000000e+000  0.0000000000000000e+000
  0.0000000000000000e+000  0.0000000000000000e+000  0.0000000000000000e+000  0.0000000000000000e+000  0.0000000000000000e+000  0.0000000000000000e+000  0.0000000000000000e+000  0.0000000000000000e+000  0.0000000000000000e+000  0.0000000000000000e+000  0.0000000000000000e+000 -2.4545779482011240e-002  0.0000000000000000e+000  6.9083555280581965e-002  0.0000000000000000e+000  0.0000000000000000e+000  0.0000000000000000e+000  0.0000000000000000e+000  0.0000000000000000e+000  0.0000000000000000e+000  0.0000000000000000e+000  0.0000000000000000e+000  0.0000000000000000e+000  0.0000000000000000e+000  0.0000000000000000e+000  0.0000000000000000e+000  0.0000000000000000e+000  0.0000000000000000e+000  0.0000000000000000e+000 -7.0852273296259566e-002  0.0000000000000000e+000  0.0000000000000000e+000  0.0000000000000000e+000  0.0000000000000000e+000  0.0000000000000000e+000  0.0000000000000000e+000  0.0000000000000000e+000  0.0000000000000000e+000  7.2933802756881827e-004  0.0000000000000000e+000  0.0000000000000000e+000  0.0000000000000000e+000  0.0000000000000000e+000 -2.5573273688669945e-001  0.0000000000000000e+000 -4.4632891538895869e-001  0.0000000000000000e+000  6.4334373481718110e-001  0.0000000000000000e+000  0.0000000000000000e+000  0.0000000000000000e+000  0.0000000000000000e+000  0.0000000000000000e+000  0.0000000000000000e+000  0.0000000000000000e+000  0.0000000000000000e+000  0.0000000000000000e+000  0.0000000000000000e+000  0.0000000000000000e+000  0.0000000000000000e+000  0.0000000000000000e+000  0.0000000000000000e+000  0.0000000000000000e+000  0.0000000000000000e+000  0.0000000000000000e+000  0.0000000000000000e+000  0.0000000000000000e+000  0.0000000000000000e+000 -4.0849541796805705e-001 -1.8409891238259302e-001  0.0000000000000000e+000  0.0000000000000000e+000  0.0000000000000000e+000  0.0000000000000000e+000  0.0000000000000000e+000  0.0000000000000000e+000  3.1123691114571739e-001 -7.6491236800128287e-002  0.0000000000000000e+000  0.0000000000000000e+000  0.0000000000000000e+000  0.0000000000000000e+000  0.0000000000000000e+000  0.0000000000000000e+000  0.0000000000000000e+000  0.0000000000000000e+000  0.0000000000000000e+000  0.0000000000000000e+000  0.0000000000000000e+000  0.0000000000000000e+000  0.0000000000000000e+000  0.0000000000000000e+000  0.0000000000000000e+000  0.0000000000000000e+000  0.0000000000000000e+000  0.0000000000000000e+000  0.0000000000000000e+000  8.7316984428869815e-002  0.0000000000000000e+000  0.0000000000000000e+000
  0.0000000000000000e+000  0.0000000000000000e+000  0.0000000000000000e+000  0.0000000000000000e+000  0.0000000000000000e+000  0.0000000000000000e+000  0.0000000000000000e+000  0.0000000000000000e+000  0.0000000000000000e+000  0.0000000000000000e+000  0.0000000000000000e+000  1.6553498328928229e-001  0.0000000000000000e+000 -3.1662801382568456e-001  0.0000000000000000e+000  0.0000000000000000e+000  0.0000000000000000e+000  0.0000000000000000e+000  0.0000000000000000e+000  0.0000000000000000e+000  0.0000000000000000e+000  0.0000000000000000e+000  0.0000000000000000e+000  0.0000000000000000e+000  0.0000000000000000e+000  0.0000000000000000e+000  0.0000000000000000e+000  0.0000000000000000e+000  0.0000000000000000e+000  3.4811109897643910e-002  0.0000000000000000e+000  0.0000000000000000e+000  0.0000000000000000e+000  0.0000000000000000e+000  0.0000000000000000e+000  0.0000000000000000e+000  0.0000000000000000e+000  0.0000000000000000e+000  6.2327994165203759e-001  0.0000000000000000e+000  0.0000000000000000e+000  0.0000000000000000e+000  0.0000000000000000e+000  1.8747011158557231e-002  0.0000000000000000e+000 -2.6235969555421773e-001  0.0000000000000000e+000 -2.6321835298146545e-001  0.0000000000000000e+000  0.0000000000000000e+000  0.0000000000000000e+000  0.0000000000000000e+000  0.0000000000000000e+000  0.0000000000000000e+000  0.0000000000000000e+000  0.0000000000000000e+000  0.0000000000000000e+000  0.0000000000000000e+000  0.0000000000000000e+000  0.0000000000000000e+000  0.0000000000000000e+000  0.0000000000000000e+000  0.0000000000000000e+000  0.0000000000000000e+000  0.0000000000000000e+000  0.0000000000000000e+000  0.0000000000000000e+000  0.0000000000000000e+000  8.7446786861893444e-002 -6.3402949726404575e-003  0.0000000000000000e+000  0.0000000000000000e+000  0.0000000000000000e+000  0.0000000000000000e+000  0.0000000000000000e+000  0.0000000000000000e+000  4.9580603946860957e-001  1.7438521585738184e-001  0.0000000000000000e+000  0.0000000000000000e+000  0.0000000000000000e+000  0.0000000000000000e+000  0.0000000000000000e+000  0.0000000000000000e+000  0.0000000000000000e+000  0.0000000000000000e+000  0.0000000000000000e+000  0.0000000000000000e+000  0.0000000000000000e+000  0.0000000000000000e+000  0.0000000000000000e+000  0.0000000000000000e+000  0.0000000000000000e+000  0.0000000000000000e+000  0.0000000000000000e+000  0.0000000000000000e+000  0.0000000000000000e+000 -2.4549182745909087e-001  0.0000000000000000e+000  0.0000000000000000e+000
  0.0000000000000000e+000  0.0000000000000000e+000  0.0000000000000000e+000  0.0000000000000000e+000  0.0000000000000000e+000  0.0000000000000000e+000  0.0000000000000000e+000  0.0000000000000000e+000  0.0000000000000000e+000  0.0000000000000000e+000  8.8424641976898100e-001  0.0000000000000000e+000  0.0000000000000000e+000  0.0000000000000000e+000  0.0000000000000000e+000  0.0000000000000000e+000  0.0000000000000000e+000  0.0000000000000000e+000  0.0000000000000000e+000  0.0000000000000000e+000  0.0000000000000000e+000 -6.1572448561667836e-001  0.0000000000000000e+000  0.0000000000000000e+000  0.0000000000000000e+000  0.0000000000000000e+000  0.0000000000000000e+000  0.0000000000000000e+000  0.0000000000000000e+000  0.0000000000000000e+000  0.0000000000000000e+000  0.0000000000000000e+000  0.0000000000000000e+000  0.0000000000000000e+000  0.0000000000000000e+000  0.0000000000000000e+000  0.0000000000000000e+000  0.0000000000000000e+000  0.0000000000000000e+000  3.1261742497109896e-001  0.0000000000000000e+000  0.0000000000000000e+000  0.0000000000000000e+000  0.0000000000000000e+000  0.0000000000000000e+000  0.0000000000000000e+000  0.0000000000000000e+000  0.0000000000000000e+000  0.0000000000000000e+000  1.2125273189615403e-001  0.0000000000000000e+000  0.0000000000000000e+000  0.0000000000000000e+000  0.0000000000000000e+000  0.0000000000000000e+000  0.0000000000000000e+000  0.0000000000000000e+000  0.0000000000000000e+000  3.7491882540119564e-002  0.0000000000000000e+000  0.0000000000000000e+000  0.0000000000000000e+000  0.0000000000000000e+000  4.0999071658281566e-002  0.0000000000000000e+000  0.0000000000000000e+000  0.0000000000000000e+000  0.0000000000000000e+000  0.0000000000000000e+000  0.0000000000000000e+000 -3.6130122896000405e-001  0.0000000000000000e+000  0.0000000000000000e+000 -3.4218372591308321e-001  8.0932989855564963e-002  0.0000000000000000e+000  0.0000000000000000e+000  0.0000000000000000e+000  0.0000000000000000e+000  0.0000000000000000e+000 -2.6215182335215248e-001  0.0000000000000000e+000  0.0000000000000000e+000  0.0000000000000000e+000  0.0000000000000000e+000  0.0000000000000000e+000  0.0000000000000000e+000  0.0000000000000000e+000  4.7414405099229828e-001  0.0000000000000000e+000  0.0000000000000000e+000 -3.2385446356346947e-001  0.0000000000000000e+000  0.0000000000000000e+000  0.0000000000000000e+000  0.0000000000000000e+000  0.0000000000000000e+000  0.0000000000000000e+000  0.0000000000000000e+000  0.0000000000000000e+000
  0.0000000000000000e+000  3.8118624675699192e-001  0.0000000000000000e+000  0.0000000000000000e+000 -2.1250658962117330e-001  0.0000000000000000e+000  0.0000000000000000e+000  0.0000000000000000e+000  0.0000000000000000e+000  0.0000000000000000e+000  0.0000000000000000e+000  0.0000000000000000e+000  5.0252802490175585e-001  0.0000000000000000e+000  0.0000000000000000e+000  0.0000000000000000e+000  0.0000000000000000e+000  8.0413289515375275e-001  0.0000000000000000e+000  0.0000000000000000e+000  0.0000000000000000e+000  0.0000000000000000e+000  0.0000000000000000e+000  0.0000000000000000e+000  0.0000000000000000e+000  4.5934641118125019e-001  0.0000000000000000e+000  0.0000000000000000e+000  0.0000000000000000e+000  0.0000000000000000e+000  0.0000000000000000e+000  0.0000000000000000e+000  0.0000000000000000e+000 -1.5572989993198422e-001  0.0000000000000000e+000  0.0000000000000000e+000  0.0000000000000000e+000  0.0000000000000000e+000  0.0000000000000000e+000  0.0000000000000000e+000  0.0000000000000000e+000  0.0000000000000000e+000  0.0000000000000000e+000  0.0000000000000000e+000  0.0000000000000000e+000  0.0000000000000000e+000  0.0000000000000000e+000  0.0000000000000000e+000  0.0000000000000000e+000  0.0000000000000000e+000  0.0000000000000000e+000 -1.1667772271916275e-001  2.9139009422310086e-001  0.0000000000000000e+000  0.0000000000000000e+000  0.0000000000000000e+000  0.0000000000000000e+000  0.0000000000000000e+000  0.0000000000000000e+000  0.0000000000000000e+000  0.0000000000000000e+000  0.0000000000000000e+000  0.0000000000000000e+000  0.0000000000000000e+000  2.4493380778451981e-001  0.0000000000000000e+000  0.0000000000000000e+000  0.0000000000000000e+000  0.0000000000000000e+000  0.0000000000000000e+000  0.0000000000000000e+000 -2.7965065600926187e-001  0.0000000000000000e+000  0.0000000000000000e+000  0.0000000000000000e+000  0.0000000000000000e+000  0.0000000000000000e+000  0.0000000000000000e+000 -1.1880825959394744e-003  0.0000000000000000e+000  0.0000000000000000e+000  0.0000000000000000e+000  0.0000000000000000e+000  0.0000000000000000e+000  0.0000000000000000e+000  0.0000000000000000e+000  0.0000000000000000e+000  0.0000000000000000e+000  0.0000000000000000e+000  0.0000000000000000e+000  0.0000000000000000e+000  0.0000000000000000e+000  0.0000000000000000e+000 -1.9896119547466126e-001  0.0000000000000000e+000  4.0855408878142113e-001  0.0000000000000000e+000  0.0000000000000000e+000 -4.0099210120903805e-001  0.0000000000000000e+000
  0.0000000000000000e+000  0.0000000000000000e+000  0.0000000000000000e+000  0.0000000000000000e+000  0.0000000000000000e+000  0.0000000000000000e+000  0.0000000000000000e+000  1.2882423414999594e-001  0.0000000000000000e+000  0.0000000000000000e+000  0.0000000000000000e+000  0.0000000000000000e+000  0.0000000000000000e+000  0.0000000000000000e+000  0.0000000000000000e+000  0.0000000000000000e+000  0.0000000000000000e+000  0.0000000000000000e+000  0.0000000000000000e+000  0.0000000000000000e+000 -3.8707189560161404e-001  0.0000000000000000e+000  0.0000000000000000e+000  0.0000000000000000e+000  0.0000000000000000e+000  0.0000000000000000e+000  0.0000000000000000e+000  0.0000000000000000e+000  2.0859812467735223e-001  0.0000000000000000e+000  0.0000000000000000e+000  0.0000000000000000e+000  0.0000000000000000e+000  0.0000000000000000e+000  0.0000000000000000e+000  0.0000000000000000e+000  0.0000000000000000e+000  0.0000000000000000e+000  0.0000000000000000e+000  0.0000000000000000e+000  0.0000000000000000e+000  0.0000000000000000e+000  0.0000000000000000e+000  0.0000000000000000e+000  0.0000000000000000e+000  0.0000000000000000e+000  0.0000000000000000e+000  0.0000000000000000e+000  0.0000000000000000e+000  0.0000000000000000e+000  0.0000000000000000e+000  0.0000000000000000e+000  0.0000000000000000e+000  0.0000000000000000e+000  0.0000000000000000e+000 -3.8540453489418819e-001  0.0000000000000000e+000  0.0000000000000000e+000  0.0000000000000000e+000  0.0000000000000000e+000  0.0000000000000000e+000  0.0000000000000000e+000  0.0000000000000000e+000  0.0000000000000000e+000  0.0000000000000000e+000  0.0000000000000000e+000 -1.1209971261020094e-001  0.0000000000000000e+000  0.0000000000000000e+000  0.0000000000000000e+000  0.0000000000000000e+000  0.0000000000000000e+000  3.3760714131187047e-001  0.0000000000000000e+000  0.0000000000000000e+000  0.0000000000000000e+000  0.0000000000000000e+000  0.0000000000000000e+000  0.0000000000000000e+000  0.0000000000000000e+000  0.0000000000000000e+000  0.0000000000000000e+000  0.0000000000000000e+000  0.0000000000000000e+000  0.0000000000000000e+000  0.0000000000000000e+000  0.0000000000000000e+000  0.0000000000000000e+000  0.0000000000000000e+000  0.0000000000000000e+000 -6.8370598852256714e-001  0.0000000000000000e+000  0.0000000000000000e+000  0.0000000000000000e+000  0.0000000000000000e+000  0.0000000000000000e+000  0.0000000000000000e+000  0.0000000000000000e+000  0.0000000000000000e+000  2.1801611183910746e-001
  0.0000000000000000e+000  0.0000000000000000e+000  0.0000000000000000e+000  0.0000000000000000e+000  0.0000000000000000e+000  0.0000000000000000e+000  0.0000000000000000e+000  0.0000000000000000e+000  0.0000000000000000e+000  0.0000000000000000e+000 -4.5368373704740550e-001  0.0000000000000000e+000  0.0000000000000000e+000  0.0000000000000000e+000  0.0000000000000000e+000  0.0000000000000000e+000  0.0000000000000000e+000  0.0000000000000000e+000  0.0000000000000000e+000  0.0000000000000000e+000  0.0000000000000000e+000  1.1053821813126175e-001  0.0000000000000000e+000  0.0000000000000000e+000  0.0000000000000000e+000  0.0000000000000000e+000  0.0000000000000000e+000  0.0000000000000000e+000  0.0000000000000000e+000  0.0000000000000000e+000  0.0000000000000000e+000  0.0000000000000000e+000  0.0000000000000000e+000  0.0000000000000000e+000  0.0000000000000000e+000  0.0000000000000000e+000  0.0000000000000000e+000  0.0000000000000000e+000  0.0000000000000000e+000  2.2447652563041659e-001  0.0000000000000000e+000  0.0000000000000000e+000  0.0000000000000000e+000  0.0000000000000000e+000  0.0000000000000000e+000  0.0000000000000000e+000  0.0000000000000000e+000  0.0000000000000000e+000  0.0000000000000000e+000  2.5844841208711017e-001  0.0000000000000000e+000  0.0000000000000000e+000  0.0000000000000000e+000  0.0000000000000000e+000  0.0000000000000000e+000  0.0000000000000000e+000  0.0000000000000000e+000  0.0000000000000000e+000  1.0919883767151711e-001  0.0000000000000000e+000  0.0000000000000000e+000  0.0000000000000000e+000  0.0000000000000000e+000  1.4847937752695417e-001  0.0000000000000000e+000  0.0000000000000000e+000  0.0000000000000000e+000  0.0000000000000000e+000  0.0000000000000000e+000  0.0000000000000000e+000  2.6190308861193923e-001  0.0000000000000000e+000  0.0000000000000000e+000 -3.3192915302031667e-001 -2.9786978838299383e-001  0.0000000000000000e+000  0.0000000000000000e+000  0.0000000000000000e+000  0.0000000000000000e+000  0.0000000000000000e+000 -7.9036197956550680e-001  0.0000000000000000e+000  0.0000000000000000e+000  0.0000000000000000e+000  0.0000000000000000e+000  0.0000000000000000e+000  0.0000000000000000e+000  0.0000000000000000e+000  4.7842860837105988e-001  0.0000000000000000e+000  0.0000000000000000e+000 -2.9901720095091261e-001  0.0000000000000000e+000  0.0000000000000000e+000  0.0000000000000000e+000  0.0000000000000000e+000  0.0000000000000000e+000  0.0000000000000000e+000  0.0000000000000000e+000  0.0000000000000000e+000
  0.0000000000000000e+000  0.0000000000000000e+000  0.0000000000000000e+000  0.0000000000000000e+000  0.0000000000000000e+000  0.0000000000000000e+000  0.0000000000000000e+000  0.0000000000000000e+000  0.0000000000000000e+000  0.0000000000000000e+000  5.1857485357752398e-001  0.0000000000000000e+000  0.0000000000000000e+000  0.0000000000000000e+000  0.0000000000000000e+000  0.0000000000000000e+000  0.0000000000000000e+000  0.0000000000000000e+000  0.0000000000000000e+000  0.0000000000000000e+000  0.0000000000000000e+000 -2.4165247174604618e-001  0.0000000000000000e+000  0.0000000000000000e+000  0.0000000000000000e+000  0.0000000000000000e+000  0.0000000000000000e+000  0.0000000000000000e+000  0.0000000000000000e+000  0.0000000000000000e+000  0.0000000000000000e+000  0.0000000000000000e+000  0.0000000000000000e+000  0.0000000000000000e+000  0.0000000000000000e+000  0.0000000000000000e+000  0.0000000000000000e+000  0.0000000000000000e+000  0.0000000000000000e+000 -3.4451684592039611e-001  0.0000000000000000e+000  0.0000000000000000e+000  0.0000000000000000e+000  0.0000000000000000e+000  0.0000000000000000e+000  0.0000000000000000e+000  0.0000000000000000e+000  0.0000000000000000e+000  0.0000000000000000e+000  4.7268716530814728e-002  0.0000000000000000e+000  0.0000000000000000e+000  0.0000000000000000e+000  0.0000000000000000e+000  0.0000000000000000e+000  0.0000000000000000e+000  0.0000000000000000e+000  0.0000000000000000e+000  5.9819375128802553e-002  0.0000000000000000e+000  0.0000000000000000e+000  0.0000000000000000e+000  0.0000000000000000e+000  3.5248873919653456e-001  0.0000000000000000e+000  0.0000000000000000e+000  0.0000000000000000e+000  0.0000000000000000e+000  0.0000000000000000e+000  0.0000000000000000e+000  1.0938067073110580e+000  0.0000000000000000e+000  0.0000000000000000e+000  1.5810458385418094e-001  3.2406749830727877e-001  0.0000000000000000e+000  0.0000000000000000e+000  0.0000000000000000e+000  0.0000000000000000e+000  0.0000000000000000e+000 -8.6629733031281103e-003  0.0000000000000000e+000  0.0000000000000000e+000  0.0000000000000000e+000  0.0000000000000000e+000  0.0000000000000000e+000  0.0000000000000000e+000  0.0000000000000000e+000 -1.7677914862016239e-002  0.0000000000000000e+000  0.0000000000000000e+000  3.5086257425642886e-001  0.0000000000000000e+000  0.0000000000000000e+000  0.0000000000000000e+000  0.0000000000000000e+000  0.0000000000000000e+000  0.0000000000000000e+000  0.0000000000000000e+000  0.0000000000000000e+000
  7.0645519557757996e-002  0.0000000000000000e+000  0.0000000000000000e+000 -4.3041004676165617e-001  0.0000000000000000e+000 -2.6017183457578887e-002  0.0000000000000000e+000  0.0000000000000000e+000  0.0000000000000000e+000  0.0000000000000000e+000  0.0000000000000000e+000  0.0000000000000000e+000  0.0000000000000000e+000  0.0000000000000000e+000  0.0000000000000000e+000  0.0000000000000000e+000  4.6020948054072702e-001  0.0000000000000000e+000  0.0000000000000000e+000  0.0000000000000000e+000  0.0000000000000000e+000  0.0000000000000000e+000  0.0000000000000000e+000  0.0000000000000000e+000 -1.7651318829679041e-001  0.0000000000000000e+000 -3.2207317808502811e-001  4.0865118621458230e-001  0.0000000000000000e+000  0.0000000000000000e+000  0.0000000000000000e+000  1.3852696928606942e-001  0.0000000000000000e+000  0.0000000000000000e+000  0.0000000000000000e+000  0.0000000000000000e+000  0.0000000000000000e+000  0.0000000000000000e+000  0.0000000000000000e+000  0.0000000000000000e+000  0.0000000000000000e+000  0.0000000000000000e+000 -2.2646845389902501e-001  0.0000000000000000e+000  0.0000000000000000e+000  0.0000000000000000e+000  0.0000000000000000e+000  0.0000000000000000e+000  0.0000000000000000e+000  0.0000000000000000e+000  5.5862926519574925e-002  0.0000000000000000e+000  0.0000000000000000e+000  0.0000000000000000e+000  0.0000000000000000e+000  0.0000000000000000e+000  0.0000000000000000e+000  0.0000000000000000e+000  0.0000000000000000e+000  0.0000000000000000e+000  0.0000000000000000e+000  0.0000000000000000e+000  0.0000000000000000e+000  0.0000000000000000e+000  0.0000000000000000e+000  0.0000000000000000e+000  0.0000000000000000e+000  0.0000000000000000e+000  0.0000000000000000e+000  0.0000000000000000e+000  0.0000000000000000e+000  0.0000000000000000e+000  0.0000000000000000e+000  0.0000000000000000e+000  0.0000000000000000e+000  1.6550563669513513e-001  0.0000000000000000e+000  0.0000000000000000e+000  0.0000000000000000e+000  0.0000000000000000e+000  0.0000000000000000e+000  0.0000000000000000e+000  2.9409559842270333e-001  0.0000000000000000e+000  0.0000000000000000e+000  0.0000000000000000e+000  2.3940544168407735e-001  2.2495613357183805e-001  0.0000000000000000e+000  0.0000000000000000e+000  0.0000000000000000e+000  0.0000000000000000e+000  0.0000000000000000e+000  0.0000000000000000e+000  0.0000000000000000e+000  0.0000000000000000e+000  0.0000000000000000e+000  0.0000000000000000e+000  0.0000000000000000e+000  0.0000000000000000e+000
  0.0000000000000000e+000  0.0000000000000000e+000  0.0000000000000000e+000  0.0000000000000000e+000  0.0000000000000000e+000  0.0000000000000000e+000  0.0000000000000000e+000  0.0000000000000000e+000  0.0000000000000000e+000  0.0000000000000000e+000  0.0000000000000000e+000  2.9125361438593972e-001  0.0000000000000000e+000 -1.0816161183368724e-001  0.0000000000000000e+000  0.0000000000000000e+000  0.0000000000000000e+000  0.0000000000000000e+000  0.0000000000000000e+000  0.0000000000000000e+000  0.0000000000000000e+000  0.0000000000000000e+000  0.0000000000000000e+000  0.0000000000000000e+000  0.0000000000000000e+000  0.0000000000000000e+000  0.0000000000000000e+000  0.0000000000000000e+000  0.0000000000000000e+000 -6.5250434893522016e-002  0.0000000000000000e+000  0.0000000000000000e+000  0.0000000000000000e+000  0.0000000000000000e+000  0.0000000000000000e+000  0.0000000000000000e+000  0.0000000000000000e+000  0.0000000000000000e+000 -9.2112746898047909e-002  0.0000000000000000e+000  0.0000000000000000e+000  0.0000000000000000e+000  0.0000000000000000e+000 -6.4110977501091637e-001  0.0000000000000000e+000  1.0731972927417849e-001  0.0000000000000000e+000 -1.1069623554719450e-001  0.0000000000000000e+000  0.0000000000000000e+000  0.0000000000000000e+000  0.0000000000000000e+000  0.0000000000000000e+000  0.0000000000000000e+000  0.0000000000000000e+000  0.0000000000000000e+000  0.0000000000000000e+000  0.0000000000000000e+000  0.0000000000000000e+000  0.0000000000000000e+000  0.0000000000000000e+000  0.0000000000000000e+000  0.0000000000000000e+000  0.0000000000000000e+000  0.0000000000000000e+000  0.0000000000000000e+000  0.0000000000000000e+000  0.0000000000000000e+000 -1.3100464157720312e-001 -1.8387532591625400e-002  0.0000000000000000e+000  0.0000000000000000e+000  0.0000000000000000e+000  0.0000000000000000e+000  0.0000000000000000e+000  0.0000000000000000e+000 -1.6958223910169665e-001  6.3099395588057283e-001  0.0000000000000000e+000  0.0000000000000000e+000  0.0000000000000000e+000  0.0000000000000000e+000  0.0000000000000000e+000  0.0000000000000000e+000  0.0000000000000000e+000  0.0000000000000000e+000  0.0000000000000000e+000  0.0000000000000000e+000  0.0000000000000000e+000  0.0000000000000000e+000  0.0000000000000000e+000  0.0000000000000000e+000  0.0000000000000000e+000  0.0000000000000000e+000  0.0000000000000000e+000  0.0000000000000000e+000  0.0000000000000000e+000  1.0735581177224143e-001  0.0000000000000000e+000  0.0000000000000000e+000
  0.0000000000000000e+000  0.0000000000000000e+000  0.0000000000000000e+000  0.0000000000000000e+000  0.0000000000000000e+000  0.0000000000000000e+000  0.0000000000000000e+000  0.0000000000000000e+000  0.0000000000000000e+000  0.0000000000000000e+000  0.0000000000000000e+000  1.9622388818471695e-001  0.0000000000000000e+000  4.9080390089873310e-001  0.0000000000000000e+000  0.0000000000000000e+000  0.0000000000000000e+000  0.0000000000000000e+000  0.0000000000000000e+000  0.0000000000000000e+000  0.0000000000000000e+000  0.0000000000000000e+000  0.0000000000000000e+000  0.0000000000000000e+000  0.0000000000000000e+000  0.0000000000000000e+000  0.0000000000000000e+000  0.0000000000000000e+000  0.0000000000000000e+000 -1.0061348622748673e-001  0.0000000000000000e+000  0.0000000000000000e+000  0.0000000000000000e+000  0.0000000000000000e+000  0.0000000000000000e+000  0.0000000000000000e+000  0.0000000000000000e+000  0.0000000000000000e+000  6.6494489292451942e-001  0.0000000000000000e+000  0.0000000000000000e+000  0.0000000000000000e+000  0.0000000000000000e+000 -7.1204887211671397e-002  0.0000000000000000e+000  3.2866417850426133e-001  0.0000000000000000e+000  5.8300614105700359e-002  0.0000000000000000e+000  0.0000000000000000e+000  0.0000000000000000e+000  0.0000000000000000e+000  0.0000000000000000e+000  0.0000000000000000e+000  0.0000000000000000e+000  0.0000000000000000e+000  0.0000000000000000e+000  0.0000000000000000e+000  0.0000000000000000e+000  0.0000000000000000e+000  0.0000000000000000e+000  0.0000000000000000e+000  0.0000000000000000e+000  0.0000000000000000e+000  0.0000000000000000e+000  0.0000000000000000e+000  0.0000000000000000e+000  0.0000000000000000e+000 -2.5585449400469301e-001  1.1026519062162597e-002  0.0000000000000000e+000  0.0000000000000000e+000  0.0000000000000000e+000  0.0000000000000000e+000  0.0000000000000000e+000  0.0000000000000000e+000 -2.2248796934071199e-001 -1.6654798854969943e-001  0.0000000000000000e+000  0.0000000000000000e+000  0.0000000000000000e+000  0.0000000000000000e+000  0.0000000000000000e+000  0.0000000000000000e+000  0.0000000000000000e+000  0.0000000000000000e+000  0.0000000000000000e+000  0.0000000000000000e+000  0.0000000000000000e+000  0.0000000000000000e+000  0.0000000000000000e+000  0.0000000000000000e+000  0.0000000000000000e+000  0.0000000000000000e+000  0.0000000000000000e+000  0.0000000000000000e+000  0.0000000000000000e+000  9.4981352458626392e-002  0.0000000000000000e+000  0.0000000000000000e+000
  0.0000000000000000e+000  3.1043430763469748e-001  0.0000000000000000e+000  0.0000000000000000e+000  1.8177912864518880e-001  0.0000000000000000e+000  0.0000000000000000e+000  0.0000000000000000e+000  0.0000000000000000e+000  0.0000000000000000e+000  0.0000000000000000e+000  0.0000000000000000e+000 -2.2113503952598307e-001  0.0000000000000000e+000  0.0000000000000000e+000  0.0000000000000000e+000  0.0000000000000000e+000 -2.0507532273134738e-001  0.0000000000000000e+000  0.0000000000000000e+000  0.0000000000000000e+000  0.0000000000000000e+000  0.0000000000000000e+000  0.0000000000000000e+000  0.0000000000000000e+000 -6.3515221401465749e-001  0.0000000000000000e+000  0.0000000000000000e+000  0.0000000000000000e+000  0.0000000000000000e+000  0.0000000000000000e+000  0.0000000000000000e+000  0.0000000000000000e+000  2.1463280816374553e-001  0.0000000000000000e+000  0.0000000000000000e+000  0.0000000000000000e+000  0.0000000000000000e+000  0.0000000000000000e+000  0.0000000000000000e+000  0.0000000000000000e+000  0.0000000000000000e+000  0.0000000000000000e+000  0.0000000000000000e+000  0.0000000000000000e+000  0.0000000000000000e+000  0.0000000000000000e+000  0.0000000000000000e+000  0.0000000000000000e+000  0.0000000000000000e+000  0.0000000000000000e+000  5.6093753220937237e-001  5.3360082328650538e-001  0.0000000000000000e+000  0.0000000000000000e+000  0.0000000000000000e+000  0.0000000000000000e+000  0.0000000000000000e+000  0.0000000000000000e+000  0.0000000000000000e+000  0.0000000000000000e+000  0.0000000000000000e+000  0.0000000000000000e+000  0.0000000000000000e+000 -2.7621013471430389e-001  0.0000000000000000e+000  0.0000000000000000e+000  0.0000000000000000e+000  0.0000000000000000e+000  0.0000000000000000e+000  0.0000000000000000e+000 -4.3562854684997976e-001  0.0000000000000000e+000  0.0000000000000000e+000  0.0000000000000000e+000  0.0000000000000000e+000  0.0000000000000000e+000  0.0000000000000000e+000  3.7567222862659444e-001  0.0000000000000000e+000  0.0000000000000000e+000  0.0000000000000000e+000  0.0000000000000000e+000  0.0000000000000000e+000  0.0000000000000000e+000  0.0000000000000000e+000  0.0000000000000000e+000  0.0000000000000000e+000  0.0000000000000000e+000  0.0000000000000000e+000  0.0000000000000000e+000  0.0000000000000000e+000  0.0000000000000000e+000 -1.1663406930885112e-001  0.0000000000000000e+000  6.5414575825141208e-003  0.0000000000000000e+000  0.0000000000000000e+000 -3.3009177288490943e-001  0.0000000000000000e+000
  0.0000000000000000e+000  0.0000000000000000e+000  0.0000000000000000e+000  0.0000000000000000e+000  0.0000000000000000e+000  0.0000000000000000e+000  0.0000000000000000e+000  0.0000000000000000e+000  3.3136681125673495e-001  0.0000000000000000e+000  0.0000000000000000e+000  0.0000000000000000e+000  0.0000000000000000e+000  0.0000000000000000e+000  0.0000000000000000e+000  0.0000000000000000e+000  0.0000000000000000e+000  0.0000000000000000e+000  0.0000000000000000e+000 -3.1772227064766689e-001  0.0000000000000000e+000  0.0000000000000000e+000  4.1210541606660800e-001  0.0000000000000000e+000  0.0000000000000000e+000  0.0000000000000000e+000  0.0000000000000000e+000  0.0000000000000000e+000  0.0000000000000000e+000  0.0000000000000000e+000  0.0000000000000000e+000  0.0000000000000000e+000  0.0000000000000000e+000  0.0000000000000000e+000  0.0000000000000000e+000  0.0000000000000000e+000  0.0000000000000000e+000  9.6042549850365977e-002  0.0000000000000000e+000  0.0000000000000000e+000  0.0000000000000000e+000  0.0000000000000000e+000  0.0000000000000000e+000  0.0000000000000000e+000  0.0000000000000000e+000  0.0000000000000000e+000  0.0000000000000000e+000  0.0000000000000000e+000  0.0000000000000000e+000  0.0000000000000000e+000  0.0000000000000000e+000  0.0000000000000000e+000  0.0000000000000000e+000  8.4067195582730986e-002 -4.9186675245840285e-002  0.0000000000000000e+000  0.0000000000000000e+000  0.0000000000000000e+000  0.0000000000000000e+000  0.0000000000000000e+000  0.0000000000000000e+000  0.0000000000000000e+000  0.0000000000000000e+000  0.0000000000000000e+000  0.0000000000000000e+000  0.0000000000000000e+000  0.0000000000000000e+000  0.0000000000000000e+000  0.0000000000000000e+000  0.0000000000000000e+000  0.0000000000000000e+000  0.0000000000000000e+000  0.0000000000000000e+000  0.0000000000000000e+000  0.0000000000000000e+000  0.0000000000000000e+000  0.0000000000000000e+000  0.0000000000000000e+000  0.0000000000000000e+000 -6.1363474627295456e-001  0.0000000000000000e+000  0.0000000000000000e+000  0.0000000000000000e+000  0.0000000000000000e+000  0.0000000000000000e+000  0.0000000000000000e+000  0.0000000000000000e+000  0.0000000000000000e+000  0.0000000000000000e+000  1.2183798515932693e+000  0.0000000000000000e+000  0.0000000000000000e+000  0.0000000000000000e+000  0.0000000000000000e+000  0.0000000000000000e+000  0.0000000000000000e+000  0.0000000000000000e+000  0.0000000000000000e+000  0.0000000000000000e+000  0.0000000000000000e+000
  0.0000000000000000e+000  0.0000000000000000e+000  0.0000000000000000e+000  0.0000000000000000e+000  0.0000000000000000e+000  0.0000000000000000e+000  0.0000000000000000e+000  0.0000000000000000e+000  0.0000000000000000e+000  0.0000000000000000e+000  1.7589405758004398e-001  0.0000000000000000e+000  0.0000000000000000e+000  0.0000000000000000e+000  0.0000000000000000e+000  0.0000000000000000e+000  0.0000000000000000e+000  0.0000000000000000e+000  0.0000000000000000e+000  0.0000000000000000e+000  0.0000000000000000e+000  1.6451472884106297e-002  0.0000000000000000e+000  0.0000000000000000e+000  0.0000000000000000e+000  0.0000000000000000e+000  0.0000000000000000e+000  0.0000000000000000e+000  0.0000000000000000e+000  0.0000000000000000e+000  0.0000000000000000e+000  0.0000000000000000e+000  0.0000000000000000e+000  0.0000000000000000e+000  0.0000000000000000e+000  0.0000000000000000e+000  0.0000000000000000e+000  0.0000000000000000e+000  0.0000000000000000e+000 -8.9286397565037590e-002  0.0000000000000000e+000  0.0000000000000000e+000  0.0000000000000000e+000  0.0000000000000000e+000  0.0000000000000000e+000  0.0000000000000000e+000  0.0000000000000000e+000  0.0000000000000000e+000  0.0000000000000000e+000 -2.4810822250865253e-001  0.0000000000000000e+000  0.0000000000000000e+000  0.0000000000000000e+000  0.0000000000000000e+000  0.0000000000000000e+000  0.0000000000000000e+000  0.0000000000000000e+000  0.0000000000000000e+000 -7.8941564149997012e-001  0.0000000000000000e+000  0.0000000000000000e+000  0.0000000000000000e+000  0.0000000000000000e+000 -5.0237121918825245e-001  0.0000000000000000e+000  0.0000000000000000e+000  0.0000000000000000e+000  0.0000000000000000e+000  0.0000000000000000e+000  0.0000000000000000e+000  5.3613779564663022e-001  0.0000000000000000e+000  0.0000000000000000e+000  3.3862185849602983e-001 -5.2356248215314638e-001  0.0000000000000000e+000  0.0000000000000000e+000  0.0000000000000000e+000  0.0000000000000000e+000  0.0000000000000000e+000 -4.7655292515505376e-002  0.0000000000000000e+000  0.0000000000000000e+000  0.0000000000000000e+000  0.0000000000000000e+000  0.0000000000000000e+000  0.0000000000000000e+000  0.0000000000000000e+000  6.7769391643745805e-002  0.0000000000000000e+000  0.0000000000000000e+000 -5.8156316945445019e-001  0.0000000000000000e+000  0.0000000000000000e+000  0.0000000000000000e+000  0.0000000000000000e+000  0.0000000000000000e+000  0.0000000000000000e+000  0.0000000000000000e+000  0.0000000000000000e+000
  0.0000000000000000e+000  0.0000000000000000e+000  0.0000000000000000e+000  0.0000000000000000e+000  0.0000000000000000e+000  0.0000000000000000e+000  0.0000000000000000e+000  0.0000000000000000e+000  0.0000000000000000e+000  4.8100709433068195e-001  0.0000000000000000e+000  0.0000000000000000e+000  0.0000000000000000e+000  0.0000000000000000e+000  0.0000000000000000e+000  0.0000000000000000e+000  0.0000000000000000e+000  0.0000000000000000e+000  0.0000000000000000e+000  0.0000000000000000e+000  0.0000000000000000e+000  0.0000000000000000e+000  0.0000000000000000e+000  0.0000000000000000e+000  0.0000000000000000e+000  0.0000000000000000e+000  0.0000000000000000e+000  0.0000000000000000e+000  0.0000000000000000e+000  0.0000000000000000e+000  0.0000000000000000e+000  0.0000000000000000e+000  1.9941541424478129e-001  0.0000000000000000e+000  0.0000000000000000e+000  0.0000000000000000e+000  0.0000000000000000e+000  0.0000000000000000e+000  0.0000000000000000e+000  0.0000000000000000e+000  0.0000000000000000e+000 -3.1208689731165379e-001  0.0000000000000000e+000  0.0000000000000000e+000 -3.5812128178777047e-001  0.0000000000000000e+000  2.4213018258396690e-001  0.0000000000000000e+000  0.0000000000000000e+000  0.0000000000000000e+000  0.0000000000000000e+000  0.0000000000000000e+000  0.0000000000000000e+000  0.0000000000000000e+000  0.0000000000000000e+000  0.0000000000000000e+000  0.0000000000000000e+000  0.0000000000000000e+000  0.0000000000000000e+000  0.0000000000000000e+000  0.0000000000000000e+000  0.0000000000000000e+000  0.0000000000000000e+000  0.0000000000000000e+000  0.0000000000000000e+000 -6.5287928268653872e-003  0.0000000000000000e+000  2.0666438453803571e-001  0.0000000000000000e+000  0.0000000000000000e+000  0.0000000000000000e+000  0.0000000000000000e+000  0.0000000000000000e+000  0.0000000000000000e+000  0.0000000000000000e+000  0.0000000000000000e+000  0.0000000000000000e+000  0.0000000000000000e+000  0.0000000000000000e+000  0.0000000000000000e+000  0.0000000000000000e+000  7.5221639068041835e-001  0.0000000000000000e+000  0.0000000000000000e+000  7.8278827353775804e-001  0.0000000000000000e+000  0.0000000000000000e+000  0.0000000000000000e+000  0.0000000000000000e+000  0.0000000000000000e+000  0.0000000000000000e+000  0.0000000000000000e+000  4.2589221087740137e-001  0.0000000000000000e+000  0.0000000000000000e+000  0.0000000000000000e+000  0.0000000000000000e+000  0.0000000000000000e+000  0.0000000000000000e+000  0.0000000000000000e+000
  1.4507044698060639e-001  0.0000000000000000e+000  0.0000000000000000e+000  3.6260130938005170e-001  0.0000000000000000e+000 -1.5198989490882137e-001  0.0000000000000000e+000  0.0000000000000000e+000  0.0000000000000000e+000  0.0000000000000000e+000  0.0000000000000000e+000  0.0000000000000000e+000  0.0000000000000000e+000  0.0000000000000000e+000  0.0000000000000000e+000  0.0000000000000000e+000  2.8322901450965743e-001  0.0000000000000000e+000  0.0000000000000000e+000  0.0000000000000000e+000  0.0000000000000000e+000  0.0000000000000000e+000  0.0000000000000000e+000  0.0000000000000000e+000  2.0497395975931235e-001  0.0000000000000000e+000  3.4830024681103811e-001  2.6582925862804702e-001  0.0000000000000000e+000  0.0000000000000000e+000  0.0000000000000000e+000 -2.6585170936011059e-002  0.0000000000000000e+000  0.0000000000000000e+000  0.0000000000000000e+000  0.0000000000000000e+000  0.0000000000000000e+000  0.0000000000000000e+000  0.0000000000000000e+000  0.0000000000000000e+000  0.0000000000000000e+000  0.0000000000000000e+000 -1.3775200882459216e-002  0.0000000000000000e+000  0.0000000000000000e+000  0.0000000000000000e+000  0.0000000000000000e+000  0.0000000000000000e+000  0.0000000000000000e+000  0.0000000000000000e+000 -3.3315337128925399e-001  0.0000000000000000e+000  0.0000000000000000e+000  0.0000000000000000e+000  0.0000000000000000e+000  0.0000000000000000e+000  0.0000000000000000e+000  0.0000000000000000e+000  0.0000000000000000e+000  0.0000000000000000e+000  0.0000000000000000e+000  0.0000000000000000e+000  0.0000000000000000e+000  0.0000000000000000e+000  0.0000000000000000e+000  0.0000000000000000e+000  0.0000000000000000e+000  0.0000000000000000e+000  0.0000000000000000e+000  0.0000000000000000e+000  0.0000000000000000e+000  0.0000000000000000e+000  0.0000000000000000e+000  0.0000000000000000e+000  0.0000000000000000e+000  4.1712769912152786e-001  0.0000000000000000e+000  0.0000000000000000e+000  0.0000000000000000e+000  0.0000000000000000e+000  0.0000000000000000e+000  0.0000000000000000e+000  3.0871628536034767e-002  0.0000000000000000e+000  0.0000000000000000e+000  0.0000000000000000e+000  3.0613747414017634e-001 -3.6000867769148981e-001  0.0000000000000000e+000  0.0000000000000000e+000  0.0000000000000000e+000  0.0000000000000000e+000  0.0000000000000000e+000  0.0000000000000000e+000  0.0000000000000000e+000  0.0000000000000000e+000  0.0000000000000000e+000  0.0000000000000000e+000  0.0000000000000000e+000  0.0000000000000000e+000
  0.0000000000000000e+000  0.0000000000000000e+000  0.0000000000000000e+000  0.0000000000000000e+000  0.0000000000000000e+000  0.0000000000000000e+000 -6.6977570901522987e-001  0.0000000000000000e+000  0.0000000000000000e+000  0.0000000000000000e+000  0.0000000000000000e+000  0.0000000000000000e+000  0.0000000000000000e+000  0.0000000000000000e+000  0.0000000000000000e+000  0.0000000000000000e+000  0.0000000000000000e+000  0.0000000000000000e+000  0.0000000000000000e+000  0.0000000000000000e+000  0.0000000000000000e+000  0.0000000000000000e+000  0.0000000000000000e+000  0.0000000000000000e+000  0.0000000000000000e+000  0.0000000000000000e+000  0.0000000000000000e+000  0.0000000000000000e+000  0.0000000000000000e+000  0.0000000000000000e+000  0.0000000000000000e+000  0.0000000000000000e+000  0.0000000000000000e+000  0.0000000000000000e+000  0.0000000000000000e+000  0.0000000000000000e+000  7.6535727800430031e-001  0.0000000000000000e+000  0.0000000000000000e+000  0.0000000000000000e+000  0.0000000000000000e+000  0.0000000000000000e+000  0.0000000000000000e+000  0.0000000000000000e+000  0.0000000000000000e+000  0.0000000000000000e+000  0.0000000000000000e+000  0.0000000000000000e+000  0.0000000000000000e+000  0.0000000000000000e+000  0.0000000000000000e+000  0.0000000000000000e+000  0.0000000000000000e+000  0.0000000000000000e+000  0.0000000000000000e+000  0.0000000000000000e+000  7.1569875939172267e-001  0.0000000000000000e+000  0.0000000000000000e+000  0.0000000000000000e+000 -9.4900585957427408e-001  0.0000000000000000e+000  0.0000000000000000e+000  0.0000000000000000e+000  0.0000000000000000e+000  0.0000000000000000e+000  0.0000000000000000e+000  0.0000000000000000e+000  0.0000000000000000e+000  0.0000000000000000e+000  0.0000000000000000e+000  0.0000000000000000e+000  0.0000000000000000e+000  0.0000000000000000e+000  0.0000000000000000e+000  0.0000000000000000e+000  0.0000000000000000e+000  0.0000000000000000e+000  0.0000000000000000e+000  0.0000000000000000e+000  0.0000000000000000e+000  0.0000000000000000e+000  0.0000000000000000e+000 -7.4751608654870072e-001  0.0000000000000000e+000  0.0000000000000000e+000  0.0000000000000000e+000  0.0000000000000000e+000  0.0000000000000000e+000  0.0000000000000000e+000  0.0000000000000000e+000  0.0000000000000000e+000  0.0000000000000000e+000  0.0000000000000000e+000  0.0000000000000000e+000  0.0000000000000000e+000  4.8363501877337733e-001  0.0000000000000000e+000  0.0000000000000000e+000  0.0000000000000000e+000
  0.0000000000000000e+000  0.0000000000000000e+000  0.0000000000000000e+000  0.0000000000000000e+000  0.0000000000000000e+000  0.0000000000000000e+000  0.0000000000000000e+000  0.0000000000000000e+000  0.0000000000000000e+000 -2.5798027371302601e-002  0.0000000000000000e+000  0.0000000000000000e+000  0.0000000000000000e+000  0.0000000000000000e+000  0.0000000000000000e+000  0.0000000000000000e+000  0.0000000000000000e+000  0.0000000000000000e+000  0.0000000000000000e+000  0.0000000000000000e+000  0.0000000000000000e+000  0.0000000000000000e+000  0.0000000000000000e+000  0.0000000000000000e+000  0.0000000000000000e+000  0.0000000000000000e+000  0.0000000000000000e+000  0.0000000000000000e+000  0.0000000000000000e+000  0.0000000000000000e+000  0.0000000000000000e+000  0.0000000000000000e+000  4.2052857170766439e-001  0.0000000000000000e+000  0.0000000000000000e+000  0.0000000000000000e+000  0.0000000000000000e+000  0.0000000000000000e+000  0.0000000000000000e+000  0.0000000000000000e+000  0.0000000000000000e+000 -8.8986595975861782e-001  0.0000000000000000e+000  0.0000000000000000e+000  2.6258210990795450e-001  0.0000000000000000e+000  5.5287046058024769e-001  0.0000000000000000e+000  0.0000000000000000e+000  0.0000000000000000e+000  0.0000000000000000e+000  0.0000000000000000e+000  0.0000000000000000e+000  0.0000000000000000e+000  0.0000000000000000e+000  0.0000000000000000e+000  0.0000000000000000e+000  0.0000000000000000e+000  0.0000000000000000e+000  0.0000000000000000e+000  0.0000000000000000e+000  0.0000000000000000e+000  0.0000000000000000e+000  0.0000000000000000e+000  0.0000000000000000e+000 -1.8417134179316461e-001  0.0000000000000000e+000 -5.9380080926759310e-002  0.0000000000000000e+000  0.0000000000000000e+000  0.0000000000000000e+000  0.0000000000000000e+000  0.0000000000000000e+000  0.0000000000000000e+000  0.0000000000000000e+000  0.0000000000000000e+000  0.0000000000000000e+000  0.0000000000000000e+000  0.0000000000000000e+000  0.0000000000000000e+000  0.0000000000000000e+000 -9.3148858038678561e-001  0.0000000000000000e+000  0.0000000000000000e+000  4.7223772913426117e-002  0.0000000000000000e+000  0.0000000000000000e+000  0.0000000000000000e+000  0.0000000000000000e+000  0.0000000000000000e+000  0.0000000000000000e+000  0.0000000000000000e+000  1.1889921904609055e-001  0.0000000000000000e+000  0.0000000000000000e+000  0.0000000000000000e+000  0.0000000000000000e+000  0.0000000000000000e+000  0.0000000000000000e+000  0.0000000000000000e+000
  0.0000000000000000e+000  0.0000000000000000e+000 -7.5001348748594751e-002  0.0000000000000000e+000  0.0000000000000000e+000  0.0000000000000000e+000  0.0000000000000000e+000  0.0000000000000000e+000  0.0000000000000000e+000  0.0000000000000000e+000  0.0000000000000000e+000  0.0000000000000000e+000  0.0000000000000000e+000  0.0000000000000000e+000  0.0000000000000000e+000  0.0000000000000000e+000  0.0000000000000000e+000  0.0000000000000000e+000  0.0000000000000000e+000  0.0000000000000000e+000  0.0000000000000000e+000  0.0000000000000000e+000  0.0000000000000000e+000  0.0000000000000000e+000  0.0000000000000000e+000  0.0000000000000000e+000  0.0000000000000000e+000  0.0000000000000000e+000  0.0000000000000000e+000  0.0000000000000000e+000  0.0000000000000000e+000  0.0000000000000000e+000  0.0000000000000000e+000  0.0000000000000000e+000  0.0000000000000000e+000  2.1885081941844364e-001  0.0000000000000000e+000  0.0000000000000000e+000  0.0000000000000000e+000  0.0000000000000000e+000  0.0000000000000000e+000  0.0000000000000000e+000  0.0000000000000000e+000  0.0000000000000000e+000  0.0000000000000000e+000  0.0000000000000000e+000  0.0000000000000000e+000  0.0000000000000000e+000  0.0000000000000000e+000  0.0000000000000000e+000  0.0000000000000000e+000  0.0000000000000000e+000  0.0000000000000000e+000  0.0000000000000000e+000  0.0000000000000000e+000  0.0000000000000000e+000  0.0000000000000000e+000  0.0000000000000000e+000  0.0000000000000000e+000 -8.7010373745463332e-003  0.0000000000000000e+000  0.0000000000000000e+000  4.4199214677881415e-001  0.0000000000000000e+000  0.0000000000000000e+000  0.0000000000000000e+000  0.0000000000000000e+000  0.0000000000000000e+000  0.0000000000000000e+000  0.0000000000000000e+000  0.0000000000000000e+000  0.0000000000000000e+000  0.0000000000000000e+000  0.0000000000000000e+000  0.0000000000000000e+000  0.0000000000000000e+000  0.0000000000000000e+000  0.0000000000000000e+000  0.0000000000000000e+000  0.0000000000000000e+000  0.0000000000000000e+000  0.0000000000000000e+000  0.0000000000000000e+000  0.0000000000000000e+000  0.0000000000000000e+000 -3.3054154861324603e-001  0.0000000000000000e+000  0.0000000000000000e+000  0.0000000000000000e+000  0.0000000000000000e+000  0.0000000000000000e+000  0.0000000000000000e+000  0.0000000000000000e+000  0.0000000000000000e+000  8.0111711709374156e-001  0.0000000000000000e+000  0.0000000000000000e+000  0.0000000000000000e+000  0.0000000000000000e+000  0.0000000000000000e+000
  4.7942880570627056e-001  0.0000000000000000e+000  0.0000000000000000e+000 -1.9808470131068162e-001  0.0000000000000000e+000  2.6558835543642473e-001  0.0000000000000000e+000  0.0000000000000000e+000  0.0000000000000000e+000  0.0000000000000000e+000  0.0000000000000000e+000  0.0000000000000000e+000  0.0000000000000000e+000  0.0000000000000000e+000  0.0000000000000000e+000  0.0000000000000000e+000 -1.3963562791679718e-001  0.0000000000000000e+000  0.0000000000000000e+000  0.0000000000000000e+000  0.0000000000000000e+000  0.0000000000000000e+000  0.0000000000000000e+000  0.0000000000000000e+000 -9.4985928649403556e-002  0.0000000000000000e+000  3.1264127971325112e-001  6.0757050547118434e-002  0.0000000000000000e+000  0.0000000000000000e+000  0.0000000000000000e+000  5.2240370173058448e-001  0.0000000000000000e+000  0.0000000000000000e+000  0.0000000000000000e+000  0.0000000000000000e+000  0.0000000000000000e+000  0.0000000000000000e+000  0.0000000000000000e+000  0.0000000000000000e+000  0.0000000000000000e+000  0.0000000000000000e+000  3.1746986932518567e-001  0.0000000000000000e+000  0.0000000000000000e+000  0.0000000000000000e+000  0.0000000000000000e+000  0.0000000000000000e+000  0.0000000000000000e+000  0.0000000000000000e+000  3.3635009387388476e-001  0.0000000000000000e+000  0.0000000000000000e+000  0.0000000000000000e+000  0.0000000000000000e+000  0.0000000000000000e+000  0.0000000000000000e+000  0.0000000000000000e+000  0.0000000000000000e+000  0.0000000000000000e+000  0.0000000000000000e+000  0.0000000000000000e+000  0.0000000000000000e+000  0.0000000000000000e+000  0.0000000000000000e+000  0.0000000000000000e+000  0.0000000000000000e+000  0.0000000000000000e+000  0.0000000000000000e+000  0.0000000000000000e+000  0.0000000000000000e+000  0.0000000000000000e+000  0.0000000000000000e+000  0.0000000000000000e+000  0.0000000000000000e+000  2.3581429678018725e-002  0.0000000000000000e+000  0.0000000000000000e+000  0.0000000000000000e+000  0.0000000000000000e+000  0.0000000000000000e+000  0.0000000000000000e+000 -1.5713341469122982e-002  0.0000000000000000e+000  0.0000000000000000e+000  0.0000000000000000e+000  1.2439609074602788e-001 -1.6527359482519824e-001  0.0000000000000000e+000  0.0000000000000000e+000  0.0000000000000000e+000  0.0000000000000000e+000  0.0000000000000000e+000  0.0000000000000000e+000  0.0000000000000000e+000  0.0000000000000000e+000  0.0000000000000000e+000  0.0000000000000000e+000  0.0000000000000000e+000  0.0000000000000000e+000
 -1.5440741031279534e-001  0.0000000000000000e+000  0.0000000000000000e+000  8.3878231433138578e-002  0.0000000000000000e+000 -4.0547619150932340e-001  0.0000000000000000e+000  0.0000000000000000e+000  0.0000000000000000e+000  0.0000000000000000e+000  0.0000000000000000e+000  0.0000000000000000e+000  0.0000000000000000e+000  0.0000000000000000e+000  0.0000000000000000e+000  0.0000000000000000e+000  4.3352294887674386e-001  0.0000000000000000e+000  0.0000000000000000e+000  0.0000000000000000e+000  0.0000000000000000e+000  0.0000000000000000e+000  0.0000000000000000e+000  0.0000000000000000e+000  1.5490352029769519e-003  0.0000000000000000e+000  4.1325049168365374e-001 -3.2057048578238334e-001  0.0000000000000000e+000  0.0000000000000000e+000  0.0000000000000000e+000  1.0583489148136453e-001  0.0000000000000000e+000  0.0000000000000000e+000  0.0000000000000000e+000  0.0000000000000000e+000  0.0000000000000000e+000  0.0000000000000000e+000  0.0000000000000000e+000  0.0000000000000000e+000  0.0000000000000000e+000  0.0000000000000000e+000  7.2082299660168908e-002  0.0000000000000000e+000  0.0000000000000000e+000  0.0000000000000000e+000  0.0000000000000000e+000  0.0000000000000000e+000  0.0000000000000000e+000  0.0000000000000000e+000  4.2109123803292464e-001  0.0000000000000000e+000  0.0000000000000000e+000  0.0000000000000000e+000  0.0000000000000000e+000  0.0000000000000000e+000  0.0000000000000000e+000  0.0000000000000000e+000  0.0000000000000000e+000  0.0000000000000000e+000  0.0000000000000000e+000  0.0000000000000000e+000  0.0000000000000000e+000  0.0000000000000000e+000  0.0000000000000000e+000  0.0000000000000000e+000  0.0000000000000000e+000  0.0000000000000000e+000  0.0000000000000000e+000  0.0000000000000000e+000  0.0000000000000000e+000  0.0000000000000000e+000  0.0000000000000000e+000  0.0000000000000000e+000  0.0000000000000000e+000  1.2326784614487979e-001  0.0000000000000000e+000  0.0000000000000000e+000  0.0000000000000000e+000  0.0000000000000000e+000  0.0000000000000000e+000  0.0000000000000000e+000  1.1190604417739169e-001  0.0000000000000000e+000  0.0000000000000000e+000  0.0000000000000000e+000 -1.7467198039362020e-001  3.0213070322018998e-001  0.0000000000000000e+000  0.0000000000000000e+000  0.0000000000000000e+000  0.0000000000000000e+000  0.0000000000000000e+000  0.0000000000000000e+000  0.0000000000000000e+000  0.0000000000000000e+000  0.0000000000000000e+000  0.0000000000000000e+000  0.0000000000000000e+000  0.0000000000000000e+000
  0.0000000000000000e+000  0.0000000000000000e+000  0.0000000000000000e+000  0.0000000000000000e+000  0.0000000000000000e+000  0.0000000000000000e+000  0.0000000000000000e+000  0.0000000000000000e+000  0.0000000000000000e+000  0.0000000000000000e+000 -4.9576635975208255e-001  0.0000000000000000e+000  0.0000000000000000e+000  0.0000000000000000e+000  0.0000000000000000e+000  0.0000000000000000e+000  0.0000000000000000e+000  0.0000000000000000e+000  0.0000000000000000e+000  0.0000000000000000e+000  0.0000000000000000e+000 -1.0257323571184249e+000  0.0000000000000000e+000  0.0000000000000000e+000  0.0000000000000000e+000  0.0000000000000000e+000  0.0000000000000000e+000  0.0000000000000000e+000  0.0000000000000000e+000  0.0000000000000000e+000  0.0000000000000000e+000  0.0000000000000000e+000  0.0000000000000000e+000  0.0000000000000000e+000  0.0000000000000000e+000  0.0000000000000000e+000  0.0000000000000000e+000  0.0000000000000000e+000  0.0000000000000000e+000 -1.1586225783955542e-001  0.0000000000000000e+000  0.0000000000000000e+000  0.0000000000000000e+000  0.0000000000000000e+000  0.0000000000000000e+000  0.0000000000000000e+000  0.0000000000000000e+000  0.0000000000000000e+000  0.0000000000000000e+000 -1.3066728667099489e-001  0.0000000000000000e+000  0.0000000000000000e+000  0.0000000000000000e+000  0.0000000000000000e+000  0.0000000000000000e+000  0.0000000000000000e+000  0.0000000000000000e+000  0.0000000000000000e+000 -5.7157623614997832e-001  0.0000000000000000e+000  0.0000000000000000e+000  0.0000000000000000e+000  0.0000000000000000e+000 -1.1499954384137433e-001  0.0000000000000000e+000  0.0000000000000000e+000  0.0000000000000000e+000  0.0000000000000000e+000  0.0000000000000000e+000  0.0000000000000000e+000  7.3786539010199451e-002  0.0000000000000000e+000  0.0000000000000000e+000 -2.3473072705317827e-001  6.6811004208314828e-001  0.0000000000000000e+000  0.0000000000000000e+000  0.0000000000000000e+000  0.0000000000000000e+000  0.0000000000000000e+000 -6.4108402736441450e-001  0.0000000000000000e+000  0.0000000000000000e+000  0.0000000000000000e+000  0.0000000000000000e+000  0.0000000000000000e+000  0.0000000000000000e+000  0.0000000000000000e+000 -7.1819258558024346e-001  0.0000000000000000e+000  0.0000000000000000e+000 -2.7961920710005295e-001  0.0000000000000000e+000  0.0000000000000000e+000  0.0000000000000000e+000  0.0000000000000000e+000  0.0000000000000000e+000  0.0000000000000000e+000  0.0000000000000000e+000  0.0000000000000000e+000
  0.0000000000000000e+000  0.0000000000000000e+000  0.0000000000000000e+000  0.0000000000000000e+000  0.0000000000000000e+000  0.0000000000000000e+000  0.0000000000000000e+000  0.0000000000000000e+000 -3.9384134579218077e-001  0.0000000000000000e+000  0.0000000000000000e+000  0.0000000000000000e+000  0.0000000000000000e+000  0.0000000000000000e+000  0.0000000000000000e+000  0.0000000000000000e+000  0.0000000000000000e+000  0.0000000000000000e+000  0.0000000000000000e+000 -1.0874170688887269e-001  0.0000000000000000e+000  0.0000000000000000e+000  8.9170489673697562e-001  0.0000000000000000e+000  0.0000000000000000e+000  0.0000000000000000e+000  0.0000000000000000e+000  0.0000000000000000e+000  0.0000000000000000e+000  0.0000000000000000e+000  0.0000000000000000e+000  0.0000000000000000e+000  0.0000000000000000e+000  0.0000000000000000e+000  0.0000000000000000e+000  0.0000000000000000e+000  0.0000000000000000e+000  1.4816007695778910e-001  0.0000000000000000e+000  0.0000000000000000e+000  0.0000000000000000e+000  0.0000000000000000e+000  0.0000000000000000e+000  0.0000000000000000e+000  0.0000000000000000e+000  0.0000000000000000e+000  0.0000000000000000e+000  0.0000000000000000e+000  0.0000000000000000e+000  0.0000000000000000e+000  0.0000000000000000e+000  0.0000000000000000e+000  0.0000000000000000e+000  1.5692535751111841e-001 -6.4870235595817871e-001  0.0000000000000000e+000  0.0000000000000000e+000  0.0000000000000000e+000  0.0000000000000000e+000  0.0000000000000000e+000  0.0000000000000000e+000  0.0000000000000000e+000  0.0000000000000000e+000  0.0000000000000000e+000  0.0000000000000000e+000  0.0000000000000000e+000  0.0000000000000000e+000  0.0000000000000000e+000  0.0000000000000000e+000  0.0000000000000000e+000  0.0000000000000000e+000  0.0000000000000000e+000  0.0000000000000000e+000  0.0000000000000000e+000  0.0000000000000000e+000  0.0000000000000000e+000  0.0000000000000000e+000  0.0000000000000000e+000  0.0000000000000000e+000  5.8655716413869352e-001  0.0000000000000000e+000  0.0000000000000000e+000  0.0000000000000000e+000  0.0000000000000000e+000  0.0000000000000000e+000  0.0000000000000000e+000  0.0000000000000000e+000  0.0000000000000000e+000  0.0000000000000000e+000  9.1003042503022394e-002  0.0000000000000000e+000  0.0000000000000000e+000  0.0000000000000000e+000  0.0000000000000000e+000  0.0000000000000000e+000  0.0000000000000000e+000  0.0000000000000000e+000  0.0000000000000000e+000  0.0000000000000000e+000  0.0000000000000000e+000
  0.0000000000000000e+000  0.0000000000000000e+000  0.0000000000000000e+000  0.0000000000000000e+000  0.0000000000000000e+000  0.0000000000000000e+000  0.0000000000000000e+000 -7.5222437016524224e-001  0.0000000000000000e+000  0.0000000000000000e+000  0.0000000000000000e+000  0.0000000000000000e+000  0.0000000000000000e+000  0.0000000000000000e+000  0.0000000000000000e+000  0.0000000000000000e+000  0.0000000000000000e+000  0.0000000000000000e+000  0.0000000000000000e+000  0.0000000000000000e+000  3.9236621483939504e-001  0.0000000000000000e+000  0.0000000000000000e+000  0.0000000000000000e+000  0.0000000000000000e+000  0.0000000000000000e+000  0.0000000000000000e+000  0.0000000000000000e+000  4.5327103273968140e-002  0.0000000000000000e+000  0.0000000000000000e+000  0.0000000000000000e+000  0.0000000000000000e+000  0.0000000000000000e+000  0.0000000000000000e+000  0.0000000000000000e+000  0.0000000000000000e+000  0.0000000000000000e+000  0.0000000000000000e+000  0.0000000000000000e+000  0.0000000000000000e+000  0.0000000000000000e+000  0.0000000000000000e+000  0.0000000000000000e+000  0.0000000000000000e+000  0.0000000000000000e+000  0.0000000000000000e+000  0.0000000000000000e+000  0.0000000000000000e+000  0.0000000000000000e+000  0.0000000000000000e+000  0.0000000000000000e+000  0.0000000000000000e+000  0.0000000000000000e+000  0.0000000000000000e+000  2.7458922756037903e-002  0.0000000000000000e+000  0.0000000000000000e+000  0.0000000000000000e+000  0.0000000000000000e+000  0.0000000000000000e+000  0.0000000000000000e+000  0.0000000000000000e+000  0.0000000000000000e+000  0.0000000000000000e+000  0.0000000000000000e+000  3.3449889196750859e-001  0.0000000000000000e+000  0.0000000000000000e+000  0.0000000000000000e+000  0.0000000000000000e+000  0.0000000000000000e+000  2.7998923756267036e-001  0.0000000000000000e+000  0.0000000000000000e+000  0.0000000000000000e+000  0.0000000000000000e+000  0.0000000000000000e+000  0.0000000000000000e+000  0.0000000000000000e+000  0.0000000000000000e+000  0.0000000000000000e+000  0.0000000000000000e+000  0.0000000000000000e+000  0.0000000000000000e+000  0.0000000000000000e+000  0.0000000000000000e+000  0.0000000000000000e+000  0.0000000000000000e+000  0.0000000000000000e+000 -2.9312341330494435e-001  0.0000000000000000e+000  0.0000000000000000e+000  0.0000000000000000e+000  0.0000000000000000e+000  0.0000000000000000e+000  0.0000000000000000e+000  0.0000000000000000e+000  0.0000000000000000e+000 -3.4552776241891188e-002
  0.0000000000000000e+000  0.0000000000000000e+000  0.0000000000000000e+000  0.0000000000000000e+000  0.0000000000000000e+000  0.0000000000000000e+000  0.0000000000000000e+000  0.0000000000000000e+000  0.0000000000000000e+000  0.0000000000000000e+000 -3.5270636340104994e-001  0.0000000000000000e+000  0.0000000000000000e+000  0.0000000000000000e+000  0.0000000000000000e+000  0.0000000000000000e+000  0.0000000000000000e+000  0.0000000000000000e+000  0.0000000000000000e+000  0.0000000000000000e+000  0.0000000000000000e+000  1.9595519772340347e-001  0.0000000000000000e+000  0.0000000000000000e+000  0.0000000000000000e+000  0.0000000000000000e+000  0.0000000000000000e+000  0.0000000000000000e+000  0.0000000000000000e+000  0.0000000000000000e+000  0.0000000000000000e+000  0.0000000000000000e+000  0.0000000000000000e+000  0.0000000000000000e+000  0.0000000000000000e+000  0.0000000000000000e+000  0.0000000000000000e+000  0.0000000000000000e+000  0.0000000000000000e+000  1.1238413863692551e+000  0.0000000000000000e+000  0.0000000000000000e+000  0.0000000000000000e+000  0.0000000000000000e+000  0.0000000000000000e+000  0.0000000000000000e+000  0.0000000000000000e+000  0.0000000000000000e+000  0.0000000000000000e+000 -5.4986365657598446e-001  0.0000000000000000e+000  0.0000000000000000e+000  0.0000000000000000e+000  0.0000000000000000e+000  0.0000000000000000e+000  0.0000000000000000e+000  0.0000000000000000e+000  0.0000000000000000e+000 -2.0045599627568078e-002  0.0000000000000000e+000  0.0000000000000000e+000  0.0000000000000000e+000  0.0000000000000000e+000 -4.4781921016407045e-001  0.0000000000000000e+000  0.0000000000000000e+000  0.0000000000000000e+000  0.0000000000000000e+000  0.0000000000000000e+000  0.0000000000000000e+000  6.1574345565775823e-001  0.0000000000000000e+000  0.0000000000000000e+000  3.2879701799034301e-002  6.0385305630455521e-002  0.0000000000000000e+000  0.0000000000000000e+000  0.0000000000000000e+000  0.0000000000000000e+000  0.0000000000000000e+000 -1.0546359259564243e-001  0.0000000000000000e+000  0.0000000000000000e+000  0.0000000000000000e+000  0.0000000000000000e+000  0.0000000000000000e+000  0.0000000000000000e+000  0.0000000000000000e+000  4.8738479602714724e-001  0.0000000000000000e+000  0.0000000000000000e+000  3.3997681965933108e-001  0.0000000000000000e+000  0.0000000000000000e+000  0.0000000000000000e+000  0.0000000000000000e+000  0.0000000000000000e+000  0.0000000000000000e+000  0.0000000000000000e+000  0.0000000000000000e+000
  0.0000000000000000e+000  0.0000000000000000e+000  0.0000000000000000e+000  0.0000000000000000e+000  0.0000000000000000e+000  0.0000000000000000e+000  0.0000000000000000e+000  0.0000000000000000e+000  0.0000000000000000e+000 -9.0085749644727778e-002  0.0000000000000000e+000  0.0000000000000000e+000  0.0000000000000000e+000  0.0000000000000000e+000  0.0000000000000000e+000  0.0000000000000000e+000  0.0000000000000000e+000  0.0000000000000000e+000  0.0000000000000000e+000  0.0000000000000000e+000  0.0000000000000000e+000  0.0000000000000000e+000  0.0000000000000000e+000  0.0000000000000000e+000  0.0000000000000000e+000  0.0000000000000000e+000  0.0000000000000000e+000  0.0000000000000000e+000  0.0000000000000000e+000  0.0000000000000000e+000  0.0000000000000000e+000  0.0000000000000000e+000  5.4175446215147560e-001  0.0000000000000000e+000  0.0000000000000000e+000  0.0000000000000000e+000  0.0000000000000000e+000  0.0000000000000000e+000  0.0000000000000000e+000  0.0000000000000000e+000  0.0000000000000000e+000 -3.6500755960680720e-001  0.0000000000000000e+000  0.0000000000000000e+000 -5.8311324561096500e-002  0.0000000000000000e+000  8.5154849808438987e-002  0.0000000000000000e+000  0.0000000000000000e+000  0.0000000000000000e+000  0.0000000000000000e+000  0.0000000000000000e+000  0.0000000000000000e+000  0.0000000000000000e+000  0.0000000000000000e+000  0.0000000000000000e+000  0.0000000000000000e+000  0.0000000000000000e+000  0.0000000000000000e+000  0.0000000000000000e+000  0.0000000000000000e+000  0.0000000000000000e+000  0.0000000000000000e+000  0.0000000000000000e+000  0.0000000000000000e+000 -5.9012418566035740e-001  0.0000000000000000e+000 -1.1382354972836144e+000  0.0000000000000000e+000  0.0000000000000000e+000  0.0000000000000000e+000  0.0000000000000000e+000  0.0000000000000000e+000  0.0000000000000000e+000  0.0000000000000000e+000  0.0000000000000000e+000  0.0000000000000000e+000  0.0000000000000000e+000  0.0000000000000000e+000  0.0000000000000000e+000  0.0000000000000000e+000  2.8197513099685911e-001  0.0000000000000000e+000  0.0000000000000000e+000 -2.2979584997641764e-001  0.0000000000000000e+000  0.0000000000000000e+000  0.0000000000000000e+000  0.0000000000000000e+000  0.0000000000000000e+000  0.0000000000000000e+000  0.0000000000000000e+000 -2.7118316459624336e-001  0.0000000000000000e+000  0.0000000000000000e+000  0.0000000000000000e+000  0.0000000000000000e+000  0.0000000000000000e+000  0.0000000000000000e+000  0.0000000000000000e+000
  0.0000000000000000e+000  2.7479092209646550e-001  0.0000000000000000e+000  0.0000000000000000e+000  4.1493556003454682e-002  0.0000000000000000e+000  0.0000000000000000e+000  0.0000000000000000e+000  0.0000000000000000e+000  0.0000000000000000e+000  0.0000000000000000e+000  0.0000000000000000e+000  1.6843312064898897e-001  0.0000000000000000e+000  0.0000000000000000e+000  0.0000000000000000e+000  0.0000000000000000e+000 -2.6467000291039161e-001  0.0000000000000000e+000  0.0000000000000000e+000  0.0000000000000000e+000  0.0000000000000000e+000  0.0000000000000000e+000  0.0000000000000000e+000  0.0000000000000000e+000  9.0527508394883133e-002  0.0000000000000000e+000  0.0000000000000000e+000  0.0000000000000000e+000  0.0000000000000000e+000  0.0000000000000000e+000  0.0000000000000000e+000  0.0000000000000000e+000  7.8667327476624721e-002  0.0000000000000000e+000  0.0000000000000000e+000  0.0000000000000000e+000  0.0000000000000000e+000  0.0000000000000000e+000  0.0000000000000000e+000  0.0000000000000000e+000  0.0000000000000000e+000  0.0000000000000000e+000  0.0000000000000000e+000  0.0000000000000000e+000  0.0000000000000000e+000  0.0000000000000000e+000  0.0000000000000000e+000  0.0000000000000000e+000  0.0000000000000000e+000  0.0000000000000000e+000  5.8680871970579951e-001 -3.3598214401257143e-001  0.0000000000000000e+000  0.0000000000000000e+000  0.0000000000000000e+000  0.0000000000000000e+000  0.0000000000000000e+000  0.0000000000000000e+000  0.0000000000000000e+000  0.0000000000000000e+000  0.0000000000000000e+000  0.0000000000000000e+000  0.0000000000000000e+000 -1.9792533386965366e-001  0.0000000000000000e+000  0.0000000000000000e+000  0.0000000000000000e+000  0.0000000000000000e+000  0.0000000000000000e+000  0.0000000000000000e+000  1.2274800370862944e-001  0.0000000000000000e+000  0.0000000000000000e+000  0.0000000000000000e+000  0.0000000000000000e+000  0.0000000000000000e+000  0.0000000000000000e+000 -3.2097155620502338e-001  0.0000000000000000e+000  0.0000000000000000e+000  0.0000000000000000e+000  0.0000000000000000e+000  0.0000000000000000e+000  0.0000000000000000e+000  0.0000000000000000e+000  0.0000000000000000e+000  0.0000000000000000e+000  0.0000000000000000e+000  0.0000000000000000e+000  0.0000000000000000e+000  0.0000000000000000e+000  0.0000000000000000e+000 -7.7322818373633306e-001  0.0000000000000000e+000 -5.3917711935286416e-001  0.0000000000000000e+000  0.0000000000000000e+000 -3.5754586334286798e-001  0.0000000000000000e+000
  0.0000000000000000e+000  0.0000000000000000e+000 -7.4900151984541496e-001  0.0000000000000000e+000  0.0000000000000000e+000  0.0000000000000000e+000  0.0000000000000000e+000  0.0000000000000000e+000  0.0000000000000000e+000  0.0000000000000000e+000  0.0000000000000000e+000  0.0000000000000000e+000  0.0000000000000000e+000  0.0000000000000000e+000  0.0000000000000000e+000  0.0000000000000000e+000  0.0000000000000000e+000  0.0000000000000000e+000  0.0000000000000000e+000  0.0000000000000000e+000  0.0000000000000000e+000  0.0000000000000000e+000  0.0000000000000000e+000  0.0000000000000000e+000  0.0000000000000000e+000  0.0000000000000000e+000  0.0000000000000000e+000  0.0000000000000000e+000  0.0000000000000000e+000  0.0000000000000000e+000  0.0000000000000000e+000  0.0000000000000000e+000  0.0000000000000000e+000  0.0000000000000000e+000  0.0000000000000000e+000  5.8513541058666108e-001  0.0000000000000000e+000  0.0000000000000000e+000  0.0000000000000000e+000  0.0000000000000000e+000  0.0000000000000000e+000  0.0000000000000000e+000  0.0000000000000000e+000  0.0000000000000000e+000  0.0000000000000000e+000  0.0000000000000000e+000  0.0000000000000000e+000  0.0000000000000000e+000  0.0000000000000000e+000  0.0000000000000000e+000  0.0000000000000000e+000  0.0000000000000000e+000  0.0000000000000000e+000  0.0000000000000000e+000  0.0000000000000000e+000  0.0000000000000000e+000  0.0000000000000000e+000  0.0000000000000000e+000  0.0000000000000000e+000  2.3902772058155344e-001  0.0000000000000000e+000  0.0000000000000000e+000 -1.1954248372405227e-001  0.0000000000000000e+000  0.0000000000000000e+000  0.0000000000000000e+000  0.0000000000000000e+000  0.0000000000000000e+000  0.0000000000000000e+000  0.0000000000000000e+000  0.0000000000000000e+000  0.0000000000000000e+000  0.0000000000000000e+000  0.0000000000000000e+000  0.0000000000000000e+000  0.0000000000000000e+000  0.0000000000000000e+000  0.0000000000000000e+000  0.0000000000000000e+000  0.0000000000000000e+000  0.0000000000000000e+000  0.0000000000000000e+000  0.0000000000000000e+000  0.0000000000000000e+000  0.0000000000000000e+000  6.9394632244201143e-003  0.0000000000000000e+000  0.0000000000000000e+000  0.0000000000000000e+000  0.0000000000000000e+000  0.0000000000000000e+000  0.0000000000000000e+000  0.0000000000000000e+000  0.0000000000000000e+000 -1.5855743998837279e-001  0.0000000000000000e+000  0.0000000000000000e+000  0.0000000000000000e+000  0.0000000000000000e+000  0.0000000000000000e+000
  0.0000000000000000e+000  1.8718143656238370e-001  0.0000000000000000e+000  0.0000000000000000e+000 -4.2587878559704628e-001  0.0000000000000000e+000  0.0000000000000000e+000  0.0000000000000000e+000  0.0000000000000000e+000  0.0000000000000000e+000  0.0000000000000000e+000  0.0000000000000000e+000  1.3983404997013396e-001  0.0000000000000000e+000  0.0000000000000000e+000  0.0000000000000000e+000  0.0000000000000000e+000 -4.3670922088668129e-001  0.0000000000000000e+000  0.0000000000000000e+000  0.0000000000000000e+000  0.0000000000000000e+000  0.0000000000000000e+000  0.0000000000000000e+000  0.0000000000000000e+000  5.6235800887978427e-001  0.0000000000000000e+000  0.0000000000000000e+000  0.0000000000000000e+000  0.0000000000000000e+000  0.0000000000000000e+000  0.0000000000000000e+000  0.0000000000000000e+000  5.9919603400758337e-001  0.0000000000000000e+000  0.0000000000000000e+000  0.0000000000000000e+000  0.0000000000000000e+000  0.0000000000000000e+000  0.0000000000000000e+000  0.0000000000000000e+000  0.0000000000000000e+000  0.0000000000000000e+000  0.0000000000000000e+000  0.0000000000000000e+000  0.0000000000000000e+000  0.0000000000000000e+000  0.0000000000000000e+000  0.0000000000000000e+000  0.0000000000000000e+000  0.0000000000000000e+000 -3.4510569768596122e-002  2.4958877573530358e-001  0.0000000000000000e+000  0.0000000000000000e+000  0.0000000000000000e+000  0.0000000000000000e+000  0.0000000000000000e+000  0.0000000000000000e+000  0.0000000000000000e+000  0.0000000000000000e+000  0.0000000000000000e+000  0.0000000000000000e+000  0.0000000000000000e+000 -5.8625694123286265e-001  0.0000000000000000e+000  0.0000000000000000e+000  0.0000000000000000e+000  0.0000000000000000e+000  0.0000000000000000e+000  0.0000000000000000e+000  1.7743708226760277e-001  0.0000000000000000e+000  0.0000000000000000e+000  0.0000000000000000e+000  0.0000000000000000e+000  0.0000000000000000e+000  0.0000000000000000e+000  6.3869808088472757e-001  0.0000000000000000e+000  0.0000000000000000e+000  0.0000000000000000e+000  0.0000000000000000e+000  0.0000000000000000e+000  0.0000000000000000e+000  0.0000000000000000e+000  0.0000000000000000e+000  0.0000000000000000e+000  0.0000000000000000e+000  0.0000000000000000e+000  0.0000000000000000e+000  0.0000000000000000e+000  0.0000000000000000e+000  3.2808148685938232e-001  0.0000000000000000e+000  9.6226771465623001e-003  0.0000000000000000e+000  0.0000000000000000e+000  1.1504997664418609e-001  0.0000000000000000e+000
  0.0000000000000000e+000  0.0000000000000000e+000  0.0000000000000000e+000  0.0000000000000000e+000  0.0000000000000000e+000  0.0000000000000000e+000 -9.1830872463091906e-001  0.0000000000000000e+000  0.0000000000000000e+000  0.0000000000000000e+000  0.0000000000000000e+000  0.0000000000000000e+000  0.0000000000000000e+000  0.0000000000000000e+000  0.0000000000000000e+000  0.0000000000000000e+000  0.0000000000000000e+000  0.0000000000000000e+000  0.0000000000000000e+000  0.0000000000000000e+000  0.0000000000000000e+000  0.0000000000000000e+000  0.0000000000000000e+000  0.0000000000000000e+000  0.0000000000000000e+000  0.0000000000000000e+000  0.0000000000000000e+000  0.0000000000000000e+000  0.0000000000000000e+000  0.0000000000000000e+000  0.0000000000000000e+000  0.0000000000000000e+000  0.0000000000000000e+000  0.0000000000000000e+000  0.0000000000000000e+000  0.0000000000000000e+000  3.9501013085167636e-001  0.0000000000000000e+000  0.0000000000000000e+000  0.0000000000000000e+000  0.0000000000000000e+000  0.0000000000000000e+000  0.0000000000000000e+000  0.0000000000000000e+000  0.0000000000000000e+000  0.0000000000000000e+000  0.0000000000000000e+000  0.0000000000000000e+000  0.0000000000000000e+000  0.0000000000000000e+000  0.0000000000000000e+000  0.0000000000000000e+000  0.0000000000000000e+000  0.0000000000000000e+000  0.0000000000000000e+000  0.0000000000000000e+000  1.3767385697840365e-001  0.0000000000000000e+000  0.0000000000000000e+000  0.0000000000000000e+000  8.7520664494404476e-001  0.0000000000000000e+000  0.0000000000000000e+000  0.0000000000000000e+000  0.0000000000000000e+000  0.0000000000000000e+000  0.0000000000000000e+000  0.0000000000000000e+000  0.0000000000000000e+000  0.0000000000000000e+000  0.0000000000000000e+000  0.0000000000000000e+000  0.0000000000000000e+000  0.0000000000000000e+000  0.0000000000000000e+000  0.0000000000000000e+000  0.0000000000000000e+000  0.0000000000000000e+000  0.0000000000000000e+000  0.0000000000000000e+000  0.0000000000000000e+000  0.0000000000000000e+000  0.0000000000000000e+000 -6.4750162289649715e-001  0.0000000000000000e+000  0.0000000000000000e+000  0.0000000000000000e+000  0.0000000000000000e+000  0.0000000000000000e+000  0.0000000000000000e+000  0.0000000000000000e+000  0.0000000000000000e+000  0.0000000000000000e+000  0.0000000000000000e+000  0.0000000000000000e+000  0.0000000000000000e+000 -6.3384825121516164e-001  0.0000000000000000e+000  0.0000000000000000e+000  0.0000000000000000e+000
  0.0000000000000000e+000  0.0000000000000000e+000  0.0000000000000000e+000  0.0000000000000000e+000  0.0000000000000000e+000  0.0000000000000000e+000  0.0000000000000000e+000  0.0000000000000000e+000  0.0000000000000000e+000  0.0000000000000000e+000  0.0000000000000000e+000 -1.8103999706293633e-001  0.0000000000000000e+000  6.3358404814643121e-001  0.0000000000000000e+000  0.0000000000000000e+000  0.0000000000000000e+000  0.0000000000000000e+000  0.0000000000000000e+000  0.0000000000000000e+000  0.0000000000000000e+000  0.0000000000000000e+000  0.0000000000000000e+000  0.0000000000000000e+000  0.0000000000000000e+000  0.0000000000000000e+000  0.0000000000000000e+000  0.0000000000000000e+000  0.0000000000000000e+000  4.5692041514014425e-001  0.0000000000000000e+000  0.0000000000000000e+000  0.0000000000000000e+000  0.0000000000000000e+000  0.0000000000000000e+000  0.0000000000000000e+000  0.0000000000000000e+000  0.0000000000000000e+000 -2.0293970962323042e-002  0.0000000000000000e+000  0.0000000000000000e+000  0.0000000000000000e+000  0.0000000000000000e+000 -1.1787039898660524e-001  0.0000000000000000e+000 -5.3611670116764126e-002  0.0000000000000000e+000  1.4681440992177270e-002  0.0000000000000000e+000  0.0000000000000000e+000  0.0000000000000000e+000  0.0000000000000000e+000  0.0000000000000000e+000  0.0000000000000000e+000  0.0000000000000000e+000  0.0000000000000000e+000  0.0000000000000000e+000  0.0000000000000000e+000  0.0000000000000000e+000  0.0000000000000000e+000  0.0000000000000000e+000  0.0000000000000000e+000  0.0000000000000000e+000  0.0000000000000000e+000  0.0000000000000000e+000  0.0000000000000000e+000  0.0000000000000000e+000  0.0000000000000000e+000  3.8887564352513665e-001 -2.2471838484772561e-001  0.0000000000000000e+000  0.0000000000000000e+000  0.0000000000000000e+000  0.0000000000000000e+000  0.0000000000000000e+000  0.0000000000000000e+000  2.2067298326265694e-001  2.7970589368212789e-001  0.0000000000000000e+000  0.0000000000000000e+000  0.0000000000000000e+000  0.0000000000000000e+000  0.0000000000000000e+000  0.0000000000000000e+000  0.0000000000000000e+000  0.0000000000000000e+000  0.0000000000000000e+000  0.0000000000000000e+000  0.0000000000000000e+000  0.0000000000000000e+000  0.0000000000000000e+000  0.0000000000000000e+000  0.0000000000000000e+000  0.0000000000000000e+000  0.0000000000000000e+000  0.0000000000000000e+000  0.0000000000000000e+000 -1.0473731145479402e-001  0.0000000000000000e+000  0.0000000000000000e+000
  0.0000000000000000e+000 -7.5645678864426291e-001  0.0000000000000000e+000  0.0000000000000000e+000 -4.9935962228077918e-001  0.0000000000000000e+000  0.0000000000000000e+000  0.0000000000000000e+000  0.0000000000000000e+000  0.0000000000000000e+000  0.0000000000000000e+000  0.0000000000000000e+000 -5.3514988998858826e-001  0.0000000000000000e+000  0.0000000000000000e+000  0.0000000000000000e+000  0.0000000000000000e+000  2.6345030800441038e-001  0.0000000000000000e+000  0.0000000000000000e+000  0.0000000000000000e+000  0.0000000000000000e+000  0.0000000000000000e+000  0.0000000000000000e+000  0.0000000000000000e+000  1.7993858913494082e-001  0.0000000000000000e+000  0.0000000000000000e+000  0.0000000000000000e+000  0.0000000000000000e+000  0.0000000000000000e+000  0.0000000000000000e+000  0.0000000000000000e+000  3.1688439538463958e-001  0.0000000000000000e+000  0.0000000000000000e+000  0.0000000000000000e+000  0.0000000000000000e+000  0.0000000000000000e+000  0.0000000000000000e+000  0.0000000000000000e+000  0.0000000000000000e+000  0.0000000000000000e+000  0.0000000000000000e+000  0.0000000000000000e+000  0.0000000000000000e+000  0.0000000000000000e+000  0.0000000000000000e+000  0.0000000000000000e+000  0.0000000000000000e+000  0.0000000000000000e+000  6.5837069600027553e-001  1.1269561304474363e-001  0.0000000000000000e+000  0.0000000000000000e+000  0.0000000000000000e+000  0.0000000000000000e+000  0.0000000000000000e+000  0.0000000000000000e+000  0.0000000000000000e+000  0.0000000000000000e+000  0.0000000000000000e+000  0.0000000000000000e+000  0.0000000000000000e+000  5.7042640175119241e-001  0.0000000000000000e+000  0.0000000000000000e+000  0.0000000000000000e+000  0.0000000000000000e+000  0.0000000000000000e+000  0.0000000000000000e+000 -7.5745493037269107e-001  0.0000000000000000e+000  0.0000000000000000e+000  0.0000000000000000e+000  0.0000000000000000e+000  0.0000000000000000e+000  0.0000000000000000e+000  8.9553636643447926e-002  0.0000000000000000e+000  0.0000000000000000e+000  0.0000000000000000e+000  0.0000000000000000e+000  0.0000000000000000e+000  0.0000000000000000e+000  0.0000000000000000e+000  0.0000000000000000e+000  0.0000000000000000e+000  0.0000000000000000e+000  0.0000000000000000e+000  0.0000000000000000e+000  0.0000000000000000e+000  0.0000000000000000e+000 -3.1579678537220129e-001  0.0000000000000000e+000  5.2483701890636902e-001  0.0000000000000000e+000  0.0000000000000000e+000  3.1921460594096018e-001  0.0000000000000000e+000
  0.0000000000000000e+000  0.0000000000000000e+000  0.0000000000000000e+000  0.0000000000000000e+000  0.0000000000000000e+000  0.0000000000000000e+000  0.0000000000000000e+000 -3.6627172853970283e-002  0.0000000000000000e+000  0.0000000000000000e+000  0.0000000000000000e+000  0.0000000000000000e+000  0.0000000000000000e+000  0.0000000000000000e+000  0.0000000000000000e+000  0.0000000000000000e+000  0.0000000000000000e+000  0.0000000000000000e+000  0.0000000000000000e+000  0.0000000000000000e+000 -2.7423632405470011e-001  0.0000000000000000e+000  0.0000000000000000e+000  0.0000000000000000e+000  0.0000000000000000e+000  0.0000000000000000e+000  0.0000000000000000e+000  0.0000000000000000e+000  6.7013408746079306e-002  0.0000000000000000e+000  0.0000000000000000e+000  0.0000000000000000e+000  0.0000000000000000e+000  0.0000000000000000e+000  0.0000000000000000e+000  0.0000000000000000e+000  0.0000000000000000e+000  0.0000000000000000e+000  0.0000000000000000e+000  0.0000000000000000e+000  0.0000000000000000e+000  0.0000000000000000e+000  0.0000000000000000e+000  0.0000000000000000e+000  0.0000000000000000e+000  0.0000000000000000e+000  0.0000000000000000e+000  0.0000000000000000e+000  0.0000000000000000e+000  0.0000000000000000e+000  0.0000000000000000e+000  0.0000000000000000e+000  0.0000000000000000e+000  0.0000000000000000e+000  0.0000000000000000e+000 -3.1175196975222902e-001  0.0000000000000000e+000  0.0000000000000000e+000  0.0000000000000000e+000  0.0000000000000000e+000  0.0000000000000000e+000  0.0000000000000000e+000  0.0000000000000000e+000  0.0000000000000000e+000  0.0000000000000000e+000  0.0000000000000000e+000  4.1710407622435880e-001  0.0000000000000000e+000  0.0000000000000000e+000  0.0000000000000000e+000  0.0000000000000000e+000  0.0000000000000000e+000 -4.2940176483433856e-001  0.0000000000000000e+000  0.0000000000000000e+000  0.0000000000000000e+000  0.0000000000000000e+000  0.0000000000000000e+000  0.0000000000000000e+000  0.0000000000000000e+000  0.0000000000000000e+000  0.0000000000000000e+000  0.0000000000000000e+000  0.0000000000000000e+000  0.0000000000000000e+000  0.0000000000000000e+000  0.0000000000000000e+000  0.0000000000000000e+000  0.0000000000000000e+000  0.0000000000000000e+000 -1.4778237951286494e-001  0.0000000000000000e+000  0.0000000000000000e+000  0.0000000000000000e+000  0.0000000000000000e+000  0.0000000000000000e+000  0.0000000000000000e+000  0.0000000000000000e+000  0.0000000000000000e+000 -6.6450845249795132e-001
 -5.8196780642459545e-001  0.0000000000000000e+000  0.0000000000000000e+000  0.0000000000000000e+000  0.0000000000000000e+000  0.0000000000000000e+000  0.0000000000000000e+000  8.3143763815227659e-002  0.0000000000000000e+000  0.0000000000000000e+000  0.0000000000000000e+000  0.0000000000000000e+000  0.0000000000000000e+000 -5.8119636632645411e-001  0.0000000000000000e+000  0.0000000000000000e+000  0.0000000000000000e+000  0.0000000000000000e+000  0.0000000000000000e+000  0.0000000000000000e+000  0.0000000000000000e+000  1.9411942849689842e-001  0.0000000000000000e+000  0.0000000000000000e+000  0.0000000000000000e+000  0.0000000000000000e+000  0.0000000000000000e+000  0.0000000000000000e+000  0.0000000000000000e+000  0.0000000000000000e+000  0.0000000000000000e+000  0.0000000000000000e+000  0.0000000000000000e+000  0.0000000000000000e+000  0.0000000000000000e+000  0.0000000000000000e+000  0.0000000000000000e+000  0.0000000000000000e+000  3.7921584492278582e-001  0.0000000000000000e+000  0.0000000000000000e+000  0.0000000000000000e+000  0.0000000000000000e+000  0.0000000000000000e+000 -1.7405238107147758e-001  0.0000000000000000e+000  0.0000000000000000e+000  0.0000000000000000e+000  0.0000000000000000e+000  0.0000000000000000e+000  0.0000000000000000e+000  0.0000000000000000e+000  0.0000000000000000e+000  0.0000000000000000e+000  0.0000000000000000e+000  0.0000000000000000e+000  0.0000000000000000e+000  0.0000000000000000e+000  0.0000000000000000e+000  0.0000000000000000e+000  0.0000000000000000e+000  0.0000000000000000e+000  0.0000000000000000e+000  0.0000000000000000e+000  0.0000000000000000e+000  0.0000000000000000e+000  0.0000000000000000e+000  0.0000000000000000e+000  0.0000000000000000e+000  0.0000000000000000e+000 -2.9474600192028233e-001  0.0000000000000000e+000  0.0000000000000000e+000  0.0000000000000000e+000  0.0000000000000000e+000  0.0000000000000000e+000  0.0000000000000000e+000  0.0000000000000000e+000  1.3399598511816221e-001  0.0000000000000000e+000  0.0000000000000000e+000  0.0000000000000000e+000  0.0000000000000000e+000  0.0000000000000000e+000  0.0000000000000000e+000  0.0000000000000000e+000  0.0000000000000000e+000  0.0000000000000000e+000  0.0000000000000000e+000  0.0000000000000000e+000  0.0000000000000000e+000  0.0000000000000000e+000  0.0000000000000000e+000  0.0000000000000000e+000  0.0000000000000000e+000  0.0000000000000000e+000  0.0000000000000000e+000  0.0000000000000000e+000  0.0000000000000000e+000  0.0000000000000000e+000
  0.0000000000000000e+000  1.5341509648016724e-001  0.0000000000000000e+000  0.0000000000000000e+000 -1.9922292650025444e-002  0.0000000000000000e+000  0.0000000000000000e+000  0.0000000000000000e+000  0.0000000000000000e+000  0.0000000000000000e+000  0.0000000000000000e+000  0.0000000000000000e+000  0.0000000000000000e+000  0.0000000000000000e+000  0.0000000000000000e+000  0.0000000000000000e+000  0.0000000000000000e+000  0.0000000000000000e+000  0.0000000000000000e+000  0.0000000000000000e+000  0.0000000000000000e+000  0.0000000000000000e+000  0.0000000000000000e+000  0.0000000000000000e+000  0.0000000000000000e+000  0.0000000000000000e+000  0.0000000000000000e+000  0.0000000000000000e+000  0.0000000000000000e+000 -3.4035085848056240e-001  0.0000000000000000e+000  1.8379001704593206e-001  0.0000000000000000e+000  0.0000000000000000e+000  0.0000000000000000e+000  0.0000000000000000e+000  0.0000000000000000e+000  0.0000000000000000e+000  0.0000000000000000e+000  0.0000000000000000e+000  0.0000000000000000e+000  0.0000000000000000e+000  0.0000000000000000e+000 -4.0155232053381518e-001  0.0000000000000000e+000  0.0000000000000000e+000  0.0000000000000000e+000  2.9352628677311332e-001  0.0000000000000000e+000  0.0000000000000000e+000  0.0000000000000000e+000  0.0000000000000000e+000 -5.2292264213224704e-001  8.5136532769864637e-001  0.0000000000000000e+000  0.0000000000000000e+000  0.0000000000000000e+000  0.0000000000000000e+000  0.0000000000000000e+000  0.0000000000000000e+000  0.0000000000000000e+000  0.0000000000000000e+000  0.0000000000000000e+000  0.0000000000000000e+000  0.0000000000000000e+000  0.0000000000000000e+000 -3.9754807906516421e-001  0.0000000000000000e+000  0.0000000000000000e+000  0.0000000000000000e+000  0.0000000000000000e+000 -5.5059782658825973e-001  0.0000000000000000e+000  0.0000000000000000e+000  0.0000000000000000e+000  0.0000000000000000e+000  0.0000000000000000e+000  0.0000000000000000e+000  0.0000000000000000e+000  6.0333653823344913e-001  0.0000000000000000e+000  0.0000000000000000e+000  0.0000000000000000e+000  0.0000000000000000e+000  0.0000000000000000e+000  2.9437895553523559e-002  0.0000000000000000e+000 -9.8796872758322385e-002  0.0000000000000000e+000  0.0000000000000000e+000  0.0000000000000000e+000  0.0000000000000000e+000  0.0000000000000000e+000 -2.2957552071702736e-001  0.0000000000000000e+000  0.0000000000000000e+000  0.0000000000000000e+000  0.0000000000000000e+000  0.0000000000000000e+000  0.0000000000000000e+000
  0.0000000000000000e+000  0.0000000000000000e+000 -1.5091991772191946e-001  0.0000000000000000e+000  0.0000000000000000e+000  0.0000000000000000e+000  0.0000000000000000e+000  0.0000000000000000e+000  0.0000000000000000e+000  0.0000000000000000e+000 -3.7009177978301533e-001  2.1043739694200120e-001  0.0000000000000000e+000  0.0000000000000000e+000  0.0000000000000000e+000 -4.0182717853635530e-001  0.0000000000000000e+000  0.0000000000000000e+000 -4.1641601416491730e-001  0.0000000000000000e+000  0.0000000000000000e+000  0.0000000000000000e+000  0.0000000000000000e+000  0.0000000000000000e+000  0.0000000000000000e+000  0.0000000000000000e+000  0.0000000000000000e+000  0.0000000000000000e+000  0.0000000000000000e+000  0.0000000000000000e+000 -8.8168652259488750e-002  0.0000000000000000e+000  0.0000000000000000e+000  0.0000000000000000e+000  0.0000000000000000e+000  0.0000000000000000e+000  0.0000000000000000e+000  0.0000000000000000e+000  0.0000000000000000e+000  0.0000000000000000e+000  6.7792940701225946e-001  0.0000000000000000e+000  0.0000000000000000e+000  0.0000000000000000e+000  0.0000000000000000e+000  0.0000000000000000e+000  0.0000000000000000e+000  0.0000000000000000e+000  0.0000000000000000e+000  0.0000000000000000e+000  0.0000000000000000e+000  0.0000000000000000e+000  0.0000000000000000e+000  0.0000000000000000e+000  0.0000000000000000e+000  0.0000000000000000e+000  0.0000000000000000e+000  0.0000000000000000e+000  0.0000000000000000e+000  0.0000000000000000e+000  0.0000000000000000e+000  0.0000000000000000e+000  0.0000000000000000e+000  0.0000000000000000e+000  0.0000000000000000e+000  0.0000000000000000e+000  0.0000000000000000e+000  0.0000000000000000e+000  0.0000000000000000e+000  0.0000000000000000e+000  0.0000000000000000e+000  0.0000000000000000e+000 -3.6205881299587828e-001  0.0000000000000000e+000  0.0000000000000000e+000  0.0000000000000000e+000  0.0000000000000000e+000 -8.2716175580679030e-001  0.0000000000000000e+000  0.0000000000000000e+000 -7.0696803378196971e-001  0.0000000000000000e+000  0.0000000000000000e+000  0.0000000000000000e+000  0.0000000000000000e+000  0.0000000000000000e+000  0.0000000000000000e+000  0.0000000000000000e+000  0.0000000000000000e+000  0.0000000000000000e+000  0.0000000000000000e+000  0.0000000000000000e+000  0.0000000000000000e+000  0.0000000000000000e+000  0.0000000000000000e+000  3.9168126364219941e-001  0.0000000000000000e+000  7.1327719454836969e-001  0.0000000000000000e+000  0.0000000000000000e+000
  0.0000000000000000e+000  0.0000000000000000e+000  0.0000000000000000e+000 -2.6713873470754268e-001  0.0000000000000000e+000 -1.3847138503765793e-001  0.0000000000000000e+000  0.0000000000000000e+000  0.0000000000000000e+000  0.0000000000000000e+000  0.0000000000000000e+000  0.0000000000000000e+000  0.0000000000000000e+000  0.0000000000000000e+000  0.0000000000000000e+000  0.0000000000000000e+000  0.0000000000000000e+000 -7.2639631407173666e-001  0.0000000000000000e+000  0.0000000000000000e+000  0.0000000000000000e+000  0.0000000000000000e+000  0.0000000000000000e+000  0.0000000000000000e+000  0.0000000000000000e+000  0.0000000000000000e+000 -2.6216505659421274e-001 -5.8683912639268532e-003  0.0000000000000000e+000  0.0000000000000000e+000  0.0000000000000000e+000  0.0000000000000000e+000  0.0000000000000000e+000  0.0000000000000000e+000  0.0000000000000000e+000  0.0000000000000000e+000  0.0000000000000000e+000  0.0000000000000000e+000  0.0000000000000000e+000  0.0000000000000000e+000  0.0000000000000000e+000  0.0000000000000000e+000  0.0000000000000000e+000  0.0000000000000000e+000  0.0000000000000000e+000  0.0000000000000000e+000  0.0000000000000000e+000  0.0000000000000000e+000  0.0000000000000000e+000  0.0000000000000000e+000  0.0000000000000000e+000  0.0000000000000000e+000  0.0000000000000000e+000  0.0000000000000000e+000 -4.4729312360782181e-001  0.0000000000000000e+000  1.1401572553169831e-001  0.0000000000000000e+000  0.0000000000000000e+000  0.0000000000000000e+000  7.2665909870126888e-002  0.0000000000000000e+000  0.0000000000000000e+000  0.0000000000000000e+000  0.0000000000000000e+000  0.0000000000000000e+000  0.0000000000000000e+000  0.0000000000000000e+000  0.0000000000000000e+000  0.0000000000000000e+000  0.0000000000000000e+000  0.0000000000000000e+000  0.0000000000000000e+000  0.0000000000000000e+000  0.0000000000000000e+000  0.0000000000000000e+000  0.0000000000000000e+000  0.0000000000000000e+000  0.0000000000000000e+000  0.0000000000000000e+000  0.0000000000000000e+000  0.0000000000000000e+000  3.5137771362848721e-002  0.0000000000000000e+000  0.0000000000000000e+000  0.0000000000000000e+000  0.0000000000000000e+000  0.0000000000000000e+000  0.0000000000000000e+000  0.0000000000000000e+000  0.0000000000000000e+000  3.0571275799933706e-001  0.0000000000000000e+000  0.0000000000000000e+000  0.0000000000000000e+000  0.0000000000000000e+000  0.0000000000000000e+000  0.0000000000000000e+000  0.0000000000000000e+000  0.0000000000000000e+000
  0.0000000000000000e+000  2.9913605117118380e-001  0.0000000000000000e+000  0.0000000000000000e+000  2.1147142480745221e-001  0.0000000000000000e+000  0.0000000000000000e+000  0.0000000000000000e+000  0.0000000000000000e+000  0.0000000000000000e+000  0.0000000000000000e+000  0.0000000000000000e+000  0.0000000000000000e+000  0.0000000000000000e+000  0.0000000000000000e+000  0.0000000000000000e+000  0.0000000000000000e+000  0.0000000000000000e+000  0.0000000000000000e+000  0.0000000000000000e+000  0.0000000000000000e+000  0.0000000000000000e+000  0.0000000000000000e+000  0.0000000000000000e+000  0.0000000000000000e+000  0.0000000000000000e+000  0.0000000000000000e+000  0.0000000000000000e+000  0.0000000000000000e+000 -3.1401041749400638e-001  0.0000000000000000e+000 -5.6672633727123334e-001  0.0000000000000000e+000  0.0000000000000000e+000  0.0000000000000000e+000  0.0000000000000000e+000  0.0000000000000000e+000  0.0000000000000000e+000  0.0000000000000000e+000  0.0000000000000000e+000  0.0000000000000000e+000  0.0000000000000000e+000  0.0000000000000000e+000  2.3470018854063787e-001  0.0000000000000000e+000  0.0000000000000000e+000  0.0000000000000000e+000 -4.6981657931916354e-001  0.0000000000000000e+000  0.0000000000000000e+000  0.0000000000000000e+000  0.0000000000000000e+000 -8.1364916036464496e-001  1.7974240123741736e-001  0.0000000000000000e+000  0.0000000000000000e+000  0.0000000000000000e+000  0.0000000000000000e+000  0.0000000000000000e+000  0.0000000000000000e+000  0.0000000000000000e+000  0.0000000000000000e+000  0.0000000000000000e+000  0.0000000000000000e+000  0.0000000000000000e+000  0.0000000000000000e+000  1.1859071727206413e-001  0.0000000000000000e+000  0.0000000000000000e+000  0.0000000000000000e+000  0.0000000000000000e+000  9.1974291162764066e-002  0.0000000000000000e+000  0.0000000000000000e+000  0.0000000000000000e+000  0.0000000000000000e+000  0.0000000000000000e+000  0.0000000000000000e+000  0.0000000000000000e+000 -7.5549249579363886e-001  0.0000000000000000e+000  0.0000000000000000e+000  0.0000000000000000e+000  0.0000000000000000e+000  0.0000000000000000e+000  2.1690599022221932e-001  0.0000000000000000e+000  3.3575646151438809e-001  0.0000000000000000e+000  0.0000000000000000e+000  0.0000000000000000e+000  0.0000000000000000e+000  0.0000000000000000e+000 -2.0557058191305588e-001  0.0000000000000000e+000  0.0000000000000000e+000  0.0000000000000000e+000  0.0000000000000000e+000  0.0000000000000000e+000  0.0000000000000000e+000
  0.0000000000000000e+000  0.0000000000000000e+000  0.0000000000000000e+000  9.3542610848119462e-002  0.0000000000000000e+000 -5.7499416515061885e-001  0.0000000000000000e+000  0.0000000000000000e+000  0.0000000000000000e+000  0.0000000000000000e+000  0.0000000000000000e+000  0.0000000000000000e+000  0.0000000000000000e+000  0.0000000000000000e+000  0.0000000000000000e+000  0.0000000000000000e+000  0.0000000000000000e+000 -4.6666213099325282e-001  0.0000000000000000e+000  0.0000000000000000e+000  0.0000000000000000e+000  0.0000000000000000e+000  0.0000000000000000e+000  0.0000000000000000e+000  0.0000000000000000e+000  0.0000000000000000e+000  2.9313374352882593e-001  1.2371720998733379e-001  0.0000000000000000e+000  0.0000000000000000e+000  0.0000000000000000e+000  0.0000000000000000e+000  0.0000000000000000e+000  0.0000000000000000e+000  0.0000000000000000e+000  0.0000000000000000e+000  0.0000000000000000e+000  0.0000000000000000e+000  0.0000000000000000e+000  0.0000000000000000e+000  0.0000000000000000e+000  0.0000000000000000e+000  0.0000000000000000e+000  0.0000000000000000e+000  0.0000000000000000e+000  0.0000000000000000e+000  0.0000000000000000e+000  0.0000000000000000e+000  0.0000000000000000e+000  0.0000000000000000e+000  0.0000000000000000e+000  0.0000000000000000e+000  0.0000000000000000e+000  0.0000000000000000e+000  3.8484366344529625e-001  0.0000000000000000e+000 -1.8798214492304643e-001  0.0000000000000000e+000  0.0000000000000000e+000  0.0000000000000000e+000 -2.2162905356214041e-002  0.0000000000000000e+000  0.0000000000000000e+000  0.0000000000000000e+000  0.0000000000000000e+000  0.0000000000000000e+000  0.0000000000000000e+000  0.0000000000000000e+000  0.0000000000000000e+000  0.0000000000000000e+000  0.0000000000000000e+000  0.0000000000000000e+000  0.0000000000000000e+000  0.0000000000000000e+000  0.0000000000000000e+000  0.0000000000000000e+000  0.0000000000000000e+000  0.0000000000000000e+000  0.0000000000000000e+000  0.0000000000000000e+000  0.0000000000000000e+000  0.0000000000000000e+000 -1.0316694379392655e-001  0.0000000000000000e+000  0.0000000000000000e+000  0.0000000000000000e+000  0.0000000000000000e+000  0.0000000000000000e+000  0.0000000000000000e+000  0.0000000000000000e+000  0.0000000000000000e+000 -3.8346846165432391e-001  0.0000000000000000e+000  0.0000000000000000e+000  0.0000000000000000e+000  0.0000000000000000e+000  0.0000000000000000e+000  0.0000000000000000e+000  0.0000000000000000e+000  0.0000000000000000e+000
  0.0000000000000000e+000  0.0000000000000000e+000  0.0000000000000000e+000  0.0000000000000000e+000  0.0000000000000000e+000  0.0000000000000000e+000  1.1739943824237713e+000  0.0000000000000000e+000  0.0000000000000000e+000  0.0000000000000000e+000  0.0000000000000000e+000  0.0000000000000000e+000  0.0000000000000000e+000  0.0000000000000000e+000  0.0000000000000000e+000  0.0000000000000000e+000 -2.3350217129062406e-001  0.0000000000000000e+000  0.0000000000000000e+000  0.0000000000000000e+000  0.0000000000000000e+000  0.0000000000000000e+000  0.0000000000000000e+000  0.0000000000000000e+000  0.0000000000000000e+000  0.0000000000000000e+000  0.0000000000000000e+000  0.0000000000000000e+000  0.0000000000000000e+000  0.0000000000000000e+000  0.0000000000000000e+000  0.0000000000000000e+000  0.0000000000000000e+000  6.4214066704653483e-001  0.0000000000000000e+000  0.0000000000000000e+000  0.0000000000000000e+000  0.0000000000000000e+000  0.0000000000000000e+000  0.0000000000000000e+000  0.0000000000000000e+000  0.0000000000000000e+000  0.0000000000000000e+000  0.0000000000000000e+000  0.0000000000000000e+000  0.0000000000000000e+000  0.0000000000000000e+000  0.0000000000000000e+000 -7.9769893534338754e-001  0.0000000000000000e+000  0.0000000000000000e+000  0.0000000000000000e+000  0.0000000000000000e+000  0.0000000000000000e+000  0.0000000000000000e+000  0.0000000000000000e+000  0.0000000000000000e+000  0.0000000000000000e+000  0.0000000000000000e+000  0.0000000000000000e+000  0.0000000000000000e+000  0.0000000000000000e+000  0.0000000000000000e+000  0.0000000000000000e+000  0.0000000000000000e+000  0.0000000000000000e+000  0.0000000000000000e+000  0.0000000000000000e+000 -5.3123055563577393e-001  0.0000000000000000e+000  0.0000000000000000e+000  0.0000000000000000e+000  0.0000000000000000e+000  0.0000000000000000e+000  0.0000000000000000e+000  0.0000000000000000e+000  0.0000000000000000e+000  0.0000000000000000e+000  0.0000000000000000e+000  0.0000000000000000e+000  0.0000000000000000e+000  0.0000000000000000e+000  0.0000000000000000e+000  0.0000000000000000e+000  4.1473218600922679e-001  0.0000000000000000e+000  0.0000000000000000e+000  0.0000000000000000e+000  0.0000000000000000e+000  0.0000000000000000e+000  0.0000000000000000e+000  0.0000000000000000e+000  0.0000000000000000e+000  0.0000000000000000e+000  0.0000000000000000e+000  0.0000000000000000e+000  0.0000000000000000e+000  0.0000000000000000e+000  0.0000000000000000e+000  0.0000000000000000e+000
  4.7981811455950674e-001  0.0000000000000000e+000  0.0000000000000000e+000  0.0000000000000000e+000  0.0000000000000000e+000  0.0000000000000000e+000  0.0000000000000000e+000 -2.2777293273909460e-001  0.0000000000000000e+000  0.0000000000000000e+000  0.0000000000000000e+000  0.0000000000000000e+000  0.0000000000000000e+000 -3.2166127485026730e-001  0.0000000000000000e+000  0.0000000000000000e+000  0.0000000000000000e+000  0.0000000000000000e+000  0.0000000000000000e+000  0.0000000000000000e+000  0.0000000000000000e+000 -9.8029826034228620e-002  0.0000000000000000e+000  0.0000000000000000e+000  0.0000000000000000e+000  0.0000000000000000e+000  0.0000000000000000e+000  0.0000000000000000e+000  0.0000000000000000e+000  0.0000000000000000e+000  0.0000000000000000e+000  0.0000000000000000e+000  0.0000000000000000e+000  0.0000000000000000e+000  0.0000000000000000e+000  0.0000000000000000e+000  0.0000000000000000e+000  0.0000000000000000e+000  5.9216159028654791e-001  0.0000000000000000e+000  0.0000000000000000e+000  0.0000000000000000e+000  0.0000000000000000e+000  0.0000000000000000e+000 -9.5853179757326976e-002  0.0000000000000000e+000  0.0000000000000000e+000  0.0000000000000000e+000  0.0000000000000000e+000  0.0000000000000000e+000  0.0000000000000000e+000  0.0000000000000000e+000  0.0000000000000000e+000  0.0000000000000000e+000  0.0000000000000000e+000  0.0000000000000000e+000  0.0000000000000000e+000  0.0000000000000000e+000  0.0000000000000000e+000  0.0000000000000000e+000  0.0000000000000000e+000  0.0000000000000000e+000  0.0000000000000000e+000  0.0000000000000000e+000  0.0000000000000000e+000  0.0000000000000000e+000  0.0000000000000000e+000  0.0000000000000000e+000  0.0000000000000000e+000  0.0000000000000000e+000  4.5980869057767426e-001  0.0000000000000000e+000  0.0000000000000000e+000  0.0000000000000000e+000  0.0000000000000000e+000  0.0000000000000000e+000  0.0000000000000000e+000  0.0000000000000000e+000  1.8316940931925269e-001  0.0000000000000000e+000  0.0000000000000000e+000  0.0000000000000000e+000  0.0000000000000000e+000  0.0000000000000000e+000  0.0000000000000000e+000  0.0000000000000000e+000  0.0000000000000000e+000  0.0000000000000000e+000  0.0000000000000000e+000  0.0000000000000000e+000  0.0000000000000000e+000  0.0000000000000000e+000  0.0000000000000000e+000  0.0000000000000000e+000  0.0000000000000000e+000  0.0000000000000000e+000  0.0000000000000000e+000  0.0000000000000000e+000  0.0000000000000000e+000  0.0000000000000000e+000
  0.0000000000000000e+000  0.0000000000000000e+000  0.0000000000000000e+000  0.0000000000000000e+000  0.0000000000000000e+000  0.0000000000000000e+000  0.0000000000000000e+000  0.0000000000000000e+000 -2.0887151438827678e-001  0.0000000000000000e+000  0.0000000000000000e+000  0.0000000000000000e+000  0.0000000000000000e+000  0.0000000000000000e+000 -6.3261184329825981e-001  0.0000000000000000e+000  0.0000000000000000e+000  0.0000000000000000e+000  0.0000000000000000e+000  0.0000000000000000e+000  0.0000000000000000e+000  0.0000000000000000e+000  0.0000000000000000e+000  0.0000000000000000e+000  0.0000000000000000e+000 -8.1497109368108656e-001  0.0000000000000000e+000  0.0000000000000000e+000  0.0000000000000000e+000  0.0000000000000000e+000  0.0000000000000000e+000  0.0000000000000000e+000  0.0000000000000000e+000  0.0000000000000000e+000 -6.3305866864576746e-002  0.0000000000000000e+000  0.0000000000000000e+000 -1.0319765967896655e-001  0.0000000000000000e+000  0.0000000000000000e+000  0.0000000000000000e+000  0.0000000000000000e+000  0.0000000000000000e+000  0.0000000000000000e+000  0.0000000000000000e+000  0.0000000000000000e+000  0.0000000000000000e+000  0.0000000000000000e+000  0.0000000000000000e+000  0.0000000000000000e+000  2.8395369032888179e-001  0.0000000000000000e+000  0.0000000000000000e+000  0.0000000000000000e+000  0.0000000000000000e+000  0.0000000000000000e+000  0.0000000000000000e+000  0.0000000000000000e+000  0.0000000000000000e+000 -3.7578584738789578e-001  0.0000000000000000e+000  0.0000000000000000e+000  0.0000000000000000e+000  0.0000000000000000e+000  0.0000000000000000e+000  0.0000000000000000e+000  0.0000000000000000e+000  0.0000000000000000e+000  0.0000000000000000e+000  0.0000000000000000e+000  0.0000000000000000e+000  0.0000000000000000e+000  0.0000000000000000e+000  0.0000000000000000e+000  0.0000000000000000e+000  0.0000000000000000e+000  0.0000000000000000e+000  0.0000000000000000e+000  0.0000000000000000e+000  0.0000000000000000e+000  0.0000000000000000e+000  0.0000000000000000e+000  0.0000000000000000e+000  0.0000000000000000e+000  0.0000000000000000e+000  0.0000000000000000e+000 -2.9258294979380939e-001  0.0000000000000000e+000  0.0000000000000000e+000  0.0000000000000000e+000  0.0000000000000000e+000  0.0000000000000000e+000  0.0000000000000000e+000  0.0000000000000000e+000  0.0000000000000000e+000  0.0000000000000000e+000  1.7496329731677088e-001  0.0000000000000000e+000  4.0821841195077951e-001  0.0000000000000000e+000
  0.0000000000000000e+000  0.0000000000000000e+000  0.0000000000000000e+000  0.0000000000000000e+000  0.0000000000000000e+000  0.0000000000000000e+000  0.0000000000000000e+000  0.0000000000000000e+000  0.0000000000000000e+000  8.2649099803079204e-002  0.0000000000000000e+000  0.0000000000000000e+000 -2.9723996662010510e-001  0.0000000000000000e+000  0.0000000000000000e+000  0.0000000000000000e+000  0.0000000000000000e+000  0.0000000000000000e+000  0.0000000000000000e+000  0.0000000000000000e+000  0.0000000000000000e+000  0.0000000000000000e+000  1.3714615838127783e-001 -1.3769271393704036e-001  0.0000000000000000e+000  0.0000000000000000e+000  0.0000000000000000e+000  0.0000000000000000e+000 -5.5126296153941623e-001  0.0000000000000000e+000  0.0000000000000000e+000  0.0000000000000000e+000  0.0000000000000000e+000  0.0000000000000000e+000  0.0000000000000000e+000  0.0000000000000000e+000  0.0000000000000000e+000  0.0000000000000000e+000  0.0000000000000000e+000  1.0122620711486592e-001  0.0000000000000000e+000  0.0000000000000000e+000  0.0000000000000000e+000  0.0000000000000000e+000  0.0000000000000000e+000  0.0000000000000000e+000  0.0000000000000000e+000  0.0000000000000000e+000  0.0000000000000000e+000  1.8860883865301742e-001  0.0000000000000000e+000  0.0000000000000000e+000  0.0000000000000000e+000  0.0000000000000000e+000  0.0000000000000000e+000  0.0000000000000000e+000  0.0000000000000000e+000  3.9774580133087850e-001  0.0000000000000000e+000  0.0000000000000000e+000  0.0000000000000000e+000  0.0000000000000000e+000  0.0000000000000000e+000  0.0000000000000000e+000  4.3008171112201399e-001 -5.1114083998825277e-003  0.0000000000000000e+000  0.0000000000000000e+000  0.0000000000000000e+000 -1.2104781069746562e-001  0.0000000000000000e+000  0.0000000000000000e+000  0.0000000000000000e+000  1.7279195473062370e-001  0.0000000000000000e+000  0.0000000000000000e+000  0.0000000000000000e+000  0.0000000000000000e+000  0.0000000000000000e+000  0.0000000000000000e+000  0.0000000000000000e+000  0.0000000000000000e+000  0.0000000000000000e+000  0.0000000000000000e+000  0.0000000000000000e+000  0.0000000000000000e+000  0.0000000000000000e+000  0.0000000000000000e+000  0.0000000000000000e+000 -2.0460197367541910e-001  0.0000000000000000e+000  0.0000000000000000e+000  0.0000000000000000e+000  0.0000000000000000e+000  2.9625758654463447e-001  0.0000000000000000e+000  0.0000000000000000e+000  0.0000000000000000e+000  0.0000000000000000e+000  0.0000000000000000e+000
  0.0000000000000000e+000  0.0000000000000000e+000  2.3402419112537179e-001  0.0000000000000000e+000  0.0000000000000000e+000  0.0000000000000000e+000  0.0000000000000000e+000  0.0000000000000000e+000  0.0000000000000000e+000  0.0000000000000000e+000 -6.5461005523436788e-001 -2.2297388190996986e-001  0.0000000000000000e+000  0.0000000000000000e+000  0.0000000000000000e+000 -5.7670283680987533e-002  0.0000000000000000e+000  0.0000000000000000e+000 -2.6163663054647640e-001  0.0000000000000000e+000  0.0000000000000000e+000  0.0000000000000000e+000  0.0000000000000000e+000  0.0000000000000000e+000  0.0000000000000000e+000  0.0000000000000000e+000  0.0000000000000000e+000  0.0000000000000000e+000  0.0000000000000000e+000  0.0000000000000000e+000  5.6399493331858364e-001  0.0000000000000000e+000  0.0000000000000000e+000  0.0000000000000000e+000  0.0000000000000000e+000  0.0000000000000000e+000  0.0000000000000000e+000  0.0000000000000000e+000  0.0000000000000000e+000  0.0000000000000000e+000  9.9393556958976337e-002  0.0000000000000000e+000  0.0000000000000000e+000  0.0000000000000000e+000  0.0000000000000000e+000  0.0000000000000000e+000  0.0000000000000000e+000  0.0000000000000000e+000  0.0000000000000000e+000  0.0000000000000000e+000  0.0000000000000000e+000  0.0000000000000000e+000  0.0000000000000000e+000  0.0000000000000000e+000  0.0000000000000000e+000  0.0000000000000000e+000  0.0000000000000000e+000  0.0000000000000000e+000  0.0000000000000000e+000  0.0000000000000000e+000  0.0000000000000000e+000  0.0000000000000000e+000  0.0000000000000000e+000  0.0000000000000000e+000  0.0000000000000000e+000  0.0000000000000000e+000  0.0000000000000000e+000  0.0000000000000000e+000  0.0000000000000000e+000  0.0000000000000000e+000  0.0000000000000000e+000  0.0000000000000000e+000 -4.9622917154666446e-001  0.0000000000000000e+000  0.0000000000000000e+000  0.0000000000000000e+000  0.0000000000000000e+000 -6.4647410697570540e-001  0.0000000000000000e+000  0.0000000000000000e+000  2.3338519147295844e-001  0.0000000000000000e+000  0.0000000000000000e+000  0.0000000000000000e+000  0.0000000000000000e+000  0.0000000000000000e+000  0.0000000000000000e+000  0.0000000000000000e+000  0.0000000000000000e+000  0.0000000000000000e+000  0.0000000000000000e+000  0.0000000000000000e+000  0.0000000000000000e+000  0.0000000000000000e+000  0.0000000000000000e+000 -7.2537861134812709e-001  0.0000000000000000e+000 -4.2185902066524084e-001  0.0000000000000000e+000  0.0000000000000000e+000
  0.0000000000000000e+000  0.0000000000000000e+000 -4.9082193029649990e-001  0.0000000000000000e+000  0.0000000000000000e+000  0.0000000000000000e+000  0.0000000000000000e+000  0.0000000000000000e+000  0.0000000000000000e+000  0.0000000000000000e+000 -1.5224195782486510e-001  1.6784291872789933e-001  0.0000000000000000e+000  0.0000000000000000e+000  0.0000000000000000e+000  5.8759486451463983e-001  0.0000000000000000e+000  0.0000000000000000e+000  1.0532178845054571e-001  0.0000000000000000e+000  0.0000000000000000e+000  0.0000000000000000e+000  0.0000000000000000e+000  0.0000000000000000e+000  0.0000000000000000e+000  0.0000000000000000e+000  0.0000000000000000e+000  0.0000000000000000e+000  0.0000000000000000e+000  0.0000000000000000e+000 -7.5087582049646356e-002  0.0000000000000000e+000  0.0000000000000000e+000  0.0000000000000000e+000  0.0000000000000000e+000  0.0000000000000000e+000  0.0000000000000000e+000  0.0000000000000000e+000  0.0000000000000000e+000  0.0000000000000000e+000  3.6137075900290050e-001  0.0000000000000000e+000  0.0000000000000000e+000  0.0000000000000000e+000  0.0000000000000000e+000  0.0000000000000000e+000  0.0000000000000000e+000  0.0000000000000000e+000  0.0000000000000000e+000  0.0000000000000000e+000  0.0000000000000000e+000  0.0000000000000000e+000  0.0000000000000000e+000  0.0000000000000000e+000  0.0000000000000000e+000  0.0000000000000000e+000  0.0000000000000000e+000  0.0000000000000000e+000  0.0000000000000000e+000  0.0000000000000000e+000  0.0000000000000000e+000  0.0000000000000000e+000  0.0000000000000000e+000  0.0000000000000000e+000  0.0000000000000000e+000  0.0000000000000000e+000  0.0000000000000000e+000  0.0000000000000000e+000  0.0000000000000000e+000  0.0000000000000000e+000  0.0000000000000000e+000  0.0000000000000000e+000 -1.0123528093186418e-001  0.0000000000000000e+000  0.0000000000000000e+000  0.0000000000000000e+000  0.0000000000000000e+000  2.0441299751767342e-001  0.0000000000000000e+000  0.0000000000000000e+000  1.1586801130939031e-001  0.0000000000000000e+000  0.0000000000000000e+000  0.0000000000000000e+000  0.0000000000000000e+000  0.0000000000000000e+000  0.0000000000000000e+000  0.0000000000000000e+000  0.0000000000000000e+000  0.0000000000000000e+000  0.0000000000000000e+000  0.0000000000000000e+000  0.0000000000000000e+000  0.0000000000000000e+000  0.0000000000000000e+000 -7.3560865185613356e-001  0.0000000000000000e+000  7.5271434139801308e-001  0.0000000000000000e+000  0.0000000000000000e+000
  0.0000000000000000e+000  0.0000000000000000e+000  0.0000000000000000e+000  0.0000000000000000e+000  0.0000000000000000e+000  0.0000000000000000e+000  0.0000000000000000e+000  0.0000000000000000e+000  0.0000000000000000e+000  2.6748337906722142e-001  0.0000000000000000e+000  0.0000000000000000e+000 -1.6250833040014545e-001  0.0000000000000000e+000  0.0000000000000000e+000  0.0000000000000000e+000  0.0000000000000000e+000  0.0000000000000000e+000  0.0000000000000000e+000  0.0000000000000000e+000  0.0000000000000000e+000  0.0000000000000000e+000  2.5466251436452016e-002  6.4868900566589366e-002  0.0000000000000000e+000  0.0000000000000000e+000  0.0000000000000000e+000  0.0000000000000000e+000  8.6864704784067784e-002  0.0000000000000000e+000  0.0000000000000000e+000  0.0000000000000000e+000  0.0000000000000000e+000  0.0000000000000000e+000  0.0000000000000000e+000  0.0000000000000000e+000  0.0000000000000000e+000  0.0000000000000000e+000  0.0000000000000000e+000  1.3289262668951282e-001  0.0000000000000000e+000  0.0000000000000000e+000  0.0000000000000000e+000  0.0000000000000000e+000  0.0000000000000000e+000  0.0000000000000000e+000  0.0000000000000000e+000  0.0000000000000000e+000  0.0000000000000000e+000 -1.1360099359078618e-001  0.0000000000000000e+000  0.0000000000000000e+000  0.0000000000000000e+000  0.0000000000000000e+000  0.0000000000000000e+000  0.0000000000000000e+000  0.0000000000000000e+000  4.9111634475115740e-001  0.0000000000000000e+000  0.0000000000000000e+000  0.0000000000000000e+000  0.0000000000000000e+000  0.0000000000000000e+000  0.0000000000000000e+000 -2.8745145143302697e-001  3.9901222970225120e-001  0.0000000000000000e+000  0.0000000000000000e+000  0.0000000000000000e+000  4.4112998035257733e-003  0.0000000000000000e+000  0.0000000000000000e+000  0.0000000000000000e+000  2.1985215821375254e-001  0.0000000000000000e+000  0.0000000000000000e+000  0.0000000000000000e+000  0.0000000000000000e+000  0.0000000000000000e+000  0.0000000000000000e+000  0.0000000000000000e+000  0.0000000000000000e+000  0.0000000000000000e+000  0.0000000000000000e+000  0.0000000000000000e+000  0.0000000000000000e+000  0.0000000000000000e+000  0.0000000000000000e+000  0.0000000000000000e+000  5.7243203218566552e-001  0.0000000000000000e+000  0.0000000000000000e+000  0.0000000000000000e+000  0.0000000000000000e+000  2.9739478566304378e-003  0.0000000000000000e+000  0.0000000000000000e+000  0.0000000000000000e+000  0.0000000000000000e+000  0.0000000000000000e+000
 -3.2216354102028971e-001  0.0000000000000000e+000  0.0000000000000000e+000  0.0000000000000000e+000  0.0000000000000000e+000  0.0000000000000000e+000  0.0000000000000000e+000  1.4262808822950257e-001  0.0000000000000000e+000  0.0000000000000000e+000  0.0000000000000000e+000  0.0000000000000000e+000  0.0000000000000000e+000 -3.3893257647839009e-001  0.0000000000000000e+000  0.0000000000000000e+000  0.0000000000000000e+000  0.0000000000000000e+000  0.0000000000000000e+000  0.0000000000000000e+000  0.0000000000000000e+000 -4.7516759725181396e-001  0.0000000000000000e+000  0.0000000000000000e+000  0.0000000000000000e+000  0.0000000000000000e+000  0.0000000000000000e+000  0.0000000000000000e+000  0.0000000000000000e+000  0.0000000000000000e+000  0.0000000000000000e+000  0.0000000000000000e+000  0.0000000000000000e+000  0.0000000000000000e+000  0.0000000000000000e+000  0.0000000000000000e+000  0.0000000000000000e+000  0.0000000000000000e+000 -1.2982672609703860e-001  0.0000000000000000e+000  0.0000000000000000e+000  0.0000000000000000e+000  0.0000000000000000e+000  0.0000000000000000e+000  4.8784568727258470e-001  0.0000000000000000e+000  0.0000000000000000e+000  0.0000000000000000e+000  0.0000000000000000e+000  0.0000000000000000e+000  0.0000000000000000e+000  0.0000000000000000e+000  0.0000000000000000e+000  0.0000000000000000e+000  0.0000000000000000e+000  0.0000000000000000e+000  0.0000000000000000e+000  0.0000000000000000e+000  0.0000000000000000e+000  0.0000000000000000e+000  0.0000000000000000e+000  0.0000000000000000e+000  0.0000000000000000e+000  0.0000000000000000e+000  0.0000000000000000e+000  0.0000000000000000e+000  0.0000000000000000e+000  0.0000000000000000e+000  0.0000000000000000e+000  0.0000000000000000e+000  4.4907332142821849e-001  0.0000000000000000e+000  0.0000000000000000e+000  0.0000000000000000e+000  0.0000000000000000e+000  0.0000000000000000e+000  0.0000000000000000e+000  0.0000000000000000e+000 -2.8052290992148793e-001  0.0000000000000000e+000  0.0000000000000000e+000  0.0000000000000000e+000  0.0000000000000000e+000  0.0000000000000000e+000  0.0000000000000000e+000  0.0000000000000000e+000  0.0000000000000000e+000  0.0000000000000000e+000  0.0000000000000000e+000  0.0000000000000000e+000  0.0000000000000000e+000  0.0000000000000000e+000  0.0000000000000000e+000  0.0000000000000000e+000  0.0000000000000000e+000  0.0000000000000000e+000  0.0000000000000000e+000  0.0000000000000000e+000  0.0000000000000000e+000  0.0000000000000000e+000
  0.0000000000000000e+000  0.0000000000000000e+000  0.0000000000000000e+000  0.0000000000000000e+000  0.0000000000000000e+000  0.0000000000000000e+000  0.0000000000000000e+000  0.0000000000000000e+000  3.4355735275418672e-002  0.0000000000000000e+000  0.0000000000000000e+000  0.0000000000000000e+000  0.0000000000000000e+000  0.0000000000000000e+000  6.1551923934360886e-001  0.0000000000000000e+000  0.0000000000000000e+000  0.0000000000000000e+000  0.0000000000000000e+000  0.0000000000000000e+000  0.0000000000000000e+000  0.0000000000000000e+000  0.0000000000000000e+000  0.0000000000000000e+000  0.0000000000000000e+000  3.8194772784295089e-002  0.0000000000000000e+000  0.0000000000000000e+000  0.0000000000000000e+000  0.0000000000000000e+000  0.0000000000000000e+000  0.0000000000000000e+000  0.0000000000000000e+000  0.0000000000000000e+000 -1.1502581119124764e+000  0.0000000000000000e+000  0.0000000000000000e+000 -7.4919719843653462e-002  0.0000000000000000e+000  0.0000000000000000e+000  0.0000000000000000e+000  0.0000000000000000e+000  0.0000000000000000e+000  0.0000000000000000e+000  0.0000000000000000e+000  0.0000000000000000e+000  0.0000000000000000e+000  0.0000000000000000e+000  0.0000000000000000e+000  0.0000000000000000e+000  2.7706938582436619e-001  0.0000000000000000e+000  0.0000000000000000e+000  0.0000000000000000e+000  0.0000000000000000e+000  0.0000000000000000e+000  0.0000000000000000e+000  0.0000000000000000e+000  0.0000000000000000e+000 -6.6680907290631275e-001  0.0000000000000000e+000  0.0000000000000000e+000  0.0000000000000000e+000  0.0000000000000000e+000  0.0000000000000000e+000  0.0000000000000000e+000  0.0000000000000000e+000  0.0000000000000000e+000  0.0000000000000000e+000  0.0000000000000000e+000  0.0000000000000000e+000  0.0000000000000000e+000  0.0000000000000000e+000  0.0000000000000000e+000  0.0000000000000000e+000  0.0000000000000000e+000  0.0000000000000000e+000  0.0000000000000000e+000  0.0000000000000000e+000  0.0000000000000000e+000  0.0000000000000000e+000  0.0000000000000000e+000  0.0000000000000000e+000  0.0000000000000000e+000  0.0000000000000000e+000  0.0000000000000000e+000  2.9258034648810399e-001  0.0000000000000000e+000  0.0000000000000000e+000  0.0000000000000000e+000  0.0000000000000000e+000  0.0000000000000000e+000  0.0000000000000000e+000  0.0000000000000000e+000  0.0000000000000000e+000  0.0000000000000000e+000 -2.4260451173493597e-001  0.0000000000000000e+000 -1.3910935525012802e-001  0.0000000000000000e+000
  0.0000000000000000e+000  0.0000000000000000e+000  6.1439966298886106e-001  0.0000000000000000e+000  0.0000000000000000e+000  0.0000000000000000e+000  0.0000000000000000e+000  0.0000000000000000e+000  0.0000000000000000e+000  0.0000000000000000e+000 -2.3745251525600292e-001 -2.1091319511245671e-001  0.0000000000000000e+000  0.0000000000000000e+000  0.0000000000000000e+000 -3.4087843217831792e-001  0.0000000000000000e+000  0.0000000000000000e+000 -1.1543140174902773e-001  0.0000000000000000e+000  0.0000000000000000e+000  0.0000000000000000e+000  0.0000000000000000e+000  0.0000000000000000e+000  0.0000000000000000e+000  0.0000000000000000e+000  0.0000000000000000e+000  0.0000000000000000e+000  0.0000000000000000e+000  0.0000000000000000e+000 -6.6426347052575596e-001  0.0000000000000000e+000  0.0000000000000000e+000  0.0000000000000000e+000  0.0000000000000000e+000  0.0000000000000000e+000  0.0000000000000000e+000  0.0000000000000000e+000  0.0000000000000000e+000  0.0000000000000000e+000  5.4087952853891286e-001  0.0000000000000000e+000  0.0000000000000000e+000  0.0000000000000000e+000  0.0000000000000000e+000  0.0000000000000000e+000  0.0000000000000000e+000  0.0000000000000000e+000  0.0000000000000000e+000  0.0000000000000000e+000  0.0000000000000000e+000  0.0000000000000000e+000  0.0000000000000000e+000  0.0000000000000000e+000  0.0000000000000000e+000  0.0000000000000000e+000  0.0000000000000000e+000  0.0000000000000000e+000  0.0000000000000000e+000  0.0000000000000000e+000  0.0000000000000000e+000  0.0000000000000000e+000  0.0000000000000000e+000  0.0000000000000000e+000  0.0000000000000000e+000  0.0000000000000000e+000  0.0000000000000000e+000  0.0000000000000000e+000  0.0000000000000000e+000  0.0000000000000000e+000  0.0000000000000000e+000  0.0000000000000000e+000 -6.7400640777187201e-002  0.0000000000000000e+000  0.0000000000000000e+000  0.0000000000000000e+000  0.0000000000000000e+000  5.8036973499398348e-001  0.0000000000000000e+000  0.0000000000000000e+000  4.4549141987391483e-001  0.0000000000000000e+000  0.0000000000000000e+000  0.0000000000000000e+000  0.0000000000000000e+000  0.0000000000000000e+000  0.0000000000000000e+000  0.0000000000000000e+000  0.0000000000000000e+000  0.0000000000000000e+000  0.0000000000000000e+000  0.0000000000000000e+000  0.0000000000000000e+000  0.0000000000000000e+000  0.0000000000000000e+000 -1.2185476236897090e-001  0.0000000000000000e+000  1.8458634653891534e-001  0.0000000000000000e+000  0.0000000000000000e+000
  0.0000000000000000e+000  0.0000000000000000e+000  0.0000000000000000e+000  0.0000000000000000e+000  0.0000000000000000e+000  0.0000000000000000e+000  1.6584981947077218e-001  0.0000000000000000e+000  0.0000000000000000e+000  0.0000000000000000e+000  0.0000000000000000e+000  0.0000000000000000e+000  0.0000000000000000e+000  0.0000000000000000e+000  0.0000000000000000e+000  0.0000000000000000e+000 -5.6029279220234285e-001  0.0000000000000000e+000  0.0000000000000000e+000  0.0000000000000000e+000  0.0000000000000000e+000  0.0000000000000000e+000  0.0000000000000000e+000  0.0000000000000000e+000  0.0000000000000000e+000  0.0000000000000000e+000  0.0000000000000000e+000  0.0000000000000000e+000  0.0000000000000000e+000  0.0000000000000000e+000  0.0000000000000000e+000  0.0000000000000000e+000  0.0000000000000000e+000 -1.1298303274105587e-001  0.0000000000000000e+000  0.0000000000000000e+000  0.0000000000000000e+000  0.0000000000000000e+000  0.0000000000000000e+000  0.0000000000000000e+000  0.0000000000000000e+000  0.0000000000000000e+000  0.0000000000000000e+000  0.0000000000000000e+000  0.0000000000000000e+000  0.0000000000000000e+000  0.0000000000000000e+000  0.0000000000000000e+000 -6.9725941393576174e-001  0.0000000000000000e+000  0.0000000000000000e+000  0.0000000000000000e+000  0.0000000000000000e+000  0.0000000000000000e+000  0.0000000000000000e+000  0.0000000000000000e+000  0.0000000000000000e+000  0.0000000000000000e+000  0.0000000000000000e+000  0.0000000000000000e+000  0.0000000000000000e+000  0.0000000000000000e+000  0.0000000000000000e+000  0.0000000000000000e+000  0.0000000000000000e+000  0.0000000000000000e+000  0.0000000000000000e+000  0.0000000000000000e+000 -3.1137023289633581e-002  0.0000000000000000e+000  0.0000000000000000e+000  0.0000000000000000e+000  0.0000000000000000e+000  0.0000000000000000e+000  0.0000000000000000e+000  0.0000000000000000e+000  0.0000000000000000e+000  0.0000000000000000e+000  0.0000000000000000e+000  0.0000000000000000e+000  0.0000000000000000e+000  0.0000000000000000e+000  0.0000000000000000e+000  0.0000000000000000e+000 -1.3434392989940107e+000  0.0000000000000000e+000  0.0000000000000000e+000  0.0000000000000000e+000  0.0000000000000000e+000  0.0000000000000000e+000  0.0000000000000000e+000  0.0000000000000000e+000  0.0000000000000000e+000  0.0000000000000000e+000  0.0000000000000000e+000  0.0000000000000000e+000  0.0000000000000000e+000  0.0000000000000000e+000  0.0000000000000000e+000  0.0000000000000000e+000
  0.0000000000000000e+000  0.0000000000000000e+000  0.0000000000000000e+000  6.9239512800314384e-001  0.0000000000000000e+000  2.8256661779987235e-001  0.0000000000000000e+000  0.0000000000000000e+000  0.0000000000000000e+000  0.0000000000000000e+000  0.0000000000000000e+000  0.0000000000000000e+000  0.0000000000000000e+000  0.0000000000000000e+000  0.0000000000000000e+000  0.0000000000000000e+000  0.0000000000000000e+000 -2.3599064046430926e-001  0.0000000000000000e+000  0.0000000000000000e+000  0.0000000000000000e+000  0.0000000000000000e+000  0.0000000000000000e+000  0.0000000000000000e+000  0.0000000000000000e+000  0.0000000000000000e+000  4.9122045196546858e-002 -1.4668462807183658e-001  0.0000000000000000e+000  0.0000000000000000e+000  0.0000000000000000e+000  0.0000000000000000e+000  0.0000000000000000e+000  0.0000000000000000e+000  0.0000000000000000e+000  0.0000000000000000e+000  0.0000000000000000e+000  0.0000000000000000e+000  0.0000000000000000e+000  0.0000000000000000e+000  0.0000000000000000e+000  0.0000000000000000e+000  0.0000000000000000e+000  0.0000000000000000e+000  0.0000000000000000e+000  0.0000000000000000e+000  0.0000000000000000e+000  0.0000000000000000e+000  0.0000000000000000e+000  0.0000000000000000e+000  0.0000000000000000e+000  0.0000000000000000e+000  0.0000000000000000e+000  0.0000000000000000e+000 -3.6305589738106248e-001  0.0000000000000000e+000  5.2247669097906665e-002  0.0000000000000000e+000  0.0000000000000000e+000  0.0000000000000000e+000  2.3373092390642913e-001  0.0000000000000000e+000  0.0000000000000000e+000  0.0000000000000000e+000  0.0000000000000000e+000  0.0000000000000000e+000  0.0000000000000000e+000  0.0000000000000000e+000  0.0000000000000000e+000  0.0000000000000000e+000  0.0000000000000000e+000  0.0000000000000000e+000  0.0000000000000000e+000  0.0000000000000000e+000  0.0000000000000000e+000  0.0000000000000000e+000  0.0000000000000000e+000  0.0000000000000000e+000  0.0000000000000000e+000  0.0000000000000000e+000  0.0000000000000000e+000  0.0000000000000000e+000  8.9423673653485705e-002  0.0000000000000000e+000  0.0000000000000000e+000  0.0000000000000000e+000  0.0000000000000000e+000  0.0000000000000000e+000  0.0000000000000000e+000  0.0000000000000000e+000  0.0000000000000000e+000 -4.0491729235717222e-001  0.0000000000000000e+000  0.0000000000000000e+000  0.0000000000000000e+000  0.0000000000000000e+000  0.0000000000000000e+000  0.0000000000000000e+000  0.0000000000000000e+000  0.0000000000000000e+000
  0.0000000000000000e+000  0.0000000000000000e+000  3.8818280049884368e-001  0.0000000000000000e+000  0.0000000000000000e+000  0.0000000000000000e+000  0.0000000000000000e+000  0.0000000000000000e+000  0.0000000000000000e+000  0.0000000000000000e+000 -7.1785772868965925e-002 -2.2610473155011529e-001  0.0000000000000000e+000  0.0000000000000000e+000  0.0000000000000000e+000  5.3945243804289245e-001  0.0000000000000000e+000  0.0000000000000000e+000  4.4797283197928434e-001  0.0000000000000000e+000  0.0000000000000000e+000  0.0000000000000000e+000  0.0000000000000000e+000  0.0000000000000000e+000  0.0000000000000000e+000  0.0000000000000000e+000  0.0000000000000000e+000  0.0000000000000000e+000  0.0000000000000000e+000  0.0000000000000000e+000 -4.5046973976950289e-001  0.0000000000000000e+000  0.0000000000000000e+000  0.0000000000000000e+000  0.0000000000000000e+000  0.0000000000000000e+000  0.0000000000000000e+000  0.0000000000000000e+000  0.0000000000000000e+000  0.0000000000000000e+000 -8.8216162972891837e-002  0.0000000000000000e+000  0.0000000000000000e+000  0.0000000000000000e+000  0.0000000000000000e+000  0.0000000000000000e+000  0.0000000000000000e+000  0.0000000000000000e+000  0.0000000000000000e+000  0.0000000000000000e+000  0.0000000000000000e+000  0.0000000000000000e+000  0.0000000000000000e+000  0.0000000000000000e+000  0.0000000000000000e+000  0.0000000000000000e+000  0.0000000000000000e+000  0.0000000000000000e+000  0.0000000000000000e+000  0.0000000000000000e+000  0.0000000000000000e+000  0.0000000000000000e+000  0.0000000000000000e+000  0.0000000000000000e+000  0.0000000000000000e+000  0.0000000000000000e+000  0.0000000000000000e+000  0.0000000000000000e+000  0.0000000000000000e+000  0.0000000000000000e+000  0.0000000000000000e+000  0.0000000000000000e+000 -6.5078782279601377e-001  0.0000000000000000e+000  0.0000000000000000e+000  0.0000000000000000e+000  0.0000000000000000e+000 -4.8981888014619523e-001  0.0000000000000000e+000  0.0000000000000000e+000 -3.2206901852081526e-001  0.0000000000000000e+000  0.0000000000000000e+000  0.0000000000000000e+000  0.0000000000000000e+000  0.0000000000000000e+000  0.0000000000000000e+000  0.0000000000000000e+000  0.0000000000000000e+000  0.0000000000000000e+000  0.0000000000000000e+000  0.0000000000000000e+000  0.0000000000000000e+000  0.0000000000000000e+000  0.0000000000000000e+000  5.3534835573499029e-001  0.0000000000000000e+000  5.2641112447129546e-001  0.0000000000000000e+000  0.0000000000000000e+000
  0.0000000000000000e+000  0.0000000000000000e+000  0.0000000000000000e+000  0.0000000000000000e+000  0.0000000000000000e+000  0.0000000000000000e+000  0.0000000000000000e+000  0.0000000000000000e+000  0.0000000000000000e+000  0.0000000000000000e+000  0.0000000000000000e+000  0.0000000000000000e+000  0.0000000000000000e+000  0.0000000000000000e+000  0.0000000000000000e+000  0.0000000000000000e+000  0.0000000000000000e+000  0.0000000000000000e+000  0.0000000000000000e+000 -3.9774587153450192e-001  0.0000000000000000e+000  0.0000000000000000e+000  0.0000000000000000e+000  0.0000000000000000e+000 -1.2414052817832477e-001  0.0000000000000000e+000  0.0000000000000000e+000  0.0000000000000000e+000  0.0000000000000000e+000  0.0000000000000000e+000  0.0000000000000000e+000  0.0000000000000000e+000  0.0000000000000000e+000  0.0000000000000000e+000  0.0000000000000000e+000  0.0000000000000000e+000  0.0000000000000000e+000  0.0000000000000000e+000  0.0000000000000000e+000  0.0000000000000000e+000  0.0000000000000000e+000  0.0000000000000000e+000  0.0000000000000000e+000  0.0000000000000000e+000  0.0000000000000000e+000  0.0000000000000000e+000  0.0000000000000000e+000  0.0000000000000000e+000  0.0000000000000000e+000  0.0000000000000000e+000  0.0000000000000000e+000  0.0000000000000000e+000  0.0000000000000000e+000  0.0000000000000000e+000  0.0000000000000000e+000  0.0000000000000000e+000  0.0000000000000000e+000  0.0000000000000000e+000  3.8475102626590213e-001  0.0000000000000000e+000  0.0000000000000000e+000  0.0000000000000000e+000 -7.7812027225149416e-001  0.0000000000000000e+000  0.0000000000000000e+000  0.0000000000000000e+000  0.0000000000000000e+000  0.0000000000000000e+000  0.0000000000000000e+000  0.0000000000000000e+000  0.0000000000000000e+000  0.0000000000000000e+000  0.0000000000000000e+000  0.0000000000000000e+000  0.0000000000000000e+000  0.0000000000000000e+000  0.0000000000000000e+000  0.0000000000000000e+000  0.0000000000000000e+000  0.0000000000000000e+000  0.0000000000000000e+000  0.0000000000000000e+000  0.0000000000000000e+000 -2.5499280417657361e-001  0.0000000000000000e+000  0.0000000000000000e+000  0.0000000000000000e+000  0.0000000000000000e+000  0.0000000000000000e+000  0.0000000000000000e+000  0.0000000000000000e+000  0.0000000000000000e+000  8.8665159209404265e-002  0.0000000000000000e+000  0.0000000000000000e+000  0.0000000000000000e+000  0.0000000000000000e+000  0.0000000000000000e+000  0.0000000000000000e+000  0.0000000000000000e+000
  0.0000000000000000e+000  0.0000000000000000e+000  0.0000000000000000e+000  0.0000000000000000e+000  0.0000000000000000e+000  0.0000000000000000e+000  0.0000000000000000e+000  0.0000000000000000e+000  0.0000000000000000e+000  0.0000000000000000e+000  0.0000000000000000e+000  0.0000000000000000e+000  0.0000000000000000e+000  0.0000000000000000e+000  0.0000000000000000e+000  0.0000000000000000e+000  0.0000000000000000e+000  0.0000000000000000e+000  0.0000000000000000e+000  0.0000000000000000e+000  6.7249695462778225e-001  0.0000000000000000e+000  0.0000000000000000e+000  0.0000000000000000e+000  0.0000000000000000e+000  0.0000000000000000e+000  0.0000000000000000e+000  0.0000000000000000e+000  0.0000000000000000e+000  0.0000000000000000e+000  0.0000000000000000e+000  0.0000000000000000e+000 -3.3955722028534685e-001  0.0000000000000000e+000  0.0000000000000000e+000  0.0000000000000000e+000 -2.7914594022016459e-001  0.0000000000000000e+000  0.0000000000000000e+000  0.0000000000000000e+000  0.0000000000000000e+000  0.0000000000000000e+000  0.0000000000000000e+000  0.0000000000000000e+000  0.0000000000000000e+000  1.9530203010097916e-001  1.4931767831564149e-002  0.0000000000000000e+000  0.0000000000000000e+000  0.0000000000000000e+000  0.0000000000000000e+000  0.0000000000000000e+000  0.0000000000000000e+000  0.0000000000000000e+000  0.0000000000000000e+000  0.0000000000000000e+000  0.0000000000000000e+000  0.0000000000000000e+000  0.0000000000000000e+000  0.0000000000000000e+000  0.0000000000000000e+000 -1.0878894819652710e-001  0.0000000000000000e+000 -7.3405358024945508e-002  0.0000000000000000e+000  0.0000000000000000e+000  0.0000000000000000e+000  3.5489264655711888e-001  0.0000000000000000e+000  0.0000000000000000e+000  0.0000000000000000e+000  0.0000000000000000e+000  0.0000000000000000e+000  0.0000000000000000e+000  6.3709794846137785e-003  3.0968793651114790e-001  0.0000000000000000e+000  0.0000000000000000e+000  0.0000000000000000e+000  0.0000000000000000e+000  0.0000000000000000e+000 -2.0589840088792402e-001  0.0000000000000000e+000  0.0000000000000000e+000  0.0000000000000000e+000  0.0000000000000000e+000  0.0000000000000000e+000  0.0000000000000000e+000  0.0000000000000000e+000  0.0000000000000000e+000  0.0000000000000000e+000  0.0000000000000000e+000  0.0000000000000000e+000  0.0000000000000000e+000  0.0000000000000000e+000  0.0000000000000000e+000  0.0000000000000000e+000  0.0000000000000000e+000  0.0000000000000000e+000  1.8613681062536583e-001
 -9.7126436218515869e-002  0.0000000000000000e+000  0.0000000000000000e+000  0.0000000000000000e+000  0.0000000000000000e+000  0.0000000000000000e+000  0.0000000000000000e+000  2.5238943283339477e-001  0.0000000000000000e+000  0.0000000000000000e+000  0.0000000000000000e+000  0.0000000000000000e+000  0.0000000000000000e+000 -1.2936559285256422e-001  0.0000000000000000e+000  0.0000000000000000e+000  0.0000000000000000e+000  0.0000000000000000e+000  0.0000000000000000e+000  0.0000000000000000e+000  0.0000000000000000e+000  1.4400799387688396e-001  0.0000000000000000e+000  0.0000000000000000e+000  0.0000000000000000e+000  0.0000000000000000e+000  0.0000000000000000e+000  0.0000000000000000e+000  0.0000000000000000e+000  0.0000000000000000e+000  0.0000000000000000e+000  0.0000000000000000e+000  0.0000000000000000e+000  0.0000000000000000e+000  0.0000000000000000e+000  0.0000000000000000e+000  0.0000000000000000e+000  0.0000000000000000e+000 -3.7372456471808790e-001  0.0000000000000000e+000  0.0000000000000000e+000  0.0000000000000000e+000  0.0000000000000000e+000  0.0000000000000000e+000 -6.9052176233350127e-001  0.0000000000000000e+000  0.0000000000000000e+000  0.0000000000000000e+000  0.0000000000000000e+000  0.0000000000000000e+000  0.0000000000000000e+000  0.0000000000000000e+000  0.0000000000000000e+000  0.0000000000000000e+000  0.0000000000000000e+000  0.0000000000000000e+000  0.0000000000000000e+000  0.0000000000000000e+000  0.0000000000000000e+000  0.0000000000000000e+000  0.0000000000000000e+000  0.0000000000000000e+000  0.0000000000000000e+000  0.0000000000000000e+000  0.0000000000000000e+000  0.0000000000000000e+000  0.0000000000000000e+000  0.0000000000000000e+000  0.0000000000000000e+000  0.0000000000000000e+000  5.2070130821838101e-001  0.0000000000000000e+000  0.0000000000000000e+000  0.0000000000000000e+000  0.0000000000000000e+000  0.0000000000000000e+000  0.0000000000000000e+000  0.0000000000000000e+000 -4.2095887646744656e-002  0.0000000000000000e+000  0.0000000000000000e+000  0.0000000000000000e+000  0.0000000000000000e+000  0.0000000000000000e+000  0.0000000000000000e+000  0.0000000000000000e+000  0.0000000000000000e+000  0.0000000000000000e+000  0.0000000000000000e+000  0.0000000000000000e+000  0.0000000000000000e+000  0.0000000000000000e+000  0.0000000000000000e+000  0.0000000000000000e+000  0.0000000000000000e+000  0.0000000000000000e+000  0.0000000000000000e+000  0.0000000000000000e+000  0.0000000000000000e+000  0.0000000000000000e+000
  0.0000000000000000e+000  0.0000000000000000e+000  0.0000000000000000e+000  0.0000000000000000e+000  0.0000000000000000e+000  0.0000000000000000e+000  0.0000000000000000e+000  0.0000000000000000e+000  0.0000000000000000e+000  1.6848606338860211e-001  0.0000000000000000e+000  0.0000000000000000e+000 -6.8818781299776491e-002  0.0000000000000000e+000  0.0000000000000000e+000  0.0000000000000000e+000  0.0000000000000000e+000  0.0000000000000000e+000  0.0000000000000000e+000  0.0000000000000000e+000  0.0000000000000000e+000  0.0000000000000000e+000  2.6500748834389470e-001 -2.3754662245925534e-001  0.0000000000000000e+000  0.0000000000000000e+000  0.0000000000000000e+000  0.0000000000000000e+000  3.2631953613004611e-001  0.0000000000000000e+000  0.0000000000000000e+000  0.0000000000000000e+000  0.0000000000000000e+000  0.0000000000000000e+000  0.0000000000000000e+000  0.0000000000000000e+000  0.0000000000000000e+000  0.0000000000000000e+000  0.0000000000000000e+000  1.7035694911828622e-001  0.0000000000000000e+000  0.0000000000000000e+000  0.0000000000000000e+000  0.0000000000000000e+000  0.0000000000000000e+000  0.0000000000000000e+000  0.0000000000000000e+000  0.0000000000000000e+000  0.0000000000000000e+000  4.2130348948628896e-003  0.0000000000000000e+000  0.0000000000000000e+000  0.0000000000000000e+000  0.0000000000000000e+000  0.0000000000000000e+000  0.0000000000000000e+000  0.0000000000000000e+000 -4.5106354547696272e-003  0.0000000000000000e+000  0.0000000000000000e+000  0.0000000000000000e+000  0.0000000000000000e+000  0.0000000000000000e+000  0.0000000000000000e+000 -3.7204587633213004e-001 -3.8181368824687723e-001  0.0000000000000000e+000  0.0000000000000000e+000  0.0000000000000000e+000 -5.1492451461442512e-001  0.0000000000000000e+000  0.0000000000000000e+000  0.0000000000000000e+000  2.1072682897324474e-001  0.0000000000000000e+000  0.0000000000000000e+000  0.0000000000000000e+000  0.0000000000000000e+000  0.0000000000000000e+000  0.0000000000000000e+000  0.0000000000000000e+000  0.0000000000000000e+000  0.0000000000000000e+000  0.0000000000000000e+000  0.0000000000000000e+000  0.0000000000000000e+000  0.0000000000000000e+000  0.0000000000000000e+000  0.0000000000000000e+000 -1.6664478529268184e-001  0.0000000000000000e+000  0.0000000000000000e+000  0.0000000000000000e+000  0.0000000000000000e+000  2.8836030673819429e-001  0.0000000000000000e+000  0.0000000000000000e+000  0.0000000000000000e+000  0.0000000000000000e+000  0.0000000000000000e+000
  0.0000000000000000e+000  0.0000000000000000e+000  0.0000000000000000e+000  0.0000000000000000e+000  0.0000000000000000e+000  0.0000000000000000e+000  0.0000000000000000e+000  0.0000000000000000e+000  0.0000000000000000e+000  2.5624550668146007e-001  0.0000000000000000e+000  0.0000000000000000e+000  3.0862243700684300e-001  0.0000000000000000e+000  0.0000000000000000e+000  0.0000000000000000e+000  0.0000000000000000e+000  0.0000000000000000e+000  0.0000000000000000e+000  0.0000000000000000e+000  0.0000000000000000e+000  0.0000000000000000e+000  6.8343733564647291e-002  4.4936321887178426e-001  0.0000000000000000e+000  0.0000000000000000e+000  0.0000000000000000e+000  0.0000000000000000e+000  3.6144614604688263e-001  0.0000000000000000e+000  0.0000000000000000e+000  0.0000000000000000e+000  0.0000000000000000e+000  0.0000000000000000e+000  0.0000000000000000e+000  0.0000000000000000e+000  0.0000000000000000e+000  0.0000000000000000e+000  0.0000000000000000e+000  4.6698160969054284e-003  0.0000000000000000e+000  0.0000000000000000e+000  0.0000000000000000e+000  0.0000000000000000e+000  0.0000000000000000e+000  0.0000000000000000e+000  0.0000000000000000e+000  0.0000000000000000e+000  0.0000000000000000e+000  1.6260531531747263e-001  0.0000000000000000e+000  0.0000000000000000e+000  0.0000000000000000e+000  0.0000000000000000e+000  0.0000000000000000e+000  0.0000000000000000e+000  0.0000000000000000e+000  2.5405046394380439e-002  0.0000000000000000e+000  0.0000000000000000e+000  0.0000000000000000e+000  0.0000000000000000e+000  0.0000000000000000e+000  0.0000000000000000e+000  5.4035356354222419e-001  6.3482256206875573e-002  0.0000000000000000e+000  0.0000000000000000e+000  0.0000000000000000e+000 -3.1607846769928505e-001  0.0000000000000000e+000  0.0000000000000000e+000  0.0000000000000000e+000 -1.2279520044367555e-001  0.0000000000000000e+000  0.0000000000000000e+000  0.0000000000000000e+000  0.0000000000000000e+000  0.0000000000000000e+000  0.0000000000000000e+000  0.0000000000000000e+000  0.0000000000000000e+000  0.0000000000000000e+000  0.0000000000000000e+000  0.0000000000000000e+000  0.0000000000000000e+000  0.0000000000000000e+000  0.0000000000000000e+000  0.0000000000000000e+000  1.4406890194601407e-001  0.0000000000000000e+000  0.0000000000000000e+000  0.0000000000000000e+000  0.0000000000000000e+000  2.0733826630382887e-001  0.0000000000000000e+000  0.0000000000000000e+000  0.0000000000000000e+000  0.0000000000000000e+000  0.0000000000000000e+000
  0.0000000000000000e+000  0.0000000000000000e+000  0.0000000000000000e+000  0.0000000000000000e+000  0.0000000000000000e+000  0.0000000000000000e+000  0.0000000000000000e+000  0.0000000000000000e+000  0.0000000000000000e+000  0.0000000000000000e+000  0.0000000000000000e+000  0.0000000000000000e+000  0.0000000000000000e+000  0.0000000000000000e+000  0.0000000000000000e+000  0.0000000000000000e+000  0.0000000000000000e+000  0.0000000000000000e+000  0.0000000000000000e+000  4.8311800341907590e-001  0.0000000000000000e+000  0.0000000000000000e+000  0.0000000000000000e+000  0.0000000000000000e+000  3.6787461932418558e-001  0.0000000000000000e+000  0.0000000000000000e+000  0.0000000000000000e+000  0.0000000000000000e+000  0.0000000000000000e+000  0.0000000000000000e+000  0.0000000000000000e+000  0.0000000000000000e+000  0.0000000000000000e+000  0.0000000000000000e+000  0.0000000000000000e+000  0.0000000000000000e+000  0.0000000000000000e+000  0.0000000000000000e+000  0.0000000000000000e+000  0.0000000000000000e+000  0.0000000000000000e+000  0.0000000000000000e+000  0.0000000000000000e+000  0.0000000000000000e+000  0.0000000000000000e+000  0.0000000000000000e+000  0.0000000000000000e+000  0.0000000000000000e+000  0.0000000000000000e+000  0.0000000000000000e+000  0.0000000000000000e+000  0.0000000000000000e+000  0.0000000000000000e+000  0.0000000000000000e+000  0.0000000000000000e+000  0.0000000000000000e+000  0.0000000000000000e+000 -2.1500675883734288e-001  0.0000000000000000e+000  0.0000000000000000e+000  0.0000000000000000e+000 -1.6939563121315079e-001  0.0000000000000000e+000  0.0000000000000000e+000  0.0000000000000000e+000  0.0000000000000000e+000  0.0000000000000000e+000  0.0000000000000000e+000  0.0000000000000000e+000  0.0000000000000000e+000  0.0000000000000000e+000  0.0000000000000000e+000  0.0000000000000000e+000  0.0000000000000000e+000  0.0000000000000000e+000  0.0000000000000000e+000  0.0000000000000000e+000  0.0000000000000000e+000  0.0000000000000000e+000  0.0000000000000000e+000  0.0000000000000000e+000  0.0000000000000000e+000 -7.4571380195694925e-001  0.0000000000000000e+000  0.0000000000000000e+000  0.0000000000000000e+000  0.0000000000000000e+000  0.0000000000000000e+000  0.0000000000000000e+000  0.0000000000000000e+000  0.0000000000000000e+000 -1.5918498061098345e-002  0.0000000000000000e+000  0.0000000000000000e+000  0.0000000000000000e+000  0.0000000000000000e+000  0.0000000000000000e+000  0.0000000000000000e+000  0.0000000000000000e+000
  0.0000000000000000e+000  0.0000000000000000e+000  0.0000000000000000e+000  0.0000000000000000e+000  0.0000000000000000e+000  0.0000000000000000e+000  0.0000000000000000e+000  0.0000000000000000e+000 -2.9722247419218867e-001  0.0000000000000000e+000  0.0000000000000000e+000  0.0000000000000000e+000  0.0000000000000000e+000  0.0000000000000000e+000 -5.8398457434106876e-002  0.0000000000000000e+000  0.0000000000000000e+000  0.0000000000000000e+000  0.0000000000000000e+000  0.0000000000000000e+000  0.0000000000000000e+000  0.0000000000000000e+000  0.0000000000000000e+000  0.0000000000000000e+000  0.0000000000000000e+000  7.7629837535335519e-002  0.0000000000000000e+000  0.0000000000000000e+000  0.0000000000000000e+000  0.0000000000000000e+000  0.0000000000000000e+000  0.0000000000000000e+000  0.0000000000000000e+000  0.0000000000000000e+000 -1.5222100070217706e-001  0.0000000000000000e+000  0.0000000000000000e+000 -9.2347144103201473e-001  0.0000000000000000e+000  0.0000000000000000e+000  0.0000000000000000e+000  0.0000000000000000e+000  0.0000000000000000e+000  0.0000000000000000e+000  0.0000000000000000e+000  0.0000000000000000e+000  0.0000000000000000e+000  0.0000000000000000e+000  0.0000000000000000e+000  0.0000000000000000e+000  1.9173904514357848e-001  0.0000000000000000e+000  0.0000000000000000e+000  0.0000000000000000e+000  0.0000000000000000e+000  0.0000000000000000e+000  0.0000000000000000e+000  0.0000000000000000e+000  0.0000000000000000e+000  3.6444080845063898e-001  0.0000000000000000e+000  0.0000000000000000e+000  0.0000000000000000e+000  0.0000000000000000e+000  0.0000000000000000e+000  0.0000000000000000e+000  0.0000000000000000e+000  0.0000000000000000e+000  0.0000000000000000e+000  0.0000000000000000e+000  0.0000000000000000e+000  0.0000000000000000e+000  0.0000000000000000e+000  0.0000000000000000e+000  0.0000000000000000e+000  0.0000000000000000e+000  0.0000000000000000e+000  0.0000000000000000e+000  0.0000000000000000e+000  0.0000000000000000e+000  0.0000000000000000e+000  0.0000000000000000e+000  0.0000000000000000e+000  0.0000000000000000e+000  0.0000000000000000e+000  0.0000000000000000e+000  5.1724879628758724e-001  0.0000000000000000e+000  0.0000000000000000e+000  0.0000000000000000e+000  0.0000000000000000e+000  0.0000000000000000e+000  0.0000000000000000e+000  0.0000000000000000e+000  0.0000000000000000e+000  0.0000000000000000e+000 -2.0621660702949016e-001  0.0000000000000000e+000 -5.2941720771908962e-001  0.0000000000000000e+000
  0.0000000000000000e+000  0.0000000000000000e+000  0.0000000000000000e+000 -1.0704616343557777e-001  0.0000000000000000e+000 -3.9721938729976269e-001  0.0000000000000000e+000  0.0000000000000000e+000  0.0000000000000000e+000  0.0000000000000000e+000  0.0000000000000000e+000  0.0000000000000000e+000  0.0000000000000000e+000  0.0000000000000000e+000  0.0000000000000000e+000  0.0000000000000000e+000  0.0000000000000000e+000  1.8561940307139177e-001  0.0000000000000000e+000  0.0000000000000000e+000  0.0000000000000000e+000  0.0000000000000000e+000  0.0000000000000000e+000  0.0000000000000000e+000  0.0000000000000000e+000  0.0000000000000000e+000 -8.1374213370229764e-002 -5.4503962227612457e-001  0.0000000000000000e+000  0.0000000000000000e+000  0.0000000000000000e+000  0.0000000000000000e+000  0.0000000000000000e+000  0.0000000000000000e+000  0.0000000000000000e+000  0.0000000000000000e+000  0.0000000000000000e+000  0.0000000000000000e+000  0.0000000000000000e+000  0.0000000000000000e+000  0.0000000000000000e+000  0.0000000000000000e+000  0.0000000000000000e+000  0.0000000000000000e+000  0.0000000000000000e+000  0.0000000000000000e+000  0.0000000000000000e+000  0.0000000000000000e+000  0.0000000000000000e+000  0.0000000000000000e+000  0.0000000000000000e+000  0.0000000000000000e+000  0.0000000000000000e+000  0.0000000000000000e+000 -2.4687789496597806e-001  0.0000000000000000e+000  3.8442315000441174e-001  0.0000000000000000e+000  0.0000000000000000e+000  0.0000000000000000e+000 -4.1098384235883578e-001  0.0000000000000000e+000  0.0000000000000000e+000  0.0000000000000000e+000  0.0000000000000000e+000  0.0000000000000000e+000  0.0000000000000000e+000  0.0000000000000000e+000  0.0000000000000000e+000  0.0000000000000000e+000  0.0000000000000000e+000  0.0000000000000000e+000  0.0000000000000000e+000  0.0000000000000000e+000  0.0000000000000000e+000  0.0000000000000000e+000  0.0000000000000000e+000  0.0000000000000000e+000  0.0000000000000000e+000  0.0000000000000000e+000  0.0000000000000000e+000  0.0000000000000000e+000  8.2109824278209426e-002  0.0000000000000000e+000  0.0000000000000000e+000  0.0000000000000000e+000  0.0000000000000000e+000  0.0000000000000000e+000  0.0000000000000000e+000  0.0000000000000000e+000  0.0000000000000000e+000 -3.2898900710000356e-001  0.0000000000000000e+000  0.0000000000000000e+000  0.0000000000000000e+000  0.0000000000000000e+000  0.0000000000000000e+000  0.0000000000000000e+000  0.0000000000000000e+000  0.0000000000000000e+000
  0.0000000000000000e+000  0.0000000000000000e+000  0.0000000000000000e+000  3.0700091773522697e-001  0.0000000000000000e+000 -3.0634673038205773e-002  0.0000000000000000e+000  0.0000000000000000e+000  0.0000000000000000e+000  0.0000000000000000e+000  0.0000000000000000e+000  0.0000000000000000e+000  0.0000000000000000e+000  0.0000000000000000e+000  0.0000000000000000e+000  0.0000000000000000e+000  0.0000000000000000e+000 -1.0667019843286993e-001  0.0000000000000000e+000  0.0000000000000000e+000  0.0000000000000000e+000  0.0000000000000000e+000  0.0000000000000000e+000  0.0000000000000000e+000  0.0000000000000000e+000  0.0000000000000000e+000 -6.8545892052478974e-001  3.5980635494815470e-002  0.0000000000000000e+000  0.0000000000000000e+000  0.0000000000000000e+000  0.0000000000000000e+000  0.0000000000000000e+000  0.0000000000000000e+000  0.0000000000000000e+000  0.0000000000000000e+000  0.0000000000000000e+000  0.0000000000000000e+000  0.0000000000000000e+000  0.0000000000000000e+000  0.0000000000000000e+000  0.0000000000000000e+000  0.0000000000000000e+000  0.0000000000000000e+000  0.0000000000000000e+000  0.0000000000000000e+000  0.0000000000000000e+000  0.0000000000000000e+000  0.0000000000000000e+000  0.0000000000000000e+000  0.0000000000000000e+000  0.0000000000000000e+000  0.0000000000000000e+000  0.0000000000000000e+000  4.9300722364340749e-001  0.0000000000000000e+000  1.7005957876869560e-001  0.0000000000000000e+000  0.0000000000000000e+000  0.0000000000000000e+000 -1.2232824308466678e-001  0.0000000000000000e+000  0.0000000000000000e+000  0.0000000000000000e+000  0.0000000000000000e+000  0.0000000000000000e+000  0.0000000000000000e+000  0.0000000000000000e+000  0.0000000000000000e+000  0.0000000000000000e+000  0.0000000000000000e+000  0.0000000000000000e+000  0.0000000000000000e+000  0.0000000000000000e+000  0.0000000000000000e+000  0.0000000000000000e+000  0.0000000000000000e+000  0.0000000000000000e+000  0.0000000000000000e+000  0.0000000000000000e+000  0.0000000000000000e+000  0.0000000000000000e+000  3.6312202171318442e-001  0.0000000000000000e+000  0.0000000000000000e+000  0.0000000000000000e+000  0.0000000000000000e+000  0.0000000000000000e+000  0.0000000000000000e+000  0.0000000000000000e+000  0.0000000000000000e+000  5.9048282120845716e-002  0.0000000000000000e+000  0.0000000000000000e+000  0.0000000000000000e+000  0.0000000000000000e+000  0.0000000000000000e+000  0.0000000000000000e+000  0.0000000000000000e+000  0.0000000000000000e+000
  0.0000000000000000e+000  0.0000000000000000e+000  0.0000000000000000e+000  0.0000000000000000e+000  0.0000000000000000e+000  0.0000000000000000e+000  0.0000000000000000e+000  0.0000000000000000e+000  0.0000000000000000e+000  5.7959041776327958e-001  0.0000000000000000e+000  0.0000000000000000e+000  1.3026455344904209e-001  0.0000000000000000e+000  0.0000000000000000e+000  0.0000000000000000e+000  0.0000000000000000e+000  0.0000000000000000e+000  0.0000000000000000e+000  0.0000000000000000e+000  0.0000000000000000e+000  0.0000000000000000e+000 -1.4240327975439165e-001 -1.5240702463458305e-001  0.0000000000000000e+000  0.0000000000000000e+000  0.0000000000000000e+000  0.0000000000000000e+000  4.6057390784896575e-002  0.0000000000000000e+000  0.0000000000000000e+000  0.0000000000000000e+000  0.0000000000000000e+000  0.0000000000000000e+000  0.0000000000000000e+000  0.0000000000000000e+000  0.0000000000000000e+000  0.0000000000000000e+000  0.0000000000000000e+000  1.1362563746066169e-001  0.0000000000000000e+000  0.0000000000000000e+000  0.0000000000000000e+000  0.0000000000000000e+000  0.0000000000000000e+000  0.0000000000000000e+000  0.0000000000000000e+000  0.0000000000000000e+000  0.0000000000000000e+000 -5.0708099394302500e-002  0.0000000000000000e+000  0.0000000000000000e+000  0.0000000000000000e+000  0.0000000000000000e+000  0.0000000000000000e+000  0.0000000000000000e+000  0.0000000000000000e+000  2.5041261488270133e-001  0.0000000000000000e+000  0.0000000000000000e+000  0.0000000000000000e+000  0.0000000000000000e+000  0.0000000000000000e+000  0.0000000000000000e+000 -1.0476844741278152e-001 -1.7566967329636080e-001  0.0000000000000000e+000  0.0000000000000000e+000  0.0000000000000000e+000  3.9412755211188366e-001  0.0000000000000000e+000  0.0000000000000000e+000  0.0000000000000000e+000 -5.0453445924593376e-001  0.0000000000000000e+000  0.0000000000000000e+000  0.0000000000000000e+000  0.0000000000000000e+000  0.0000000000000000e+000  0.0000000000000000e+000  0.0000000000000000e+000  0.0000000000000000e+000  0.0000000000000000e+000  0.0000000000000000e+000  0.0000000000000000e+000  0.0000000000000000e+000  0.0000000000000000e+000  0.0000000000000000e+000  0.0000000000000000e+000 -2.0880415728686699e-001  0.0000000000000000e+000  0.0000000000000000e+000  0.0000000000000000e+000  0.0000000000000000e+000  1.6722037868693096e-001  0.0000000000000000e+000  0.0000000000000000e+000  0.0000000000000000e+000  0.0000000000000000e+000  0.0000000000000000e+000
  0.0000000000000000e+000 -3.4336915361035625e-001  0.0000000000000000e+000  0.0000000000000000e+000  5.0838662982183780e-001  0.0000000000000000e+000  0.0000000000000000e+000  0.0000000000000000e+000  0.0000000000000000e+000  0.0000000000000000e+000  0.0000000000000000e+000  0.0000000000000000e+000  0.0000000000000000e+000  0.0000000000000000e+000  0.0000000000000000e+000  0.0000000000000000e+000  0.0000000000000000e+000  0.0000000000000000e+000  0.0000000000000000e+000  0.0000000000000000e+000  0.0000000000000000e+000  0.0000000000000000e+000  0.0000000000000000e+000  0.0000000000000000e+000  0.0000000000000000e+000  0.0000000000000000e+000  0.0000000000000000e+000  0.0000000000000000e+000  0.0000000000000000e+000  7.6126862744322488e-001  0.0000000000000000e+000 -3.0327934962530140e-001  0.0000000000000000e+000  0.0000000000000000e+000  0.0000000000000000e+000  0.0000000000000000e+000  0.0000000000000000e+000  0.0000000000000000e+000  0.0000000000000000e+000  0.0000000000000000e+000  0.0000000000000000e+000  0.0000000000000000e+000  0.0000000000000000e+000 -4.4911836917282211e-001  0.0000000000000000e+000  0.0000000000000000e+000  0.0000000000000000e+000 -8.4126536541973426e-002  0.0000000000000000e+000  0.0000000000000000e+000  0.0000000000000000e+000  0.0000000000000000e+000 -5.3494383548905267e-001 -2.5906685510985761e-001  0.0000000000000000e+000  0.0000000000000000e+000  0.0000000000000000e+000  0.0000000000000000e+000  0.0000000000000000e+000  0.0000000000000000e+000  0.0000000000000000e+000  0.0000000000000000e+000  0.0000000000000000e+000  0.0000000000000000e+000  0.0000000000000000e+000  0.0000000000000000e+000  4.9181772677819868e-003  0.0000000000000000e+000  0.0000000000000000e+000  0.0000000000000000e+000  0.0000000000000000e+000 -2.8151241802773569e-001  0.0000000000000000e+000  0.0000000000000000e+000  0.0000000000000000e+000  0.0000000000000000e+000  0.0000000000000000e+000  0.0000000000000000e+000  0.0000000000000000e+000  2.6124477111968025e-001  0.0000000000000000e+000  0.0000000000000000e+000  0.0000000000000000e+000  0.0000000000000000e+000  0.0000000000000000e+000 -1.0113531791766504e-001  0.0000000000000000e+000  6.2319696802863767e-001  0.0000000000000000e+000  0.0000000000000000e+000  0.0000000000000000e+000  0.0000000000000000e+000  0.0000000000000000e+000  1.7241030481949057e-001  0.0000000000000000e+000  0.0000000000000000e+000  0.0000000000000000e+000  0.0000000000000000e+000  0.0000000000000000e+000  0.0000000000000000e+000
  0.0000000000000000e+000  0.0000000000000000e+000 -4.6476595305861221e-002  0.0000000000000000e+000  0.0000000000000000e+000  0.0000000000000000e+000  0.0000000000000000e+000  0.0000000000000000e+000  0.0000000000000000e+000  0.0000000000000000e+000  4.4776376421666181e-002 -1.1586024667521742e+000  0.0000000000000000e+000  0.0000000000000000e+000  0.0000000000000000e+000  1.6694719873558226e-003  0.0000000000000000e+000  0.0000000000000000e+000  6.0282067422239211e-002  0.0000000000000000e+000  0.0000000000000000e+000  0.0000000000000000e+000  0.0000000000000000e+000  0.0000000000000000e+000  0.0000000000000000e+000  0.0000000000000000e+000  0.0000000000000000e+000  0.0000000000000000e+000  0.0000000000000000e+000  0.0000000000000000e+000  5.5044057085174236e-001  0.0000000000000000e+000  0.0000000000000000e+000  0.0000000000000000e+000  0.0000000000000000e+000  0.0000000000000000e+000  0.0000000000000000e+000  0.0000000000000000e+000  0.0000000000000000e+000  0.0000000000000000e+000  5.0457070167599183e-001  0.0000000000000000e+000  0.0000000000000000e+000  0.0000000000000000e+000  0.0000000000000000e+000  0.0000000000000000e+000  0.0000000000000000e+000  0.0000000000000000e+000  0.0000000000000000e+000  0.0000000000000000e+000  0.0000000000000000e+000  0.0000000000000000e+000  0.0000000000000000e+000  0.0000000000000000e+000  0.0000000000000000e+000  0.0000000000000000e+000  0.0000000000000000e+000  0.0000000000000000e+000  0.0000000000000000e+000  0.0000000000000000e+000  0.0000000000000000e+000  0.0000000000000000e+000  0.0000000000000000e+000  0.0000000000000000e+000  0.0000000000000000e+000  0.0000000000000000e+000  0.0000000000000000e+000  0.0000000000000000e+000  0.0000000000000000e+000  0.0000000000000000e+000  0.0000000000000000e+000  0.0000000000000000e+000  3.8429113794251579e-001  0.0000000000000000e+000  0.0000000000000000e+000  0.0000000000000000e+000  0.0000000000000000e+000 -1.9986758661730213e-002  0.0000000000000000e+000  0.0000000000000000e+000  1.2953553959318861e-001  0.0000000000000000e+000  0.0000000000000000e+000  0.0000000000000000e+000  0.0000000000000000e+000  0.0000000000000000e+000  0.0000000000000000e+000  0.0000000000000000e+000  0.0000000000000000e+000  0.0000000000000000e+000  0.0000000000000000e+000  0.0000000000000000e+000  0.0000000000000000e+000  0.0000000000000000e+000  0.0000000000000000e+000 -1.1965621005070623e-001  0.0000000000000000e+000  2.9602569533654488e-001  0.0000000000000000e+000  0.0000000000000000e+000
  0.0000000000000000e+000  1.1049180994354425e-001  0.0000000000000000e+000  0.0000000000000000e+000 -6.6074191895237233e-001  0.0000000000000000e+000  0.0000000000000000e+000  0.0000000000000000e+000  0.0000000000000000e+000  0.0000000000000000e+000  0.0000000000000000e+000  0.0000000000000000e+000  0.0000000000000000e+000  0.0000000000000000e+000  0.0000000000000000e+000  0.0000000000000000e+000  0.0000000000000000e+000  0.0000000000000000e+000  0.0000000000000000e+000  0.0000000000000000e+000  0.0000000000000000e+000  0.0000000000000000e+000  0.0000000000000000e+000  0.0000000000000000e+000  0.0000000000000000e+000  0.0000000000000000e+000  0.0000000000000000e+000  0.0000000000000000e+000  0.0000000000000000e+000  3.4105296042931077e-001  0.0000000000000000e+000  5.3038878064385142e-001  0.0000000000000000e+000  0.0000000000000000e+000  0.0000000000000000e+000  0.0000000000000000e+000  0.0000000000000000e+000  0.0000000000000000e+000  0.0000000000000000e+000  0.0000000000000000e+000  0.0000000000000000e+000  0.0000000000000000e+000  0.0000000000000000e+000  2.7973993320166873e-001  0.0000000000000000e+000  0.0000000000000000e+000  0.0000000000000000e+000 -2.0478793957379815e-001  0.0000000000000000e+000  0.0000000000000000e+000  0.0000000000000000e+000  0.0000000000000000e+000 -1.3142356390402896e-001  2.2634335042926529e-001  0.0000000000000000e+000  0.0000000000000000e+000  0.0000000000000000e+000  0.0000000000000000e+000  0.0000000000000000e+000  0.0000000000000000e+000  0.0000000000000000e+000  0.0000000000000000e+000  0.0000000000000000e+000  0.0000000000000000e+000  0.0000000000000000e+000  0.0000000000000000e+000  6.4818727361442896e-001  0.0000000000000000e+000  0.0000000000000000e+000  0.0000000000000000e+000  0.0000000000000000e+000 -3.0111509394465535e-001  0.0000000000000000e+000  0.0000000000000000e+000  0.0000000000000000e+000  0.0000000000000000e+000  0.0000000000000000e+000  0.0000000000000000e+000  0.0000000000000000e+000 -2.1772087227714620e-002  0.0000000000000000e+000  0.0000000000000000e+000  0.0000000000000000e+000  0.0000000000000000e+000  0.0000000000000000e+000  3.1237123387181576e-001  0.0000000000000000e+000  5.0148621569751595e-001  0.0000000000000000e+000  0.0000000000000000e+000  0.0000000000000000e+000  0.0000000000000000e+000  0.0000000000000000e+000 -4.3595379086426544e-001  0.0000000000000000e+000  0.0000000000000000e+000  0.0000000000000000e+000  0.0000000000000000e+000  0.0000000000000000e+000  0.0000000000000000e+000
  0.0000000000000000e+000  0.0000000000000000e+000  0.0000000000000000e+000  0.0000000000000000e+000  0.0000000000000000e+000  0.0000000000000000e+000  0.0000000000000000e+000  0.0000000000000000e+000  0.0000000000000000e+000  0.0000000000000000e+000  0.0000000000000000e+000  0.0000000000000000e+000  0.0000000000000000e+000  0.0000000000000000e+000  0.0000000000000000e+000  0.0000000000000000e+000  0.0000000000000000e+000  0.0000000000000000e+000  0.0000000000000000e+000  0.0000000000000000e+000  1.4231462774303852e-001  0.0000000000000000e+000  0.0000000000000000e+000  0.0000000000000000e+000  0.0000000000000000e+000  0.0000000000000000e+000  0.0000000000000000e+000  0.0000000000000000e+000  0.0000000000000000e+000  0.0000000000000000e+000  0.0000000000000000e+000  0.0000000000000000e+000 -3.5206633776480056e-001  0.0000000000000000e+000  0.0000000000000000e+000  0.0000000000000000e+000  1.8909092493734764e-002  0.0000000000000000e+000  0.0000000000000000e+000  0.0000000000000000e+000  0.0000000000000000e+000  0.0000000000000000e+000  0.0000000000000000e+000  0.0000000000000000e+000  0.0000000000000000e+000 -1.9852111035998454e-001 -3.7692845356327631e-001  0.0000000000000000e+000  0.0000000000000000e+000  0.0000000000000000e+000  0.0000000000000000e+000  0.0000000000000000e+000  0.0000000000000000e+000  0.0000000000000000e+000  0.0000000000000000e+000  0.0000000000000000e+000  0.0000000000000000e+000  0.0000000000000000e+000  0.0000000000000000e+000  0.0000000000000000e+000  0.0000000000000000e+000 -8.1153197277446687e-002  0.0000000000000000e+000  2.0742188675073386e-001  0.0000000000000000e+000  0.0000000000000000e+000  0.0000000000000000e+000  9.5446653708849971e-002  0.0000000000000000e+000  0.0000000000000000e+000  0.0000000000000000e+000  0.0000000000000000e+000  0.0000000000000000e+000  0.0000000000000000e+000  2.0811373531634583e-001  4.8675298269579045e-002  0.0000000000000000e+000  0.0000000000000000e+000  0.0000000000000000e+000  0.0000000000000000e+000  0.0000000000000000e+000  5.6714924251679433e-001  0.0000000000000000e+000  0.0000000000000000e+000  0.0000000000000000e+000  0.0000000000000000e+000  0.0000000000000000e+000  0.0000000000000000e+000  0.0000000000000000e+000  0.0000000000000000e+000  0.0000000000000000e+000  0.0000000000000000e+000  0.0000000000000000e+000  0.0000000000000000e+000  0.0000000000000000e+000  0.0000000000000000e+000  0.0000000000000000e+000  0.0000000000000000e+000  0.0000000000000000e+000 -4.9788952327601260e-001
  0.0000000000000000e+000  0.0000000000000000e+000  0.0000000000000000e+000  0.0000000000000000e+000  0.0000000000000000e+000  0.0000000000000000e+000  4.1411363869811348e-002  0.0000000000000000e+000  0.0000000000000000e+000  0.0000000000000000e+000  0.0000000000000000e+000  0.0000000000000000e+000  0.0000000000000000e+000  0.0000000000000000e+000  0.0000000000000000e+000  0.0000000000000000e+000 -9.6058105265539573e-001  0.0000000000000000e+000  0.0000000000000000e+000  0.0000000000000000e+000  0.0000000000000000e+000  0.0000000000000000e+000  0.0000000000000000e+000  0.0000000000000000e+000  0.0000000000000000e+000  0.0000000000000000e+000  0.0000000000000000e+000  0.0000000000000000e+000  0.0000000000000000e+000  0.0000000000000000e+000  0.0000000000000000e+000  0.0000000000000000e+000  0.0000000000000000e+000 -6.2001886820285135e-001  0.0000000000000000e+000  0.0000000000000000e+000  0.0000000000000000e+000  0.0000000000000000e+000  0.0000000000000000e+000  0.0000000000000000e+000  0.0000000000000000e+000  0.0000000000000000e+000  0.0000000000000000e+000  0.0000000000000000e+000  0.0000000000000000e+000  0.0000000000000000e+000  0.0000000000000000e+000  0.0000000000000000e+000  2.6053068460566869e-001  0.0000000000000000e+000  0.0000000000000000e+000  0.0000000000000000e+000  0.0000000000000000e+000  0.0000000000000000e+000  0.0000000000000000e+000  0.0000000000000000e+000  0.0000000000000000e+000  0.0000000000000000e+000  0.0000000000000000e+000  0.0000000000000000e+000  0.0000000000000000e+000  0.0000000000000000e+000  0.0000000000000000e+000  0.0000000000000000e+000  0.0000000000000000e+000  0.0000000000000000e+000  0.0000000000000000e+000  0.0000000000000000e+000  4.1418319103884432e-001  0.0000000000000000e+000  0.0000000000000000e+000  0.0000000000000000e+000  0.0000000000000000e+000  0.0000000000000000e+000  0.0000000000000000e+000  0.0000000000000000e+000  0.0000000000000000e+000  0.0000000000000000e+000  0.0000000000000000e+000  0.0000000000000000e+000  0.0000000000000000e+000  0.0000000000000000e+000  0.0000000000000000e+000  0.0000000000000000e+000  2.2792190655871364e-001  0.0000000000000000e+000  0.0000000000000000e+000  0.0000000000000000e+000  0.0000000000000000e+000  0.0000000000000000e+000  0.0000000000000000e+000  0.0000000000000000e+000  0.0000000000000000e+000  0.0000000000000000e+000  0.0000000000000000e+000  0.0000000000000000e+000  0.0000000000000000e+000  0.0000000000000000e+000  0.0000000000000000e+000  0.0000000000000000e+000
  0.0000000000000000e+000  0.0000000000000000e+000  0.0000000000000000e+000  0.0000000000000000e+000  0.0000000000000000e+000  0.0000000000000000e+000  0.0000000000000000e+000  0.0000000000000000e+000  6.5548288028155910e-001  0.0000000000000000e+000  0.0000000000000000e+000  0.0000000000000000e+000  0.0000000000000000e+000  0.0000000000000000e+000  9.4213393044444024e-002  0.0000000000000000e+000  0.0000000000000000e+000  0.0000000000000000e+000  0.0000000000000000e+000  0.0000000000000000e+000  0.0000000000000000e+000  0.0000000000000000e+000  0.0000000000000000e+000  0.0000000000000000e+000  0.0000000000000000e+000 -6.2043541998588525e-001  0.0000000000000000e+000  0.0000000000000000e+000  0.0000000000000000e+000  0.0000000000000000e+000  0.0000000000000000e+000  0.0000000000000000e+000  0.0000000000000000e+000  0.0000000000000000e+000 -7.5125704644571689e-002  0.0000000000000000e+000  0.0000000000000000e+000 -2.0039226245992692e-001  0.0000000000000000e+000  0.0000000000000000e+000  0.0000000000000000e+000  0.0000000000000000e+000  0.0000000000000000e+000  0.0000000000000000e+000  0.0000000000000000e+000  0.0000000000000000e+000  0.0000000000000000e+000  0.0000000000000000e+000  0.0000000000000000e+000  0.0000000000000000e+000 -4.5161191220585095e-001  0.0000000000000000e+000  0.0000000000000000e+000  0.0000000000000000e+000  0.0000000000000000e+000  0.0000000000000000e+000  0.0000000000000000e+000  0.0000000000000000e+000  0.0000000000000000e+000 -4.9923857825452866e-001  0.0000000000000000e+000  0.0000000000000000e+000  0.0000000000000000e+000  0.0000000000000000e+000  0.0000000000000000e+000  0.0000000000000000e+000  0.0000000000000000e+000  0.0000000000000000e+000  0.0000000000000000e+000  0.0000000000000000e+000  0.0000000000000000e+000  0.0000000000000000e+000  0.0000000000000000e+000  0.0000000000000000e+000  0.0000000000000000e+000  0.0000000000000000e+000  0.0000000000000000e+000  0.0000000000000000e+000  0.0000000000000000e+000  0.0000000000000000e+000  0.0000000000000000e+000  0.0000000000000000e+000  0.0000000000000000e+000  0.0000000000000000e+000  0.0000000000000000e+000  0.0000000000000000e+000 -1.6126946000753040e-002  0.0000000000000000e+000  0.0000000000000000e+000  0.0000000000000000e+000  0.0000000000000000e+000  0.0000000000000000e+000  0.0000000000000000e+000  0.0000000000000000e+000  0.0000000000000000e+000  0.0000000000000000e+000  7.1735805196649982e-001  0.0000000000000000e+000  5.5609539780701871e-002  0.0000000000000000e+000
  0.0000000000000000e+000  0.0000000000000000e+000  0.0000000000000000e+000  0.0000000000000000e+000  0.0000000000000000e+000  0.0000000000000000e+000  0.0000000000000000e+000  0.0000000000000000e+000  0.0000000000000000e+000  0.0000000000000000e+000  0.0000000000000000e+000  0.0000000000000000e+000  0.0000000000000000e+000  0.0000000000000000e+000  0.0000000000000000e+000  0.0000000000000000e+000  0.0000000000000000e+000  0.0000000000000000e+000  0.0000000000000000e+000  0.0000000000000000e+000  0.0000000000000000e+000  0.0000000000000000e+000  0.0000000000000000e+000  0.0000000000000000e+000  0.0000000000000000e+000  0.0000000000000000e+000  0.0000000000000000e+000  0.0000000000000000e+000  0.0000000000000000e+000  0.0000000000000000e+000  0.0000000000000000e+000  0.0000000000000000e+000  0.0000000000000000e+000  0.0000000000000000e+000  0.0000000000000000e+000  7.5938571184321746e-001  0.0000000000000000e+000  0.0000000000000000e+000  0.0000000000000000e+000  0.0000000000000000e+000  0.0000000000000000e+000  3.2849895421215991e-001 -2.8919980575365961e-001  0.0000000000000000e+000  0.0000000000000000e+000  0.0000000000000000e+000  0.0000000000000000e+000  0.0000000000000000e+000  0.0000000000000000e+000  0.0000000000000000e+000  0.0000000000000000e+000 -1.7678641212297555e-001  0.0000000000000000e+000  0.0000000000000000e+000  0.0000000000000000e+000  3.1945409460438189e-002  0.0000000000000000e+000  0.0000000000000000e+000  0.0000000000000000e+000  0.0000000000000000e+000  0.0000000000000000e+000  0.0000000000000000e+000  0.0000000000000000e+000  0.0000000000000000e+000  0.0000000000000000e+000  0.0000000000000000e+000  0.0000000000000000e+000  0.0000000000000000e+000  0.0000000000000000e+000  0.0000000000000000e+000  0.0000000000000000e+000  0.0000000000000000e+000  0.0000000000000000e+000  0.0000000000000000e+000  0.0000000000000000e+000  0.0000000000000000e+000  9.3796701075023747e-001  0.0000000000000000e+000  0.0000000000000000e+000  0.0000000000000000e+000  0.0000000000000000e+000  0.0000000000000000e+000  0.0000000000000000e+000  0.0000000000000000e+000  0.0000000000000000e+000  0.0000000000000000e+000  0.0000000000000000e+000  0.0000000000000000e+000  3.3869805653656571e-001  0.0000000000000000e+000 -4.5066735383027151e-001  0.0000000000000000e+000  0.0000000000000000e+000  0.0000000000000000e+000  0.0000000000000000e+000  0.0000000000000000e+000  0.0000000000000000e+000  0.0000000000000000e+000  0.0000000000000000e+000  0.0000000000000000e+000
  0.0000000000000000e+000  0.0000000000000000e+000  0.0000000000000000e+000  0.0000000000000000e+000  0.0000000000000000e+000  0.0000000000000000e+000  0.0000000000000000e+000  0.0000000000000000e+000  0.0000000000000000e+000  0.0000000000000000e+000  0.0000000000000000e+000  0.0000000000000000e+000  0.0000000000000000e+000  0.0000000000000000e+000  0.0000000000000000e+000  0.0000000000000000e+000  0.0000000000000000e+000  0.0000000000000000e+000  0.0000000000000000e+000  0.0000000000000000e+000 -3.5840337978106507e-001  0.0000000000000000e+000  0.0000000000000000e+000  0.0000000000000000e+000  0.0000000000000000e+000  0.0000000000000000e+000  0.0000000000000000e+000  0.0000000000000000e+000  0.0000000000000000e+000  0.0000000000000000e+000  0.0000000000000000e+000  0.0000000000000000e+000 -3.3656412629352067e-002  0.0000000000000000e+000  0.0000000000000000e+000  0.0000000000000000e+000 -3.6713143607079002e-001  0.0000000000000000e+000  0.0000000000000000e+000  0.0000000000000000e+000  0.0000000000000000e+000  0.0000000000000000e+000  0.0000000000000000e+000  0.0000000000000000e+000  0.0000000000000000e+000 -3.6430241717401557e-001  9.2519059615631102e-002  0.0000000000000000e+000  0.0000000000000000e+000  0.0000000000000000e+000  0.0000000000000000e+000  0.0000000000000000e+000  0.0000000000000000e+000  0.0000000000000000e+000  0.0000000000000000e+000  0.0000000000000000e+000  0.0000000000000000e+000  0.0000000000000000e+000  0.0000000000000000e+000  0.0000000000000000e+000  0.0000000000000000e+000  4.9610498768560674e-001  0.0000000000000000e+000 -7.3798256223172251e-003  0.0000000000000000e+000  0.0000000000000000e+000  0.0000000000000000e+000  5.5290179706846954e-001  0.0000000000000000e+000  0.0000000000000000e+000  0.0000000000000000e+000  0.0000000000000000e+000  0.0000000000000000e+000  0.0000000000000000e+000 -1.5469471546951524e-003  1.6441438233411382e-001  0.0000000000000000e+000  0.0000000000000000e+000  0.0000000000000000e+000  0.0000000000000000e+000  0.0000000000000000e+000 -9.1486578618493644e-002  0.0000000000000000e+000  0.0000000000000000e+000  0.0000000000000000e+000  0.0000000000000000e+000  0.0000000000000000e+000  0.0000000000000000e+000  0.0000000000000000e+000  0.0000000000000000e+000  0.0000000000000000e+000  0.0000000000000000e+000  0.0000000000000000e+000  0.0000000000000000e+000  0.0000000000000000e+000  0.0000000000000000e+000  0.0000000000000000e+000  0.0000000000000000e+000  0.0000000000000000e+000 -8.4103806588181590e-002
  0.0000000000000000e+000  0.0000000000000000e+000  0.0000000000000000e+000  0.0000000000000000e+000  0.0000000000000000e+000  0.0000000000000000e+000  0.0000000000000000e+000  0.0000000000000000e+000  1.4171734937186792e-001  0.0000000000000000e+000  0.0000000000000000e+000  0.0000000000000000e+000  0.0000000000000000e+000  0.0000000000000000e+000  1.0880566406297576e+000  0.0000000000000000e+000  0.0000000000000000e+000  0.0000000000000000e+000  0.0000000000000000e+000  0.0000000000000000e+000  0.0000000000000000e+000  0.0000000000000000e+000  0.0000000000000000e+000  0.0000000000000000e+000  0.0000000000000000e+000 -2.9712659458703039e-001  0.0000000000000000e+000  0.0000000000000000e+000  0.0000000000000000e+000  0.0000000000000000e+000  0.0000000000000000e+000  0.0000000000000000e+000  0.0000000000000000e+000  0.0000000000000000e+000  2.9635397556515081e-001  0.0000000000000000e+000  0.0000000000000000e+000 -8.2559375819136527e-002  0.0000000000000000e+000  0.0000000000000000e+000  0.0000000000000000e+000  0.0000000000000000e+000  0.0000000000000000e+000  0.0000000000000000e+000  0.0000000000000000e+000  0.0000000000000000e+000  0.0000000000000000e+000  0.0000000000000000e+000  0.0000000000000000e+000  0.0000000000000000e+000  4.8568284678470752e-001  0.0000000000000000e+000  0.0000000000000000e+000  0.0000000000000000e+000  0.0000000000000000e+000  0.0000000000000000e+000  0.0000000000000000e+000  0.0000000000000000e+000  0.0000000000000000e+000 -3.9538943160089296e-001  0.0000000000000000e+000  0.0000000000000000e+000  0.0000000000000000e+000  0.0000000000000000e+000  0.0000000000000000e+000  0.0000000000000000e+000  0.0000000000000000e+000  0.0000000000000000e+000  0.0000000000000000e+000  0.0000000000000000e+000  0.0000000000000000e+000  0.0000000000000000e+000  0.0000000000000000e+000  0.0000000000000000e+000  0.0000000000000000e+000  0.0000000000000000e+000  0.0000000000000000e+000  0.0000000000000000e+000  0.0000000000000000e+000  0.0000000000000000e+000  0.0000000000000000e+000  0.0000000000000000e+000  0.0000000000000000e+000  0.0000000000000000e+000  0.0000000000000000e+000  0.0000000000000000e+000 -4.9073221189566396e-001  0.0000000000000000e+000  0.0000000000000000e+000  0.0000000000000000e+000  0.0000000000000000e+000  0.0000000000000000e+000  0.0000000000000000e+000  0.0000000000000000e+000  0.0000000000000000e+000  0.0000000000000000e+000 -5.5847390139471831e-001  0.0000000000000000e+000 -2.8848666777221110e-001  0.0000000000000000e+000
 -2.2560826135623352e-001  0.0000000000000000e+000  0.0000000000000000e+000  0.0000000000000000e+000  0.0000000000000000e+000  0.0000000000000000e+000  0.0000000000000000e+000  4.6626362509937364e-001  0.0000000000000000e+000  0.0000000000000000e+000  0.0000000000000000e+000  0.0000000000000000e+000  0.0000000000000000e+000  5.4168583497629008e-001  0.0000000000000000e+000  0.0000000000000000e+000  0.0000000000000000e+000  0.0000000000000000e+000  0.0000000000000000e+000  0.0000000000000000e+000  0.0000000000000000e+000 -2.8479223306510754e-001  0.0000000000000000e+000  0.0000000000000000e+000  0.0000000000000000e+000  0.0000000000000000e+000  0.0000000000000000e+000  0.0000000000000000e+000  0.0000000000000000e+000  0.0000000000000000e+000  0.0000000000000000e+000  0.0000000000000000e+000  0.0000000000000000e+000  0.0000000000000000e+000  0.0000000000000000e+000  0.0000000000000000e+000  0.0000000000000000e+000  0.0000000000000000e+000  5.4961015489459886e-001  0.0000000000000000e+000  0.0000000000000000e+000  0.0000000000000000e+000  0.0000000000000000e+000  0.0000000000000000e+000 -1.8519162258460162e-001  0.0000000000000000e+000  0.0000000000000000e+000  0.0000000000000000e+000  0.0000000000000000e+000  0.0000000000000000e+000  0.0000000000000000e+000  0.0000000000000000e+000  0.0000000000000000e+000  0.0000000000000000e+000  0.0000000000000000e+000  0.0000000000000000e+000  0.0000000000000000e+000  0.0000000000000000e+000  0.0000000000000000e+000  0.0000000000000000e+000  0.0000000000000000e+000  0.0000000000000000e+000  0.0000000000000000e+000  0.0000000000000000e+000  0.0000000000000000e+000  0.0000000000000000e+000  0.0000000000000000e+000  0.0000000000000000e+000  0.0000000000000000e+000  0.0000000000000000e+000  8.4703532443761123e-002  0.0000000000000000e+000  0.0000000000000000e+000  0.0000000000000000e+000  0.0000000000000000e+000  0.0000000000000000e+000  0.0000000000000000e+000  0.0000000000000000e+000 -1.1673489898740771e-001  0.0000000000000000e+000  0.0000000000000000e+000  0.0000000000000000e+000  0.0000000000000000e+000  0.0000000000000000e+000  0.0000000000000000e+000  0.0000000000000000e+000  0.0000000000000000e+000  0.0000000000000000e+000  0.0000000000000000e+000  0.0000000000000000e+000  0.0000000000000000e+000  0.0000000000000000e+000  0.0000000000000000e+000  0.0000000000000000e+000  0.0000000000000000e+000  0.0000000000000000e+000  0.0000000000000000e+000  0.0000000000000000e+000  0.0000000000000000e+000  0.0000000000000000e+000
  0.0000000000000000e+000  0.0000000000000000e+000  0.0000000000000000e+000  0.0000000000000000e+000  0.0000000000000000e+000  0.0000000000000000e+000  0.0000000000000000e+000  0.0000000000000000e+000  0.0000000000000000e+000  1.5185278596994056e-001  0.0000000000000000e+000  0.0000000000000000e+000 -2.2199675385852824e-001  0.0000000000000000e+000  0.0000000000000000e+000  0.0000000000000000e+000  0.0000000000000000e+000  0.0000000000000000e+000  0.0000000000000000e+000  0.0000000000000000e+000  0.0000000000000000e+000  0.0000000000000000e+000  4.1159947123854762e-001  4.0710931294146141e-001  0.0000000000000000e+000  0.0000000000000000e+000  0.0000000000000000e+000  0.0000000000000000e+000 -1.3798471287701974e-001  0.0000000000000000e+000  0.0000000000000000e+000  0.0000000000000000e+000  0.0000000000000000e+000  0.0000000000000000e+000  0.0000000000000000e+000  0.0000000000000000e+000  0.0000000000000000e+000  0.0000000000000000e+000  0.0000000000000000e+000  4.5315275444056441e-001  0.0000000000000000e+000  0.0000000000000000e+000  0.0000000000000000e+000  0.0000000000000000e+000  0.0000000000000000e+000  0.0000000000000000e+000  0.0000000000000000e+000  0.0000000000000000e+000  0.0000000000000000e+000 -3.9832115886403208e-001  0.0000000000000000e+000  0.0000000000000000e+000  0.0000000000000000e+000  0.0000000000000000e+000  0.0000000000000000e+000  0.0000000000000000e+000  0.0000000000000000e+000 -3.4950613233199124e-001  0.0000000000000000e+000  0.0000000000000000e+000  0.0000000000000000e+000  0.0000000000000000e+000  0.0000000000000000e+000  0.0000000000000000e+000  5.0754457657457591e-002 -1.0825468723576044e-001  0.0000000000000000e+000  0.0000000000000000e+000  0.0000000000000000e+000  2.5744159357108615e-001  0.0000000000000000e+000  0.0000000000000000e+000  0.0000000000000000e+000  7.1382556730087712e-002  0.0000000000000000e+000  0.0000000000000000e+000  0.0000000000000000e+000  0.0000000000000000e+000  0.0000000000000000e+000  0.0000000000000000e+000  0.0000000000000000e+000  0.0000000000000000e+000  0.0000000000000000e+000  0.0000000000000000e+000  0.0000000000000000e+000  0.0000000000000000e+000  0.0000000000000000e+000  0.0000000000000000e+000  0.0000000000000000e+000  9.4629480429906515e-003  0.0000000000000000e+000  0.0000000000000000e+000  0.0000000000000000e+000  0.0000000000000000e+000  3.9348317735604169e-002  0.0000000000000000e+000  0.0000000000000000e+000  0.0000000000000000e+000  0.0000000000000000e+000  0.0000000000000000e+000
  0.0000000000000000e+000  0.0000000000000000e+000 -6.5053566341830127e-001  0.0000000000000000e+000  0.0000000000000000e+000  0.0000000000000000e+000  0.0000000000000000e+000  0.0000000000000000e+000  0.0000000000000000e+000  0.0000000000000000e+000 -2.2761556026731511e-001  3.4498168121172451e-001  0.0000000000000000e+000  0.0000000000000000e+000  0.0000000000000000e+000 -2.4732391772797402e-001  0.0000000000000000e+000  0.0000000000000000e+000  4.9584428756879484e-001  0.0000000000000000e+000  0.0000000000000000e+000  0.0000000000000000e+000  0.0000000000000000e+000  0.0000000000000000e+000  0.0000000000000000e+000  0.0000000000000000e+000  0.0000000000000000e+000  0.0000000000000000e+000  0.0000000000000000e+000  0.0000000000000000e+000 -6.3829556079947294e-002  0.0000000000000000e+000  0.0000000000000000e+000  0.0000000000000000e+000  0.0000000000000000e+000  0.0000000000000000e+000  0.0000000000000000e+000  0.0000000000000000e+000  0.0000000000000000e+000  0.0000000000000000e+000  2.0680505989000011e-001  0.0000000000000000e+000  0.0000000000000000e+000  0.0000000000000000e+000  0.0000000000000000e+000  0.0000000000000000e+000  0.0000000000000000e+000  0.0000000000000000e+000  0.0000000000000000e+000  0.0000000000000000e+000  0.0000000000000000e+000  0.0000000000000000e+000  0.0000000000000000e+000  0.0000000000000000e+000  0.0000000000000000e+000  0.0000000000000000e+000  0.0000000000000000e+000  0.0000000000000000e+000  0.0000000000000000e+000  0.0000000000000000e+000  0.0000000000000000e+000  0.0000000000000000e+000  0.0000000000000000e+000  0.0000000000000000e+000  0.0000000000000000e+000  0.0000000000000000e+000  0.0000000000000000e+000  0.0000000000000000e+000  0.0000000000000000e+000  0.0000000000000000e+000  0.0000000000000000e+000  0.0000000000000000e+000 -9.5381614460672348e-001  0.0000000000000000e+000  0.0000000000000000e+000  0.0000000000000000e+000  0.0000000000000000e+000  1.0349467978539431e-001  0.0000000000000000e+000  0.0000000000000000e+000  2.7898295861709921e-001  0.0000000000000000e+000  0.0000000000000000e+000  0.0000000000000000e+000  0.0000000000000000e+000  0.0000000000000000e+000  0.0000000000000000e+000  0.0000000000000000e+000  0.0000000000000000e+000  0.0000000000000000e+000  0.0000000000000000e+000  0.0000000000000000e+000  0.0000000000000000e+000  0.0000000000000000e+000  0.0000000000000000e+000  4.9193744573673137e-001  0.0000000000000000e+000 -5.2999152679735118e-001  0.0000000000000000e+000  0.0000000000000000e+000
  0.0000000000000000e+000  0.0000000000000000e+000  0.0000000000000000e+000  0.0000000000000000e+000  0.0000000000000000e+000  0.0000000000000000e+000  0.0000000000000000e+000  0.0000000000000000e+000  0.0000000000000000e+000  0.0000000000000000e+000  0.0000000000000000e+000  0.0000000000000000e+000  0.0000000000000000e+000  0.0000000000000000e+000  0.0000000000000000e+000  0.0000000000000000e+000  0.0000000000000000e+000  0.0000000000000000e+000  0.0000000000000000e+000  0.0000000000000000e+000  0.0000000000000000e+000  0.0000000000000000e+000  0.0000000000000000e+000  0.0000000000000000e+000  0.0000000000000000e+000  0.0000000000000000e+000  0.0000000000000000e+000  0.0000000000000000e+000  0.0000000000000000e+000  0.0000000000000000e+000  0.0000000000000000e+000  0.0000000000000000e+000  0.0000000000000000e+000  0.0000000000000000e+000  0.0000000000000000e+000 -8.6334802592900450e-001  0.0000000000000000e+000  0.0000000000000000e+000  0.0000000000000000e+000  0.0000000000000000e+000  0.0000000000000000e+000 -4.1000483194647119e-001  1.4630848070924324e-001  0.0000000000000000e+000  0.0000000000000000e+000  0.0000000000000000e+000  0.0000000000000000e+000  0.0000000000000000e+000  0.0000000000000000e+000  0.0000000000000000e+000  0.0000000000000000e+000  1.7896663816715799e-001  0.0000000000000000e+000  0.0000000000000000e+000  0.0000000000000000e+000  6.2119243470437813e-001  0.0000000000000000e+000  0.0000000000000000e+000  0.0000000000000000e+000  0.0000000000000000e+000  0.0000000000000000e+000  0.0000000000000000e+000  0.0000000000000000e+000  0.0000000000000000e+000  0.0000000000000000e+000  0.0000000000000000e+000  0.0000000000000000e+000  0.0000000000000000e+000  0.0000000000000000e+000  0.0000000000000000e+000  0.0000000000000000e+000  0.0000000000000000e+000  0.0000000000000000e+000  0.0000000000000000e+000  0.0000000000000000e+000  0.0000000000000000e+000  2.8696160200883369e-001  0.0000000000000000e+000  0.0000000000000000e+000  0.0000000000000000e+000  0.0000000000000000e+000  0.0000000000000000e+000  0.0000000000000000e+000  0.0000000000000000e+000  0.0000000000000000e+000  0.0000000000000000e+000  0.0000000000000000e+000  0.0000000000000000e+000  2.5221383487947735e-001  0.0000000000000000e+000 -4.5497763821068254e-001  0.0000000000000000e+000  0.0000000000000000e+000  0.0000000000000000e+000  0.0000000000000000e+000  0.0000000000000000e+000  0.0000000000000000e+000  0.0000000000000000e+000  0.0000000000000000e+000  0.0000000000000000e+000
  0.0000000000000000e+000  0.0000000000000000e+000  0.0000000000000000e+000  0.0000000000000000e+000  0.0000000000000000e+000  0.0000000000000000e+000  0.0000000000000000e+000  0.0000000000000000e+000  0.0000000000000000e+000  0.0000000000000000e+000  0.0000000000000000e+000  0.0000000000000000e+000  0.0000000000000000e+000  0.0000000000000000e+000  0.0000000000000000e+000  0.0000000000000000e+000  0.0000000000000000e+000  0.0000000000000000e+000  0.0000000000000000e+000  0.0000000000000000e+000  0.0000000000000000e+000  0.0000000000000000e+000  0.0000000000000000e+000  0.0000000000000000e+000  0.0000000000000000e+000  0.0000000000000000e+000  0.0000000000000000e+000  0.0000000000000000e+000  0.0000000000000000e+000  0.0000000000000000e+000  0.0000000000000000e+000  0.0000000000000000e+000  0.0000000000000000e+000  0.0000000000000000e+000  0.0000000000000000e+000 -5.2498274258350686e-001  0.0000000000000000e+000  0.0000000000000000e+000  0.0000000000000000e+000  0.0000000000000000e+000  0.0000000000000000e+000  1.0517637916764175e+000  8.1862508066830375e-002  0.0000000000000000e+000  0.0000000000000000e+000  0.0000000000000000e+000  0.0000000000000000e+000  0.0000000000000000e+000  0.0000000000000000e+000  0.0000000000000000e+000  0.0000000000000000e+000  2.8648741254691967e-001  0.0000000000000000e+000  0.0000000000000000e+000  0.0000000000000000e+000 -2.7868783547679843e-001  0.0000000000000000e+000  0.0000000000000000e+000  0.0000000000000000e+000  0.0000000000000000e+000  0.0000000000000000e+000  0.0000000000000000e+000  0.0000000000000000e+000  0.0000000000000000e+000  0.0000000000000000e+000  0.0000000000000000e+000  0.0000000000000000e+000  0.0000000000000000e+000  0.0000000000000000e+000  0.0000000000000000e+000  0.0000000000000000e+000  0.0000000000000000e+000  0.0000000000000000e+000  0.0000000000000000e+000  0.0000000000000000e+000  0.0000000000000000e+000  6.3955812093925690e-001  0.0000000000000000e+000  0.0000000000000000e+000  0.0000000000000000e+000  0.0000000000000000e+000  0.0000000000000000e+000  0.0000000000000000e+000  0.0000000000000000e+000  0.0000000000000000e+000  0.0000000000000000e+000  0.0000000000000000e+000  0.0000000000000000e+000 -3.7040854099216192e-001  0.0000000000000000e+000 -9.6556633911962231e-003  0.0000000000000000e+000  0.0000000000000000e+000  0.0000000000000000e+000  0.0000000000000000e+000  0.0000000000000000e+000  0.0000000000000000e+000  0.0000000000000000e+000  0.0000000000000000e+000  0.0000000000000000e+000
  0.0000000000000000e+000  1.2897861436415636e-001  0.0000000000000000e+000  0.0000000000000000e+000  2.6078608297540001e-001  0.0000000000000000e+000  0.0000000000000000e+000  0.0000000000000000e+000  0.0000000000000000e+000  0.0000000000000000e+000  0.0000000000000000e+000  0.0000000000000000e+000  0.0000000000000000e+000  0.0000000000000000e+000  0.0000000000000000e+000  0.0000000000000000e+000  0.0000000000000000e+000  0.0000000000000000e+000  0.0000000000000000e+000  0.0000000000000000e+000  0.0000000000000000e+000  0.0000000000000000e+000  0.0000000000000000e+000  0.0000000000000000e+000  0.0000000000000000e+000  0.0000000000000000e+000  0.0000000000000000e+000  0.0000000000000000e+000  0.0000000000000000e+000  3.9397681693215258e-001  0.0000000000000000e+000  1.1972984972597919e-001  0.0000000000000000e+000  0.0000000000000000e+000  0.0000000000000000e+000  0.0000000000000000e+000  0.0000000000000000e+000  0.0000000000000000e+000  0.0000000000000000e+000  0.0000000000000000e+000  0.0000000000000000e+000  0.0000000000000000e+000  0.0000000000000000e+000 -9.0223073717766544e-001  0.0000000000000000e+000  0.0000000000000000e+000  0.0000000000000000e+000 -5.8927889840614500e-001  0.0000000000000000e+000  0.0000000000000000e+000  0.0000000000000000e+000  0.0000000000000000e+000  2.0154794849086466e-001  3.1667286165450753e-001  0.0000000000000000e+000  0.0000000000000000e+000  0.0000000000000000e+000  0.0000000000000000e+000  0.0000000000000000e+000  0.0000000000000000e+000  0.0000000000000000e+000  0.0000000000000000e+000  0.0000000000000000e+000  0.0000000000000000e+000  0.0000000000000000e+000  0.0000000000000000e+000 -5.5164090723269554e-001  0.0000000000000000e+000  0.0000000000000000e+000  0.0000000000000000e+000  0.0000000000000000e+000  4.4794022476872412e-002  0.0000000000000000e+000  0.0000000000000000e+000  0.0000000000000000e+000  0.0000000000000000e+000  0.0000000000000000e+000  0.0000000000000000e+000  0.0000000000000000e+000 -5.4169942919841119e-001  0.0000000000000000e+000  0.0000000000000000e+000  0.0000000000000000e+000  0.0000000000000000e+000  0.0000000000000000e+000  4.5998142521099261e-001  0.0000000000000000e+000 -2.0949991094958356e-001  0.0000000000000000e+000  0.0000000000000000e+000  0.0000000000000000e+000  0.0000000000000000e+000  0.0000000000000000e+000  2.1505431699665573e-001  0.0000000000000000e+000  0.0000000000000000e+000  0.0000000000000000e+000  0.0000000000000000e+000  0.0000000000000000e+000  0.0000000000000000e+000
 -1.0973787493640655e-001  0.0000000000000000e+000  0.0000000000000000e+000  0.0000000000000000e+000  0.0000000000000000e+000  0.0000000000000000e+000  0.0000000000000000e+000  3.9247084230207840e-002  0.0000000000000000e+000  0.0000000000000000e+000  0.0000000000000000e+000  0.0000000000000000e+000  0.0000000000000000e+000  5.2234162124572547e-002  0.0000000000000000e+000  0.0000000000000000e+000  0.0000000000000000e+000  0.0000000000000000e+000  0.0000000000000000e+000  0.0000000000000000e+000  0.0000000000000000e+000 -4.6183840423406120e-001  0.0000000000000000e+000  0.0000000000000000e+000  0.0000000000000000e+000  0.0000000000000000e+000  0.0000000000000000e+000  0.0000000000000000e+000  0.0000000000000000e+000  0.0000000000000000e+000  0.0000000000000000e+000  0.0000000000000000e+000  0.0000000000000000e+000  0.0000000000000000e+000  0.0000000000000000e+000  0.0000000000000000e+000  0.0000000000000000e+000  0.0000000000000000e+000 -1.9723500221251528e-001  0.0000000000000000e+000  0.0000000000000000e+000  0.0000000000000000e+000  0.0000000000000000e+000  0.0000000000000000e+000 -3.8391781055577279e-002  0.0000000000000000e+000  0.0000000000000000e+000  0.0000000000000000e+000  0.0000000000000000e+000  0.0000000000000000e+000  0.0000000000000000e+000  0.0000000000000000e+000  0.0000000000000000e+000  0.0000000000000000e+000  0.0000000000000000e+000  0.0000000000000000e+000  0.0000000000000000e+000  0.0000000000000000e+000  0.0000000000000000e+000  0.0000000000000000e+000  0.0000000000000000e+000  0.0000000000000000e+000  0.0000000000000000e+000  0.0000000000000000e+000  0.0000000000000000e+000  0.0000000000000000e+000  0.0000000000000000e+000  0.0000000000000000e+000  0.0000000000000000e+000  0.0000000000000000e+000 -2.2210724357210096e-002  0.0000000000000000e+000  0.0000000000000000e+000  0.0000000000000000e+000  0.0000000000000000e+000  0.0000000000000000e+000  0.0000000000000000e+000  0.0000000000000000e+000  8.5412250563879122e-001  0.0000000000000000e+000  0.0000000000000000e+000  0.0000000000000000e+000  0.0000000000000000e+000  0.0000000000000000e+000  0.0000000000000000e+000  0.0000000000000000e+000  0.0000000000000000e+000  0.0000000000000000e+000  0.0000000000000000e+000  0.0000000000000000e+000  0.0000000000000000e+000  0.0000000000000000e+000  0.0000000000000000e+000  0.0000000000000000e+000  0.0000000000000000e+000  0.0000000000000000e+000  0.0000000000000000e+000  0.0000000000000000e+000  0.0000000000000000e+000  0.0000000000000000e+000
  0.0000000000000000e+000  0.0000000000000000e+000  0.0000000000000000e+000  0.0000000000000000e+000  0.0000000000000000e+000  0.0000000000000000e+000  0.0000000000000000e+000  0.0000000000000000e+000  0.0000000000000000e+000  0.0000000000000000e+000  0.0000000000000000e+000  0.0000000000000000e+000  0.0000000000000000e+000  0.0000000000000000e+000  0.0000000000000000e+000  0.0000000000000000e+000  0.0000000000000000e+000  0.0000000000000000e+000  0.0000000000000000e+000  0.0000000000000000e+000 -1.2431216929157732e-002  0.0000000000000000e+000  0.0000000000000000e+000  0.0000000000000000e+000  0.0000000000000000e+000  0.0000000000000000e+000  0.0000000000000000e+000  0.0000000000000000e+000  0.0000000000000000e+000  0.0000000000000000e+000  0.0000000000000000e+000  0.0000000000000000e+000  3.8386274617218402e-001  0.0000000000000000e+000  0.0000000000000000e+000  0.0000000000000000e+000  1.7175082100084271e-001  0.0000000000000000e+000  0.0000000000000000e+000  0.0000000000000000e+000  0.0000000000000000e+000  0.0000000000000000e+000  0.0000000000000000e+000  0.0000000000000000e+000  0.0000000000000000e+000  5.8368696909666097e-002  4.3308032592283066e-002  0.0000000000000000e+000  0.0000000000000000e+000  0.0000000000000000e+000  0.0000000000000000e+000  0.0000000000000000e+000  0.0000000000000000e+000  0.0000000000000000e+000  0.0000000000000000e+000  0.0000000000000000e+000  0.0000000000000000e+000  0.0000000000000000e+000  0.0000000000000000e+000  0.0000000000000000e+000  0.0000000000000000e+000 -1.7658594946133951e-001  0.0000000000000000e+000 -1.4796932839104629e-001  0.0000000000000000e+000  0.0000000000000000e+000  0.0000000000000000e+000  9.1961476578532042e-002  0.0000000000000000e+000  0.0000000000000000e+000  0.0000000000000000e+000  0.0000000000000000e+000  0.0000000000000000e+000  0.0000000000000000e+000  5.9329205254353812e-001  3.8752303383349557e-001  0.0000000000000000e+000  0.0000000000000000e+000  0.0000000000000000e+000  0.0000000000000000e+000  0.0000000000000000e+000 -3.0495788729649798e-001  0.0000000000000000e+000  0.0000000000000000e+000  0.0000000000000000e+000  0.0000000000000000e+000  0.0000000000000000e+000  0.0000000000000000e+000  0.0000000000000000e+000  0.0000000000000000e+000  0.0000000000000000e+000  0.0000000000000000e+000  0.0000000000000000e+000  0.0000000000000000e+000  0.0000000000000000e+000  0.0000000000000000e+000  0.0000000000000000e+000  0.0000000000000000e+000  0.0000000000000000e+000 -4.0126140446477920e-001
  0.0000000000000000e+000  0.0000000000000000e+000  0.0000000000000000e+000  0.0000000000000000e+000  0.0000000000000000e+000  0.0000000000000000e+000  0.0000000000000000e+000  0.0000000000000000e+000  0.0000000000000000e+000  0.0000000000000000e+000  0.0000000000000000e+000  0.0000000000000000e+000  0.0000000000000000e+000  0.0000000000000000e+000  0.0000000000000000e+000  0.0000000000000000e+000  0.0000000000000000e+000  0.0000000000000000e+000  0.0000000000000000e+000  0.0000000000000000e+000  2.5889773493721652e-001  0.0000000000000000e+000  0.0000000000000000e+000  0.0000000000000000e+000  0.0000000000000000e+000  0.0000000000000000e+000  0.0000000000000000e+000  0.0000000000000000e+000  0.0000000000000000e+000  0.0000000000000000e+000  0.0000000000000000e+000  0.0000000000000000e+000  2.6788783321299248e-001  0.0000000000000000e+000  0.0000000000000000e+000  0.0000000000000000e+000  3.3177613357948776e-002  0.0000000000000000e+000  0.0000000000000000e+000  0.0000000000000000e+000  0.0000000000000000e+000  0.0000000000000000e+000  0.0000000000000000e+000  0.0000000000000000e+000  0.0000000000000000e+000 -4.0653302235580069e-001 -3.7155792933457604e-001  0.0000000000000000e+000  0.0000000000000000e+000  0.0000000000000000e+000  0.0000000000000000e+000  0.0000000000000000e+000  0.0000000000000000e+000  0.0000000000000000e+000  0.0000000000000000e+000  0.0000000000000000e+000  0.0000000000000000e+000  0.0000000000000000e+000  0.0000000000000000e+000  0.0000000000000000e+000  0.0000000000000000e+000  1.6376031463514823e-002  0.0000000000000000e+000  6.0788952101712690e-001  0.0000000000000000e+000  0.0000000000000000e+000  0.0000000000000000e+000 -3.7126630601929653e-002  0.0000000000000000e+000  0.0000000000000000e+000  0.0000000000000000e+000  0.0000000000000000e+000  0.0000000000000000e+000  0.0000000000000000e+000 -5.3156235789586281e-002 -8.8308782064698610e-002  0.0000000000000000e+000  0.0000000000000000e+000  0.0000000000000000e+000  0.0000000000000000e+000  0.0000000000000000e+000 -4.1196991142715628e-001  0.0000000000000000e+000  0.0000000000000000e+000  0.0000000000000000e+000  0.0000000000000000e+000  0.0000000000000000e+000  0.0000000000000000e+000  0.0000000000000000e+000  0.0000000000000000e+000  0.0000000000000000e+000  0.0000000000000000e+000  0.0000000000000000e+000  0.0000000000000000e+000  0.0000000000000000e+000  0.0000000000000000e+000  0.0000000000000000e+000  0.0000000000000000e+000  0.0000000000000000e+000  7.2549702497069865e-002
  0.0000000000000000e+000 -5.8818000586989896e-002  0.0000000000000000e+000  0.0000000000000000e+000  2.1424223210823856e-001  0.0000000000000000e+000  0.0000000000000000e+000  0.0000000000000000e+000  0.0000000000000000e+000  0.0000000000000000e+000  0.0000000000000000e+000  0.0000000000000000e+000  0.0000000000000000e+000  0.0000000000000000e+000  0.0000000000000000e+000  0.0000000000000000e+000  0.0000000000000000e+000  0.0000000000000000e+000  0.0000000000000000e+000  0.0000000000000000e+000  0.0000000000000000e+000  0.0000000000000000e+000  0.0000000000000000e+000  0.0000000000000000e+000  0.0000000000000000e+000  0.0000000000000000e+000  0.0000000000000000e+000  0.0000000000000000e+000  0.0000000000000000e+000 -3.8337281558465064e-001  0.0000000000000000e+000  5.7915627998276786e-001  0.0000000000000000e+000  0.0000000000000000e+000  0.0000000000000000e+000  0.0000000000000000e+000  0.0000000000000000e+000  0.0000000000000000e+000  0.0000000000000000e+000  0.0000000000000000e+000  0.0000000000000000e+000  0.0000000000000000e+000  0.0000000000000000e+000  4.2966488060682428e-002  0.0000000000000000e+000  0.0000000000000000e+000  0.0000000000000000e+000 -5.5620712006189166e-001  0.0000000000000000e+000  0.0000000000000000e+000  0.0000000000000000e+000  0.0000000000000000e+000 -1.9023234358973629e-001 -2.7822976671048261e-001  0.0000000000000000e+000  0.0000000000000000e+000  0.0000000000000000e+000  0.0000000000000000e+000  0.0000000000000000e+000  0.0000000000000000e+000  0.0000000000000000e+000  0.0000000000000000e+000  0.0000000000000000e+000  0.0000000000000000e+000  0.0000000000000000e+000  0.0000000000000000e+000 -2.0062830326629294e-001  0.0000000000000000e+000  0.0000000000000000e+000  0.0000000000000000e+000  0.0000000000000000e+000 -1.8074101550730068e-001  0.0000000000000000e+000  0.0000000000000000e+000  0.0000000000000000e+000  0.0000000000000000e+000  0.0000000000000000e+000  0.0000000000000000e+000  0.0000000000000000e+000 -5.0248779074760852e-001  0.0000000000000000e+000  0.0000000000000000e+000  0.0000000000000000e+000  0.0000000000000000e+000  0.0000000000000000e+000 -9.2040569561378027e-001  0.0000000000000000e+000  2.5758102773238079e-001  0.0000000000000000e+000  0.0000000000000000e+000  0.0000000000000000e+000  0.0000000000000000e+000  0.0000000000000000e+000 -4.0974854479088962e-001  0.0000000000000000e+000  0.0000000000000000e+000  0.0000000000000000e+000  0.0000000000000000e+000  0.0000000000000000e+000  0.0000000000000000e+000
  0.0000000000000000e+000  0.0000000000000000e+000  0.0000000000000000e+000  0.0000000000000000e+000  0.0000000000000000e+000  0.0000000000000000e+000 -1.1111431332566873e-001  0.0000000000000000e+000  0.0000000000000000e+000  0.0000000000000000e+000  0.0000000000000000e+000  0.0000000000000000e+000  0.0000000000000000e+000  0.0000000000000000e+000  0.0000000000000000e+000  0.0000000000000000e+000 -8.0760805595392848e-001  0.0000000000000000e+000  0.0000000000000000e+000  0.0000000000000000e+000  0.0000000000000000e+000  0.0000000000000000e+000  0.0000000000000000e+000  0.0000000000000000e+000  0.0000000000000000e+000  0.0000000000000000e+000  0.0000000000000000e+000  0.0000000000000000e+000  0.0000000000000000e+000  0.0000000000000000e+000  0.0000000000000000e+000  0.0000000000000000e+000  0.0000000000000000e+000  9.7720518452341520e-001  0.0000000000000000e+000  0.0000000000000000e+000  0.0000000000000000e+000  0.0000000000000000e+000  0.0000000000000000e+000  0.0000000000000000e+000  0.0000000000000000e+000  0.0000000000000000e+000  0.0000000000000000e+000  0.0000000000000000e+000  0.0000000000000000e+000  0.0000000000000000e+000  0.0000000000000000e+000  0.0000000000000000e+000 -1.2945556215394108e-001  0.0000000000000000e+000  0.0000000000000000e+000  0.0000000000000000e+000  0.0000000000000000e+000  0.0000000000000000e+000  0.0000000000000000e+000  0.0000000000000000e+000  0.0000000000000000e+000  0.0000000000000000e+000  0.0000000000000000e+000  0.0000000000000000e+000  0.0000000000000000e+000  0.0000000000000000e+000  0.0000000000000000e+000  0.0000000000000000e+000  0.0000000000000000e+000  0.0000000000000000e+000  0.0000000000000000e+000  0.0000000000000000e+000  1.1721095336554808e+000  0.0000000000000000e+000  0.0000000000000000e+000  0.0000000000000000e+000  0.0000000000000000e+000  0.0000000000000000e+000  0.0000000000000000e+000  0.0000000000000000e+000  0.0000000000000000e+000  0.0000000000000000e+000  0.0000000000000000e+000  0.0000000000000000e+000  0.0000000000000000e+000  0.0000000000000000e+000  0.0000000000000000e+000  0.0000000000000000e+000  1.2924142876772904e-002  0.0000000000000000e+000  0.0000000000000000e+000  0.0000000000000000e+000  0.0000000000000000e+000  0.0000000000000000e+000  0.0000000000000000e+000  0.0000000000000000e+000  0.0000000000000000e+000  0.0000000000000000e+000  0.0000000000000000e+000  0.0000000000000000e+000  0.0000000000000000e+000  0.0000000000000000e+000  0.0000000000000000e+000  0.0000000000000000e+000
  0.0000000000000000e+000  0.0000000000000000e+000  0.0000000000000000e+000  0.0000000000000000e+000  0.0000000000000000e+000  0.0000000000000000e+000  0.0000000000000000e+000  0.0000000000000000e+000  0.0000000000000000e+000  3.3398795152545618e-001  0.0000000000000000e+000  0.0000000000000000e+000 -1.9229010352228440e-001  0.0000000000000000e+000  0.0000000000000000e+000  0.0000000000000000e+000  0.0000000000000000e+000  0.0000000000000000e+000  0.0000000000000000e+000  0.0000000000000000e+000  0.0000000000000000e+000  0.0000000000000000e+000  2.5588670488997284e-001 -5.4497998904668277e-001  0.0000000000000000e+000  0.0000000000000000e+000  0.0000000000000000e+000  0.0000000000000000e+000  1.4266508571213318e-001  0.0000000000000000e+000  0.0000000000000000e+000  0.0000000000000000e+000  0.0000000000000000e+000  0.0000000000000000e+000  0.0000000000000000e+000  0.0000000000000000e+000  0.0000000000000000e+000  0.0000000000000000e+000  0.0000000000000000e+000 -2.9960895543580951e-001  0.0000000000000000e+000  0.0000000000000000e+000  0.0000000000000000e+000  0.0000000000000000e+000  0.0000000000000000e+000  0.0000000000000000e+000  0.0000000000000000e+000  0.0000000000000000e+000  0.0000000000000000e+000 -2.8905652401512594e-001  0.0000000000000000e+000  0.0000000000000000e+000  0.0000000000000000e+000  0.0000000000000000e+000  0.0000000000000000e+000  0.0000000000000000e+000  0.0000000000000000e+000 -2.5782576042235805e-001  0.0000000000000000e+000  0.0000000000000000e+000  0.0000000000000000e+000  0.0000000000000000e+000  0.0000000000000000e+000  0.0000000000000000e+000  3.6313342875196569e-001  1.8733642570159906e-001  0.0000000000000000e+000  0.0000000000000000e+000  0.0000000000000000e+000 -5.9886809927982135e-002  0.0000000000000000e+000  0.0000000000000000e+000  0.0000000000000000e+000 -3.1984754596346671e-002  0.0000000000000000e+000  0.0000000000000000e+000  0.0000000000000000e+000  0.0000000000000000e+000  0.0000000000000000e+000  0.0000000000000000e+000  0.0000000000000000e+000  0.0000000000000000e+000  0.0000000000000000e+000  0.0000000000000000e+000  0.0000000000000000e+000  0.0000000000000000e+000  0.0000000000000000e+000  0.0000000000000000e+000  0.0000000000000000e+000  1.1706194588880296e-001  0.0000000000000000e+000  0.0000000000000000e+000  0.0000000000000000e+000  0.0000000000000000e+000 -2.0874612157778002e-001  0.0000000000000000e+000  0.0000000000000000e+000  0.0000000000000000e+000  0.0000000000000000e+000  0.0000000000000000e+000
  0.0000000000000000e+000  0.0000000000000000e+000  0.0000000000000000e+000  0.0000000000000000e+000  0.0000000000000000e+000  0.0000000000000000e+000  0.0000000000000000e+000  0.0000000000000000e+000  9.1894391122594410e-001  0.0000000000000000e+000  0.0000000000000000e+000  0.0000000000000000e+000  0.0000000000000000e+000  0.0000000000000000e+000 -2.5466376409952912e-001  0.0000000000000000e+000  0.0000000000000000e+000  0.0000000000000000e+000  0.0000000000000000e+000  0.0000000000000000e+000  0.0000000000000000e+000  0.0000000000000000e+000  0.0000000000000000e+000  0.0000000000000000e+000  0.0000000000000000e+000  2.2333205643280488e-001  0.0000000000000000e+000  0.0000000000000000e+000  0.0000000000000000e+000  0.0000000000000000e+000  0.0000000000000000e+000  0.0000000000000000e+000  0.0000000000000000e+000  0.0000000000000000e+000  6.1124174517870111e-002  0.0000000000000000e+000  0.0000000000000000e+000  2.1580830251629105e-001  0.0000000000000000e+000  0.0000000000000000e+000  0.0000000000000000e+000  0.0000000000000000e+000  0.0000000000000000e+000  0.0000000000000000e+000  0.0000000000000000e+000  0.0000000000000000e+000  0.0000000000000000e+000  0.0000000000000000e+000  0.0000000000000000e+000  0.0000000000000000e+000  1.4908595017310328e-001  0.0000000000000000e+000  0.0000000000000000e+000  0.0000000000000000e+000  0.0000000000000000e+000  0.0000000000000000e+000  0.0000000000000000e+000  0.0000000000000000e+000  0.0000000000000000e+000  2.2085710218790339e-001  0.0000000000000000e+000  0.0000000000000000e+000  0.0000000000000000e+000  0.0000000000000000e+000  0.0000000000000000e+000  0.0000000000000000e+000  0.0000000000000000e+000  0.0000000000000000e+000  0.0000000000000000e+000  0.0000000000000000e+000  0.0000000000000000e+000  0.0000000000000000e+000  0.0000000000000000e+000  0.0000000000000000e+000  0.0000000000000000e+000  0.0000000000000000e+000  0.0000000000000000e+000  0.0000000000000000e+000  0.0000000000000000e+000  0.0000000000000000e+000  0.0000000000000000e+000  0.0000000000000000e+000  0.0000000000000000e+000  0.0000000000000000e+000  0.0000000000000000e+000  0.0000000000000000e+000 -4.8831044259570938e-002  0.0000000000000000e+000  0.0000000000000000e+000  0.0000000000000000e+000  0.0000000000000000e+000  0.0000000000000000e+000  0.0000000000000000e+000  0.0000000000000000e+000  0.0000000000000000e+000  0.0000000000000000e+000 -8.1399036089238819e-001  0.0000000000000000e+000 -3.4242525664294765e-001  0.0000000000000000e+000
  0.0000000000000000e+000  0.0000000000000000e+000  0.0000000000000000e+000  0.0000000000000000e+000  0.0000000000000000e+000  0.0000000000000000e+000  0.0000000000000000e+000  0.0000000000000000e+000  0.0000000000000000e+000  0.0000000000000000e+000  0.0000000000000000e+000  0.0000000000000000e+000  0.0000000000000000e+000  0.0000000000000000e+000  0.0000000000000000e+000  0.0000000000000000e+000  0.0000000000000000e+000  0.0000000000000000e+000  0.0000000000000000e+000  0.0000000000000000e+000  0.0000000000000000e+000  0.0000000000000000e+000  0.0000000000000000e+000  0.0000000000000000e+000  0.0000000000000000e+000  0.0000000000000000e+000  0.0000000000000000e+000  0.0000000000000000e+000  0.0000000000000000e+000  0.0000000000000000e+000  0.0000000000000000e+000  0.0000000000000000e+000  0.0000000000000000e+000  0.0000000000000000e+000  0.0000000000000000e+000 -2.3591424076992529e-001  0.0000000000000000e+000  0.0000000000000000e+000  0.0000000000000000e+000  0.0000000000000000e+000  0.0000000000000000e+000 -6.6484544755960873e-001 -1.1289334431721326e-001  0.0000000000000000e+000  0.0000000000000000e+000  0.0000000000000000e+000  0.0000000000000000e+000  0.0000000000000000e+000  0.0000000000000000e+000  0.0000000000000000e+000  0.0000000000000000e+000  1.3354889853050467e+000  0.0000000000000000e+000  0.0000000000000000e+000  0.0000000000000000e+000 -7.3349800470979476e-001  0.0000000000000000e+000  0.0000000000000000e+000  0.0000000000000000e+000  0.0000000000000000e+000  0.0000000000000000e+000  0.0000000000000000e+000  0.0000000000000000e+000  0.0000000000000000e+000  0.0000000000000000e+000  0.0000000000000000e+000  0.0000000000000000e+000  0.0000000000000000e+000  0.0000000000000000e+000  0.0000000000000000e+000  0.0000000000000000e+000  0.0000000000000000e+000  0.0000000000000000e+000  0.0000000000000000e+000  0.0000000000000000e+000  0.0000000000000000e+000 -1.6962802095757762e-002  0.0000000000000000e+000  0.0000000000000000e+000  0.0000000000000000e+000  0.0000000000000000e+000  0.0000000000000000e+000  0.0000000000000000e+000  0.0000000000000000e+000  0.0000000000000000e+000  0.0000000000000000e+000  0.0000000000000000e+000  0.0000000000000000e+000 -3.7723142846224467e-001  0.0000000000000000e+000  9.2289605980386297e-002  0.0000000000000000e+000  0.0000000000000000e+000  0.0000000000000000e+000  0.0000000000000000e+000  0.0000000000000000e+000  0.0000000000000000e+000  0.0000000000000000e+000  0.0000000000000000e+000  0.0000000000000000e+000
  0.0000000000000000e+000  4.8249585678434098e-001  0.0000000000000000e+000  0.0000000000000000e+000 -3.2201073129874841e-001  0.0000000000000000e+000  0.0000000000000000e+000  0.0000000000000000e+000  0.0000000000000000e+000  0.0000000000000000e+000  0.0000000000000000e+000  0.0000000000000000e+000  0.0000000000000000e+000  0.0000000000000000e+000  0.0000000000000000e+000  0.0000000000000000e+000  0.0000000000000000e+000  0.0000000000000000e+000  0.0000000000000000e+000  0.0000000000000000e+000  0.0000000000000000e+000  0.0000000000000000e+000  0.0000000000000000e+000  0.0000000000000000e+000  0.0000000000000000e+000  0.0000000000000000e+000  0.0000000000000000e+000  0.0000000000000000e+000  0.0000000000000000e+000  1.8501019513222855e-001  0.0000000000000000e+000  1.9231196443918050e-001  0.0000000000000000e+000  0.0000000000000000e+000  0.0000000000000000e+000  0.0000000000000000e+000  0.0000000000000000e+000  0.0000000000000000e+000  0.0000000000000000e+000  0.0000000000000000e+000  0.0000000000000000e+000  0.0000000000000000e+000  0.0000000000000000e+000 -1.7870384920802354e-001  0.0000000000000000e+000  0.0000000000000000e+000  0.0000000000000000e+000 -1.1313868530717611e-001  0.0000000000000000e+000  0.0000000000000000e+000  0.0000000000000000e+000  0.0000000000000000e+000 -8.9425141196896540e-001 -1.3576817859180967e-001  0.0000000000000000e+000  0.0000000000000000e+000  0.0000000000000000e+000  0.0000000000000000e+000  0.0000000000000000e+000  0.0000000000000000e+000  0.0000000000000000e+000  0.0000000000000000e+000  0.0000000000000000e+000  0.0000000000000000e+000  0.0000000000000000e+000  0.0000000000000000e+000  5.1047372783870304e-001  0.0000000000000000e+000  0.0000000000000000e+000  0.0000000000000000e+000  0.0000000000000000e+000 -3.5644511330800266e-001  0.0000000000000000e+000  0.0000000000000000e+000  0.0000000000000000e+000  0.0000000000000000e+000  0.0000000000000000e+000  0.0000000000000000e+000  0.0000000000000000e+000  2.0379396051884907e-001  0.0000000000000000e+000  0.0000000000000000e+000  0.0000000000000000e+000  0.0000000000000000e+000  0.0000000000000000e+000  1.1758627184830228e-003  0.0000000000000000e+000 -6.0102333232101524e-001  0.0000000000000000e+000  0.0000000000000000e+000  0.0000000000000000e+000  0.0000000000000000e+000  0.0000000000000000e+000  2.3249210452352098e-001  0.0000000000000000e+000  0.0000000000000000e+000  0.0000000000000000e+000  0.0000000000000000e+000  0.0000000000000000e+000  0.0000000000000000e+000
  0.0000000000000000e+000  5.3718614192982084e-001  0.0000000000000000e+000  0.0000000000000000e+000 -1.7644065027238168e-001  0.0000000000000000e+000  0.0000000000000000e+000  0.0000000000000000e+000  0.0000000000000000e+000  0.0000000000000000e+000  0.0000000000000000e+000  0.0000000000000000e+000  0.0000000000000000e+000  0.0000000000000000e+000  0.0000000000000000e+000  0.0000000000000000e+000  0.0000000000000000e+000  0.0000000000000000e+000  0.0000000000000000e+000  0.0000000000000000e+000  0.0000000000000000e+000  0.0000000000000000e+000  0.0000000000000000e+000  0.0000000000000000e+000  0.0000000000000000e+000  0.0000000000000000e+000  0.0000000000000000e+000  0.0000000000000000e+000  0.0000000000000000e+000  9.1105862621744665e-002  0.0000000000000000e+000  1.2815208618871857e-001  0.0000000000000000e+000  0.0000000000000000e+000  0.0000000000000000e+000  0.0000000000000000e+000  0.0000000000000000e+000  0.0000000000000000e+000  0.0000000000000000e+000  0.0000000000000000e+000  0.0000000000000000e+000  0.0000000000000000e+000  0.0000000000000000e+000  5.0512936666507316e-002  0.0000000000000000e+000  0.0000000000000000e+000  0.0000000000000000e+000  8.4044489089259122e-001  0.0000000000000000e+000  0.0000000000000000e+000  0.0000000000000000e+000  0.0000000000000000e+000 -2.2334680799489440e-001 -3.0350576009207803e-001  0.0000000000000000e+000  0.0000000000000000e+000  0.0000000000000000e+000  0.0000000000000000e+000  0.0000000000000000e+000  0.0000000000000000e+000  0.0000000000000000e+000  0.0000000000000000e+000  0.0000000000000000e+000  0.0000000000000000e+000  0.0000000000000000e+000  0.0000000000000000e+000 -9.9375904778429969e-001  0.0000000000000000e+000  0.0000000000000000e+000  0.0000000000000000e+000  0.0000000000000000e+000  5.4354273751358290e-002  0.0000000000000000e+000  0.0000000000000000e+000  0.0000000000000000e+000  0.0000000000000000e+000  0.0000000000000000e+000  0.0000000000000000e+000  0.0000000000000000e+000 -3.7281452640236679e-001  0.0000000000000000e+000  0.0000000000000000e+000  0.0000000000000000e+000  0.0000000000000000e+000  0.0000000000000000e+000  5.7738480843032555e-002  0.0000000000000000e+000  1.8110740004413234e-001  0.0000000000000000e+000  0.0000000000000000e+000  0.0000000000000000e+000  0.0000000000000000e+000  0.0000000000000000e+000  1.1929567724659092e-002  0.0000000000000000e+000  0.0000000000000000e+000  0.0000000000000000e+000  0.0000000000000000e+000  0.0000000000000000e+000  0.0000000000000000e+000
  0.0000000000000000e+000  0.0000000000000000e+000  0.0000000000000000e+000  2.6551280794246668e-001  0.0000000000000000e+000 -2.4907928232954377e-001  0.0000000000000000e+000  0.0000000000000000e+000  0.0000000000000000e+000  0.0000000000000000e+000  0.0000000000000000e+000  0.0000000000000000e+000  0.0000000000000000e+000  0.0000000000000000e+000  0.0000000000000000e+000  0.0000000000000000e+000  0.0000000000000000e+000  1.0314135266543184e-001  0.0000000000000000e+000  0.0000000000000000e+000  0.0000000000000000e+000  0.0000000000000000e+000  0.0000000000000000e+000  0.0000000000000000e+000  0.0000000000000000e+000  0.0000000000000000e+000  3.8323777505198608e-001  4.8902779018988529e-001  0.0000000000000000e+000  0.0000000000000000e+000  0.0000000000000000e+000  0.0000000000000000e+000  0.0000000000000000e+000  0.0000000000000000e+000  0.0000000000000000e+000  0.0000000000000000e+000  0.0000000000000000e+000  0.0000000000000000e+000  0.0000000000000000e+000  0.0000000000000000e+000  0.0000000000000000e+000  0.0000000000000000e+000  0.0000000000000000e+000  0.0000000000000000e+000  0.0000000000000000e+000  0.0000000000000000e+000  0.0000000000000000e+000  0.0000000000000000e+000  0.0000000000000000e+000  0.0000000000000000e+000  0.0000000000000000e+000  0.0000000000000000e+000  0.0000000000000000e+000  0.0000000000000000e+000 -1.6792545548180837e-001  0.0000000000000000e+000  4.2971736058507132e-001  0.0000000000000000e+000  0.0000000000000000e+000  0.0000000000000000e+000 -1.5802927402990624e-001  0.0000000000000000e+000  0.0000000000000000e+000  0.0000000000000000e+000  0.0000000000000000e+000  0.0000000000000000e+000  0.0000000000000000e+000  0.0000000000000000e+000  0.0000000000000000e+000  0.0000000000000000e+000  0.0000000000000000e+000  0.0000000000000000e+000  0.0000000000000000e+000  0.0000000000000000e+000  0.0000000000000000e+000  0.0000000000000000e+000  0.0000000000000000e+000  0.0000000000000000e+000  0.0000000000000000e+000  0.0000000000000000e+000  0.0000000000000000e+000  0.0000000000000000e+000  3.8621027254134915e-001  0.0000000000000000e+000  0.0000000000000000e+000  0.0000000000000000e+000  0.0000000000000000e+000  0.0000000000000000e+000  0.0000000000000000e+000  0.0000000000000000e+000  0.0000000000000000e+000  2.8951227062837803e-001  0.0000000000000000e+000  0.0000000000000000e+000  0.0000000000000000e+000  0.0000000000000000e+000  0.0000000000000000e+000  0.0000000000000000e+000  0.0000000000000000e+000  0.0000000000000000e+000
  0.0000000000000000e+000  0.0000000000000000e+000  0.0000000000000000e+000  0.0000000000000000e+000  0.0000000000000000e+000  0.0000000000000000e+000  0.0000000000000000e+000  0.0000000000000000e+000  0.0000000000000000e+000  0.0000000000000000e+000  0.0000000000000000e+000  0.0000000000000000e+000  0.0000000000000000e+000  0.0000000000000000e+000  0.0000000000000000e+000  0.0000000000000000e+000  0.0000000000000000e+000  0.0000000000000000e+000  0.0000000000000000e+000  0.0000000000000000e+000  0.0000000000000000e+000  0.0000000000000000e+000  0.0000000000000000e+000  0.0000000000000000e+000  0.0000000000000000e+000  0.0000000000000000e+000  0.0000000000000000e+000  0.0000000000000000e+000  0.0000000000000000e+000  0.0000000000000000e+000  0.0000000000000000e+000  0.0000000000000000e+000  0.0000000000000000e+000  0.0000000000000000e+000  0.0000000000000000e+000 -3.2592938305173180e-002  0.0000000000000000e+000  0.0000000000000000e+000  0.0000000000000000e+000  0.0000000000000000e+000  0.0000000000000000e+000  3.7255664657038978e-001  4.5118218450930692e-001  0.0000000000000000e+000  0.0000000000000000e+000  0.0000000000000000e+000  0.0000000000000000e+000  0.0000000000000000e+000  0.0000000000000000e+000  0.0000000000000000e+000  0.0000000000000000e+000 -4.1485119238152113e-001  0.0000000000000000e+000  0.0000000000000000e+000  0.0000000000000000e+000 -6.2564752839806315e-001  0.0000000000000000e+000  0.0000000000000000e+000  0.0000000000000000e+000  0.0000000000000000e+000  0.0000000000000000e+000  0.0000000000000000e+000  0.0000000000000000e+000  0.0000000000000000e+000  0.0000000000000000e+000  0.0000000000000000e+000  0.0000000000000000e+000  0.0000000000000000e+000  0.0000000000000000e+000  0.0000000000000000e+000  0.0000000000000000e+000  0.0000000000000000e+000  0.0000000000000000e+000  0.0000000000000000e+000  0.0000000000000000e+000  0.0000000000000000e+000  1.4499115557301970e-001  0.0000000000000000e+000  0.0000000000000000e+000  0.0000000000000000e+000  0.0000000000000000e+000  0.0000000000000000e+000  0.0000000000000000e+000  0.0000000000000000e+000  0.0000000000000000e+000  0.0000000000000000e+000  0.0000000000000000e+000  0.0000000000000000e+000 -5.5666517481188349e-001  0.0000000000000000e+000 -1.1935281609974626e+000  0.0000000000000000e+000  0.0000000000000000e+000  0.0000000000000000e+000  0.0000000000000000e+000  0.0000000000000000e+000  0.0000000000000000e+000  0.0000000000000000e+000  0.0000000000000000e+000  0.0000000000000000e+000
  0.0000000000000000e+000  0.0000000000000000e+000  0.0000000000000000e+000  2.1560557922619172e-001  0.0000000000000000e+000  8.4593066344603937e-003  0.0000000000000000e+000  0.0000000000000000e+000  0.0000000000000000e+000  0.0000000000000000e+000  0.0000000000000000e+000  0.0000000000000000e+000  0.0000000000000000e+000  0.0000000000000000e+000  0.0000000000000000e+000  0.0000000000000000e+000  0.0000000000000000e+000  1.0046073014160210e-002  0.0000000000000000e+000  0.0000000000000000e+000  0.0000000000000000e+000  0.0000000000000000e+000  0.0000000000000000e+000  0.0000000000000000e+000  0.0000000000000000e+000  0.0000000000000000e+000 -2.3119247763379827e-001  3.3181867992005831e-001  0.0000000000000000e+000  0.0000000000000000e+000  0.0000000000000000e+000  0.0000000000000000e+000  0.0000000000000000e+000  0.0000000000000000e+000  0.0000000000000000e+000  0.0000000000000000e+000  0.0000000000000000e+000  0.0000000000000000e+000  0.0000000000000000e+000  0.0000000000000000e+000  0.0000000000000000e+000  0.0000000000000000e+000  0.0000000000000000e+000  0.0000000000000000e+000  0.0000000000000000e+000  0.0000000000000000e+000  0.0000000000000000e+000  0.0000000000000000e+000  0.0000000000000000e+000  0.0000000000000000e+000  0.0000000000000000e+000  0.0000000000000000e+000  0.0000000000000000e+000  0.0000000000000000e+000 -6.5083657378059490e-002  0.0000000000000000e+000  2.9036824078113849e-001  0.0000000000000000e+000  0.0000000000000000e+000  0.0000000000000000e+000 -2.8363001430320589e-001  0.0000000000000000e+000  0.0000000000000000e+000  0.0000000000000000e+000  0.0000000000000000e+000  0.0000000000000000e+000  0.0000000000000000e+000  0.0000000000000000e+000  0.0000000000000000e+000  0.0000000000000000e+000  0.0000000000000000e+000  0.0000000000000000e+000  0.0000000000000000e+000  0.0000000000000000e+000  0.0000000000000000e+000  0.0000000000000000e+000  0.0000000000000000e+000  0.0000000000000000e+000  0.0000000000000000e+000  0.0000000000000000e+000  0.0000000000000000e+000  0.0000000000000000e+000 -7.8761426053946060e-001  0.0000000000000000e+000  0.0000000000000000e+000  0.0000000000000000e+000  0.0000000000000000e+000  0.0000000000000000e+000  0.0000000000000000e+000  0.0000000000000000e+000  0.0000000000000000e+000 -2.1362269674734233e-002  0.0000000000000000e+000  0.0000000000000000e+000  0.0000000000000000e+000  0.0000000000000000e+000  0.0000000000000000e+000  0.0000000000000000e+000  0.0000000000000000e+000  0.0000000000000000e+000
  0.0000000000000000e+000  0.0000000000000000e+000  0.0000000000000000e+000  0.0000000000000000e+000  0.0000000000000000e+000  0.0000000000000000e+000  0.0000000000000000e+000  0.0000000000000000e+000  0.0000000000000000e+000  2.7868072468749749e-001  0.0000000000000000e+000  0.0000000000000000e+000  9.0551810625754445e-002  0.0000000000000000e+000  0.0000000000000000e+000  0.0000000000000000e+000  0.0000000000000000e+000  0.0000000000000000e+000  0.0000000000000000e+000  0.0000000000000000e+000  0.0000000000000000e+000  0.0000000000000000e+000 -2.4194894074785650e-001  2.9009848443496145e-001  0.0000000000000000e+000  0.0000000000000000e+000  0.0000000000000000e+000  0.0000000000000000e+000 -2.5207437738998489e-001  0.0000000000000000e+000  0.0000000000000000e+000  0.0000000000000000e+000  0.0000000000000000e+000  0.0000000000000000e+000  0.0000000000000000e+000  0.0000000000000000e+000  0.0000000000000000e+000  0.0000000000000000e+000  0.0000000000000000e+000 -3.5450252970793128e-001  0.0000000000000000e+000  0.0000000000000000e+000  0.0000000000000000e+000  0.0000000000000000e+000  0.0000000000000000e+000  0.0000000000000000e+000  0.0000000000000000e+000  0.0000000000000000e+000  0.0000000000000000e+000 -4.3681205333954576e-001  0.0000000000000000e+000  0.0000000000000000e+000  0.0000000000000000e+000  0.0000000000000000e+000  0.0000000000000000e+000  0.0000000000000000e+000  0.0000000000000000e+000  1.8376009308912578e-001  0.0000000000000000e+000  0.0000000000000000e+000  0.0000000000000000e+000  0.0000000000000000e+000  0.0000000000000000e+000  0.0000000000000000e+000 -1.0628011068305424e-002 -3.6709011959564719e-001  0.0000000000000000e+000  0.0000000000000000e+000  0.0000000000000000e+000 -2.5365070788068356e-001  0.0000000000000000e+000  0.0000000000000000e+000  0.0000000000000000e+000  2.1163842480802203e-001  0.0000000000000000e+000  0.0000000000000000e+000  0.0000000000000000e+000  0.0000000000000000e+000  0.0000000000000000e+000  0.0000000000000000e+000  0.0000000000000000e+000  0.0000000000000000e+000  0.0000000000000000e+000  0.0000000000000000e+000  0.0000000000000000e+000  0.0000000000000000e+000  0.0000000000000000e+000  0.0000000000000000e+000  0.0000000000000000e+000 -7.7498581828021038e-002  0.0000000000000000e+000  0.0000000000000000e+000  0.0000000000000000e+000  0.0000000000000000e+000 -3.2810254562546559e-001  0.0000000000000000e+000  0.0000000000000000e+000  0.0000000000000000e+000  0.0000000000000000e+000  0.0000000000000000e+000
  0.0000000000000000e+000  0.0000000000000000e+000  0.0000000000000000e+000  0.0000000000000000e+000  0.0000000000000000e+000  0.0000000000000000e+000  0.0000000000000000e+000  0.0000000000000000e+000  0.0000000000000000e+000  0.0000000000000000e+000  0.0000000000000000e+000  0.0000000000000000e+000  0.0000000000000000e+000  0.0000000000000000e+000  0.0000000000000000e+000  0.0000000000000000e+000  0.0000000000000000e+000  0.0000000000000000e+000  0.0000000000000000e+000  4.7792416119301456e-001  0.0000000000000000e+000  0.0000000000000000e+000  0.0000000000000000e+000  0.0000000000000000e+000 -8.0005774283757558e-001  0.0000000000000000e+000  0.0000000000000000e+000  0.0000000000000000e+000  0.0000000000000000e+000  0.0000000000000000e+000  0.0000000000000000e+000  0.0000000000000000e+000  0.0000000000000000e+000  0.0000000000000000e+000  0.0000000000000000e+000  0.0000000000000000e+000  0.0000000000000000e+000  0.0000000000000000e+000  0.0000000000000000e+000  0.0000000000000000e+000  0.0000000000000000e+000  0.0000000000000000e+000  0.0000000000000000e+000  0.0000000000000000e+000  0.0000000000000000e+000  0.0000000000000000e+000  0.0000000000000000e+000  0.0000000000000000e+000  0.0000000000000000e+000  0.0000000000000000e+000  0.0000000000000000e+000  0.0000000000000000e+000  0.0000000000000000e+000  0.0000000000000000e+000  0.0000000000000000e+000  0.0000000000000000e+000  0.0000000000000000e+000  0.0000000000000000e+000 -2.4370335660560297e-001  0.0000000000000000e+000  0.0000000000000000e+000  0.0000000000000000e+000 -2.5846199111306312e-001  0.0000000000000000e+000  0.0000000000000000e+000  0.0000000000000000e+000  0.0000000000000000e+000  0.0000000000000000e+000  0.0000000000000000e+000  0.0000000000000000e+000  0.0000000000000000e+000  0.0000000000000000e+000  0.0000000000000000e+000  0.0000000000000000e+000  0.0000000000000000e+000  0.0000000000000000e+000  0.0000000000000000e+000  0.0000000000000000e+000  0.0000000000000000e+000  0.0000000000000000e+000  0.0000000000000000e+000  0.0000000000000000e+000  0.0000000000000000e+000  4.5141362422065096e-002  0.0000000000000000e+000  0.0000000000000000e+000  0.0000000000000000e+000  0.0000000000000000e+000  0.0000000000000000e+000  0.0000000000000000e+000  0.0000000000000000e+000  0.0000000000000000e+000 -5.7135232574218708e-002  0.0000000000000000e+000  0.0000000000000000e+000  0.0000000000000000e+000  0.0000000000000000e+000  0.0000000000000000e+000  0.0000000000000000e+000  0.0000000000000000e+000
[truncated: 2,103,342 more chars]
