# Supplementary material for: An adaptive dimension differential evolution algorithm based on ranking scheme for global optimization
Source: PeerJ Comput Sci. 2022 Jun 17;8:e1007. doi: 10.7717/peerj-cs.1007 (PMC9299288; doi:10.7717/peerj-cs.1007)
Supplement: Supplemental Information 1 [file peerj-cs-08-1007-s001.zip › code/input_data/M_25_D2.txt]

  2.1323005447221077e+000 -1.2736903162691897e+000
 -1.9416313740604236e+000 -2.4713351145510043e-001
  4.9069991339904684e-001 -8.7132863776543468e-001
 -8.7132863776543457e-001 -4.9069991339904706e-001
  2.9255572305394922e-001  9.5624847655218870e-001
 -9.5624847655218803e-001  2.9255572305394900e-001
 -8.3858170600541460e-001  5.4477584597066042e-001
  5.4477584597066042e-001  8.3858170600541415e-001
 -8.0407177344252601e-001  5.9453223895175888e-001
 -5.9453223895175888e-001 -8.0407177344252567e-001
  5.4484204737996678e-001  8.3853869523523217e-001
  8.3853869523523250e-001 -5.4484204737996678e-001
 -6.5038250869539715e-001  7.5960686699310576e-001
  7.5960686699310576e-001  6.5038250869539704e-001
 -8.9321152318146357e-002 -9.9600287737965842e-001
 -9.9600287737965831e-001  8.9321152318146274e-002
