# Supplementary material for: An adaptive dimension differential evolution algorithm based on ranking scheme for global optimization
Source: PeerJ Comput Sci. 2022 Jun 17;8:e1007. doi: 10.7717/peerj-cs.1007 (PMC9299288; doi:10.7717/peerj-cs.1007)
Supplement: Supplemental Information 1 [file peerj-cs-08-1007-s001.zip › code/input_data/M_25_D20.txt]

 -1.2896885078217634e-002  0.0000000000000000e+000  0.0000000000000000e+000  0.0000000000000000e+000  4.8965836576108901e-001  0.0000000000000000e+000  0.0000000000000000e+000  2.7614292123331780e-001  6.0269355397611091e-001  0.0000000000000000e+000  0.0000000000000000e+000  0.0000000000000000e+000  0.0000000000000000e+000  2.0876983682084860e-001  8.9022048752971067e-002 -1.2829349739049151e-001  0.0000000000000000e+000  0.0000000000000000e+000 -5.0259818029989844e-001  0.0000000000000000e+000
  0.0000000000000000e+000  2.4262912059825070e-001  3.9896939847732971e-001  0.0000000000000000e+000  0.0000000000000000e+000  1.7984730583340833e-001  0.0000000000000000e+000  0.0000000000000000e+000  0.0000000000000000e+000  8.0865124857622339e-001  0.0000000000000000e+000 -1.3009252932504708e-001  0.0000000000000000e+000  0.0000000000000000e+000  0.0000000000000000e+000  0.0000000000000000e+000  0.0000000000000000e+000  2.8065738452915628e-001  0.0000000000000000e+000  0.0000000000000000e+000
  0.0000000000000000e+000 -8.0822865845893554e-001  3.2750448428572204e-001  0.0000000000000000e+000  0.0000000000000000e+000  9.9064067538706557e-002  0.0000000000000000e+000  0.0000000000000000e+000  0.0000000000000000e+000  2.1775557325770190e-001  0.0000000000000000e+000  2.6448417140795977e-001  0.0000000000000000e+000  0.0000000000000000e+000  0.0000000000000000e+000  0.0000000000000000e+000  0.0000000000000000e+000 -3.3514801555574858e-001  0.0000000000000000e+000  0.0000000000000000e+000
  0.0000000000000000e+000  0.0000000000000000e+000  0.0000000000000000e+000 -2.8230352910448858e-001  0.0000000000000000e+000  0.0000000000000000e+000  3.4660020371207967e-001  0.0000000000000000e+000  0.0000000000000000e+000  0.0000000000000000e+000 -1.2777182850953319e+000  0.0000000000000000e+000  4.6171954938284382e-001  0.0000000000000000e+000  0.0000000000000000e+000  0.0000000000000000e+000 -3.4286053103622549e-001  0.0000000000000000e+000  0.0000000000000000e+000  5.0576957864560956e-002
  5.0408771885037040e-001  0.0000000000000000e+000  0.0000000000000000e+000  0.0000000000000000e+000  5.0470968391261517e-001  0.0000000000000000e+000  0.0000000000000000e+000  4.7614882671236092e-003 -5.2127823688104802e-001  0.0000000000000000e+000  0.0000000000000000e+000  0.0000000000000000e+000  0.0000000000000000e+000  2.8313700760962907e-001 -3.1250793106343061e-001  1.6267192670447189e-001  0.0000000000000000e+000  0.0000000000000000e+000 -1.2296384370740933e-001  0.0000000000000000e+000
  0.0000000000000000e+000 -4.7654836525911215e-001  4.0105707465507963e-002  0.0000000000000000e+000  0.0000000000000000e+000 -3.7430979737827524e-002  0.0000000000000000e+000  0.0000000000000000e+000  0.0000000000000000e+000 -1.6425513424609750e-001  0.0000000000000000e+000 -6.7074610647231026e-001  0.0000000000000000e+000  0.0000000000000000e+000  0.0000000000000000e+000  0.0000000000000000e+000  0.0000000000000000e+000  5.4130584800042381e-001  0.0000000000000000e+000  0.0000000000000000e+000
  0.0000000000000000e+000  0.0000000000000000e+000  0.0000000000000000e+000 -1.4730033272592267e+000  0.0000000000000000e+000  0.0000000000000000e+000  5.9602840758730269e-001  0.0000000000000000e+000  0.0000000000000000e+000  0.0000000000000000e+000  2.7296119966457433e-001  0.0000000000000000e+000 -1.2037835200474993e-002  0.0000000000000000e+000  0.0000000000000000e+000  0.0000000000000000e+000  2.4477233925587281e-002  0.0000000000000000e+000  0.0000000000000000e+000 -4.8995402984302755e-001
 -1.1963506980218856e-001  0.0000000000000000e+000  0.0000000000000000e+000  0.0000000000000000e+000 -2.8408353492515925e-001  0.0000000000000000e+000  0.0000000000000000e+000 -2.8705825232853349e-001  3.0357022918900196e-002  0.0000000000000000e+000  0.0000000000000000e+000  0.0000000000000000e+000  0.0000000000000000e+000 -1.7421959402612699e-001 -3.5298702786239317e-001  4.8817501588554452e-001  0.0000000000000000e+000  0.0000000000000000e+000 -6.5451726583095993e-001  0.0000000000000000e+000
 -4.1304469645601016e-001  0.0000000000000000e+000  0.0000000000000000e+000  0.0000000000000000e+000  1.3519419158304224e-001  0.0000000000000000e+000  0.0000000000000000e+000 -6.1601798065379065e-001 -2.4885626359710966e-001  0.0000000000000000e+000  0.0000000000000000e+000  0.0000000000000000e+000  0.0000000000000000e+000  4.1572904523959331e-001  2.5465819171331233e-001 -3.0388478759559406e-001  0.0000000000000000e+000  0.0000000000000000e+000 -1.9920245750729171e-001  0.0000000000000000e+000
  0.0000000000000000e+000  5.7796550139811113e-003  2.0306322764889290e-001  0.0000000000000000e+000  0.0000000000000000e+000  5.9680619545782321e-001  0.0000000000000000e+000  0.0000000000000000e+000  0.0000000000000000e+000 -3.3729396711625304e-001  0.0000000000000000e+000  4.7289279899561959e-001  0.0000000000000000e+000  0.0000000000000000e+000  0.0000000000000000e+000  0.0000000000000000e+000  0.0000000000000000e+000  5.1493637144113313e-001  0.0000000000000000e+000  0.0000000000000000e+000
  0.0000000000000000e+000  0.0000000000000000e+000  0.0000000000000000e+000  4.7786324254710411e-001  0.0000000000000000e+000  0.0000000000000000e+000  4.3004654631914113e-001  0.0000000000000000e+000  0.0000000000000000e+000  0.0000000000000000e+000 -4.1477671211728645e-001  0.0000000000000000e+000  6.1502298114694764e-001  0.0000000000000000e+000  0.0000000000000000e+000  0.0000000000000000e+000  9.9388011271670562e-001  0.0000000000000000e+000  0.0000000000000000e+000 -8.1790065492900599e-001
  0.0000000000000000e+000  1.5824546067119855e-001  7.5219513269055904e-001  0.0000000000000000e+000  0.0000000000000000e+000 -5.5274270454598462e-001  0.0000000000000000e+000  0.0000000000000000e+000  0.0000000000000000e+000 -3.0321222456068170e-001  0.0000000000000000e+000  8.8185039768452544e-002  0.0000000000000000e+000  0.0000000000000000e+000  0.0000000000000000e+000  0.0000000000000000e+000  0.0000000000000000e+000  6.2626709499861474e-002  0.0000000000000000e+000  0.0000000000000000e+000
  0.0000000000000000e+000  0.0000000000000000e+000  0.0000000000000000e+000 -1.1138077601014615e-001  0.0000000000000000e+000  0.0000000000000000e+000 -3.6543539972048494e-001  0.0000000000000000e+000  0.0000000000000000e+000  0.0000000000000000e+000  6.6666615602766266e-001  0.0000000000000000e+000  5.8572567807623921e-001  0.0000000000000000e+000  0.0000000000000000e+000  0.0000000000000000e+000 -1.1582433187946191e+000  0.0000000000000000e+000  0.0000000000000000e+000 -3.2371724099099342e-001
 -5.4897021399777890e-001  0.0000000000000000e+000  0.0000000000000000e+000  0.0000000000000000e+000  1.6436277530472720e-002  0.0000000000000000e+000  0.0000000000000000e+000  3.8616632516402577e-001 -1.9471409759634073e-001  0.0000000000000000e+000  0.0000000000000000e+000  0.0000000000000000e+000  0.0000000000000000e+000  6.4424837649732752e-002 -6.3710255095465795e-001 -3.1821054591122111e-001  0.0000000000000000e+000  0.0000000000000000e+000  3.9205563998051390e-003  0.0000000000000000e+000
  2.3501671912268013e-001  0.0000000000000000e+000  0.0000000000000000e+000  0.0000000000000000e+000  1.3078539553027579e-001  0.0000000000000000e+000  0.0000000000000000e+000 -1.9077955863848289e-001 -1.0847946124095627e-001  0.0000000000000000e+000  0.0000000000000000e+000  0.0000000000000000e+000  0.0000000000000000e+000 -6.7813475152471103e-001 -5.5282139204267812e-002 -5.9356869325297223e-001  0.0000000000000000e+000  0.0000000000000000e+000 -2.5347788620085815e-001  0.0000000000000000e+000
 -3.3198120884929533e-001  0.0000000000000000e+000  0.0000000000000000e+000  0.0000000000000000e+000  2.0177840179875517e-001  0.0000000000000000e+000  0.0000000000000000e+000  4.0369014800281383e-001 -4.5929709335458674e-001  0.0000000000000000e+000  0.0000000000000000e+000  0.0000000000000000e+000  0.0000000000000000e+000 -3.0318317248521953e-001  5.1331205064476915e-001  2.6220745575593102e-001  0.0000000000000000e+000  0.0000000000000000e+000 -2.2581485936637488e-001  0.0000000000000000e+000
  0.0000000000000000e+000  0.0000000000000000e+000  0.0000000000000000e+000 -4.5425788590655547e-001  0.0000000000000000e+000  0.0000000000000000e+000 -1.3764231823120610e+000  0.0000000000000000e+000  0.0000000000000000e+000  0.0000000000000000e+000  2.2735696324937749e-001  0.0000000000000000e+000  7.7412425724401079e-001  0.0000000000000000e+000  0.0000000000000000e+000  0.0000000000000000e+000  7.4259485699374617e-001  0.0000000000000000e+000  0.0000000000000000e+000  4.3097052552500142e-001
  0.0000000000000000e+000 -1.8900838821898308e-001 -3.5344528857167856e-001  0.0000000000000000e+000  0.0000000000000000e+000 -5.4289782325716240e-001  0.0000000000000000e+000  0.0000000000000000e+000  0.0000000000000000e+000  2.5686775973069031e-001  0.0000000000000000e+000  4.8147639294135564e-001  0.0000000000000000e+000  0.0000000000000000e+000  0.0000000000000000e+000  0.0000000000000000e+000  0.0000000000000000e+000  4.9680342966116720e-001  0.0000000000000000e+000  0.0000000000000000e+000
  3.0659108550233738e-001  0.0000000000000000e+000  0.0000000000000000e+000  0.0000000000000000e+000 -5.9028162872997580e-001  0.0000000000000000e+000  0.0000000000000000e+000  3.3668207003642009e-001 -2.0382173019567956e-001  0.0000000000000000e+000  0.0000000000000000e+000  0.0000000000000000e+000  0.0000000000000000e+000  3.4223989707123609e-001  1.8032801980664745e-001 -3.2261946241592870e-001  0.0000000000000000e+000  0.0000000000000000e+000 -3.8592969785461712e-001  0.0000000000000000e+000
  0.0000000000000000e+000  0.0000000000000000e+000  0.0000000000000000e+000 -2.8986909559573409e-001  0.0000000000000000e+000  0.0000000000000000e+000  7.7862082407410815e-001  0.0000000000000000e+000  0.0000000000000000e+000  0.0000000000000000e+000  4.4647745057848331e-001  0.0000000000000000e+000  2.4251699397277118e-001  0.0000000000000000e+000  0.0000000000000000e+000  0.0000000000000000e+000  3.7558416605538020e-001  0.0000000000000000e+000  0.0000000000000000e+000  1.3753253740456612e+000
  4.1367848175918043e-003  0.0000000000000000e+000  0.0000000000000000e+000  4.5092346566718405e-001  0.0000000000000000e+000 -1.2444953302308076e-001  0.0000000000000000e+000 -2.6716811954863012e-001  3.4263575449483330e-001  0.0000000000000000e+000  0.0000000000000000e+000  4.0063795000278946e-001  0.0000000000000000e+000  0.0000000000000000e+000  0.0000000000000000e+000 -3.5426540626224184e-001  5.5350737974702879e-001  0.0000000000000000e+000  0.0000000000000000e+000  0.0000000000000000e+000
  0.0000000000000000e+000  9.3609833473237725e-001 -5.3156459613714180e-002  0.0000000000000000e+000  0.0000000000000000e+000  0.0000000000000000e+000  7.8680226432205569e-001  0.0000000000000000e+000  0.0000000000000000e+000 -3.8276128315297708e-001  6.3313093483655891e-001  0.0000000000000000e+000  0.0000000000000000e+000  0.0000000000000000e+000  1.5120636895848860e-001  0.0000000000000000e+000  0.0000000000000000e+000  0.0000000000000000e+000  0.0000000000000000e+000  0.0000000000000000e+000
  0.0000000000000000e+000 -2.2449969619999130e-001 -6.1518948392211203e-001  0.0000000000000000e+000  0.0000000000000000e+000  0.0000000000000000e+000 -3.0100807204157970e-001  0.0000000000000000e+000  0.0000000000000000e+000 -1.1828682595708742e+000  1.4521756795405691e-001  0.0000000000000000e+000  0.0000000000000000e+000  0.0000000000000000e+000  4.9789168610990020e-001  0.0000000000000000e+000  0.0000000000000000e+000  0.0000000000000000e+000  0.0000000000000000e+000  0.0000000000000000e+000
 -3.7706001134307443e-001  0.0000000000000000e+000  0.0000000000000000e+000 -2.3196792058690444e-001  0.0000000000000000e+000 -4.9727715059493272e-001  0.0000000000000000e+000  1.6939234329228378e-001  3.2599393211935929e-001  0.0000000000000000e+000  0.0000000000000000e+000  2.1475674397636169e-001  0.0000000000000000e+000  0.0000000000000000e+000  0.0000000000000000e+000 -4.0847974114343283e-001 -4.5693555279503767e-001  0.0000000000000000e+000  0.0000000000000000e+000  0.0000000000000000e+000
  0.0000000000000000e+000  0.0000000000000000e+000  0.0000000000000000e+000  0.0000000000000000e+000  2.6984969815349935e-001  0.0000000000000000e+000  0.0000000000000000e+000  0.0000000000000000e+000  0.0000000000000000e+000  0.0000000000000000e+000  0.0000000000000000e+000  0.0000000000000000e+000  2.9962867601958321e-001 -6.3508200703863538e-001  0.0000000000000000e+000  0.0000000000000000e+000  0.0000000000000000e+000  4.8425486345168423e-001 -3.4874395716751266e-001 -2.7919441400488376e-001
 -2.5547138190674146e-001  0.0000000000000000e+000  0.0000000000000000e+000  3.5631515459604146e-001  0.0000000000000000e+000 -1.2486861489405518e-001  0.0000000000000000e+000  6.9041893313899905e-001 -5.0686773034293509e-001  0.0000000000000000e+000  0.0000000000000000e+000  8.7193242335267235e-002  0.0000000000000000e+000  0.0000000000000000e+000  0.0000000000000000e+000 -1.0843075721866423e-001  1.9806216884240643e-001  0.0000000000000000e+000  0.0000000000000000e+000  0.0000000000000000e+000
  0.0000000000000000e+000 -1.2278797150737313e+000  4.7527857885004063e-002  0.0000000000000000e+000  0.0000000000000000e+000  0.0000000000000000e+000  7.2137346916535805e-001  0.0000000000000000e+000  0.0000000000000000e+000 -4.5849956055344110e-001  1.2515328491892549e-001  0.0000000000000000e+000  0.0000000000000000e+000  0.0000000000000000e+000 -5.1068958143940524e-005  0.0000000000000000e+000  0.0000000000000000e+000  0.0000000000000000e+000  0.0000000000000000e+000  0.0000000000000000e+000
 -6.1689820179198351e-001  0.0000000000000000e+000  0.0000000000000000e+000 -4.0586898789699166e-001  0.0000000000000000e+000  5.1586434563576533e-001  0.0000000000000000e+000  4.7347346771976238e-002  1.2358507545651140e-001  0.0000000000000000e+000  0.0000000000000000e+000 -1.0233557230922882e-001  0.0000000000000000e+000  0.0000000000000000e+000  0.0000000000000000e+000 -1.6971884306682913e-001  3.6304111752986851e-001  0.0000000000000000e+000  0.0000000000000000e+000  0.0000000000000000e+000
  4.1594391875039854e-002  0.0000000000000000e+000  0.0000000000000000e+000  2.2881708153950284e-001  0.0000000000000000e+000 -1.3237990078998590e-001  0.0000000000000000e+000 -3.4790067557498375e-002  9.0206931532116785e-002  0.0000000000000000e+000  0.0000000000000000e+000 -8.4913785909448691e-001  0.0000000000000000e+000  0.0000000000000000e+000  0.0000000000000000e+000 -4.4299434575562946e-001  4.1969967965223454e-002  0.0000000000000000e+000  0.0000000000000000e+000  0.0000000000000000e+000
  0.0000000000000000e+000  3.3953584414257226e-001  1.0078120875599106e+000  0.0000000000000000e+000  0.0000000000000000e+000  0.0000000000000000e+000 -5.7326388795628080e-001  0.0000000000000000e+000  0.0000000000000000e+000 -5.6834230444384393e-001  6.1289716813297410e-002  0.0000000000000000e+000  0.0000000000000000e+000  0.0000000000000000e+000  5.0346802180727601e-001  0.0000000000000000e+000  0.0000000000000000e+000  0.0000000000000000e+000  0.0000000000000000e+000  0.0000000000000000e+000
  0.0000000000000000e+000 -1.3331413769673683e-001  3.4939497599732294e-001  0.0000000000000000e+000  0.0000000000000000e+000  0.0000000000000000e+000 -4.1454514695285277e-001  0.0000000000000000e+000  0.0000000000000000e+000 -6.1912107920055781e-001  1.5582194861339049e-002  0.0000000000000000e+000  0.0000000000000000e+000  0.0000000000000000e+000 -1.0746082897643368e+000  0.0000000000000000e+000  0.0000000000000000e+000  0.0000000000000000e+000  0.0000000000000000e+000  0.0000000000000000e+000
 -3.9002223998887686e-001  0.0000000000000000e+000  0.0000000000000000e+000  6.2832305923743514e-001  0.0000000000000000e+000  3.9340423287944182e-001  0.0000000000000000e+000 -1.1770043866975095e-001  1.6031720115374104e-001  0.0000000000000000e+000  0.0000000000000000e+000  7.9742755584329833e-003  0.0000000000000000e+000  0.0000000000000000e+000  0.0000000000000000e+000  1.5094820081854549e-001 -4.8571797212708490e-001  0.0000000000000000e+000  0.0000000000000000e+000  0.0000000000000000e+000
  0.0000000000000000e+000  0.0000000000000000e+000  0.0000000000000000e+000  0.0000000000000000e+000  3.1624244467216467e-001  0.0000000000000000e+000  0.0000000000000000e+000  0.0000000000000000e+000  0.0000000000000000e+000  0.0000000000000000e+000  0.0000000000000000e+000  0.0000000000000000e+000 -7.7190073965828754e-001  5.9096308941689130e-002  0.0000000000000000e+000  0.0000000000000000e+000  0.0000000000000000e+000  4.4149216192675511e-001 -1.4578197921404051e-001  2.9068862390177380e-001
  0.0000000000000000e+000  0.0000000000000000e+000  0.0000000000000000e+000  0.0000000000000000e+000  4.8806047878835601e-001  0.0000000000000000e+000  0.0000000000000000e+000  0.0000000000000000e+000  0.0000000000000000e+000  0.0000000000000000e+000  0.0000000000000000e+000  0.0000000000000000e+000 -9.3400155657288098e-002 -4.0675716763168085e-001  0.0000000000000000e+000  0.0000000000000000e+000  0.0000000000000000e+000 -6.9559354101513371e-001 -1.5418323392499095e-001  2.8284119682745390e-001
  0.0000000000000000e+000 -9.6308833098024571e-001 -4.2399246958877762e-001  0.0000000000000000e+000  0.0000000000000000e+000  0.0000000000000000e+000 -4.4168027419641509e-001  0.0000000000000000e+000  0.0000000000000000e+000  4.6350506579076267e-001  1.0341050418980993e+000  0.0000000000000000e+000  0.0000000000000000e+000  0.0000000000000000e+000  3.1654310690411536e-001  0.0000000000000000e+000  0.0000000000000000e+000  0.0000000000000000e+000  0.0000000000000000e+000  0.0000000000000000e+000
  4.4578805509434205e-001  0.0000000000000000e+000  0.0000000000000000e+000 -5.0470352049219673e-002  0.0000000000000000e+000  5.2157811321354908e-001  0.0000000000000000e+000  1.7175589536445623e-001 -8.6973603765667679e-002  0.0000000000000000e+000  0.0000000000000000e+000  2.1765037302629353e-001  0.0000000000000000e+000  0.0000000000000000e+000  0.0000000000000000e+000 -6.1291611709363514e-001 -2.5803038290048019e-001  0.0000000000000000e+000  0.0000000000000000e+000  0.0000000000000000e+000
 -2.4373178972718976e-001  0.0000000000000000e+000  0.0000000000000000e+000 -3.8398010211956490e-002  0.0000000000000000e+000 -1.0575678880672969e-001  0.0000000000000000e+000 -6.1354993748798137e-001 -6.8024791494743175e-001  0.0000000000000000e+000  0.0000000000000000e+000  8.2602453769270279e-002  0.0000000000000000e+000  0.0000000000000000e+000  0.0000000000000000e+000 -2.6904105988368066e-001 -9.7718474484407181e-002  0.0000000000000000e+000  0.0000000000000000e+000  0.0000000000000000e+000
  0.0000000000000000e+000  0.0000000000000000e+000  0.0000000000000000e+000  0.0000000000000000e+000 -6.5153069958250676e-001  0.0000000000000000e+000  0.0000000000000000e+000  0.0000000000000000e+000  0.0000000000000000e+000  0.0000000000000000e+000  0.0000000000000000e+000  0.0000000000000000e+000  2.3297906159576720e-002 -3.0973753926520825e-001  0.0000000000000000e+000  0.0000000000000000e+000  0.0000000000000000e+000  4.0749732775357358e-002 -3.4344147477537879e-001  5.9951232224441564e-001
  0.0000000000000000e+000  0.0000000000000000e+000  0.0000000000000000e+000  0.0000000000000000e+000  1.0444362543771031e-001  0.0000000000000000e+000  0.0000000000000000e+000  0.0000000000000000e+000  0.0000000000000000e+000  0.0000000000000000e+000  0.0000000000000000e+000  0.0000000000000000e+000  1.4582777871114588e-001  5.2273911148616592e-001  0.0000000000000000e+000  0.0000000000000000e+000  0.0000000000000000e+000 -1.0469442631539216e-001 -8.2231620263221528e-001 -8.6050853402382443e-002
  0.0000000000000000e+000  0.0000000000000000e+000  0.0000000000000000e+000  0.0000000000000000e+000  3.9187766234639509e-001  0.0000000000000000e+000  0.0000000000000000e+000  0.0000000000000000e+000  0.0000000000000000e+000  0.0000000000000000e+000  0.0000000000000000e+000  0.0000000000000000e+000  5.3278493040784025e-001  2.4193708950486933e-001  0.0000000000000000e+000  0.0000000000000000e+000  0.0000000000000000e+000  2.7223162978589710e-001  1.9798185155376985e-001  6.2508534345767985e-001
  9.8472975785433181e-002  0.0000000000000000e+000  0.0000000000000000e+000  0.0000000000000000e+000 -3.6818506021186215e-001  7.2715129511597265e-001  3.6680486834050385e-001  0.0000000000000000e+000  4.2602830101651595e-001  0.0000000000000000e+000  9.9739178774434972e-002  0.0000000000000000e+000  0.0000000000000000e+000  0.0000000000000000e+000  0.0000000000000000e+000  0.0000000000000000e+000  0.0000000000000000e+000  0.0000000000000000e+000  0.0000000000000000e+000  0.0000000000000000e+000
  0.0000000000000000e+000  7.7393775991850822e-003  0.0000000000000000e+000  0.0000000000000000e+000  0.0000000000000000e+000  0.0000000000000000e+000  0.0000000000000000e+000  0.0000000000000000e+000  0.0000000000000000e+000  0.0000000000000000e+000  0.0000000000000000e+000  6.4580347885005862e-001  3.7405064129629656e-001  0.0000000000000000e+000 -2.9628609808408823e-001  0.0000000000000000e+000  1.5196875851473211e+000  2.7454684425386450e-001  0.0000000000000000e+000  0.0000000000000000e+000
  0.0000000000000000e+000  0.0000000000000000e+000 -3.2982807565988642e-001  2.0984282706167393e-001  0.0000000000000000e+000  0.0000000000000000e+000  0.0000000000000000e+000  3.1745566042221274e-003  0.0000000000000000e+000 -2.3831605562797761e-001  0.0000000000000000e+000  0.0000000000000000e+000  0.0000000000000000e+000  2.8926749781403954e-001  0.0000000000000000e+000 -4.6215276591130056e-001  0.0000000000000000e+000  0.0000000000000000e+000 -5.5254524677939698e-001 -4.3336785089342295e-001
  0.0000000000000000e+000  0.0000000000000000e+000  5.5259803568874735e-002  8.3211349026635761e-001  0.0000000000000000e+000  0.0000000000000000e+000  0.0000000000000000e+000  3.6652182570227576e-001  0.0000000000000000e+000 -4.2366064550200644e-002  0.0000000000000000e+000  0.0000000000000000e+000  0.0000000000000000e+000  6.5003307276403161e-002  0.0000000000000000e+000  4.0018233943579229e-001  0.0000000000000000e+000  0.0000000000000000e+000 -3.7464127189845042e-002  5.1239298447560998e-002
 -1.7595511270731026e-001  0.0000000000000000e+000  0.0000000000000000e+000  0.0000000000000000e+000  1.9398003078344261e-001  8.4386786929748214e-003 -5.9204078232560053e-001  0.0000000000000000e+000  7.4318025830272139e-001  0.0000000000000000e+000 -1.6885245157746531e-001  0.0000000000000000e+000  0.0000000000000000e+000  0.0000000000000000e+000  0.0000000000000000e+000  0.0000000000000000e+000  0.0000000000000000e+000  0.0000000000000000e+000  0.0000000000000000e+000  0.0000000000000000e+000
 -7.7965667035579278e-001  0.0000000000000000e+000  0.0000000000000000e+000  0.0000000000000000e+000 -4.2238463863587894e-001 -1.2104785444559191e-001 -6.5469655653040110e-002  0.0000000000000000e+000 -2.5009694789895801e-002  0.0000000000000000e+000  4.4063857037652021e-001  0.0000000000000000e+000  0.0000000000000000e+000  0.0000000000000000e+000  0.0000000000000000e+000  0.0000000000000000e+000  0.0000000000000000e+000  0.0000000000000000e+000  0.0000000000000000e+000  0.0000000000000000e+000
 -5.2790006185040594e-001  0.0000000000000000e+000  0.0000000000000000e+000  0.0000000000000000e+000  5.1415872011399710e-001  2.3176156466519902e-002  5.6993887382910768e-001  0.0000000000000000e+000  1.1652836731777447e-001  0.0000000000000000e+000 -3.4353459899866878e-001  0.0000000000000000e+000  0.0000000000000000e+000  0.0000000000000000e+000  0.0000000000000000e+000  0.0000000000000000e+000  0.0000000000000000e+000  0.0000000000000000e+000  0.0000000000000000e+000  0.0000000000000000e+000
  0.0000000000000000e+000  0.0000000000000000e+000  3.7845645015739948e-001  2.3910615352002965e-001  0.0000000000000000e+000  0.0000000000000000e+000  0.0000000000000000e+000 -1.7996532202998738e-001  0.0000000000000000e+000  5.1128577126241748e-001  0.0000000000000000e+000  0.0000000000000000e+000  0.0000000000000000e+000  5.2550542313887139e-001  0.0000000000000000e+000 -3.8181036092164677e-001  0.0000000000000000e+000  0.0000000000000000e+000  2.8363436183329627e-001 -5.8435887828357500e-002
 -7.4267730536992094e-004  0.0000000000000000e+000  0.0000000000000000e+000  0.0000000000000000e+000  6.1784921607459475e-001  3.7241045131632233e-001 -1.4610533608178275e-001  0.0000000000000000e+000 -1.3118031381615219e-001  0.0000000000000000e+000  6.6409126361692716e-001  0.0000000000000000e+000  0.0000000000000000e+000  0.0000000000000000e+000  0.0000000000000000e+000  0.0000000000000000e+000  0.0000000000000000e+000  0.0000000000000000e+000  0.0000000000000000e+000  0.0000000000000000e+000
  0.0000000000000000e+000  0.0000000000000000e+000 -1.8184980643761983e-001  2.4643146720041034e-001  0.0000000000000000e+000  0.0000000000000000e+000  0.0000000000000000e+000 -4.2951927582517724e-001  0.0000000000000000e+000 -2.9589388424130336e-001  0.0000000000000000e+000  0.0000000000000000e+000  0.0000000000000000e+000 -1.9624703029332011e-001  0.0000000000000000e+000  2.5404818649080563e-002  0.0000000000000000e+000  0.0000000000000000e+000  5.9156374254482325e-001 -4.9503153195739458e-001
 -2.6981349271412552e-001  0.0000000000000000e+000  0.0000000000000000e+000  0.0000000000000000e+000 -4.8019609174016445e-002  5.6329434682855817e-001 -4.0555953407669598e-001  0.0000000000000000e+000 -4.8453108305447967e-001  0.0000000000000000e+000 -4.5644864879711711e-001  0.0000000000000000e+000  0.0000000000000000e+000  0.0000000000000000e+000  0.0000000000000000e+000  0.0000000000000000e+000  0.0000000000000000e+000  0.0000000000000000e+000  0.0000000000000000e+000  0.0000000000000000e+000
  0.0000000000000000e+000  4.4125184355821889e-001  0.0000000000000000e+000  0.0000000000000000e+000  0.0000000000000000e+000  0.0000000000000000e+000  0.0000000000000000e+000  0.0000000000000000e+000  0.0000000000000000e+000  0.0000000000000000e+000  0.0000000000000000e+000 -3.5210821493089517e-001  1.5572300877099254e+000  0.0000000000000000e+000 -3.1505578552849273e-002  0.0000000000000000e+000  2.1573596428502448e-001 -4.2872565097208792e-001  0.0000000000000000e+000  0.0000000000000000e+000
  0.0000000000000000e+000 -7.7681764379072385e-002  0.0000000000000000e+000  0.0000000000000000e+000  0.0000000000000000e+000  0.0000000000000000e+000  0.0000000000000000e+000  0.0000000000000000e+000  0.0000000000000000e+000  0.0000000000000000e+000  0.0000000000000000e+000 -6.8199979200904326e-001 -6.8238708276982385e-001  0.0000000000000000e+000  8.8907550706813698e-001  0.0000000000000000e+000  5.5437814738084279e-001  3.3376879851515562e-001  0.0000000000000000e+000  0.0000000000000000e+000
  0.0000000000000000e+000  0.0000000000000000e+000 -4.4669509139348001e-002  2.9473388805871653e-001  0.0000000000000000e+000  0.0000000000000000e+000  0.0000000000000000e+000  9.3303755482926742e-002  0.0000000000000000e+000 -7.8732972838240628e-002  0.0000000000000000e+000  0.0000000000000000e+000  0.0000000000000000e+000 -4.9476963552324760e-001  0.0000000000000000e+000 -6.6480810779268062e-001  0.0000000000000000e+000  0.0000000000000000e+000  1.2475422445574127e-001  4.4034267274661332e-001
  0.0000000000000000e+000  1.3186052638190473e+000  0.0000000000000000e+000  0.0000000000000000e+000  0.0000000000000000e+000  0.0000000000000000e+000  0.0000000000000000e+000  0.0000000000000000e+000  0.0000000000000000e+000  0.0000000000000000e+000  0.0000000000000000e+000 -8.5396516775541553e-001 -2.3600206622999320e-001  0.0000000000000000e+000 -8.0386290545768491e-001  0.0000000000000000e+000  1.7947708872437385e-001  3.4764429114519757e-001  0.0000000000000000e+000  0.0000000000000000e+000
  0.0000000000000000e+000  0.0000000000000000e+000 -5.2190851559920759e-002 -1.7217547042080569e-001  0.0000000000000000e+000  0.0000000000000000e+000  0.0000000000000000e+000  3.7735980158794169e-001  0.0000000000000000e+000 -5.7008885113365571e-001  0.0000000000000000e+000  0.0000000000000000e+000  0.0000000000000000e+000  5.2025828616245495e-001  0.0000000000000000e+000 -1.1553202005141347e-001  0.0000000000000000e+000  0.0000000000000000e+000  4.0828512084339735e-001  2.2252400427252808e-001
  0.0000000000000000e+000  5.1877515980993705e-001  0.0000000000000000e+000  0.0000000000000000e+000  0.0000000000000000e+000  0.0000000000000000e+000  0.0000000000000000e+000  0.0000000000000000e+000  0.0000000000000000e+000  0.0000000000000000e+000  0.0000000000000000e+000 -1.2770944817235633e-001 -2.9726255040975047e-001  0.0000000000000000e+000  5.3040336704607449e-002  0.0000000000000000e+000 -2.3223100162168664e-002 -1.1660002081515122e+000  0.0000000000000000e+000  0.0000000000000000e+000
  0.0000000000000000e+000 -8.9120005062797647e-001  0.0000000000000000e+000  0.0000000000000000e+000  0.0000000000000000e+000  0.0000000000000000e+000  0.0000000000000000e+000  0.0000000000000000e+000  0.0000000000000000e+000  0.0000000000000000e+000  0.0000000000000000e+000 -1.1716440940625847e+000 -7.5349866855587533e-002  0.0000000000000000e+000 -1.9844787369469369e-001  0.0000000000000000e+000  6.7453658455240739e-001 -5.2644231679607922e-001  0.0000000000000000e+000  0.0000000000000000e+000
  0.0000000000000000e+000  0.0000000000000000e+000 -6.9924446676721996e-001 -7.5989179291128750e-002  0.0000000000000000e+000  0.0000000000000000e+000  0.0000000000000000e+000  3.9713992327131858e-001  0.0000000000000000e+000  5.1111901050552744e-001  0.0000000000000000e+000  0.0000000000000000e+000  0.0000000000000000e+000  5.7116143882630088e-003  0.0000000000000000e+000 -1.6577552345217642e-002  0.0000000000000000e+000  0.0000000000000000e+000  2.7242149262257348e-001 -1.0862389859786223e-001
  0.0000000000000000e+000  0.0000000000000000e+000 -4.6711784756206043e-001  1.5285971940194482e-001  0.0000000000000000e+000  0.0000000000000000e+000  0.0000000000000000e+000 -5.8305335839684347e-001  0.0000000000000000e+000 -1.1922577958984049e-003  0.0000000000000000e+000  0.0000000000000000e+000  0.0000000000000000e+000  2.8623720758978932e-001  0.0000000000000000e+000  1.5573078231587895e-001  0.0000000000000000e+000  0.0000000000000000e+000 -8.0126466693643372e-002  5.5306248853319895e-001
 -2.6277466759653556e-001 -8.9124582132054120e-001  0.0000000000000000e+000 -1.7846260735542951e-001  0.0000000000000000e+000  0.0000000000000000e+000  0.0000000000000000e+000  0.0000000000000000e+000  0.0000000000000000e+000 -2.8618263035415675e-002  0.0000000000000000e+000  0.0000000000000000e+000  0.0000000000000000e+000  1.4175630201513437e-001  1.5635812227111384e-001  0.0000000000000000e+000  1.7160096330288966e-002  0.0000000000000000e+000  2.4315688840278399e-001  0.0000000000000000e+000
  1.1567549336759150e-001  1.6889503635642324e-002  0.0000000000000000e+000 -3.3025139214186350e-001  0.0000000000000000e+000  0.0000000000000000e+000  0.0000000000000000e+000  0.0000000000000000e+000  0.0000000000000000e+000  5.7343667821481446e-002  0.0000000000000000e+000  0.0000000000000000e+000  0.0000000000000000e+000 -3.2964289388064733e-001 -4.8158499740602778e-001  0.0000000000000000e+000 -5.4041403191162241e-001  0.0000000000000000e+000  4.9126751729653451e-001  0.0000000000000000e+000
  0.0000000000000000e+000  0.0000000000000000e+000  9.0896228857725159e-001  0.0000000000000000e+000  9.2407161749932443e-001  0.0000000000000000e+000  0.0000000000000000e+000  0.0000000000000000e+000  0.0000000000000000e+000  0.0000000000000000e+000  0.0000000000000000e+000  1.4511642491957147e-001 -2.1867761552856776e-001  0.0000000000000000e+000  0.0000000000000000e+000 -6.4790038410703366e-001  0.0000000000000000e+000  0.0000000000000000e+000  0.0000000000000000e+000  7.9058915169742050e-001
  3.7215591945232984e-001 -4.0417020595962988e-001  0.0000000000000000e+000  4.8373464136408600e-001  0.0000000000000000e+000  0.0000000000000000e+000  0.0000000000000000e+000  0.0000000000000000e+000  0.0000000000000000e+000 -8.8968875612982529e-002  0.0000000000000000e+000  0.0000000000000000e+000  0.0000000000000000e+000 -4.8561162257136120e-001 -3.6908060075780375e-001  0.0000000000000000e+000  1.8074532149460232e-001  0.0000000000000000e+000 -2.2698842057106394e-001  0.0000000000000000e+000
  0.0000000000000000e+000  0.0000000000000000e+000  5.1256390806998586e-001  0.0000000000000000e+000 -2.4999437759575832e-001  0.0000000000000000e+000  0.0000000000000000e+000  0.0000000000000000e+000  0.0000000000000000e+000  0.0000000000000000e+000  0.0000000000000000e+000 -9.6444297065907347e-002 -1.3078479489335386e+000  0.0000000000000000e+000  0.0000000000000000e+000  1.9316560665486049e-001  0.0000000000000000e+000  0.0000000000000000e+000  0.0000000000000000e+000 -2.4152483168283179e-001
  0.0000000000000000e+000  0.0000000000000000e+000  0.0000000000000000e+000  0.0000000000000000e+000  0.0000000000000000e+000 -4.2010013148654413e-001 -2.8716228160978607e-001 -6.5877150618949532e-001  3.5810457537391621e-001  0.0000000000000000e+000  3.5537739621891923e-001  0.0000000000000000e+000  0.0000000000000000e+000  0.0000000000000000e+000  0.0000000000000000e+000  0.0000000000000000e+000  0.0000000000000000e+000  2.2922003736890462e-001  0.0000000000000000e+000  0.0000000000000000e+000
  0.0000000000000000e+000  0.0000000000000000e+000  0.0000000000000000e+000  0.0000000000000000e+000  0.0000000000000000e+000 -6.1997812425584242e-001  9.7576415007736589e-002 -2.2694968389048459e-001 -3.0333776264183587e-001  0.0000000000000000e+000 -4.2829581377673953e-001  0.0000000000000000e+000  0.0000000000000000e+000  0.0000000000000000e+000  0.0000000000000000e+000  0.0000000000000000e+000  0.0000000000000000e+000 -5.2834525389864262e-001  0.0000000000000000e+000  0.0000000000000000e+000
  0.0000000000000000e+000  0.0000000000000000e+000  0.0000000000000000e+000  0.0000000000000000e+000  0.0000000000000000e+000 -1.1555104292321966e-001 -5.3597329825040385e-001  3.1616299852732649e-001  5.4024239260373774e-001  0.0000000000000000e+000 -5.5320223433029270e-001  0.0000000000000000e+000  0.0000000000000000e+000  0.0000000000000000e+000  0.0000000000000000e+000  0.0000000000000000e+000  0.0000000000000000e+000  3.9076637136645054e-002  0.0000000000000000e+000  0.0000000000000000e+000
  0.0000000000000000e+000  0.0000000000000000e+000  0.0000000000000000e+000  0.0000000000000000e+000  0.0000000000000000e+000  1.9736052131463930e-001 -6.3708284174009344e-001  6.3789304337404262e-002 -1.7428253930536947e-001  0.0000000000000000e+000  3.9984164574059178e-001  0.0000000000000000e+000  0.0000000000000000e+000  0.0000000000000000e+000  0.0000000000000000e+000  0.0000000000000000e+000  0.0000000000000000e+000 -6.0071412241069999e-001  0.0000000000000000e+000  0.0000000000000000e+000
 -1.4188119249173736e-001  1.1157223623862778e-001  0.0000000000000000e+000 -4.5746592891648041e-001  0.0000000000000000e+000  0.0000000000000000e+000  0.0000000000000000e+000  0.0000000000000000e+000  0.0000000000000000e+000 -3.8837621492152929e-001  0.0000000000000000e+000  0.0000000000000000e+000  0.0000000000000000e+000 -1.3916077310908584e-001 -3.2184166760535543e-001  0.0000000000000000e+000  6.8659690641590898e-001  0.0000000000000000e+000  1.1378537341166270e-001  0.0000000000000000e+000
  0.0000000000000000e+000  0.0000000000000000e+000  0.0000000000000000e+000  0.0000000000000000e+000  0.0000000000000000e+000  5.9904344920910191e-001  1.3034114812609915e-001 -5.8222166104456452e-001  2.7179579051341185e-001  0.0000000000000000e+000 -3.4053799546085506e-001  0.0000000000000000e+000  0.0000000000000000e+000  0.0000000000000000e+000  0.0000000000000000e+000  0.0000000000000000e+000  0.0000000000000000e+000 -3.0876688679654896e-001  0.0000000000000000e+000  0.0000000000000000e+000
  0.0000000000000000e+000  0.0000000000000000e+000  6.9598013515442658e-001  0.0000000000000000e+000 -1.7125253753606881e-001  0.0000000000000000e+000  0.0000000000000000e+000  0.0000000000000000e+000  0.0000000000000000e+000  0.0000000000000000e+000  0.0000000000000000e+000  1.1594000868326913e-001  3.1402783119080213e-001  0.0000000000000000e+000  0.0000000000000000e+000  1.1237781297267690e+000  0.0000000000000000e+000  0.0000000000000000e+000  0.0000000000000000e+000  4.2751495369423631e-001
  0.0000000000000000e+000  0.0000000000000000e+000 -8.3389631959424160e-001  0.0000000000000000e+000 -6.1445040638254078e-001  0.0000000000000000e+000  0.0000000000000000e+000  0.0000000000000000e+000  0.0000000000000000e+000  0.0000000000000000e+000  0.0000000000000000e+000  6.9178108589369169e-001 -4.9694582568517004e-001  0.0000000000000000e+000  0.0000000000000000e+000  3.0810147581134639e-001  0.0000000000000000e+000  0.0000000000000000e+000  0.0000000000000000e+000  1.3635961273939388e+000
 -1.4612712813567130e-002 -1.4562758137524578e-001  0.0000000000000000e+000 -3.7017311239913708e-001  0.0000000000000000e+000  0.0000000000000000e+000  0.0000000000000000e+000  0.0000000000000000e+000  0.0000000000000000e+000 -4.4215093195504568e-002  0.0000000000000000e+000  0.0000000000000000e+000  0.0000000000000000e+000  2.9674974554587974e-001 -4.0501046368150456e-001  0.0000000000000000e+000 -2.6129056989837030e-001  0.0000000000000000e+000 -7.2057568614726875e-001  0.0000000000000000e+000
 -4.5554878834873636e-003  3.7761131868230213e-002  0.0000000000000000e+000  2.8054615336816624e-001  0.0000000000000000e+000  0.0000000000000000e+000  0.0000000000000000e+000  0.0000000000000000e+000  0.0000000000000000e+000 -8.6960135056393684e-001  0.0000000000000000e+000  0.0000000000000000e+000  0.0000000000000000e+000  2.5354463494119517e-001 -1.9316278620809299e-002  0.0000000000000000e+000 -2.8995091014156826e-001  0.0000000000000000e+000  1.2211126302979425e-001  0.0000000000000000e+000
  0.0000000000000000e+000  0.0000000000000000e+000 -6.8735021059019497e-001  0.0000000000000000e+000  1.1911452761184973e+000  0.0000000000000000e+000  0.0000000000000000e+000  0.0000000000000000e+000  0.0000000000000000e+000  0.0000000000000000e+000  0.0000000000000000e+000 -1.1304517444377700e-001 -1.1777828918634506e-001  0.0000000000000000e+000  0.0000000000000000e+000  8.7250978213710950e-001  0.0000000000000000e+000  0.0000000000000000e+000  0.0000000000000000e+000 -1.0853631486930343e-001
 -6.6029529476260329e-001  5.4451845073643534e-002  0.0000000000000000e+000  5.5632647585410755e-003  0.0000000000000000e+000  0.0000000000000000e+000  0.0000000000000000e+000  0.0000000000000000e+000  0.0000000000000000e+000 -1.4526063416364546e-001  0.0000000000000000e+000  0.0000000000000000e+000  0.0000000000000000e+000 -6.1600255498954204e-001  1.9573487441651777e-001  0.0000000000000000e+000 -2.1064049317392394e-001  0.0000000000000000e+000 -2.7887777313546253e-001  0.0000000000000000e+000
  0.0000000000000000e+000  0.0000000000000000e+000  0.0000000000000000e+000  0.0000000000000000e+000  0.0000000000000000e+000 -1.6729235497962303e-001  4.4484371264863465e-001  2.6740187740496651e-001  6.1938527334605131e-001  0.0000000000000000e+000  3.2923763768577763e-001  0.0000000000000000e+000  0.0000000000000000e+000  0.0000000000000000e+000  0.0000000000000000e+000  0.0000000000000000e+000  0.0000000000000000e+000 -4.5889872121828534e-001  0.0000000000000000e+000  0.0000000000000000e+000
 -5.6807938970371674e-001  6.3209274570902779e-002  0.0000000000000000e+000  4.4726458518587286e-001  0.0000000000000000e+000  0.0000000000000000e+000  0.0000000000000000e+000  0.0000000000000000e+000  0.0000000000000000e+000  2.4058058614623987e-001  0.0000000000000000e+000  0.0000000000000000e+000  0.0000000000000000e+000  2.9026178436305694e-001 -5.4873194151282689e-001  0.0000000000000000e+000  8.2827003390092246e-002  0.0000000000000000e+000  1.5214074872125305e-001  0.0000000000000000e+000
  0.0000000000000000e+000  0.0000000000000000e+000  8.1781261724370918e-002  0.0000000000000000e+000 -5.1567105759535004e-001  0.0000000000000000e+000  0.0000000000000000e+000  0.0000000000000000e+000  0.0000000000000000e+000  0.0000000000000000e+000  0.0000000000000000e+000 -9.4195525566034677e-001  2.4759703833707244e-001  0.0000000000000000e+000  0.0000000000000000e+000  8.5597132152722882e-002  0.0000000000000000e+000  0.0000000000000000e+000  0.0000000000000000e+000  6.5342553600288134e-001
  5.3394157919931262e-001  0.0000000000000000e+000  0.0000000000000000e+000  0.0000000000000000e+000  0.0000000000000000e+000  0.0000000000000000e+000  6.0300497950174692e-001  0.0000000000000000e+000 -6.2039846940659182e-001  0.0000000000000000e+000  0.0000000000000000e+000  0.0000000000000000e+000  1.1680838934771143e-001  0.0000000000000000e+000  5.1414078389320439e-002  0.0000000000000000e+000  0.0000000000000000e+000  0.0000000000000000e+000  0.0000000000000000e+000 -3.8196758601791153e-001
  0.0000000000000000e+000 -1.4102460928265970e-001  0.0000000000000000e+000 -6.9571508415538130e-001  0.0000000000000000e+000  0.0000000000000000e+000  0.0000000000000000e+000 -9.5927330188540980e-003  0.0000000000000000e+000 -1.9818310694315025e-001 -2.6594752847206377e-001 -4.0356362576899096e-001  0.0000000000000000e+000 -4.4175142620268099e-001  0.0000000000000000e+000  1.6729616359802557e-001  0.0000000000000000e+000  0.0000000000000000e+000  0.0000000000000000e+000  0.0000000000000000e+000
  0.0000000000000000e+000  0.0000000000000000e+000 -2.7409375627172394e-001  0.0000000000000000e+000 -1.2139130428981999e-001 -2.6065869022793248e-001  0.0000000000000000e+000  0.0000000000000000e+000  0.0000000000000000e+000  0.0000000000000000e+000  0.0000000000000000e+000  0.0000000000000000e+000  0.0000000000000000e+000  0.0000000000000000e+000  0.0000000000000000e+000  0.0000000000000000e+000 -1.8112510022400180e-001 -4.8905031183547984e-002  8.9832945360714500e-001  0.0000000000000000e+000
  0.0000000000000000e+000 -1.8704578267445260e-001  0.0000000000000000e+000 -2.8230549293788963e-002  0.0000000000000000e+000  0.0000000000000000e+000  0.0000000000000000e+000 -6.4065079864546071e-001  0.0000000000000000e+000 -2.3948539800833357e-001 -2.7328247264409711e-001  1.4606706952186252e-002  0.0000000000000000e+000  5.2260415386026082e-001  0.0000000000000000e+000  3.8525114176539166e-001  0.0000000000000000e+000  0.0000000000000000e+000  0.0000000000000000e+000  0.0000000000000000e+000
  0.0000000000000000e+000  0.0000000000000000e+000 -4.8924783119953075e-001  0.0000000000000000e+000 -1.7298082215532522e-002 -7.5147794725170391e-001  0.0000000000000000e+000  0.0000000000000000e+000  0.0000000000000000e+000  0.0000000000000000e+000  0.0000000000000000e+000  0.0000000000000000e+000  0.0000000000000000e+000  0.0000000000000000e+000  0.0000000000000000e+000  0.0000000000000000e+000  5.2490521002209467e-003  2.6484489954687873e-001 -3.5418619036975446e-001  0.0000000000000000e+000
  0.0000000000000000e+000  0.0000000000000000e+000  5.6807470587498854e-001  0.0000000000000000e+000 -1.9343412308944713e-001 -4.9934247547743105e-001  0.0000000000000000e+000  0.0000000000000000e+000  0.0000000000000000e+000  0.0000000000000000e+000  0.0000000000000000e+000  0.0000000000000000e+000  0.0000000000000000e+000  0.0000000000000000e+000  0.0000000000000000e+000  0.0000000000000000e+000 -3.5784006604238827e-001 -5.0301855091304892e-001 -9.7233149315695419e-002  0.0000000000000000e+000
  4.9895259833708239e-001  0.0000000000000000e+000  0.0000000000000000e+000  0.0000000000000000e+000  0.0000000000000000e+000  0.0000000000000000e+000  3.2441494161214546e-001  0.0000000000000000e+000  4.7525986989569707e-001  0.0000000000000000e+000  0.0000000000000000e+000  0.0000000000000000e+000  5.1444227160778866e-001  0.0000000000000000e+000  1.0516739533603485e+000  0.0000000000000000e+000  0.0000000000000000e+000  0.0000000000000000e+000  0.0000000000000000e+000  4.5956853415190080e-001
  0.0000000000000000e+000  7.6753353833745752e-001  0.0000000000000000e+000  1.2594529368404614e-001  0.0000000000000000e+000  0.0000000000000000e+000  0.0000000000000000e+000  1.5798249221769467e-001  0.0000000000000000e+000  1.2507170903191436e-002 -4.6624228651705923e-001 -3.3568287906987526e-001  0.0000000000000000e+000  1.7279317324250487e-001  0.0000000000000000e+000  9.9964031522351185e-002  0.0000000000000000e+000  0.0000000000000000e+000  0.0000000000000000e+000  0.0000000000000000e+000
  8.1610839006807556e-001  0.0000000000000000e+000  0.0000000000000000e+000  0.0000000000000000e+000  0.0000000000000000e+000  0.0000000000000000e+000  1.6372939270950060e-001  0.0000000000000000e+000  5.2476061312557676e-001  0.0000000000000000e+000  0.0000000000000000e+000  0.0000000000000000e+000  8.0139196992368933e-001  0.0000000000000000e+000 -3.8615271634267001e-001  0.0000000000000000e+000  0.0000000000000000e+000  0.0000000000000000e+000  0.0000000000000000e+000  1.0192102583722779e-001
  0.0000000000000000e+000 -2.8852937295641956e-001  0.0000000000000000e+000 -1.5470347257849379e-001  0.0000000000000000e+000  0.0000000000000000e+000  0.0000000000000000e+000  7.3295912656979323e-001  0.0000000000000000e+000 -1.0816093891016912e-001 -2.1890963976586325e-002  1.8667123018496490e-003  0.0000000000000000e+000  4.9725936882818284e-001  0.0000000000000000e+000  3.1006481222415350e-001  0.0000000000000000e+000  0.0000000000000000e+000  0.0000000000000000e+000  0.0000000000000000e+000
  0.0000000000000000e+000  3.2834481939138926e-001  0.0000000000000000e+000 -1.1305094668848467e-001  0.0000000000000000e+000  0.0000000000000000e+000  0.0000000000000000e+000 -5.2225990754514340e-002  0.0000000000000000e+000 -5.9739776028404412e-001  6.7719977156766931e-001 -2.1076281077450554e-001  0.0000000000000000e+000  1.2939807846740581e-001  0.0000000000000000e+000  5.7592708792189931e-003  0.0000000000000000e+000  0.0000000000000000e+000  0.0000000000000000e+000  0.0000000000000000e+000
  0.0000000000000000e+000  1.8349743317489586e-001  0.0000000000000000e+000 -5.7987853121718602e-001  0.0000000000000000e+000  0.0000000000000000e+000  0.0000000000000000e+000 -4.3979462178621281e-002  0.0000000000000000e+000  2.9876159668736312e-002 -1.1694741039262622e-001  3.5400503881916412e-001  0.0000000000000000e+000  3.6314898984999200e-001  0.0000000000000000e+000 -5.9696679129209640e-001  0.0000000000000000e+000  0.0000000000000000e+000  0.0000000000000000e+000  0.0000000000000000e+000
 -8.9493566289912430e-001  0.0000000000000000e+000  0.0000000000000000e+000  0.0000000000000000e+000  0.0000000000000000e+000  0.0000000000000000e+000 -2.8300738667435837e-001  0.0000000000000000e+000 -3.0976765886612867e-001  0.0000000000000000e+000  0.0000000000000000e+000  0.0000000000000000e+000  5.1237612110131336e-001  0.0000000000000000e+000  8.9185195673791545e-002  0.0000000000000000e+000  0.0000000000000000e+000  0.0000000000000000e+000  0.0000000000000000e+000 -8.5405509141520863e-001
  0.0000000000000000e+000  3.4621875119614365e-001  0.0000000000000000e+000 -2.0192420513518378e-001  0.0000000000000000e+000  0.0000000000000000e+000  0.0000000000000000e+000  2.8972884711378266e-002  0.0000000000000000e+000 -2.7499287427341437e-003  5.5137638611300194e-002  6.8881629816733059e-001  0.0000000000000000e+000 -2.4693930372588291e-001  0.0000000000000000e+000  5.4774549747754175e-001  0.0000000000000000e+000  0.0000000000000000e+000  0.0000000000000000e+000  0.0000000000000000e+000
  1.1440887438749854e-001  0.0000000000000000e+000  0.0000000000000000e+000  0.0000000000000000e+000  0.0000000000000000e+000  0.0000000000000000e+000  1.6961469627890025e-001  0.0000000000000000e+000 -4.6063268355721937e-001  0.0000000000000000e+000  0.0000000000000000e+000  0.0000000000000000e+000  6.9379389991411944e-001  0.0000000000000000e+000 -1.1819250595259817e-002  0.0000000000000000e+000  0.0000000000000000e+000  0.0000000000000000e+000  0.0000000000000000e+000  9.7329518133719761e-001
  0.0000000000000000e+000  1.0686417148034927e-001  0.0000000000000000e+000 -2.9253233018420483e-001  0.0000000000000000e+000  0.0000000000000000e+000  0.0000000000000000e+000 -1.4760016716312610e-001  0.0000000000000000e+000  7.3056878609490417e-001  4.0176004231901552e-001 -2.8289245592073980e-001  0.0000000000000000e+000  2.1217008258593223e-001  0.0000000000000000e+000  2.4704838983989011e-001  0.0000000000000000e+000  0.0000000000000000e+000  0.0000000000000000e+000  0.0000000000000000e+000
  0.0000000000000000e+000  0.0000000000000000e+000  5.0741859291327918e-001  0.0000000000000000e+000  2.6579392762145108e-002 -1.0508892162845503e-001  0.0000000000000000e+000  0.0000000000000000e+000  0.0000000000000000e+000  0.0000000000000000e+000  0.0000000000000000e+000  0.0000000000000000e+000  0.0000000000000000e+000  0.0000000000000000e+000  0.0000000000000000e+000  0.0000000000000000e+000 -2.3716903860042249e-001  8.1183571509183949e-001  1.2429740475144734e-001  0.0000000000000000e+000
  0.0000000000000000e+000  0.0000000000000000e+000  1.4482575211642665e-001  0.0000000000000000e+000 -7.8249227133096755e-001 -6.0627406731643393e-002  0.0000000000000000e+000  0.0000000000000000e+000  0.0000000000000000e+000  0.0000000000000000e+000  0.0000000000000000e+000  0.0000000000000000e+000  0.0000000000000000e+000  0.0000000000000000e+000  0.0000000000000000e+000  0.0000000000000000e+000  5.9346949144436656e-001  9.3642650358386259e-002  4.5614483915013132e-002  0.0000000000000000e+000
  0.0000000000000000e+000  0.0000000000000000e+000  2.9043445745000396e-001  0.0000000000000000e+000  5.7840085477702841e-001 -3.2136532216631536e-001  0.0000000000000000e+000  0.0000000000000000e+000  0.0000000000000000e+000  0.0000000000000000e+000  0.0000000000000000e+000  0.0000000000000000e+000  0.0000000000000000e+000  0.0000000000000000e+000  0.0000000000000000e+000  0.0000000000000000e+000  6.5624800381394688e-001 -8.1188917232927052e-002  2.0142374248489323e-001  0.0000000000000000e+000
  7.3603828614570543e-001  0.0000000000000000e+000  0.0000000000000000e+000  0.0000000000000000e+000  0.0000000000000000e+000  0.0000000000000000e+000 -8.2314001769048384e-001  0.0000000000000000e+000 -3.8362845306136029e-001  0.0000000000000000e+000  0.0000000000000000e+000  0.0000000000000000e+000  8.4520325120317874e-002  0.0000000000000000e+000  3.0207351742832717e-001  0.0000000000000000e+000  0.0000000000000000e+000  0.0000000000000000e+000  0.0000000000000000e+000  4.7068934024399989e-002
  2.3834923230369676e-001  0.0000000000000000e+000  5.0516797245547862e-001  0.0000000000000000e+000  8.8074804961401443e-001  0.0000000000000000e+000  0.0000000000000000e+000  0.0000000000000000e+000  3.3115438727794799e-001  0.0000000000000000e+000  0.0000000000000000e+000 -8.4600776825359791e-001 -1.6942775501069432e-001  0.0000000000000000e+000  0.0000000000000000e+000  0.0000000000000000e+000  0.0000000000000000e+000  0.0000000000000000e+000  0.0000000000000000e+000  0.0000000000000000e+000
  0.0000000000000000e+000  3.5113498483056053e-002  0.0000000000000000e+000  0.0000000000000000e+000  0.0000000000000000e+000 -1.0912813528827807e-001  4.7751389609835763e-002  0.0000000000000000e+000  0.0000000000000000e+000  5.6794047997126984e-001  8.0465694132518528e-001  0.0000000000000000e+000  0.0000000000000000e+000  0.0000000000000000e+000  0.0000000000000000e+000  0.0000000000000000e+000  0.0000000000000000e+000 -1.2061805457855204e-001  0.0000000000000000e+000  0.0000000000000000e+000
  5.0803046105005212e-001  0.0000000000000000e+000  6.6754594446252924e-002  0.0000000000000000e+000  6.7827549121317710e-001  0.0000000000000000e+000  0.0000000000000000e+000  0.0000000000000000e+000 -4.6848364404434634e-001  0.0000000000000000e+000  0.0000000000000000e+000  4.2127431653768888e-001  6.4347490835610865e-001  0.0000000000000000e+000  0.0000000000000000e+000  0.0000000000000000e+000  0.0000000000000000e+000  0.0000000000000000e+000  0.0000000000000000e+000  0.0000000000000000e+000
  0.0000000000000000e+000  0.0000000000000000e+000  0.0000000000000000e+000  1.5409484166366672e-001  0.0000000000000000e+000  0.0000000000000000e+000  0.0000000000000000e+000 -1.2291707052551649e-001  0.0000000000000000e+000  0.0000000000000000e+000  0.0000000000000000e+000  0.0000000000000000e+000  0.0000000000000000e+000 -1.9015856500935699e-001 -2.4950295037523762e-001  5.7500059297796147e-001  2.2204541925394844e-001  0.0000000000000000e+000 -9.3260240559936688e-002  6.8855417277636355e-001
 -1.3577077037183446e-001  0.0000000000000000e+000  5.9162632663566905e-001  0.0000000000000000e+000 -1.6888390748012494e-001  0.0000000000000000e+000  0.0000000000000000e+000  0.0000000000000000e+000 -7.9690599415792529e-001  0.0000000000000000e+000  0.0000000000000000e+000 -7.5595870291288969e-001  4.7671118593149059e-001  0.0000000000000000e+000  0.0000000000000000e+000  0.0000000000000000e+000  0.0000000000000000e+000  0.0000000000000000e+000  0.0000000000000000e+000  0.0000000000000000e+000
  0.0000000000000000e+000 -3.3210765444861279e-001  0.0000000000000000e+000  0.0000000000000000e+000  0.0000000000000000e+000  4.4627899122398751e-001  3.9108016227629699e-001  0.0000000000000000e+000  0.0000000000000000e+000 -2.4860911138514244e-001  1.2561317738684349e-001  0.0000000000000000e+000  0.0000000000000000e+000  0.0000000000000000e+000  0.0000000000000000e+000  0.0000000000000000e+000  0.0000000000000000e+000 -6.7824089667739462e-001  0.0000000000000000e+000  0.0000000000000000e+000
  0.0000000000000000e+000 -8.2692194315527245e-001  0.0000000000000000e+000  0.0000000000000000e+000  0.0000000000000000e+000 -2.1476998840593131e-001  2.7932412146384622e-001  0.0000000000000000e+000  0.0000000000000000e+000  4.0847531525517455e-004  5.5260756994482879e-002  0.0000000000000000e+000  0.0000000000000000e+000  0.0000000000000000e+000  0.0000000000000000e+000  0.0000000000000000e+000  0.0000000000000000e+000  4.3473908158939184e-001  0.0000000000000000e+000  0.0000000000000000e+000
  0.0000000000000000e+000  0.0000000000000000e+000  0.0000000000000000e+000 -2.2266639316475420e-001  0.0000000000000000e+000  0.0000000000000000e+000  0.0000000000000000e+000  5.2100654115140588e-001  0.0000000000000000e+000  0.0000000000000000e+000  0.0000000000000000e+000  0.0000000000000000e+000  0.0000000000000000e+000  2.5662052853252154e-001 -6.1631436729824407e-001  1.2618326530035900e-001  1.7250806904746024e-001  0.0000000000000000e+000  4.1784095485689343e-001 -1.1402654316358971e-001
 -7.9958356522255677e-002  0.0000000000000000e+000  6.9830827567202614e-001  0.0000000000000000e+000 -1.2299404735299016e-001  0.0000000000000000e+000  0.0000000000000000e+000  0.0000000000000000e+000  5.5738472285518814e-001  0.0000000000000000e+000  0.0000000000000000e+000  2.3931857833619630e-001  6.0799465604522041e-001  0.0000000000000000e+000  0.0000000000000000e+000  0.0000000000000000e+000  0.0000000000000000e+000  0.0000000000000000e+000  0.0000000000000000e+000  0.0000000000000000e+000
  0.0000000000000000e+000 -4.5023561129983053e-001  0.0000000000000000e+000  0.0000000000000000e+000  0.0000000000000000e+000  1.3071135445187534e-001 -8.1307896529485901e-001  0.0000000000000000e+000  0.0000000000000000e+000  2.0777497173757664e-001 -9.9542951464084803e-002  0.0000000000000000e+000  0.0000000000000000e+000  0.0000000000000000e+000  0.0000000000000000e+000  0.0000000000000000e+000  0.0000000000000000e+000 -2.5695484868578217e-001  0.0000000000000000e+000  0.0000000000000000e+000
  0.0000000000000000e+000  1.5359799598056501e-002  0.0000000000000000e+000  0.0000000000000000e+000  0.0000000000000000e+000 -1.1404179224647774e-001 -3.2162410605807296e-001  0.0000000000000000e+000  0.0000000000000000e+000 -7.5327518530869608e-001  5.5113926398320245e-001  0.0000000000000000e+000  0.0000000000000000e+000  0.0000000000000000e+000  0.0000000000000000e+000  0.0000000000000000e+000  0.0000000000000000e+000  1.1017480417077985e-001  0.0000000000000000e+000  0.0000000000000000e+000
  3.3160296822505891e-001  0.0000000000000000e+000  8.1230077572112025e-001  0.0000000000000000e+000 -5.4620818940708704e-001  0.0000000000000000e+000  0.0000000000000000e+000  0.0000000000000000e+000 -3.2101907736463958e-001  0.0000000000000000e+000  0.0000000000000000e+000  8.4074470612286012e-002 -9.1386609981572220e-001  0.0000000000000000e+000  0.0000000000000000e+000  0.0000000000000000e+000  0.0000000000000000e+000  0.0000000000000000e+000  0.0000000000000000e+000  0.0000000000000000e+000
  1.3669842118850988e+000  0.0000000000000000e+000 -7.8281598141640873e-001  0.0000000000000000e+000 -1.8839160413288608e-001  0.0000000000000000e+000  0.0000000000000000e+000  0.0000000000000000e+000  6.8903652242778154e-002  0.0000000000000000e+000  0.0000000000000000e+000 -6.3460336816842844e-001  6.5212591003788623e-001  0.0000000000000000e+000  0.0000000000000000e+000  0.0000000000000000e+000  0.0000000000000000e+000  0.0000000000000000e+000  0.0000000000000000e+000  0.0000000000000000e+000
  0.0000000000000000e+000  0.0000000000000000e+000  0.0000000000000000e+000 -5.0075581445498030e-001  0.0000000000000000e+000  0.0000000000000000e+000  0.0000000000000000e+000 -5.2555553917522153e-002  0.0000000000000000e+000  0.0000000000000000e+000  0.0000000000000000e+000  0.0000000000000000e+000  0.0000000000000000e+000  1.7847897589701212e-001  1.3756829893445549e-001  6.3884412773372257e-001 -4.0667451879187716e-002  0.0000000000000000e+000 -3.8532828122976992e-001 -3.7074007179598273e-001
  0.0000000000000000e+000  0.0000000000000000e+000  0.0000000000000000e+000 -2.1592991402846096e-002  0.0000000000000000e+000  0.0000000000000000e+000  0.0000000000000000e+000 -7.1240964293047038e-001  0.0000000000000000e+000  0.0000000000000000e+000  0.0000000000000000e+000  0.0000000000000000e+000  0.0000000000000000e+000  3.7012250017894954e-001 -3.9071668587204617e-001 -1.8806824663471089e-001  3.8003564997044093e-001  0.0000000000000000e+000 -6.4007440648978578e-002 -1.3587618086059816e-001
  0.0000000000000000e+000  0.0000000000000000e+000  0.0000000000000000e+000 -4.5659928078471840e-001  0.0000000000000000e+000  0.0000000000000000e+000  0.0000000000000000e+000 -8.7258425257768224e-003  0.0000000000000000e+000  0.0000000000000000e+000  0.0000000000000000e+000  0.0000000000000000e+000  0.0000000000000000e+000  5.1100077939430699e-001  4.1838092585535752e-001 -1.4006071814834875e-001  4.8974500766339336e-002  0.0000000000000000e+000  2.3661065790016700e-001  5.2657046145072117e-001
  0.0000000000000000e+000  0.0000000000000000e+000  0.0000000000000000e+000 -5.7930526986020203e-001  0.0000000000000000e+000  0.0000000000000000e+000  0.0000000000000000e+000 -3.1619227142496836e-001  0.0000000000000000e+000  0.0000000000000000e+000  0.0000000000000000e+000  0.0000000000000000e+000  0.0000000000000000e+000 -4.9383076748577515e-001 -2.7619633346663774e-001 -1.2010105320095760e-001 -4.1567495407555344e-001  0.0000000000000000e+000  2.1674289458444274e-001  1.0043504113992061e-001
  0.0000000000000000e+000  4.1516489290450737e-002  0.0000000000000000e+000  0.0000000000000000e+000  0.0000000000000000e+000  8.4422092819313999e-001 -4.7060357309657873e-002  0.0000000000000000e+000  0.0000000000000000e+000  7.1014156418348240e-002  1.4153267357839494e-001  0.0000000000000000e+000  0.0000000000000000e+000  0.0000000000000000e+000  0.0000000000000000e+000  0.0000000000000000e+000  0.0000000000000000e+000  5.0821080290125475e-001  0.0000000000000000e+000  0.0000000000000000e+000
  0.0000000000000000e+000  0.0000000000000000e+000  0.0000000000000000e+000  1.0433449042461908e-001  0.0000000000000000e+000  0.0000000000000000e+000  0.0000000000000000e+000 -2.5622730221681916e-001  0.0000000000000000e+000  0.0000000000000000e+000  0.0000000000000000e+000  0.0000000000000000e+000  0.0000000000000000e+000 -1.8862441057407461e-001  3.4553336455838696e-001  3.3707176533872774e-001  2.5853357124195220e-001  0.0000000000000000e+000  7.2021870619299921e-001 -2.6328205829693074e-001
  0.0000000000000000e+000  0.0000000000000000e+000  0.0000000000000000e+000 -3.4711472072841554e-001  0.0000000000000000e+000  0.0000000000000000e+000  0.0000000000000000e+000  1.9351451889974977e-001  0.0000000000000000e+000  0.0000000000000000e+000  0.0000000000000000e+000  0.0000000000000000e+000  0.0000000000000000e+000 -4.3424696060158258e-001  1.2489993259494776e-001 -2.4960363371601799e-001  7.2995348097047241e-001  0.0000000000000000e+000 -2.0605716844106822e-001 -1.7305220703478629e-002
  1.6483274512129137e-001  5.5281367833758713e-002  1.3838509945819644e-001 -4.4532890687637017e-001  0.0000000000000000e+000  0.0000000000000000e+000  0.0000000000000000e+000  0.0000000000000000e+000  0.0000000000000000e+000  5.7546197019973280e-002  0.0000000000000000e+000  0.0000000000000000e+000 -5.4917221492611512e-001  0.0000000000000000e+000  0.0000000000000000e+000  0.0000000000000000e+000  0.0000000000000000e+000  2.0984576895152066e-001 -6.3511332238371321e-001  0.0000000000000000e+000
 -1.4557457440277513e-001  1.6446014162742156e-001  3.0278962330194648e-001  4.2551363391826680e-001  0.0000000000000000e+000  0.0000000000000000e+000  0.0000000000000000e+000  0.0000000000000000e+000  0.0000000000000000e+000 -4.1144880013398460e-001  0.0000000000000000e+000  0.0000000000000000e+000 -2.2335618110284167e-001  0.0000000000000000e+000  0.0000000000000000e+000  0.0000000000000000e+000  0.0000000000000000e+000  6.6732465445553191e-001  1.2048735726598636e-001  0.0000000000000000e+000
  3.4154030175774108e-001  6.9733110940792109e-001  2.4392667658023709e-001 -2.7377896734684726e-001  0.0000000000000000e+000  0.0000000000000000e+000  0.0000000000000000e+000  0.0000000000000000e+000  0.0000000000000000e+000 -2.3983807302794352e-001  0.0000000000000000e+000  0.0000000000000000e+000  4.5141072175432523e-001  0.0000000000000000e+000  0.0000000000000000e+000  0.0000000000000000e+000  0.0000000000000000e+000 -2.5539862578355978e-002 -2.6041775076311627e-002  0.0000000000000000e+000
  2.0963777501588729e-001  4.8040587609351870e-001 -8.2994202029647107e-002  4.2914659891791496e-001  0.0000000000000000e+000  0.0000000000000000e+000  0.0000000000000000e+000  0.0000000000000000e+000  0.0000000000000000e+000  6.9387284586546127e-001  0.0000000000000000e+000  0.0000000000000000e+000 -2.2230890721566812e-001  0.0000000000000000e+000  0.0000000000000000e+000  0.0000000000000000e+000  0.0000000000000000e+000  3.6734696691023916e-002  4.4465066850452463e-002  0.0000000000000000e+000
  0.0000000000000000e+000  0.0000000000000000e+000  0.0000000000000000e+000  0.0000000000000000e+000 -4.2412624000105020e-001 -6.4499590826827302e-001  0.0000000000000000e+000  0.0000000000000000e+000  0.0000000000000000e+000  0.0000000000000000e+000  0.0000000000000000e+000  0.0000000000000000e+000  0.0000000000000000e+000  1.9730381729013291e-001  3.3402035504845928e-001 -2.4252540774790127e-001 -4.4133914799450130e-001  0.0000000000000000e+000  0.0000000000000000e+000  0.0000000000000000e+000
  0.0000000000000000e+000  0.0000000000000000e+000  0.0000000000000000e+000  0.0000000000000000e+000 -4.4173443820970981e-001  9.5607373487872210e-002  0.0000000000000000e+000  0.0000000000000000e+000  0.0000000000000000e+000  0.0000000000000000e+000  0.0000000000000000e+000  0.0000000000000000e+000  0.0000000000000000e+000 -6.8050052147955342e-001  2.6284479947228651e-001 -3.5252822300190989e-001  3.7320961921934559e-001  0.0000000000000000e+000  0.0000000000000000e+000  0.0000000000000000e+000
  0.0000000000000000e+000  0.0000000000000000e+000  0.0000000000000000e+000  0.0000000000000000e+000  0.0000000000000000e+000  0.0000000000000000e+000 -5.0624552535485323e-001  4.9854525043854225e-001 -1.5678551879173927e-001  0.0000000000000000e+000 -4.9378319865843362e-001 -2.1571512910852528e-001  0.0000000000000000e+000  0.0000000000000000e+000  0.0000000000000000e+000  0.0000000000000000e+000  0.0000000000000000e+000  0.0000000000000000e+000  0.0000000000000000e+000  1.2961625698614203e+000
  0.0000000000000000e+000  0.0000000000000000e+000  0.0000000000000000e+000  0.0000000000000000e+000  0.0000000000000000e+000  0.0000000000000000e+000  8.4604308319396604e-001  9.1724258037120221e-001 -1.8484927210735619e-001  0.0000000000000000e+000  4.4166595387297025e-001 -8.7407201624516517e-001  0.0000000000000000e+000  0.0000000000000000e+000  0.0000000000000000e+000  0.0000000000000000e+000  0.0000000000000000e+000  0.0000000000000000e+000  0.0000000000000000e+000  2.7470950489816903e-002
  0.0000000000000000e+000  0.0000000000000000e+000  0.0000000000000000e+000  0.0000000000000000e+000  0.0000000000000000e+000  0.0000000000000000e+000 -6.1890347985926142e-001 -3.8012466922141191e-001  3.3979038220181512e-001  0.0000000000000000e+000  1.5521609860402302e-001 -9.4600395454113628e-001  0.0000000000000000e+000  0.0000000000000000e+000  0.0000000000000000e+000  0.0000000000000000e+000  0.0000000000000000e+000  0.0000000000000000e+000  0.0000000000000000e+000 -3.1979951541521889e-001
 -2.3039942234202696e-002  1.4619098600318536e-001  3.9017726075404519e-001  1.0241469492556107e-001  0.0000000000000000e+000  0.0000000000000000e+000  0.0000000000000000e+000  0.0000000000000000e+000  0.0000000000000000e+000 -2.5655633238213338e-001  0.0000000000000000e+000  0.0000000000000000e+000 -5.1742079501723603e-001  0.0000000000000000e+000  0.0000000000000000e+000  0.0000000000000000e+000  0.0000000000000000e+000 -6.5582370749755947e-001  2.2742059275613258e-001  0.0000000000000000e+000
  0.0000000000000000e+000  0.0000000000000000e+000  0.0000000000000000e+000  0.0000000000000000e+000  0.0000000000000000e+000  0.0000000000000000e+000 -6.4356744728653204e-001  5.3707037973940785e-001  2.2571390762901267e-002  0.0000000000000000e+000 -3.6357684493377770e-002  5.6378982628677055e-001  0.0000000000000000e+000  0.0000000000000000e+000  0.0000000000000000e+000  0.0000000000000000e+000  0.0000000000000000e+000  0.0000000000000000e+000  0.0000000000000000e+000 -8.0471397580592774e-001
  0.0000000000000000e+000  0.0000000000000000e+000  0.0000000000000000e+000  0.0000000000000000e+000  0.0000000000000000e+000  0.0000000000000000e+000  3.3310345635782301e-001 -3.9107879828002889e-001  1.7613725210062034e-001  0.0000000000000000e+000 -1.6906520223383001e+000  9.1904894519747090e-003  0.0000000000000000e+000  0.0000000000000000e+000  0.0000000000000000e+000  0.0000000000000000e+000  0.0000000000000000e+000  0.0000000000000000e+000  0.0000000000000000e+000 -4.4409888837089623e-001
  6.3884797995004028e-001 -3.8421707305251407e-002 -5.9756430332099697e-001  1.0590713703041670e-001  0.0000000000000000e+000  0.0000000000000000e+000  0.0000000000000000e+000  0.0000000000000000e+000  0.0000000000000000e+000 -3.8747062599833382e-001  0.0000000000000000e+000  0.0000000000000000e+000 -2.3460144427776772e-001  0.0000000000000000e+000  0.0000000000000000e+000  0.0000000000000000e+000  0.0000000000000000e+000  1.1618471845719826e-002  1.2958124898004886e-001  0.0000000000000000e+000
  0.0000000000000000e+000  0.0000000000000000e+000  0.0000000000000000e+000  0.0000000000000000e+000  6.0443232552933962e-002  6.6152997979740769e-001  0.0000000000000000e+000  0.0000000000000000e+000  0.0000000000000000e+000  0.0000000000000000e+000  0.0000000000000000e+000  0.0000000000000000e+000  0.0000000000000000e+000  2.5251275682623298e-001  5.0759938196636001e-001 -3.5662052334600941e-001 -3.3185339965653016e-001  0.0000000000000000e+000  0.0000000000000000e+000  0.0000000000000000e+000
  0.0000000000000000e+000  0.0000000000000000e+000  0.0000000000000000e+000  0.0000000000000000e+000  1.2654228081821120e-001  6.5638404447567647e-002  0.0000000000000000e+000  0.0000000000000000e+000  0.0000000000000000e+000  0.0000000000000000e+000  0.0000000000000000e+000  0.0000000000000000e+000  0.0000000000000000e+000 -4.5155647502347090e-001 -5.1868391974727424e-001 -3.2585934021092522e-001 -6.3289658134973670e-001  0.0000000000000000e+000  0.0000000000000000e+000  0.0000000000000000e+000
  0.0000000000000000e+000  0.0000000000000000e+000  0.0000000000000000e+000  0.0000000000000000e+000  7.6686860902288290e-001 -3.6456698756080685e-001  0.0000000000000000e+000  0.0000000000000000e+000  0.0000000000000000e+000  0.0000000000000000e+000  0.0000000000000000e+000  0.0000000000000000e+000  0.0000000000000000e+000 -1.5022617717696674e-001  3.0526500857763067e-001 -3.6974770013640734e-001  1.6289707348163696e-001  0.0000000000000000e+000  0.0000000000000000e+000  0.0000000000000000e+000
  0.0000000000000000e+000  0.0000000000000000e+000  0.0000000000000000e+000  0.0000000000000000e+000  1.3127765210162151e-001 -3.2515164697821675e-004  0.0000000000000000e+000  0.0000000000000000e+000  0.0000000000000000e+000  0.0000000000000000e+000  0.0000000000000000e+000  0.0000000000000000e+000  0.0000000000000000e+000 -4.5580302450069976e-001  4.4661633105468085e-001  6.6845299726561558e-001 -3.5876749918711170e-001  0.0000000000000000e+000  0.0000000000000000e+000  0.0000000000000000e+000
  6.1791099626737567e-001 -4.7952047918963042e-001  5.5872991916947334e-001  1.4092902823842690e-001  0.0000000000000000e+000  0.0000000000000000e+000  0.0000000000000000e+000  0.0000000000000000e+000  0.0000000000000000e+000  1.6778075169007656e-001  0.0000000000000000e+000  0.0000000000000000e+000  1.5163932915672307e-001  0.0000000000000000e+000  0.0000000000000000e+000  0.0000000000000000e+000  0.0000000000000000e+000  5.5835337402024524e-002  4.4085660556084288e-002  0.0000000000000000e+000
  2.3850686621280426e-002  6.9590451907720896e-003  3.5766369153552829e-002 -5.6562576259815689e-001  0.0000000000000000e+000  0.0000000000000000e+000  0.0000000000000000e+000  0.0000000000000000e+000  0.0000000000000000e+000  2.1050290791115545e-001  0.0000000000000000e+000  0.0000000000000000e+000 -2.2264860622408994e-001  0.0000000000000000e+000  0.0000000000000000e+000  0.0000000000000000e+000  0.0000000000000000e+000  2.7437843789331445e-001  7.1344486590569378e-001  0.0000000000000000e+000
  0.0000000000000000e+000  0.0000000000000000e+000  0.0000000000000000e+000  0.0000000000000000e+000  0.0000000000000000e+000  0.0000000000000000e+000 -6.3514399106088593e-001 -1.0930123740682735e-001 -1.3576224040025335e+000  0.0000000000000000e+000 -1.3612588454489422e-001 -1.4886991347897191e-001  0.0000000000000000e+000  0.0000000000000000e+000  0.0000000000000000e+000  0.0000000000000000e+000  0.0000000000000000e+000  0.0000000000000000e+000  0.0000000000000000e+000 -4.4914446905413408e-002
 -2.6733788080362531e-003  0.0000000000000000e+000  3.0668773994603488e-001  0.0000000000000000e+000  0.0000000000000000e+000  0.0000000000000000e+000  0.0000000000000000e+000  3.7232048635881254e-001  0.0000000000000000e+000  0.0000000000000000e+000  0.0000000000000000e+000  2.6990120814069973e-001  0.0000000000000000e+000  0.0000000000000000e+000  0.0000000000000000e+000 -1.5835385368614177e-001  0.0000000000000000e+000  7.5487215296220345e-001  3.1515977070275469e-001  1.5254020120118908e-002
  0.0000000000000000e+000 -1.8318704245495543e-001  0.0000000000000000e+000  0.0000000000000000e+000 -1.4738844099741827e-001  0.0000000000000000e+000 -3.2411981893391895e-001  0.0000000000000000e+000  0.0000000000000000e+000  0.0000000000000000e+000 -1.2454715310989016e-001  0.0000000000000000e+000 -2.9755394094361248e-001  8.5768010166515274e-001  0.0000000000000000e+000  0.0000000000000000e+000  0.0000000000000000e+000  0.0000000000000000e+000  0.0000000000000000e+000  0.0000000000000000e+000
  1.4017106338972735e-001  0.0000000000000000e+000 -6.8648117104717188e-001  0.0000000000000000e+000  0.0000000000000000e+000  0.0000000000000000e+000  0.0000000000000000e+000  3.7756665346417190e-001  0.0000000000000000e+000  0.0000000000000000e+000  0.0000000000000000e+000 -1.8798949149569671e-001  0.0000000000000000e+000  0.0000000000000000e+000  0.0000000000000000e+000  1.3377616047884358e-001  0.0000000000000000e+000  1.4846500933143045e-001  6.9874584841277038e-002  5.3514359787813182e-001
  0.0000000000000000e+000  0.0000000000000000e+000  0.0000000000000000e+000 -7.5950751722196297e-001  0.0000000000000000e+000  2.5793318456643782e-001  0.0000000000000000e+000  0.0000000000000000e+000 -1.1930911937743176e-001  1.0010487983779641e+000  0.0000000000000000e+000  0.0000000000000000e+000  0.0000000000000000e+000  0.0000000000000000e+000 -1.5883684847496865e-001  0.0000000000000000e+000 -5.2568811541711746e-001  0.0000000000000000e+000  0.0000000000000000e+000  0.0000000000000000e+000
  0.0000000000000000e+000  6.3086228285285997e-002  0.0000000000000000e+000  0.0000000000000000e+000 -4.6182183372528507e-001  0.0000000000000000e+000 -3.4219219752303676e-001  0.0000000000000000e+000  0.0000000000000000e+000  0.0000000000000000e+000  8.0855120421674098e-001  0.0000000000000000e+000  1.0019252454744899e-001 -4.3030568601605812e-002  0.0000000000000000e+000  0.0000000000000000e+000  0.0000000000000000e+000  0.0000000000000000e+000  0.0000000000000000e+000  0.0000000000000000e+000
  0.0000000000000000e+000  0.0000000000000000e+000  0.0000000000000000e+000 -2.1294310155292395e-001  0.0000000000000000e+000 -4.9903330327449091e-001  0.0000000000000000e+000  0.0000000000000000e+000  2.0711072924326945e-001  1.3110076346157502e+000  0.0000000000000000e+000  0.0000000000000000e+000  0.0000000000000000e+000  0.0000000000000000e+000  1.0278461553739486e+000  0.0000000000000000e+000  6.7394563514849226e-001  0.0000000000000000e+000  0.0000000000000000e+000  0.0000000000000000e+000
  0.0000000000000000e+000 -2.5285254734468260e-001  0.0000000000000000e+000  0.0000000000000000e+000 -4.3354134290414925e-001  0.0000000000000000e+000  6.3607195040637909e-001  0.0000000000000000e+000  0.0000000000000000e+000  0.0000000000000000e+000  1.0837018820612231e-001  0.0000000000000000e+000 -5.7164242677438215e-001 -7.0716373069239336e-002  0.0000000000000000e+000  0.0000000000000000e+000  0.0000000000000000e+000  0.0000000000000000e+000  0.0000000000000000e+000  0.0000000000000000e+000
 -2.5295461526449223e-002  0.0000000000000000e+000  1.7840997854059396e-001  0.0000000000000000e+000  0.0000000000000000e+000  0.0000000000000000e+000  0.0000000000000000e+000  7.6821716245886562e-001  0.0000000000000000e+000  0.0000000000000000e+000  0.0000000000000000e+000  3.8833238715622220e-002  0.0000000000000000e+000  0.0000000000000000e+000  0.0000000000000000e+000 -6.9934675007502098e-002  0.0000000000000000e+000 -2.5295783746545158e-001 -5.3735082795893863e-001 -1.3505536437349397e-001
  0.0000000000000000e+000  0.0000000000000000e+000  0.0000000000000000e+000  4.9188851758888757e-001  0.0000000000000000e+000 -5.1343003522880526e-001  0.0000000000000000e+000  0.0000000000000000e+000 -5.8993222331218687e-001 -4.5521878116666564e-001  0.0000000000000000e+000  0.0000000000000000e+000  0.0000000000000000e+000  0.0000000000000000e+000  1.2531929230466214e+000  0.0000000000000000e+000 -3.9176868806482867e-001  0.0000000000000000e+000  0.0000000000000000e+000  0.0000000000000000e+000
  0.0000000000000000e+000  0.0000000000000000e+000  0.0000000000000000e+000 -8.5665146351171506e-001  0.0000000000000000e+000 -6.3947514293110896e-001  0.0000000000000000e+000  0.0000000000000000e+000  9.5410687563411178e-001 -4.3637457536983215e-001  0.0000000000000000e+000  0.0000000000000000e+000  0.0000000000000000e+000  0.0000000000000000e+000  1.1315619622583006e-001  0.0000000000000000e+000 -2.9125626949631933e-001  0.0000000000000000e+000  0.0000000000000000e+000  0.0000000000000000e+000
  0.0000000000000000e+000  3.2599813913956821e-001  0.0000000000000000e+000  0.0000000000000000e+000  6.7664997595863696e-002  0.0000000000000000e+000  6.0482147468639713e-001  0.0000000000000000e+000  0.0000000000000000e+000  0.0000000000000000e+000  2.3896803362249003e-001  0.0000000000000000e+000  4.6039871616186923e-001  5.0424690995499732e-001  0.0000000000000000e+000  0.0000000000000000e+000  0.0000000000000000e+000  0.0000000000000000e+000  0.0000000000000000e+000  0.0000000000000000e+000
 -5.2736905161065306e-001  0.0000000000000000e+000  4.6721301371767232e-001  0.0000000000000000e+000  0.0000000000000000e+000  0.0000000000000000e+000  0.0000000000000000e+000  1.5513687049621361e-002  0.0000000000000000e+000  0.0000000000000000e+000  0.0000000000000000e+000 -1.8687917370482870e-001  0.0000000000000000e+000  0.0000000000000000e+000  0.0000000000000000e+000  2.0351025083350388e-001  0.0000000000000000e+000 -1.2881876618922836e-001  6.2530697785871586e-002  6.3758026811001545e-001
  0.0000000000000000e+000 -6.1803352656448363e-001  0.0000000000000000e+000  0.0000000000000000e+000 -4.3325721382953708e-001  0.0000000000000000e+000  4.1430915990642754e-002  0.0000000000000000e+000  0.0000000000000000e+000  0.0000000000000000e+000 -2.5730089783248122e-001  0.0000000000000000e+000  6.0168540115830005e-001 -1.9420399447122538e-002  0.0000000000000000e+000  0.0000000000000000e+000  0.0000000000000000e+000  0.0000000000000000e+000  0.0000000000000000e+000  0.0000000000000000e+000
  0.0000000000000000e+000  6.4053727284089790e-001  0.0000000000000000e+000  0.0000000000000000e+000 -6.2028121051088692e-001  0.0000000000000000e+000 -7.5748133925342465e-002  0.0000000000000000e+000  0.0000000000000000e+000  0.0000000000000000e+000 -4.4235662762215855e-001  0.0000000000000000e+000  2.5607544878553420e-002 -5.3761601906558973e-002  0.0000000000000000e+000  0.0000000000000000e+000  0.0000000000000000e+000  0.0000000000000000e+000  0.0000000000000000e+000  0.0000000000000000e+000
  0.0000000000000000e+000  0.0000000000000000e+000  0.0000000000000000e+000 -3.5305138217374099e-001  0.0000000000000000e+000 -2.2665759982167855e-001  0.0000000000000000e+000  0.0000000000000000e+000 -1.3868883543348598e+000  2.0595418018457523e-001  0.0000000000000000e+000  0.0000000000000000e+000  0.0000000000000000e+000  0.0000000000000000e+000 -6.3634084433260540e-001  0.0000000000000000e+000  5.5274181004673062e-001  0.0000000000000000e+000  0.0000000000000000e+000  0.0000000000000000e+000
  3.3411558747503162e-001  0.0000000000000000e+000  9.0776893247418111e-002  0.0000000000000000e+000  0.0000000000000000e+000  0.0000000000000000e+000  0.0000000000000000e+000 -2.5079589981831668e-001  0.0000000000000000e+000  0.0000000000000000e+000  0.0000000000000000e+000  4.1598910881834883e-001  0.0000000000000000e+000  0.0000000000000000e+000  0.0000000000000000e+000 -4.7628506439940527e-001  0.0000000000000000e+000 -1.3681325122579441e-002 -3.7738226646121559e-001  5.2414577320717193e-001
  0.0000000000000000e+000  0.0000000000000000e+000  0.0000000000000000e+000  3.8183948390764255e-001  0.0000000000000000e+000 -1.5328764926589400e+000  0.0000000000000000e+000  0.0000000000000000e+000 -1.0408906867159017e-001  2.8646472511208265e-001  0.0000000000000000e+000  0.0000000000000000e+000  0.0000000000000000e+000  0.0000000000000000e+000 -6.1422752453428231e-001  0.0000000000000000e+000 -6.8142638926460997e-001  0.0000000000000000e+000  0.0000000000000000e+000  0.0000000000000000e+000
  6.5646291969842618e-001  0.0000000000000000e+000  3.9119442441063823e-001  0.0000000000000000e+000  0.0000000000000000e+000  0.0000000000000000e+000  0.0000000000000000e+000 -3.3616479741236391e-003  0.0000000000000000e+000  0.0000000000000000e+000  0.0000000000000000e+000 -6.2900503407263875e-001  0.0000000000000000e+000  0.0000000000000000e+000  0.0000000000000000e+000  7.8496252413978118e-002  0.0000000000000000e+000  9.4759778662800859e-002 -2.3301442433334846e-002  6.8415563218369224e-002
 -1.4587827565336928e-001  0.0000000000000000e+000 -5.0369492930952303e-002  0.0000000000000000e+000  0.0000000000000000e+000  0.0000000000000000e+000  0.0000000000000000e+000  1.3318841743293192e-001  0.0000000000000000e+000  0.0000000000000000e+000  0.0000000000000000e+000 -3.3792756014160302e-001  0.0000000000000000e+000  0.0000000000000000e+000  0.0000000000000000e+000 -7.9605138721472224e-001  0.0000000000000000e+000 -2.5150772705068525e-001  3.8324944818416407e-001 -2.0351045343703550e-002
  3.7111950504253655e-001  0.0000000000000000e+000  1.4407464550970539e-001  0.0000000000000000e+000  0.0000000000000000e+000  0.0000000000000000e+000  0.0000000000000000e+000  2.1857162639763797e-001  0.0000000000000000e+000  0.0000000000000000e+000  0.0000000000000000e+000  4.1532172528074401e-001  0.0000000000000000e+000  0.0000000000000000e+000  0.0000000000000000e+000  2.0979461301019497e-001  0.0000000000000000e+000 -5.0509553606538482e-001  5.5972795986778967e-001  9.3895947105905500e-002
 -4.9027825579678153e-001  0.0000000000000000e+000  0.0000000000000000e+000  0.0000000000000000e+000  0.0000000000000000e+000 -8.3333844544329583e-001  0.0000000000000000e+000  0.0000000000000000e+000  0.0000000000000000e+000  0.0000000000000000e+000 -3.2124892363592353e-002  0.0000000000000000e+000 -6.5490366465776551e-001 -3.2805082344556596e-001  0.0000000000000000e+000  0.0000000000000000e+000  0.0000000000000000e+000  0.0000000000000000e+000 -5.2733387316623959e-001  0.0000000000000000e+000
  0.0000000000000000e+000 -4.6929423232448841e-001 -2.7322623035106924e-001  0.0000000000000000e+000  0.0000000000000000e+000  0.0000000000000000e+000  0.0000000000000000e+000  1.3156359180918981e-001 -2.1339424470504925e-001  0.0000000000000000e+000  0.0000000000000000e+000  0.0000000000000000e+000  0.0000000000000000e+000  0.0000000000000000e+000 -4.3465034345669268e-001  0.0000000000000000e+000  0.0000000000000000e+000  6.7330776553157312e-001  0.0000000000000000e+000  0.0000000000000000e+000
  0.0000000000000000e+000  3.0801713929094526e-001 -6.7885001132414871e-002  0.0000000000000000e+000  0.0000000000000000e+000  0.0000000000000000e+000  0.0000000000000000e+000  3.0996983955003499e-001  4.0163967680169183e-001  0.0000000000000000e+000  0.0000000000000000e+000  0.0000000000000000e+000  0.0000000000000000e+000  0.0000000000000000e+000  5.3381512183304736e-001  0.0000000000000000e+000  0.0000000000000000e+000  5.9846700227715177e-001  0.0000000000000000e+000  0.0000000000000000e+000
  0.0000000000000000e+000  0.0000000000000000e+000  0.0000000000000000e+000 -4.3324572573026821e-001  1.9712524523619018e-001  0.0000000000000000e+000 -2.4882397751841989e-001  0.0000000000000000e+000  0.0000000000000000e+000 -6.0846171682870032e-001  0.0000000000000000e+000 -2.7138866608707574e-001  0.0000000000000000e+000  0.0000000000000000e+000  0.0000000000000000e+000  1.9329196770923912e-001 -1.3242559456289382e-001  0.0000000000000000e+000  0.0000000000000000e+000 -4.6124897315445612e-001
  0.0000000000000000e+000  0.0000000000000000e+000  0.0000000000000000e+000 -5.8359879796175940e-001 -2.9609822065887820e-001  0.0000000000000000e+000  2.4246598549628004e-001  0.0000000000000000e+000  0.0000000000000000e+000  3.8556858223325052e-001  0.0000000000000000e+000 -1.9461485416376600e-001  0.0000000000000000e+000  0.0000000000000000e+000  0.0000000000000000e+000  5.4770285270721752e-001  1.3750247075672373e-001  0.0000000000000000e+000  0.0000000000000000e+000  8.6747421997329974e-002
 -9.7624909951331795e-001  0.0000000000000000e+000  0.0000000000000000e+000  0.0000000000000000e+000  0.0000000000000000e+000 -2.7255539613670754e-001  0.0000000000000000e+000  0.0000000000000000e+000  0.0000000000000000e+000  0.0000000000000000e+000  1.3729090562878932e-001  0.0000000000000000e+000  5.2593935290320015e-001 -6.2279631534880420e-001  0.0000000000000000e+000  0.0000000000000000e+000  0.0000000000000000e+000  0.0000000000000000e+000  6.1298457776574344e-001  0.0000000000000000e+000
  0.0000000000000000e+000  0.0000000000000000e+000  0.0000000000000000e+000  3.1084043183400795e-001  2.5817392840370779e-001  0.0000000000000000e+000  4.9574666223842578e-001  0.0000000000000000e+000  0.0000000000000000e+000  2.0818347162083090e-001  0.0000000000000000e+000  1.4111412239089327e-001  0.0000000000000000e+000  0.0000000000000000e+000  0.0000000000000000e+000  3.1593411147738820e-001 -2.6376183514445994e-001  0.0000000000000000e+000  0.0000000000000000e+000 -5.9859959375301353e-001
  0.0000000000000000e+000  2.0106559391818887e-001  4.2495511643585077e-001  0.0000000000000000e+000  0.0000000000000000e+000  0.0000000000000000e+000  0.0000000000000000e+000 -7.5584256452559684e-001  1.4773317771707903e-001  0.0000000000000000e+000  0.0000000000000000e+000  0.0000000000000000e+000  0.0000000000000000e+000  0.0000000000000000e+000 -1.7563773572260499e-001  0.0000000000000000e+000  0.0000000000000000e+000  3.9371828456465841e-001  0.0000000000000000e+000  0.0000000000000000e+000
  0.0000000000000000e+000  2.0630722530482565e-001 -7.7568702782111487e-001  0.0000000000000000e+000  0.0000000000000000e+000  0.0000000000000000e+000  0.0000000000000000e+000 -3.0506641789919342e-001  4.3941953210472262e-001  0.0000000000000000e+000  0.0000000000000000e+000  0.0000000000000000e+000  0.0000000000000000e+000  0.0000000000000000e+000 -2.3347051377065503e-001  0.0000000000000000e+000  0.0000000000000000e+000 -1.2281465031402108e-001  0.0000000000000000e+000  0.0000000000000000e+000
  0.0000000000000000e+000  0.0000000000000000e+000  0.0000000000000000e+000  8.6600239405079105e-003  2.9862159480030803e-001  0.0000000000000000e+000  4.3489768873728163e-001  0.0000000000000000e+000  0.0000000000000000e+000 -4.4775917166937473e-001  0.0000000000000000e+000  2.5381991211315669e-001  0.0000000000000000e+000  0.0000000000000000e+000  0.0000000000000000e+000  1.9497855887447985e-001  6.0295276214358329e-001  0.0000000000000000e+000  0.0000000000000000e+000  2.3480343276605004e-001
  1.0905770494198816e-001  0.0000000000000000e+000  0.0000000000000000e+000  0.0000000000000000e+000  0.0000000000000000e+000  8.8979060404188320e-003  0.0000000000000000e+000  0.0000000000000000e+000  0.0000000000000000e+000  0.0000000000000000e+000  2.2775850490258043e-002  0.0000000000000000e+000 -3.6204357413175403e-001 -1.6667298533423851e+000  0.0000000000000000e+000  0.0000000000000000e+000  0.0000000000000000e+000  0.0000000000000000e+000 -4.1317070658084437e-001  0.0000000000000000e+000
  0.0000000000000000e+000  0.0000000000000000e+000  0.0000000000000000e+000 -3.8888908534798206e-001  3.1089567737450263e-001  0.0000000000000000e+000 -3.2802555759359048e-001  0.0000000000000000e+000  0.0000000000000000e+000  3.5244434911348976e-001  0.0000000000000000e+000  5.8868319786485845e-001  0.0000000000000000e+000  0.0000000000000000e+000  0.0000000000000000e+000 -1.6184739415330132e-001  2.6335515103370721e-001  0.0000000000000000e+000  0.0000000000000000e+000 -2.7963002237214057e-001
  1.8083213885437602e-001  0.0000000000000000e+000  0.0000000000000000e+000  0.0000000000000000e+000  0.0000000000000000e+000 -3.0141463377521122e-002  0.0000000000000000e+000  0.0000000000000000e+000  0.0000000000000000e+000  0.0000000000000000e+000  1.6512730472899240e-001  0.0000000000000000e+000 -1.2345718970370114e+000 -1.5333380150253334e-001  0.0000000000000000e+000  0.0000000000000000e+000  0.0000000000000000e+000  0.0000000000000000e+000  1.1299788371743518e+000  0.0000000000000000e+000
  5.0691755226350954e-001  0.0000000000000000e+000  0.0000000000000000e+000  0.0000000000000000e+000  0.0000000000000000e+000 -1.3184595882052189e-001  0.0000000000000000e+000  0.0000000000000000e+000  0.0000000000000000e+000  0.0000000000000000e+000 -1.2733248050468351e+000  0.0000000000000000e+000 -1.3710227878021433e-001  1.7332968779187072e-001  0.0000000000000000e+000  0.0000000000000000e+000  0.0000000000000000e+000  0.0000000000000000e+000  4.0505444064691065e-001  0.0000000000000000e+000
  0.0000000000000000e+000 -7.7090644991545987e-001  8.3465069569572309e-002  0.0000000000000000e+000  0.0000000000000000e+000  0.0000000000000000e+000  0.0000000000000000e+000 -1.8602804408525320e-001  5.1027084624433916e-001  0.0000000000000000e+000  0.0000000000000000e+000  0.0000000000000000e+000  0.0000000000000000e+000  0.0000000000000000e+000  3.0277099238349159e-001  0.0000000000000000e+000  0.0000000000000000e+000 -1.0992626664499541e-001  0.0000000000000000e+000  0.0000000000000000e+000
  0.0000000000000000e+000  0.0000000000000000e+000  0.0000000000000000e+000 -1.3864893687202057e-001 -4.7972899372778072e-001  0.0000000000000000e+000  9.1734435653928831e-002  0.0000000000000000e+000  0.0000000000000000e+000 -3.2717692000796239e-001  0.0000000000000000e+000  6.6489668579550265e-001  0.0000000000000000e+000  0.0000000000000000e+000  0.0000000000000000e+000  1.1060680654722212e-001 -4.1724067557921973e-001  0.0000000000000000e+000  0.0000000000000000e+000  8.2251877889356936e-002
  0.0000000000000000e+000  0.0000000000000000e+000  0.0000000000000000e+000  4.3447318971013094e-001 -8.7614687991440565e-002  0.0000000000000000e+000 -5.6922293100515242e-001  0.0000000000000000e+000  0.0000000000000000e+000  4.6065214132866850e-003  0.0000000000000000e+000  1.1490698647709260e-001  0.0000000000000000e+000  0.0000000000000000e+000  0.0000000000000000e+000  6.5679088547290188e-001  1.8668939838917611e-001  0.0000000000000000e+000  0.0000000000000000e+000  9.4833747791350509e-003
  0.0000000000000000e+000 -8.7186963578758866e-002 -3.6262297185393449e-001  0.0000000000000000e+000  0.0000000000000000e+000  0.0000000000000000e+000  0.0000000000000000e+000 -4.3317408165185650e-001 -5.6378853555651554e-001  0.0000000000000000e+000  0.0000000000000000e+000  0.0000000000000000e+000  0.0000000000000000e+000  0.0000000000000000e+000  5.9084103259368081e-001  0.0000000000000000e+000  0.0000000000000000e+000  7.9451809478957941e-002  0.0000000000000000e+000  0.0000000000000000e+000
 -5.7439508612325940e-001  0.0000000000000000e+000  0.0000000000000000e+000  0.0000000000000000e+000  0.0000000000000000e+000  7.3999976044365801e-001  0.0000000000000000e+000  0.0000000000000000e+000  0.0000000000000000e+000  0.0000000000000000e+000 -2.7430575011150249e-001  0.0000000000000000e+000 -3.3188716650516409e-001 -5.9966229868901155e-002  0.0000000000000000e+000  0.0000000000000000e+000  0.0000000000000000e+000  0.0000000000000000e+000 -1.2061383979944965e-001  0.0000000000000000e+000
  0.0000000000000000e+000  0.0000000000000000e+000  0.0000000000000000e+000  1.2565274808460469e-001 -6.1900442974156367e-001  0.0000000000000000e+000  6.6071196434107693e-002  0.0000000000000000e+000  0.0000000000000000e+000 -7.7457069599268000e-002  0.0000000000000000e+000 -4.7920573489105112e-002  0.0000000000000000e+000  0.0000000000000000e+000  0.0000000000000000e+000 -2.3457639960282356e-001  5.0213100380319831e-001  0.0000000000000000e+000  0.0000000000000000e+000 -5.3030358157890323e-001
 -5.3117141605054929e-001  0.0000000000000000e+000  0.0000000000000000e+000 -7.5708744914893211e-002 -2.6907393235335519e-001  5.6934697188441435e-002 -7.7339069425463092e-001  0.0000000000000000e+000  0.0000000000000000e+000  0.0000000000000000e+000 -4.5443009977374646e-002  0.0000000000000000e+000  0.0000000000000000e+000  0.0000000000000000e+000  0.0000000000000000e+000  7.3219641560829996e-002  0.0000000000000000e+000 -1.7585056972460400e-001  0.0000000000000000e+000  0.0000000000000000e+000
  0.0000000000000000e+000  5.4038325788435593e-001  0.0000000000000000e+000  0.0000000000000000e+000  0.0000000000000000e+000  0.0000000000000000e+000  0.0000000000000000e+000  0.0000000000000000e+000  0.0000000000000000e+000 -1.1217826920826126e+000  0.0000000000000000e+000  6.9799343029363681e-001  0.0000000000000000e+000  0.0000000000000000e+000  1.0175857937389230e+000  0.0000000000000000e+000  7.2772317234313016e-002  0.0000000000000000e+000  9.7143623528129983e-002  0.0000000000000000e+000
  0.0000000000000000e+000  0.0000000000000000e+000  4.5904677494625656e-001  0.0000000000000000e+000  0.0000000000000000e+000  0.0000000000000000e+000  0.0000000000000000e+000  5.0270736055185128e-001  3.0295371939304611e-001  0.0000000000000000e+000  0.0000000000000000e+000  0.0000000000000000e+000  2.5652299370460691e-001 -5.7784886504575383e-001  0.0000000000000000e+000  0.0000000000000000e+000  0.0000000000000000e+000  0.0000000000000000e+000  0.0000000000000000e+000 -2.1229002527323959e-001
 -5.6192009834330270e-001  0.0000000000000000e+000  0.0000000000000000e+000  7.3344823374857882e-001  1.3406752915307230e-001 -7.8905152643976545e-002  3.0375454103493710e-001  0.0000000000000000e+000  0.0000000000000000e+000  0.0000000000000000e+000  6.9901622866134355e-004  0.0000000000000000e+000  0.0000000000000000e+000  0.0000000000000000e+000  0.0000000000000000e+000  8.8211119996606066e-002  0.0000000000000000e+000 -1.4849530123164134e-001  0.0000000000000000e+000  0.0000000000000000e+000
 -3.5136731036333380e-001  0.0000000000000000e+000  0.0000000000000000e+000 -1.9496547001321302e-001  5.9529393648262141e-001  1.4907425223006696e-001 -9.3550562944918120e-002  0.0000000000000000e+000  0.0000000000000000e+000  0.0000000000000000e+000  2.3426509047697472e-001  0.0000000000000000e+000  0.0000000000000000e+000  0.0000000000000000e+000  0.0000000000000000e+000 -5.9493533943254934e-003  0.0000000000000000e+000  6.3108180133032588e-001  0.0000000000000000e+000  0.0000000000000000e+000
  1.8592603591902621e-001  0.0000000000000000e+000  0.0000000000000000e+000  3.2700581570950585e-003  5.4378295710983215e-001  2.4031179569599193e-001 -1.5056197065169555e-001  0.0000000000000000e+000  0.0000000000000000e+000  0.0000000000000000e+000 -4.4941436364590831e-001  0.0000000000000000e+000  0.0000000000000000e+000  0.0000000000000000e+000  0.0000000000000000e+000  5.3638980433677186e-001  0.0000000000000000e+000 -3.1561836581403241e-001  0.0000000000000000e+000  0.0000000000000000e+000
 -8.9377367618331566e-002  0.0000000000000000e+000  0.0000000000000000e+000  7.0741930862175131e-002 -7.4576733306255652e-002  4.9774701634739549e-001  6.5711919854381531e-002  0.0000000000000000e+000  0.0000000000000000e+000  0.0000000000000000e+000 -6.4204561683300809e-001  0.0000000000000000e+000  0.0000000000000000e+000  0.0000000000000000e+000  0.0000000000000000e+000 -5.3756155197697686e-001  0.0000000000000000e+000  1.6787028108875832e-001  0.0000000000000000e+000  0.0000000000000000e+000
  0.0000000000000000e+000  0.0000000000000000e+000 -2.7853727713168547e-001  0.0000000000000000e+000  0.0000000000000000e+000  0.0000000000000000e+000  0.0000000000000000e+000  2.4433913657092174e-001 -1.9718664301980007e-002  0.0000000000000000e+000  0.0000000000000000e+000  0.0000000000000000e+000  8.4991201110761860e-001  2.5910245379151875e-001  0.0000000000000000e+000  0.0000000000000000e+000  0.0000000000000000e+000  0.0000000000000000e+000  0.0000000000000000e+000  2.6989264102640292e-001
  0.0000000000000000e+000  0.0000000000000000e+000  4.0305138976795818e-001  0.0000000000000000e+000  0.0000000000000000e+000  0.0000000000000000e+000  0.0000000000000000e+000  1.4880374969978391e-001  5.0645585300721585e-001  0.0000000000000000e+000  0.0000000000000000e+000  0.0000000000000000e+000 -2.1035490272633720e-001  4.0398548971023568e-001  0.0000000000000000e+000  0.0000000000000000e+000  0.0000000000000000e+000  0.0000000000000000e+000  0.0000000000000000e+000  5.9283727045346080e-001
  0.0000000000000000e+000  8.1492389781293251e-001  0.0000000000000000e+000  0.0000000000000000e+000  0.0000000000000000e+000  0.0000000000000000e+000  0.0000000000000000e+000  0.0000000000000000e+000  0.0000000000000000e+000  8.0173635306106661e-001  0.0000000000000000e+000 -1.6888701796854311e-002  0.0000000000000000e+000  0.0000000000000000e+000  1.0437136745305646e+000  0.0000000000000000e+000 -1.1681584864317349e-001  0.0000000000000000e+000 -2.9907761354202078e-001  0.0000000000000000e+000
  4.7782194714113352e-001  0.0000000000000000e+000  0.0000000000000000e+000  6.0948013674340795e-001  1.5869265787160453e-001  2.9499479973690707e-002 -5.0854545099330195e-001  0.0000000000000000e+000  0.0000000000000000e+000  0.0000000000000000e+000  1.9138572948827287e-001  0.0000000000000000e+000  0.0000000000000000e+000  0.0000000000000000e+000  0.0000000000000000e+000 -2.3816222175592333e-001  0.0000000000000000e+000  1.4899111958423222e-001  0.0000000000000000e+000  0.0000000000000000e+000
  0.0000000000000000e+000  3.5364897676147455e-001  0.0000000000000000e+000  0.0000000000000000e+000  0.0000000000000000e+000  0.0000000000000000e+000  0.0000000000000000e+000  0.0000000000000000e+000  0.0000000000000000e+000  3.2506781276998686e-002  0.0000000000000000e+000  4.5350697941429297e-001  0.0000000000000000e+000  0.0000000000000000e+000  1.9353029184248161e-001  0.0000000000000000e+000 -1.1743734262127985e+000  0.0000000000000000e+000 -2.6153673418922940e-002  0.0000000000000000e+000
  0.0000000000000000e+000  0.0000000000000000e+000  1.0721506671313825e-001  0.0000000000000000e+000  0.0000000000000000e+000  0.0000000000000000e+000  0.0000000000000000e+000 -2.9804460615807543e-001  5.0870974697794280e-001  0.0000000000000000e+000  0.0000000000000000e+000  0.0000000000000000e+000  2.0904567811213684e-001  4.2298925050068481e-001  0.0000000000000000e+000  0.0000000000000000e+000  0.0000000000000000e+000  0.0000000000000000e+000  0.0000000000000000e+000 -6.4673698979022165e-001
  0.0000000000000000e+000  0.0000000000000000e+000  5.8383688877766826e-001  0.0000000000000000e+000  0.0000000000000000e+000  0.0000000000000000e+000  0.0000000000000000e+000  2.2459837064961202e-001 -6.1950046404597925e-001  0.0000000000000000e+000  0.0000000000000000e+000  0.0000000000000000e+000  4.5329863219165357e-002  4.2783290288158660e-001  0.0000000000000000e+000  0.0000000000000000e+000  0.0000000000000000e+000  0.0000000000000000e+000  0.0000000000000000e+000 -1.9953306734277157e-001
  0.0000000000000000e+000  5.1009895877441050e-002  0.0000000000000000e+000  0.0000000000000000e+000  0.0000000000000000e+000  0.0000000000000000e+000  0.0000000000000000e+000  0.0000000000000000e+000  0.0000000000000000e+000  1.0810504556171040e-001  0.0000000000000000e+000 -2.0839570932608897e-001  0.0000000000000000e+000  0.0000000000000000e+000  3.5640781580789238e-001  0.0000000000000000e+000  3.5939673378843690e-001  0.0000000000000000e+000  1.5544715092433017e+000  0.0000000000000000e+000
  5.3441789720627103e-002  0.0000000000000000e+000  0.0000000000000000e+000  1.0445440779380719e-001 -3.2143006814756869e-001  7.7478302094375295e-001  1.1839633977203168e-001  0.0000000000000000e+000  0.0000000000000000e+000  0.0000000000000000e+000  3.7956097660050736e-001  0.0000000000000000e+000  0.0000000000000000e+000  0.0000000000000000e+000  0.0000000000000000e+000  3.4739335517163594e-001  0.0000000000000000e+000  6.2135835916753368e-002  0.0000000000000000e+000  0.0000000000000000e+000
  0.0000000000000000e+000 -1.1884672432798760e+000  0.0000000000000000e+000  0.0000000000000000e+000  0.0000000000000000e+000  0.0000000000000000e+000  0.0000000000000000e+000  0.0000000000000000e+000  0.0000000000000000e+000  1.4947781349900394e-001  0.0000000000000000e+000  6.7804711005966994e-002  0.0000000000000000e+000  0.0000000000000000e+000  7.8419418650763228e-001  0.0000000000000000e+000 -7.5270307213635967e-001  0.0000000000000000e+000 -3.5198257367804220e-001  0.0000000000000000e+000
  7.0122038786035817e-002  0.0000000000000000e+000  0.0000000000000000e+000  1.7583647346967196e-001 -3.5424285988043031e-001 -2.4829112785100513e-001 -3.5002465610564332e-002  0.0000000000000000e+000  0.0000000000000000e+000  0.0000000000000000e+000 -3.8492003695430005e-001  0.0000000000000000e+000  0.0000000000000000e+000  0.0000000000000000e+000  0.0000000000000000e+000  4.8242352362149238e-001  0.0000000000000000e+000  6.2841617001581973e-001  0.0000000000000000e+000  0.0000000000000000e+000
  0.0000000000000000e+000 -5.6274784835103220e-001  0.0000000000000000e+000  0.0000000000000000e+000  0.0000000000000000e+000  0.0000000000000000e+000  0.0000000000000000e+000  0.0000000000000000e+000  0.0000000000000000e+000  6.4467412191408202e-001  0.0000000000000000e+000  1.1631687868938179e+000  0.0000000000000000e+000  0.0000000000000000e+000 -1.8596842485399667e-001  0.0000000000000000e+000  6.0093413256710082e-001  0.0000000000000000e+000 -1.8463485783567229e-001  0.0000000000000000e+000
  0.0000000000000000e+000  0.0000000000000000e+000  4.4371391418089978e-001  0.0000000000000000e+000  0.0000000000000000e+000  0.0000000000000000e+000  0.0000000000000000e+000 -7.2537309345168599e-001 -9.3628283735483250e-002  0.0000000000000000e+000  0.0000000000000000e+000  0.0000000000000000e+000  3.4905794638998128e-001 -2.7164578568590614e-001  0.0000000000000000e+000  0.0000000000000000e+000  0.0000000000000000e+000  0.0000000000000000e+000  0.0000000000000000e+000  2.6935608276858958e-001
