# Supplementary material for: An adaptive dimension differential evolution algorithm based on ranking scheme for global optimization
Source: PeerJ Comput Sci. 2022 Jun 17;8:e1007. doi: 10.7717/peerj-cs.1007 (PMC9299288; doi:10.7717/peerj-cs.1007)
Supplement: Supplemental Information 1 [file peerj-cs-08-1007-s001.zip › code/input_data/M_25_D30.txt]

  2.5611020813559027e-001  0.0000000000000000e+000  0.0000000000000000e+000 -4.2631769532296199e-001  0.0000000000000000e+000  0.0000000000000000e+000  0.0000000000000000e+000  0.0000000000000000e+000  6.5754434373554793e-001  0.0000000000000000e+000  0.0000000000000000e+000  0.0000000000000000e+000  4.5142640595305378e-001 -2.6827379469038165e-001  0.0000000000000000e+000  0.0000000000000000e+000  1.3305280613241754e-001  1.4119819748112566e-001  0.0000000000000000e+000  0.0000000000000000e+000  0.0000000000000000e+000  8.3063896271198340e-002  0.0000000000000000e+000  0.0000000000000000e+000  0.0000000000000000e+000  0.0000000000000000e+000  0.0000000000000000e+000  0.0000000000000000e+000  0.0000000000000000e+000  0.0000000000000000e+000
  0.0000000000000000e+000  2.6257629070642874e-001  3.3822788516026975e-001  0.0000000000000000e+000  0.0000000000000000e+000  0.0000000000000000e+000  0.0000000000000000e+000  9.8098037407994998e-002  0.0000000000000000e+000  0.0000000000000000e+000  0.0000000000000000e+000  0.0000000000000000e+000  0.0000000000000000e+000  0.0000000000000000e+000  0.0000000000000000e+000  0.0000000000000000e+000  0.0000000000000000e+000  0.0000000000000000e+000 -3.1476744339649554e-001  0.0000000000000000e+000  0.0000000000000000e+000  0.0000000000000000e+000  0.0000000000000000e+000 -1.4332189917339061e-001  0.0000000000000000e+000 -8.2910352436261259e-001  0.0000000000000000e+000  0.0000000000000000e+000  0.0000000000000000e+000  0.0000000000000000e+000
  0.0000000000000000e+000 -1.6359277352881207e-001  7.0821603906741126e-001  0.0000000000000000e+000  0.0000000000000000e+000  0.0000000000000000e+000  0.0000000000000000e+000  5.5018325985410649e-002  0.0000000000000000e+000  0.0000000000000000e+000  0.0000000000000000e+000  0.0000000000000000e+000  0.0000000000000000e+000  0.0000000000000000e+000  0.0000000000000000e+000  0.0000000000000000e+000  0.0000000000000000e+000  0.0000000000000000e+000 -3.3853851075455166e-001  0.0000000000000000e+000  0.0000000000000000e+000  0.0000000000000000e+000  0.0000000000000000e+000 -3.9926561390851573e-001  0.0000000000000000e+000  4.4115652159854013e-001  0.0000000000000000e+000  0.0000000000000000e+000  0.0000000000000000e+000  0.0000000000000000e+000
 -3.8776525389270705e-001  0.0000000000000000e+000  0.0000000000000000e+000  6.6280578772036206e-002  0.0000000000000000e+000  0.0000000000000000e+000  0.0000000000000000e+000  0.0000000000000000e+000  5.7385028899944290e-001  0.0000000000000000e+000  0.0000000000000000e+000  0.0000000000000000e+000 -3.9335628148054308e-001 -1.3529249986644643e-001  0.0000000000000000e+000  0.0000000000000000e+000 -4.3577738981585046e-001 -1.4368102707290514e-001  0.0000000000000000e+000  0.0000000000000000e+000  0.0000000000000000e+000 -3.6381512180044251e-001  0.0000000000000000e+000  0.0000000000000000e+000  0.0000000000000000e+000  0.0000000000000000e+000  0.0000000000000000e+000  0.0000000000000000e+000  0.0000000000000000e+000  0.0000000000000000e+000
  0.0000000000000000e+000  0.0000000000000000e+000  0.0000000000000000e+000  0.0000000000000000e+000 -4.8635844263754474e-001  0.0000000000000000e+000  7.3296254055135568e-001  0.0000000000000000e+000  0.0000000000000000e+000  0.0000000000000000e+000  0.0000000000000000e+000  0.0000000000000000e+000  0.0000000000000000e+000  0.0000000000000000e+000  0.0000000000000000e+000  0.0000000000000000e+000  0.0000000000000000e+000  0.0000000000000000e+000  0.0000000000000000e+000  0.0000000000000000e+000 -4.1354115424141602e-001  0.0000000000000000e+000  4.8676650791800663e-001  0.0000000000000000e+000  0.0000000000000000e+000  0.0000000000000000e+000 -1.2923061424377025e-001  0.0000000000000000e+000  0.0000000000000000e+000 -1.0588778044275966e+000
  0.0000000000000000e+000  0.0000000000000000e+000  0.0000000000000000e+000  0.0000000000000000e+000  0.0000000000000000e+000  2.5605332660586899e-001  0.0000000000000000e+000  0.0000000000000000e+000  0.0000000000000000e+000  0.0000000000000000e+000  0.0000000000000000e+000  0.0000000000000000e+000  0.0000000000000000e+000  0.0000000000000000e+000  0.0000000000000000e+000  0.0000000000000000e+000  0.0000000000000000e+000  0.0000000000000000e+000  0.0000000000000000e+000 -9.1383984651097622e-002  0.0000000000000000e+000  0.0000000000000000e+000  0.0000000000000000e+000  0.0000000000000000e+000  0.0000000000000000e+000  0.0000000000000000e+000  0.0000000000000000e+000  0.0000000000000000e+000  0.0000000000000000e+000  0.0000000000000000e+000
  0.0000000000000000e+000  0.0000000000000000e+000  0.0000000000000000e+000  0.0000000000000000e+000  1.0908733764220182e+000  0.0000000000000000e+000  6.6946463853748850e-001  0.0000000000000000e+000  0.0000000000000000e+000  0.0000000000000000e+000  0.0000000000000000e+000  0.0000000000000000e+000  0.0000000000000000e+000  0.0000000000000000e+000  0.0000000000000000e+000  0.0000000000000000e+000  0.0000000000000000e+000  0.0000000000000000e+000  0.0000000000000000e+000  0.0000000000000000e+000 -8.4863375878851832e-001  0.0000000000000000e+000 -2.3386570730583575e-002  0.0000000000000000e+000  0.0000000000000000e+000  0.0000000000000000e+000  8.5226446883559226e-001  0.0000000000000000e+000  0.0000000000000000e+000  4.3513619949885801e-001
  0.0000000000000000e+000 -3.0295954813474057e-001 -5.1583970059804085e-001  0.0000000000000000e+000  0.0000000000000000e+000  0.0000000000000000e+000  0.0000000000000000e+000 -1.0415878859474197e-001  0.0000000000000000e+000  0.0000000000000000e+000  0.0000000000000000e+000  0.0000000000000000e+000  0.0000000000000000e+000  0.0000000000000000e+000  0.0000000000000000e+000  0.0000000000000000e+000  0.0000000000000000e+000  0.0000000000000000e+000 -7.8220365385818580e-001  0.0000000000000000e+000  0.0000000000000000e+000  0.0000000000000000e+000  0.0000000000000000e+000 -1.3938355544247508e-001  0.0000000000000000e+000  2.3517233063869852e-003  0.0000000000000000e+000  0.0000000000000000e+000  0.0000000000000000e+000  0.0000000000000000e+000
 -4.5159621279814249e-001  0.0000000000000000e+000  0.0000000000000000e+000 -5.3622524870796037e-002  0.0000000000000000e+000  0.0000000000000000e+000  0.0000000000000000e+000  0.0000000000000000e+000 -2.0334066866372225e-001  0.0000000000000000e+000  0.0000000000000000e+000  0.0000000000000000e+000  6.5710603607373030e-001 -8.1317442314126090e-002  0.0000000000000000e+000  0.0000000000000000e+000 -4.5224362651040639e-001 -3.0256303291198927e-001  0.0000000000000000e+000  0.0000000000000000e+000  0.0000000000000000e+000  1.3178961342616630e-001  0.0000000000000000e+000  0.0000000000000000e+000  0.0000000000000000e+000  0.0000000000000000e+000  0.0000000000000000e+000  0.0000000000000000e+000  0.0000000000000000e+000  0.0000000000000000e+000
  0.0000000000000000e+000  0.0000000000000000e+000  0.0000000000000000e+000  0.0000000000000000e+000  0.0000000000000000e+000  0.0000000000000000e+000  0.0000000000000000e+000  0.0000000000000000e+000  0.0000000000000000e+000 -9.3243981029005307e-001  2.4326883666480684e-002 -4.1050812508694190e-003  0.0000000000000000e+000  0.0000000000000000e+000  1.2437140257559374e+000  1.8989150852460501e-001  0.0000000000000000e+000  0.0000000000000000e+000  0.0000000000000000e+000  0.0000000000000000e+000  0.0000000000000000e+000  0.0000000000000000e+000  0.0000000000000000e+000  0.0000000000000000e+000 -5.0579372613270479e-001  0.0000000000000000e+000  0.0000000000000000e+000  8.2296025659066185e-002 -6.1327539401888967e-002  0.0000000000000000e+000
  0.0000000000000000e+000  0.0000000000000000e+000  0.0000000000000000e+000  0.0000000000000000e+000  0.0000000000000000e+000  0.0000000000000000e+000  0.0000000000000000e+000  0.0000000000000000e+000  0.0000000000000000e+000  7.8466369016523996e-001 -1.2243622809889809e-001  7.7889952416417796e-001  0.0000000000000000e+000  0.0000000000000000e+000  2.0820910414633367e-001  1.3717416871354246e-001  0.0000000000000000e+000  0.0000000000000000e+000  0.0000000000000000e+000  0.0000000000000000e+000  0.0000000000000000e+000  0.0000000000000000e+000  0.0000000000000000e+000  0.0000000000000000e+000 -1.8985635114554278e-001  0.0000000000000000e+000  0.0000000000000000e+000  5.8843099764856133e-001 -2.8223229433750674e-001  0.0000000000000000e+000
  0.0000000000000000e+000  0.0000000000000000e+000  0.0000000000000000e+000  0.0000000000000000e+000  0.0000000000000000e+000  0.0000000000000000e+000  0.0000000000000000e+000  0.0000000000000000e+000  0.0000000000000000e+000  4.1229891966597787e-001  7.6932699298715324e-002  3.7795263035843041e-001  0.0000000000000000e+000  0.0000000000000000e+000  2.4338975587944595e-002  1.8224108063848066e-001  0.0000000000000000e+000  0.0000000000000000e+000  0.0000000000000000e+000  0.0000000000000000e+000  0.0000000000000000e+000  0.0000000000000000e+000  0.0000000000000000e+000  0.0000000000000000e+000 -1.5406663604357324e-001  0.0000000000000000e+000  0.0000000000000000e+000  1.1668558354702832e-001  1.1968559132909136e+000  0.0000000000000000e+000
 -2.4011134993854127e-002  0.0000000000000000e+000  0.0000000000000000e+000 -6.5752099148553900e-002  0.0000000000000000e+000  0.0000000000000000e+000  0.0000000000000000e+000  0.0000000000000000e+000 -3.5001569170921848e-001  0.0000000000000000e+000  0.0000000000000000e+000  0.0000000000000000e+000  8.6928812104338365e-002 -5.6503689008929747e-001  0.0000000000000000e+000  0.0000000000000000e+000 -7.7711183517072902e-002  5.0862095435830990e-001  0.0000000000000000e+000  0.0000000000000000e+000  0.0000000000000000e+000 -5.3012407379739424e-001  0.0000000000000000e+000  0.0000000000000000e+000  0.0000000000000000e+000  0.0000000000000000e+000  0.0000000000000000e+000  0.0000000000000000e+000  0.0000000000000000e+000  0.0000000000000000e+000
  2.1327469626266957e-001  0.0000000000000000e+000  0.0000000000000000e+000  1.9560828137010267e-002  0.0000000000000000e+000  0.0000000000000000e+000  0.0000000000000000e+000  0.0000000000000000e+000  4.9436846861315532e-002  0.0000000000000000e+000  0.0000000000000000e+000  0.0000000000000000e+000  1.0052542194002728e-002  3.8208729186778978e-001  0.0000000000000000e+000  0.0000000000000000e+000 -6.2993214041317125e-001  6.0086357725511697e-001  0.0000000000000000e+000  0.0000000000000000e+000  0.0000000000000000e+000  2.1850396769924302e-001  0.0000000000000000e+000  0.0000000000000000e+000  0.0000000000000000e+000  0.0000000000000000e+000  0.0000000000000000e+000  0.0000000000000000e+000  0.0000000000000000e+000  0.0000000000000000e+000
  0.0000000000000000e+000  0.0000000000000000e+000  0.0000000000000000e+000  0.0000000000000000e+000  0.0000000000000000e+000  0.0000000000000000e+000  0.0000000000000000e+000  0.0000000000000000e+000  0.0000000000000000e+000  1.0453359731980437e-001 -5.8933698749475460e-002  7.1827232540978680e-001  0.0000000000000000e+000  0.0000000000000000e+000 -5.4338157356327424e-002 -1.1089897133916302e+000  0.0000000000000000e+000  0.0000000000000000e+000  0.0000000000000000e+000  0.0000000000000000e+000  0.0000000000000000e+000  0.0000000000000000e+000  0.0000000000000000e+000  0.0000000000000000e+000  5.7042565793373323e-001  0.0000000000000000e+000  0.0000000000000000e+000  1.3857257704322323e-001  5.6271824066460796e-001  0.0000000000000000e+000
  0.0000000000000000e+000  0.0000000000000000e+000  0.0000000000000000e+000  0.0000000000000000e+000  0.0000000000000000e+000  0.0000000000000000e+000  0.0000000000000000e+000  0.0000000000000000e+000  0.0000000000000000e+000 -5.6998453547714634e-001 -1.9121939926270690e-002 -3.2576741086970185e-001  0.0000000000000000e+000  0.0000000000000000e+000  6.2695172550040951e-002  3.0080701307153734e-001  0.0000000000000000e+000  0.0000000000000000e+000  0.0000000000000000e+000  0.0000000000000000e+000  0.0000000000000000e+000  0.0000000000000000e+000  0.0000000000000000e+000  0.0000000000000000e+000  3.5134829379756533e-001  0.0000000000000000e+000  0.0000000000000000e+000  1.0073128657383861e+000  3.3832675206343277e-001  0.0000000000000000e+000
  3.9093832324228339e-001  0.0000000000000000e+000  0.0000000000000000e+000 -1.3905254678920215e-001  0.0000000000000000e+000  0.0000000000000000e+000  0.0000000000000000e+000  0.0000000000000000e+000 -1.6003512762949376e-001  0.0000000000000000e+000  0.0000000000000000e+000  0.0000000000000000e+000 -3.2742379376920477e-001 -5.5413589697193144e-001  0.0000000000000000e+000  0.0000000000000000e+000 -3.6145062263694339e-001 -2.9278506314245595e-001  0.0000000000000000e+000  0.0000000000000000e+000  0.0000000000000000e+000  4.1421950187489792e-001  0.0000000000000000e+000  0.0000000000000000e+000  0.0000000000000000e+000  0.0000000000000000e+000  0.0000000000000000e+000  0.0000000000000000e+000  0.0000000000000000e+000  0.0000000000000000e+000
 -6.1734294524027267e-001  0.0000000000000000e+000  0.0000000000000000e+000 -2.4427739547425034e-001  0.0000000000000000e+000  0.0000000000000000e+000  0.0000000000000000e+000  0.0000000000000000e+000 -6.0949293282140868e-003  0.0000000000000000e+000  0.0000000000000000e+000  0.0000000000000000e+000 -2.5070331977587923e-001 -1.6891462581445826e-001  0.0000000000000000e+000  0.0000000000000000e+000  2.1759777463415614e-001  3.7492616768312981e-001  0.0000000000000000e+000  0.0000000000000000e+000  0.0000000000000000e+000  5.2903342593723368e-001  0.0000000000000000e+000  0.0000000000000000e+000  0.0000000000000000e+000  0.0000000000000000e+000  0.0000000000000000e+000  0.0000000000000000e+000  0.0000000000000000e+000  0.0000000000000000e+000
  0.0000000000000000e+000 -8.1770110816992453e-002  2.5325398743661587e-001  0.0000000000000000e+000  0.0000000000000000e+000  0.0000000000000000e+000  0.0000000000000000e+000  2.3704830544796146e-001  0.0000000000000000e+000  0.0000000000000000e+000  0.0000000000000000e+000  0.0000000000000000e+000  0.0000000000000000e+000  0.0000000000000000e+000  0.0000000000000000e+000  0.0000000000000000e+000  0.0000000000000000e+000  0.0000000000000000e+000 -3.2234656669243850e-001  0.0000000000000000e+000  0.0000000000000000e+000  0.0000000000000000e+000  0.0000000000000000e+000  8.7359841338558653e-001  0.0000000000000000e+000  7.6828840811585530e-002  0.0000000000000000e+000  0.0000000000000000e+000  0.0000000000000000e+000  0.0000000000000000e+000
  0.0000000000000000e+000  0.0000000000000000e+000  0.0000000000000000e+000  0.0000000000000000e+000  0.0000000000000000e+000  9.2195000543255842e-002  0.0000000000000000e+000  0.0000000000000000e+000  0.0000000000000000e+000  0.0000000000000000e+000  0.0000000000000000e+000  0.0000000000000000e+000  0.0000000000000000e+000  0.0000000000000000e+000  0.0000000000000000e+000  0.0000000000000000e+000  0.0000000000000000e+000  0.0000000000000000e+000  0.0000000000000000e+000 -2.6754387462229989e-001  0.0000000000000000e+000  0.0000000000000000e+000  0.0000000000000000e+000  0.0000000000000000e+000  0.0000000000000000e+000  0.0000000000000000e+000  0.0000000000000000e+000  0.0000000000000000e+000  0.0000000000000000e+000  0.0000000000000000e+000
  0.0000000000000000e+000  0.0000000000000000e+000  0.0000000000000000e+000  0.0000000000000000e+000 -3.9826621269828533e-001  0.0000000000000000e+000 -1.1954003950044969e+000  0.0000000000000000e+000  0.0000000000000000e+000  0.0000000000000000e+000  0.0000000000000000e+000  0.0000000000000000e+000  0.0000000000000000e+000  0.0000000000000000e+000  0.0000000000000000e+000  0.0000000000000000e+000  0.0000000000000000e+000  0.0000000000000000e+000  0.0000000000000000e+000  0.0000000000000000e+000 -1.0319619337597272e+000  0.0000000000000000e+000 -2.1909795365831686e-001  0.0000000000000000e+000  0.0000000000000000e+000  0.0000000000000000e+000  2.4079242023030284e-001  0.0000000000000000e+000  0.0000000000000000e+000 -1.9171994677613488e-001
  9.9405463428745844e-003  0.0000000000000000e+000  0.0000000000000000e+000  8.5280226964434669e-001  0.0000000000000000e+000  0.0000000000000000e+000  0.0000000000000000e+000  0.0000000000000000e+000  2.1536127273690092e-001  0.0000000000000000e+000  0.0000000000000000e+000  0.0000000000000000e+000  1.7883099824213530e-001 -3.1977563265863040e-001  0.0000000000000000e+000  0.0000000000000000e+000  8.3796455096707939e-002  1.4781544068665725e-001  0.0000000000000000e+000  0.0000000000000000e+000  0.0000000000000000e+000  2.5127826222402655e-001  0.0000000000000000e+000  0.0000000000000000e+000  0.0000000000000000e+000  0.0000000000000000e+000  0.0000000000000000e+000  0.0000000000000000e+000  0.0000000000000000e+000  0.0000000000000000e+000
  0.0000000000000000e+000  0.0000000000000000e+000  0.0000000000000000e+000  0.0000000000000000e+000 -2.7975077680432792e-001  0.0000000000000000e+000 -6.0210572085883041e-001  0.0000000000000000e+000  0.0000000000000000e+000  0.0000000000000000e+000  0.0000000000000000e+000  0.0000000000000000e+000  0.0000000000000000e+000  0.0000000000000000e+000  0.0000000000000000e+000  0.0000000000000000e+000  0.0000000000000000e+000  0.0000000000000000e+000  0.0000000000000000e+000  0.0000000000000000e+000 -5.0819868880848107e-001  0.0000000000000000e+000  1.3131720716648778e+000  0.0000000000000000e+000  0.0000000000000000e+000  0.0000000000000000e+000 -6.9952567874496024e-002  0.0000000000000000e+000  0.0000000000000000e+000  4.7866522433368175e-001
  0.0000000000000000e+000 -6.1907791931925926e-001 -5.9980917336781736e-002  0.0000000000000000e+000  0.0000000000000000e+000  0.0000000000000000e+000  0.0000000000000000e+000  7.1652727119183235e-001  0.0000000000000000e+000  0.0000000000000000e+000  0.0000000000000000e+000  0.0000000000000000e+000  0.0000000000000000e+000  0.0000000000000000e+000  0.0000000000000000e+000  0.0000000000000000e+000  0.0000000000000000e+000  0.0000000000000000e+000  2.0852493855395376e-001  0.0000000000000000e+000  0.0000000000000000e+000  0.0000000000000000e+000  0.0000000000000000e+000 -1.4128973768666775e-001  0.0000000000000000e+000 -1.9049422309013597e-001  0.0000000000000000e+000  0.0000000000000000e+000  0.0000000000000000e+000  0.0000000000000000e+000
  0.0000000000000000e+000  0.0000000000000000e+000  0.0000000000000000e+000  0.0000000000000000e+000  0.0000000000000000e+000  0.0000000000000000e+000  0.0000000000000000e+000  0.0000000000000000e+000  0.0000000000000000e+000  1.5412997959876046e-001  1.1942507625970822e+000  2.0884890911850335e-001  0.0000000000000000e+000  0.0000000000000000e+000 -3.6090915988830985e-001 -1.9979913790007967e-001  0.0000000000000000e+000  0.0000000000000000e+000  0.0000000000000000e+000  0.0000000000000000e+000  0.0000000000000000e+000  0.0000000000000000e+000  0.0000000000000000e+000  0.0000000000000000e+000 -3.7957344613218885e-001  0.0000000000000000e+000  0.0000000000000000e+000 -9.9136939990350337e-002 -3.6328397054275957e-001  0.0000000000000000e+000
  0.0000000000000000e+000  6.5004829589063740e-001 -2.2406706674001720e-001  0.0000000000000000e+000  0.0000000000000000e+000  0.0000000000000000e+000  0.0000000000000000e+000  6.3788515905579035e-001  0.0000000000000000e+000  0.0000000000000000e+000  0.0000000000000000e+000  0.0000000000000000e+000  0.0000000000000000e+000  0.0000000000000000e+000  0.0000000000000000e+000  0.0000000000000000e+000  0.0000000000000000e+000  0.0000000000000000e+000 -1.6456189761695422e-001  0.0000000000000000e+000  0.0000000000000000e+000  0.0000000000000000e+000  0.0000000000000000e+000 -1.3221591959513795e-001  0.0000000000000000e+000  2.7526717735117628e-001  0.0000000000000000e+000  0.0000000000000000e+000  0.0000000000000000e+000  0.0000000000000000e+000
  0.0000000000000000e+000  0.0000000000000000e+000  0.0000000000000000e+000  0.0000000000000000e+000  5.9182628813215032e-001  0.0000000000000000e+000 -7.9083231953439737e-001  0.0000000000000000e+000  0.0000000000000000e+000  0.0000000000000000e+000  0.0000000000000000e+000  0.0000000000000000e+000  0.0000000000000000e+000  0.0000000000000000e+000  0.0000000000000000e+000  0.0000000000000000e+000  0.0000000000000000e+000  0.0000000000000000e+000  0.0000000000000000e+000  0.0000000000000000e+000  4.9559397175882913e-001  0.0000000000000000e+000  3.8344750805570893e-001  0.0000000000000000e+000  0.0000000000000000e+000  0.0000000000000000e+000 -5.4862531600507330e-002  0.0000000000000000e+000  0.0000000000000000e+000 -6.1176110202174216e-001
  0.0000000000000000e+000  0.0000000000000000e+000  0.0000000000000000e+000  0.0000000000000000e+000  0.0000000000000000e+000  0.0000000000000000e+000  0.0000000000000000e+000  0.0000000000000000e+000  0.0000000000000000e+000  4.5182276445792618e-001 -8.1396649083255501e-002 -6.9278189469014462e-001  0.0000000000000000e+000  0.0000000000000000e+000  8.1024048585828123e-001 -1.8857158103711469e-001  0.0000000000000000e+000  0.0000000000000000e+000  0.0000000000000000e+000  0.0000000000000000e+000  0.0000000000000000e+000  0.0000000000000000e+000  0.0000000000000000e+000  0.0000000000000000e+000  2.9148788454621760e-001  0.0000000000000000e+000  0.0000000000000000e+000  2.5155174871311592e-001  2.7966857989291016e-001  0.0000000000000000e+000
  0.0000000000000000e+000  0.0000000000000000e+000  0.0000000000000000e+000  0.0000000000000000e+000  0.0000000000000000e+000  0.0000000000000000e+000  0.0000000000000000e+000  0.0000000000000000e+000  0.0000000000000000e+000 -2.1417941673065960e-001  2.2986843973203047e-001  4.0541075396816961e-001  0.0000000000000000e+000  0.0000000000000000e+000  5.1850449137869670e-001  4.0376840194405389e-001  0.0000000000000000e+000  0.0000000000000000e+000  0.0000000000000000e+000  0.0000000000000000e+000  0.0000000000000000e+000  0.0000000000000000e+000  0.0000000000000000e+000  0.0000000000000000e+000  8.2531585175649669e-001  0.0000000000000000e+000  0.0000000000000000e+000 -3.0721676389307717e-001  1.1410024647900022e-001  0.0000000000000000e+000
  0.0000000000000000e+000  0.0000000000000000e+000  0.0000000000000000e+000  0.0000000000000000e+000  9.4517006089354394e-001  0.0000000000000000e+000 -2.5474302373173596e-001  0.0000000000000000e+000  0.0000000000000000e+000  0.0000000000000000e+000  0.0000000000000000e+000  0.0000000000000000e+000  0.0000000000000000e+000  0.0000000000000000e+000  0.0000000000000000e+000  0.0000000000000000e+000  0.0000000000000000e+000  0.0000000000000000e+000  0.0000000000000000e+000  0.0000000000000000e+000 -2.7846178853892534e-001  0.0000000000000000e+000 -2.8280256050862512e-001  0.0000000000000000e+000  0.0000000000000000e+000  0.0000000000000000e+000 -1.0135914302819005e+000  0.0000000000000000e+000  0.0000000000000000e+000 -1.3471926070967849e-001
 -9.1470125632944904e-002  0.0000000000000000e+000  0.0000000000000000e+000  0.0000000000000000e+000  0.0000000000000000e+000  0.0000000000000000e+000  0.0000000000000000e+000  0.0000000000000000e+000  0.0000000000000000e+000  0.0000000000000000e+000  0.0000000000000000e+000  0.0000000000000000e+000 -2.6328744116706000e-002  0.0000000000000000e+000  0.0000000000000000e+000  0.0000000000000000e+000 -3.0841235280339718e-003  0.0000000000000000e+000  0.0000000000000000e+000  0.0000000000000000e+000  0.0000000000000000e+000  0.0000000000000000e+000  0.0000000000000000e+000  1.6265523029104099e+000  0.0000000000000000e+000  1.1346678882419448e-001  0.0000000000000000e+000 -2.8166438866967736e-001  0.0000000000000000e+000  0.0000000000000000e+000
  0.0000000000000000e+000 -5.1388873672770607e-001  0.0000000000000000e+000  0.0000000000000000e+000  0.0000000000000000e+000  3.9668978701360469e-001  0.0000000000000000e+000  0.0000000000000000e+000  0.0000000000000000e+000  0.0000000000000000e+000  0.0000000000000000e+000 -2.1087269629050762e-001  0.0000000000000000e+000  0.0000000000000000e+000  0.0000000000000000e+000  0.0000000000000000e+000  0.0000000000000000e+000 -2.1502486498190557e-001  0.0000000000000000e+000  0.0000000000000000e+000  0.0000000000000000e+000  0.0000000000000000e+000  0.0000000000000000e+000  0.0000000000000000e+000 -6.9769120659136630e-001  0.0000000000000000e+000 -3.2856852972761662e-002  0.0000000000000000e+000  0.0000000000000000e+000  0.0000000000000000e+000
  0.0000000000000000e+000  0.0000000000000000e+000 -2.6941137908731738e-001  0.0000000000000000e+000  0.0000000000000000e+000  0.0000000000000000e+000  3.7354621147826844e-001  0.0000000000000000e+000  0.0000000000000000e+000  0.0000000000000000e+000 -8.2428254555196812e-002  0.0000000000000000e+000  0.0000000000000000e+000  0.0000000000000000e+000  5.3694497749696335e-001  0.0000000000000000e+000  0.0000000000000000e+000  0.0000000000000000e+000  3.3370363437831180e-001  0.0000000000000000e+000  3.4007972627706168e-001 -2.3242721371445385e-001  0.0000000000000000e+000  0.0000000000000000e+000  0.0000000000000000e+000  0.0000000000000000e+000  0.0000000000000000e+000  0.0000000000000000e+000  0.0000000000000000e+000 -4.6015395815230470e-001
  0.0000000000000000e+000  0.0000000000000000e+000  0.0000000000000000e+000 -2.1609970586271318e-001  0.0000000000000000e+000  0.0000000000000000e+000  0.0000000000000000e+000  0.0000000000000000e+000  0.0000000000000000e+000  0.0000000000000000e+000  0.0000000000000000e+000  0.0000000000000000e+000  0.0000000000000000e+000  0.0000000000000000e+000  0.0000000000000000e+000  2.7357967194794658e-001  0.0000000000000000e+000  0.0000000000000000e+000  0.0000000000000000e+000  0.0000000000000000e+000  0.0000000000000000e+000  0.0000000000000000e+000  0.0000000000000000e+000  0.0000000000000000e+000  0.0000000000000000e+000  0.0000000000000000e+000  0.0000000000000000e+000  0.0000000000000000e+000  0.0000000000000000e+000  0.0000000000000000e+000
  0.0000000000000000e+000  0.0000000000000000e+000  0.0000000000000000e+000  0.0000000000000000e+000  1.9156531901173945e-001  0.0000000000000000e+000  0.0000000000000000e+000 -1.2925063828352850e+000 -3.0297527871179109e-001 -1.9424409475220566e-001  0.0000000000000000e+000  0.0000000000000000e+000  0.0000000000000000e+000  3.8847401635231305e-001  0.0000000000000000e+000  0.0000000000000000e+000  0.0000000000000000e+000  0.0000000000000000e+000  0.0000000000000000e+000 -5.5755029724626182e-001  0.0000000000000000e+000  0.0000000000000000e+000 -2.1486270707996682e-001  0.0000000000000000e+000  0.0000000000000000e+000  0.0000000000000000e+000  0.0000000000000000e+000  0.0000000000000000e+000 -6.5316105722649076e-001  0.0000000000000000e+000
  0.0000000000000000e+000 -1.1626622169823553e-001  0.0000000000000000e+000  0.0000000000000000e+000  0.0000000000000000e+000 -5.8100968331956282e-001  0.0000000000000000e+000  0.0000000000000000e+000  0.0000000000000000e+000  0.0000000000000000e+000  0.0000000000000000e+000 -2.5353290147196228e-001  0.0000000000000000e+000  0.0000000000000000e+000  0.0000000000000000e+000  0.0000000000000000e+000  0.0000000000000000e+000 -7.5682486866331233e-001  0.0000000000000000e+000  0.0000000000000000e+000  0.0000000000000000e+000  0.0000000000000000e+000  0.0000000000000000e+000  0.0000000000000000e+000  6.9126663954703294e-002  0.0000000000000000e+000 -8.4074990070643590e-002  0.0000000000000000e+000  0.0000000000000000e+000  0.0000000000000000e+000
  0.0000000000000000e+000  0.0000000000000000e+000 -7.2030100799276631e-002  0.0000000000000000e+000  0.0000000000000000e+000  0.0000000000000000e+000 -2.1627338512241209e-001  0.0000000000000000e+000  0.0000000000000000e+000  0.0000000000000000e+000  4.3174355760630090e-001  0.0000000000000000e+000  0.0000000000000000e+000  0.0000000000000000e+000 -2.3289669726635628e-001  0.0000000000000000e+000  0.0000000000000000e+000  0.0000000000000000e+000  4.0409453963862546e-001  0.0000000000000000e+000  6.7515920647657435e-001  2.7086287949664722e-002  0.0000000000000000e+000  0.0000000000000000e+000  0.0000000000000000e+000  0.0000000000000000e+000  0.0000000000000000e+000  0.0000000000000000e+000  0.0000000000000000e+000  2.9585148011070483e-001
  0.0000000000000000e+000  0.0000000000000000e+000  0.0000000000000000e+000  0.0000000000000000e+000  3.9889492303447716e-001  0.0000000000000000e+000  0.0000000000000000e+000  8.4256041285229011e-002  5.0630691455117494e-001 -5.6531575973252091e-001  0.0000000000000000e+000  0.0000000000000000e+000  0.0000000000000000e+000  3.9964789929687167e-001  0.0000000000000000e+000  0.0000000000000000e+000  0.0000000000000000e+000  0.0000000000000000e+000  0.0000000000000000e+000 -4.7738978548600436e-001  0.0000000000000000e+000  0.0000000000000000e+000 -5.5645560923970794e-001  0.0000000000000000e+000  0.0000000000000000e+000  0.0000000000000000e+000  0.0000000000000000e+000  0.0000000000000000e+000  1.0893460058679085e+000  0.0000000000000000e+000
  0.0000000000000000e+000  0.0000000000000000e+000  0.0000000000000000e+000  0.0000000000000000e+000 -8.7221202061038505e-002  0.0000000000000000e+000  0.0000000000000000e+000  6.3721425490695524e-002  8.1761279087301242e-001 -4.9667110869258796e-001  0.0000000000000000e+000  0.0000000000000000e+000  0.0000000000000000e+000  5.3858509496503792e-001  0.0000000000000000e+000  0.0000000000000000e+000  0.0000000000000000e+000  0.0000000000000000e+000  0.0000000000000000e+000 -8.8170185712673244e-001  0.0000000000000000e+000  0.0000000000000000e+000  3.8739107056187161e-001  0.0000000000000000e+000  0.0000000000000000e+000  0.0000000000000000e+000  0.0000000000000000e+000  0.0000000000000000e+000 -1.6149267629601297e-001  0.0000000000000000e+000
  0.0000000000000000e+000  0.0000000000000000e+000  0.0000000000000000e+000  0.0000000000000000e+000  1.8808695701967904e-001  0.0000000000000000e+000  0.0000000000000000e+000 -2.2367404096009458e-001  3.1579047671835098e-001  9.9989486515506076e-001  0.0000000000000000e+000  0.0000000000000000e+000  0.0000000000000000e+000  7.3972377943826051e-001  0.0000000000000000e+000  0.0000000000000000e+000  0.0000000000000000e+000  0.0000000000000000e+000  0.0000000000000000e+000 -2.3325622240011229e-001  0.0000000000000000e+000  0.0000000000000000e+000 -6.0394318200461643e-003  0.0000000000000000e+000  0.0000000000000000e+000  0.0000000000000000e+000  0.0000000000000000e+000  0.0000000000000000e+000 -5.9617408377401482e-003  0.0000000000000000e+000
  0.0000000000000000e+000  0.0000000000000000e+000  3.8708955298223691e-001  0.0000000000000000e+000  0.0000000000000000e+000  0.0000000000000000e+000  4.2254948602221443e-001  0.0000000000000000e+000  0.0000000000000000e+000  0.0000000000000000e+000 -1.2835575364607060e-001  0.0000000000000000e+000  0.0000000000000000e+000  0.0000000000000000e+000  2.0538328734487125e-002  0.0000000000000000e+000  0.0000000000000000e+000  0.0000000000000000e+000  6.2212697014083473e-001  0.0000000000000000e+000 -2.3013676109607245e-001  3.9260212185609328e-001  0.0000000000000000e+000  0.0000000000000000e+000  0.0000000000000000e+000  0.0000000000000000e+000  0.0000000000000000e+000  0.0000000000000000e+000  0.0000000000000000e+000  2.4612042890179833e-001
  0.0000000000000000e+000  4.2119091238148992e-001  0.0000000000000000e+000  0.0000000000000000e+000  0.0000000000000000e+000  6.1501704305930438e-003  0.0000000000000000e+000  0.0000000000000000e+000  0.0000000000000000e+000  0.0000000000000000e+000  0.0000000000000000e+000 -7.5990113468108378e-001  0.0000000000000000e+000  0.0000000000000000e+000  0.0000000000000000e+000  0.0000000000000000e+000  0.0000000000000000e+000  1.2157421507530253e-001  0.0000000000000000e+000  0.0000000000000000e+000  0.0000000000000000e+000  0.0000000000000000e+000  0.0000000000000000e+000  0.0000000000000000e+000 -1.3619953158663708e-001  0.0000000000000000e+000  4.6019566932526790e-001  0.0000000000000000e+000  0.0000000000000000e+000  0.0000000000000000e+000
  4.4367960821604657e-002  0.0000000000000000e+000  0.0000000000000000e+000  0.0000000000000000e+000  0.0000000000000000e+000  0.0000000000000000e+000  0.0000000000000000e+000  0.0000000000000000e+000  0.0000000000000000e+000  0.0000000000000000e+000  0.0000000000000000e+000  0.0000000000000000e+000  1.4419812137461048e+000  0.0000000000000000e+000  0.0000000000000000e+000  0.0000000000000000e+000  8.8385254491133591e-001  0.0000000000000000e+000  0.0000000000000000e+000  0.0000000000000000e+000  0.0000000000000000e+000  0.0000000000000000e+000  0.0000000000000000e+000  1.8732075318020419e-001  0.0000000000000000e+000 -3.8164983638541761e-001  0.0000000000000000e+000 -4.5901070173697761e-001  0.0000000000000000e+000  0.0000000000000000e+000
  0.0000000000000000e+000  0.0000000000000000e+000  0.0000000000000000e+000  0.0000000000000000e+000  9.2149980512319640e-001  0.0000000000000000e+000  0.0000000000000000e+000 -4.0537974740074634e-001 -3.1520790924919329e-001 -1.0475366131109509e-001  0.0000000000000000e+000  0.0000000000000000e+000  0.0000000000000000e+000  6.5957155413318022e-002  0.0000000000000000e+000  0.0000000000000000e+000  0.0000000000000000e+000  0.0000000000000000e+000  0.0000000000000000e+000  2.4334516530369055e-003  0.0000000000000000e+000  0.0000000000000000e+000  8.7849064901453755e-001  0.0000000000000000e+000  0.0000000000000000e+000  0.0000000000000000e+000  0.0000000000000000e+000  0.0000000000000000e+000  3.4609333919771318e-001  0.0000000000000000e+000
  0.0000000000000000e+000  0.0000000000000000e+000  7.7283721153511853e-001  0.0000000000000000e+000  0.0000000000000000e+000  0.0000000000000000e+000  1.4644745827722261e-001  0.0000000000000000e+000  0.0000000000000000e+000  0.0000000000000000e+000 -1.9080303090089282e-001  0.0000000000000000e+000  0.0000000000000000e+000  0.0000000000000000e+000 -2.0582760845859388e-002  0.0000000000000000e+000  0.0000000000000000e+000  0.0000000000000000e+000 -2.8735677364209866e-001  0.0000000000000000e+000  4.6338212583636973e-001 -1.9787530994249436e-001  0.0000000000000000e+000  0.0000000000000000e+000  0.0000000000000000e+000  0.0000000000000000e+000  0.0000000000000000e+000  0.0000000000000000e+000  0.0000000000000000e+000 -8.9413598508786302e-002
  0.0000000000000000e+000  0.0000000000000000e+000  0.0000000000000000e+000  2.3310257475300739e-001  0.0000000000000000e+000  0.0000000000000000e+000  0.0000000000000000e+000  0.0000000000000000e+000  0.0000000000000000e+000  0.0000000000000000e+000  0.0000000000000000e+000  0.0000000000000000e+000  0.0000000000000000e+000  0.0000000000000000e+000  0.0000000000000000e+000 -2.6862140189129108e-001  0.0000000000000000e+000  0.0000000000000000e+000  0.0000000000000000e+000  0.0000000000000000e+000  0.0000000000000000e+000  0.0000000000000000e+000  0.0000000000000000e+000  0.0000000000000000e+000  0.0000000000000000e+000  0.0000000000000000e+000  0.0000000000000000e+000  0.0000000000000000e+000  0.0000000000000000e+000  0.0000000000000000e+000
  2.8564182406673821e-001  0.0000000000000000e+000  0.0000000000000000e+000  0.0000000000000000e+000  0.0000000000000000e+000  0.0000000000000000e+000  0.0000000000000000e+000  0.0000000000000000e+000  0.0000000000000000e+000  0.0000000000000000e+000  0.0000000000000000e+000  0.0000000000000000e+000  5.5816082462181182e-001  0.0000000000000000e+000  0.0000000000000000e+000  0.0000000000000000e+000 -5.3605353825474678e-001  0.0000000000000000e+000  0.0000000000000000e+000  0.0000000000000000e+000  0.0000000000000000e+000  0.0000000000000000e+000  0.0000000000000000e+000  8.6851814199293920e-001  0.0000000000000000e+000  5.1994682093609779e-001  0.0000000000000000e+000  1.0990490032813818e+000  0.0000000000000000e+000  0.0000000000000000e+000
  0.0000000000000000e+000 -4.6933366551522721e-001  0.0000000000000000e+000  0.0000000000000000e+000  0.0000000000000000e+000 -2.2219621473524892e-001  0.0000000000000000e+000  0.0000000000000000e+000  0.0000000000000000e+000  0.0000000000000000e+000  0.0000000000000000e+000  2.2924260543590430e-001  0.0000000000000000e+000  0.0000000000000000e+000  0.0000000000000000e+000  0.0000000000000000e+000  0.0000000000000000e+000  8.3257816625799230e-002  0.0000000000000000e+000  0.0000000000000000e+000  0.0000000000000000e+000  0.0000000000000000e+000  0.0000000000000000e+000  0.0000000000000000e+000  8.6049202649684187e-002  0.0000000000000000e+000  8.1453437687944397e-001  0.0000000000000000e+000  0.0000000000000000e+000  0.0000000000000000e+000
  0.0000000000000000e+000  0.0000000000000000e+000 -1.3203121573464510e-002  0.0000000000000000e+000  0.0000000000000000e+000  0.0000000000000000e+000 -3.3923303675213429e-002  0.0000000000000000e+000  0.0000000000000000e+000  0.0000000000000000e+000 -2.3723241035209980e-001  0.0000000000000000e+000  0.0000000000000000e+000  0.0000000000000000e+000 -7.0197576109850424e-001  0.0000000000000000e+000  0.0000000000000000e+000  0.0000000000000000e+000  3.5484420571235681e-001  0.0000000000000000e+000 -1.0536509598386186e-001 -3.3451271802963412e-001  0.0000000000000000e+000  0.0000000000000000e+000  0.0000000000000000e+000  0.0000000000000000e+000  0.0000000000000000e+000  0.0000000000000000e+000  0.0000000000000000e+000 -4.4800751004228523e-001
  0.0000000000000000e+000  0.0000000000000000e+000  0.0000000000000000e+000  0.0000000000000000e+000 -5.3475103942452318e-001  0.0000000000000000e+000  0.0000000000000000e+000  7.0065553298394589e-001 -3.7662244004705131e-001 -5.2180313220248986e-001  0.0000000000000000e+000  0.0000000000000000e+000  0.0000000000000000e+000  1.3118421042539343e+000  0.0000000000000000e+000  0.0000000000000000e+000  0.0000000000000000e+000  0.0000000000000000e+000  0.0000000000000000e+000  5.4899174851012222e-001  0.0000000000000000e+000  0.0000000000000000e+000 -3.0615610200755466e-002  0.0000000000000000e+000  0.0000000000000000e+000  0.0000000000000000e+000  0.0000000000000000e+000  0.0000000000000000e+000 -4.4589497737135003e-001  0.0000000000000000e+000
  0.0000000000000000e+000  0.0000000000000000e+000  1.7940034436934293e-001  0.0000000000000000e+000  0.0000000000000000e+000  0.0000000000000000e+000 -2.4037884290632885e-001  0.0000000000000000e+000  0.0000000000000000e+000  0.0000000000000000e+000  3.3380262338090390e-002  0.0000000000000000e+000  0.0000000000000000e+000  0.0000000000000000e+000  2.8004354567447681e-001  0.0000000000000000e+000  0.0000000000000000e+000  0.0000000000000000e+000  2.6208972484127302e-001  0.0000000000000000e+000 -2.7589125048964785e-001 -7.3637134166025509e-001  0.0000000000000000e+000  0.0000000000000000e+000  0.0000000000000000e+000  0.0000000000000000e+000  0.0000000000000000e+000  0.0000000000000000e+000  0.0000000000000000e+000  3.7874152155902246e-001
  0.0000000000000000e+000  0.0000000000000000e+000  3.2157219601794196e-001  0.0000000000000000e+000  0.0000000000000000e+000  0.0000000000000000e+000 -3.9469401209497636e-003  0.0000000000000000e+000  0.0000000000000000e+000  0.0000000000000000e+000  7.8579226819033088e-001  0.0000000000000000e+000  0.0000000000000000e+000  0.0000000000000000e+000  6.1083231794710438e-002  0.0000000000000000e+000  0.0000000000000000e+000  0.0000000000000000e+000  2.8692754319855483e-002  0.0000000000000000e+000 -2.6959635575364654e-001  1.8815604638863438e-002  0.0000000000000000e+000  0.0000000000000000e+000  0.0000000000000000e+000  0.0000000000000000e+000  0.0000000000000000e+000  0.0000000000000000e+000  0.0000000000000000e+000 -4.4890488780325916e-001
  0.0000000000000000e+000  0.0000000000000000e+000  0.0000000000000000e+000  0.0000000000000000e+000 -2.4295208644756949e-001  0.0000000000000000e+000  0.0000000000000000e+000  8.0503408721338521e-001 -6.1372251834050784e-001  3.0421515015031875e-001  0.0000000000000000e+000  0.0000000000000000e+000  0.0000000000000000e+000 -4.1575583840204766e-001  0.0000000000000000e+000  0.0000000000000000e+000  0.0000000000000000e+000  0.0000000000000000e+000  0.0000000000000000e+000 -9.2244335404626165e-001  0.0000000000000000e+000  0.0000000000000000e+000  3.0444747330422572e-002  0.0000000000000000e+000  0.0000000000000000e+000  0.0000000000000000e+000  0.0000000000000000e+000  0.0000000000000000e+000  4.7574328332913490e-001  0.0000000000000000e+000
 -6.9943748469595479e-001  0.0000000000000000e+000  0.0000000000000000e+000  0.0000000000000000e+000  0.0000000000000000e+000  0.0000000000000000e+000  0.0000000000000000e+000  0.0000000000000000e+000  0.0000000000000000e+000  0.0000000000000000e+000  0.0000000000000000e+000  0.0000000000000000e+000  2.8702152666312575e-001  0.0000000000000000e+000  0.0000000000000000e+000  0.0000000000000000e+000 -4.0098031712860904e-001  0.0000000000000000e+000  0.0000000000000000e+000  0.0000000000000000e+000  0.0000000000000000e+000  0.0000000000000000e+000  0.0000000000000000e+000 -2.2558551567200247e-001  0.0000000000000000e+000  5.6550749146388457e-001  0.0000000000000000e+000 -4.7732409559196776e-001  0.0000000000000000e+000  0.0000000000000000e+000
  0.0000000000000000e+000  4.6668339800554764e-001  0.0000000000000000e+000  0.0000000000000000e+000  0.0000000000000000e+000  4.2851640795491547e-001  0.0000000000000000e+000  0.0000000000000000e+000  0.0000000000000000e+000  0.0000000000000000e+000  0.0000000000000000e+000  3.8725733763669046e-001  0.0000000000000000e+000  0.0000000000000000e+000  0.0000000000000000e+000  0.0000000000000000e+000  0.0000000000000000e+000 -5.7347567992498405e-001  0.0000000000000000e+000  0.0000000000000000e+000  0.0000000000000000e+000  0.0000000000000000e+000  0.0000000000000000e+000  0.0000000000000000e+000 -5.6475956201214254e-002  0.0000000000000000e+000  3.4139150471517266e-001  0.0000000000000000e+000  0.0000000000000000e+000  0.0000000000000000e+000
  1.1081033433611709e+000  0.0000000000000000e+000  0.0000000000000000e+000  0.0000000000000000e+000  0.0000000000000000e+000  0.0000000000000000e+000  0.0000000000000000e+000  0.0000000000000000e+000  0.0000000000000000e+000  0.0000000000000000e+000  0.0000000000000000e+000  0.0000000000000000e+000  3.0669261154411886e-001  0.0000000000000000e+000  0.0000000000000000e+000  0.0000000000000000e+000  4.0974411306992031e-002  0.0000000000000000e+000  0.0000000000000000e+000  0.0000000000000000e+000  0.0000000000000000e+000  0.0000000000000000e+000  0.0000000000000000e+000 -2.9184166219701047e-001  0.0000000000000000e+000  8.4310062564720611e-001  0.0000000000000000e+000 -3.4167350451475098e-001  0.0000000000000000e+000  0.0000000000000000e+000
  0.0000000000000000e+000  3.2700346133291069e-001  0.0000000000000000e+000  0.0000000000000000e+000  0.0000000000000000e+000 -5.2156463304409495e-001  0.0000000000000000e+000  0.0000000000000000e+000  0.0000000000000000e+000  0.0000000000000000e+000  0.0000000000000000e+000  3.3359199876538487e-001  0.0000000000000000e+000  0.0000000000000000e+000  0.0000000000000000e+000  0.0000000000000000e+000  0.0000000000000000e+000  1.7433851079545945e-001  0.0000000000000000e+000  0.0000000000000000e+000  0.0000000000000000e+000  0.0000000000000000e+000  0.0000000000000000e+000  0.0000000000000000e+000 -6.9231797121385563e-001  0.0000000000000000e+000  7.5735448463498667e-003  0.0000000000000000e+000  0.0000000000000000e+000  0.0000000000000000e+000
 -1.8770169249236890e-001  0.0000000000000000e+000  0.0000000000000000e+000  0.0000000000000000e+000  0.0000000000000000e+000  0.0000000000000000e+000  0.0000000000000000e+000  0.0000000000000000e+000  0.0000000000000000e+000  0.0000000000000000e+000  0.0000000000000000e+000  0.0000000000000000e+000  2.9216423552086995e-001  0.0000000000000000e+000  0.0000000000000000e+000  0.0000000000000000e+000 -8.4264241312573729e-001  0.0000000000000000e+000  0.0000000000000000e+000  0.0000000000000000e+000  0.0000000000000000e+000  0.0000000000000000e+000  0.0000000000000000e+000  6.5807961350028352e-002  0.0000000000000000e+000 -9.0521679073041561e-001  0.0000000000000000e+000 -4.0187765435428013e-001  0.0000000000000000e+000  0.0000000000000000e+000
  0.0000000000000000e+000  0.0000000000000000e+000  0.0000000000000000e+000  0.0000000000000000e+000 -7.6014297002317610e-001  0.0000000000000000e+000  0.0000000000000000e+000 -3.5368039072830326e-001  2.3919898503929510e-001 -3.0253194078771845e-001  0.0000000000000000e+000  0.0000000000000000e+000  0.0000000000000000e+000  3.0005231553456507e-001  0.0000000000000000e+000  0.0000000000000000e+000  0.0000000000000000e+000  0.0000000000000000e+000  0.0000000000000000e+000 -1.8198516203454435e-001  0.0000000000000000e+000  0.0000000000000000e+000  5.2634905793524933e-001  0.0000000000000000e+000  0.0000000000000000e+000  0.0000000000000000e+000  0.0000000000000000e+000  0.0000000000000000e+000  8.1689321288320949e-001  0.0000000000000000e+000
  0.0000000000000000e+000  0.0000000000000000e+000  1.9835829351158080e-001  0.0000000000000000e+000  0.0000000000000000e+000  0.0000000000000000e+000 -7.4481257214072638e-001  0.0000000000000000e+000  0.0000000000000000e+000  0.0000000000000000e+000 -2.8117457217623548e-001  0.0000000000000000e+000  0.0000000000000000e+000  0.0000000000000000e+000  2.8579403195609454e-001  0.0000000000000000e+000  0.0000000000000000e+000  0.0000000000000000e+000  2.4557055352153856e-001  0.0000000000000000e+000  3.0330211814967395e-002  3.1218155076697757e-001  0.0000000000000000e+000  0.0000000000000000e+000  0.0000000000000000e+000  0.0000000000000000e+000  0.0000000000000000e+000  0.0000000000000000e+000  0.0000000000000000e+000 -2.9408963241023683e-001
 -3.0478940731506265e-001  0.0000000000000000e+000  0.0000000000000000e+000  0.0000000000000000e+000  0.0000000000000000e+000  0.0000000000000000e+000  0.0000000000000000e+000  0.0000000000000000e+000  6.2702674949040316e-001  0.0000000000000000e+000  0.0000000000000000e+000  1.5012056414952651e-001  0.0000000000000000e+000  0.0000000000000000e+000  0.0000000000000000e+000  0.0000000000000000e+000 -7.0012831026442668e-001  0.0000000000000000e+000  0.0000000000000000e+000  0.0000000000000000e+000  0.0000000000000000e+000  0.0000000000000000e+000  0.0000000000000000e+000  0.0000000000000000e+000 -1.3311714673513857e+000  0.0000000000000000e+000  0.0000000000000000e+000  4.3606782788037984e-001  0.0000000000000000e+000  0.0000000000000000e+000
  0.0000000000000000e+000  4.1424263521052246e-001  0.0000000000000000e+000  0.0000000000000000e+000  2.1040226592996145e-001  0.0000000000000000e+000  0.0000000000000000e+000  0.0000000000000000e+000  0.0000000000000000e+000 -5.4848762610890511e-001  0.0000000000000000e+000  0.0000000000000000e+000 -8.1708154415328016e-001  4.8000384543627972e-001  0.0000000000000000e+000  0.0000000000000000e+000  0.0000000000000000e+000  0.0000000000000000e+000  4.0857076006972337e-001  0.0000000000000000e+000  0.0000000000000000e+000  0.0000000000000000e+000  8.4867534415010060e-001  0.0000000000000000e+000  0.0000000000000000e+000  0.0000000000000000e+000  5.4069312615429022e-002  0.0000000000000000e+000  0.0000000000000000e+000  0.0000000000000000e+000
  0.0000000000000000e+000  0.0000000000000000e+000  2.4378832396648015e-001  0.0000000000000000e+000  0.0000000000000000e+000  4.3605377998063199e-001  0.0000000000000000e+000  0.0000000000000000e+000  0.0000000000000000e+000  0.0000000000000000e+000 -4.6909795039189128e-001  0.0000000000000000e+000  0.0000000000000000e+000  0.0000000000000000e+000 -2.0097890896599187e-002  3.4195531651948552e-001  0.0000000000000000e+000  9.1859899869960085e-002  0.0000000000000000e+000  0.0000000000000000e+000  0.0000000000000000e+000  0.0000000000000000e+000  0.0000000000000000e+000  0.0000000000000000e+000  0.0000000000000000e+000  0.0000000000000000e+000  0.0000000000000000e+000  0.0000000000000000e+000 -6.2337567549160910e-001  1.2648568807249538e-001
  0.0000000000000000e+000  0.0000000000000000e+000  0.0000000000000000e+000 -1.2514419537747243e-001  0.0000000000000000e+000  0.0000000000000000e+000 -9.5354010800128441e-001  8.0130133229584510e-002  0.0000000000000000e+000  0.0000000000000000e+000  0.0000000000000000e+000  0.0000000000000000e+000  0.0000000000000000e+000  0.0000000000000000e+000  0.0000000000000000e+000  0.0000000000000000e+000  0.0000000000000000e+000  0.0000000000000000e+000  0.0000000000000000e+000 -4.5770877384239045e-002 -4.0550250131796861e-002  0.0000000000000000e+000  0.0000000000000000e+000  0.0000000000000000e+000  0.0000000000000000e+000 -2.5483339369588115e-001  0.0000000000000000e+000  0.0000000000000000e+000  0.0000000000000000e+000  0.0000000000000000e+000
  0.0000000000000000e+000  8.8955760639981452e-001  0.0000000000000000e+000  0.0000000000000000e+000  2.0447919736328657e-001  0.0000000000000000e+000  0.0000000000000000e+000  0.0000000000000000e+000  0.0000000000000000e+000  3.8619082102243174e-001  0.0000000000000000e+000  0.0000000000000000e+000  2.4680624528530004e-001 -9.6902193907494805e-001  0.0000000000000000e+000  0.0000000000000000e+000  0.0000000000000000e+000  0.0000000000000000e+000 -5.5532819615004808e-002  0.0000000000000000e+000  0.0000000000000000e+000  0.0000000000000000e+000 -3.0593570328655173e-002  0.0000000000000000e+000  0.0000000000000000e+000  0.0000000000000000e+000 -3.4223074531115499e-001  0.0000000000000000e+000  0.0000000000000000e+000  0.0000000000000000e+000
  0.0000000000000000e+000  0.0000000000000000e+000  2.2551692293586242e-001  0.0000000000000000e+000  0.0000000000000000e+000 -5.8402063097360923e-001  0.0000000000000000e+000  0.0000000000000000e+000  0.0000000000000000e+000  0.0000000000000000e+000 -4.2692921927395350e-002  0.0000000000000000e+000  0.0000000000000000e+000  0.0000000000000000e+000 -6.6100964368453830e-001 -1.6848622678790609e-001  0.0000000000000000e+000 -2.7947280669719646e-002  0.0000000000000000e+000  0.0000000000000000e+000  0.0000000000000000e+000  0.0000000000000000e+000  0.0000000000000000e+000  0.0000000000000000e+000  0.0000000000000000e+000  0.0000000000000000e+000  0.0000000000000000e+000  0.0000000000000000e+000 -3.7197471089141287e-001 -4.2092051307346431e-002
  0.0000000000000000e+000  0.0000000000000000e+000  0.0000000000000000e+000  2.8133437536723849e-001  0.0000000000000000e+000  0.0000000000000000e+000 -5.9288458036059713e-002  5.5793207197238459e-002  0.0000000000000000e+000  0.0000000000000000e+000  0.0000000000000000e+000  0.0000000000000000e+000  0.0000000000000000e+000  0.0000000000000000e+000  0.0000000000000000e+000  0.0000000000000000e+000  0.0000000000000000e+000  0.0000000000000000e+000  0.0000000000000000e+000  9.3589276551998668e-001  1.7163499478917518e-001  0.0000000000000000e+000  0.0000000000000000e+000  0.0000000000000000e+000  0.0000000000000000e+000 -9.4176037409468033e-002  0.0000000000000000e+000  0.0000000000000000e+000  0.0000000000000000e+000  0.0000000000000000e+000
  0.0000000000000000e+000  0.0000000000000000e+000  0.0000000000000000e+000  5.5924647699273455e-001  0.0000000000000000e+000  0.0000000000000000e+000 -6.2959521631047816e-002 -4.9084278274295245e-001  0.0000000000000000e+000  0.0000000000000000e+000  0.0000000000000000e+000  0.0000000000000000e+000  0.0000000000000000e+000  0.0000000000000000e+000  0.0000000000000000e+000  0.0000000000000000e+000  0.0000000000000000e+000  0.0000000000000000e+000  0.0000000000000000e+000 -2.6933141525499421e-001  5.6116832152755969e-001  0.0000000000000000e+000  0.0000000000000000e+000  0.0000000000000000e+000  0.0000000000000000e+000 -2.3431505053462087e-001  0.0000000000000000e+000  0.0000000000000000e+000  0.0000000000000000e+000  0.0000000000000000e+000
  9.6409448524572872e-001  0.0000000000000000e+000  0.0000000000000000e+000  0.0000000000000000e+000  0.0000000000000000e+000  0.0000000000000000e+000  0.0000000000000000e+000  0.0000000000000000e+000  9.8983562225629340e-001  0.0000000000000000e+000  0.0000000000000000e+000 -4.7310674386280969e-002  0.0000000000000000e+000  0.0000000000000000e+000  0.0000000000000000e+000  0.0000000000000000e+000 -8.0089357672067291e-002  0.0000000000000000e+000  0.0000000000000000e+000  0.0000000000000000e+000  0.0000000000000000e+000  0.0000000000000000e+000  0.0000000000000000e+000  0.0000000000000000e+000  1.8272339997207479e-001  0.0000000000000000e+000  0.0000000000000000e+000  5.8644778094101191e-001  0.0000000000000000e+000  0.0000000000000000e+000
  0.0000000000000000e+000 -2.0954373996346426e-001  0.0000000000000000e+000  0.0000000000000000e+000  5.5604770536702253e-001  0.0000000000000000e+000  0.0000000000000000e+000  0.0000000000000000e+000  0.0000000000000000e+000 -3.3635412571433383e-002  0.0000000000000000e+000  0.0000000000000000e+000 -5.7032240892866870e-001 -4.6086394344978887e-001  0.0000000000000000e+000  0.0000000000000000e+000  0.0000000000000000e+000  0.0000000000000000e+000 -5.4959426134501754e-001  0.0000000000000000e+000  0.0000000000000000e+000  0.0000000000000000e+000 -8.5127350505171473e-001  0.0000000000000000e+000  0.0000000000000000e+000  0.0000000000000000e+000  4.1939426237301475e-001  0.0000000000000000e+000  0.0000000000000000e+000  0.0000000000000000e+000
  0.0000000000000000e+000  0.0000000000000000e+000  4.4929361935728929e-001  0.0000000000000000e+000  0.0000000000000000e+000 -2.8802148008300232e-001  0.0000000000000000e+000  0.0000000000000000e+000  0.0000000000000000e+000  0.0000000000000000e+000  2.9896645386527765e-001  0.0000000000000000e+000  0.0000000000000000e+000  0.0000000000000000e+000  5.4368347958166607e-001  1.4483892882530866e-001  0.0000000000000000e+000 -9.4487091354396452e-003  0.0000000000000000e+000  0.0000000000000000e+000  0.0000000000000000e+000  0.0000000000000000e+000  0.0000000000000000e+000  0.0000000000000000e+000  0.0000000000000000e+000  0.0000000000000000e+000  0.0000000000000000e+000  0.0000000000000000e+000 -2.8685042625924517e-001 -4.7629344280192870e-001
 -4.4212642231726063e-001  0.0000000000000000e+000  0.0000000000000000e+000  0.0000000000000000e+000  0.0000000000000000e+000  0.0000000000000000e+000  0.0000000000000000e+000  0.0000000000000000e+000  9.6731005940427861e-001  0.0000000000000000e+000  0.0000000000000000e+000 -1.0050781509806506e+000  0.0000000000000000e+000  0.0000000000000000e+000  0.0000000000000000e+000  0.0000000000000000e+000  2.0298761049884617e-001  0.0000000000000000e+000  0.0000000000000000e+000  0.0000000000000000e+000  0.0000000000000000e+000  0.0000000000000000e+000  0.0000000000000000e+000  0.0000000000000000e+000  1.4311923931470638e-001  0.0000000000000000e+000  0.0000000000000000e+000 -1.9536741553902218e-001  0.0000000000000000e+000  0.0000000000000000e+000
  0.0000000000000000e+000  2.4749310670820077e-001  0.0000000000000000e+000  0.0000000000000000e+000  5.8238385570258300e-001  0.0000000000000000e+000  0.0000000000000000e+000  0.0000000000000000e+000  0.0000000000000000e+000  3.1393644657104702e-001  0.0000000000000000e+000  0.0000000000000000e+000  6.0582401008982845e-001  8.1263297989894023e-001  0.0000000000000000e+000  0.0000000000000000e+000  0.0000000000000000e+000  0.0000000000000000e+000 -9.8364271360685218e-001  0.0000000000000000e+000  0.0000000000000000e+000  0.0000000000000000e+000 -4.1439623508692702e-001  0.0000000000000000e+000  0.0000000000000000e+000  0.0000000000000000e+000  3.2171216580558593e-001  0.0000000000000000e+000  0.0000000000000000e+000  0.0000000000000000e+000
  0.0000000000000000e+000  6.4826956688797099e-001  0.0000000000000000e+000  0.0000000000000000e+000 -6.3975794003478248e-001  0.0000000000000000e+000  0.0000000000000000e+000  0.0000000000000000e+000  0.0000000000000000e+000 -6.2710662898395664e-002  0.0000000000000000e+000  0.0000000000000000e+000 -8.0373813790265580e-001  4.0427842843172268e-001  0.0000000000000000e+000  0.0000000000000000e+000  0.0000000000000000e+000  0.0000000000000000e+000  1.7771849702508982e-001  0.0000000000000000e+000  0.0000000000000000e+000  0.0000000000000000e+000 -7.7401020883982907e-001  0.0000000000000000e+000  0.0000000000000000e+000  0.0000000000000000e+000  6.0182020181948925e-001  0.0000000000000000e+000  0.0000000000000000e+000  0.0000000000000000e+000
  0.0000000000000000e+000  0.0000000000000000e+000 -7.5482810645023468e-001  0.0000000000000000e+000  0.0000000000000000e+000 -7.3924055961055224e-002  0.0000000000000000e+000  0.0000000000000000e+000  0.0000000000000000e+000  0.0000000000000000e+000 -4.8780976875650986e-002  0.0000000000000000e+000  0.0000000000000000e+000  0.0000000000000000e+000  8.0078357304352532e-002 -1.0284451289558939e-001  0.0000000000000000e+000  2.8413470634971771e-001  0.0000000000000000e+000  0.0000000000000000e+000  0.0000000000000000e+000  0.0000000000000000e+000  0.0000000000000000e+000  0.0000000000000000e+000  0.0000000000000000e+000  0.0000000000000000e+000  0.0000000000000000e+000  0.0000000000000000e+000 -4.0802574683264847e-001 -3.9772239236180984e-001
  0.0000000000000000e+000  0.0000000000000000e+000 -2.9072501657781780e-001  0.0000000000000000e+000  0.0000000000000000e+000 -2.7892540463206605e-001  0.0000000000000000e+000  0.0000000000000000e+000  0.0000000000000000e+000  0.0000000000000000e+000 -2.3746956679023240e-001  0.0000000000000000e+000  0.0000000000000000e+000  0.0000000000000000e+000  1.0199898440921369e-001  4.0881170390225008e-001  0.0000000000000000e+000 -7.7661482990713870e-001  0.0000000000000000e+000  0.0000000000000000e+000  0.0000000000000000e+000  0.0000000000000000e+000  0.0000000000000000e+000  0.0000000000000000e+000  0.0000000000000000e+000  0.0000000000000000e+000  0.0000000000000000e+000  0.0000000000000000e+000 -2.0737772314251196e-002  1.4012028222314760e-002
  2.0399165278173276e-001  0.0000000000000000e+000  0.0000000000000000e+000  0.0000000000000000e+000  0.0000000000000000e+000  0.0000000000000000e+000  0.0000000000000000e+000  0.0000000000000000e+000 -5.9134835113852358e-001  0.0000000000000000e+000  0.0000000000000000e+000 -8.9662182679340963e-001  0.0000000000000000e+000  0.0000000000000000e+000  0.0000000000000000e+000  0.0000000000000000e+000  5.4724618116378709e-001  0.0000000000000000e+000  0.0000000000000000e+000  0.0000000000000000e+000  0.0000000000000000e+000  0.0000000000000000e+000  0.0000000000000000e+000  0.0000000000000000e+000 -8.0763234633922021e-001  0.0000000000000000e+000  0.0000000000000000e+000  9.5282196856358703e-001  0.0000000000000000e+000  0.0000000000000000e+000
  0.0000000000000000e+000  0.0000000000000000e+000 -9.5348701657866630e-002  0.0000000000000000e+000  0.0000000000000000e+000 -2.1457924264291270e-001  0.0000000000000000e+000  0.0000000000000000e+000  0.0000000000000000e+000  0.0000000000000000e+000  1.6659226020846538e-001  0.0000000000000000e+000  0.0000000000000000e+000  0.0000000000000000e+000  3.9462804432104265e-001 -3.3305891202235166e-001  0.0000000000000000e+000 -3.8906415987220867e-002  0.0000000000000000e+000  0.0000000000000000e+000  0.0000000000000000e+000  0.0000000000000000e+000  0.0000000000000000e+000  0.0000000000000000e+000  0.0000000000000000e+000  0.0000000000000000e+000  0.0000000000000000e+000  0.0000000000000000e+000 -3.6856541920132463e-001  7.1630837135929581e-001
  0.0000000000000000e+000 -1.3528158838806120e-002  0.0000000000000000e+000  0.0000000000000000e+000  9.2255941177462952e-001  0.0000000000000000e+000  0.0000000000000000e+000  0.0000000000000000e+000  0.0000000000000000e+000 -3.0147951361991215e-001  0.0000000000000000e+000  0.0000000000000000e+000  2.8243346636483529e-001  3.8441288708066340e-001  0.0000000000000000e+000  0.0000000000000000e+000  0.0000000000000000e+000  0.0000000000000000e+000  7.9645693282859753e-001  0.0000000000000000e+000  0.0000000000000000e+000  0.0000000000000000e+000 -4.3617856723747739e-001  0.0000000000000000e+000  0.0000000000000000e+000  0.0000000000000000e+000 -1.9144368439916021e-001  0.0000000000000000e+000  0.0000000000000000e+000  0.0000000000000000e+000
  0.0000000000000000e+000  0.0000000000000000e+000  0.0000000000000000e+000 -3.5297182358578422e-001  0.0000000000000000e+000  0.0000000000000000e+000 -8.0056491176485611e-003 -8.5342846597861588e-001  0.0000000000000000e+000  0.0000000000000000e+000  0.0000000000000000e+000  0.0000000000000000e+000  0.0000000000000000e+000  0.0000000000000000e+000  0.0000000000000000e+000  0.0000000000000000e+000  0.0000000000000000e+000  0.0000000000000000e+000  0.0000000000000000e+000  2.0934481209409572e-001 -3.1694452573435533e-001  0.0000000000000000e+000  0.0000000000000000e+000  0.0000000000000000e+000  0.0000000000000000e+000 -5.2226162509128767e-002  0.0000000000000000e+000  0.0000000000000000e+000  0.0000000000000000e+000  0.0000000000000000e+000
  0.0000000000000000e+000  0.0000000000000000e+000  0.0000000000000000e+000  3.0846440759466026e-001  0.0000000000000000e+000  0.0000000000000000e+000 -2.8692416625150036e-001 -1.4424687170920952e-001  0.0000000000000000e+000  0.0000000000000000e+000  0.0000000000000000e+000  0.0000000000000000e+000  0.0000000000000000e+000  0.0000000000000000e+000  0.0000000000000000e+000  0.0000000000000000e+000  0.0000000000000000e+000  0.0000000000000000e+000  0.0000000000000000e+000  4.1697538016210456e-003 -9.1877846106745875e-002  0.0000000000000000e+000  0.0000000000000000e+000  0.0000000000000000e+000  0.0000000000000000e+000  8.9065040651104055e-001  0.0000000000000000e+000  0.0000000000000000e+000  0.0000000000000000e+000  0.0000000000000000e+000
  0.0000000000000000e+000  0.0000000000000000e+000  0.0000000000000000e+000  0.0000000000000000e+000  0.0000000000000000e+000  0.0000000000000000e+000  0.0000000000000000e+000  0.0000000000000000e+000  0.0000000000000000e+000  0.0000000000000000e+000  0.0000000000000000e+000  0.0000000000000000e+000  0.0000000000000000e+000  0.0000000000000000e+000  0.0000000000000000e+000  0.0000000000000000e+000  0.0000000000000000e+000  0.0000000000000000e+000  0.0000000000000000e+000  0.0000000000000000e+000  0.0000000000000000e+000  4.5373862435057359e-002  0.0000000000000000e+000  3.1433584612415355e-001  0.0000000000000000e+000  0.0000000000000000e+000  0.0000000000000000e+000  0.0000000000000000e+000  0.0000000000000000e+000  0.0000000000000000e+000
  0.0000000000000000e+000  4.6107103473506517e-001  0.0000000000000000e+000  0.0000000000000000e+000 -3.5191720879037575e-001  0.0000000000000000e+000  0.0000000000000000e+000  0.0000000000000000e+000  0.0000000000000000e+000 -1.0323025556917340e+000  0.0000000000000000e+000  0.0000000000000000e+000  9.8953845954584396e-004 -6.0596052959986668e-001  0.0000000000000000e+000  0.0000000000000000e+000  0.0000000000000000e+000  0.0000000000000000e+000 -1.5055835903262871e-001  0.0000000000000000e+000  0.0000000000000000e+000  0.0000000000000000e+000 -4.5630346682646056e-001  0.0000000000000000e+000  0.0000000000000000e+000  0.0000000000000000e+000 -4.3700892929177615e-001  0.0000000000000000e+000  0.0000000000000000e+000  0.0000000000000000e+000
  0.0000000000000000e+000  0.0000000000000000e+000  0.0000000000000000e+000  0.0000000000000000e+000  0.0000000000000000e+000  0.0000000000000000e+000  0.0000000000000000e+000  0.0000000000000000e+000  0.0000000000000000e+000  0.0000000000000000e+000  0.0000000000000000e+000  0.0000000000000000e+000  0.0000000000000000e+000  0.0000000000000000e+000  0.0000000000000000e+000  0.0000000000000000e+000  0.0000000000000000e+000  0.0000000000000000e+000  0.0000000000000000e+000  0.0000000000000000e+000  0.0000000000000000e+000  3.9564878868768882e-001  0.0000000000000000e+000 -1.3194877761444321e-001  0.0000000000000000e+000  0.0000000000000000e+000  0.0000000000000000e+000  0.0000000000000000e+000  0.0000000000000000e+000  0.0000000000000000e+000
  4.9485819036357293e-001  0.0000000000000000e+000  0.0000000000000000e+000  0.0000000000000000e+000  0.0000000000000000e+000  0.0000000000000000e+000  0.0000000000000000e+000  0.0000000000000000e+000  1.1351052381292900e-001  0.0000000000000000e+000  0.0000000000000000e+000  5.5160875167917200e-001  0.0000000000000000e+000  0.0000000000000000e+000  0.0000000000000000e+000  0.0000000000000000e+000  2.6956803448553429e-001  0.0000000000000000e+000  0.0000000000000000e+000  0.0000000000000000e+000  0.0000000000000000e+000  0.0000000000000000e+000  0.0000000000000000e+000  0.0000000000000000e+000 -6.5601129570159666e-001  0.0000000000000000e+000  0.0000000000000000e+000 -6.9321498661535719e-001  0.0000000000000000e+000  0.0000000000000000e+000
  0.0000000000000000e+000  0.0000000000000000e+000  0.0000000000000000e+000 -6.1048659164068952e-001  0.0000000000000000e+000  0.0000000000000000e+000 -2.9877620649621850e-002 -1.9807470002605406e-002  0.0000000000000000e+000  0.0000000000000000e+000  0.0000000000000000e+000  0.0000000000000000e+000  0.0000000000000000e+000  0.0000000000000000e+000  0.0000000000000000e+000  0.0000000000000000e+000  0.0000000000000000e+000  0.0000000000000000e+000  0.0000000000000000e+000  7.5018063092108150e-002  7.3830335885306642e-001  0.0000000000000000e+000  0.0000000000000000e+000  0.0000000000000000e+000  0.0000000000000000e+000  2.7441128595510805e-001  0.0000000000000000e+000  0.0000000000000000e+000  0.0000000000000000e+000  0.0000000000000000e+000
  0.0000000000000000e+000  1.0875198947284170e-001  0.0000000000000000e+000  0.0000000000000000e+000  2.5372698679148364e-001  0.0000000000000000e+000  0.0000000000000000e+000  0.0000000000000000e+000  0.0000000000000000e+000 -9.5398804372229140e-001  0.0000000000000000e+000  0.0000000000000000e+000  5.6498000100044443e-001 -3.7635817075761124e-001  0.0000000000000000e+000  0.0000000000000000e+000  0.0000000000000000e+000  0.0000000000000000e+000  4.6875955383085116e-001  0.0000000000000000e+000  0.0000000000000000e+000  0.0000000000000000e+000 -1.2776782308863577e-001  0.0000000000000000e+000  0.0000000000000000e+000  0.0000000000000000e+000  9.6579167133669608e-001  0.0000000000000000e+000  0.0000000000000000e+000  0.0000000000000000e+000
 -1.0477755092962198e+000  0.0000000000000000e+000  0.0000000000000000e+000  0.0000000000000000e+000  0.0000000000000000e+000  0.0000000000000000e+000  0.0000000000000000e+000  0.0000000000000000e+000  3.9066297163920749e-001  0.0000000000000000e+000  0.0000000000000000e+000  5.2792327322642429e-001  0.0000000000000000e+000  0.0000000000000000e+000  0.0000000000000000e+000  0.0000000000000000e+000  1.0437165803031887e+000  0.0000000000000000e+000  0.0000000000000000e+000  0.0000000000000000e+000  0.0000000000000000e+000  0.0000000000000000e+000  0.0000000000000000e+000  0.0000000000000000e+000 -1.7744613094886952e-001  0.0000000000000000e+000  0.0000000000000000e+000  6.0269772103571984e-001  0.0000000000000000e+000  0.0000000000000000e+000
  0.0000000000000000e+000  0.0000000000000000e+000 -9.9639769012302981e-002  0.0000000000000000e+000  0.0000000000000000e+000 -3.7986120594005485e-001  0.0000000000000000e+000  0.0000000000000000e+000  0.0000000000000000e+000  0.0000000000000000e+000  7.1653345641733202e-002  0.0000000000000000e+000  0.0000000000000000e+000  0.0000000000000000e+000 -3.5434065613748275e-003  6.8735845886677249e-001  0.0000000000000000e+000  5.1424642263423859e-001  0.0000000000000000e+000  0.0000000000000000e+000  0.0000000000000000e+000  0.0000000000000000e+000  0.0000000000000000e+000  0.0000000000000000e+000  0.0000000000000000e+000  0.0000000000000000e+000  0.0000000000000000e+000  0.0000000000000000e+000  1.5195975455424196e-001  2.8395038617551971e-001
  0.0000000000000000e+000  0.0000000000000000e+000 -1.2057632497259611e-001  0.0000000000000000e+000  0.0000000000000000e+000  3.3498909836329271e-001  0.0000000000000000e+000  0.0000000000000000e+000  0.0000000000000000e+000  0.0000000000000000e+000  7.7271270525283009e-001  0.0000000000000000e+000  0.0000000000000000e+000  0.0000000000000000e+000 -3.0742546176875957e-001  2.6945638728774157e-001  0.0000000000000000e+000 -2.0215145909319115e-001  0.0000000000000000e+000  0.0000000000000000e+000  0.0000000000000000e+000  0.0000000000000000e+000  0.0000000000000000e+000  0.0000000000000000e+000  0.0000000000000000e+000  0.0000000000000000e+000  0.0000000000000000e+000  0.0000000000000000e+000 -2.5476874632377383e-001  5.7177296752423772e-002
  3.8407158469207631e-001  0.0000000000000000e+000  0.0000000000000000e+000  0.0000000000000000e+000  0.0000000000000000e+000  8.0287288587166453e-002  0.0000000000000000e+000  0.0000000000000000e+000  0.0000000000000000e+000  0.0000000000000000e+000 -8.9559083279517748e-001  0.0000000000000000e+000  0.0000000000000000e+000  0.0000000000000000e+000  0.0000000000000000e+000  0.0000000000000000e+000 -1.3851137459247720e-001  0.0000000000000000e+000  0.0000000000000000e+000  0.0000000000000000e+000  0.0000000000000000e+000  1.0943512451593077e-001  0.0000000000000000e+000  0.0000000000000000e+000 -1.1313081793819191e-001  0.0000000000000000e+000  0.0000000000000000e+000  0.0000000000000000e+000  0.0000000000000000e+000  0.0000000000000000e+000
  0.0000000000000000e+000 -3.4311438807304467e-001  0.0000000000000000e+000  0.0000000000000000e+000  0.0000000000000000e+000  0.0000000000000000e+000  0.0000000000000000e+000 -3.0719386747246485e-001  0.0000000000000000e+000  0.0000000000000000e+000  0.0000000000000000e+000  0.0000000000000000e+000  0.0000000000000000e+000  0.0000000000000000e+000  0.0000000000000000e+000 -4.7874403913973418e-001  0.0000000000000000e+000  0.0000000000000000e+000  0.0000000000000000e+000  1.6754272706710047e-001  0.0000000000000000e+000  0.0000000000000000e+000  0.0000000000000000e+000  0.0000000000000000e+000  0.0000000000000000e+000  0.0000000000000000e+000  0.0000000000000000e+000 -1.5745323019584077e+000  0.0000000000000000e+000 -1.6267794362308893e-002
  0.0000000000000000e+000  0.0000000000000000e+000 -6.9945285742454710e-001  3.5209407142186289e-002  0.0000000000000000e+000  0.0000000000000000e+000  0.0000000000000000e+000  0.0000000000000000e+000  0.0000000000000000e+000  0.0000000000000000e+000  0.0000000000000000e+000  6.5396610512585140e-001  0.0000000000000000e+000  0.0000000000000000e+000  0.0000000000000000e+000  0.0000000000000000e+000  0.0000000000000000e+000 -8.6301569006847889e-001  0.0000000000000000e+000  0.0000000000000000e+000  3.3247717258949566e-001  0.0000000000000000e+000 -3.8100579654431854e-001  6.5305067254968341e-001  0.0000000000000000e+000  0.0000000000000000e+000  1.5849776318008058e-001  0.0000000000000000e+000  0.0000000000000000e+000  0.0000000000000000e+000
  0.0000000000000000e+000  0.0000000000000000e+000 -4.3105647773422179e-001 -3.6104800211816579e-001  0.0000000000000000e+000  0.0000000000000000e+000  0.0000000000000000e+000  0.0000000000000000e+000  0.0000000000000000e+000  0.0000000000000000e+000  0.0000000000000000e+000  9.2482741460175183e-002  0.0000000000000000e+000  0.0000000000000000e+000  0.0000000000000000e+000  0.0000000000000000e+000  0.0000000000000000e+000  1.2022969065140252e-001  0.0000000000000000e+000  0.0000000000000000e+000 -3.3744150537815426e-001  0.0000000000000000e+000 -3.8658589951121425e-002 -6.2114078688302349e-002  0.0000000000000000e+000  0.0000000000000000e+000  1.0026781429398268e+000  0.0000000000000000e+000  0.0000000000000000e+000  0.0000000000000000e+000
  0.0000000000000000e+000  0.0000000000000000e+000  0.0000000000000000e+000  0.0000000000000000e+000 -4.6658040860887889e-001  0.0000000000000000e+000 -2.0773172805723306e-001  0.0000000000000000e+000  0.0000000000000000e+000  0.0000000000000000e+000  0.0000000000000000e+000  0.0000000000000000e+000  0.0000000000000000e+000  0.0000000000000000e+000  0.0000000000000000e+000  0.0000000000000000e+000  0.0000000000000000e+000  0.0000000000000000e+000  0.0000000000000000e+000  0.0000000000000000e+000  0.0000000000000000e+000  0.0000000000000000e+000  0.0000000000000000e+000  0.0000000000000000e+000  0.0000000000000000e+000  0.0000000000000000e+000  0.0000000000000000e+000  0.0000000000000000e+000  0.0000000000000000e+000  0.0000000000000000e+000
 -7.5357307771588389e-002  0.0000000000000000e+000  0.0000000000000000e+000  0.0000000000000000e+000  0.0000000000000000e+000  7.8520988888943211e-001  0.0000000000000000e+000  0.0000000000000000e+000  0.0000000000000000e+000  0.0000000000000000e+000  4.4300010453202879e-002  0.0000000000000000e+000  0.0000000000000000e+000  0.0000000000000000e+000  0.0000000000000000e+000  0.0000000000000000e+000 -4.3975502459570642e-001  0.0000000000000000e+000  0.0000000000000000e+000  0.0000000000000000e+000  0.0000000000000000e+000 -7.0112476465905488e-002  0.0000000000000000e+000  0.0000000000000000e+000  4.2131220563396571e-001  0.0000000000000000e+000  0.0000000000000000e+000  0.0000000000000000e+000  0.0000000000000000e+000  0.0000000000000000e+000
  0.0000000000000000e+000  0.0000000000000000e+000  0.0000000000000000e+000  0.0000000000000000e+000 -1.4370362782305668e-001  0.0000000000000000e+000 -1.7298880360879301e-001  0.0000000000000000e+000  0.0000000000000000e+000  0.0000000000000000e+000  0.0000000000000000e+000  0.0000000000000000e+000  0.0000000000000000e+000  0.0000000000000000e+000  0.0000000000000000e+000  0.0000000000000000e+000  0.0000000000000000e+000  0.0000000000000000e+000  0.0000000000000000e+000  0.0000000000000000e+000  0.0000000000000000e+000  0.0000000000000000e+000  0.0000000000000000e+000  0.0000000000000000e+000  0.0000000000000000e+000  0.0000000000000000e+000  0.0000000000000000e+000  0.0000000000000000e+000  0.0000000000000000e+000  0.0000000000000000e+000
  0.0000000000000000e+000  9.3949983360609790e-001  0.0000000000000000e+000  0.0000000000000000e+000  0.0000000000000000e+000  0.0000000000000000e+000  0.0000000000000000e+000  2.9810161489559939e-001  0.0000000000000000e+000  0.0000000000000000e+000  0.0000000000000000e+000  0.0000000000000000e+000  0.0000000000000000e+000  0.0000000000000000e+000  0.0000000000000000e+000  1.2308928174509519e+000  0.0000000000000000e+000  0.0000000000000000e+000  0.0000000000000000e+000  5.2112924484788969e-001  0.0000000000000000e+000  0.0000000000000000e+000  0.0000000000000000e+000  0.0000000000000000e+000  0.0000000000000000e+000  0.0000000000000000e+000  0.0000000000000000e+000 -4.9084017283735798e-001  0.0000000000000000e+000 -3.6011959543064453e-001
  0.0000000000000000e+000  0.0000000000000000e+000  0.0000000000000000e+000  0.0000000000000000e+000  0.0000000000000000e+000  0.0000000000000000e+000  0.0000000000000000e+000  0.0000000000000000e+000  2.8195463021439932e-001  3.6118352502446072e-001  0.0000000000000000e+000  0.0000000000000000e+000 -6.5971174117372133e-002 -1.4587308132540527e-001  3.2768468114119398e-001  0.0000000000000000e+000  0.0000000000000000e+000  0.0000000000000000e+000  9.7790059500151919e-003  0.0000000000000000e+000  0.0000000000000000e+000  0.0000000000000000e+000  0.0000000000000000e+000  0.0000000000000000e+000  0.0000000000000000e+000  6.1840900333882931e-001  0.0000000000000000e+000  0.0000000000000000e+000 -5.2394114312513351e-001  0.0000000000000000e+000
  0.0000000000000000e+000  0.0000000000000000e+000  0.0000000000000000e+000  0.0000000000000000e+000  0.0000000000000000e+000  0.0000000000000000e+000  0.0000000000000000e+000  0.0000000000000000e+000  2.8173562682521919e-001  1.0327096874401226e-002  0.0000000000000000e+000  0.0000000000000000e+000  6.0545754400347901e-002 -4.6840905982806702e-001 -1.8655425972505563e-001  0.0000000000000000e+000  0.0000000000000000e+000  0.0000000000000000e+000  4.6675114600377215e-001  0.0000000000000000e+000  0.0000000000000000e+000  0.0000000000000000e+000  0.0000000000000000e+000  0.0000000000000000e+000  0.0000000000000000e+000  3.3937204281555255e-001  0.0000000000000000e+000  0.0000000000000000e+000  5.7411936422701093e-001  0.0000000000000000e+000
 -2.8894829395074118e-001  0.0000000000000000e+000  0.0000000000000000e+000  0.0000000000000000e+000  0.0000000000000000e+000 -3.7402941124333525e-002  0.0000000000000000e+000  0.0000000000000000e+000  0.0000000000000000e+000  0.0000000000000000e+000 -3.0161488840458572e-001  0.0000000000000000e+000  0.0000000000000000e+000  0.0000000000000000e+000  0.0000000000000000e+000  0.0000000000000000e+000  5.9917399786489811e-001  0.0000000000000000e+000  0.0000000000000000e+000  0.0000000000000000e+000  0.0000000000000000e+000  3.5628093740450062e-002  0.0000000000000000e+000  0.0000000000000000e+000  6.8107233223051511e-001  0.0000000000000000e+000  0.0000000000000000e+000  0.0000000000000000e+000  0.0000000000000000e+000  0.0000000000000000e+000
  0.0000000000000000e+000  0.0000000000000000e+000  9.2193532452959370e-001 -8.8080010503864159e-002  0.0000000000000000e+000  0.0000000000000000e+000  0.0000000000000000e+000  0.0000000000000000e+000  0.0000000000000000e+000  0.0000000000000000e+000  0.0000000000000000e+000  3.6157874639621435e-001  0.0000000000000000e+000  0.0000000000000000e+000  0.0000000000000000e+000  0.0000000000000000e+000  0.0000000000000000e+000 -2.9840192721666497e-001  0.0000000000000000e+000  0.0000000000000000e+000 -3.9076104299738967e-001  0.0000000000000000e+000 -3.3209513669311835e-001 -6.4307813498753230e-001  0.0000000000000000e+000  0.0000000000000000e+000 -3.7955764118253899e-001  0.0000000000000000e+000  0.0000000000000000e+000  0.0000000000000000e+000
  0.0000000000000000e+000  0.0000000000000000e+000  0.0000000000000000e+000  0.0000000000000000e+000  0.0000000000000000e+000  0.0000000000000000e+000  0.0000000000000000e+000  0.0000000000000000e+000 -3.5986512977976920e-001 -1.7398265098592380e-001  0.0000000000000000e+000  0.0000000000000000e+000 -5.3981607131189735e-001 -3.6442844707014338e-001 -5.4317160306867218e-001  0.0000000000000000e+000  0.0000000000000000e+000  0.0000000000000000e+000 -1.3789711583790112e-001  0.0000000000000000e+000  0.0000000000000000e+000  0.0000000000000000e+000  0.0000000000000000e+000  0.0000000000000000e+000  0.0000000000000000e+000  2.0400806241320896e-001  0.0000000000000000e+000  0.0000000000000000e+000 -2.4565697054579400e-001  0.0000000000000000e+000
  0.0000000000000000e+000  0.0000000000000000e+000  0.0000000000000000e+000  0.0000000000000000e+000  0.0000000000000000e+000  0.0000000000000000e+000  0.0000000000000000e+000  0.0000000000000000e+000 -1.8444033252141512e-001  7.4293412116690183e-001  0.0000000000000000e+000  0.0000000000000000e+000 -7.1803860373561748e-002 -4.3637799905267005e-001  6.3047877845518407e-002  0.0000000000000000e+000  0.0000000000000000e+000  0.0000000000000000e+000 -2.0339438367234404e-002  0.0000000000000000e+000  0.0000000000000000e+000  0.0000000000000000e+000  0.0000000000000000e+000  0.0000000000000000e+000  0.0000000000000000e+000 -4.6108153381826944e-001  0.0000000000000000e+000  0.0000000000000000e+000  3.8264793759644998e-002  0.0000000000000000e+000
  0.0000000000000000e+000  0.0000000000000000e+000  0.0000000000000000e+000  0.0000000000000000e+000  0.0000000000000000e+000  0.0000000000000000e+000  0.0000000000000000e+000  0.0000000000000000e+000 -4.1797972094608549e-001  5.8182282824838782e-002  0.0000000000000000e+000  0.0000000000000000e+000 -3.9795616796592292e-001  1.3849333361741545e-001  5.0165633809003962e-001  0.0000000000000000e+000  0.0000000000000000e+000  0.0000000000000000e+000 -2.0423648016254389e-001  0.0000000000000000e+000  0.0000000000000000e+000  0.0000000000000000e+000  0.0000000000000000e+000  0.0000000000000000e+000  0.0000000000000000e+000  3.1128525730844214e-001  0.0000000000000000e+000  0.0000000000000000e+000  5.0407154945688071e-001  0.0000000000000000e+000
  0.0000000000000000e+000 -4.9826960096532522e-002  0.0000000000000000e+000  0.0000000000000000e+000  0.0000000000000000e+000  0.0000000000000000e+000  0.0000000000000000e+000  7.6061293810814390e-001  0.0000000000000000e+000  0.0000000000000000e+000  0.0000000000000000e+000  0.0000000000000000e+000  0.0000000000000000e+000  0.0000000000000000e+000  0.0000000000000000e+000  1.8073505202853660e-001  0.0000000000000000e+000  0.0000000000000000e+000  0.0000000000000000e+000 -1.2546575733445740e+000  0.0000000000000000e+000  0.0000000000000000e+000  0.0000000000000000e+000  0.0000000000000000e+000  0.0000000000000000e+000  0.0000000000000000e+000  0.0000000000000000e+000  5.8706469395060974e-002  0.0000000000000000e+000  8.1593516942064415e-001
 -8.3642131190572344e-001  0.0000000000000000e+000  0.0000000000000000e+000  0.0000000000000000e+000  0.0000000000000000e+000  5.8337168193014453e-003  0.0000000000000000e+000  0.0000000000000000e+000  0.0000000000000000e+000  0.0000000000000000e+000 -3.1908269214793172e-001  0.0000000000000000e+000  0.0000000000000000e+000  0.0000000000000000e+000  0.0000000000000000e+000  0.0000000000000000e+000 -1.6467767909851186e-001  0.0000000000000000e+000  0.0000000000000000e+000  0.0000000000000000e+000  0.0000000000000000e+000 -2.3844288075683984e-001  0.0000000000000000e+000  0.0000000000000000e+000 -3.3849349614537066e-001  0.0000000000000000e+000  0.0000000000000000e+000  0.0000000000000000e+000  0.0000000000000000e+000  0.0000000000000000e+000
  0.0000000000000000e+000  0.0000000000000000e+000 -7.2190720943654518e-001 -4.0359300041306889e-001  0.0000000000000000e+000  0.0000000000000000e+000  0.0000000000000000e+000  0.0000000000000000e+000  0.0000000000000000e+000  0.0000000000000000e+000  0.0000000000000000e+000  4.9565673667772875e-001  0.0000000000000000e+000  0.0000000000000000e+000  0.0000000000000000e+000  0.0000000000000000e+000  0.0000000000000000e+000 -1.6216068370871073e-001  0.0000000000000000e+000  0.0000000000000000e+000 -2.6401681435441905e-002  0.0000000000000000e+000  4.4014857127685769e-001 -1.6021480289451601e-001  0.0000000000000000e+000  0.0000000000000000e+000 -3.8255180177791603e-001  0.0000000000000000e+000  0.0000000000000000e+000  0.0000000000000000e+000
  0.0000000000000000e+000  0.0000000000000000e+000  0.0000000000000000e+000  0.0000000000000000e+000  0.0000000000000000e+000  0.0000000000000000e+000  0.0000000000000000e+000  0.0000000000000000e+000 -4.7841452089083075e-001 -3.5897004853646552e-001  0.0000000000000000e+000  0.0000000000000000e+000  4.9358631490465066e-001 -4.9375226518409299e-001  3.4715538113945865e-001  0.0000000000000000e+000  0.0000000000000000e+000  0.0000000000000000e+000  6.1948149096263956e-002  0.0000000000000000e+000  0.0000000000000000e+000  0.0000000000000000e+000  0.0000000000000000e+000  0.0000000000000000e+000  0.0000000000000000e+000  3.3925861715697447e-002  0.0000000000000000e+000  0.0000000000000000e+000 -1.7127727489443090e-001  0.0000000000000000e+000
  0.0000000000000000e+000 -6.9773179669637786e-001  0.0000000000000000e+000  0.0000000000000000e+000  0.0000000000000000e+000  0.0000000000000000e+000  0.0000000000000000e+000 -5.2349943580193992e-001  0.0000000000000000e+000  0.0000000000000000e+000  0.0000000000000000e+000  0.0000000000000000e+000  0.0000000000000000e+000  0.0000000000000000e+000  0.0000000000000000e+000  8.7303316831806055e-001  0.0000000000000000e+000  0.0000000000000000e+000  0.0000000000000000e+000 -7.4041451054226282e-001  0.0000000000000000e+000  0.0000000000000000e+000  0.0000000000000000e+000  0.0000000000000000e+000  0.0000000000000000e+000  0.0000000000000000e+000  0.0000000000000000e+000 -2.2793248301283936e-001  0.0000000000000000e+000 -5.1677414246624986e-001
  0.0000000000000000e+000  0.0000000000000000e+000 -2.5581060037112291e-001  7.6720608704752957e-001  0.0000000000000000e+000  0.0000000000000000e+000  0.0000000000000000e+000  0.0000000000000000e+000  0.0000000000000000e+000  0.0000000000000000e+000  0.0000000000000000e+000  3.8441277765796888e-001  0.0000000000000000e+000  0.0000000000000000e+000  0.0000000000000000e+000  0.0000000000000000e+000  0.0000000000000000e+000 -4.7423150651111423e-001  0.0000000000000000e+000  0.0000000000000000e+000 -9.0248929350227391e-001  0.0000000000000000e+000  1.8657370005081320e-001  4.7417768878839556e-001  0.0000000000000000e+000  0.0000000000000000e+000 -4.2588191030973466e-001  0.0000000000000000e+000  0.0000000000000000e+000  0.0000000000000000e+000
  1.4858683708996084e-001  0.0000000000000000e+000  0.0000000000000000e+000  0.0000000000000000e+000  0.0000000000000000e+000  5.4244132776797271e-001  0.0000000000000000e+000  0.0000000000000000e+000  0.0000000000000000e+000  0.0000000000000000e+000  2.4391260990810480e-002  0.0000000000000000e+000  0.0000000000000000e+000  0.0000000000000000e+000  0.0000000000000000e+000  0.0000000000000000e+000  6.0963718304732473e-001  0.0000000000000000e+000  0.0000000000000000e+000  0.0000000000000000e+000  0.0000000000000000e+000 -3.7523379834606718e-001  0.0000000000000000e+000  0.0000000000000000e+000 -4.1306963793663620e-001  0.0000000000000000e+000  0.0000000000000000e+000  0.0000000000000000e+000  0.0000000000000000e+000  0.0000000000000000e+000
  0.0000000000000000e+000  0.0000000000000000e+000  5.0150812227115737e-001 -1.4031909721426652e-001  0.0000000000000000e+000  0.0000000000000000e+000  0.0000000000000000e+000  0.0000000000000000e+000  0.0000000000000000e+000  0.0000000000000000e+000  0.0000000000000000e+000  2.0909801779179132e-001  0.0000000000000000e+000  0.0000000000000000e+000  0.0000000000000000e+000  0.0000000000000000e+000  0.0000000000000000e+000 -3.4727606962009894e-001  0.0000000000000000e+000  0.0000000000000000e+000  1.3322187651888573e-001  0.0000000000000000e+000  1.1158004260543286e+000  3.2347424628677351e-001  0.0000000000000000e+000  0.0000000000000000e+000  4.8294285649993351e-001  0.0000000000000000e+000  0.0000000000000000e+000  0.0000000000000000e+000
  0.0000000000000000e+000  0.0000000000000000e+000  4.2100048565496240e-001 -1.0097678873919274e+000  0.0000000000000000e+000  0.0000000000000000e+000  0.0000000000000000e+000  0.0000000000000000e+000  0.0000000000000000e+000  0.0000000000000000e+000  0.0000000000000000e+000 -3.5818787647206901e-001  0.0000000000000000e+000  0.0000000000000000e+000  0.0000000000000000e+000  0.0000000000000000e+000  0.0000000000000000e+000 -1.7371110635552470e-001  0.0000000000000000e+000  0.0000000000000000e+000 -4.0681104711137012e-001  0.0000000000000000e+000  5.0540994429690025e-002  6.9846675001147596e-001  0.0000000000000000e+000  0.0000000000000000e+000 -2.5595365019165345e-002  0.0000000000000000e+000  0.0000000000000000e+000  0.0000000000000000e+000
  2.0406008491128719e-001  0.0000000000000000e+000  0.0000000000000000e+000  0.0000000000000000e+000  0.0000000000000000e+000 -2.8517323744385148e-001  0.0000000000000000e+000  0.0000000000000000e+000  0.0000000000000000e+000  0.0000000000000000e+000 -5.0737859027384688e-002  0.0000000000000000e+000  0.0000000000000000e+000  0.0000000000000000e+000  0.0000000000000000e+000  0.0000000000000000e+000 -1.7217550576890278e-001  0.0000000000000000e+000  0.0000000000000000e+000  0.0000000000000000e+000  0.0000000000000000e+000 -8.8554131597435037e-001  0.0000000000000000e+000  0.0000000000000000e+000  2.4623880475819704e-001  0.0000000000000000e+000  0.0000000000000000e+000  0.0000000000000000e+000  0.0000000000000000e+000  0.0000000000000000e+000
  0.0000000000000000e+000  0.0000000000000000e+000  0.0000000000000000e+000  0.0000000000000000e+000  0.0000000000000000e+000  0.0000000000000000e+000  0.0000000000000000e+000  0.0000000000000000e+000  5.1702811797547710e-001 -3.6652712045495017e-001  0.0000000000000000e+000  0.0000000000000000e+000 -3.3121075473204847e-001 -4.0318018011074241e-001  3.3696763346545916e-001  0.0000000000000000e+000  0.0000000000000000e+000  0.0000000000000000e+000 -3.4851668882392500e-001  0.0000000000000000e+000  0.0000000000000000e+000  0.0000000000000000e+000  0.0000000000000000e+000  0.0000000000000000e+000  0.0000000000000000e+000 -3.0036441631739375e-001  0.0000000000000000e+000  0.0000000000000000e+000  2.9242478137843024e-002  0.0000000000000000e+000
  0.0000000000000000e+000  0.0000000000000000e+000 -5.2846542231248639e-001 -2.3270195881153405e-001  0.0000000000000000e+000  0.0000000000000000e+000  0.0000000000000000e+000  0.0000000000000000e+000  0.0000000000000000e+000  0.0000000000000000e+000  0.0000000000000000e+000 -1.0805244666965581e+000  0.0000000000000000e+000  0.0000000000000000e+000  0.0000000000000000e+000  0.0000000000000000e+000  0.0000000000000000e+000 -7.9661819208918883e-001  0.0000000000000000e+000  0.0000000000000000e+000  4.2205329359496724e-002  0.0000000000000000e+000  2.8350912788125260e-001 -1.9821982267298299e-001  0.0000000000000000e+000  0.0000000000000000e+000  5.7362983471311546e-001  0.0000000000000000e+000  0.0000000000000000e+000  0.0000000000000000e+000
  0.0000000000000000e+000  1.1356799963311115e-001  0.0000000000000000e+000  0.0000000000000000e+000  0.0000000000000000e+000  0.0000000000000000e+000  0.0000000000000000e+000 -2.3684023355704553e-001  0.0000000000000000e+000  0.0000000000000000e+000  0.0000000000000000e+000  0.0000000000000000e+000  0.0000000000000000e+000  0.0000000000000000e+000  0.0000000000000000e+000 -5.2587400584596755e-001  0.0000000000000000e+000  0.0000000000000000e+000  0.0000000000000000e+000 -8.4173347237414042e-001  0.0000000000000000e+000  0.0000000000000000e+000  0.0000000000000000e+000  0.0000000000000000e+000  0.0000000000000000e+000  0.0000000000000000e+000  0.0000000000000000e+000  1.5165286686590915e-001  0.0000000000000000e+000 -8.8420654482833438e-001
  0.0000000000000000e+000  0.0000000000000000e+000  0.0000000000000000e+000  0.0000000000000000e+000  0.0000000000000000e+000  0.0000000000000000e+000  0.0000000000000000e+000  0.0000000000000000e+000  8.1852913738041821e-002  1.4363821661711640e-001  0.0000000000000000e+000  0.0000000000000000e+000  4.2863469839137264e-001 -1.0273356442483764e-001 -2.7034553156934682e-001  0.0000000000000000e+000  0.0000000000000000e+000  0.0000000000000000e+000 -7.7175412926842102e-001  0.0000000000000000e+000  0.0000000000000000e+000  0.0000000000000000e+000  0.0000000000000000e+000  0.0000000000000000e+000  0.0000000000000000e+000  2.4477171545431806e-001  0.0000000000000000e+000  0.0000000000000000e+000  2.2311866382338033e-001  0.0000000000000000e+000
  0.0000000000000000e+000  9.2385538262267475e-001  0.0000000000000000e+000  0.0000000000000000e+000  0.0000000000000000e+000  0.0000000000000000e+000  0.0000000000000000e+000 -1.2689418687749894e+000  0.0000000000000000e+000  0.0000000000000000e+000  0.0000000000000000e+000  0.0000000000000000e+000  0.0000000000000000e+000  0.0000000000000000e+000  0.0000000000000000e+000 -2.1840346578422945e-002  0.0000000000000000e+000  0.0000000000000000e+000  0.0000000000000000e+000 -2.1935695553564208e-001  0.0000000000000000e+000  0.0000000000000000e+000  0.0000000000000000e+000  0.0000000000000000e+000  0.0000000000000000e+000  0.0000000000000000e+000  0.0000000000000000e+000 -1.3268162255698268e-002  0.0000000000000000e+000  4.4955324925480167e-001
 -6.3108263287873917e-003  0.0000000000000000e+000  0.0000000000000000e+000  3.1198990685905043e-001  0.0000000000000000e+000  2.1538855461632345e-001  0.0000000000000000e+000  0.0000000000000000e+000  0.0000000000000000e+000  0.0000000000000000e+000  0.0000000000000000e+000  0.0000000000000000e+000  0.0000000000000000e+000  0.0000000000000000e+000  0.0000000000000000e+000 -3.2448183241178841e-001  0.0000000000000000e+000  0.0000000000000000e+000  2.9001050380593363e-002 -7.3217076556434091e-001  4.1995844868385873e-001  0.0000000000000000e+000  0.0000000000000000e+000  0.0000000000000000e+000  0.0000000000000000e+000 -1.9406595006054947e-001  0.0000000000000000e+000  0.0000000000000000e+000  0.0000000000000000e+000  0.0000000000000000e+000
  0.0000000000000000e+000 -1.4480477190706549e+000  0.0000000000000000e+000  0.0000000000000000e+000  0.0000000000000000e+000  0.0000000000000000e+000 -5.8728336280111981e-001 -2.9218060393603357e-001  0.0000000000000000e+000  0.0000000000000000e+000  0.0000000000000000e+000  0.0000000000000000e+000  0.0000000000000000e+000  0.0000000000000000e+000 -1.1234360850091429e-001  0.0000000000000000e+000  0.0000000000000000e+000  0.0000000000000000e+000  0.0000000000000000e+000  0.0000000000000000e+000  0.0000000000000000e+000 -6.2656212039374160e-002  0.0000000000000000e+000  0.0000000000000000e+000  0.0000000000000000e+000  0.0000000000000000e+000  0.0000000000000000e+000  5.0014108169126426e-001  0.0000000000000000e+000  0.0000000000000000e+000
  0.0000000000000000e+000  0.0000000000000000e+000  5.9722220866398612e-001  0.0000000000000000e+000  0.0000000000000000e+000  0.0000000000000000e+000  0.0000000000000000e+000  0.0000000000000000e+000 -3.2591117417963128e-001  1.4541599220465404e-001  0.0000000000000000e+000  0.0000000000000000e+000  0.0000000000000000e+000  0.0000000000000000e+000  0.0000000000000000e+000  0.0000000000000000e+000  0.0000000000000000e+000  0.0000000000000000e+000  0.0000000000000000e+000  0.0000000000000000e+000  0.0000000000000000e+000  0.0000000000000000e+000  3.6077594186034950e-001  4.5463093555784695e-001  5.4863562499032836e-001  0.0000000000000000e+000  0.0000000000000000e+000  0.0000000000000000e+000 -3.8615084967325120e-001 -1.1586594719474652e+000
 -3.2854773973944984e-001  0.0000000000000000e+000  0.0000000000000000e+000 -4.4385325178863005e-001  0.0000000000000000e+000 -1.2936455758809590e-001  0.0000000000000000e+000  0.0000000000000000e+000  0.0000000000000000e+000  0.0000000000000000e+000  0.0000000000000000e+000  0.0000000000000000e+000  0.0000000000000000e+000  0.0000000000000000e+000  0.0000000000000000e+000 -1.9660372403640977e-001  0.0000000000000000e+000  0.0000000000000000e+000 -3.5967546391157401e-001 -4.5529640864642440e-001 -5.4888660701268521e-001  0.0000000000000000e+000  0.0000000000000000e+000  0.0000000000000000e+000  0.0000000000000000e+000 -4.1529436542935415e-002  0.0000000000000000e+000  0.0000000000000000e+000  0.0000000000000000e+000  0.0000000000000000e+000
  0.0000000000000000e+000  0.0000000000000000e+000  0.0000000000000000e+000  0.0000000000000000e+000 -2.3827813006454493e-001  0.0000000000000000e+000  0.0000000000000000e+000  0.0000000000000000e+000  0.0000000000000000e+000  0.0000000000000000e+000  4.6521443093001918e-001 -3.6347738847581057e-001  7.2260486953472591e-002 -1.9593731468511841e-001  0.0000000000000000e+000  0.0000000000000000e+000  0.0000000000000000e+000 -7.4234105692292063e-001  0.0000000000000000e+000  0.0000000000000000e+000  0.0000000000000000e+000  0.0000000000000000e+000  0.0000000000000000e+000  0.0000000000000000e+000  0.0000000000000000e+000  0.0000000000000000e+000  0.0000000000000000e+000  0.0000000000000000e+000  0.0000000000000000e+000  0.0000000000000000e+000
 -6.1029058384772483e-001  0.0000000000000000e+000  0.0000000000000000e+000  6.1357390081820695e-001  0.0000000000000000e+000 -7.4429155261003063e-002  0.0000000000000000e+000  0.0000000000000000e+000  0.0000000000000000e+000  0.0000000000000000e+000  0.0000000000000000e+000  0.0000000000000000e+000  0.0000000000000000e+000  0.0000000000000000e+000  0.0000000000000000e+000  3.2521954325176655e-001  0.0000000000000000e+000  0.0000000000000000e+000  1.8578457133655260e-001 -8.8990590780300804e-002 -2.8698808817488658e-001  0.0000000000000000e+000  0.0000000000000000e+000  0.0000000000000000e+000  0.0000000000000000e+000  1.2234224980507889e-001  0.0000000000000000e+000  0.0000000000000000e+000  0.0000000000000000e+000  0.0000000000000000e+000
  0.0000000000000000e+000 -8.7739973912614955e-002  0.0000000000000000e+000  0.0000000000000000e+000  0.0000000000000000e+000  0.0000000000000000e+000  5.6605789695238584e-001  9.6298921504078117e-001  0.0000000000000000e+000  0.0000000000000000e+000  0.0000000000000000e+000  0.0000000000000000e+000  0.0000000000000000e+000  0.0000000000000000e+000  4.2514043452348965e-003  0.0000000000000000e+000  0.0000000000000000e+000  0.0000000000000000e+000  0.0000000000000000e+000  0.0000000000000000e+000  0.0000000000000000e+000 -1.5693850940852830e-001  0.0000000000000000e+000  0.0000000000000000e+000  0.0000000000000000e+000  0.0000000000000000e+000  0.0000000000000000e+000  1.4505865980924890e+000  0.0000000000000000e+000  0.0000000000000000e+000
  0.0000000000000000e+000  6.0613873011396979e-002  0.0000000000000000e+000  0.0000000000000000e+000  0.0000000000000000e+000  0.0000000000000000e+000  1.0831427376367841e-001 -8.3753883023656417e-001  0.0000000000000000e+000  0.0000000000000000e+000  0.0000000000000000e+000  0.0000000000000000e+000  0.0000000000000000e+000  0.0000000000000000e+000 -1.0075808059510689e+000  0.0000000000000000e+000  0.0000000000000000e+000  0.0000000000000000e+000  0.0000000000000000e+000  0.0000000000000000e+000  0.0000000000000000e+000 -2.6044025836157358e-001  0.0000000000000000e+000  0.0000000000000000e+000  0.0000000000000000e+000  0.0000000000000000e+000  0.0000000000000000e+000  4.3297410975300099e-001  0.0000000000000000e+000  0.0000000000000000e+000
  0.0000000000000000e+000  0.0000000000000000e+000  3.3399132068551135e-001  0.0000000000000000e+000  0.0000000000000000e+000  0.0000000000000000e+000  0.0000000000000000e+000  0.0000000000000000e+000  3.1582316291661172e-001 -2.8494752674897927e-001  0.0000000000000000e+000  0.0000000000000000e+000  0.0000000000000000e+000  0.0000000000000000e+000  0.0000000000000000e+000  0.0000000000000000e+000  0.0000000000000000e+000  0.0000000000000000e+000  0.0000000000000000e+000  0.0000000000000000e+000  0.0000000000000000e+000  0.0000000000000000e+000  4.9089638314113981e-001 -3.1951633816094982e-001  8.0240705853039729e-001  0.0000000000000000e+000  0.0000000000000000e+000  0.0000000000000000e+000  9.6341492263893547e-001  2.4177089694300169e-001
  0.0000000000000000e+000  0.0000000000000000e+000 -2.0187976874984090e-001  0.0000000000000000e+000  0.0000000000000000e+000  0.0000000000000000e+000  0.0000000000000000e+000  0.0000000000000000e+000  7.3758791743908106e-002 -8.7726220492234686e-001  0.0000000000000000e+000  0.0000000000000000e+000  0.0000000000000000e+000  0.0000000000000000e+000  0.0000000000000000e+000  0.0000000000000000e+000  0.0000000000000000e+000  0.0000000000000000e+000  0.0000000000000000e+000  0.0000000000000000e+000  0.0000000000000000e+000  0.0000000000000000e+000  3.2707823478444442e-001  1.9985386660470641e-001 -6.6237170966661452e-001  0.0000000000000000e+000  0.0000000000000000e+000  0.0000000000000000e+000  3.4826235580704645e-001  1.2789617024382052e-001
  0.0000000000000000e+000  0.0000000000000000e+000  0.0000000000000000e+000  0.0000000000000000e+000 -3.7621223159939227e-001  0.0000000000000000e+000  0.0000000000000000e+000  0.0000000000000000e+000  0.0000000000000000e+000  0.0000000000000000e+000  3.8035374063754246e-001  4.8611243411812460e-001  7.5987521162509661e-002 -6.2141000109896694e-001  0.0000000000000000e+000  0.0000000000000000e+000  0.0000000000000000e+000  2.9251597791496192e-001  0.0000000000000000e+000  0.0000000000000000e+000  0.0000000000000000e+000  0.0000000000000000e+000  0.0000000000000000e+000  0.0000000000000000e+000  0.0000000000000000e+000  0.0000000000000000e+000  0.0000000000000000e+000  0.0000000000000000e+000  0.0000000000000000e+000  0.0000000000000000e+000
  0.0000000000000000e+000  0.0000000000000000e+000  0.0000000000000000e+000  0.0000000000000000e+000  8.3495828849198972e-001  0.0000000000000000e+000  0.0000000000000000e+000  0.0000000000000000e+000  0.0000000000000000e+000  0.0000000000000000e+000  2.5089073244596649e-001 -1.6107917986281750e-001  1.9259357189671067e-001 -4.0968231821815410e-001  0.0000000000000000e+000  0.0000000000000000e+000  0.0000000000000000e+000  9.4974253718785512e-002  0.0000000000000000e+000  0.0000000000000000e+000  0.0000000000000000e+000  0.0000000000000000e+000  0.0000000000000000e+000  0.0000000000000000e+000  0.0000000000000000e+000  0.0000000000000000e+000  0.0000000000000000e+000  0.0000000000000000e+000  0.0000000000000000e+000  0.0000000000000000e+000
  0.0000000000000000e+000  0.0000000000000000e+000  0.0000000000000000e+000  0.0000000000000000e+000  9.6724276891039976e-002  0.0000000000000000e+000  0.0000000000000000e+000  0.0000000000000000e+000  0.0000000000000000e+000  0.0000000000000000e+000  7.2049949717471784e-001  3.9646105535931266e-002 -4.4096591869140084e-001  4.6976028361422945e-001  0.0000000000000000e+000  0.0000000000000000e+000  0.0000000000000000e+000  2.3415253498103689e-001  0.0000000000000000e+000  0.0000000000000000e+000  0.0000000000000000e+000  0.0000000000000000e+000  0.0000000000000000e+000  0.0000000000000000e+000  0.0000000000000000e+000  0.0000000000000000e+000  0.0000000000000000e+000  0.0000000000000000e+000  0.0000000000000000e+000  0.0000000000000000e+000
  0.0000000000000000e+000  0.0000000000000000e+000  0.0000000000000000e+000  0.0000000000000000e+000  6.3310062756847807e-003  0.0000000000000000e+000  0.0000000000000000e+000  0.0000000000000000e+000  0.0000000000000000e+000  0.0000000000000000e+000 -2.2558045183053299e-001 -2.3581217916115021e-001 -8.4276696955966668e-001 -4.2801966161885324e-001  0.0000000000000000e+000  0.0000000000000000e+000  0.0000000000000000e+000  2.9997595967361512e-003  0.0000000000000000e+000  0.0000000000000000e+000  0.0000000000000000e+000  0.0000000000000000e+000  0.0000000000000000e+000  0.0000000000000000e+000  0.0000000000000000e+000  0.0000000000000000e+000  0.0000000000000000e+000  0.0000000000000000e+000  0.0000000000000000e+000  0.0000000000000000e+000
  0.0000000000000000e+000  6.7168263372581871e-001  0.0000000000000000e+000  0.0000000000000000e+000  0.0000000000000000e+000  0.0000000000000000e+000  8.1789939258114619e-002 -8.7790097816607560e-001  0.0000000000000000e+000  0.0000000000000000e+000  0.0000000000000000e+000  0.0000000000000000e+000  0.0000000000000000e+000  0.0000000000000000e+000  1.0500017115782967e+000  0.0000000000000000e+000  0.0000000000000000e+000  0.0000000000000000e+000  0.0000000000000000e+000  0.0000000000000000e+000  0.0000000000000000e+000 -6.9290668429059421e-001  0.0000000000000000e+000  0.0000000000000000e+000  0.0000000000000000e+000  0.0000000000000000e+000  0.0000000000000000e+000  5.0445125024859672e-001  0.0000000000000000e+000  0.0000000000000000e+000
  1.0773263324565607e-001  0.0000000000000000e+000  0.0000000000000000e+000 -7.5507698091755490e-002  0.0000000000000000e+000 -5.0988969030084119e-001  0.0000000000000000e+000  0.0000000000000000e+000  0.0000000000000000e+000  0.0000000000000000e+000  0.0000000000000000e+000  0.0000000000000000e+000  0.0000000000000000e+000  0.0000000000000000e+000  0.0000000000000000e+000 -5.2276690013240736e-002  0.0000000000000000e+000  0.0000000000000000e+000  1.4984472965460890e-001 -2.5163345632827921e-001  1.8744742999929564e-001  0.0000000000000000e+000  0.0000000000000000e+000  0.0000000000000000e+000  0.0000000000000000e+000  7.7399130505884461e-001  0.0000000000000000e+000  0.0000000000000000e+000  0.0000000000000000e+000  0.0000000000000000e+000
  0.0000000000000000e+000  0.0000000000000000e+000  0.0000000000000000e+000  0.0000000000000000e+000  0.0000000000000000e+000  0.0000000000000000e+000  0.0000000000000000e+000  0.0000000000000000e+000  0.0000000000000000e+000  0.0000000000000000e+000  0.0000000000000000e+000  0.0000000000000000e+000  0.0000000000000000e+000  0.0000000000000000e+000  0.0000000000000000e+000  0.0000000000000000e+000 -4.5117590814959642e-003  0.0000000000000000e+000  0.0000000000000000e+000  0.0000000000000000e+000  0.0000000000000000e+000  0.0000000000000000e+000  0.0000000000000000e+000  0.0000000000000000e+000  0.0000000000000000e+000  0.0000000000000000e+000  4.0244304499310934e-002  0.0000000000000000e+000  0.0000000000000000e+000  0.0000000000000000e+000
  0.0000000000000000e+000  0.0000000000000000e+000  0.0000000000000000e+000  0.0000000000000000e+000  3.0844266667554021e-001  0.0000000000000000e+000  0.0000000000000000e+000  0.0000000000000000e+000  0.0000000000000000e+000  0.0000000000000000e+000 -7.7164369582894882e-002  7.4057625519076953e-001 -2.1726695167179824e-001  6.1180246762553049e-002  0.0000000000000000e+000  0.0000000000000000e+000  0.0000000000000000e+000 -5.4727291254536792e-001  0.0000000000000000e+000  0.0000000000000000e+000  0.0000000000000000e+000  0.0000000000000000e+000  0.0000000000000000e+000  0.0000000000000000e+000  0.0000000000000000e+000  0.0000000000000000e+000  0.0000000000000000e+000  0.0000000000000000e+000  0.0000000000000000e+000  0.0000000000000000e+000
 -2.9750665917814051e-001  0.0000000000000000e+000  0.0000000000000000e+000 -2.6258935623330770e-001  0.0000000000000000e+000 -4.4440916830527910e-001  0.0000000000000000e+000  0.0000000000000000e+000  0.0000000000000000e+000  0.0000000000000000e+000  0.0000000000000000e+000  0.0000000000000000e+000  0.0000000000000000e+000  0.0000000000000000e+000  0.0000000000000000e+000  4.8107932252311297e-001  0.0000000000000000e+000  0.0000000000000000e+000 -1.4510154720298535e-001 -7.2822911745728386e-002  5.0576419163125552e-001  0.0000000000000000e+000  0.0000000000000000e+000  0.0000000000000000e+000  0.0000000000000000e+000 -3.6255308755037235e-001  0.0000000000000000e+000  0.0000000000000000e+000  0.0000000000000000e+000  0.0000000000000000e+000
 -5.2598201106453146e-001  0.0000000000000000e+000  0.0000000000000000e+000 -3.2623245896792463e-001  0.0000000000000000e+000  5.7497476245128942e-001  0.0000000000000000e+000  0.0000000000000000e+000  0.0000000000000000e+000  0.0000000000000000e+000  0.0000000000000000e+000  0.0000000000000000e+000  0.0000000000000000e+000  0.0000000000000000e+000  0.0000000000000000e+000 -2.6772623593224479e-002  0.0000000000000000e+000  0.0000000000000000e+000 -4.1843809625221939e-002  1.3577238071047915e-001  3.3810637324032883e-001  0.0000000000000000e+000  0.0000000000000000e+000  0.0000000000000000e+000  0.0000000000000000e+000  3.8871788295472021e-001  0.0000000000000000e+000  0.0000000000000000e+000  0.0000000000000000e+000  0.0000000000000000e+000
 -3.3126949123985011e-001  0.0000000000000000e+000  0.0000000000000000e+000  2.1008894359726568e-001  0.0000000000000000e+000 -3.6652769036114724e-001  0.0000000000000000e+000  0.0000000000000000e+000  0.0000000000000000e+000  0.0000000000000000e+000  0.0000000000000000e+000  0.0000000000000000e+000  0.0000000000000000e+000  0.0000000000000000e+000  0.0000000000000000e+000 -6.8279288964378504e-001  0.0000000000000000e+000  0.0000000000000000e+000 -2.1403339414345293e-001  4.0197849393960411e-001  1.7303512950627123e-001  0.0000000000000000e+000  0.0000000000000000e+000  0.0000000000000000e+000  0.0000000000000000e+000 -9.0754187564636185e-002  0.0000000000000000e+000  0.0000000000000000e+000  0.0000000000000000e+000  0.0000000000000000e+000
  0.0000000000000000e+000 -2.7596069008500079e-001  0.0000000000000000e+000  0.0000000000000000e+000  0.0000000000000000e+000  0.0000000000000000e+000  1.0940515299907092e+000 -3.5755896038963053e-001  0.0000000000000000e+000  0.0000000000000000e+000  0.0000000000000000e+000  0.0000000000000000e+000  0.0000000000000000e+000  0.0000000000000000e+000  2.4151372228387882e-001  0.0000000000000000e+000  0.0000000000000000e+000  0.0000000000000000e+000  0.0000000000000000e+000  0.0000000000000000e+000  0.0000000000000000e+000 -8.3556072860794239e-001  0.0000000000000000e+000  0.0000000000000000e+000  0.0000000000000000e+000  0.0000000000000000e+000  0.0000000000000000e+000 -1.9436562333342827e-001  0.0000000000000000e+000  0.0000000000000000e+000
  0.0000000000000000e+000  0.0000000000000000e+000 -3.7211265067214871e-001  0.0000000000000000e+000  0.0000000000000000e+000  0.0000000000000000e+000  0.0000000000000000e+000  0.0000000000000000e+000  9.5718706606542991e-001  5.8985450356952041e-001  0.0000000000000000e+000  0.0000000000000000e+000  0.0000000000000000e+000  0.0000000000000000e+000  0.0000000000000000e+000  0.0000000000000000e+000  0.0000000000000000e+000  0.0000000000000000e+000  0.0000000000000000e+000  0.0000000000000000e+000  0.0000000000000000e+000  0.0000000000000000e+000  4.4858385066954998e-001  6.4896330048499751e-001  2.2287118925441596e-001  0.0000000000000000e+000  0.0000000000000000e+000  0.0000000000000000e+000 -1.6701924862462969e-001  2.8824465352900341e-002
  0.0000000000000000e+000  0.0000000000000000e+000 -6.4454259295266947e-001  0.0000000000000000e+000  0.0000000000000000e+000  0.0000000000000000e+000  0.0000000000000000e+000  0.0000000000000000e+000 -7.6686334849585536e-002  1.9407949874642527e-001  0.0000000000000000e+000  0.0000000000000000e+000  0.0000000000000000e+000  0.0000000000000000e+000  0.0000000000000000e+000  0.0000000000000000e+000  0.0000000000000000e+000  0.0000000000000000e+000  0.0000000000000000e+000  0.0000000000000000e+000  0.0000000000000000e+000  0.0000000000000000e+000  3.6438264683876648e-001 -8.5519855321826177e-001 -4.2945609286585124e-001  0.0000000000000000e+000  0.0000000000000000e+000  0.0000000000000000e+000  3.9929862651261327e-001 -7.4668134649173479e-001
  0.0000000000000000e+000  0.0000000000000000e+000 -7.9779225188060132e-001  0.0000000000000000e+000  0.0000000000000000e+000  0.0000000000000000e+000  0.0000000000000000e+000  0.0000000000000000e+000 -1.8980017172297026e-001 -4.0328786009267370e-001  0.0000000000000000e+000  0.0000000000000000e+000  0.0000000000000000e+000  0.0000000000000000e+000  0.0000000000000000e+000  0.0000000000000000e+000  0.0000000000000000e+000  0.0000000000000000e+000  0.0000000000000000e+000  0.0000000000000000e+000  0.0000000000000000e+000  0.0000000000000000e+000 -3.5019226036817286e-002 -3.7671496954645045e-001  2.9498817203135597e-001  0.0000000000000000e+000  0.0000000000000000e+000  0.0000000000000000e+000 -1.1749654488010248e+000  2.7592291380169065e-001
 -1.8179349586487020e-001  0.0000000000000000e+000  0.0000000000000000e+000 -3.2243463391090049e-001  0.0000000000000000e+000 -9.4378769970737769e-002  0.0000000000000000e+000  0.0000000000000000e+000  0.0000000000000000e+000  0.0000000000000000e+000  0.0000000000000000e+000  0.0000000000000000e+000  0.0000000000000000e+000  0.0000000000000000e+000  0.0000000000000000e+000 -2.2180553288095214e-001  0.0000000000000000e+000  0.0000000000000000e+000  8.6267461569912207e-001 -8.2706291527377337e-003 -6.9319543046198279e-002  0.0000000000000000e+000  0.0000000000000000e+000  0.0000000000000000e+000  0.0000000000000000e+000 -2.3622212036944384e-001  0.0000000000000000e+000  0.0000000000000000e+000  0.0000000000000000e+000  0.0000000000000000e+000
  0.0000000000000000e+000  0.0000000000000000e+000  0.0000000000000000e+000  0.0000000000000000e+000  0.0000000000000000e+000  0.0000000000000000e+000  0.0000000000000000e+000  0.0000000000000000e+000  0.0000000000000000e+000  0.0000000000000000e+000  0.0000000000000000e+000  0.0000000000000000e+000  0.0000000000000000e+000  0.0000000000000000e+000  0.0000000000000000e+000  0.0000000000000000e+000 -6.1813418578927826e-001  0.0000000000000000e+000  0.0000000000000000e+000  0.0000000000000000e+000  0.0000000000000000e+000  0.0000000000000000e+000  0.0000000000000000e+000  0.0000000000000000e+000  0.0000000000000000e+000  0.0000000000000000e+000  1.9960817405086381e-001  0.0000000000000000e+000  0.0000000000000000e+000  0.0000000000000000e+000
  0.0000000000000000e+000 -6.7805335596163518e-001  0.0000000000000000e+000  0.0000000000000000e+000  0.0000000000000000e+000  0.0000000000000000e+000  1.0469801062588333e+000 -4.6337362338858351e-001  0.0000000000000000e+000  0.0000000000000000e+000  0.0000000000000000e+000  0.0000000000000000e+000  0.0000000000000000e+000  0.0000000000000000e+000  2.1996404969794570e-001  0.0000000000000000e+000  0.0000000000000000e+000  0.0000000000000000e+000  0.0000000000000000e+000  0.0000000000000000e+000  0.0000000000000000e+000  8.5213912541289005e-001  0.0000000000000000e+000  0.0000000000000000e+000  0.0000000000000000e+000  0.0000000000000000e+000  0.0000000000000000e+000  7.9981043042797236e-003  0.0000000000000000e+000  0.0000000000000000e+000
  0.0000000000000000e+000  0.0000000000000000e+000  6.5618921946864739e-001  0.0000000000000000e+000  0.0000000000000000e+000  0.0000000000000000e+000  0.0000000000000000e+000  0.0000000000000000e+000  7.5456331942073684e-001 -5.6797574494785619e-001  0.0000000000000000e+000  0.0000000000000000e+000  0.0000000000000000e+000  0.0000000000000000e+000  0.0000000000000000e+000  0.0000000000000000e+000  0.0000000000000000e+000  0.0000000000000000e+000  0.0000000000000000e+000  0.0000000000000000e+000  0.0000000000000000e+000  0.0000000000000000e+000 -7.9700909876634762e-001 -6.5508201803070232e-001 -2.2952337087268723e-001  0.0000000000000000e+000  0.0000000000000000e+000  0.0000000000000000e+000  1.4019600209816768e-001 -5.2709951011535294e-001
  0.0000000000000000e+000  0.0000000000000000e+000 -8.4297332452844387e-001  0.0000000000000000e+000  0.0000000000000000e+000  0.0000000000000000e+000  0.0000000000000000e+000  0.0000000000000000e+000 -4.5795835464182466e-001  7.3321375598355429e-002  0.0000000000000000e+000  0.0000000000000000e+000  0.0000000000000000e+000  0.0000000000000000e+000  0.0000000000000000e+000  0.0000000000000000e+000  0.0000000000000000e+000  0.0000000000000000e+000  0.0000000000000000e+000  0.0000000000000000e+000  0.0000000000000000e+000  0.0000000000000000e+000 -2.8705473310649582e-001  4.1626651019874789e-001  4.6480994488000132e-001  0.0000000000000000e+000  0.0000000000000000e+000  0.0000000000000000e+000  4.6393876490837860e-001 -6.0450002976753769e-001
 -3.2709757340879492e-001 -8.0301875164427383e-002  0.0000000000000000e+000  4.4330632408776638e-001  0.0000000000000000e+000  0.0000000000000000e+000 -8.0353900380917631e-001  0.0000000000000000e+000  0.0000000000000000e+000  0.0000000000000000e+000  0.0000000000000000e+000  0.0000000000000000e+000  0.0000000000000000e+000  0.0000000000000000e+000  0.0000000000000000e+000  0.0000000000000000e+000  0.0000000000000000e+000  0.0000000000000000e+000  0.0000000000000000e+000  0.0000000000000000e+000  0.0000000000000000e+000  0.0000000000000000e+000  0.0000000000000000e+000  2.1047712202843832e-001  0.0000000000000000e+000 -7.9208458470175630e-003  0.0000000000000000e+000  0.0000000000000000e+000  0.0000000000000000e+000  0.0000000000000000e+000
  1.9590233566996076e-001  4.7088387525766856e-001  0.0000000000000000e+000 -5.6456632411981689e-001  0.0000000000000000e+000  0.0000000000000000e+000 -4.0667381713845013e-001  0.0000000000000000e+000  0.0000000000000000e+000  0.0000000000000000e+000  0.0000000000000000e+000  0.0000000000000000e+000  0.0000000000000000e+000  0.0000000000000000e+000  0.0000000000000000e+000  0.0000000000000000e+000  0.0000000000000000e+000  0.0000000000000000e+000  0.0000000000000000e+000  0.0000000000000000e+000  0.0000000000000000e+000  0.0000000000000000e+000  0.0000000000000000e+000  1.3892889312300460e-001  0.0000000000000000e+000  4.8628251632242719e-001  0.0000000000000000e+000  0.0000000000000000e+000  0.0000000000000000e+000  0.0000000000000000e+000
  0.0000000000000000e+000  0.0000000000000000e+000 -2.6002387780945113e-001  0.0000000000000000e+000  0.0000000000000000e+000  0.0000000000000000e+000  0.0000000000000000e+000  0.0000000000000000e+000  0.0000000000000000e+000  1.0698865012218496e-001  0.0000000000000000e+000  5.2197119907510914e-001 -5.3960105121118151e-001  0.0000000000000000e+000  0.0000000000000000e+000  0.0000000000000000e+000  0.0000000000000000e+000  0.0000000000000000e+000  1.2568895610661179e-001  0.0000000000000000e+000  0.0000000000000000e+000  2.4898928839440818e-001  0.0000000000000000e+000  0.0000000000000000e+000  1.8210470961818215e-001  0.0000000000000000e+000  0.0000000000000000e+000 -4.9634894972631033e-001  0.0000000000000000e+000  0.0000000000000000e+000
  3.3002914966645369e-002  4.3772400539888007e-001  0.0000000000000000e+000 -1.8525042110828521e-001  0.0000000000000000e+000  0.0000000000000000e+000 -2.5043761347586457e-001  0.0000000000000000e+000  0.0000000000000000e+000  0.0000000000000000e+000  0.0000000000000000e+000  0.0000000000000000e+000  0.0000000000000000e+000  0.0000000000000000e+000  0.0000000000000000e+000  0.0000000000000000e+000  0.0000000000000000e+000  0.0000000000000000e+000  0.0000000000000000e+000  0.0000000000000000e+000  0.0000000000000000e+000  0.0000000000000000e+000  0.0000000000000000e+000 -3.7601580868422280e-001  0.0000000000000000e+000 -7.5424392444124744e-001  0.0000000000000000e+000  0.0000000000000000e+000  0.0000000000000000e+000  0.0000000000000000e+000
  0.0000000000000000e+000  0.0000000000000000e+000  0.0000000000000000e+000  0.0000000000000000e+000 -5.7108689186500816e-001  0.0000000000000000e+000  0.0000000000000000e+000 -1.3348669365514051e-001  0.0000000000000000e+000  0.0000000000000000e+000  3.4583756561086032e-001  0.0000000000000000e+000  0.0000000000000000e+000 -8.3046407300876257e-001  0.0000000000000000e+000 -2.0247221326202708e-001  4.9858998464498872e-001  7.6572793385099980e-001  0.0000000000000000e+000  0.0000000000000000e+000  0.0000000000000000e+000  0.0000000000000000e+000  0.0000000000000000e+000  0.0000000000000000e+000  0.0000000000000000e+000  0.0000000000000000e+000  0.0000000000000000e+000  0.0000000000000000e+000  0.0000000000000000e+000 -7.1959982856687077e-001
  0.0000000000000000e+000  0.0000000000000000e+000  0.0000000000000000e+000  0.0000000000000000e+000  0.0000000000000000e+000  5.0470607051733818e-001  0.0000000000000000e+000  0.0000000000000000e+000  0.0000000000000000e+000  0.0000000000000000e+000  0.0000000000000000e+000  0.0000000000000000e+000  0.0000000000000000e+000  0.0000000000000000e+000 -6.8799929844126118e-001  0.0000000000000000e+000  0.0000000000000000e+000  0.0000000000000000e+000  0.0000000000000000e+000  4.3583058746390735e-001  0.0000000000000000e+000  0.0000000000000000e+000  6.1163929362939207e-001  0.0000000000000000e+000  0.0000000000000000e+000  0.0000000000000000e+000 -4.6398405500365403e-001  0.0000000000000000e+000 -5.7156726963127191e-001  0.0000000000000000e+000
  6.7692135057937164e-001 -4.4111162513026680e-001  0.0000000000000000e+000  6.7929285627959968e-002  0.0000000000000000e+000  0.0000000000000000e+000 -3.2047309534384572e-001  0.0000000000000000e+000  0.0000000000000000e+000  0.0000000000000000e+000  0.0000000000000000e+000  0.0000000000000000e+000  0.0000000000000000e+000  0.0000000000000000e+000  0.0000000000000000e+000  0.0000000000000000e+000  0.0000000000000000e+000  0.0000000000000000e+000  0.0000000000000000e+000  0.0000000000000000e+000  0.0000000000000000e+000  0.0000000000000000e+000  0.0000000000000000e+000 -4.7900590369162832e-001  0.0000000000000000e+000  1.0214681026886656e-001  0.0000000000000000e+000  0.0000000000000000e+000  0.0000000000000000e+000  0.0000000000000000e+000
  0.0000000000000000e+000  0.0000000000000000e+000  0.0000000000000000e+000  0.0000000000000000e+000 -1.9574887326009288e-001  0.0000000000000000e+000  0.0000000000000000e+000  9.2872885693660501e-001  0.0000000000000000e+000  0.0000000000000000e+000 -5.9839563871241404e-002  0.0000000000000000e+000  0.0000000000000000e+000  3.3431658635894583e-002  0.0000000000000000e+000  4.3540071321126572e-001 -2.8819167530264933e-001 -2.1736609289996232e-002  0.0000000000000000e+000  0.0000000000000000e+000  0.0000000000000000e+000  0.0000000000000000e+000  0.0000000000000000e+000  0.0000000000000000e+000  0.0000000000000000e+000  0.0000000000000000e+000  0.0000000000000000e+000  0.0000000000000000e+000  0.0000000000000000e+000 -3.7448594719474682e-001
  0.0000000000000000e+000  0.0000000000000000e+000  0.0000000000000000e+000  0.0000000000000000e+000  0.0000000000000000e+000  0.0000000000000000e+000  0.0000000000000000e+000  0.0000000000000000e+000 -3.4278536805400378e-001  0.0000000000000000e+000  0.0000000000000000e+000  0.0000000000000000e+000  0.0000000000000000e+000  0.0000000000000000e+000  0.0000000000000000e+000  0.0000000000000000e+000  0.0000000000000000e+000  0.0000000000000000e+000  0.0000000000000000e+000  0.0000000000000000e+000  2.8881514968987976e-001  0.0000000000000000e+000  0.0000000000000000e+000  0.0000000000000000e+000  0.0000000000000000e+000  0.0000000000000000e+000  0.0000000000000000e+000  0.0000000000000000e+000  0.0000000000000000e+000  0.0000000000000000e+000
  0.0000000000000000e+000  0.0000000000000000e+000 -8.3374537195366721e-002  0.0000000000000000e+000  0.0000000000000000e+000  0.0000000000000000e+000  0.0000000000000000e+000  0.0000000000000000e+000  0.0000000000000000e+000 -4.5521606173435070e-001  0.0000000000000000e+000 -1.8551295558665779e-001  2.0120860689699804e-001  0.0000000000000000e+000  0.0000000000000000e+000  0.0000000000000000e+000  0.0000000000000000e+000  0.0000000000000000e+000 -6.2237850150990048e-001  0.0000000000000000e+000  0.0000000000000000e+000  3.3994070705833340e-001  0.0000000000000000e+000  0.0000000000000000e+000 -1.9859662370575182e-003  0.0000000000000000e+000  0.0000000000000000e+000 -4.5607941850918049e-001  0.0000000000000000e+000  0.0000000000000000e+000
  0.0000000000000000e+000  0.0000000000000000e+000  0.0000000000000000e+000  0.0000000000000000e+000 -9.0320037934567066e-001  0.0000000000000000e+000  0.0000000000000000e+000  4.7150909974115002e-002  0.0000000000000000e+000  0.0000000000000000e+000  1.8631834189688085e-001  0.0000000000000000e+000  0.0000000000000000e+000 -2.4422358011313805e-001  0.0000000000000000e+000 -3.7096083083315701e-001 -3.1772946155669834e-001  7.3095452235861746e-001  0.0000000000000000e+000  0.0000000000000000e+000  0.0000000000000000e+000  0.0000000000000000e+000  0.0000000000000000e+000  0.0000000000000000e+000  0.0000000000000000e+000  0.0000000000000000e+000  0.0000000000000000e+000  0.0000000000000000e+000  0.0000000000000000e+000  4.7077257289623259e-001
  0.0000000000000000e+000  0.0000000000000000e+000 -4.2687660351336654e-001  0.0000000000000000e+000  0.0000000000000000e+000  0.0000000000000000e+000  0.0000000000000000e+000  0.0000000000000000e+000  0.0000000000000000e+000 -1.5469068811546645e-002  0.0000000000000000e+000 -6.8310881017526737e-001 -4.5904488775048830e-001  0.0000000000000000e+000  0.0000000000000000e+000  0.0000000000000000e+000  0.0000000000000000e+000  0.0000000000000000e+000  9.3797773736796888e-002  0.0000000000000000e+000  0.0000000000000000e+000 -2.8525603881274786e-001  0.0000000000000000e+000  0.0000000000000000e+000 -1.4390421262166975e-001  0.0000000000000000e+000  0.0000000000000000e+000 -1.7117174219677883e-001  0.0000000000000000e+000  0.0000000000000000e+000
  0.0000000000000000e+000  0.0000000000000000e+000  2.3448203998314465e-001  0.0000000000000000e+000  0.0000000000000000e+000  0.0000000000000000e+000  0.0000000000000000e+000  0.0000000000000000e+000  0.0000000000000000e+000 -7.9458692278754972e-001  0.0000000000000000e+000  1.7951244550208134e-001 -1.8471837677556369e-001  0.0000000000000000e+000  0.0000000000000000e+000  0.0000000000000000e+000  0.0000000000000000e+000  0.0000000000000000e+000  3.5516026396485906e-001  0.0000000000000000e+000  0.0000000000000000e+000 -1.6307912781047623e-001  0.0000000000000000e+000  0.0000000000000000e+000 -3.0738664987074649e-001  0.0000000000000000e+000  0.0000000000000000e+000 -9.1668263790140141e-003  0.0000000000000000e+000  0.0000000000000000e+000
  0.0000000000000000e+000  0.0000000000000000e+000  0.0000000000000000e+000  0.0000000000000000e+000  2.5618303292843470e-001  0.0000000000000000e+000  0.0000000000000000e+000 -1.2863962679543695e-001  0.0000000000000000e+000  0.0000000000000000e+000  4.1329951611576210e-001  0.0000000000000000e+000  0.0000000000000000e+000 -3.7885925931107078e-001  0.0000000000000000e+000  7.9504694912633911e-001 -4.3945251178499101e-001  1.3663774277938173e-001  0.0000000000000000e+000  0.0000000000000000e+000  0.0000000000000000e+000  0.0000000000000000e+000  0.0000000000000000e+000  0.0000000000000000e+000  0.0000000000000000e+000  0.0000000000000000e+000  0.0000000000000000e+000  0.0000000000000000e+000  0.0000000000000000e+000  2.7812193465367679e-001
  0.0000000000000000e+000  0.0000000000000000e+000  0.0000000000000000e+000  0.0000000000000000e+000  0.0000000000000000e+000 -5.7747895848266995e-001  0.0000000000000000e+000  0.0000000000000000e+000  0.0000000000000000e+000  0.0000000000000000e+000  0.0000000000000000e+000  0.0000000000000000e+000  0.0000000000000000e+000  0.0000000000000000e+000 -5.3238981190487061e-002  0.0000000000000000e+000  0.0000000000000000e+000  0.0000000000000000e+000  0.0000000000000000e+000  3.0021725135491056e-001  0.0000000000000000e+000  0.0000000000000000e+000 -4.0999045565356218e-001  0.0000000000000000e+000  0.0000000000000000e+000  0.0000000000000000e+000 -7.9271822280217119e-001  0.0000000000000000e+000  5.2288592060587169e-002  0.0000000000000000e+000
  0.0000000000000000e+000  0.0000000000000000e+000  0.0000000000000000e+000  0.0000000000000000e+000 -4.7612617866698881e-001  0.0000000000000000e+000  0.0000000000000000e+000 -6.7491596220792749e-001  0.0000000000000000e+000  0.0000000000000000e+000  1.5020109592705363e-001  0.0000000000000000e+000  0.0000000000000000e+000  6.6798127189187650e-001  0.0000000000000000e+000  3.2284470463983261e-001 -1.4832016333427853e-001 -3.3851265338173647e-001  0.0000000000000000e+000  0.0000000000000000e+000  0.0000000000000000e+000  0.0000000000000000e+000  0.0000000000000000e+000  0.0000000000000000e+000  0.0000000000000000e+000  0.0000000000000000e+000  0.0000000000000000e+000  0.0000000000000000e+000  0.0000000000000000e+000 -3.6563073897562015e-001
  0.0000000000000000e+000  0.0000000000000000e+000  0.0000000000000000e+000  0.0000000000000000e+000  4.1947015931400611e-001  0.0000000000000000e+000  0.0000000000000000e+000  3.2449808684332820e-001  0.0000000000000000e+000  0.0000000000000000e+000  6.2411285729669952e-001  0.0000000000000000e+000  0.0000000000000000e+000  4.8768127497054892e-001  0.0000000000000000e+000 -9.9909195453738095e-002  3.8342881768044929e-001  5.5151247635756018e-001  0.0000000000000000e+000  0.0000000000000000e+000  0.0000000000000000e+000  0.0000000000000000e+000  0.0000000000000000e+000  0.0000000000000000e+000  0.0000000000000000e+000  0.0000000000000000e+000  0.0000000000000000e+000  0.0000000000000000e+000  0.0000000000000000e+000  2.0777807298444889e-002
  0.0000000000000000e+000  0.0000000000000000e+000  0.0000000000000000e+000  0.0000000000000000e+000  1.2308989319891418e-001  0.0000000000000000e+000  0.0000000000000000e+000  5.6932606758411913e-002  0.0000000000000000e+000  0.0000000000000000e+000  3.5253595948579747e-001  0.0000000000000000e+000  0.0000000000000000e+000 -2.1123598774859376e-001  0.0000000000000000e+000 -5.5418161905766772e-001 -8.3140139471253538e-001 -4.3449658582226700e-002  0.0000000000000000e+000  0.0000000000000000e+000  0.0000000000000000e+000  0.0000000000000000e+000  0.0000000000000000e+000  0.0000000000000000e+000  0.0000000000000000e+000  0.0000000000000000e+000  0.0000000000000000e+000  0.0000000000000000e+000  0.0000000000000000e+000 -3.9879105417511929e-001
  0.0000000000000000e+000  0.0000000000000000e+000  2.4999079035381386e-001  0.0000000000000000e+000  0.0000000000000000e+000  0.0000000000000000e+000  0.0000000000000000e+000  0.0000000000000000e+000  0.0000000000000000e+000 -6.9196221324105814e-002  0.0000000000000000e+000 -2.1681995187172409e-001  2.7341847874728625e-001  0.0000000000000000e+000  0.0000000000000000e+000  0.0000000000000000e+000  0.0000000000000000e+000  0.0000000000000000e+000  3.7673445709845299e-001  0.0000000000000000e+000  0.0000000000000000e+000 -2.2247025982161656e-001  0.0000000000000000e+000  0.0000000000000000e+000  6.4539218414372057e-001  0.0000000000000000e+000  0.0000000000000000e+000 -4.5054965610733538e-001  0.0000000000000000e+000  0.0000000000000000e+000
  0.0000000000000000e+000  0.0000000000000000e+000  0.0000000000000000e+000  0.0000000000000000e+000  0.0000000000000000e+000 -1.3956689926588473e-001  0.0000000000000000e+000  0.0000000000000000e+000  0.0000000000000000e+000  0.0000000000000000e+000  0.0000000000000000e+000  0.0000000000000000e+000  0.0000000000000000e+000  0.0000000000000000e+000 -5.3215456639792624e-001  0.0000000000000000e+000  0.0000000000000000e+000  0.0000000000000000e+000  0.0000000000000000e+000 -9.6293137765423320e-001  0.0000000000000000e+000  0.0000000000000000e+000  1.8689845897619919e-001  0.0000000000000000e+000  0.0000000000000000e+000  0.0000000000000000e+000 -7.0951675900386146e-001  0.0000000000000000e+000  1.3729173022392052e-001  0.0000000000000000e+000
  0.0000000000000000e+000  0.0000000000000000e+000  0.0000000000000000e+000  0.0000000000000000e+000  0.0000000000000000e+000  0.0000000000000000e+000  0.0000000000000000e+000  0.0000000000000000e+000  1.4291604691477761e-001  0.0000000000000000e+000  0.0000000000000000e+000  0.0000000000000000e+000  0.0000000000000000e+000  0.0000000000000000e+000  0.0000000000000000e+000  0.0000000000000000e+000  0.0000000000000000e+000  0.0000000000000000e+000  0.0000000000000000e+000  0.0000000000000000e+000  1.7756493451895008e-001  0.0000000000000000e+000  0.0000000000000000e+000  0.0000000000000000e+000  0.0000000000000000e+000  0.0000000000000000e+000  0.0000000000000000e+000  0.0000000000000000e+000  0.0000000000000000e+000  0.0000000000000000e+000
  0.0000000000000000e+000  0.0000000000000000e+000 -2.1580423465280293e-001  0.0000000000000000e+000  0.0000000000000000e+000  0.0000000000000000e+000  0.0000000000000000e+000  0.0000000000000000e+000  0.0000000000000000e+000 -1.7534608117606398e-001  0.0000000000000000e+000 -2.5612910628555458e-001  3.4173862589260515e-002  0.0000000000000000e+000  0.0000000000000000e+000  0.0000000000000000e+000  0.0000000000000000e+000  0.0000000000000000e+000  4.1511745584799942e-001  0.0000000000000000e+000  0.0000000000000000e+000  7.3795193106746426e-001  0.0000000000000000e+000  0.0000000000000000e+000  1.9721965974943184e-001  0.0000000000000000e+000  0.0000000000000000e+000  3.1641928393131918e-001  0.0000000000000000e+000  0.0000000000000000e+000
  0.0000000000000000e+000  0.0000000000000000e+000  0.0000000000000000e+000  0.0000000000000000e+000  0.0000000000000000e+000 -3.7087136391553632e-001  0.0000000000000000e+000  0.0000000000000000e+000  0.0000000000000000e+000  0.0000000000000000e+000  0.0000000000000000e+000  0.0000000000000000e+000  0.0000000000000000e+000  0.0000000000000000e+000  2.2320858539914376e-001  0.0000000000000000e+000  0.0000000000000000e+000  0.0000000000000000e+000  0.0000000000000000e+000 -2.9910684836142898e-002  0.0000000000000000e+000  0.0000000000000000e+000  8.4302622803641758e-001  0.0000000000000000e+000  0.0000000000000000e+000  0.0000000000000000e+000 -3.0227283839686336e-001  0.0000000000000000e+000  1.0189508213623959e+000  0.0000000000000000e+000
 -2.8568456793542052e-001 -6.2064801363506350e-001  0.0000000000000000e+000 -6.6614653218446718e-001  0.0000000000000000e+000  0.0000000000000000e+000 -1.5332801499052892e-001  0.0000000000000000e+000  0.0000000000000000e+000  0.0000000000000000e+000  0.0000000000000000e+000  0.0000000000000000e+000  0.0000000000000000e+000  0.0000000000000000e+000  0.0000000000000000e+000  0.0000000000000000e+000  0.0000000000000000e+000  0.0000000000000000e+000  0.0000000000000000e+000  0.0000000000000000e+000  0.0000000000000000e+000  0.0000000000000000e+000  0.0000000000000000e+000  1.2854401779716015e-001  0.0000000000000000e+000 -2.2225238757016211e-001  0.0000000000000000e+000  0.0000000000000000e+000  0.0000000000000000e+000  0.0000000000000000e+000
  0.0000000000000000e+000  0.0000000000000000e+000  6.2641329937593537e-001  0.0000000000000000e+000  0.0000000000000000e+000  0.0000000000000000e+000  0.0000000000000000e+000  0.0000000000000000e+000  0.0000000000000000e+000  3.1758120738434559e-001  0.0000000000000000e+000 -2.5868560784605260e-001 -1.4376483982863697e-001  0.0000000000000000e+000  0.0000000000000000e+000  0.0000000000000000e+000  0.0000000000000000e+000  0.0000000000000000e+000  1.3988982722892343e-001  0.0000000000000000e+000  0.0000000000000000e+000  3.4659247722310321e-001  0.0000000000000000e+000  0.0000000000000000e+000 -4.2046675160747971e-001  0.0000000000000000e+000  0.0000000000000000e+000 -3.2042812605397264e-001  0.0000000000000000e+000  0.0000000000000000e+000
 -5.6009112894794866e-001  2.0838841396382257e-002  0.0000000000000000e+000 -4.5398898505538798e-002  0.0000000000000000e+000  0.0000000000000000e+000  3.1610991301546376e-003  0.0000000000000000e+000  0.0000000000000000e+000  0.0000000000000000e+000  0.0000000000000000e+000  0.0000000000000000e+000  0.0000000000000000e+000  0.0000000000000000e+000  0.0000000000000000e+000  0.0000000000000000e+000  0.0000000000000000e+000  0.0000000000000000e+000  0.0000000000000000e+000  0.0000000000000000e+000  0.0000000000000000e+000  0.0000000000000000e+000  0.0000000000000000e+000 -7.4097235784806625e-001  0.0000000000000000e+000  3.6708661421375843e-001  0.0000000000000000e+000  0.0000000000000000e+000  0.0000000000000000e+000  0.0000000000000000e+000
  0.0000000000000000e+000  0.0000000000000000e+000  0.0000000000000000e+000  0.0000000000000000e+000  0.0000000000000000e+000 -9.9067113853545996e-001  0.0000000000000000e+000  0.0000000000000000e+000  0.0000000000000000e+000  0.0000000000000000e+000  0.0000000000000000e+000  0.0000000000000000e+000  0.0000000000000000e+000  0.0000000000000000e+000 -3.7382476427412875e-001  0.0000000000000000e+000  0.0000000000000000e+000  0.0000000000000000e+000  0.0000000000000000e+000 -8.5704396319743775e-002  0.0000000000000000e+000  0.0000000000000000e+000  6.1239169041301889e-001  0.0000000000000000e+000  0.0000000000000000e+000  0.0000000000000000e+000  8.0338518290180705e-001  0.0000000000000000e+000 -6.8054042305916096e-001  0.0000000000000000e+000
  0.0000000000000000e+000  0.0000000000000000e+000 -4.3216932240011913e-001  0.0000000000000000e+000  0.0000000000000000e+000  0.0000000000000000e+000  0.0000000000000000e+000  0.0000000000000000e+000  0.0000000000000000e+000  1.1546387927044727e-001  0.0000000000000000e+000  1.2139765934075084e-001  5.7175944922510591e-001  0.0000000000000000e+000  0.0000000000000000e+000  0.0000000000000000e+000  0.0000000000000000e+000  0.0000000000000000e+000  3.5789654180563585e-001  0.0000000000000000e+000  0.0000000000000000e+000 -1.6924124911406796e-002  0.0000000000000000e+000  0.0000000000000000e+000 -4.6842288692070683e-001  0.0000000000000000e+000  0.0000000000000000e+000 -3.3234793252984762e-001  0.0000000000000000e+000  0.0000000000000000e+000
  0.0000000000000000e+000  0.0000000000000000e+000  0.0000000000000000e+000  0.0000000000000000e+000  0.0000000000000000e+000  8.2209602120541028e-002  0.0000000000000000e+000  0.0000000000000000e+000  0.0000000000000000e+000  0.0000000000000000e+000  0.0000000000000000e+000  0.0000000000000000e+000  0.0000000000000000e+000  0.0000000000000000e+000  4.7821014909210119e-001  0.0000000000000000e+000  0.0000000000000000e+000  0.0000000000000000e+000  0.0000000000000000e+000 -3.3596879155413117e-001  0.0000000000000000e+000  0.0000000000000000e+000  7.4331870931736499e-001  0.0000000000000000e+000  0.0000000000000000e+000  0.0000000000000000e+000 -7.5515511136797697e-001  0.0000000000000000e+000 -1.2377920529112327e+000  0.0000000000000000e+000
  0.0000000000000000e+000  0.0000000000000000e+000  0.0000000000000000e+000  0.0000000000000000e+000  1.5377281027747094e-001  0.0000000000000000e+000  0.0000000000000000e+000 -3.1173348467074447e-001  0.0000000000000000e+000  0.0000000000000000e+000 -4.7726980169114230e-001  0.0000000000000000e+000  0.0000000000000000e+000  6.5524889862335081e-002  0.0000000000000000e+000 -1.0041145202180721e-001 -1.4068522111779028e-001  1.2243753874417709e+000  0.0000000000000000e+000  0.0000000000000000e+000  0.0000000000000000e+000  0.0000000000000000e+000  0.0000000000000000e+000  0.0000000000000000e+000  0.0000000000000000e+000  0.0000000000000000e+000  0.0000000000000000e+000  0.0000000000000000e+000  0.0000000000000000e+000 -4.8052035544386706e-001
  1.5773193268889857e-001  0.0000000000000000e+000  0.0000000000000000e+000  0.0000000000000000e+000  0.0000000000000000e+000  0.0000000000000000e+000  0.0000000000000000e+000  0.0000000000000000e+000  0.0000000000000000e+000 -4.5938841977814199e-002  0.0000000000000000e+000  0.0000000000000000e+000  0.0000000000000000e+000  0.0000000000000000e+000  0.0000000000000000e+000  0.0000000000000000e+000  3.0695325292894471e-001  0.0000000000000000e+000  7.9731313517038460e-001  0.0000000000000000e+000  0.0000000000000000e+000  0.0000000000000000e+000  2.2587830494925625e-002 -3.9717129544366925e-001  0.0000000000000000e+000  0.0000000000000000e+000 -1.3461271086065885e-001  0.0000000000000000e+000 -2.5827484444472687e-001  0.0000000000000000e+000
  0.0000000000000000e+000  2.4691840181008956e-001  0.0000000000000000e+000 -2.9700579808900335e-001  0.0000000000000000e+000  0.0000000000000000e+000  0.0000000000000000e+000  0.0000000000000000e+000  0.0000000000000000e+000  0.0000000000000000e+000  0.0000000000000000e+000  0.0000000000000000e+000  0.0000000000000000e+000  0.0000000000000000e+000  0.0000000000000000e+000  0.0000000000000000e+000  0.0000000000000000e+000  0.0000000000000000e+000  0.0000000000000000e+000  0.0000000000000000e+000  0.0000000000000000e+000  0.0000000000000000e+000  0.0000000000000000e+000  0.0000000000000000e+000  0.0000000000000000e+000  0.0000000000000000e+000  0.0000000000000000e+000  0.0000000000000000e+000  0.0000000000000000e+000  0.0000000000000000e+000
  0.0000000000000000e+000  0.0000000000000000e+000 -2.9972800342552464e-001  0.0000000000000000e+000  0.0000000000000000e+000  1.8882593730413733e-002  2.9005406403392198e-001  5.1976795133008402e-001 -1.5348584905678855e-001  0.0000000000000000e+000  0.0000000000000000e+000 -2.6765045339089827e-001  0.0000000000000000e+000  0.0000000000000000e+000  0.0000000000000000e+000  0.0000000000000000e+000  0.0000000000000000e+000  5.2653621112806193e-001  0.0000000000000000e+000  0.0000000000000000e+000  0.0000000000000000e+000  0.0000000000000000e+000  0.0000000000000000e+000  0.0000000000000000e+000  0.0000000000000000e+000  8.5002096711481467e-001  0.0000000000000000e+000  0.0000000000000000e+000  0.0000000000000000e+000  0.0000000000000000e+000
  0.0000000000000000e+000 -4.6378319422480213e-001  0.0000000000000000e+000  4.8235463752404673e-002  0.0000000000000000e+000  0.0000000000000000e+000  0.0000000000000000e+000  0.0000000000000000e+000  0.0000000000000000e+000  0.0000000000000000e+000  0.0000000000000000e+000  0.0000000000000000e+000  0.0000000000000000e+000  0.0000000000000000e+000  0.0000000000000000e+000  0.0000000000000000e+000  0.0000000000000000e+000  0.0000000000000000e+000  0.0000000000000000e+000  0.0000000000000000e+000  0.0000000000000000e+000  0.0000000000000000e+000  0.0000000000000000e+000  0.0000000000000000e+000  0.0000000000000000e+000  0.0000000000000000e+000  0.0000000000000000e+000  0.0000000000000000e+000  0.0000000000000000e+000  0.0000000000000000e+000
  0.0000000000000000e+000  0.0000000000000000e+000  0.0000000000000000e+000  0.0000000000000000e+000  3.9368692293011362e-003  0.0000000000000000e+000  0.0000000000000000e+000  0.0000000000000000e+000  0.0000000000000000e+000  0.0000000000000000e+000  1.9598410703303409e-001  0.0000000000000000e+000  0.0000000000000000e+000  0.0000000000000000e+000  0.0000000000000000e+000 -1.3217778415548664e-001  0.0000000000000000e+000  0.0000000000000000e+000  0.0000000000000000e+000  0.0000000000000000e+000  0.0000000000000000e+000 -9.6385929811781224e-001  0.0000000000000000e+000  0.0000000000000000e+000  0.0000000000000000e+000  0.0000000000000000e+000  0.0000000000000000e+000  4.1444603784010131e-002  0.0000000000000000e+000  1.1559135986696370e-001
  0.0000000000000000e+000  0.0000000000000000e+000 -1.5746448250538708e-001  0.0000000000000000e+000  0.0000000000000000e+000 -3.7391094895439925e-001  1.1259247097591574e+000 -9.3807080863754577e-001 -4.1824212229144597e-001  0.0000000000000000e+000  0.0000000000000000e+000  2.8169634507063601e-001  0.0000000000000000e+000  0.0000000000000000e+000  0.0000000000000000e+000  0.0000000000000000e+000  0.0000000000000000e+000 -7.1211813109877536e-002  0.0000000000000000e+000  0.0000000000000000e+000  0.0000000000000000e+000  0.0000000000000000e+000  0.0000000000000000e+000  0.0000000000000000e+000  0.0000000000000000e+000  1.9338613377991659e-001  0.0000000000000000e+000  0.0000000000000000e+000  0.0000000000000000e+000  0.0000000000000000e+000
  0.0000000000000000e+000  0.0000000000000000e+000  2.9987974023463537e-001  0.0000000000000000e+000  0.0000000000000000e+000  5.3036742637221634e-003  6.0187577748936816e-001  4.2713604974155089e-001  5.8565613941461336e-001  0.0000000000000000e+000  0.0000000000000000e+000  2.2333959693410910e-001  0.0000000000000000e+000  0.0000000000000000e+000  0.0000000000000000e+000  0.0000000000000000e+000  0.0000000000000000e+000 -5.6495705496727777e-001  0.0000000000000000e+000  0.0000000000000000e+000  0.0000000000000000e+000  0.0000000000000000e+000  0.0000000000000000e+000  0.0000000000000000e+000  0.0000000000000000e+000  3.4137244014253565e-001  0.0000000000000000e+000  0.0000000000000000e+000  0.0000000000000000e+000  0.0000000000000000e+000
  0.0000000000000000e+000  0.0000000000000000e+000 -3.4202336230494379e-001  0.0000000000000000e+000  0.0000000000000000e+000 -1.4373417050899087e-001 -1.5600644644468226e-002 -2.4255175022487135e-001  6.8810838705588140e-001  0.0000000000000000e+000  0.0000000000000000e+000  7.7661850190721438e-001  0.0000000000000000e+000  0.0000000000000000e+000  0.0000000000000000e+000  0.0000000000000000e+000  0.0000000000000000e+000  7.9919642300597771e-001  0.0000000000000000e+000  0.0000000000000000e+000  0.0000000000000000e+000  0.0000000000000000e+000  0.0000000000000000e+000  0.0000000000000000e+000  0.0000000000000000e+000 -3.5840759815011711e-002  0.0000000000000000e+000  0.0000000000000000e+000  0.0000000000000000e+000  0.0000000000000000e+000
  0.0000000000000000e+000  0.0000000000000000e+000 -5.5018614863549575e-001  0.0000000000000000e+000  0.0000000000000000e+000 -7.4100904065310202e-001 -6.9978978103902467e-002 -4.5933936328426939e-001  8.6304763639640691e-001  0.0000000000000000e+000  0.0000000000000000e+000 -7.7411280872622912e-001  0.0000000000000000e+000  0.0000000000000000e+000  0.0000000000000000e+000  0.0000000000000000e+000  0.0000000000000000e+000 -3.0698776425155067e-001  0.0000000000000000e+000  0.0000000000000000e+000  0.0000000000000000e+000  0.0000000000000000e+000  0.0000000000000000e+000  0.0000000000000000e+000  0.0000000000000000e+000  1.0663691977617856e-001  0.0000000000000000e+000  0.0000000000000000e+000  0.0000000000000000e+000  0.0000000000000000e+000
  5.7307608224488593e-001  0.0000000000000000e+000  0.0000000000000000e+000  0.0000000000000000e+000  0.0000000000000000e+000  0.0000000000000000e+000  0.0000000000000000e+000  0.0000000000000000e+000  0.0000000000000000e+000  1.7651638670366390e-001  0.0000000000000000e+000  0.0000000000000000e+000  0.0000000000000000e+000  0.0000000000000000e+000  0.0000000000000000e+000  0.0000000000000000e+000  3.6761361536169179e-001  0.0000000000000000e+000 -3.0670078178284732e-001  0.0000000000000000e+000  0.0000000000000000e+000  0.0000000000000000e+000  4.3089938206474632e-001  1.7950123240411422e-002  0.0000000000000000e+000  0.0000000000000000e+000 -4.7026135895674093e-001  0.0000000000000000e+000  6.3862346672088413e-002  0.0000000000000000e+000
  0.0000000000000000e+000  0.0000000000000000e+000  0.0000000000000000e+000  0.0000000000000000e+000 -5.0303264833327965e-001  0.0000000000000000e+000  0.0000000000000000e+000  0.0000000000000000e+000  0.0000000000000000e+000  0.0000000000000000e+000  4.7082079228750229e-001  0.0000000000000000e+000  0.0000000000000000e+000  0.0000000000000000e+000  0.0000000000000000e+000 -1.1859272992020890e-001  0.0000000000000000e+000  0.0000000000000000e+000  0.0000000000000000e+000  0.0000000000000000e+000  0.0000000000000000e+000  1.3950908958907682e-001  0.0000000000000000e+000  0.0000000000000000e+000  0.0000000000000000e+000  0.0000000000000000e+000  0.0000000000000000e+000 -5.4458072105810695e-001  0.0000000000000000e+000  4.4180397558703111e-001
  0.0000000000000000e+000  0.0000000000000000e+000  8.1733413844160507e-001  0.0000000000000000e+000  0.0000000000000000e+000 -7.1614600591848465e-001  3.4077883152614918e-001  2.6522675461535493e-004 -7.5470820604312594e-002  0.0000000000000000e+000  0.0000000000000000e+000 -2.1488193562940683e-001  0.0000000000000000e+000  0.0000000000000000e+000  0.0000000000000000e+000  0.0000000000000000e+000  0.0000000000000000e+000  3.5261380612672233e-001  0.0000000000000000e+000  0.0000000000000000e+000  0.0000000000000000e+000  0.0000000000000000e+000  0.0000000000000000e+000  0.0000000000000000e+000  0.0000000000000000e+000 -7.7839156099559070e-001  0.0000000000000000e+000  0.0000000000000000e+000  0.0000000000000000e+000  0.0000000000000000e+000
  0.0000000000000000e+000  0.0000000000000000e+000  0.0000000000000000e+000  0.0000000000000000e+000  0.0000000000000000e+000  0.0000000000000000e+000  0.0000000000000000e+000  0.0000000000000000e+000  0.0000000000000000e+000  0.0000000000000000e+000  0.0000000000000000e+000  0.0000000000000000e+000  3.4006840290423918e-001 -1.2043172654378227e+000  3.4740808704658094e-001  0.0000000000000000e+000  0.0000000000000000e+000  0.0000000000000000e+000  0.0000000000000000e+000  7.9100987981507664e-001 -6.9027551346375726e-002  0.0000000000000000e+000  0.0000000000000000e+000  0.0000000000000000e+000 -9.4012740580966564e-002  0.0000000000000000e+000  0.0000000000000000e+000  0.0000000000000000e+000  0.0000000000000000e+000  0.0000000000000000e+000
  0.0000000000000000e+000  0.0000000000000000e+000  0.0000000000000000e+000  0.0000000000000000e+000  0.0000000000000000e+000  0.0000000000000000e+000  0.0000000000000000e+000  0.0000000000000000e+000  0.0000000000000000e+000  0.0000000000000000e+000  0.0000000000000000e+000  0.0000000000000000e+000  8.8518993584045003e-001  8.2097793122731955e-001  5.8169677893369864e-001  0.0000000000000000e+000  0.0000000000000000e+000  0.0000000000000000e+000  0.0000000000000000e+000 -4.1333164991558397e-002 -2.3820673778660345e-002  0.0000000000000000e+000  0.0000000000000000e+000  0.0000000000000000e+000 -4.4002045080861069e-001  0.0000000000000000e+000  0.0000000000000000e+000  0.0000000000000000e+000  0.0000000000000000e+000  0.0000000000000000e+000
  0.0000000000000000e+000  0.0000000000000000e+000  0.0000000000000000e+000  0.0000000000000000e+000  0.0000000000000000e+000  0.0000000000000000e+000  0.0000000000000000e+000  0.0000000000000000e+000  0.0000000000000000e+000  0.0000000000000000e+000  0.0000000000000000e+000  0.0000000000000000e+000  8.5257197880426172e-001 -7.3542273204107889e-001 -5.9192284719112909e-001  0.0000000000000000e+000  0.0000000000000000e+000  0.0000000000000000e+000  0.0000000000000000e+000 -3.2018414596480527e-001 -2.2268267282879073e-001  0.0000000000000000e+000  0.0000000000000000e+000  0.0000000000000000e+000  5.1122827286385986e-001  0.0000000000000000e+000  0.0000000000000000e+000  0.0000000000000000e+000  0.0000000000000000e+000  0.0000000000000000e+000
  0.0000000000000000e+000  0.0000000000000000e+000  0.0000000000000000e+000  0.0000000000000000e+000 -4.5822577855293090e-001  0.0000000000000000e+000  0.0000000000000000e+000  0.0000000000000000e+000  0.0000000000000000e+000  0.0000000000000000e+000  4.2502555544370013e-001  0.0000000000000000e+000  0.0000000000000000e+000  0.0000000000000000e+000  0.0000000000000000e+000  4.7469706461389705e-001  0.0000000000000000e+000  0.0000000000000000e+000  0.0000000000000000e+000  0.0000000000000000e+000  0.0000000000000000e+000  3.2936516178114716e-002  0.0000000000000000e+000  0.0000000000000000e+000  0.0000000000000000e+000  0.0000000000000000e+000  0.0000000000000000e+000  6.0966439138194450e-001  0.0000000000000000e+000 -1.0615849339182387e-001
  1.1626263151679839e-001  0.0000000000000000e+000  0.0000000000000000e+000  0.0000000000000000e+000  0.0000000000000000e+000  0.0000000000000000e+000  0.0000000000000000e+000  0.0000000000000000e+000  0.0000000000000000e+000  2.6645960679966596e-001  0.0000000000000000e+000  0.0000000000000000e+000  0.0000000000000000e+000  0.0000000000000000e+000  0.0000000000000000e+000  0.0000000000000000e+000  3.6701919890154572e-001  0.0000000000000000e+000  2.1651208766188268e-001  0.0000000000000000e+000  0.0000000000000000e+000  0.0000000000000000e+000 -5.7403095249066061e-001  5.9363978766754544e-001  0.0000000000000000e+000  0.0000000000000000e+000 -8.7323747100688326e-002  0.0000000000000000e+000  2.1060990780090913e-001  0.0000000000000000e+000
  0.0000000000000000e+000  0.0000000000000000e+000  2.5926507128096743e-001  0.0000000000000000e+000  0.0000000000000000e+000  9.5203020011141848e-001  1.1766438934695675e-001 -5.6813183861477368e-001  2.3179286138809141e-001  0.0000000000000000e+000  0.0000000000000000e+000 -3.4859162496946233e-001  0.0000000000000000e+000  0.0000000000000000e+000  0.0000000000000000e+000  0.0000000000000000e+000  0.0000000000000000e+000  4.4407749591891388e-001  0.0000000000000000e+000  0.0000000000000000e+000  0.0000000000000000e+000  0.0000000000000000e+000  0.0000000000000000e+000  0.0000000000000000e+000  0.0000000000000000e+000 -3.0258195456067627e-001  0.0000000000000000e+000  0.0000000000000000e+000  0.0000000000000000e+000  0.0000000000000000e+000
  3.0347380549265987e-002  0.0000000000000000e+000  0.0000000000000000e+000  0.0000000000000000e+000  0.0000000000000000e+000  0.0000000000000000e+000  0.0000000000000000e+000  0.0000000000000000e+000  0.0000000000000000e+000  5.8323714318329101e-001  0.0000000000000000e+000  0.0000000000000000e+000  0.0000000000000000e+000  0.0000000000000000e+000  0.0000000000000000e+000  0.0000000000000000e+000 -4.0223352439689619e-001  0.0000000000000000e+000  1.1038106228209098e-001  0.0000000000000000e+000  0.0000000000000000e+000  0.0000000000000000e+000 -1.4469602256545419e-001 -4.0855951465329210e-001  0.0000000000000000e+000  0.0000000000000000e+000 -2.1041827136540464e-001  0.0000000000000000e+000  5.0279620062359298e-001  0.0000000000000000e+000
  0.0000000000000000e+000  0.0000000000000000e+000  0.0000000000000000e+000  0.0000000000000000e+000  0.0000000000000000e+000  0.0000000000000000e+000  0.0000000000000000e+000  0.0000000000000000e+000  0.0000000000000000e+000  0.0000000000000000e+000  0.0000000000000000e+000  0.0000000000000000e+000  1.8919808665069718e-001  8.1596611255806872e-001 -6.7786218911097351e-001  0.0000000000000000e+000  0.0000000000000000e+000  0.0000000000000000e+000  0.0000000000000000e+000  9.8090942049114671e-001 -1.6623292934498088e-001  0.0000000000000000e+000  0.0000000000000000e+000  0.0000000000000000e+000  1.7508988334364978e-001  0.0000000000000000e+000  0.0000000000000000e+000  0.0000000000000000e+000  0.0000000000000000e+000  0.0000000000000000e+000
  0.0000000000000000e+000  0.0000000000000000e+000  0.0000000000000000e+000  0.0000000000000000e+000  0.0000000000000000e+000  0.0000000000000000e+000  0.0000000000000000e+000  0.0000000000000000e+000  0.0000000000000000e+000  0.0000000000000000e+000  0.0000000000000000e+000  0.0000000000000000e+000  2.7946073561418266e-001  1.4135179289813135e-001 -5.2018143091588964e-001  0.0000000000000000e+000  0.0000000000000000e+000  0.0000000000000000e+000  0.0000000000000000e+000  1.5910236940534363e-002  1.2191104880702033e+000  0.0000000000000000e+000  0.0000000000000000e+000  0.0000000000000000e+000 -6.7073122799149942e-001  0.0000000000000000e+000  0.0000000000000000e+000  0.0000000000000000e+000  0.0000000000000000e+000  0.0000000000000000e+000
  0.0000000000000000e+000  0.0000000000000000e+000  0.0000000000000000e+000  0.0000000000000000e+000 -6.4734043400865371e-001  0.0000000000000000e+000  0.0000000000000000e+000  0.0000000000000000e+000  0.0000000000000000e+000  0.0000000000000000e+000 -6.9757336280276583e-001  0.0000000000000000e+000  0.0000000000000000e+000  0.0000000000000000e+000  0.0000000000000000e+000 -1.5548924185821142e-001  0.0000000000000000e+000  0.0000000000000000e+000  0.0000000000000000e+000  0.0000000000000000e+000  0.0000000000000000e+000 -9.3525856643807387e-002  0.0000000000000000e+000  0.0000000000000000e+000  0.0000000000000000e+000  0.0000000000000000e+000  0.0000000000000000e+000  1.5898980740472751e-001  0.0000000000000000e+000  1.9010527860201018e-001
 -2.0479364115358639e-001  0.0000000000000000e+000  0.0000000000000000e+000  0.0000000000000000e+000  0.0000000000000000e+000  0.0000000000000000e+000  0.0000000000000000e+000  0.0000000000000000e+000  0.0000000000000000e+000  1.1938475547268354e-001  0.0000000000000000e+000  0.0000000000000000e+000  0.0000000000000000e+000  0.0000000000000000e+000  0.0000000000000000e+000  0.0000000000000000e+000 -5.7464267513373357e-002  0.0000000000000000e+000  4.0262712193223604e-001  0.0000000000000000e+000  0.0000000000000000e+000  0.0000000000000000e+000  6.7070278721940835e-001  4.2495331705936501e-001  0.0000000000000000e+000  0.0000000000000000e+000  1.6566229159100737e-001  0.0000000000000000e+000  3.4716647019646785e-001  0.0000000000000000e+000
 -1.7554228285355543e-002  0.0000000000000000e+000  0.0000000000000000e+000  0.0000000000000000e+000  0.0000000000000000e+000  0.0000000000000000e+000  0.0000000000000000e+000  0.0000000000000000e+000  0.0000000000000000e+000 -4.6138773499787628e-001  0.0000000000000000e+000  0.0000000000000000e+000  0.0000000000000000e+000  0.0000000000000000e+000  0.0000000000000000e+000  0.0000000000000000e+000  4.0786212742394773e-001  0.0000000000000000e+000 -6.8992073750523145e-002  0.0000000000000000e+000  0.0000000000000000e+000  0.0000000000000000e+000 -6.5625166043511124e-002 -2.9874794986084868e-001  0.0000000000000000e+000  0.0000000000000000e+000  1.9230838315104029e-001  0.0000000000000000e+000  6.9653590836451684e-001  0.0000000000000000e+000
  0.0000000000000000e+000  0.0000000000000000e+000  0.0000000000000000e+000  0.0000000000000000e+000  0.0000000000000000e+000  0.0000000000000000e+000  0.0000000000000000e+000  0.0000000000000000e+000  0.0000000000000000e+000  0.0000000000000000e+000  0.0000000000000000e+000  0.0000000000000000e+000  5.0434982187350008e-001 -2.1558447272249751e-001  4.2414975587951265e-001  0.0000000000000000e+000  0.0000000000000000e+000  0.0000000000000000e+000  0.0000000000000000e+000 -2.5603485889379707e-001  5.8782339299387232e-001  0.0000000000000000e+000  0.0000000000000000e+000  0.0000000000000000e+000  1.1476055550713720e+000  0.0000000000000000e+000  0.0000000000000000e+000  0.0000000000000000e+000  0.0000000000000000e+000  0.0000000000000000e+000
  0.0000000000000000e+000  0.0000000000000000e+000 -8.1573982422130231e-001  0.0000000000000000e+000  0.0000000000000000e+000 -3.8929923309736381e-001  8.9420345697510550e-001  8.1206376673732178e-002  6.4453884845998899e-002  0.0000000000000000e+000  0.0000000000000000e+000 -9.9265014794202341e-002  0.0000000000000000e+000  0.0000000000000000e+000  0.0000000000000000e+000  0.0000000000000000e+000  0.0000000000000000e+000 -2.1636121754014692e-001  0.0000000000000000e+000  0.0000000000000000e+000  0.0000000000000000e+000  0.0000000000000000e+000  0.0000000000000000e+000  0.0000000000000000e+000  0.0000000000000000e+000 -6.7144796059799694e-001  0.0000000000000000e+000  0.0000000000000000e+000  0.0000000000000000e+000  0.0000000000000000e+000
 -1.9988275022471796e-001  0.0000000000000000e+000  0.0000000000000000e+000  0.0000000000000000e+000  0.0000000000000000e+000  0.0000000000000000e+000  0.0000000000000000e+000  0.0000000000000000e+000  0.0000000000000000e+000  5.7287317553446715e-001  0.0000000000000000e+000  0.0000000000000000e+000  0.0000000000000000e+000  0.0000000000000000e+000  0.0000000000000000e+000  0.0000000000000000e+000  4.8325153645481272e-001  0.0000000000000000e+000 -1.9171894471619289e-001  0.0000000000000000e+000  0.0000000000000000e+000  0.0000000000000000e+000  8.9787265844628678e-002 -2.2550798584577539e-001  0.0000000000000000e+000  0.0000000000000000e+000  5.2605109260634697e-001  0.0000000000000000e+000 -1.6102686995103313e-001  0.0000000000000000e+000
  0.0000000000000000e+000  0.0000000000000000e+000  0.0000000000000000e+000  0.0000000000000000e+000  2.2072952271622315e-001  0.0000000000000000e+000  0.0000000000000000e+000  0.0000000000000000e+000  0.0000000000000000e+000  0.0000000000000000e+000  1.6241774421833588e-001  0.0000000000000000e+000  0.0000000000000000e+000  0.0000000000000000e+000  0.0000000000000000e+000 -5.2859004496590445e-001  0.0000000000000000e+000  0.0000000000000000e+000  0.0000000000000000e+000  0.0000000000000000e+000  0.0000000000000000e+000  1.9625542936176277e-001  0.0000000000000000e+000  0.0000000000000000e+000  0.0000000000000000e+000  0.0000000000000000e+000  0.0000000000000000e+000  5.4976310565132225e-001  0.0000000000000000e+000  5.5202885127326462e-001
  7.4166352084394038e-001  0.0000000000000000e+000  0.0000000000000000e+000  0.0000000000000000e+000  0.0000000000000000e+000  0.0000000000000000e+000  0.0000000000000000e+000  0.0000000000000000e+000  0.0000000000000000e+000 -1.5819724576996250e-002  0.0000000000000000e+000  0.0000000000000000e+000  0.0000000000000000e+000  0.0000000000000000e+000  0.0000000000000000e+000  0.0000000000000000e+000 -2.6638191622629204e-001  0.0000000000000000e+000  8.6834743077929488e-002  0.0000000000000000e+000  0.0000000000000000e+000  0.0000000000000000e+000 -3.4005805036484454e-002  4.3751225462981443e-002  0.0000000000000000e+000  0.0000000000000000e+000  6.0636303111016898e-001  0.0000000000000000e+000  2.0944456619192565e-002  0.0000000000000000e+000
  0.0000000000000000e+000  0.0000000000000000e+000  0.0000000000000000e+000  0.0000000000000000e+000 -2.6306012989427890e-001  0.0000000000000000e+000  0.0000000000000000e+000  0.0000000000000000e+000  0.0000000000000000e+000  0.0000000000000000e+000  2.1513523289102598e-001  0.0000000000000000e+000  0.0000000000000000e+000  0.0000000000000000e+000  0.0000000000000000e+000 -6.6298050850841006e-001  0.0000000000000000e+000  0.0000000000000000e+000  0.0000000000000000e+000  0.0000000000000000e+000  0.0000000000000000e+000  5.6252767407350780e-002  0.0000000000000000e+000  0.0000000000000000e+000  0.0000000000000000e+000  0.0000000000000000e+000  0.0000000000000000e+000  5.0062778148261683e-002  0.0000000000000000e+000 -6.6279890567950539e-001
 -5.9915823811067992e-001 -1.6737831391234256e-001  0.0000000000000000e+000  0.0000000000000000e+000  0.0000000000000000e+000  0.0000000000000000e+000 -4.9300956408687729e-001  0.0000000000000000e+000  0.0000000000000000e+000  0.0000000000000000e+000  0.0000000000000000e+000  0.0000000000000000e+000  0.0000000000000000e+000  0.0000000000000000e+000  0.0000000000000000e+000  0.0000000000000000e+000  8.7852355564072393e-001  0.0000000000000000e+000  0.0000000000000000e+000  0.0000000000000000e+000  0.0000000000000000e+000 -1.0482652792178451e+000  0.0000000000000000e+000  0.0000000000000000e+000  0.0000000000000000e+000  0.0000000000000000e+000 -3.4235225870902464e-001  0.0000000000000000e+000  0.0000000000000000e+000  0.0000000000000000e+000
  6.6176843067911639e-001 -9.1761284623107386e-001  0.0000000000000000e+000  0.0000000000000000e+000  0.0000000000000000e+000  0.0000000000000000e+000 -5.4320933056021437e-001  0.0000000000000000e+000  0.0000000000000000e+000  0.0000000000000000e+000  0.0000000000000000e+000  0.0000000000000000e+000  0.0000000000000000e+000  0.0000000000000000e+000  0.0000000000000000e+000  0.0000000000000000e+000 -4.5868193958548270e-001  0.0000000000000000e+000  0.0000000000000000e+000  0.0000000000000000e+000  0.0000000000000000e+000 -1.2808396931386717e-001  0.0000000000000000e+000  0.0000000000000000e+000  0.0000000000000000e+000  0.0000000000000000e+000 -6.5204330840599622e-002  0.0000000000000000e+000  0.0000000000000000e+000  0.0000000000000000e+000
  0.0000000000000000e+000  0.0000000000000000e+000 -2.0118147434905814e-001  0.0000000000000000e+000  0.0000000000000000e+000  0.0000000000000000e+000  0.0000000000000000e+000  3.9186384811409430e-001 -5.9234470621229114e-002 -5.3513774003802406e-001  0.0000000000000000e+000  1.0834373116883383e-001  0.0000000000000000e+000  0.0000000000000000e+000  4.0976601108840063e-002  5.5286635676654339e-001  0.0000000000000000e+000  0.0000000000000000e+000  0.0000000000000000e+000  0.0000000000000000e+000  0.0000000000000000e+000  0.0000000000000000e+000  0.0000000000000000e+000  0.0000000000000000e+000  0.0000000000000000e+000  0.0000000000000000e+000  0.0000000000000000e+000  0.0000000000000000e+000  0.0000000000000000e+000 -4.4385691526757287e-001
  0.0000000000000000e+000  0.0000000000000000e+000  0.0000000000000000e+000  6.3162307282787974e-003  0.0000000000000000e+000  0.0000000000000000e+000  0.0000000000000000e+000  0.0000000000000000e+000  0.0000000000000000e+000  0.0000000000000000e+000  0.0000000000000000e+000  0.0000000000000000e+000  0.0000000000000000e+000  0.0000000000000000e+000  0.0000000000000000e+000  0.0000000000000000e+000  0.0000000000000000e+000  6.2372401793160470e-001  0.0000000000000000e+000  0.0000000000000000e+000  0.0000000000000000e+000  0.0000000000000000e+000  0.0000000000000000e+000  0.0000000000000000e+000  0.0000000000000000e+000  0.0000000000000000e+000  0.0000000000000000e+000  0.0000000000000000e+000  0.0000000000000000e+000  0.0000000000000000e+000
  0.0000000000000000e+000  0.0000000000000000e+000  0.0000000000000000e+000  0.0000000000000000e+000 -9.7147440759798170e-002 -4.2969652457578150e-001  0.0000000000000000e+000  0.0000000000000000e+000  0.0000000000000000e+000  0.0000000000000000e+000  0.0000000000000000e+000  0.0000000000000000e+000  8.9018745984017755e-001  0.0000000000000000e+000  0.0000000000000000e+000  0.0000000000000000e+000  0.0000000000000000e+000  0.0000000000000000e+000  0.0000000000000000e+000  4.0400840497690972e-002  0.0000000000000000e+000  0.0000000000000000e+000  0.0000000000000000e+000  0.0000000000000000e+000  0.0000000000000000e+000  0.0000000000000000e+000  0.0000000000000000e+000  7.8369742278209219e-003 -1.0860898575458970e-001  0.0000000000000000e+000
  0.0000000000000000e+000  0.0000000000000000e+000  0.0000000000000000e+000  0.0000000000000000e+000  1.6410482832878964e-001  7.3028306734913173e-001  0.0000000000000000e+000  0.0000000000000000e+000  0.0000000000000000e+000  0.0000000000000000e+000  0.0000000000000000e+000  0.0000000000000000e+000  4.0272994899707493e-001  0.0000000000000000e+000  0.0000000000000000e+000  0.0000000000000000e+000  0.0000000000000000e+000  0.0000000000000000e+000  0.0000000000000000e+000 -4.5560014323225972e-001  0.0000000000000000e+000  0.0000000000000000e+000  0.0000000000000000e+000  0.0000000000000000e+000  0.0000000000000000e+000  0.0000000000000000e+000  0.0000000000000000e+000 -2.5308196163631697e-001  7.7089981347730208e-002  0.0000000000000000e+000
 -6.6258051412501934e-002 -3.1672557161881254e-001  0.0000000000000000e+000  0.0000000000000000e+000  0.0000000000000000e+000  0.0000000000000000e+000  4.7610132101698283e-001  0.0000000000000000e+000  0.0000000000000000e+000  0.0000000000000000e+000  0.0000000000000000e+000  0.0000000000000000e+000  0.0000000000000000e+000  0.0000000000000000e+000  0.0000000000000000e+000  0.0000000000000000e+000  1.0093071154530857e-001  0.0000000000000000e+000  0.0000000000000000e+000  0.0000000000000000e+000  0.0000000000000000e+000  5.9155714458012143e-001  0.0000000000000000e+000  0.0000000000000000e+000  0.0000000000000000e+000  0.0000000000000000e+000 -1.1298282373119106e+000  0.0000000000000000e+000  0.0000000000000000e+000  0.0000000000000000e+000
  0.0000000000000000e+000  0.0000000000000000e+000 -7.1825771772031435e-002  0.0000000000000000e+000  0.0000000000000000e+000  0.0000000000000000e+000  0.0000000000000000e+000 -3.1207588542258335e-001  2.6900985698973195e-001  5.9057253351549799e-001  0.0000000000000000e+000 -2.7480631864414101e-002  0.0000000000000000e+000  0.0000000000000000e+000 -7.4487844495854702e-002  6.6131274809622076e-001  0.0000000000000000e+000  0.0000000000000000e+000  0.0000000000000000e+000  0.0000000000000000e+000  0.0000000000000000e+000  0.0000000000000000e+000  0.0000000000000000e+000  0.0000000000000000e+000  0.0000000000000000e+000  0.0000000000000000e+000  0.0000000000000000e+000  0.0000000000000000e+000  0.0000000000000000e+000 -1.8074652098071453e-001
  0.0000000000000000e+000  0.0000000000000000e+000 -2.0882593930838844e-001  0.0000000000000000e+000  0.0000000000000000e+000  0.0000000000000000e+000  0.0000000000000000e+000  6.9534258441007435e-001 -1.5891133725240988e-001  4.5979632846855578e-001  0.0000000000000000e+000 -2.7531685167845044e-001  0.0000000000000000e+000  0.0000000000000000e+000 -3.7828146325916634e-001 -1.1301424098198568e-001  0.0000000000000000e+000  0.0000000000000000e+000  0.0000000000000000e+000  0.0000000000000000e+000  0.0000000000000000e+000  0.0000000000000000e+000  0.0000000000000000e+000  0.0000000000000000e+000  0.0000000000000000e+000  0.0000000000000000e+000  0.0000000000000000e+000  0.0000000000000000e+000  0.0000000000000000e+000 -6.7501760488261564e-002
  0.0000000000000000e+000  0.0000000000000000e+000 -5.0630543271498629e-001  0.0000000000000000e+000  0.0000000000000000e+000  0.0000000000000000e+000  0.0000000000000000e+000 -1.5411155890510156e-001 -5.2731229067930385e-001  2.2745969364647500e-001  0.0000000000000000e+000 -3.0839996801720990e-002  0.0000000000000000e+000  0.0000000000000000e+000  5.8299588832190863e-001 -1.0535835009068105e-001  0.0000000000000000e+000  0.0000000000000000e+000  0.0000000000000000e+000  0.0000000000000000e+000  0.0000000000000000e+000  0.0000000000000000e+000  0.0000000000000000e+000  0.0000000000000000e+000  0.0000000000000000e+000  0.0000000000000000e+000  0.0000000000000000e+000  0.0000000000000000e+000  0.0000000000000000e+000 -1.9537804109754664e-001
  0.0000000000000000e+000  0.0000000000000000e+000  0.0000000000000000e+000  0.0000000000000000e+000  0.0000000000000000e+000  0.0000000000000000e+000  0.0000000000000000e+000  0.0000000000000000e+000  0.0000000000000000e+000  0.0000000000000000e+000  2.0824636099733113e-001  0.0000000000000000e+000  0.0000000000000000e+000 -6.0011412475851711e-001  0.0000000000000000e+000  0.0000000000000000e+000  0.0000000000000000e+000  0.0000000000000000e+000 -2.3644478198854113e-001  0.0000000000000000e+000 -2.6079462044412860e-001  0.0000000000000000e+000 -6.3736951254559648e-001 -3.9148980525734978e-001  2.5604598530141998e-001 -1.1141338950338158e+000  0.0000000000000000e+000  0.0000000000000000e+000  0.0000000000000000e+000  0.0000000000000000e+000
  0.0000000000000000e+000  0.0000000000000000e+000  9.3940304568651434e-002  0.0000000000000000e+000  0.0000000000000000e+000  0.0000000000000000e+000  0.0000000000000000e+000  3.0647732096255709e-001 -1.8166285901451468e-001  2.0324546341410094e-001  0.0000000000000000e+000  7.1955841063419934e-001  0.0000000000000000e+000  0.0000000000000000e+000  1.5827811507828121e-001  2.2578463278503708e-001  0.0000000000000000e+000  0.0000000000000000e+000  0.0000000000000000e+000  0.0000000000000000e+000  0.0000000000000000e+000  0.0000000000000000e+000  0.0000000000000000e+000  0.0000000000000000e+000  0.0000000000000000e+000  0.0000000000000000e+000  0.0000000000000000e+000  0.0000000000000000e+000  0.0000000000000000e+000  4.7868757007091034e-001
  0.0000000000000000e+000  0.0000000000000000e+000  0.0000000000000000e+000  0.0000000000000000e+000 -1.2039776298252991e-001 -4.1224100029731325e-001  0.0000000000000000e+000  0.0000000000000000e+000  0.0000000000000000e+000  0.0000000000000000e+000  0.0000000000000000e+000  0.0000000000000000e+000 -1.6061640961469420e-001  0.0000000000000000e+000  0.0000000000000000e+000  0.0000000000000000e+000  0.0000000000000000e+000  0.0000000000000000e+000  0.0000000000000000e+000 -3.7953441354807305e-001  0.0000000000000000e+000  0.0000000000000000e+000  0.0000000000000000e+000  0.0000000000000000e+000  0.0000000000000000e+000  0.0000000000000000e+000  0.0000000000000000e+000 -7.7131271858067330e-001  2.2537618417563599e-001  0.0000000000000000e+000
  0.0000000000000000e+000  0.0000000000000000e+000  0.0000000000000000e+000  0.0000000000000000e+000  0.0000000000000000e+000  0.0000000000000000e+000  0.0000000000000000e+000  0.0000000000000000e+000  0.0000000000000000e+000  0.0000000000000000e+000  5.9874735885756791e-001  0.0000000000000000e+000  0.0000000000000000e+000 -1.2586307022629317e-002  0.0000000000000000e+000  0.0000000000000000e+000  0.0000000000000000e+000  0.0000000000000000e+000 -3.8652378629889167e-001  0.0000000000000000e+000 -1.7360528586654622e-001  0.0000000000000000e+000  1.0962515280163501e-001 -9.2403662681825294e-001  6.9544326902800402e-001  4.0566503494299827e-001  0.0000000000000000e+000  0.0000000000000000e+000  0.0000000000000000e+000  0.0000000000000000e+000
  0.0000000000000000e+000  0.0000000000000000e+000  5.1326927501010822e-001  0.0000000000000000e+000  0.0000000000000000e+000  0.0000000000000000e+000  0.0000000000000000e+000  3.4149597495222955e-001  3.0759236206932988e-001  2.0046042068087888e-001  0.0000000000000000e+000 -8.3553928237312614e-002  0.0000000000000000e+000  0.0000000000000000e+000  6.0750876566027612e-001 -1.0762973327886241e-001  0.0000000000000000e+000  0.0000000000000000e+000  0.0000000000000000e+000  0.0000000000000000e+000  0.0000000000000000e+000  0.0000000000000000e+000  0.0000000000000000e+000  0.0000000000000000e+000  0.0000000000000000e+000  0.0000000000000000e+000  0.0000000000000000e+000  0.0000000000000000e+000  0.0000000000000000e+000 -3.1225853102107504e-001
  0.0000000000000000e+000  0.0000000000000000e+000  1.4735145164050559e-001  0.0000000000000000e+000  0.0000000000000000e+000  0.0000000000000000e+000  0.0000000000000000e+000 -1.4719040692616589e-001 -1.3250335647568395e-001  1.4206564534724528e-001  0.0000000000000000e+000  5.6074238208689675e-001  0.0000000000000000e+000  0.0000000000000000e+000 -3.2525221539865040e-001 -3.1279521041063879e-001  0.0000000000000000e+000  0.0000000000000000e+000  0.0000000000000000e+000  0.0000000000000000e+000  0.0000000000000000e+000  0.0000000000000000e+000  0.0000000000000000e+000  0.0000000000000000e+000  0.0000000000000000e+000  0.0000000000000000e+000  0.0000000000000000e+000  0.0000000000000000e+000  0.0000000000000000e+000 -6.3310416235960321e-001
 -9.6194562727054922e-001 -9.5314897672029630e-001  0.0000000000000000e+000  0.0000000000000000e+000  0.0000000000000000e+000  0.0000000000000000e+000  6.6118496353346423e-001  0.0000000000000000e+000  0.0000000000000000e+000  0.0000000000000000e+000  0.0000000000000000e+000  0.0000000000000000e+000  0.0000000000000000e+000  0.0000000000000000e+000  0.0000000000000000e+000  0.0000000000000000e+000  1.0494458566704105e-002  0.0000000000000000e+000  0.0000000000000000e+000  0.0000000000000000e+000  0.0000000000000000e+000 -4.2220792131811252e-001  0.0000000000000000e+000  0.0000000000000000e+000  0.0000000000000000e+000  0.0000000000000000e+000  5.1186998387294136e-001  0.0000000000000000e+000  0.0000000000000000e+000  0.0000000000000000e+000
  0.0000000000000000e+000  0.0000000000000000e+000  0.0000000000000000e+000 -7.2567785899434256e-001  0.0000000000000000e+000  0.0000000000000000e+000  0.0000000000000000e+000  0.0000000000000000e+000  0.0000000000000000e+000  0.0000000000000000e+000  0.0000000000000000e+000  0.0000000000000000e+000  0.0000000000000000e+000  0.0000000000000000e+000  0.0000000000000000e+000  0.0000000000000000e+000  0.0000000000000000e+000  3.1207316291382503e-001  0.0000000000000000e+000  0.0000000000000000e+000  0.0000000000000000e+000  0.0000000000000000e+000  0.0000000000000000e+000  0.0000000000000000e+000  0.0000000000000000e+000  0.0000000000000000e+000  0.0000000000000000e+000  0.0000000000000000e+000  0.0000000000000000e+000  0.0000000000000000e+000
  0.0000000000000000e+000  0.0000000000000000e+000  0.0000000000000000e+000  0.0000000000000000e+000  0.0000000000000000e+000  0.0000000000000000e+000  0.0000000000000000e+000  0.0000000000000000e+000  0.0000000000000000e+000  0.0000000000000000e+000  6.4917808859846193e-001  0.0000000000000000e+000  0.0000000000000000e+000 -7.7654940587114238e-002  0.0000000000000000e+000  0.0000000000000000e+000  0.0000000000000000e+000  0.0000000000000000e+000  1.5089742865786751e-001  0.0000000000000000e+000 -3.9732046452430092e-001  0.0000000000000000e+000  2.1532644993077205e-001  1.7435194305449558e-001 -9.6775837427076516e-001 -1.1070936014764873e-002  0.0000000000000000e+000  0.0000000000000000e+000  0.0000000000000000e+000  0.0000000000000000e+000
  0.0000000000000000e+000  0.0000000000000000e+000  0.0000000000000000e+000  0.0000000000000000e+000  9.5937575022898414e-001 -2.5161487725763132e-001  0.0000000000000000e+000  0.0000000000000000e+000  0.0000000000000000e+000  0.0000000000000000e+000  0.0000000000000000e+000  0.0000000000000000e+000 -2.3559330477501556e-003  0.0000000000000000e+000  0.0000000000000000e+000  0.0000000000000000e+000  0.0000000000000000e+000  0.0000000000000000e+000  0.0000000000000000e+000 -7.0136349685448227e-002  0.0000000000000000e+000  0.0000000000000000e+000  0.0000000000000000e+000  0.0000000000000000e+000  0.0000000000000000e+000  0.0000000000000000e+000  0.0000000000000000e+000  4.7599044970372123e-002  9.5382369258596708e-002  0.0000000000000000e+000
  0.0000000000000000e+000  0.0000000000000000e+000  0.0000000000000000e+000  0.0000000000000000e+000  0.0000000000000000e+000  0.0000000000000000e+000  0.0000000000000000e+000  0.0000000000000000e+000  0.0000000000000000e+000  0.0000000000000000e+000 -2.3720040963961972e-001  0.0000000000000000e+000  0.0000000000000000e+000  6.8674793206380466e-002  0.0000000000000000e+000  0.0000000000000000e+000  0.0000000000000000e+000  0.0000000000000000e+000  1.2192347333105840e+000  0.0000000000000000e+000 -1.4921556263458441e-001  0.0000000000000000e+000  2.1223094196849621e-001 -5.2147877992874192e-001  1.6516901808472645e-001 -1.2041393089463927e-001  0.0000000000000000e+000  0.0000000000000000e+000  0.0000000000000000e+000  0.0000000000000000e+000
  6.8132844253890923e-001 -1.1350745715407989e-001  0.0000000000000000e+000  0.0000000000000000e+000  0.0000000000000000e+000  0.0000000000000000e+000  8.5297752372645363e-001  0.0000000000000000e+000  0.0000000000000000e+000  0.0000000000000000e+000  0.0000000000000000e+000  0.0000000000000000e+000  0.0000000000000000e+000  0.0000000000000000e+000  0.0000000000000000e+000  0.0000000000000000e+000  4.8247198012938863e-001  0.0000000000000000e+000  0.0000000000000000e+000  0.0000000000000000e+000  0.0000000000000000e+000 -4.1277027449335280e-001  0.0000000000000000e+000  0.0000000000000000e+000  0.0000000000000000e+000  0.0000000000000000e+000  1.8625743979063036e-001  0.0000000000000000e+000  0.0000000000000000e+000  0.0000000000000000e+000
  0.0000000000000000e+000  0.0000000000000000e+000  0.0000000000000000e+000  0.0000000000000000e+000  0.0000000000000000e+000  0.0000000000000000e+000  0.0000000000000000e+000  0.0000000000000000e+000  0.0000000000000000e+000  0.0000000000000000e+000  8.4093849220662586e-001  0.0000000000000000e+000  0.0000000000000000e+000 -1.3354004161513558e-001  0.0000000000000000e+000  0.0000000000000000e+000  0.0000000000000000e+000  0.0000000000000000e+000  4.4840979792535851e-001  0.0000000000000000e+000 -2.4777612084468778e-001  0.0000000000000000e+000  4.0027614451645904e-001  9.3254350591505508e-001  5.3398782681141843e-001 -3.7162308410784203e-002  0.0000000000000000e+000  0.0000000000000000e+000  0.0000000000000000e+000  0.0000000000000000e+000
  0.0000000000000000e+000  0.0000000000000000e+000  0.0000000000000000e+000  0.0000000000000000e+000  0.0000000000000000e+000  0.0000000000000000e+000  0.0000000000000000e+000  0.0000000000000000e+000  0.0000000000000000e+000  0.0000000000000000e+000  2.0580168860703890e-001  0.0000000000000000e+000  0.0000000000000000e+000 -7.8260905637995681e-001  0.0000000000000000e+000  0.0000000000000000e+000  0.0000000000000000e+000  0.0000000000000000e+000  2.9702125915417799e-001  0.0000000000000000e+000  9.5347106028529649e-001  0.0000000000000000e+000  6.4474548386515984e-001  5.3276545260265387e-002 -2.4210166830300900e-001 -2.5950134607893027e-002  0.0000000000000000e+000  0.0000000000000000e+000  0.0000000000000000e+000  0.0000000000000000e+000
  0.0000000000000000e+000  0.0000000000000000e+000  0.0000000000000000e+000  0.0000000000000000e+000  0.0000000000000000e+000  0.0000000000000000e+000  0.0000000000000000e+000  0.0000000000000000e+000  0.0000000000000000e+000  0.0000000000000000e+000 -2.7625511932401942e-001  0.0000000000000000e+000  0.0000000000000000e+000 -7.4473339619704593e-002  0.0000000000000000e+000  0.0000000000000000e+000  0.0000000000000000e+000  0.0000000000000000e+000 -5.9105691498936941e-001  0.0000000000000000e+000 -1.0025020754289526e-001  0.0000000000000000e+000  9.6742007675823360e-001 -3.2064229657495572e-002  2.1381501236407066e-001 -5.2866833393295143e-001  0.0000000000000000e+000  0.0000000000000000e+000  0.0000000000000000e+000  0.0000000000000000e+000
  0.0000000000000000e+000  0.0000000000000000e+000  0.0000000000000000e+000  0.0000000000000000e+000  0.0000000000000000e+000  0.0000000000000000e+000  0.0000000000000000e+000  0.0000000000000000e+000  0.0000000000000000e+000  0.0000000000000000e+000  1.2154438077911114e-001  0.0000000000000000e+000  0.0000000000000000e+000  1.1532770237747039e+000  0.0000000000000000e+000  0.0000000000000000e+000  0.0000000000000000e+000  0.0000000000000000e+000 -1.9371714468622803e-001  0.0000000000000000e+000  4.1793078626754809e-001  0.0000000000000000e+000 -9.1855190837569073e-002 -2.9683218545774959e-001  2.9897444171970239e-001 -8.5731493600563091e-001  0.0000000000000000e+000  0.0000000000000000e+000  0.0000000000000000e+000  0.0000000000000000e+000
  5.5883438591831203e-002 -7.5475525095785145e-001  0.0000000000000000e+000  0.0000000000000000e+000  0.0000000000000000e+000  0.0000000000000000e+000  2.5831119403969027e-001  0.0000000000000000e+000  0.0000000000000000e+000  0.0000000000000000e+000  0.0000000000000000e+000  0.0000000000000000e+000  0.0000000000000000e+000  0.0000000000000000e+000  0.0000000000000000e+000  0.0000000000000000e+000  1.1562762370091961e+000  0.0000000000000000e+000  0.0000000000000000e+000  0.0000000000000000e+000  0.0000000000000000e+000  4.9491386963177680e-001  0.0000000000000000e+000  0.0000000000000000e+000  0.0000000000000000e+000  0.0000000000000000e+000  3.3815823256977906e-001  0.0000000000000000e+000  0.0000000000000000e+000  0.0000000000000000e+000
  0.0000000000000000e+000  0.0000000000000000e+000  0.0000000000000000e+000  0.0000000000000000e+000  1.6454804462830935e-001  2.0421340306974242e-001  0.0000000000000000e+000  0.0000000000000000e+000  0.0000000000000000e+000  0.0000000000000000e+000  0.0000000000000000e+000  0.0000000000000000e+000  5.2245843202149138e-002  0.0000000000000000e+000  0.0000000000000000e+000  0.0000000000000000e+000  0.0000000000000000e+000  0.0000000000000000e+000  0.0000000000000000e+000  7.0405593037050274e-001  0.0000000000000000e+000  0.0000000000000000e+000  0.0000000000000000e+000  0.0000000000000000e+000  0.0000000000000000e+000  0.0000000000000000e+000  0.0000000000000000e+000 -5.8185234138292097e-001 -3.0699234293563404e-001  0.0000000000000000e+000
  0.0000000000000000e+000  0.0000000000000000e+000  0.0000000000000000e+000  0.0000000000000000e+000 -4.0724312435888310e-002  8.4212442868087323e-002  0.0000000000000000e+000  0.0000000000000000e+000  0.0000000000000000e+000  0.0000000000000000e+000  0.0000000000000000e+000  0.0000000000000000e+000  1.2977698152662206e-001  0.0000000000000000e+000  0.0000000000000000e+000  0.0000000000000000e+000  0.0000000000000000e+000  0.0000000000000000e+000  0.0000000000000000e+000  3.8227745142693276e-001  0.0000000000000000e+000  0.0000000000000000e+000  0.0000000000000000e+000  0.0000000000000000e+000  0.0000000000000000e+000  0.0000000000000000e+000  0.0000000000000000e+000  1.2123383606825820e-002  9.1001357331036681e-001  0.0000000000000000e+000
  0.0000000000000000e+000  0.0000000000000000e+000 -6.0035908335839627e-001  0.0000000000000000e+000  0.0000000000000000e+000  0.0000000000000000e+000  0.0000000000000000e+000  9.7912302253765987e-002  6.8966826394850456e-001 -5.0358406719612225e-003  0.0000000000000000e+000  2.6754138420269258e-001  0.0000000000000000e+000  0.0000000000000000e+000  9.9416006003285512e-002 -2.6968117587099066e-001  0.0000000000000000e+000  0.0000000000000000e+000  0.0000000000000000e+000  0.0000000000000000e+000  0.0000000000000000e+000  0.0000000000000000e+000  0.0000000000000000e+000  0.0000000000000000e+000  0.0000000000000000e+000  0.0000000000000000e+000  0.0000000000000000e+000  0.0000000000000000e+000  0.0000000000000000e+000  1.1162749549643802e-002
  2.0026085346724570e-001  0.0000000000000000e+000  0.0000000000000000e+000  0.0000000000000000e+000  0.0000000000000000e+000  0.0000000000000000e+000  5.8063336512416397e-001  0.0000000000000000e+000 -8.4473868175974853e-002  0.0000000000000000e+000  2.4671508934137659e-001  0.0000000000000000e+000  0.0000000000000000e+000  0.0000000000000000e+000  0.0000000000000000e+000  0.0000000000000000e+000  0.0000000000000000e+000  1.2740607926886287e+000  5.1048528843678842e-001  0.0000000000000000e+000  0.0000000000000000e+000  0.0000000000000000e+000  0.0000000000000000e+000  0.0000000000000000e+000  1.3692348407597196e-001  0.0000000000000000e+000  0.0000000000000000e+000  0.0000000000000000e+000  5.1804035491978007e-001  0.0000000000000000e+000
  0.0000000000000000e+000  1.8644146497630820e-001  0.0000000000000000e+000 -2.9597899205251960e-001  0.0000000000000000e+000  0.0000000000000000e+000  0.0000000000000000e+000  0.0000000000000000e+000  0.0000000000000000e+000  0.0000000000000000e+000  0.0000000000000000e+000  0.0000000000000000e+000  0.0000000000000000e+000  0.0000000000000000e+000  5.2107159445912585e-002  0.0000000000000000e+000 -4.3049528265254045e-001  0.0000000000000000e+000  0.0000000000000000e+000  0.0000000000000000e+000  0.0000000000000000e+000  1.2817402965983168e-001  7.0738323443309847e-001 -3.8092171741848990e-001  0.0000000000000000e+000  0.0000000000000000e+000  1.6635412502287839e-001  0.0000000000000000e+000  0.0000000000000000e+000  0.0000000000000000e+000
  0.0000000000000000e+000  0.0000000000000000e+000  7.4077233070187254e-001  0.0000000000000000e+000 -1.2460702061077494e-002  9.1892057758349999e-001  0.0000000000000000e+000  0.0000000000000000e+000  0.0000000000000000e+000  0.0000000000000000e+000  0.0000000000000000e+000  0.0000000000000000e+000  0.0000000000000000e+000  0.0000000000000000e+000  0.0000000000000000e+000  2.1747981906446789e-001  0.0000000000000000e+000  0.0000000000000000e+000  0.0000000000000000e+000  0.0000000000000000e+000  0.0000000000000000e+000  0.0000000000000000e+000  0.0000000000000000e+000  0.0000000000000000e+000  0.0000000000000000e+000  6.2254590477084371e-001  0.0000000000000000e+000  0.0000000000000000e+000  0.0000000000000000e+000  1.1392919432547516e-001
  0.0000000000000000e+000 -7.5107988817889015e-001  0.0000000000000000e+000 -4.3813832919066563e-002  0.0000000000000000e+000  0.0000000000000000e+000  0.0000000000000000e+000  0.0000000000000000e+000  0.0000000000000000e+000  0.0000000000000000e+000  0.0000000000000000e+000  0.0000000000000000e+000  0.0000000000000000e+000  0.0000000000000000e+000  4.4251737313257611e-001  0.0000000000000000e+000  4.3022267555602123e-002  0.0000000000000000e+000  0.0000000000000000e+000  0.0000000000000000e+000  0.0000000000000000e+000  1.5269543482148915e-002  2.6630674175477570e-001  2.9845772976792934e-001  0.0000000000000000e+000  0.0000000000000000e+000  2.7578497505832217e-001  0.0000000000000000e+000  0.0000000000000000e+000  0.0000000000000000e+000
  0.0000000000000000e+000  0.0000000000000000e+000 -8.3103219383123372e-002  0.0000000000000000e+000  1.0531338067924598e+000  8.7291777764136891e-001  0.0000000000000000e+000  0.0000000000000000e+000  0.0000000000000000e+000  0.0000000000000000e+000  0.0000000000000000e+000  0.0000000000000000e+000  0.0000000000000000e+000  0.0000000000000000e+000  0.0000000000000000e+000  1.1555088925957516e-001  0.0000000000000000e+000  0.0000000000000000e+000  0.0000000000000000e+000  0.0000000000000000e+000  0.0000000000000000e+000  0.0000000000000000e+000  0.0000000000000000e+000  0.0000000000000000e+000  0.0000000000000000e+000 -6.9593210264513428e-001  0.0000000000000000e+000  0.0000000000000000e+000  0.0000000000000000e+000 -5.6806525492163606e-001
  0.0000000000000000e+000  0.0000000000000000e+000 -7.1153261183215100e-001  0.0000000000000000e+000 -9.5314297597831421e-001  2.6655739974915238e-001  0.0000000000000000e+000  0.0000000000000000e+000  0.0000000000000000e+000  0.0000000000000000e+000  0.0000000000000000e+000  0.0000000000000000e+000  0.0000000000000000e+000  0.0000000000000000e+000  0.0000000000000000e+000  5.8455282085280047e-001  0.0000000000000000e+000  0.0000000000000000e+000  0.0000000000000000e+000  0.0000000000000000e+000  0.0000000000000000e+000  0.0000000000000000e+000  0.0000000000000000e+000  0.0000000000000000e+000  0.0000000000000000e+000 -2.6054498924765701e-001  0.0000000000000000e+000  0.0000000000000000e+000  0.0000000000000000e+000 -6.8353182853038008e-001
  2.6474568476984256e-001  0.0000000000000000e+000  0.0000000000000000e+000  0.0000000000000000e+000  0.0000000000000000e+000  0.0000000000000000e+000 -1.0988742157217972e-001  0.0000000000000000e+000  5.1122275457505273e-001  0.0000000000000000e+000  7.8987337637919053e-001  0.0000000000000000e+000  0.0000000000000000e+000  0.0000000000000000e+000  0.0000000000000000e+000  0.0000000000000000e+000  0.0000000000000000e+000 -5.2584900036457827e-003 -5.7211278323452808e-001  0.0000000000000000e+000  0.0000000000000000e+000  0.0000000000000000e+000  0.0000000000000000e+000  0.0000000000000000e+000  7.6695017046656544e-001  0.0000000000000000e+000  0.0000000000000000e+000  0.0000000000000000e+000  2.0486988531569975e-001  0.0000000000000000e+000
  0.0000000000000000e+000  0.0000000000000000e+000  0.0000000000000000e+000  0.0000000000000000e+000  0.0000000000000000e+000  0.0000000000000000e+000  0.0000000000000000e+000  5.1769591707745732e-001  0.0000000000000000e+000  5.8629449997077643e-001  0.0000000000000000e+000  0.0000000000000000e+000  1.6119572130415205e-001  1.5393679587264512e-002  0.0000000000000000e+000  0.0000000000000000e+000  0.0000000000000000e+000  0.0000000000000000e+000  0.0000000000000000e+000 -3.9853445873861021e-001  4.5077594878749849e-001  0.0000000000000000e+000  0.0000000000000000e+000  0.0000000000000000e+000  0.0000000000000000e+000  0.0000000000000000e+000  0.0000000000000000e+000  0.0000000000000000e+000  0.0000000000000000e+000  0.0000000000000000e+000
 -4.4315353883579411e-001  0.0000000000000000e+000  0.0000000000000000e+000  0.0000000000000000e+000  0.0000000000000000e+000  0.0000000000000000e+000 -9.6744065364564913e-001  0.0000000000000000e+000  6.0718787695574283e-001  0.0000000000000000e+000 -3.3917609946694233e-001  0.0000000000000000e+000  0.0000000000000000e+000  0.0000000000000000e+000  0.0000000000000000e+000  0.0000000000000000e+000  0.0000000000000000e+000  1.3807860599038921e-001  5.2416030280741877e-001  0.0000000000000000e+000  0.0000000000000000e+000  0.0000000000000000e+000  0.0000000000000000e+000  0.0000000000000000e+000 -3.2103198718055814e-001  0.0000000000000000e+000  0.0000000000000000e+000  0.0000000000000000e+000  3.6933590969210929e-003  0.0000000000000000e+000
  0.0000000000000000e+000  0.0000000000000000e+000  0.0000000000000000e+000  0.0000000000000000e+000  0.0000000000000000e+000  0.0000000000000000e+000  0.0000000000000000e+000  1.2103496727745175e-001  0.0000000000000000e+000 -5.5658148680418040e-001  0.0000000000000000e+000  0.0000000000000000e+000  2.3424882135187519e-001 -6.1328922196569569e-001  0.0000000000000000e+000  0.0000000000000000e+000  0.0000000000000000e+000  0.0000000000000000e+000  0.0000000000000000e+000 -4.8579771593542437e-001  9.2585011480736265e-002  0.0000000000000000e+000  0.0000000000000000e+000  0.0000000000000000e+000  0.0000000000000000e+000  0.0000000000000000e+000  0.0000000000000000e+000  0.0000000000000000e+000  0.0000000000000000e+000  0.0000000000000000e+000
 -8.0363174490981726e-001  0.0000000000000000e+000  0.0000000000000000e+000  0.0000000000000000e+000  0.0000000000000000e+000  0.0000000000000000e+000 -1.8093682400897121e-002  0.0000000000000000e+000 -1.8775607473525319e-001  0.0000000000000000e+000  4.1978573309676293e-001  0.0000000000000000e+000  0.0000000000000000e+000  0.0000000000000000e+000  0.0000000000000000e+000  0.0000000000000000e+000  0.0000000000000000e+000 -4.3767134930027762e-001  3.0397509997871697e-001  0.0000000000000000e+000  0.0000000000000000e+000  0.0000000000000000e+000  0.0000000000000000e+000  0.0000000000000000e+000 -1.2574270554284664e-001  0.0000000000000000e+000  0.0000000000000000e+000  0.0000000000000000e+000  1.0073760641315719e+000  0.0000000000000000e+000
  0.0000000000000000e+000  0.0000000000000000e+000  0.0000000000000000e+000  0.0000000000000000e+000  0.0000000000000000e+000  0.0000000000000000e+000  0.0000000000000000e+000  0.0000000000000000e+000  0.0000000000000000e+000  0.0000000000000000e+000  0.0000000000000000e+000  4.7976643910176636e-001  0.0000000000000000e+000  0.0000000000000000e+000  0.0000000000000000e+000  0.0000000000000000e+000  0.0000000000000000e+000  0.0000000000000000e+000  0.0000000000000000e+000  0.0000000000000000e+000  0.0000000000000000e+000  0.0000000000000000e+000  0.0000000000000000e+000  0.0000000000000000e+000  0.0000000000000000e+000  0.0000000000000000e+000  0.0000000000000000e+000  3.2743618723846307e-001  0.0000000000000000e+000  0.0000000000000000e+000
  0.0000000000000000e+000  0.0000000000000000e+000  0.0000000000000000e+000  0.0000000000000000e+000  0.0000000000000000e+000  0.0000000000000000e+000  0.0000000000000000e+000 -6.7322970838902196e-001  0.0000000000000000e+000  2.5394657231698087e-001  0.0000000000000000e+000  0.0000000000000000e+000  6.0447043515558696e-001  1.1075581699527838e-001  0.0000000000000000e+000  0.0000000000000000e+000  0.0000000000000000e+000  0.0000000000000000e+000  0.0000000000000000e+000 -3.1814887311599416e-001 -5.8333821325505547e-002  0.0000000000000000e+000  0.0000000000000000e+000  0.0000000000000000e+000  0.0000000000000000e+000  0.0000000000000000e+000  0.0000000000000000e+000  0.0000000000000000e+000  0.0000000000000000e+000  0.0000000000000000e+000
  0.0000000000000000e+000  0.0000000000000000e+000  0.0000000000000000e+000  0.0000000000000000e+000  0.0000000000000000e+000  0.0000000000000000e+000  0.0000000000000000e+000  2.3169888387661902e-001  0.0000000000000000e+000 -4.4732324553414721e-001  0.0000000000000000e+000  0.0000000000000000e+000  1.0431755955103822e-001  7.7147939915850572e-001  0.0000000000000000e+000  0.0000000000000000e+000  0.0000000000000000e+000  0.0000000000000000e+000  0.0000000000000000e+000 -3.6725847766661934e-001 -7.2637010128926455e-002  0.0000000000000000e+000  0.0000000000000000e+000  0.0000000000000000e+000  0.0000000000000000e+000  0.0000000000000000e+000  0.0000000000000000e+000  0.0000000000000000e+000  0.0000000000000000e+000  0.0000000000000000e+000
  0.0000000000000000e+000  8.9941519785843457e-002  0.0000000000000000e+000  4.3366686669503024e-002  0.0000000000000000e+000  0.0000000000000000e+000  0.0000000000000000e+000  0.0000000000000000e+000  0.0000000000000000e+000  0.0000000000000000e+000  0.0000000000000000e+000  0.0000000000000000e+000  0.0000000000000000e+000  0.0000000000000000e+000 -9.4977415443971716e-002  0.0000000000000000e+000  8.7044607963743403e-001  0.0000000000000000e+000  0.0000000000000000e+000  0.0000000000000000e+000  0.0000000000000000e+000  6.0920717007292194e-002  3.3627134908283018e-001 -2.4953791788316132e-001  0.0000000000000000e+000  0.0000000000000000e+000  2.1041349783032925e-001  0.0000000000000000e+000  0.0000000000000000e+000  0.0000000000000000e+000
  0.0000000000000000e+000  0.0000000000000000e+000 -9.9223373705328655e-001  0.0000000000000000e+000 -1.3817884872318509e-001  3.0678939718566112e-002  0.0000000000000000e+000  0.0000000000000000e+000  0.0000000000000000e+000  0.0000000000000000e+000  0.0000000000000000e+000  0.0000000000000000e+000  0.0000000000000000e+000  0.0000000000000000e+000  0.0000000000000000e+000 -5.5704046304521371e-001  0.0000000000000000e+000  0.0000000000000000e+000  0.0000000000000000e+000  0.0000000000000000e+000  0.0000000000000000e+000  0.0000000000000000e+000  0.0000000000000000e+000  0.0000000000000000e+000  0.0000000000000000e+000 -6.4000098451882981e-001  0.0000000000000000e+000  0.0000000000000000e+000  0.0000000000000000e+000  1.0792767288591896e+000
  0.0000000000000000e+000  8.4012224398835128e-002  0.0000000000000000e+000 -1.6584180206503318e-002  0.0000000000000000e+000  0.0000000000000000e+000  0.0000000000000000e+000  0.0000000000000000e+000  0.0000000000000000e+000  0.0000000000000000e+000  0.0000000000000000e+000  0.0000000000000000e+000  0.0000000000000000e+000  0.0000000000000000e+000  1.7970801981933415e-001  0.0000000000000000e+000 -6.8741761386813677e-002  0.0000000000000000e+000  0.0000000000000000e+000  0.0000000000000000e+000  0.0000000000000000e+000 -6.6445160521731395e-001 -2.7025825988727287e-001 -3.1346799430978267e-001  0.0000000000000000e+000  0.0000000000000000e+000  5.8553297328393916e-001  0.0000000000000000e+000  0.0000000000000000e+000  0.0000000000000000e+000
 -4.3071177460408844e-001  0.0000000000000000e+000  0.0000000000000000e+000  0.0000000000000000e+000  0.0000000000000000e+000  0.0000000000000000e+000  1.4461629981520046e+000  0.0000000000000000e+000  4.7373000983451952e-001  0.0000000000000000e+000 -1.1967768190475098e-002  0.0000000000000000e+000  0.0000000000000000e+000  0.0000000000000000e+000  0.0000000000000000e+000  0.0000000000000000e+000  0.0000000000000000e+000  1.8115457858131602e-002  2.0915310871872186e-001  0.0000000000000000e+000  0.0000000000000000e+000  0.0000000000000000e+000  0.0000000000000000e+000  0.0000000000000000e+000  9.2240394963025829e-002  0.0000000000000000e+000  0.0000000000000000e+000  0.0000000000000000e+000 -1.9436800324301548e-001  0.0000000000000000e+000
 -7.5801599327122704e-001  0.0000000000000000e+000  0.0000000000000000e+000  0.0000000000000000e+000  0.0000000000000000e+000  0.0000000000000000e+000 -2.5913149288772064e-001  0.0000000000000000e+000 -2.0273352225359231e-001  0.0000000000000000e+000 -4.8318119539299431e-001  0.0000000000000000e+000  0.0000000000000000e+000  0.0000000000000000e+000  0.0000000000000000e+000  0.0000000000000000e+000  0.0000000000000000e+000  1.2130616060551888e-001 -8.1652515935449410e-001  0.0000000000000000e+000  0.0000000000000000e+000  0.0000000000000000e+000  0.0000000000000000e+000  0.0000000000000000e+000  1.1792308854026071e-001  0.0000000000000000e+000  0.0000000000000000e+000  0.0000000000000000e+000  5.9477652857926100e-001  0.0000000000000000e+000
  0.0000000000000000e+000  0.0000000000000000e+000  0.0000000000000000e+000  0.0000000000000000e+000  0.0000000000000000e+000  0.0000000000000000e+000  0.0000000000000000e+000 -1.2328355695026127e-001  0.0000000000000000e+000 -2.8607152900112326e-001  0.0000000000000000e+000  0.0000000000000000e+000  2.6539796628572604e-001  1.1538880022924038e-001  0.0000000000000000e+000  0.0000000000000000e+000  0.0000000000000000e+000  0.0000000000000000e+000  0.0000000000000000e+000  4.3102294768375726e-001  7.9588492115613885e-001  0.0000000000000000e+000  0.0000000000000000e+000  0.0000000000000000e+000  0.0000000000000000e+000  0.0000000000000000e+000  0.0000000000000000e+000  0.0000000000000000e+000  0.0000000000000000e+000  0.0000000000000000e+000
  0.0000000000000000e+000  0.0000000000000000e+000  0.0000000000000000e+000  0.0000000000000000e+000  0.0000000000000000e+000  0.0000000000000000e+000  0.0000000000000000e+000  4.4183710310014707e-001  0.0000000000000000e+000  7.2069798860695811e-003  0.0000000000000000e+000  0.0000000000000000e+000  6.8734321005740873e-001 -5.3642103863217230e-002  0.0000000000000000e+000  0.0000000000000000e+000  0.0000000000000000e+000  0.0000000000000000e+000  0.0000000000000000e+000  4.2812683643620497e-001 -3.8225290315342686e-001  0.0000000000000000e+000  0.0000000000000000e+000  0.0000000000000000e+000  0.0000000000000000e+000  0.0000000000000000e+000  0.0000000000000000e+000  0.0000000000000000e+000  0.0000000000000000e+000  0.0000000000000000e+000
  0.0000000000000000e+000 -5.3108181456756554e-001  0.0000000000000000e+000 -1.1996227226217920e-001  0.0000000000000000e+000  0.0000000000000000e+000  0.0000000000000000e+000  0.0000000000000000e+000  0.0000000000000000e+000  0.0000000000000000e+000  0.0000000000000000e+000  0.0000000000000000e+000  0.0000000000000000e+000  0.0000000000000000e+000 -4.3464828371587827e-001  0.0000000000000000e+000  1.2439661807524191e-003  0.0000000000000000e+000  0.0000000000000000e+000  0.0000000000000000e+000  0.0000000000000000e+000 -4.2193315200628201e-001  9.6830226561395130e-002 -3.7746110707825153e-001  0.0000000000000000e+000  0.0000000000000000e+000 -4.2983708144560351e-001  0.0000000000000000e+000  0.0000000000000000e+000  0.0000000000000000e+000
  0.0000000000000000e+000 -1.2404290653333835e-001  0.0000000000000000e+000 -1.1663886722797216e-001  0.0000000000000000e+000  0.0000000000000000e+000  0.0000000000000000e+000  0.0000000000000000e+000  0.0000000000000000e+000  0.0000000000000000e+000  0.0000000000000000e+000  0.0000000000000000e+000  0.0000000000000000e+000  0.0000000000000000e+000  5.3360453203328473e-001  0.0000000000000000e+000  6.9215854845137786e-002  0.0000000000000000e+000  0.0000000000000000e+000  0.0000000000000000e+000  0.0000000000000000e+000  3.5007491669940111e-001 -3.5262406898360465e-001 -6.1548388530989062e-001  0.0000000000000000e+000  0.0000000000000000e+000 -2.3615144805257451e-001  0.0000000000000000e+000  0.0000000000000000e+000  0.0000000000000000e+000
  0.0000000000000000e+000  2.7203077927692954e-001  0.0000000000000000e+000  1.9229093086581303e-001  0.0000000000000000e+000  0.0000000000000000e+000  0.0000000000000000e+000  0.0000000000000000e+000  0.0000000000000000e+000  0.0000000000000000e+000  0.0000000000000000e+000  0.0000000000000000e+000  0.0000000000000000e+000  0.0000000000000000e+000  5.3243373547727535e-001  0.0000000000000000e+000  9.6883460349807382e-002  0.0000000000000000e+000  0.0000000000000000e+000  0.0000000000000000e+000  0.0000000000000000e+000 -4.7347253704270231e-001  3.0583717690647405e-001  1.3266708896708415e-001  0.0000000000000000e+000  0.0000000000000000e+000 -5.1072319984736458e-001  0.0000000000000000e+000  0.0000000000000000e+000  0.0000000000000000e+000
  4.1429109403389830e-001  0.0000000000000000e+000  0.0000000000000000e+000  0.0000000000000000e+000  0.0000000000000000e+000  0.0000000000000000e+000 -2.6892369741150945e-002  0.0000000000000000e+000 -2.2749619396974793e-001  0.0000000000000000e+000 -7.4571465145092108e-001  0.0000000000000000e+000  0.0000000000000000e+000  0.0000000000000000e+000  0.0000000000000000e+000  0.0000000000000000e+000  0.0000000000000000e+000 -4.7955813655825380e-002  1.5306845458463725e-001  0.0000000000000000e+000  0.0000000000000000e+000  0.0000000000000000e+000  0.0000000000000000e+000  0.0000000000000000e+000  1.1997341250607338e+000  0.0000000000000000e+000  0.0000000000000000e+000  0.0000000000000000e+000  5.7807233420671877e-001  0.0000000000000000e+000
  0.0000000000000000e+000  0.0000000000000000e+000  9.8624660924207252e-001  0.0000000000000000e+000 -1.7498303239462015e-001  2.0726865520657850e-001  0.0000000000000000e+000  0.0000000000000000e+000  0.0000000000000000e+000  0.0000000000000000e+000  0.0000000000000000e+000  0.0000000000000000e+000  0.0000000000000000e+000  0.0000000000000000e+000  0.0000000000000000e+000  4.5391783459217144e-001  0.0000000000000000e+000  0.0000000000000000e+000  0.0000000000000000e+000  0.0000000000000000e+000  0.0000000000000000e+000  0.0000000000000000e+000  0.0000000000000000e+000  0.0000000000000000e+000  0.0000000000000000e+000 -1.0501579225541462e+000  0.0000000000000000e+000  0.0000000000000000e+000  0.0000000000000000e+000  4.6240812492965289e-001
  0.0000000000000000e+000  1.2056437940459866e-001  0.0000000000000000e+000 -9.1834073499705515e-001  0.0000000000000000e+000  0.0000000000000000e+000  0.0000000000000000e+000  0.0000000000000000e+000  0.0000000000000000e+000  0.0000000000000000e+000  0.0000000000000000e+000  0.0000000000000000e+000  0.0000000000000000e+000  0.0000000000000000e+000  5.4853685023104094e-002  0.0000000000000000e+000  1.9037411034694118e-001  0.0000000000000000e+000  0.0000000000000000e+000  0.0000000000000000e+000  0.0000000000000000e+000 -1.1564909998939632e-001 -1.2375591342248193e-001  2.5766725809609997e-001  0.0000000000000000e+000  0.0000000000000000e+000 -8.8207935485965089e-002  0.0000000000000000e+000  0.0000000000000000e+000  0.0000000000000000e+000
  0.0000000000000000e+000  0.0000000000000000e+000  0.0000000000000000e+000  0.0000000000000000e+000  0.0000000000000000e+000  0.0000000000000000e+000  0.0000000000000000e+000  0.0000000000000000e+000  0.0000000000000000e+000  0.0000000000000000e+000  0.0000000000000000e+000  9.9802050550445304e-002  0.0000000000000000e+000  0.0000000000000000e+000  0.0000000000000000e+000  0.0000000000000000e+000  0.0000000000000000e+000  0.0000000000000000e+000  0.0000000000000000e+000  0.0000000000000000e+000  0.0000000000000000e+000  0.0000000000000000e+000  0.0000000000000000e+000  0.0000000000000000e+000  0.0000000000000000e+000  0.0000000000000000e+000  0.0000000000000000e+000  1.2496425205784041e-001  0.0000000000000000e+000  0.0000000000000000e+000
 -4.5168152970081032e-001  0.0000000000000000e+000  0.0000000000000000e+000  0.0000000000000000e+000  0.0000000000000000e+000  0.0000000000000000e+000 -2.4266519624025537e-001  0.0000000000000000e+000 -5.1196175569259961e-001  0.0000000000000000e+000  2.6360425943380195e-001  0.0000000000000000e+000  0.0000000000000000e+000  0.0000000000000000e+000  0.0000000000000000e+000  0.0000000000000000e+000  0.0000000000000000e+000  2.1557670402232532e-001  2.0658845845136820e-001  0.0000000000000000e+000  0.0000000000000000e+000  0.0000000000000000e+000  0.0000000000000000e+000  0.0000000000000000e+000  6.6772201100274753e-001  0.0000000000000000e+000  0.0000000000000000e+000  0.0000000000000000e+000 -9.4115173846588496e-001  0.0000000000000000e+000
  0.0000000000000000e+000  0.0000000000000000e+000  3.2728068695263252e-001  0.0000000000000000e+000 -5.7163806689612207e-001  3.3781370256274912e-001  0.0000000000000000e+000  0.0000000000000000e+000  0.0000000000000000e+000  0.0000000000000000e+000  0.0000000000000000e+000  0.0000000000000000e+000  0.0000000000000000e+000  0.0000000000000000e+000  0.0000000000000000e+000 -1.3012962496871492e+000  0.0000000000000000e+000  0.0000000000000000e+000  0.0000000000000000e+000  0.0000000000000000e+000  0.0000000000000000e+000  0.0000000000000000e+000  0.0000000000000000e+000  0.0000000000000000e+000  0.0000000000000000e+000  3.1222616875515839e-002  0.0000000000000000e+000  0.0000000000000000e+000  0.0000000000000000e+000 -9.0676573062136412e-001
 -8.9661632656019910e-002  0.0000000000000000e+000  0.0000000000000000e+000  0.0000000000000000e+000  0.0000000000000000e+000  1.9288403633720341e-001  0.0000000000000000e+000  0.0000000000000000e+000  0.0000000000000000e+000  0.0000000000000000e+000  0.0000000000000000e+000  0.0000000000000000e+000 -2.2863247607703130e-001  0.0000000000000000e+000  0.0000000000000000e+000  0.0000000000000000e+000  0.0000000000000000e+000 -8.3132938354360741e-001  0.0000000000000000e+000  0.0000000000000000e+000  2.0005063874465245e-001  0.0000000000000000e+000  0.0000000000000000e+000  0.0000000000000000e+000  0.0000000000000000e+000  0.0000000000000000e+000  0.0000000000000000e+000  4.1395039441154458e-001  0.0000000000000000e+000  0.0000000000000000e+000
  0.0000000000000000e+000 -4.2774082314638195e-002  0.0000000000000000e+000  4.0212214110863698e-001  4.9289063420325868e-001  0.0000000000000000e+000 -4.1896435174073177e-001  0.0000000000000000e+000  0.0000000000000000e+000  0.0000000000000000e+000  0.0000000000000000e+000  0.0000000000000000e+000  0.0000000000000000e+000  0.0000000000000000e+000 -5.8029560168938599e-001 -1.3767384484621115e-002  0.0000000000000000e+000  0.0000000000000000e+000  0.0000000000000000e+000 -2.1011783748765228e-001  0.0000000000000000e+000  0.0000000000000000e+000  0.0000000000000000e+000  1.9212970710289196e-001  0.0000000000000000e+000  0.0000000000000000e+000  0.0000000000000000e+000  0.0000000000000000e+000  0.0000000000000000e+000  0.0000000000000000e+000
  0.0000000000000000e+000  0.0000000000000000e+000 -7.4318064906631931e-001  0.0000000000000000e+000  0.0000000000000000e+000  0.0000000000000000e+000  0.0000000000000000e+000 -3.0017067028102362e-001 -4.9005491642907717e-001 -6.8907735879264820e-001  0.0000000000000000e+000  0.0000000000000000e+000  0.0000000000000000e+000  0.0000000000000000e+000  0.0000000000000000e+000  0.0000000000000000e+000  0.0000000000000000e+000  0.0000000000000000e+000  2.0219439914355708e-003  0.0000000000000000e+000  0.0000000000000000e+000  0.0000000000000000e+000 -5.8420757508797294e-001  0.0000000000000000e+000  0.0000000000000000e+000 -6.1046549768771063e-001  0.0000000000000000e+000  0.0000000000000000e+000  0.0000000000000000e+000  5.2604142088836747e-001
  0.0000000000000000e+000 -7.4381380368682548e-001  0.0000000000000000e+000 -2.6377881822817684e-001 -1.8299550396470238e-001  0.0000000000000000e+000  4.9694740240644117e-002  0.0000000000000000e+000  0.0000000000000000e+000  0.0000000000000000e+000  0.0000000000000000e+000  0.0000000000000000e+000  0.0000000000000000e+000  0.0000000000000000e+000 -2.1349060401586875e-001  3.4816793395444273e-001  0.0000000000000000e+000  0.0000000000000000e+000  0.0000000000000000e+000 -4.0566589445318335e-001  0.0000000000000000e+000  0.0000000000000000e+000  0.0000000000000000e+000 -9.9201172677219090e-002  0.0000000000000000e+000  0.0000000000000000e+000  0.0000000000000000e+000  0.0000000000000000e+000  0.0000000000000000e+000  0.0000000000000000e+000
  0.0000000000000000e+000 -1.8221603639885509e-004  0.0000000000000000e+000 -5.3376185204241600e-001  9.9651319532158014e-002  0.0000000000000000e+000  2.4917324331857013e-001  0.0000000000000000e+000  0.0000000000000000e+000  0.0000000000000000e+000  0.0000000000000000e+000  0.0000000000000000e+000  0.0000000000000000e+000  0.0000000000000000e+000 -2.5240848327544929e-001 -6.1356638306471545e-001  0.0000000000000000e+000  0.0000000000000000e+000  0.0000000000000000e+000 -1.6343546184939037e-001  0.0000000000000000e+000  0.0000000000000000e+000  0.0000000000000000e+000  4.1975667044696108e-001  0.0000000000000000e+000  0.0000000000000000e+000  0.0000000000000000e+000  0.0000000000000000e+000  0.0000000000000000e+000  0.0000000000000000e+000
  5.1525801503210933e-001  0.0000000000000000e+000  0.0000000000000000e+000  0.0000000000000000e+000  0.0000000000000000e+000  3.4026987001582271e-001  0.0000000000000000e+000  0.0000000000000000e+000  0.0000000000000000e+000  0.0000000000000000e+000  0.0000000000000000e+000  0.0000000000000000e+000 -4.1410739901830645e-001  0.0000000000000000e+000  0.0000000000000000e+000  0.0000000000000000e+000  0.0000000000000000e+000 -9.8455606490429670e-002  0.0000000000000000e+000  0.0000000000000000e+000  2.6998262531671091e-001  0.0000000000000000e+000  0.0000000000000000e+000  0.0000000000000000e+000  0.0000000000000000e+000  0.0000000000000000e+000  0.0000000000000000e+000 -6.0386797494202038e-001  0.0000000000000000e+000  0.0000000000000000e+000
  0.0000000000000000e+000  2.4713987358590661e-001  0.0000000000000000e+000 -3.2619941633040428e-001 -4.6731141513364494e-001  0.0000000000000000e+000 -3.1988155815663016e-001  0.0000000000000000e+000  0.0000000000000000e+000  0.0000000000000000e+000  0.0000000000000000e+000  0.0000000000000000e+000  0.0000000000000000e+000  0.0000000000000000e+000 -5.5838040915591858e-001  2.0337146839462308e-001  0.0000000000000000e+000  0.0000000000000000e+000  0.0000000000000000e+000  3.9831589017674723e-001  0.0000000000000000e+000  0.0000000000000000e+000  0.0000000000000000e+000  2.7331032385224940e-003  0.0000000000000000e+000  0.0000000000000000e+000  0.0000000000000000e+000  0.0000000000000000e+000  0.0000000000000000e+000  0.0000000000000000e+000
  0.0000000000000000e+000  0.0000000000000000e+000  1.8189291385474698e-001  0.0000000000000000e+000  0.0000000000000000e+000  0.0000000000000000e+000  0.0000000000000000e+000  7.7291358076042505e-001 -1.1946136014534908e-001  7.4661556260237805e-001  0.0000000000000000e+000  0.0000000000000000e+000  0.0000000000000000e+000  0.0000000000000000e+000  0.0000000000000000e+000  0.0000000000000000e+000  0.0000000000000000e+000  0.0000000000000000e+000  5.4491897207602191e-001  0.0000000000000000e+000  0.0000000000000000e+000  0.0000000000000000e+000 -2.3239050025002761e-001  0.0000000000000000e+000  0.0000000000000000e+000 -5.4802242045681315e-001  0.0000000000000000e+000  0.0000000000000000e+000  0.0000000000000000e+000  4.7313666959146961e-002
  0.0000000000000000e+000  0.0000000000000000e+000 -6.0187228721575514e-001  0.0000000000000000e+000  0.0000000000000000e+000  0.0000000000000000e+000  0.0000000000000000e+000 -5.0770503936734890e-001 -1.0253582645511081e+000  4.4031962919995560e-001  0.0000000000000000e+000  0.0000000000000000e+000  0.0000000000000000e+000  0.0000000000000000e+000  0.0000000000000000e+000  0.0000000000000000e+000  0.0000000000000000e+000  0.0000000000000000e+000 -3.0588815374592548e-001  0.0000000000000000e+000  0.0000000000000000e+000  0.0000000000000000e+000 -2.7901447357399339e-001  0.0000000000000000e+000  0.0000000000000000e+000 -9.0111801927450386e-002  0.0000000000000000e+000  0.0000000000000000e+000  0.0000000000000000e+000 -2.2380265164946733e-001
  0.0000000000000000e+000  0.0000000000000000e+000  9.1436847622310613e-001  0.0000000000000000e+000  0.0000000000000000e+000  0.0000000000000000e+000  0.0000000000000000e+000 -3.7954755874402557e-002 -5.5167841336259571e-001 -1.6314531188988857e-001  0.0000000000000000e+000  0.0000000000000000e+000  0.0000000000000000e+000  0.0000000000000000e+000  0.0000000000000000e+000  0.0000000000000000e+000  0.0000000000000000e+000  0.0000000000000000e+000 -8.5309996839984825e-001  0.0000000000000000e+000  0.0000000000000000e+000  0.0000000000000000e+000 -4.6782780088692111e-001  0.0000000000000000e+000  0.0000000000000000e+000 -8.6383009527427751e-002  0.0000000000000000e+000  0.0000000000000000e+000  0.0000000000000000e+000 -4.0316494200802633e-002
  0.0000000000000000e+000  0.0000000000000000e+000  0.0000000000000000e+000  0.0000000000000000e+000  0.0000000000000000e+000  0.0000000000000000e+000  0.0000000000000000e+000  0.0000000000000000e+000  0.0000000000000000e+000  0.0000000000000000e+000  4.7429643696515650e-001 -9.8565767500413848e-002  0.0000000000000000e+000 -2.6776562698107037e-001  0.0000000000000000e+000  0.0000000000000000e+000 -6.3160561632055601e-001  0.0000000000000000e+000  0.0000000000000000e+000  0.0000000000000000e+000  0.0000000000000000e+000 -1.0016999685334933e+000  0.0000000000000000e+000  0.0000000000000000e+000  5.6337547228409290e-001  0.0000000000000000e+000  0.0000000000000000e+000  0.0000000000000000e+000  0.0000000000000000e+000  0.0000000000000000e+000
  0.0000000000000000e+000  0.0000000000000000e+000  0.0000000000000000e+000  0.0000000000000000e+000  0.0000000000000000e+000  0.0000000000000000e+000  0.0000000000000000e+000  0.0000000000000000e+000  0.0000000000000000e+000  0.0000000000000000e+000 -1.1494361787937830e+000  4.6030746093598529e-001  0.0000000000000000e+000 -2.4314525882717242e-001  0.0000000000000000e+000  0.0000000000000000e+000  6.3196545807456039e-001  0.0000000000000000e+000  0.0000000000000000e+000  0.0000000000000000e+000  0.0000000000000000e+000 -8.3607735308768605e-001  0.0000000000000000e+000  0.0000000000000000e+000 -5.6081468091508935e-002  0.0000000000000000e+000  0.0000000000000000e+000  0.0000000000000000e+000  0.0000000000000000e+000  0.0000000000000000e+000
 -5.4781228547251903e-001  0.0000000000000000e+000  0.0000000000000000e+000  0.0000000000000000e+000  0.0000000000000000e+000  7.2416524042425579e-001  0.0000000000000000e+000  0.0000000000000000e+000  0.0000000000000000e+000  0.0000000000000000e+000  0.0000000000000000e+000  0.0000000000000000e+000  9.4833123998365437e-002  0.0000000000000000e+000  0.0000000000000000e+000  0.0000000000000000e+000  0.0000000000000000e+000 -5.0078058784958634e-003  0.0000000000000000e+000  0.0000000000000000e+000 -3.1189853453220279e-001  0.0000000000000000e+000  0.0000000000000000e+000  0.0000000000000000e+000  0.0000000000000000e+000  0.0000000000000000e+000  0.0000000000000000e+000 -2.6303480582674460e-001  0.0000000000000000e+000  0.0000000000000000e+000
  0.0000000000000000e+000  0.0000000000000000e+000  0.0000000000000000e+000  0.0000000000000000e+000  0.0000000000000000e+000  0.0000000000000000e+000  0.0000000000000000e+000  0.0000000000000000e+000  0.0000000000000000e+000  0.0000000000000000e+000 -6.1542419650556601e-001 -1.2941721488384583e+000  0.0000000000000000e+000 -7.0760858962310436e-003  0.0000000000000000e+000  0.0000000000000000e+000 -3.0126827558611358e-001  0.0000000000000000e+000  0.0000000000000000e+000  0.0000000000000000e+000  0.0000000000000000e+000 -6.0699307118186996e-002  0.0000000000000000e+000  0.0000000000000000e+000  2.1542454131955677e-001  0.0000000000000000e+000  0.0000000000000000e+000  0.0000000000000000e+000  0.0000000000000000e+000  0.0000000000000000e+000
  0.0000000000000000e+000  4.2531289389085153e-002  0.0000000000000000e+000 -8.9254315650474259e-002 -3.1371939919798764e-001  0.0000000000000000e+000 -7.2299068315122161e-001  0.0000000000000000e+000  0.0000000000000000e+000  0.0000000000000000e+000  0.0000000000000000e+000  0.0000000000000000e+000  0.0000000000000000e+000  0.0000000000000000e+000  3.7036062977323592e-001 -2.5303240891030554e-001  0.0000000000000000e+000  0.0000000000000000e+000  0.0000000000000000e+000 -4.0038163335513077e-001  0.0000000000000000e+000  0.0000000000000000e+000  0.0000000000000000e+000  8.7129322452020819e-002  0.0000000000000000e+000  0.0000000000000000e+000  0.0000000000000000e+000  0.0000000000000000e+000  0.0000000000000000e+000  0.0000000000000000e+000
  0.0000000000000000e+000  5.7380764104939663e-001  0.0000000000000000e+000  3.4033388675055433e-002 -1.6884175265513748e-001  0.0000000000000000e+000  2.8689650431376756e-001  0.0000000000000000e+000  0.0000000000000000e+000  0.0000000000000000e+000  0.0000000000000000e+000  0.0000000000000000e+000  0.0000000000000000e+000  0.0000000000000000e+000 -1.0421064602361640e-001  3.6463588461959684e-001  0.0000000000000000e+000  0.0000000000000000e+000  0.0000000000000000e+000 -6.2905518065710164e-001  0.0000000000000000e+000  0.0000000000000000e+000  0.0000000000000000e+000  1.3870749977195268e-001  0.0000000000000000e+000  0.0000000000000000e+000  0.0000000000000000e+000  0.0000000000000000e+000  0.0000000000000000e+000  0.0000000000000000e+000
  0.0000000000000000e+000  0.0000000000000000e+000  0.0000000000000000e+000  0.0000000000000000e+000  0.0000000000000000e+000  0.0000000000000000e+000  0.0000000000000000e+000  0.0000000000000000e+000  0.0000000000000000e+000  0.0000000000000000e+000 -1.3733381210618875e-001  7.1290957752845663e-002  0.0000000000000000e+000  1.1010464626380749e+000  0.0000000000000000e+000  0.0000000000000000e+000 -3.9046801857655344e-001  0.0000000000000000e+000  0.0000000000000000e+000  0.0000000000000000e+000  0.0000000000000000e+000 -5.9744824192376944e-001  0.0000000000000000e+000  0.0000000000000000e+000 -8.0386228866925158e-001  0.0000000000000000e+000  0.0000000000000000e+000  0.0000000000000000e+000  0.0000000000000000e+000  0.0000000000000000e+000
 -1.4107540992651733e-002  0.0000000000000000e+000  0.0000000000000000e+000  0.0000000000000000e+000  0.0000000000000000e+000 -2.2821617612161349e-001  0.0000000000000000e+000  0.0000000000000000e+000  0.0000000000000000e+000  0.0000000000000000e+000  0.0000000000000000e+000  0.0000000000000000e+000 -6.6493659064335686e-001  0.0000000000000000e+000  0.0000000000000000e+000  0.0000000000000000e+000  0.0000000000000000e+000 -3.7429142965078488e-002  0.0000000000000000e+000  0.0000000000000000e+000 -7.1004276233103514e-001  0.0000000000000000e+000  0.0000000000000000e+000  0.0000000000000000e+000  0.0000000000000000e+000  0.0000000000000000e+000  0.0000000000000000e+000  4.0024474226628692e-003  0.0000000000000000e+000  0.0000000000000000e+000
  0.0000000000000000e+000  0.0000000000000000e+000  2.9840060448626693e-001  0.0000000000000000e+000  0.0000000000000000e+000  0.0000000000000000e+000  0.0000000000000000e+000  4.0853107548778278e-001  1.1413227891427409e-001 -2.8543468564269248e-001  0.0000000000000000e+000  0.0000000000000000e+000  0.0000000000000000e+000  0.0000000000000000e+000  0.0000000000000000e+000  0.0000000000000000e+000  0.0000000000000000e+000  0.0000000000000000e+000 -2.3681625953288685e-001  0.0000000000000000e+000  0.0000000000000000e+000  0.0000000000000000e+000  9.5319092760849222e-001  0.0000000000000000e+000  0.0000000000000000e+000 -7.6495643815498049e-001  0.0000000000000000e+000  0.0000000000000000e+000  0.0000000000000000e+000 -5.4268396730451129e-001
  0.0000000000000000e+000  2.1376982311431264e-001  0.0000000000000000e+000 -3.3530929209773047e-001  3.1341711950917617e-001  0.0000000000000000e+000 -8.3084344646905159e-002  0.0000000000000000e+000  0.0000000000000000e+000  0.0000000000000000e+000  0.0000000000000000e+000  0.0000000000000000e+000  0.0000000000000000e+000  0.0000000000000000e+000 -1.1886798607040788e-001 -1.4874674202986143e-001  0.0000000000000000e+000  0.0000000000000000e+000  0.0000000000000000e+000 -1.9135146271878928e-001  0.0000000000000000e+000  0.0000000000000000e+000  0.0000000000000000e+000 -8.1477988964517523e-001  0.0000000000000000e+000  0.0000000000000000e+000  0.0000000000000000e+000  0.0000000000000000e+000  0.0000000000000000e+000  0.0000000000000000e+000
 -3.1313402077294572e-001  0.0000000000000000e+000  0.0000000000000000e+000  0.0000000000000000e+000  0.0000000000000000e+000  1.5581264042406404e-001  0.0000000000000000e+000  0.0000000000000000e+000  0.0000000000000000e+000  0.0000000000000000e+000  0.0000000000000000e+000  0.0000000000000000e+000 -5.6050157794927224e-001  0.0000000000000000e+000  0.0000000000000000e+000  0.0000000000000000e+000  0.0000000000000000e+000  4.9732387210893192e-001  0.0000000000000000e+000  0.0000000000000000e+000  4.5667005145531470e-001  0.0000000000000000e+000  0.0000000000000000e+000  0.0000000000000000e+000  0.0000000000000000e+000  0.0000000000000000e+000  0.0000000000000000e+000  3.2806846475911805e-001  0.0000000000000000e+000  0.0000000000000000e+000
  0.0000000000000000e+000  0.0000000000000000e+000  0.0000000000000000e+000  0.0000000000000000e+000  0.0000000000000000e+000  0.0000000000000000e+000  0.0000000000000000e+000  0.0000000000000000e+000  0.0000000000000000e+000  0.0000000000000000e+000 -1.5246518149978322e-001  5.8318034334754443e-001  0.0000000000000000e+000  1.3004471302907388e+000  0.0000000000000000e+000  0.0000000000000000e+000 -4.7046690405749919e-001  0.0000000000000000e+000  0.0000000000000000e+000  0.0000000000000000e+000  0.0000000000000000e+000  4.5817761983029981e-001  0.0000000000000000e+000  0.0000000000000000e+000  5.4337828695551571e-001  0.0000000000000000e+000  0.0000000000000000e+000  0.0000000000000000e+000  0.0000000000000000e+000  0.0000000000000000e+000
  0.0000000000000000e+000  0.0000000000000000e+000 -1.9658582606417167e-002  0.0000000000000000e+000  0.0000000000000000e+000  0.0000000000000000e+000  0.0000000000000000e+000 -7.3704954238160469e-001  6.0626134871268889e-001  4.9065597484730544e-001  0.0000000000000000e+000  0.0000000000000000e+000  0.0000000000000000e+000  0.0000000000000000e+000  0.0000000000000000e+000  0.0000000000000000e+000  0.0000000000000000e+000  0.0000000000000000e+000 -3.1694228307682831e-001  0.0000000000000000e+000  0.0000000000000000e+000  0.0000000000000000e+000 -1.7437387168068449e-001  0.0000000000000000e+000  0.0000000000000000e+000 -3.8282442116493465e-001  0.0000000000000000e+000  0.0000000000000000e+000  0.0000000000000000e+000  1.3898433232108950e-001
  0.0000000000000000e+000 -8.4092783461124573e-002  0.0000000000000000e+000  5.0581994721469969e-001 -5.1971476250965676e-001  0.0000000000000000e+000  2.1368118282136650e-001  0.0000000000000000e+000  0.0000000000000000e+000  0.0000000000000000e+000  0.0000000000000000e+000  0.0000000000000000e+000  0.0000000000000000e+000  0.0000000000000000e+000 -2.8288442861923135e-001 -4.9158475030301646e-001  0.0000000000000000e+000  0.0000000000000000e+000  0.0000000000000000e+000 -1.1527238596260497e-001  0.0000000000000000e+000  0.0000000000000000e+000  0.0000000000000000e+000 -2.9384453858435344e-001  0.0000000000000000e+000  0.0000000000000000e+000  0.0000000000000000e+000  0.0000000000000000e+000  0.0000000000000000e+000  0.0000000000000000e+000
  0.0000000000000000e+000  0.0000000000000000e+000  0.0000000000000000e+000  0.0000000000000000e+000  0.0000000000000000e+000  0.0000000000000000e+000  0.0000000000000000e+000  0.0000000000000000e+000  0.0000000000000000e+000  0.0000000000000000e+000  3.9465464495379599e-001 -3.7135426830108142e-001  0.0000000000000000e+000  3.2303113915283332e-001  0.0000000000000000e+000  0.0000000000000000e+000  1.1909868794913514e+000  0.0000000000000000e+000  0.0000000000000000e+000  0.0000000000000000e+000  0.0000000000000000e+000 -1.4011654427503673e-001  0.0000000000000000e+000  0.0000000000000000e+000  9.1691962537576122e-001  0.0000000000000000e+000  0.0000000000000000e+000  0.0000000000000000e+000  0.0000000000000000e+000  0.0000000000000000e+000
  0.0000000000000000e+000  0.0000000000000000e+000 -3.2442824972069229e-001  0.0000000000000000e+000  0.0000000000000000e+000  0.0000000000000000e+000  0.0000000000000000e+000 -4.2082164741757300e-002  1.9866780197477990e-001  4.2564656204579887e-001  0.0000000000000000e+000  0.0000000000000000e+000  0.0000000000000000e+000  0.0000000000000000e+000  0.0000000000000000e+000  0.0000000000000000e+000  0.0000000000000000e+000  0.0000000000000000e+000  1.2595768394368137e-001  0.0000000000000000e+000  0.0000000000000000e+000  0.0000000000000000e+000  6.4388233969869024e-001  0.0000000000000000e+000  0.0000000000000000e+000  9.9241081669122572e-002  0.0000000000000000e+000  0.0000000000000000e+000  0.0000000000000000e+000  1.1760243025375960e+000
  0.0000000000000000e+000  0.0000000000000000e+000  0.0000000000000000e+000  0.0000000000000000e+000  0.0000000000000000e+000  0.0000000000000000e+000  0.0000000000000000e+000  0.0000000000000000e+000  0.0000000000000000e+000  0.0000000000000000e+000  0.0000000000000000e+000  0.0000000000000000e+000  0.0000000000000000e+000  0.0000000000000000e+000  0.0000000000000000e+000  0.0000000000000000e+000  0.0000000000000000e+000  0.0000000000000000e+000  0.0000000000000000e+000  0.0000000000000000e+000  0.0000000000000000e+000  0.0000000000000000e+000  0.0000000000000000e+000  0.0000000000000000e+000  0.0000000000000000e+000  0.0000000000000000e+000  4.0732511445331399e-001  0.0000000000000000e+000 -1.9821731361060979e-001  0.0000000000000000e+000
 -5.7281736337310152e-001  0.0000000000000000e+000  0.0000000000000000e+000  0.0000000000000000e+000  0.0000000000000000e+000 -4.9622239639850313e-001  0.0000000000000000e+000  0.0000000000000000e+000  0.0000000000000000e+000  0.0000000000000000e+000  0.0000000000000000e+000  0.0000000000000000e+000 -1.0462429495033272e-001  0.0000000000000000e+000  0.0000000000000000e+000  0.0000000000000000e+000  0.0000000000000000e+000 -2.2459050953984908e-001  0.0000000000000000e+000  0.0000000000000000e+000  2.7766916985277817e-001  0.0000000000000000e+000  0.0000000000000000e+000  0.0000000000000000e+000  0.0000000000000000e+000  0.0000000000000000e+000  0.0000000000000000e+000 -5.3586966099496713e-001  0.0000000000000000e+000  0.0000000000000000e+000
  0.0000000000000000e+000  0.0000000000000000e+000  0.0000000000000000e+000  0.0000000000000000e+000  0.0000000000000000e+000  0.0000000000000000e+000  0.0000000000000000e+000  0.0000000000000000e+000  0.0000000000000000e+000  0.0000000000000000e+000  0.0000000000000000e+000  0.0000000000000000e+000  0.0000000000000000e+000  0.0000000000000000e+000  0.0000000000000000e+000  0.0000000000000000e+000  0.0000000000000000e+000  0.0000000000000000e+000  0.0000000000000000e+000  0.0000000000000000e+000  0.0000000000000000e+000  0.0000000000000000e+000  0.0000000000000000e+000  0.0000000000000000e+000  0.0000000000000000e+000  0.0000000000000000e+000 -5.3983895909236856e-002  0.0000000000000000e+000 -2.5683692284096005e-001  0.0000000000000000e+000
  0.0000000000000000e+000  0.0000000000000000e+000  8.3123507154389054e-001  0.0000000000000000e+000  0.0000000000000000e+000  0.0000000000000000e+000  0.0000000000000000e+000 -8.0605318934401327e-001 -6.4703276911077034e-001 -1.2717818480259530e-001  0.0000000000000000e+000  0.0000000000000000e+000  0.0000000000000000e+000  0.0000000000000000e+000  0.0000000000000000e+000  0.0000000000000000e+000  0.0000000000000000e+000  0.0000000000000000e+000  5.8851486547015708e-001  0.0000000000000000e+000  0.0000000000000000e+000  0.0000000000000000e+000  2.4612125077448316e-001  0.0000000000000000e+000  0.0000000000000000e+000 -5.8865039758472681e-001  0.0000000000000000e+000  0.0000000000000000e+000  0.0000000000000000e+000 -2.3532867374284949e-001
