# Supplementary material for: An adaptive dimension differential evolution algorithm based on ranking scheme for global optimization
Source: PeerJ Comput Sci. 2022 Jun 17;8:e1007. doi: 10.7717/peerj-cs.1007 (PMC9299288; doi:10.7717/peerj-cs.1007)
Supplement: Supplemental Information 1 [file peerj-cs-08-1007-s001.zip › code/input_data/M_26_D10.txt]

 -5.1528101311854524e-001  0.0000000000000000e+000  0.0000000000000000e+000  8.1372209920536334e-004 -2.5714147787351688e-001  2.1419188884905890e-002  8.1064851507418045e-001  1.0369801872954827e-001  0.0000000000000000e+000  0.0000000000000000e+000
  0.0000000000000000e+000  9.7312403117153101e-001 -8.6874638511416147e-001  0.0000000000000000e+000  0.0000000000000000e+000  0.0000000000000000e+000  0.0000000000000000e+000  0.0000000000000000e+000  4.2022815815255288e-001  3.5214654127457673e-001
  0.0000000000000000e+000  2.3626541444680488e-001 -8.1243304757056511e-001  0.0000000000000000e+000  0.0000000000000000e+000  0.0000000000000000e+000  0.0000000000000000e+000  0.0000000000000000e+000 -8.3402841889238288e-001 -2.8817550478350107e-001
 -4.4272827853360952e-002  0.0000000000000000e+000  0.0000000000000000e+000 -5.1351916168884315e-001  6.5142855126527766e-001 -4.2244407361306774e-001  2.2641139116402920e-001 -2.8329792888237071e-001  0.0000000000000000e+000  0.0000000000000000e+000
 -7.0881188715399501e-001  0.0000000000000000e+000  0.0000000000000000e+000  4.5192369715110148e-001  2.7714068076255399e-001 -2.8391795248431506e-001 -3.6348788115839159e-001  6.1732326677656976e-002  0.0000000000000000e+000  0.0000000000000000e+000
 -1.8400946406052027e-002  0.0000000000000000e+000  0.0000000000000000e+000  3.0759963392452450e-001 -9.4726315074624076e-002  1.4648204436397325e-001  7.3340035651947438e-002 -9.3232775645840604e-001  0.0000000000000000e+000  0.0000000000000000e+000
 -2.7775004467184550e-001  0.0000000000000000e+000  0.0000000000000000e+000 -2.1222362415869589e-001  3.9740809806359567e-001  8.4481881533890091e-001 -7.5398433990313402e-002  2.1888239499718548e-002  0.0000000000000000e+000  0.0000000000000000e+000
 -3.9067559524333506e-001  0.0000000000000000e+000  0.0000000000000000e+000 -6.2642316284318511e-001 -5.1556364771555740e-001 -7.2780486410515072e-002 -3.8522687150892915e-001 -1.8831883536791116e-001  0.0000000000000000e+000  0.0000000000000000e+000
  0.0000000000000000e+000  2.9863721891338568e-001  2.3845757731397005e-001  0.0000000000000000e+000  0.0000000000000000e+000  0.0000000000000000e+000  0.0000000000000000e+000  0.0000000000000000e+000 -3.3263104127921322e-001 -1.1665100747963759e+000
  0.0000000000000000e+000 -5.0710126010755829e-001 -3.8832779020405078e-001  0.0000000000000000e+000  0.0000000000000000e+000  0.0000000000000000e+000  0.0000000000000000e+000  0.0000000000000000e+000 -1.5654722602274368e-001 -1.0852033030784580e-001
 -9.0515553942720695e-001  0.0000000000000000e+000  0.0000000000000000e+000  0.0000000000000000e+000  0.0000000000000000e+000  0.0000000000000000e+000 -2.3515310437934070e-001  6.8725966961556806e-001  0.0000000000000000e+000 -5.8082694516849298e-001
  0.0000000000000000e+000  6.9682548386355458e-002  6.8199031457038217e-001 -1.8491217811895111e-003 -5.2744575357558754e-001 -4.9258753713209091e-001  0.0000000000000000e+000  0.0000000000000000e+000  9.5857338417225629e-002  0.0000000000000000e+000
  0.0000000000000000e+000  1.5196872239968578e-001 -2.2797634014716384e-001  4.5079264410672742e-001  2.9247019240903255e-002 -4.6534154276501544e-001  0.0000000000000000e+000  0.0000000000000000e+000 -7.1015501702598405e-001  0.0000000000000000e+000
  0.0000000000000000e+000  3.7060168386658476e-001  5.3390669123457724e-001  3.7980363915356369e-001  6.3965911913242490e-001  1.2362994304893685e-001  0.0000000000000000e+000  0.0000000000000000e+000  9.4334941290881408e-002  0.0000000000000000e+000
  0.0000000000000000e+000  4.7783694166759738e-001 -4.1911520996313628e-001  4.1391711606170628e-001 -2.3029704041348714e-001 -1.5278324856212958e-001  0.0000000000000000e+000  0.0000000000000000e+000  5.9017579679453536e-001  0.0000000000000000e+000
  0.0000000000000000e+000 -2.2308262678853982e-001 -1.3832141708073886e-001 -2.8739360345589565e-001  5.0805638759103589e-001 -7.0781614661621395e-001  0.0000000000000000e+000  0.0000000000000000e+000  2.9896697729324190e-001  0.0000000000000000e+000
 -2.5391088352044122e-001  0.0000000000000000e+000  0.0000000000000000e+000  0.0000000000000000e+000  0.0000000000000000e+000  0.0000000000000000e+000  6.8130361091702685e-001 -7.7163781899956974e-001  0.0000000000000000e+000  5.3819428278952797e-001
 -2.3142926172313519e-003  0.0000000000000000e+000  0.0000000000000000e+000  0.0000000000000000e+000  0.0000000000000000e+000  0.0000000000000000e+000 -3.2412819097902210e-003  1.9323864718129918e-001  0.0000000000000000e+000  2.7856846481955899e-001
  0.0000000000000000e+000 -7.4606316125427674e-001  5.5400997956480597e-002  6.3135513475175653e-001 -2.4975596410676870e-002  3.4409091372914716e-002  0.0000000000000000e+000  0.0000000000000000e+000  1.9975839577377824e-001  0.0000000000000000e+000
  2.4900272087294295e-001  0.0000000000000000e+000  0.0000000000000000e+000  0.0000000000000000e+000  0.0000000000000000e+000  0.0000000000000000e+000 -3.4705359650768464e-001  1.1048461386502144e+000  0.0000000000000000e+000  3.2976328370481250e-001
  2.5874442606811765e-001 -6.6990476592543624e-001  0.0000000000000000e+000  1.4149076683672546e-001 -4.1185162788739560e-001  0.0000000000000000e+000  0.0000000000000000e+000  0.0000000000000000e+000  1.0093579157375951e-001 -5.3333806544714446e-001
 -2.5886295120147090e-001  4.0335156119735777e-001  0.0000000000000000e+000 -5.5469592077145646e-001 -4.2967046316288260e-001  0.0000000000000000e+000  0.0000000000000000e+000  0.0000000000000000e+000 -2.0400142923390804e-001 -4.8618580399919487e-001
  0.0000000000000000e+000  0.0000000000000000e+000  8.6772329084870725e-001  0.0000000000000000e+000  0.0000000000000000e+000  1.2475018496502238e-001 -1.1242335154919256e+000  1.1558711029587004e-001  0.0000000000000000e+000  0.0000000000000000e+000
 -3.6649540219377669e-001  1.6437477852421514e-002  0.0000000000000000e+000  3.2200740527192123e-001  5.9726811175053185e-001  0.0000000000000000e+000  0.0000000000000000e+000  0.0000000000000000e+000 -1.8429676851528434e-001 -6.0912040209099638e-001
  1.6600339539558875e-002  9.1156279476589733e-002  0.0000000000000000e+000  4.8891617529872361e-001 -3.4896960450664788e-001  0.0000000000000000e+000  0.0000000000000000e+000  0.0000000000000000e+000 -7.8075385273871201e-001  1.4498127994522314e-001
  0.0000000000000000e+000  0.0000000000000000e+000  5.0274654661554841e-001  0.0000000000000000e+000  0.0000000000000000e+000 -9.5448814536165244e-002  7.0810423946169110e-001  5.8961498748847818e-001  0.0000000000000000e+000  0.0000000000000000e+000
  0.0000000000000000e+000  0.0000000000000000e+000  1.1082857148688101e-001  0.0000000000000000e+000  0.0000000000000000e+000  8.1589930559272028e-001  1.7142851173442189e-001 -2.4616554118652703e-001  0.0000000000000000e+000  0.0000000000000000e+000
  0.0000000000000000e+000  0.0000000000000000e+000 -2.5244576383864903e-001  0.0000000000000000e+000  0.0000000000000000e+000  7.4556905077318902e-001 -4.6597188438402731e-001  5.6631775217877067e-001  0.0000000000000000e+000  0.0000000000000000e+000
  6.8144231138085598e-002 -4.9265884006676031e-001  0.0000000000000000e+000 -5.7290517189593504e-001  3.3739620061310421e-001  0.0000000000000000e+000  0.0000000000000000e+000  0.0000000000000000e+000 -5.4017419362779251e-001  1.3710922445979651e-001
  8.5252754039651879e-001  3.7046286184711125e-001  0.0000000000000000e+000 -3.6669699694201335e-002  2.3111977699921371e-001  0.0000000000000000e+000  0.0000000000000000e+000  0.0000000000000000e+000 -1.1342550831689915e-001 -2.6139567082248027e-001
  6.7932678532503110e-001  0.0000000000000000e+000  0.0000000000000000e+000  0.0000000000000000e+000  3.5252674718165011e-002 -2.1402055147313367e-001  4.1861748875981042e-001  3.1034496428750957e-001  0.0000000000000000e+000 -4.6894879513452581e-001
  0.0000000000000000e+000  8.5790719519876629e-002  5.1097114656217635e-001 -5.8048924428929527e-001  0.0000000000000000e+000  0.0000000000000000e+000  0.0000000000000000e+000  0.0000000000000000e+000 -4.2516374178992350e-001  0.0000000000000000e+000
  0.0000000000000000e+000  7.1682162051399012e-001  1.0764809126953374e+000  4.5014399417498674e-001  0.0000000000000000e+000  0.0000000000000000e+000  0.0000000000000000e+000  0.0000000000000000e+000 -2.1120442988173926e-001  0.0000000000000000e+000
  0.0000000000000000e+000 -4.2078382664861180e-001 -1.3348015835598687e-001  4.8537907660300361e-001  0.0000000000000000e+000  0.0000000000000000e+000  0.0000000000000000e+000  0.0000000000000000e+000 -3.5831229796902764e-001  0.0000000000000000e+000
  1.4703076053288747e-001  0.0000000000000000e+000  0.0000000000000000e+000  0.0000000000000000e+000 -5.7053999262399076e-002 -8.2464797518966126e-002 -2.6169876046425455e-003 -9.1516762221384484e-001  0.0000000000000000e+000 -3.6164586050828368e-001
  5.2324399023357504e-001  0.0000000000000000e+000  0.0000000000000000e+000  0.0000000000000000e+000  5.5826576647165671e-001  2.3529228828593965e-001 -5.7788641850764033e-001 -3.1799184407730989e-002  0.0000000000000000e+000  1.5565570634848547e-001
  2.4332976647805557e-001  0.0000000000000000e+000  0.0000000000000000e+000  0.0000000000000000e+000 -7.7986231231558234e-001  1.8258069886963263e-001 -5.0759552488175907e-001  1.3362493247790430e-001  0.0000000000000000e+000 -1.5414554004605843e-001
  3.1786637633177900e-001  0.0000000000000000e+000  0.0000000000000000e+000  0.0000000000000000e+000 -2.0918500666662945e-001 -6.3916102826460675e-001  9.2046976029249994e-003 -1.3681084805000854e-001  0.0000000000000000e+000  6.5412066557263782e-001
  0.0000000000000000e+000  6.8133656431566136e-001 -8.4791318931394732e-001  1.9893898482020206e-001  0.0000000000000000e+000  0.0000000000000000e+000  0.0000000000000000e+000  0.0000000000000000e+000 -1.4399611851494909e-001  0.0000000000000000e+000
 -2.8786175922648138e-001  0.0000000000000000e+000  0.0000000000000000e+000  0.0000000000000000e+000  1.7859963856310349e-001 -6.7094691901704451e-001 -4.8276484280317028e-001  1.6902723904731387e-001  0.0000000000000000e+000 -4.1645636932933533e-001
 -6.7486204576796205e-001  0.0000000000000000e+000  0.0000000000000000e+000  0.0000000000000000e+000 -5.2728370225821541e-001  3.8223004608316935e-001  2.8699967526785264e-001 -2.7335059657399796e-002 -1.9317683426250043e-001  0.0000000000000000e+000
  0.0000000000000000e+000 -3.1561989363545057e-001  1.2187008618580206e+000  7.5419894229094964e-001  0.0000000000000000e+000  0.0000000000000000e+000  0.0000000000000000e+000  0.0000000000000000e+000  0.0000000000000000e+000 -3.0227405772273885e-001
  0.0000000000000000e+000 -5.0403257771999765e-001 -2.3151754392142809e-001 -1.7631337515622778e-001  0.0000000000000000e+000  0.0000000000000000e+000  0.0000000000000000e+000  0.0000000000000000e+000  0.0000000000000000e+000 -1.2072181103632258e+000
  0.0000000000000000e+000 -8.3801102440265807e-001 -9.7102197117441710e-002  3.1347362059256367e-001  0.0000000000000000e+000  0.0000000000000000e+000  0.0000000000000000e+000  0.0000000000000000e+000  0.0000000000000000e+000  2.9861863212851975e-002
  5.9649127190068152e-002  0.0000000000000000e+000  0.0000000000000000e+000  0.0000000000000000e+000  5.1816707970413745e-001  5.9381116875799322e-001  2.7250682917059788e-001 -5.4761232859661546e-001  3.4553156425893274e-002  0.0000000000000000e+000
  1.2334570123462166e-001  0.0000000000000000e+000  0.0000000000000000e+000  0.0000000000000000e+000  6.3981712496799514e-002  2.1431854926853172e-001  5.3593159853274008e-001  6.0644451399620625e-001  5.2892543050074237e-001  0.0000000000000000e+000
  1.0979533229885044e-001  0.0000000000000000e+000  0.0000000000000000e+000  0.0000000000000000e+000  2.4421932787953723e-001 -2.2615788317851390e-001  5.2799795955702222e-001  2.1364529476819494e-001 -7.4345703271856711e-001  0.0000000000000000e+000
  6.9711458832938222e-001  0.0000000000000000e+000  0.0000000000000000e+000  0.0000000000000000e+000 -5.2314523107501287e-001  4.2906081158832998e-001 -4.8808007672746956e-002  7.2496845648854225e-003 -2.3199646195949053e-001  0.0000000000000000e+000
 -1.6662915272551915e-001  0.0000000000000000e+000  0.0000000000000000e+000  0.0000000000000000e+000  3.4067154621903895e-001  4.6916466086474734e-001 -5.2438961587384014e-001  5.3469777783673722e-001 -2.7418235026075838e-001  0.0000000000000000e+000
  0.0000000000000000e+000  6.7240005207872033e-001 -6.1959855989883350e-001  8.3083285375024540e-001  0.0000000000000000e+000  0.0000000000000000e+000  0.0000000000000000e+000  0.0000000000000000e+000  0.0000000000000000e+000 -1.6699426337292343e-002
 -4.8581863944181564e-001  0.0000000000000000e+000 -3.8992537858761250e-001  0.0000000000000000e+000 -2.3179044138373894e-001 -4.8129220134390427e-001  0.0000000000000000e+000  0.0000000000000000e+000 -5.4591471355198329e-001  1.6895733911356542e-001
  0.0000000000000000e+000 -2.4340667960333720e-001  0.0000000000000000e+000  5.4103220486923653e-001  0.0000000000000000e+000  0.0000000000000000e+000 -2.2585634189042993e-002  9.5974043764109929e-001  0.0000000000000000e+000  0.0000000000000000e+000
 -1.7130687035422429e-001  0.0000000000000000e+000 -2.1681709619036682e-001  0.0000000000000000e+000 -6.4429838029711595e-001  2.4352580640382959e-001  0.0000000000000000e+000  0.0000000000000000e+000  1.6513771462907853e-001 -6.4957572071158842e-001
  0.0000000000000000e+000 -3.7713824994328116e-001  0.0000000000000000e+000 -2.6292165583078553e-001  0.0000000000000000e+000  0.0000000000000000e+000 -4.7253249645664597e-001 -5.9558136445781473e-001  0.0000000000000000e+000  0.0000000000000000e+000
  6.3919380717510288e-001  0.0000000000000000e+000 -2.5019453775262751e-001  0.0000000000000000e+000  2.1054454206379616e-001 -1.7839247006864295e-001  0.0000000000000000e+000  0.0000000000000000e+000 -4.7095711279378094e-001 -4.8050025024618692e-001
 -5.4826436956855240e-001  0.0000000000000000e+000 -1.0668559379077902e-001  0.0000000000000000e+000  6.6690524718205302e-001  2.7584834958213411e-001  0.0000000000000000e+000  0.0000000000000000e+000 -8.5958533676822546e-002 -3.9972562457402938e-001
  0.0000000000000000e+000 -3.7354403693994059e-001  0.0000000000000000e+000 -4.5732058857895630e-001  0.0000000000000000e+000  0.0000000000000000e+000  1.1730930853663752e+000  5.3727909372623395e-001  0.0000000000000000e+000  0.0000000000000000e+000
  0.0000000000000000e+000  3.9586127772541163e-001  0.0000000000000000e+000 -3.5068812332295224e-001  0.0000000000000000e+000  0.0000000000000000e+000 -6.5588997971956475e-001  3.2183723481453341e-001  0.0000000000000000e+000  0.0000000000000000e+000
 -1.0405270754673207e-001  0.0000000000000000e+000  7.6511927652805567e-001  0.0000000000000000e+000 -1.8370453001090276e-001  1.7525896838748892e-001  0.0000000000000000e+000  0.0000000000000000e+000 -5.6899708785284597e-001 -1.2467870870995806e-001
 -1.2101527888302133e-001  0.0000000000000000e+000  3.7624714746337073e-001  0.0000000000000000e+000  9.1180157771904025e-002 -7.5526227709073313e-001  0.0000000000000000e+000  0.0000000000000000e+000  3.4894054385611001e-001 -3.7854848406558889e-001
  6.5211800989591173e-002 -4.9015284212864468e-001 -3.1281325802244014e-001 -5.9275104457060879e-001  0.0000000000000000e+000  1.0108083953412250e-001  5.4412713680703417e-001  0.0000000000000000e+000  0.0000000000000000e+000  0.0000000000000000e+000
 -1.6629386763381951e-001 -2.2799468797567532e-001 -6.7400858793561658e-001  9.7066514239727467e-002  0.0000000000000000e+000  4.0342094435691811e-001 -5.4213174478056203e-001  0.0000000000000000e+000  0.0000000000000000e+000  0.0000000000000000e+000
  3.7238863009967699e-001  6.1899723231215631e-001 -2.4275170265338750e-002 -5.6492351284051667e-001  0.0000000000000000e+000  3.5392833765448045e-001 -1.8214282065465362e-001  0.0000000000000000e+000  0.0000000000000000e+000  0.0000000000000000e+000
  2.3538529483727116e-001  4.1238639692994056e-001 -6.5686985907148843e-001  2.9364026349909245e-001  0.0000000000000000e+000 -3.6356180581536551e-001  3.5306007965977887e-001  0.0000000000000000e+000  0.0000000000000000e+000  0.0000000000000000e+000
  0.0000000000000000e+000  0.0000000000000000e+000  0.0000000000000000e+000  0.0000000000000000e+000  1.8743564131774962e-001  0.0000000000000000e+000  0.0000000000000000e+000  7.6203894259186800e-001 -1.2532196393541339e+000 -2.2639773843211286e-001
 -6.6017680764650588e-002 -7.5323412050966709e-002 -1.0126622640972607e-001 -4.4470185291162345e-001  0.0000000000000000e+000 -7.5362868180654274e-001 -4.6259839254767560e-001  0.0000000000000000e+000  0.0000000000000000e+000  0.0000000000000000e+000
  8.7730035197325296e-001 -3.8584308108623500e-001  7.4418712264781417e-002  1.9000361386795803e-001  0.0000000000000000e+000 -4.0442065342768646e-002 -1.9543318689072697e-001  0.0000000000000000e+000  0.0000000000000000e+000  0.0000000000000000e+000
  0.0000000000000000e+000  0.0000000000000000e+000  0.0000000000000000e+000  0.0000000000000000e+000  1.1425766227356915e-002  0.0000000000000000e+000  0.0000000000000000e+000 -9.4972936691061882e-001 -6.6623012253209268e-001  2.2559398514252488e-001
  0.0000000000000000e+000  0.0000000000000000e+000  0.0000000000000000e+000  0.0000000000000000e+000  4.2828951995489278e-001  0.0000000000000000e+000  0.0000000000000000e+000 -1.4832511563080764e-001  1.6883886132843026e-001 -3.4782752691522434e-001
  0.0000000000000000e+000  0.0000000000000000e+000  0.0000000000000000e+000  0.0000000000000000e+000 -7.3211063060304860e-001  0.0000000000000000e+000  0.0000000000000000e+000  4.7399000561020843e-001 -9.8025674358343806e-002  8.7935354226957185e-001
  1.7342673223057681e-001  5.2538800006411934e-001 -4.7415244517422889e-001  0.0000000000000000e+000 -1.4707897367274947e-001  0.0000000000000000e+000  6.2071704080577905e-001  0.0000000000000000e+000  2.4929542199654711e-001  0.0000000000000000e+000
 -1.8265586577429330e-001 -5.3174606799855806e-001 -7.5815037424548049e-001  0.0000000000000000e+000 -2.9635347043493782e-001  0.0000000000000000e+000 -1.0961281335037304e-001  0.0000000000000000e+000 -9.6180120650459083e-002  0.0000000000000000e+000
  7.5026325855700959e-001  1.0148989350403141e-001 -2.1904050702114969e-001  0.0000000000000000e+000  1.7016595631841919e-001  0.0000000000000000e+000 -1.9878070191049296e-001  0.0000000000000000e+000 -5.5709593475279229e-001  0.0000000000000000e+000
  0.0000000000000000e+000  0.0000000000000000e+000  0.0000000000000000e+000  1.0451896183211923e-001  0.0000000000000000e+000 -9.3843482073176776e-001  0.0000000000000000e+000  7.6916966061065273e-001  0.0000000000000000e+000  1.6718692584791894e-001
  5.2346705082158551e-001 -1.3943580200467420e-001  1.7118703243966460e-001  0.0000000000000000e+000 -5.8831764309927093e-001  0.0000000000000000e+000 -2.4582553652050129e-001  0.0000000000000000e+000  5.2027594616750550e-001  0.0000000000000000e+000
  0.0000000000000000e+000  0.0000000000000000e+000  0.0000000000000000e+000 -4.9548171353158138e-001  0.0000000000000000e+000  1.7762193941101226e-001  0.0000000000000000e+000  4.1418820644032905e-001  0.0000000000000000e+000 -7.1766111819778111e-001
 -5.5930816056200289e-002  3.1351122133574172e-001 -3.5084202964998012e-001  0.0000000000000000e+000  4.3991496891154669e-001  0.0000000000000000e+000 -6.0179551246465657e-001  0.0000000000000000e+000  4.6883825510286131e-001  0.0000000000000000e+000
  0.0000000000000000e+000  0.0000000000000000e+000  0.0000000000000000e+000 -2.6406870868475513e-001  0.0000000000000000e+000  5.2929154627980801e-001  0.0000000000000000e+000  9.5142932315880502e-001  0.0000000000000000e+000  6.1825894917150098e-002
 -3.1067513036116207e-001  5.5962643012023883e-001  3.6871677801797245e-003  0.0000000000000000e+000 -5.6740031223153919e-001  0.0000000000000000e+000 -3.7495811195720774e-001  0.0000000000000000e+000 -3.5741981875205425e-001  0.0000000000000000e+000
  0.0000000000000000e+000  0.0000000000000000e+000  0.0000000000000000e+000 -5.6836136090492340e-001  0.0000000000000000e+000 -2.3068028355488923e-001  0.0000000000000000e+000 -2.8026769535725842e-002  0.0000000000000000e+000 -5.4190504643849002e-001
 -2.2216457089635902e-001 -1.4608905777492240e-001  0.0000000000000000e+000 -8.4177098464635169e-002  9.3440590104358812e-001  0.0000000000000000e+000  0.0000000000000000e+000 -7.2287412466877504e-002  2.0946419461261287e-001  0.0000000000000000e+000
  3.4639181166143518e-001  6.4535934377141990e-001  0.0000000000000000e+000  4.1503826069456240e-001  1.3929557944598431e-001  0.0000000000000000e+000  0.0000000000000000e+000  2.5927188230103337e-001  4.5237385531808760e-001  0.0000000000000000e+000
  0.0000000000000000e+000  0.0000000000000000e+000 -6.4438319739647232e-001  0.0000000000000000e+000  0.0000000000000000e+000 -6.7870115268971976e-001 -6.4966113931911973e-001  0.0000000000000000e+000  0.0000000000000000e+000  1.5704181241449261e-001
 -3.0603151806639528e-002 -5.8392647215992444e-001  0.0000000000000000e+000  1.5715782350584045e-001 -1.0422607209220497e-001  0.0000000000000000e+000  0.0000000000000000e+000  7.1439047978509340e-001  3.3492970756552459e-001  0.0000000000000000e+000
 -5.0230571397157464e-001  3.6227016426621755e-001  0.0000000000000000e+000  9.4737109405723371e-002  1.1209815408729237e-001  0.0000000000000000e+000  0.0000000000000000e+000  5.3195448590802985e-001 -5.5850927178340237e-001  0.0000000000000000e+000
  0.0000000000000000e+000  0.0000000000000000e+000  5.4376555058958098e-001  0.0000000000000000e+000  0.0000000000000000e+000  4.8907515993612427e-001  4.6493927063061058e-001  0.0000000000000000e+000  0.0000000000000000e+000  3.8759242970316149e-001
  0.0000000000000000e+000  0.0000000000000000e+000  3.6072030304074376e-001  0.0000000000000000e+000  0.0000000000000000e+000  5.1458699461751634e-002  5.0013039520211322e-001  0.0000000000000000e+000  0.0000000000000000e+000  9.6461363896422481e-001
 -3.9020180003322052e-002  2.8031509369250063e-001  0.0000000000000000e+000 -8.6662186729903767e-001 -9.0927232092355786e-002  0.0000000000000000e+000  0.0000000000000000e+000  2.6311728983568661e-001  3.0227296136662413e-001  0.0000000000000000e+000
  7.5887117392602110e-001 -1.0669093704207944e-001  0.0000000000000000e+000 -1.8960563278867060e-001  2.7529170320262525e-001  0.0000000000000000e+000  0.0000000000000000e+000  2.5493642374363479e-001 -4.8580159257523658e-001  0.0000000000000000e+000
  0.0000000000000000e+000  0.0000000000000000e+000  2.8289887553701154e-002  0.0000000000000000e+000  0.0000000000000000e+000  4.7590458665354862e-001 -3.5961528546556798e-001  0.0000000000000000e+000  0.0000000000000000e+000 -2.7907759348270028e-001
  5.2509359899261462e-002 -6.4981092511429606e-001  0.0000000000000000e+000  0.0000000000000000e+000  5.8738907733978785e-001  0.0000000000000000e+000 -2.5019586454827464e-002  0.0000000000000000e+000  4.6746244959863181e-001  1.0399749543071160e-001
 -2.2916596168233361e-001 -4.1046119175815321e-001  0.0000000000000000e+000  0.0000000000000000e+000 -6.4963779275285960e-001  0.0000000000000000e+000 -4.5625746464649986e-001  0.0000000000000000e+000  3.0078154904161736e-001 -2.4152618078451374e-001
  0.0000000000000000e+000  0.0000000000000000e+000 -9.3971702255762390e-001 -5.9810693620775957e-001  0.0000000000000000e+000  3.0811933300359459e-002  0.0000000000000000e+000  8.9860140657680088e-001  0.0000000000000000e+000  0.0000000000000000e+000
  0.0000000000000000e+000  0.0000000000000000e+000 -7.6908497702901935e-001 -7.0074127252557938e-001  0.0000000000000000e+000 -1.6590574966287880e-001  0.0000000000000000e+000 -4.7103022297944841e-001  0.0000000000000000e+000  0.0000000000000000e+000
  7.1757669222606557e-001  3.1840149449813490e-002  0.0000000000000000e+000  0.0000000000000000e+000 -3.8360070305110233e-001  0.0000000000000000e+000  1.7330933741380833e-001  0.0000000000000000e+000  3.6157269333594555e-001  4.1970162886816303e-001
  0.0000000000000000e+000  0.0000000000000000e+000  3.9539516624589283e-001 -2.1661884211311733e-001  0.0000000000000000e+000  2.9999235304211863e-001  0.0000000000000000e+000  5.6717237628320383e-001  0.0000000000000000e+000  0.0000000000000000e+000
  6.2574206076153072e-001 -2.0785953460223966e-001  0.0000000000000000e+000  0.0000000000000000e+000  7.9680701928866809e-002  0.0000000000000000e+000 -9.2788374198075479e-002  0.0000000000000000e+000 -3.1489388148649566e-001 -6.7165797399049987e-001
  0.0000000000000000e+000  0.0000000000000000e+000 -1.3168145315815849e-001  8.6306318504658308e-001  0.0000000000000000e+000  2.3843881707373474e-001  0.0000000000000000e+000 -9.3993222149534622e-002  0.0000000000000000e+000  0.0000000000000000e+000
  2.7975158691238323e-002 -5.1347350938535019e-001  0.0000000000000000e+000  0.0000000000000000e+000 -1.2273583850064390e-001  0.0000000000000000e+000 -9.0346498346375828e-002  0.0000000000000000e+000 -6.7903718048205763e-001  5.0124273297750899e-001
  1.9358120723146713e-001  3.1842258961955855e-001  0.0000000000000000e+000  0.0000000000000000e+000  2.5373649787815844e-001  0.0000000000000000e+000 -8.6278319852868612e-001  0.0000000000000000e+000  4.9856123503837224e-003  2.2876069653113640e-001
