# Supplementary material for: An adaptive dimension differential evolution algorithm based on ranking scheme for global optimization
Source: PeerJ Comput Sci. 2022 Jun 17;8:e1007. doi: 10.7717/peerj-cs.1007 (PMC9299288; doi:10.7717/peerj-cs.1007)
Supplement: Supplemental Information 1 [file peerj-cs-08-1007-s001.zip › code/input_data/M_26_D2.txt]

  2.1906370205120904e+000 -9.1005517316846274e-001
  1.0527697316534987e+000 -1.8068162381010011e+000
 -8.6041479880143901e-001  5.0959432297022267e-001
  5.0959432297022245e-001  8.6041479880143878e-001
  5.4271640003790944e-001 -8.3991601314053499e-001
 -8.3991601314053499e-001 -5.4271640003790989e-001
 -2.2140904683017937e-001  9.7518102626217640e-001
  9.7518102626217629e-001  2.2140904683017909e-001
  9.8255259637401865e-002  9.9516124520279980e-001
  9.9516124520279980e-001 -9.8255259637401893e-002
  8.7433651819942892e-001 -4.8532015509650706e-001
  4.8532015509650872e-001  8.7433651819943048e-001
 -9.8056288561167682e-001  1.9620506456486203e-001
  1.9620506456486198e-001  9.8056288561167670e-001
  9.9523952612314348e-001  9.7459148581243382e-002
 -9.7459148581243493e-002  9.9523952612314348e-001
