# Supplementary material for: An adaptive dimension differential evolution algorithm based on ranking scheme for global optimization
Source: PeerJ Comput Sci. 2022 Jun 17;8:e1007. doi: 10.7717/peerj-cs.1007 (PMC9299288; doi:10.7717/peerj-cs.1007)
Supplement: Supplemental Information 1 [file peerj-cs-08-1007-s001.zip › code/input_data/M_26_D20.txt]

 -4.4550401421077401e-001  0.0000000000000000e+000  0.0000000000000000e+000  0.0000000000000000e+000  0.0000000000000000e+000 -4.8126939483757569e-001  0.0000000000000000e+000  5.1256031780245848e-001  0.0000000000000000e+000  1.0593585226250104e+000  6.4615269301677825e-002  0.0000000000000000e+000 -1.2767860730254212e+000  0.0000000000000000e+000  0.0000000000000000e+000  0.0000000000000000e+000  0.0000000000000000e+000  0.0000000000000000e+000  0.0000000000000000e+000  0.0000000000000000e+000
  0.0000000000000000e+000 -4.8909061890460148e-001  0.0000000000000000e+000  0.0000000000000000e+000 -9.6310008785597992e-002  0.0000000000000000e+000 -6.3761251426237664e-001  0.0000000000000000e+000  0.0000000000000000e+000  0.0000000000000000e+000  0.0000000000000000e+000  4.6408448364308533e-002  0.0000000000000000e+000  0.0000000000000000e+000  0.0000000000000000e+000  0.0000000000000000e+000  5.8115984830960465e-001 -7.1165419948302416e-002  0.0000000000000000e+000  0.0000000000000000e+000
  0.0000000000000000e+000  0.0000000000000000e+000  1.4618031221045349e-001  3.7765194027774743e-002  0.0000000000000000e+000  0.0000000000000000e+000  0.0000000000000000e+000  0.0000000000000000e+000 -2.4947561152260195e-001  0.0000000000000000e+000  0.0000000000000000e+000  0.0000000000000000e+000  0.0000000000000000e+000 -7.5481353045262112e-001 -3.0349326509013907e-001  1.6847228675288928e-001  0.0000000000000000e+000  0.0000000000000000e+000  4.6669264123547416e-001  8.3249415619620945e-002
  0.0000000000000000e+000  0.0000000000000000e+000 -2.7452735630170688e-001 -5.2486608371484866e-001  0.0000000000000000e+000  0.0000000000000000e+000  0.0000000000000000e+000  0.0000000000000000e+000 -3.0842242064985519e-002  0.0000000000000000e+000  0.0000000000000000e+000  0.0000000000000000e+000  0.0000000000000000e+000 -9.1086053264524347e-002 -6.3217665421816882e-001  8.7840424609730891e-002  0.0000000000000000e+000  0.0000000000000000e+000 -4.4504099209448528e-001 -1.8568162223114779e-001
  0.0000000000000000e+000 -1.6215900805960914e-002  0.0000000000000000e+000  0.0000000000000000e+000  3.9477960684633007e-001  0.0000000000000000e+000 -6.1503002073928215e-001  0.0000000000000000e+000  0.0000000000000000e+000  0.0000000000000000e+000  0.0000000000000000e+000  2.0865989208802543e-001  0.0000000000000000e+000  0.0000000000000000e+000  0.0000000000000000e+000  0.0000000000000000e+000 -6.1347014484609264e-001  2.1386820938389497e-001  0.0000000000000000e+000  0.0000000000000000e+000
 -7.1641075630144990e-001  0.0000000000000000e+000  0.0000000000000000e+000  0.0000000000000000e+000  0.0000000000000000e+000  5.0544077943191623e-001  0.0000000000000000e+000 -4.1096388900367553e-001  0.0000000000000000e+000 -1.6507341797257838e-002 -1.2136389844886304e+000  0.0000000000000000e+000 -4.0591824270696131e-001  0.0000000000000000e+000  0.0000000000000000e+000  0.0000000000000000e+000  0.0000000000000000e+000  0.0000000000000000e+000  0.0000000000000000e+000  0.0000000000000000e+000
  0.0000000000000000e+000  7.1524872734823858e-002  0.0000000000000000e+000  0.0000000000000000e+000  3.9032533418177923e-001  0.0000000000000000e+000 -8.2936928193820647e-002  0.0000000000000000e+000  0.0000000000000000e+000  0.0000000000000000e+000  0.0000000000000000e+000 -2.3624568052582515e-001  0.0000000000000000e+000  0.0000000000000000e+000  0.0000000000000000e+000  0.0000000000000000e+000 -5.5175527183957761e-002 -8.8135998981731900e-001  0.0000000000000000e+000  0.0000000000000000e+000
  1.6927185979418935e-001  0.0000000000000000e+000  0.0000000000000000e+000  0.0000000000000000e+000  0.0000000000000000e+000 -6.8511063485361590e-001  0.0000000000000000e+000 -1.2808491292528181e+000  0.0000000000000000e+000 -4.3304765352343644e-001 -4.6054763784903485e-001  0.0000000000000000e+000 -4.2403126505764821e-001  0.0000000000000000e+000  0.0000000000000000e+000  0.0000000000000000e+000  0.0000000000000000e+000  0.0000000000000000e+000  0.0000000000000000e+000  0.0000000000000000e+000
  0.0000000000000000e+000  0.0000000000000000e+000  1.5495818573097481e-001 -2.1331409039050855e-001  0.0000000000000000e+000  0.0000000000000000e+000  0.0000000000000000e+000  0.0000000000000000e+000  4.5167720720053200e-001  0.0000000000000000e+000  0.0000000000000000e+000  0.0000000000000000e+000  0.0000000000000000e+000  7.1292805340823939e-002 -3.2120695555293684e-002  5.4493114037996715e-001  0.0000000000000000e+000  0.0000000000000000e+000 -8.1872942596693810e-003  6.5064689140264897e-001
 -1.1276803445594890e+000  0.0000000000000000e+000  0.0000000000000000e+000  0.0000000000000000e+000  0.0000000000000000e+000 -6.4728210037180467e-001  0.0000000000000000e+000 -5.2672637418697155e-002  0.0000000000000000e+000  5.9068122241946325e-002 -8.3515566685531409e-002  0.0000000000000000e+000  6.3697004710222704e-001  0.0000000000000000e+000  0.0000000000000000e+000  0.0000000000000000e+000  0.0000000000000000e+000  0.0000000000000000e+000  0.0000000000000000e+000  0.0000000000000000e+000
  5.0281761663906810e-001  0.0000000000000000e+000  0.0000000000000000e+000  0.0000000000000000e+000  0.0000000000000000e+000  3.8147830941388361e-001  0.0000000000000000e+000  3.8994565401330172e-002  0.0000000000000000e+000  9.0072335670401460e-001 -1.3999410171168930e-001  0.0000000000000000e+000  8.3110289123705861e-001  0.0000000000000000e+000  0.0000000000000000e+000  0.0000000000000000e+000  0.0000000000000000e+000  0.0000000000000000e+000  0.0000000000000000e+000  0.0000000000000000e+000
  0.0000000000000000e+000  8.1028956335756996e-001  0.0000000000000000e+000  0.0000000000000000e+000 -2.3381973259997135e-001  0.0000000000000000e+000 -4.3141722212790728e-001  0.0000000000000000e+000  0.0000000000000000e+000  0.0000000000000000e+000  0.0000000000000000e+000 -2.4663832961797250e-001  0.0000000000000000e+000  0.0000000000000000e+000  0.0000000000000000e+000  0.0000000000000000e+000  1.9647583644147121e-001  5.6613749831614074e-002  0.0000000000000000e+000  0.0000000000000000e+000
  5.0048230739971844e-001  0.0000000000000000e+000  0.0000000000000000e+000  0.0000000000000000e+000  0.0000000000000000e+000 -5.3603186309876394e-001  0.0000000000000000e+000  7.6467624494782094e-001  0.0000000000000000e+000  2.0259120632752961e-001 -9.0135040055095939e-001  0.0000000000000000e+000 -6.2031173276877752e-002  0.0000000000000000e+000  0.0000000000000000e+000  0.0000000000000000e+000  0.0000000000000000e+000  0.0000000000000000e+000  0.0000000000000000e+000  0.0000000000000000e+000
  0.0000000000000000e+000  0.0000000000000000e+000 -3.0867166398901225e-001  5.6792579769147733e-001  0.0000000000000000e+000  0.0000000000000000e+000  0.0000000000000000e+000  0.0000000000000000e+000  1.1314796976769717e-001  0.0000000000000000e+000  0.0000000000000000e+000  0.0000000000000000e+000  0.0000000000000000e+000 -4.1165095393729306e-001  1.4313747911566208e-001  2.6220657805860681e-001  0.0000000000000000e+000  0.0000000000000000e+000 -5.5734854588049276e-001  6.7150671501265552e-003
  0.0000000000000000e+000  0.0000000000000000e+000 -6.2638521773637512e-001 -1.7571138152066068e-001  0.0000000000000000e+000  0.0000000000000000e+000  0.0000000000000000e+000  0.0000000000000000e+000 -4.2823231241461909e-002  0.0000000000000000e+000  0.0000000000000000e+000  0.0000000000000000e+000  0.0000000000000000e+000  9.3368835867789379e-002  2.8292648015731592e-001  4.9840668491783197e-001  0.0000000000000000e+000  0.0000000000000000e+000  3.9387987184136097e-001 -2.8743265397903267e-001
  0.0000000000000000e+000  0.0000000000000000e+000  2.8751868042652340e-001 -1.7776344381916581e-002  0.0000000000000000e+000  0.0000000000000000e+000  0.0000000000000000e+000  0.0000000000000000e+000  7.2623469330505230e-001  0.0000000000000000e+000  0.0000000000000000e+000  0.0000000000000000e+000  0.0000000000000000e+000 -1.7207323922332965e-001 -1.5223937912638756e-002  3.6584592560999496e-002  0.0000000000000000e+000  0.0000000000000000e+000  1.0337404784551699e-001 -5.8969024589450880e-001
  0.0000000000000000e+000  2.3865575518772311e-001  0.0000000000000000e+000  0.0000000000000000e+000  7.4283066759279637e-001  0.0000000000000000e+000  1.4869804179243964e-001  0.0000000000000000e+000  0.0000000000000000e+000  0.0000000000000000e+000  0.0000000000000000e+000  2.6666402854905707e-001  0.0000000000000000e+000  0.0000000000000000e+000  0.0000000000000000e+000  0.0000000000000000e+000  4.9419835506410720e-001  2.3193361959067305e-001  0.0000000000000000e+000  0.0000000000000000e+000
  0.0000000000000000e+000  2.0466034708855760e-001  0.0000000000000000e+000  0.0000000000000000e+000 -2.7577256870902905e-001  0.0000000000000000e+000 -8.8257580839079530e-003  0.0000000000000000e+000  0.0000000000000000e+000  0.0000000000000000e+000  0.0000000000000000e+000  8.7553133240813541e-001  0.0000000000000000e+000  0.0000000000000000e+000  0.0000000000000000e+000  0.0000000000000000e+000  5.3389925827431392e-003 -3.3970887506995756e-001  0.0000000000000000e+000  0.0000000000000000e+000
  0.0000000000000000e+000  0.0000000000000000e+000  5.1321659866360936e-001 -2.9294452117120018e-001  0.0000000000000000e+000  0.0000000000000000e+000  0.0000000000000000e+000  0.0000000000000000e+000 -3.9934239964987689e-001  0.0000000000000000e+000  0.0000000000000000e+000  0.0000000000000000e+000  0.0000000000000000e+000 -7.9744519461015975e-002  4.0327481798610931e-001  3.9909060982901290e-001  0.0000000000000000e+000  0.0000000000000000e+000 -3.1660463340857109e-001 -2.5063180615904029e-001
  0.0000000000000000e+000  0.0000000000000000e+000  2.1344578176336151e-001  4.8789321674270525e-001  0.0000000000000000e+000  0.0000000000000000e+000  0.0000000000000000e+000  0.0000000000000000e+000 -1.7683580446515523e-001  0.0000000000000000e+000  0.0000000000000000e+000  0.0000000000000000e+000  0.0000000000000000e+000  4.5026055303936346e-001 -4.9377595993972573e-001  4.3494590494713808e-001  0.0000000000000000e+000  0.0000000000000000e+000  8.5825517675752985e-002 -2.0502922135817533e-001
 -7.1290286393143817e-002  0.0000000000000000e+000  0.0000000000000000e+000  3.3635215752627057e-001  0.0000000000000000e+000  0.0000000000000000e+000  0.0000000000000000e+000  0.0000000000000000e+000  0.0000000000000000e+000 -7.9553565108731195e-001  0.0000000000000000e+000  0.0000000000000000e+000  0.0000000000000000e+000  0.0000000000000000e+000 -2.2583551046308450e-001  0.0000000000000000e+000  0.0000000000000000e+000 -8.9165333127886603e-003  0.0000000000000000e+000 -4.4477721017387051e-001
  0.0000000000000000e+000  7.1885066262933645e-002  0.0000000000000000e+000  0.0000000000000000e+000  0.0000000000000000e+000 -3.9397226070584995e-001  0.0000000000000000e+000  0.0000000000000000e+000  4.6476077789278342e-001  0.0000000000000000e+000 -1.4434686893460086e-001  3.0185305464875728e-001 -5.5098594638292631e-001 -4.4328911697904866e-001  0.0000000000000000e+000  0.0000000000000000e+000  0.0000000000000000e+000  0.0000000000000000e+000 -1.0758148009591890e-001  0.0000000000000000e+000
  0.0000000000000000e+000  0.0000000000000000e+000  2.8553315577662780e-001  0.0000000000000000e+000 -4.9219598148645788e-001  0.0000000000000000e+000 -9.7505419070294863e-002 -1.6176590695801674e-001  0.0000000000000000e+000  0.0000000000000000e+000  0.0000000000000000e+000  0.0000000000000000e+000  0.0000000000000000e+000  0.0000000000000000e+000  0.0000000000000000e+000  4.7099553430105773e-001 -1.1576461773335802e+000  0.0000000000000000e+000  0.0000000000000000e+000  0.0000000000000000e+000
  5.9395150231816185e-002  0.0000000000000000e+000  0.0000000000000000e+000  3.9256389553853799e-001  0.0000000000000000e+000  0.0000000000000000e+000  0.0000000000000000e+000  0.0000000000000000e+000  0.0000000000000000e+000  3.4866652951633087e-001  0.0000000000000000e+000  0.0000000000000000e+000  0.0000000000000000e+000  0.0000000000000000e+000  2.3090490642750650e-001  0.0000000000000000e+000  0.0000000000000000e+000  6.7039107489627203e-001  0.0000000000000000e+000 -4.6696486605601384e-001
  0.0000000000000000e+000  0.0000000000000000e+000  5.0696500472259620e-001  0.0000000000000000e+000  1.1017229770121353e+000  0.0000000000000000e+000  3.8849280102440548e-001 -2.6941660338979573e-001  0.0000000000000000e+000  0.0000000000000000e+000  0.0000000000000000e+000  0.0000000000000000e+000  0.0000000000000000e+000  0.0000000000000000e+000  0.0000000000000000e+000  4.2265547931426867e-001  3.2070690915676753e-001  0.0000000000000000e+000  0.0000000000000000e+000  0.0000000000000000e+000
  0.0000000000000000e+000 -3.4293918349701213e-001  0.0000000000000000e+000  0.0000000000000000e+000  0.0000000000000000e+000 -3.9777430299517047e-001  0.0000000000000000e+000  0.0000000000000000e+000  1.7081552844410708e-001  0.0000000000000000e+000  1.3926390984634121e-001  2.2119088615772758e-001  5.1314467039470413e-001  8.9136833826876635e-002  0.0000000000000000e+000  0.0000000000000000e+000  0.0000000000000000e+000  0.0000000000000000e+000 -5.9616080291928442e-001  0.0000000000000000e+000
  0.0000000000000000e+000  0.0000000000000000e+000 -1.0221050448902425e+000  0.0000000000000000e+000  4.3137312640389047e-001  0.0000000000000000e+000 -5.8745810002916166e-001 -1.1588275466163009e+000  0.0000000000000000e+000  0.0000000000000000e+000  0.0000000000000000e+000  0.0000000000000000e+000  0.0000000000000000e+000  0.0000000000000000e+000  0.0000000000000000e+000  6.7177692489040625e-002 -4.2589102861786576e-002  0.0000000000000000e+000  0.0000000000000000e+000  0.0000000000000000e+000
  0.0000000000000000e+000  0.0000000000000000e+000 -4.2734040220550223e-001  0.0000000000000000e+000  4.6294041850446277e-001  0.0000000000000000e+000  3.3813365095101006e-001  5.9343827083781520e-001  0.0000000000000000e+000  0.0000000000000000e+000  0.0000000000000000e+000  0.0000000000000000e+000  0.0000000000000000e+000  0.0000000000000000e+000  0.0000000000000000e+000 -7.1922801602044817e-001 -9.9958426190736460e-001  0.0000000000000000e+000  0.0000000000000000e+000  0.0000000000000000e+000
  0.0000000000000000e+000 -2.9080189988206229e-001  0.0000000000000000e+000  0.0000000000000000e+000  0.0000000000000000e+000  6.3785290224955038e-001  0.0000000000000000e+000  0.0000000000000000e+000  5.4631844794445616e-001  0.0000000000000000e+000  3.8438107058687898e-001 -4.3268203586352437e-002 -1.7128720902154634e-001  5.7504916024803773e-002  0.0000000000000000e+000  0.0000000000000000e+000  0.0000000000000000e+000  0.0000000000000000e+000 -1.6687425009226112e-001  0.0000000000000000e+000
 -3.6937106263893799e-001  0.0000000000000000e+000  0.0000000000000000e+000  4.0841262303626469e-001  0.0000000000000000e+000  0.0000000000000000e+000  0.0000000000000000e+000  0.0000000000000000e+000  0.0000000000000000e+000  4.2515928098493760e-001  0.0000000000000000e+000  0.0000000000000000e+000  0.0000000000000000e+000  0.0000000000000000e+000 -8.9676286135773844e-002  0.0000000000000000e+000  0.0000000000000000e+000 -6.2948141541634850e-001  0.0000000000000000e+000 -3.3423800587652386e-001
  0.0000000000000000e+000  2.5221858146106037e-002  0.0000000000000000e+000  0.0000000000000000e+000  0.0000000000000000e+000 -1.9603504359445040e-001  0.0000000000000000e+000  0.0000000000000000e+000  4.7129842293494539e-002  0.0000000000000000e+000  2.9093932691127267e-001 -7.6788672135377434e-001  1.1479461544578637e-001 -5.1666009484571529e-001  0.0000000000000000e+000  0.0000000000000000e+000  0.0000000000000000e+000  0.0000000000000000e+000 -6.5587585743086180e-002  0.0000000000000000e+000
  0.0000000000000000e+000 -8.5249624580487948e-001  0.0000000000000000e+000  0.0000000000000000e+000  0.0000000000000000e+000 -7.5028069792212437e-002  0.0000000000000000e+000  0.0000000000000000e+000 -8.3118717854666277e-002  0.0000000000000000e+000 -3.9103934699010467e-001 -1.8731299571126353e-001 -1.5155377040903062e-001 -2.4354351690640583e-002  0.0000000000000000e+000  0.0000000000000000e+000  0.0000000000000000e+000  0.0000000000000000e+000  2.2170387760658827e-001  0.0000000000000000e+000
  0.0000000000000000e+000  1.8394074829283036e-001  0.0000000000000000e+000  0.0000000000000000e+000  0.0000000000000000e+000  7.8017133127024380e-002  0.0000000000000000e+000  0.0000000000000000e+000  5.9984030041032443e-001  0.0000000000000000e+000 -5.2197960032173518e-001 -1.2443457077722200e-001  4.9039922583882789e-001  3.7802966612987543e-005  0.0000000000000000e+000  0.0000000000000000e+000  0.0000000000000000e+000  0.0000000000000000e+000  2.6801618303906988e-001  0.0000000000000000e+000
  0.0000000000000000e+000  1.5122825089134256e-001  0.0000000000000000e+000  0.0000000000000000e+000  0.0000000000000000e+000 -2.3047502239072271e-001  0.0000000000000000e+000  0.0000000000000000e+000  1.6225953831632905e-001  0.0000000000000000e+000 -1.7567997262827395e-001 -4.6233794257046773e-001 -3.5525360401787986e-001  6.5785939819919614e-001  0.0000000000000000e+000  0.0000000000000000e+000  0.0000000000000000e+000  0.0000000000000000e+000 -3.0672330449779484e-001  0.0000000000000000e+000
  2.7981104853877448e-001  0.0000000000000000e+000  0.0000000000000000e+000  2.3221845467814556e-001  0.0000000000000000e+000  0.0000000000000000e+000  0.0000000000000000e+000  0.0000000000000000e+000  0.0000000000000000e+000  2.1521638206857979e-001  0.0000000000000000e+000  0.0000000000000000e+000  0.0000000000000000e+000  0.0000000000000000e+000 -8.7298073323516323e-001  0.0000000000000000e+000  0.0000000000000000e+000  1.5748244672570966e-001  0.0000000000000000e+000  1.8591985823283716e-001
  0.0000000000000000e+000  0.0000000000000000e+000  1.2656466714679369e+000  0.0000000000000000e+000 -5.3415409948468462e-001  0.0000000000000000e+000 -3.2796385553041796e-001 -2.0496763973526008e-001  0.0000000000000000e+000  0.0000000000000000e+000  0.0000000000000000e+000  0.0000000000000000e+000  0.0000000000000000e+000  0.0000000000000000e+000  0.0000000000000000e+000 -6.3272285539813400e-001  1.4555339127108299e-001  0.0000000000000000e+000  0.0000000000000000e+000  0.0000000000000000e+000
  0.0000000000000000e+000  0.0000000000000000e+000 -2.2309623856270194e-001  0.0000000000000000e+000  5.9262418544724083e-002  0.0000000000000000e+000 -1.3495128326755059e+000  5.2207381745824477e-001  0.0000000000000000e+000  0.0000000000000000e+000  0.0000000000000000e+000  0.0000000000000000e+000  0.0000000000000000e+000  0.0000000000000000e+000  0.0000000000000000e+000  7.6883324890684251e-002 -1.0388701411182794e-001  0.0000000000000000e+000  0.0000000000000000e+000  0.0000000000000000e+000
  8.0788041947746969e-001  0.0000000000000000e+000  0.0000000000000000e+000  3.7322304570974163e-001  0.0000000000000000e+000  0.0000000000000000e+000  0.0000000000000000e+000  0.0000000000000000e+000  0.0000000000000000e+000 -3.3415308180870268e-002  0.0000000000000000e+000  0.0000000000000000e+000  0.0000000000000000e+000  0.0000000000000000e+000  3.0387517529172769e-001  0.0000000000000000e+000  0.0000000000000000e+000 -3.3221512003175963e-001  0.0000000000000000e+000  6.4886015588373092e-002
  0.0000000000000000e+000 -9.2570701119845611e-002  0.0000000000000000e+000  0.0000000000000000e+000  0.0000000000000000e+000 -4.2004854264914110e-001  0.0000000000000000e+000  0.0000000000000000e+000  2.4716217539709767e-001  0.0000000000000000e+000  5.2070828555423532e-001  6.4114562306868725e-002  3.0246540762196066e-002  3.0320420672528414e-001  0.0000000000000000e+000  0.0000000000000000e+000  0.0000000000000000e+000  0.0000000000000000e+000  6.2113227755194544e-001  0.0000000000000000e+000
  3.5212204449656953e-001  0.0000000000000000e+000  0.0000000000000000e+000 -6.1052362022259821e-001  0.0000000000000000e+000  0.0000000000000000e+000  0.0000000000000000e+000  0.0000000000000000e+000  0.0000000000000000e+000  1.3175580027073175e-001  0.0000000000000000e+000  0.0000000000000000e+000  0.0000000000000000e+000  0.0000000000000000e+000 -1.8221944832562770e-001  0.0000000000000000e+000  0.0000000000000000e+000 -1.3813704345359906e-001  0.0000000000000000e+000 -6.5850255421119730e-001
 -3.7773463365561877e-001  0.0000000000000000e+000 -8.2631478062134056e-002  0.0000000000000000e+000  0.0000000000000000e+000  0.0000000000000000e+000  1.8259997326706240e-001  0.0000000000000000e+000  0.0000000000000000e+000  0.0000000000000000e+000 -8.4597736139727053e-001  0.0000000000000000e+000  0.0000000000000000e+000 -3.1767832916926403e-001  0.0000000000000000e+000 -2.3422602603628079e-002  0.0000000000000000e+000  0.0000000000000000e+000  0.0000000000000000e+000  0.0000000000000000e+000
  0.0000000000000000e+000  2.7047272344755013e-001  0.0000000000000000e+000 -8.8153135193062879e-002  2.1654286614719277e-002 -6.1637439227750834e-001  0.0000000000000000e+000  3.5154631133321840e-001  0.0000000000000000e+000  0.0000000000000000e+000  0.0000000000000000e+000  2.1574967435549647e-001  0.0000000000000000e+000  0.0000000000000000e+000 -2.8895588556110074e-001  0.0000000000000000e+000  5.3390916478867945e-001  0.0000000000000000e+000  0.0000000000000000e+000  0.0000000000000000e+000
 -9.6758402695720488e-002  0.0000000000000000e+000  7.9623293168187648e-001  0.0000000000000000e+000  0.0000000000000000e+000  0.0000000000000000e+000  2.0038415215099695e-001  0.0000000000000000e+000  0.0000000000000000e+000  0.0000000000000000e+000 -1.6729629025324100e-001  0.0000000000000000e+000  0.0000000000000000e+000  4.8556352731971647e-001  0.0000000000000000e+000 -2.2964567007483835e-001  0.0000000000000000e+000  0.0000000000000000e+000  0.0000000000000000e+000  0.0000000000000000e+000
  0.0000000000000000e+000  6.1549820961946367e-001  0.0000000000000000e+000  2.9723983205382058e-002  1.4429246284565367e-001  6.0916229684077228e-002  0.0000000000000000e+000 -1.4246599286776562e-001  0.0000000000000000e+000  0.0000000000000000e+000  0.0000000000000000e+000  3.6298754053781718e-001  0.0000000000000000e+000  0.0000000000000000e+000  6.6306235692455151e-001  0.0000000000000000e+000  6.3554181804343662e-002  0.0000000000000000e+000  0.0000000000000000e+000  0.0000000000000000e+000
  0.0000000000000000e+000  2.4524673968785685e-001  0.0000000000000000e+000  5.7712062785230656e-001  1.3466524187394016e-001  4.4002121827080903e-001  0.0000000000000000e+000  5.3445291822523763e-002  0.0000000000000000e+000  0.0000000000000000e+000  0.0000000000000000e+000 -3.5189217120053107e-001  0.0000000000000000e+000  0.0000000000000000e+000 -1.6616111198825703e-001  0.0000000000000000e+000  4.9065099936201928e-001  0.0000000000000000e+000  0.0000000000000000e+000  0.0000000000000000e+000
  0.0000000000000000e+000  1.5747028764962556e-001  0.0000000000000000e+000 -1.3417839184163199e-001  4.2825315965163419e-001 -4.2949358043076735e-001  0.0000000000000000e+000 -2.6850981410770980e-001  0.0000000000000000e+000  0.0000000000000000e+000  0.0000000000000000e+000 -7.0099367152045766e-001  0.0000000000000000e+000  0.0000000000000000e+000  1.3977662290658457e-001  0.0000000000000000e+000 -7.9414175009452137e-002  0.0000000000000000e+000  0.0000000000000000e+000  0.0000000000000000e+000
 -4.2063026474838505e-001  0.0000000000000000e+000  2.2302234776326019e-001  0.0000000000000000e+000  0.0000000000000000e+000  0.0000000000000000e+000 -6.4213933958199942e-001  0.0000000000000000e+000  0.0000000000000000e+000  0.0000000000000000e+000 -2.2297307834817648e-002  0.0000000000000000e+000  0.0000000000000000e+000  8.8634567062862463e-002  0.0000000000000000e+000  5.9383080496211949e-001  0.0000000000000000e+000  0.0000000000000000e+000  0.0000000000000000e+000  0.0000000000000000e+000
  0.0000000000000000e+000  3.4641093753829910e-001  0.0000000000000000e+000  4.0396836899020527e-001 -2.1728637127535133e-001 -2.4287569715818288e-001  0.0000000000000000e+000 -5.2036103083239982e-001  0.0000000000000000e+000  0.0000000000000000e+000  0.0000000000000000e+000  1.6698794042599865e-001  0.0000000000000000e+000  0.0000000000000000e+000 -4.4036489249596905e-001  0.0000000000000000e+000 -3.4354800915954398e-001  0.0000000000000000e+000  0.0000000000000000e+000  0.0000000000000000e+000
  0.0000000000000000e+000  0.0000000000000000e+000  0.0000000000000000e+000  0.0000000000000000e+000  0.0000000000000000e+000  0.0000000000000000e+000  0.0000000000000000e+000  0.0000000000000000e+000  2.3761671868119305e-001 -4.5205644526779076e-001  0.0000000000000000e+000  0.0000000000000000e+000 -1.2232338208655162e+000  0.0000000000000000e+000  0.0000000000000000e+000  0.0000000000000000e+000  0.0000000000000000e+000 -3.3618019965467277e-001 -6.8718592073509011e-001 -6.7465029029730039e-001
  0.0000000000000000e+000  0.0000000000000000e+000  0.0000000000000000e+000  0.0000000000000000e+000  0.0000000000000000e+000  0.0000000000000000e+000  0.0000000000000000e+000  0.0000000000000000e+000 -1.2145760675671262e+000 -3.1677711988444102e-001  0.0000000000000000e+000  0.0000000000000000e+000 -8.0075329582273014e-001  0.0000000000000000e+000  0.0000000000000000e+000  0.0000000000000000e+000  0.0000000000000000e+000  5.9098256064260068e-001  8.4307431464295779e-001 -3.9498416384054519e-001
  8.3374176482309381e-002  0.0000000000000000e+000  3.6646556835092686e-001  0.0000000000000000e+000  0.0000000000000000e+000  0.0000000000000000e+000 -4.8239295885368971e-001  0.0000000000000000e+000  0.0000000000000000e+000  0.0000000000000000e+000  6.3535333441164743e-002  0.0000000000000000e+000  0.0000000000000000e+000 -6.0349254684995424e-001  0.0000000000000000e+000 -5.0774873161691592e-001  0.0000000000000000e+000  0.0000000000000000e+000  0.0000000000000000e+000  0.0000000000000000e+000
  0.0000000000000000e+000  7.0412610788547214e-003  0.0000000000000000e+000 -4.1232087884524715e-001 -5.0810932056073677e-001  1.0460230487448004e-001  0.0000000000000000e+000 -5.4358364422431693e-001  0.0000000000000000e+000  0.0000000000000000e+000  0.0000000000000000e+000 -1.3723951955288971e-001  0.0000000000000000e+000  0.0000000000000000e+000  2.3711228227292769e-002  0.0000000000000000e+000  4.9592852644873286e-001  0.0000000000000000e+000  0.0000000000000000e+000  0.0000000000000000e+000
  0.0000000000000000e+000  0.0000000000000000e+000  0.0000000000000000e+000  0.0000000000000000e+000  0.0000000000000000e+000  0.0000000000000000e+000  0.0000000000000000e+000  0.0000000000000000e+000  5.6772905674012952e-001  1.6587833924731338e-001  0.0000000000000000e+000  0.0000000000000000e+000 -2.6481893062428946e-001  0.0000000000000000e+000  0.0000000000000000e+000  0.0000000000000000e+000  0.0000000000000000e+000  3.6551402956650170e-001  5.4107657339386106e-001  5.8363336282654543e-001
 -6.9179508452743899e-001  0.0000000000000000e+000  9.5927727617453828e-002  0.0000000000000000e+000  0.0000000000000000e+000  0.0000000000000000e+000  4.1237028403950915e-001  0.0000000000000000e+000  0.0000000000000000e+000  0.0000000000000000e+000  5.0173795599538096e-001  0.0000000000000000e+000  0.0000000000000000e+000 -3.0025945819215966e-001  0.0000000000000000e+000 -1.6476110546111332e-002  0.0000000000000000e+000  0.0000000000000000e+000  0.0000000000000000e+000  0.0000000000000000e+000
  0.0000000000000000e+000 -6.1060401010905957e-002  0.0000000000000000e+000 -3.0267234664244314e-001  6.7466182847485756e-001  2.5372529893049905e-001  0.0000000000000000e+000 -3.3724515951848522e-001  0.0000000000000000e+000  0.0000000000000000e+000  0.0000000000000000e+000  3.4133698670089857e-001  0.0000000000000000e+000  0.0000000000000000e+000 -3.7161438406300679e-001  0.0000000000000000e+000  1.2951247560258083e-001  0.0000000000000000e+000  0.0000000000000000e+000  0.0000000000000000e+000
 -4.3068880429156953e-001  0.0000000000000000e+000 -4.0736598780960936e-001  0.0000000000000000e+000  0.0000000000000000e+000  0.0000000000000000e+000 -3.3377880696704659e-001  0.0000000000000000e+000  0.0000000000000000e+000  0.0000000000000000e+000  7.7052094216836647e-003  0.0000000000000000e+000  0.0000000000000000e+000  4.4843445150584171e-001  0.0000000000000000e+000 -5.7965419545094077e-001  0.0000000000000000e+000  0.0000000000000000e+000  0.0000000000000000e+000  0.0000000000000000e+000
  0.0000000000000000e+000 -5.8248185845635059e-001  0.0000000000000000e+000  4.6418094526792630e-001  1.2891178895984118e-001 -3.2246184204234779e-001  0.0000000000000000e+000 -3.1807488753163637e-001  0.0000000000000000e+000  0.0000000000000000e+000  0.0000000000000000e+000  2.0794542385196785e-001  0.0000000000000000e+000  0.0000000000000000e+000  3.1164896318029639e-001  0.0000000000000000e+000  2.8829331605614505e-001  0.0000000000000000e+000  0.0000000000000000e+000  0.0000000000000000e+000
  0.0000000000000000e+000  0.0000000000000000e+000  0.0000000000000000e+000  0.0000000000000000e+000  0.0000000000000000e+000  0.0000000000000000e+000  0.0000000000000000e+000  0.0000000000000000e+000 -7.7453905280477714e-002  1.0531322955735360e+000  0.0000000000000000e+000  0.0000000000000000e+000 -3.1302602183130351e-001  0.0000000000000000e+000  0.0000000000000000e+000  0.0000000000000000e+000  0.0000000000000000e+000  4.2108948615573322e-002 -5.5609513141175593e-001 -1.6157651712449039e-001
  0.0000000000000000e+000  0.0000000000000000e+000  0.0000000000000000e+000  0.0000000000000000e+000  0.0000000000000000e+000  0.0000000000000000e+000  0.0000000000000000e+000  0.0000000000000000e+000 -4.0505308757184659e-002 -3.2565766920803924e-001  0.0000000000000000e+000  0.0000000000000000e+000  2.6024369796634063e-002  0.0000000000000000e+000  0.0000000000000000e+000  0.0000000000000000e+000  0.0000000000000000e+000  1.2659990913839885e+000 -2.6481514724958732e-001 -4.9367497705849783e-001
  0.0000000000000000e+000  0.0000000000000000e+000  0.0000000000000000e+000  0.0000000000000000e+000  0.0000000000000000e+000  0.0000000000000000e+000  0.0000000000000000e+000  0.0000000000000000e+000  4.6931177178702888e-001  1.2202297870912526e-001  0.0000000000000000e+000  0.0000000000000000e+000  4.4990594939692041e-002  0.0000000000000000e+000  0.0000000000000000e+000  0.0000000000000000e+000  0.0000000000000000e+000 -2.1899321008848482e-001  6.1865159444659157e-001 -8.0986966561687634e-001
 -1.0000500974146488e-002  0.0000000000000000e+000  8.0511214039166779e-001  1.2311164809486451e-001  0.0000000000000000e+000  0.0000000000000000e+000  0.0000000000000000e+000  0.0000000000000000e+000 -2.4527824462788150e-001  0.0000000000000000e+000  0.0000000000000000e+000  0.0000000000000000e+000  0.0000000000000000e+000  5.6917870610942542e-002  0.0000000000000000e+000  5.2262500150199587e-001  0.0000000000000000e+000  0.0000000000000000e+000  0.0000000000000000e+000  0.0000000000000000e+000
  0.0000000000000000e+000 -1.0798057435546318e+000  0.0000000000000000e+000  0.0000000000000000e+000  0.0000000000000000e+000  7.5318477145216034e-001  0.0000000000000000e+000  0.0000000000000000e+000  0.0000000000000000e+000  0.0000000000000000e+000  2.3804571449755083e-001  0.0000000000000000e+000  0.0000000000000000e+000  0.0000000000000000e+000  2.8450673230350021e-001  0.0000000000000000e+000  7.9734935121390360e-001  0.0000000000000000e+000  0.0000000000000000e+000  4.6626634962361468e-003
 -3.7138623124962694e-001  0.0000000000000000e+000  1.4367229902913442e-001 -7.5909767221122570e-001  0.0000000000000000e+000  0.0000000000000000e+000  0.0000000000000000e+000  0.0000000000000000e+000 -3.0219976319064018e-001  0.0000000000000000e+000  0.0000000000000000e+000  0.0000000000000000e+000  0.0000000000000000e+000 -3.8944208650667705e-001  0.0000000000000000e+000 -1.4903498300139570e-001  0.0000000000000000e+000  0.0000000000000000e+000  0.0000000000000000e+000  0.0000000000000000e+000
 -4.8855480509930832e-001  0.0000000000000000e+000 -3.0447381715642796e-001 -1.0931742514202210e-001  0.0000000000000000e+000  0.0000000000000000e+000  0.0000000000000000e+000  0.0000000000000000e+000 -3.0542457717025884e-001  0.0000000000000000e+000  0.0000000000000000e+000  0.0000000000000000e+000  0.0000000000000000e+000  7.0199934828077604e-001  0.0000000000000000e+000  2.6565455071318433e-001  0.0000000000000000e+000  0.0000000000000000e+000  0.0000000000000000e+000  0.0000000000000000e+000
  0.0000000000000000e+000  0.0000000000000000e+000  0.0000000000000000e+000  0.0000000000000000e+000  4.8124195979437534e-001  0.0000000000000000e+000  4.4517091249606966e-001  1.5891386278270531e-001  0.0000000000000000e+000 -1.9382940884999950e-001  0.0000000000000000e+000 -5.5337244785439998e-002  4.8846880703581452e-001  0.0000000000000000e+000  0.0000000000000000e+000  0.0000000000000000e+000  0.0000000000000000e+000 -2.2769464274142698e-002 -5.1499819870583674e-001  0.0000000000000000e+000
  0.0000000000000000e+000  5.2103399139737583e-001  0.0000000000000000e+000  0.0000000000000000e+000  0.0000000000000000e+000 -5.5113558072245508e-002  0.0000000000000000e+000  0.0000000000000000e+000  0.0000000000000000e+000  0.0000000000000000e+000  3.7471417479315833e-001  0.0000000000000000e+000  0.0000000000000000e+000  0.0000000000000000e+000  2.7859989993211887e-001  0.0000000000000000e+000  8.6323624768249663e-001  0.0000000000000000e+000  0.0000000000000000e+000  3.4553606199917347e-001
  0.0000000000000000e+000  0.0000000000000000e+000  0.0000000000000000e+000  0.0000000000000000e+000  1.5370486231678976e-001  0.0000000000000000e+000  2.9655211224057271e-001  1.9168735551741722e-001  0.0000000000000000e+000 -1.5383947692727606e-001  0.0000000000000000e+000 -4.7201143940749929e-001 -5.8560717667213680e-001  0.0000000000000000e+000  0.0000000000000000e+000  0.0000000000000000e+000  0.0000000000000000e+000  5.1203867196791442e-001 -1.0337659657544941e-002  0.0000000000000000e+000
  0.0000000000000000e+000  0.0000000000000000e+000  0.0000000000000000e+000  0.0000000000000000e+000  1.4186211794683826e-001  0.0000000000000000e+000  1.2577647383414120e-001 -4.5485752440683702e-001  0.0000000000000000e+000 -1.0521957404489655e-001  0.0000000000000000e+000 -6.1603055341853807e-001  2.9041682691205017e-001  0.0000000000000000e+000  0.0000000000000000e+000  0.0000000000000000e+000  0.0000000000000000e+000 -2.0257598796804510e-001  4.9113774529121867e-001  0.0000000000000000e+000
 -6.3987454538228594e-001  0.0000000000000000e+000 -1.7628919654359140e-001  3.4830794108233654e-001  0.0000000000000000e+000  0.0000000000000000e+000  0.0000000000000000e+000  0.0000000000000000e+000  2.7435762216720194e-001  0.0000000000000000e+000  0.0000000000000000e+000  0.0000000000000000e+000  0.0000000000000000e+000 -4.8393324081710637e-001  0.0000000000000000e+000  3.5874890539738663e-001  0.0000000000000000e+000  0.0000000000000000e+000  0.0000000000000000e+000  0.0000000000000000e+000
  0.0000000000000000e+000  0.0000000000000000e+000  0.0000000000000000e+000  0.0000000000000000e+000  4.4501544455039177e-002  0.0000000000000000e+000 -1.0892745464098608e-001 -4.4618479465931077e-001  0.0000000000000000e+000 -8.8994034168085656e-002  0.0000000000000000e+000  2.6861911366285685e-001  3.0049683612782330e-001  0.0000000000000000e+000  0.0000000000000000e+000  0.0000000000000000e+000  0.0000000000000000e+000  7.8262439169176912e-001  6.4792729878497851e-002  0.0000000000000000e+000
  0.0000000000000000e+000  5.2773079793271505e-002  0.0000000000000000e+000  0.0000000000000000e+000  0.0000000000000000e+000  3.0350795044321011e-001  0.0000000000000000e+000  0.0000000000000000e+000  0.0000000000000000e+000  0.0000000000000000e+000  2.1600041061469266e-001  0.0000000000000000e+000  0.0000000000000000e+000  0.0000000000000000e+000 -1.5617398579320985e-001  0.0000000000000000e+000 -6.5833966733605576e-001  0.0000000000000000e+000  0.0000000000000000e+000  1.4462294277693268e+000
  0.0000000000000000e+000  0.0000000000000000e+000  0.0000000000000000e+000  0.0000000000000000e+000  3.6227157600596671e-001  0.0000000000000000e+000 -2.9891361831879609e-001 -1.2419577064627781e-001  0.0000000000000000e+000 -7.6887294628469516e-001  0.0000000000000000e+000  2.3701207857479786e-001 -2.6613343771210829e-001  0.0000000000000000e+000  0.0000000000000000e+000  0.0000000000000000e+000  0.0000000000000000e+000 -2.0476631532719020e-001  6.2360092008462514e-002  0.0000000000000000e+000
  0.0000000000000000e+000  0.0000000000000000e+000  0.0000000000000000e+000  0.0000000000000000e+000  2.2495231653002379e-001  0.0000000000000000e+000 -5.6167603045285397e-001  6.1308988219446736e-001  0.0000000000000000e+000  6.9560494845415932e-003  0.0000000000000000e+000 -2.3496095470852607e-001  3.2834986641343411e-001  0.0000000000000000e+000  0.0000000000000000e+000  0.0000000000000000e+000  0.0000000000000000e+000  1.9411151731745258e-001  2.3935190758023653e-001  0.0000000000000000e+000
 -4.6227712081128475e-001  0.0000000000000000e+000  4.2894772916759627e-001  2.5265226874221997e-001  0.0000000000000000e+000  0.0000000000000000e+000  0.0000000000000000e+000  0.0000000000000000e+000  1.6995992462574050e-001  0.0000000000000000e+000  0.0000000000000000e+000  0.0000000000000000e+000  0.0000000000000000e+000  2.3296337996497746e-001  0.0000000000000000e+000 -6.7476827721248611e-001  0.0000000000000000e+000  0.0000000000000000e+000  0.0000000000000000e+000  0.0000000000000000e+000
  0.0000000000000000e+000 -5.2338133366157669e-001  0.0000000000000000e+000  0.0000000000000000e+000  0.0000000000000000e+000 -1.0684411235156341e+000  0.0000000000000000e+000  0.0000000000000000e+000  0.0000000000000000e+000  0.0000000000000000e+000 -1.0619950016502328e-001  0.0000000000000000e+000  0.0000000000000000e+000  0.0000000000000000e+000 -9.3756384102293699e-001  0.0000000000000000e+000  5.0961839206555126e-001  0.0000000000000000e+000  0.0000000000000000e+000  3.7066293176753334e-001
  1.2119792864689435e-002  0.0000000000000000e+000 -1.5288679267942715e-001  4.5990472490025075e-001  0.0000000000000000e+000  0.0000000000000000e+000  0.0000000000000000e+000  0.0000000000000000e+000 -8.0688985164031302e-001  0.0000000000000000e+000  0.0000000000000000e+000  0.0000000000000000e+000  0.0000000000000000e+000 -2.5264365082731433e-001  0.0000000000000000e+000 -2.2375508100612820e-001  0.0000000000000000e+000  0.0000000000000000e+000  0.0000000000000000e+000  0.0000000000000000e+000
  0.0000000000000000e+000 -1.1300185460059911e-001  0.0000000000000000e+000  0.0000000000000000e+000  0.0000000000000000e+000 -2.9713505455268208e-001  0.0000000000000000e+000  0.0000000000000000e+000  0.0000000000000000e+000  0.0000000000000000e+000  1.6318523906035858e+000  0.0000000000000000e+000  0.0000000000000000e+000  0.0000000000000000e+000  1.8306091446489475e-001  0.0000000000000000e+000  2.5672005548591592e-001  0.0000000000000000e+000  0.0000000000000000e+000 -3.0577989451883414e-001
  0.0000000000000000e+000  0.0000000000000000e+000  0.0000000000000000e+000  0.0000000000000000e+000  7.0838993770848213e-001  0.0000000000000000e+000  9.1785017526393342e-002 -5.8276783623147491e-002  0.0000000000000000e+000  5.0946959769648670e-001  0.0000000000000000e+000  2.9753132493087853e-001 -2.0915673776068294e-001  0.0000000000000000e+000  0.0000000000000000e+000  0.0000000000000000e+000  0.0000000000000000e+000 -4.9729602906321752e-002  3.0341273630738963e-001  0.0000000000000000e+000
  0.0000000000000000e+000  0.0000000000000000e+000  0.0000000000000000e+000  0.0000000000000000e+000  1.9752265724595838e-001  0.0000000000000000e+000 -5.2243754440537893e-001 -3.7057539968327635e-001  0.0000000000000000e+000  2.6267701382866132e-001  0.0000000000000000e+000 -3.5012405586425499e-001 -1.4640694967701157e-001  0.0000000000000000e+000  0.0000000000000000e+000  0.0000000000000000e+000  0.0000000000000000e+000 -4.0968549897256609e-002 -5.7967076874425927e-001  0.0000000000000000e+000
  0.0000000000000000e+000 -3.7629182216336904e-002  0.0000000000000000e+000  0.0000000000000000e+000  0.0000000000000000e+000 -1.0183763348929826e+000  0.0000000000000000e+000  0.0000000000000000e+000  0.0000000000000000e+000  0.0000000000000000e+000  1.6008992294596913e-001  0.0000000000000000e+000  0.0000000000000000e+000  0.0000000000000000e+000  9.6332665585311683e-001  0.0000000000000000e+000  1.6228548907139262e-004  0.0000000000000000e+000  0.0000000000000000e+000  6.5147353548391324e-002
  2.8074216171626232e-001  0.0000000000000000e+000  3.4038331768222696e-001  2.1129289485024411e-001  0.0000000000000000e+000  0.0000000000000000e+000  0.0000000000000000e+000  0.0000000000000000e+000  0.0000000000000000e+000  0.0000000000000000e+000  0.0000000000000000e+000  4.3815490806563107e-001  0.0000000000000000e+000 -9.5407104640443330e-002  2.0732001471516520e-001 -3.2896893836650298e-001  0.0000000000000000e+000  0.0000000000000000e+000 -6.3905708530222072e-001  0.0000000000000000e+000
  0.0000000000000000e+000 -2.2175458397381576e-001  0.0000000000000000e+000  0.0000000000000000e+000  0.0000000000000000e+000 -1.9181247121217376e-001  0.0000000000000000e+000 -2.0899669560695092e-001  0.0000000000000000e+000  0.0000000000000000e+000 -8.0671046798063950e-001  0.0000000000000000e+000  0.0000000000000000e+000  0.0000000000000000e+000  0.0000000000000000e+000  0.0000000000000000e+000  0.0000000000000000e+000  2.1874741035460910e-001  0.0000000000000000e+000 -4.1439239002793476e-001
  2.5613076489930936e-001  0.0000000000000000e+000  1.4066438105995133e-001  3.2661464074266594e-001  0.0000000000000000e+000  0.0000000000000000e+000  0.0000000000000000e+000  0.0000000000000000e+000  0.0000000000000000e+000  0.0000000000000000e+000  0.0000000000000000e+000  4.0471809005066034e-001  0.0000000000000000e+000 -1.9728713876790621e-001 -4.3492543323858479e-001 -2.5493180245654051e-001  0.0000000000000000e+000  0.0000000000000000e+000  5.9250665456740825e-001  0.0000000000000000e+000
  4.9306902136240133e-001  0.0000000000000000e+000 -2.5935791653097384e-001  2.9245387781417442e-002  0.0000000000000000e+000  0.0000000000000000e+000  0.0000000000000000e+000  0.0000000000000000e+000  0.0000000000000000e+000  0.0000000000000000e+000  0.0000000000000000e+000 -3.3045454457051554e-001  0.0000000000000000e+000  5.5756104164476217e-001  4.7351260469871911e-002 -5.1294336518759764e-001  0.0000000000000000e+000  0.0000000000000000e+000  5.7736986876601157e-002  0.0000000000000000e+000
  0.0000000000000000e+000  0.0000000000000000e+000  0.0000000000000000e+000  0.0000000000000000e+000 -4.9747663592944902e-001  0.0000000000000000e+000  7.5288397445026500e-001  0.0000000000000000e+000 -1.5199236035762775e-001 -7.8871190578811179e-001  0.0000000000000000e+000  0.0000000000000000e+000  3.5349191132816615e-001  0.0000000000000000e+000  0.0000000000000000e+000  0.0000000000000000e+000 -3.7235311380344244e-001  0.0000000000000000e+000  0.0000000000000000e+000  0.0000000000000000e+000
  0.0000000000000000e+000  1.6261547098513573e-001  0.0000000000000000e+000  0.0000000000000000e+000  0.0000000000000000e+000  4.3683899319215314e-001  0.0000000000000000e+000  2.5990127736826824e-002  0.0000000000000000e+000  0.0000000000000000e+000 -5.5435746528874741e-001  0.0000000000000000e+000  0.0000000000000000e+000  0.0000000000000000e+000  0.0000000000000000e+000  0.0000000000000000e+000  0.0000000000000000e+000 -2.7427420832362115e-001  0.0000000000000000e+000  6.3207109980638876e-001
  0.0000000000000000e+000  0.0000000000000000e+000  0.0000000000000000e+000  0.0000000000000000e+000 -1.2146228549846107e-001  0.0000000000000000e+000  3.6067444696304340e-001  0.0000000000000000e+000  9.9955855763636137e-001 -3.6239817987145340e-001  0.0000000000000000e+000  0.0000000000000000e+000 -4.9619171186813832e-001  0.0000000000000000e+000  0.0000000000000000e+000  0.0000000000000000e+000  1.6215523305256063e-001  0.0000000000000000e+000  0.0000000000000000e+000  0.0000000000000000e+000
  0.0000000000000000e+000 -5.1592160605066839e-001  0.0000000000000000e+000  0.0000000000000000e+000  0.0000000000000000e+000 -6.7146577521309259e-001  0.0000000000000000e+000  8.0187967517329928e-002  0.0000000000000000e+000  0.0000000000000000e+000 -2.3846941813277886e-002  0.0000000000000000e+000  0.0000000000000000e+000  0.0000000000000000e+000  0.0000000000000000e+000  0.0000000000000000e+000  0.0000000000000000e+000 -2.1593719390730581e-001  0.0000000000000000e+000  4.7888511215803292e-001
  0.0000000000000000e+000  0.0000000000000000e+000  0.0000000000000000e+000  0.0000000000000000e+000  2.1154215670323992e-001  0.0000000000000000e+000  9.3034223926385939e-004  0.0000000000000000e+000  9.9461331570237166e-001  4.2811805719049961e-001  0.0000000000000000e+000  0.0000000000000000e+000  5.8146668460378592e-001  0.0000000000000000e+000  0.0000000000000000e+000  0.0000000000000000e+000 -1.2901869497570400e+000  0.0000000000000000e+000  0.0000000000000000e+000  0.0000000000000000e+000
  0.0000000000000000e+000  0.0000000000000000e+000  0.0000000000000000e+000  0.0000000000000000e+000 -9.9885628023294193e-001  0.0000000000000000e+000 -2.7539911125723121e-001  0.0000000000000000e+000  1.7007661125260226e-002  4.6217036641392661e-001  0.0000000000000000e+000  0.0000000000000000e+000 -5.6533817100143380e-001  0.0000000000000000e+000  0.0000000000000000e+000  0.0000000000000000e+000 -1.8715254433001427e-002  0.0000000000000000e+000  0.0000000000000000e+000  0.0000000000000000e+000
  0.0000000000000000e+000  4.9233039836438103e-001  0.0000000000000000e+000  0.0000000000000000e+000  0.0000000000000000e+000 -3.4147026246934825e-001  0.0000000000000000e+000 -7.6993388073897273e-001  0.0000000000000000e+000  0.0000000000000000e+000  4.3849656958196447e-002  0.0000000000000000e+000  0.0000000000000000e+000  0.0000000000000000e+000  0.0000000000000000e+000  0.0000000000000000e+000  0.0000000000000000e+000 -1.9260258306330161e-001  0.0000000000000000e+000  9.5875495136673178e-002
 -2.9643297760324111e-001  0.0000000000000000e+000 -5.4801188566015180e-001  3.5241307313707276e-001  0.0000000000000000e+000  0.0000000000000000e+000  0.0000000000000000e+000  0.0000000000000000e+000  0.0000000000000000e+000  0.0000000000000000e+000  0.0000000000000000e+000  5.1199205173892648e-001  0.0000000000000000e+000  2.9370993983394073e-001  3.5810869159350434e-001  4.5337934390568622e-002  0.0000000000000000e+000  0.0000000000000000e+000  9.4428468990330056e-002  0.0000000000000000e+000
  0.0000000000000000e+000  0.0000000000000000e+000  0.0000000000000000e+000  0.0000000000000000e+000 -1.6378698826224677e-001  0.0000000000000000e+000 -5.8125869025163424e-001  0.0000000000000000e+000  7.3295981859703652e-001 -2.1691001300772228e-001  0.0000000000000000e+000  0.0000000000000000e+000  9.0254253544595464e-001  0.0000000000000000e+000  0.0000000000000000e+000  0.0000000000000000e+000  3.8033112454519857e-001  0.0000000000000000e+000  0.0000000000000000e+000  0.0000000000000000e+000
 -9.3558675388496104e-002  0.0000000000000000e+000 -2.9539827414808811e-001  5.1666284680422858e-001  0.0000000000000000e+000  0.0000000000000000e+000  0.0000000000000000e+000  0.0000000000000000e+000  0.0000000000000000e+000  0.0000000000000000e+000  0.0000000000000000e+000 -2.1667577178268430e-001  0.0000000000000000e+000 -6.9000530636395135e-003 -6.2205267547764187e-001  1.1448788725623807e-001  0.0000000000000000e+000  0.0000000000000000e+000 -4.3588201203403554e-001  0.0000000000000000e+000
  1.6858378510724470e-001  0.0000000000000000e+000  4.9687305439159074e-001  4.4886406838383353e-001  0.0000000000000000e+000  0.0000000000000000e+000  0.0000000000000000e+000  0.0000000000000000e+000  0.0000000000000000e+000  0.0000000000000000e+000  0.0000000000000000e+000 -1.1248882290645144e-001  0.0000000000000000e+000  4.4589857467016952e-001  1.5431061879818594e-001  5.2186231103235425e-001  0.0000000000000000e+000  0.0000000000000000e+000  1.2484554621900459e-001  0.0000000000000000e+000
  2.2450177215630754e-001  0.0000000000000000e+000 -1.9186866965315605e-001  4.2883182891105948e-001  0.0000000000000000e+000  0.0000000000000000e+000  0.0000000000000000e+000  0.0000000000000000e+000  0.0000000000000000e+000  0.0000000000000000e+000  0.0000000000000000e+000 -3.8123363135421989e-001  0.0000000000000000e+000 -5.9107971200453946e-001  4.6910272030213440e-001 -2.9501378720483296e-003  0.0000000000000000e+000  0.0000000000000000e+000  1.1877818524367476e-001  0.0000000000000000e+000
  0.0000000000000000e+000  0.0000000000000000e+000  0.0000000000000000e+000  0.0000000000000000e+000  2.3878480022974241e-003  0.0000000000000000e+000  8.8938488456300713e-001  0.0000000000000000e+000 -1.7506603079354077e-001  7.9313646498599222e-001  0.0000000000000000e+000  0.0000000000000000e+000  2.0090157696350419e-001  0.0000000000000000e+000  0.0000000000000000e+000  0.0000000000000000e+000  8.1490620397741376e-001  0.0000000000000000e+000  0.0000000000000000e+000  0.0000000000000000e+000
  0.0000000000000000e+000  2.0528447651531059e-001  0.0000000000000000e+000  0.0000000000000000e+000  0.0000000000000000e+000 -1.3902107218371063e-001  0.0000000000000000e+000  2.5581833675974830e-002  0.0000000000000000e+000  0.0000000000000000e+000 -6.5382622017576969e-003  0.0000000000000000e+000  0.0000000000000000e+000  0.0000000000000000e+000  0.0000000000000000e+000  0.0000000000000000e+000  0.0000000000000000e+000  8.7453248022473962e-001  0.0000000000000000e+000  4.1596536771208170e-001
  6.6107226218176551e-001  0.0000000000000000e+000 -3.5470073908579408e-001 -2.6704257258497399e-001  0.0000000000000000e+000  0.0000000000000000e+000  0.0000000000000000e+000  0.0000000000000000e+000  0.0000000000000000e+000  0.0000000000000000e+000  0.0000000000000000e+000  2.6066505331665724e-001  0.0000000000000000e+000 -8.1160641785978829e-002 -8.0966918060415893e-002  5.2551530727810758e-001  0.0000000000000000e+000  0.0000000000000000e+000 -9.2756749045985840e-002  0.0000000000000000e+000
  0.0000000000000000e+000 -6.1128967931839495e-001  0.0000000000000000e+000  0.0000000000000000e+000  0.0000000000000000e+000  4.3079529241837278e-001  0.0000000000000000e+000 -5.9645802318942698e-001  0.0000000000000000e+000  0.0000000000000000e+000  1.9842329401377329e-001  0.0000000000000000e+000  0.0000000000000000e+000  0.0000000000000000e+000  0.0000000000000000e+000  0.0000000000000000e+000  0.0000000000000000e+000  1.6849790333517811e-001  0.0000000000000000e+000  1.3120527247910690e-001
  2.3897870189969106e-001  0.0000000000000000e+000  0.0000000000000000e+000  1.9867486148008751e-001 -1.2255859343178491e-001  0.0000000000000000e+000  0.0000000000000000e+000 -8.7230709549719920e-001  1.4411823900407372e-001  0.0000000000000000e+000  0.0000000000000000e+000  0.0000000000000000e+000  0.0000000000000000e+000  3.2666058066721998e-001  0.0000000000000000e+000  0.0000000000000000e+000  0.0000000000000000e+000  0.0000000000000000e+000  0.0000000000000000e+000  0.0000000000000000e+000
  0.0000000000000000e+000 -1.8362004700517104e-001 -6.4054002793513498e-001  0.0000000000000000e+000  0.0000000000000000e+000  3.5270328513140059e-001  1.5780172540178286e-001  0.0000000000000000e+000  0.0000000000000000e+000  0.0000000000000000e+000  0.0000000000000000e+000  5.7525511930778539e-001  2.4143757042935632e-001  0.0000000000000000e+000  0.0000000000000000e+000 -5.1364672479152579e-002  0.0000000000000000e+000 -1.2182888321279696e-001  0.0000000000000000e+000  0.0000000000000000e+000
  0.0000000000000000e+000 -1.8088550091468791e-001  3.0951416774045531e-001  0.0000000000000000e+000  0.0000000000000000e+000  1.2880210442417184e-001  4.5830977784022214e-001  0.0000000000000000e+000  0.0000000000000000e+000  0.0000000000000000e+000  0.0000000000000000e+000  4.0655785882778028e-001 -6.4112293527654907e-001  0.0000000000000000e+000  0.0000000000000000e+000 -1.8726030027591267e-003  0.0000000000000000e+000  2.6174828290644814e-001  0.0000000000000000e+000  0.0000000000000000e+000
 -6.9020434481319115e-001  0.0000000000000000e+000  0.0000000000000000e+000  6.9559744056801964e-001 -1.1544459415565186e-001  0.0000000000000000e+000  0.0000000000000000e+000 -7.3676946259870785e-002 -5.1203828167482479e-002  0.0000000000000000e+000  0.0000000000000000e+000  0.0000000000000000e+000  0.0000000000000000e+000 -1.3558976483037580e-001  0.0000000000000000e+000  0.0000000000000000e+000  0.0000000000000000e+000  0.0000000000000000e+000  0.0000000000000000e+000  0.0000000000000000e+000
 -3.6102980776840332e-001  0.0000000000000000e+000  0.0000000000000000e+000 -3.7559802968869999e-001  6.2284881634055367e-001  0.0000000000000000e+000  0.0000000000000000e+000 -4.2436619543579723e-001 -2.8573922267532759e-001  0.0000000000000000e+000  0.0000000000000000e+000  0.0000000000000000e+000  0.0000000000000000e+000 -2.8090813227158196e-001  0.0000000000000000e+000  0.0000000000000000e+000  0.0000000000000000e+000  0.0000000000000000e+000  0.0000000000000000e+000  0.0000000000000000e+000
  0.0000000000000000e+000 -2.4750928738277833e-001 -2.1983369540012787e-001  0.0000000000000000e+000  0.0000000000000000e+000  1.0173275914063688e-002 -4.1717188214555151e-001  0.0000000000000000e+000  0.0000000000000000e+000  0.0000000000000000e+000  0.0000000000000000e+000 -1.0777296532937435e-001 -3.2124897890280457e-001  0.0000000000000000e+000  0.0000000000000000e+000 -7.5203006186590104e-001  0.0000000000000000e+000  1.8950274873546125e-001  0.0000000000000000e+000  0.0000000000000000e+000
  0.0000000000000000e+000 -7.6711465385448063e-001  4.0747597314277206e-001  0.0000000000000000e+000  0.0000000000000000e+000 -1.7423714569206555e-001  4.7480813615261824e-002  0.0000000000000000e+000  0.0000000000000000e+000  0.0000000000000000e+000  0.0000000000000000e+000  8.9986890217015697e-002  4.1852930950530215e-001  0.0000000000000000e+000  0.0000000000000000e+000 -1.1847493225362039e-001  0.0000000000000000e+000 -1.2483867851820571e-001  0.0000000000000000e+000  0.0000000000000000e+000
 -6.6992394769874605e-002  0.0000000000000000e+000  0.0000000000000000e+000 -1.1673684587000202e-001 -3.4278874473919224e-001  0.0000000000000000e+000  0.0000000000000000e+000 -3.6972992718523195e-003 -8.5728968883603007e-001  0.0000000000000000e+000  0.0000000000000000e+000  0.0000000000000000e+000  0.0000000000000000e+000  3.5975147495593518e-001  0.0000000000000000e+000  0.0000000000000000e+000  0.0000000000000000e+000  0.0000000000000000e+000  0.0000000000000000e+000  0.0000000000000000e+000
  1.4608003354027493e-001  0.0000000000000000e+000  0.0000000000000000e+000  3.8293572616931315e-001  6.7620046241419662e-001  0.0000000000000000e+000  0.0000000000000000e+000  2.2556519374324535e-001 -9.9788942585642137e-002  0.0000000000000000e+000  0.0000000000000000e+000  0.0000000000000000e+000  0.0000000000000000e+000  5.6030018593980657e-001  0.0000000000000000e+000  0.0000000000000000e+000  0.0000000000000000e+000  0.0000000000000000e+000  0.0000000000000000e+000  0.0000000000000000e+000
  0.0000000000000000e+000  0.0000000000000000e+000  0.0000000000000000e+000  0.0000000000000000e+000  0.0000000000000000e+000  0.0000000000000000e+000  0.0000000000000000e+000  0.0000000000000000e+000  0.0000000000000000e+000 -1.4574895042314064e+000 -7.0510866704059660e-001  0.0000000000000000e+000  0.0000000000000000e+000  0.0000000000000000e+000 -1.7450066858143234e-001  0.0000000000000000e+000  1.7088869910804430e-001  0.0000000000000000e+000  3.8557344108491465e-001 -2.4446960477061649e-001
  0.0000000000000000e+000  0.0000000000000000e+000  0.0000000000000000e+000  0.0000000000000000e+000  0.0000000000000000e+000  0.0000000000000000e+000  0.0000000000000000e+000  0.0000000000000000e+000  0.0000000000000000e+000  1.6843889646871590e-001  2.8368889091665911e-001  0.0000000000000000e+000  0.0000000000000000e+000  0.0000000000000000e+000  4.4383342803206355e-001  0.0000000000000000e+000  3.7803107475640430e-001  0.0000000000000000e+000  1.2382875252106631e+000  4.3048910974933963e-001
  0.0000000000000000e+000 -6.3633957042702097e-002 -3.5045257506032851e-001  0.0000000000000000e+000  0.0000000000000000e+000 -7.7362953973142912e-001  2.7894437523596055e-001  0.0000000000000000e+000  0.0000000000000000e+000  0.0000000000000000e+000  0.0000000000000000e+000  1.1729585487829503e-002 -2.4906316741205836e-001  0.0000000000000000e+000  0.0000000000000000e+000 -2.9275049861047175e-002  0.0000000000000000e+000 -3.6577863502727931e-001  0.0000000000000000e+000  0.0000000000000000e+000
  0.0000000000000000e+000  5.3065819199805506e-002  2.0722879678847458e-001  0.0000000000000000e+000  0.0000000000000000e+000 -9.0104166041837283e-002 -6.6274058353249610e-001  0.0000000000000000e+000  0.0000000000000000e+000  0.0000000000000000e+000  0.0000000000000000e+000  5.2148512048288131e-001 -2.2722661593025489e-001  0.0000000000000000e+000  0.0000000000000000e+000  2.1782741511242926e-001  0.0000000000000000e+000 -3.6860406151918873e-001  0.0000000000000000e+000  0.0000000000000000e+000
  5.5707922523274078e-001  0.0000000000000000e+000  0.0000000000000000e+000  4.1872587527469518e-001  9.4657804487461653e-002  0.0000000000000000e+000  0.0000000000000000e+000 -5.1691820011233791e-002 -3.8737288772618245e-001  0.0000000000000000e+000  0.0000000000000000e+000  0.0000000000000000e+000  0.0000000000000000e+000 -5.9383623991630574e-001  0.0000000000000000e+000  0.0000000000000000e+000  0.0000000000000000e+000  0.0000000000000000e+000  0.0000000000000000e+000  0.0000000000000000e+000
  0.0000000000000000e+000  0.0000000000000000e+000  0.0000000000000000e+000  0.0000000000000000e+000  0.0000000000000000e+000  0.0000000000000000e+000  0.0000000000000000e+000  0.0000000000000000e+000  0.0000000000000000e+000  5.9466256001406301e-002 -1.0921400937577956e+000  0.0000000000000000e+000  0.0000000000000000e+000  0.0000000000000000e+000  3.1028754568640926e-001  0.0000000000000000e+000 -8.5261427549974900e-001  0.0000000000000000e+000  2.5745892167537215e-001 -1.3823951987194494e-002
  0.0000000000000000e+000  1.2241228132329923e-001 -5.6778007584085140e-002  0.0000000000000000e+000  0.0000000000000000e+000 -4.6735256498894995e-001 -1.4397876614518459e-001  0.0000000000000000e+000  0.0000000000000000e+000  0.0000000000000000e+000  0.0000000000000000e+000  3.5284069215552311e-001  2.6549581344693951e-001  0.0000000000000000e+000  0.0000000000000000e+000  7.1486093744928508e-002  0.0000000000000000e+000  7.3657881013236970e-001  0.0000000000000000e+000  0.0000000000000000e+000
  0.0000000000000000e+000  0.0000000000000000e+000  0.0000000000000000e+000  0.0000000000000000e+000  0.0000000000000000e+000  0.0000000000000000e+000  0.0000000000000000e+000  0.0000000000000000e+000  0.0000000000000000e+000 -1.4581248510616424e-001  4.6122031232172450e-001  0.0000000000000000e+000  0.0000000000000000e+000  0.0000000000000000e+000  1.5808100136761502e-001  0.0000000000000000e+000 -8.6937511431298597e-001  0.0000000000000000e+000  9.6461794608200968e-001 -6.9700928401632711e-001
  0.0000000000000000e+000  5.1184797168946305e-001  3.3250775408827932e-001  0.0000000000000000e+000  0.0000000000000000e+000 -5.9232479154368418e-002  2.2582963809999246e-001  0.0000000000000000e+000  0.0000000000000000e+000  0.0000000000000000e+000  0.0000000000000000e+000  2.9580185017540100e-001  2.6105395760297678e-001  0.0000000000000000e+000  0.0000000000000000e+000 -6.0361955513281285e-001  0.0000000000000000e+000 -2.3008316894397643e-001  0.0000000000000000e+000  0.0000000000000000e+000
  0.0000000000000000e+000  0.0000000000000000e+000  0.0000000000000000e+000  0.0000000000000000e+000  0.0000000000000000e+000  0.0000000000000000e+000  0.0000000000000000e+000  0.0000000000000000e+000  0.0000000000000000e+000  3.6515247927088886e-002 -5.9016897486584496e-001  0.0000000000000000e+000  0.0000000000000000e+000  0.0000000000000000e+000  9.2189829650191690e-001  0.0000000000000000e+000  4.1481931828946195e-001  0.0000000000000000e+000 -3.8109051362476604e-001 -1.2570403366487262e+000
  0.0000000000000000e+000  0.0000000000000000e+000  0.0000000000000000e+000  0.0000000000000000e+000  0.0000000000000000e+000  0.0000000000000000e+000  0.0000000000000000e+000  0.0000000000000000e+000  0.0000000000000000e+000 -7.0036149886821120e-001  4.2082525656130476e-001  0.0000000000000000e+000  0.0000000000000000e+000  0.0000000000000000e+000  1.2147421178320055e+000  0.0000000000000000e+000 -4.5802674714443950e-002  0.0000000000000000e+000  2.0923889318368633e-001  5.5452907946139796e-001
  5.3271004923039234e-001  0.0000000000000000e+000  4.5262384936742547e-002 -8.6021096099000410e-002  0.0000000000000000e+000 -2.7286668130475689e-002 -1.0376505865136076e-001  0.0000000000000000e+000  0.0000000000000000e+000  0.0000000000000000e+000 -9.9472360260929260e-002  0.0000000000000000e+000  6.5565932312061970e-001 -5.0544637982617058e-001  0.0000000000000000e+000  0.0000000000000000e+000  0.0000000000000000e+000  0.0000000000000000e+000  0.0000000000000000e+000  0.0000000000000000e+000
  0.0000000000000000e+000 -5.2129767886217104e-001  0.0000000000000000e+000  0.0000000000000000e+000  0.0000000000000000e+000  0.0000000000000000e+000  0.0000000000000000e+000  0.0000000000000000e+000 -8.4008473175115572e-001 -6.0439000418714217e-001  0.0000000000000000e+000  8.9100117765128006e-001  0.0000000000000000e+000  0.0000000000000000e+000  0.0000000000000000e+000 -1.5339733998380106e-001  0.0000000000000000e+000  0.0000000000000000e+000 -2.8597604437461932e-001  0.0000000000000000e+000
 -5.9872614876048913e-001  0.0000000000000000e+000  1.8421528220096378e-002  5.0363716460002350e-001  0.0000000000000000e+000 -1.4329273848520038e-001  2.0967707476539049e-001  0.0000000000000000e+000  0.0000000000000000e+000  0.0000000000000000e+000  2.5698257868811603e-001  0.0000000000000000e+000  3.0571562832369276e-001 -4.0439816615166518e-001  0.0000000000000000e+000  0.0000000000000000e+000  0.0000000000000000e+000  0.0000000000000000e+000  0.0000000000000000e+000  0.0000000000000000e+000
 -2.1359675483667068e-001  0.0000000000000000e+000  1.2353649584499035e-001  2.4170677459292547e-001  0.0000000000000000e+000  7.5621505128880095e-001 -3.1092489582759758e-001  0.0000000000000000e+000  0.0000000000000000e+000  0.0000000000000000e+000 -3.4636186711869149e-001  0.0000000000000000e+000  2.5431562179480555e-001  1.6587502075204241e-001  0.0000000000000000e+000  0.0000000000000000e+000  0.0000000000000000e+000  0.0000000000000000e+000  0.0000000000000000e+000  0.0000000000000000e+000
  0.0000000000000000e+000  0.0000000000000000e+000  0.0000000000000000e+000  0.0000000000000000e+000  5.1668118079225306e-002  0.0000000000000000e+000  0.0000000000000000e+000 -2.9117737812978539e-001  0.0000000000000000e+000  0.0000000000000000e+000  0.0000000000000000e+000  0.0000000000000000e+000  0.0000000000000000e+000  0.0000000000000000e+000  1.5592167994029474e-002  0.0000000000000000e+000  1.7250728751432470e-001  6.1676526260280407e-001  0.0000000000000000e+000 -7.0862181093853238e-001
 -1.2441512648367459e-001  0.0000000000000000e+000 -4.2015735728275549e-001 -3.1315328487822852e-001  0.0000000000000000e+000  2.4123481731823940e-001 -4.5419102467528710e-001  0.0000000000000000e+000  0.0000000000000000e+000  0.0000000000000000e+000  6.5959503712355827e-001  0.0000000000000000e+000  7.0741347405322202e-002 -7.3280395606008117e-002  0.0000000000000000e+000  0.0000000000000000e+000  0.0000000000000000e+000  0.0000000000000000e+000  0.0000000000000000e+000  0.0000000000000000e+000
  1.9669998609017691e-001  0.0000000000000000e+000 -2.9523845386855430e-001  4.5734873206540472e-001  0.0000000000000000e+000 -3.3813211219894596e-001 -1.9296327048280509e-001  0.0000000000000000e+000  0.0000000000000000e+000  0.0000000000000000e+000  8.6276261219870781e-002  0.0000000000000000e+000  3.6136400371766314e-001  6.1268248107737933e-001  0.0000000000000000e+000  0.0000000000000000e+000  0.0000000000000000e+000  0.0000000000000000e+000  0.0000000000000000e+000  0.0000000000000000e+000
  0.0000000000000000e+000  0.0000000000000000e+000  0.0000000000000000e+000  0.0000000000000000e+000 -5.2984961761205174e-001  0.0000000000000000e+000  0.0000000000000000e+000  4.5614014293352628e-001  0.0000000000000000e+000  0.0000000000000000e+000  0.0000000000000000e+000  0.0000000000000000e+000  0.0000000000000000e+000  0.0000000000000000e+000  5.4469952793736148e-002  0.0000000000000000e+000  1.0208531489372147e-001 -4.2084176225592562e-001  0.0000000000000000e+000 -5.6630325496854561e-001
  0.0000000000000000e+000  3.0721799906460710e-002  0.0000000000000000e+000  0.0000000000000000e+000  0.0000000000000000e+000  0.0000000000000000e+000  0.0000000000000000e+000  0.0000000000000000e+000 -5.7440727224473642e-001  1.1709603614733971e-001  0.0000000000000000e+000 -3.4419235466769516e-001  0.0000000000000000e+000  0.0000000000000000e+000  0.0000000000000000e+000 -9.8487833233255107e-001  0.0000000000000000e+000  0.0000000000000000e+000 -6.4290731558761149e-001  0.0000000000000000e+000
  0.0000000000000000e+000  5.3001273502272794e-001  0.0000000000000000e+000  0.0000000000000000e+000  0.0000000000000000e+000  0.0000000000000000e+000  0.0000000000000000e+000  0.0000000000000000e+000 -2.2745942107520215e-001 -3.9816426515124614e-001  0.0000000000000000e+000 -6.8840690719536113e-001  0.0000000000000000e+000  0.0000000000000000e+000  0.0000000000000000e+000  8.3807594409647757e-001  0.0000000000000000e+000  0.0000000000000000e+000 -6.0012682112268734e-001  0.0000000000000000e+000
  2.6587159507138081e-001  0.0000000000000000e+000 -6.3051501248704123e-001  2.1645442762767708e-001  0.0000000000000000e+000  3.9233699626775181e-001  5.5677091171131698e-001  0.0000000000000000e+000  0.0000000000000000e+000  0.0000000000000000e+000 -7.0698452702802304e-003  0.0000000000000000e+000 -1.1166512180771372e-001 -9.2029048752169842e-002  0.0000000000000000e+000  0.0000000000000000e+000  0.0000000000000000e+000  0.0000000000000000e+000  0.0000000000000000e+000  0.0000000000000000e+000
  0.0000000000000000e+000  2.8530622779144632e-001  0.0000000000000000e+000  0.0000000000000000e+000  0.0000000000000000e+000  0.0000000000000000e+000  0.0000000000000000e+000  0.0000000000000000e+000 -2.8124929143757937e-001  1.0887006692881911e+000  0.0000000000000000e+000  2.7542554223762833e-001  0.0000000000000000e+000  0.0000000000000000e+000  0.0000000000000000e+000  7.3483580340363674e-001  0.0000000000000000e+000  0.0000000000000000e+000 -1.4043737529246536e-001  0.0000000000000000e+000
  1.3944595145640992e-001  0.0000000000000000e+000 -2.0862484063487291e-001  4.3466654452038589e-001  0.0000000000000000e+000 -1.3732889648560259e-001 -5.4025934621072758e-001  0.0000000000000000e+000  0.0000000000000000e+000  0.0000000000000000e+000 -2.1571261200292552e-001  0.0000000000000000e+000 -4.7717245457437568e-001 -4.0389432802106517e-001  0.0000000000000000e+000  0.0000000000000000e+000  0.0000000000000000e+000  0.0000000000000000e+000  0.0000000000000000e+000  0.0000000000000000e+000
 -4.0965905567111838e-001  0.0000000000000000e+000 -5.2685789676087857e-001 -3.7081996421264268e-001  0.0000000000000000e+000 -2.4808530429468589e-001 -5.6530753829301589e-002  0.0000000000000000e+000  0.0000000000000000e+000  0.0000000000000000e+000 -5.6125532591111205e-001  0.0000000000000000e+000  1.9031930765532262e-001 -3.3492458901028893e-002  0.0000000000000000e+000  0.0000000000000000e+000  0.0000000000000000e+000  0.0000000000000000e+000  0.0000000000000000e+000  0.0000000000000000e+000
  0.0000000000000000e+000  0.0000000000000000e+000  0.0000000000000000e+000  0.0000000000000000e+000  4.7091627376962447e-001  0.0000000000000000e+000  0.0000000000000000e+000  1.6070172377921460e-001  0.0000000000000000e+000  0.0000000000000000e+000  0.0000000000000000e+000  0.0000000000000000e+000  0.0000000000000000e+000  0.0000000000000000e+000  1.9789538549935951e-001  0.0000000000000000e+000  8.2141745187215320e-001 -1.9626606821142628e-001  0.0000000000000000e+000  1.7988051776206965e-003
  0.0000000000000000e+000 -1.1903838297882992e+000  0.0000000000000000e+000  0.0000000000000000e+000  0.0000000000000000e+000  0.0000000000000000e+000  0.0000000000000000e+000  0.0000000000000000e+000 -2.0695557790426156e-001  3.7348539180199003e-001  0.0000000000000000e+000 -6.8202372509154152e-001  0.0000000000000000e+000  0.0000000000000000e+000  0.0000000000000000e+000 -3.4495886814236704e-001  0.0000000000000000e+000  0.0000000000000000e+000  1.1700493115671726e-001  0.0000000000000000e+000
  0.0000000000000000e+000  0.0000000000000000e+000  0.0000000000000000e+000  0.0000000000000000e+000  5.3052350594701136e-001  0.0000000000000000e+000  0.0000000000000000e+000  6.8606516063630427e-002  0.0000000000000000e+000  0.0000000000000000e+000  0.0000000000000000e+000  0.0000000000000000e+000  0.0000000000000000e+000  0.0000000000000000e+000 -6.8407000247241811e-001  0.0000000000000000e+000 -2.2434905962054180e-001 -3.0255524363013320e-001  0.0000000000000000e+000 -3.2251203281114604e-001
  0.0000000000000000e+000  0.0000000000000000e+000  0.0000000000000000e+000  0.0000000000000000e+000 -1.9898173143832559e-001  0.0000000000000000e+000  0.0000000000000000e+000 -8.2133524801361824e-001  0.0000000000000000e+000  0.0000000000000000e+000  0.0000000000000000e+000  0.0000000000000000e+000  0.0000000000000000e+000  0.0000000000000000e+000 -3.2029282378988055e-002  0.0000000000000000e+000  1.6254462055228375e-001 -5.0264031715841762e-001  0.0000000000000000e+000 -7.5635731575104559e-002
  0.0000000000000000e+000  6.5490357489288176e-001  0.0000000000000000e+000  0.0000000000000000e+000  0.0000000000000000e+000  0.0000000000000000e+000  0.0000000000000000e+000  0.0000000000000000e+000 -1.0594902111356947e+000 -1.7582062723932509e-001  0.0000000000000000e+000 -1.0515138861756895e-001  0.0000000000000000e+000  0.0000000000000000e+000  0.0000000000000000e+000  4.2544442990836873e-001  0.0000000000000000e+000  0.0000000000000000e+000  8.2219061281409123e-001  0.0000000000000000e+000
  0.0000000000000000e+000  0.0000000000000000e+000  0.0000000000000000e+000  0.0000000000000000e+000  4.1686776270292603e-001  0.0000000000000000e+000  0.0000000000000000e+000 -4.5037948093293895e-002  0.0000000000000000e+000  0.0000000000000000e+000  0.0000000000000000e+000  0.0000000000000000e+000  0.0000000000000000e+000  0.0000000000000000e+000  6.9903482154011976e-001  0.0000000000000000e+000 -4.5644270152369754e-001 -2.4451071259853829e-001  0.0000000000000000e+000 -2.5964926646397268e-001
  6.9525398866789911e-001  0.0000000000000000e+000  0.0000000000000000e+000  0.0000000000000000e+000  0.0000000000000000e+000  4.0069205035847821e-001  0.0000000000000000e+000 -2.5617060062747121e-001  0.0000000000000000e+000  0.0000000000000000e+000  0.0000000000000000e+000  0.0000000000000000e+000  0.0000000000000000e+000 -1.7475489593217117e-001 -4.8406438441423949e-001  1.5995872431491617e-001  0.0000000000000000e+000  0.0000000000000000e+000  0.0000000000000000e+000  0.0000000000000000e+000
  0.0000000000000000e+000  3.1754302158103254e-001  0.0000000000000000e+000  1.7342615298402325e-001  0.0000000000000000e+000  0.0000000000000000e+000 -6.6287419144568183e-001  0.0000000000000000e+000  0.0000000000000000e+000  1.3781290505375265e-001  0.0000000000000000e+000  4.8620968995993724e-001 -3.0923308769259739e-001  0.0000000000000000e+000  0.0000000000000000e+000  0.0000000000000000e+000 -2.6698898747648681e-001  0.0000000000000000e+000  8.5948379005505254e-002  0.0000000000000000e+000
  0.0000000000000000e+000  0.0000000000000000e+000 -6.1467882649746197e-001  0.0000000000000000e+000  7.7082068806148796e-001  0.0000000000000000e+000  0.0000000000000000e+000  0.0000000000000000e+000  6.9354054633757142e-002  0.0000000000000000e+000  8.3517127698477300e-001  0.0000000000000000e+000  0.0000000000000000e+000  0.0000000000000000e+000  0.0000000000000000e+000  0.0000000000000000e+000  0.0000000000000000e+000 -4.8432689928711486e-001  0.0000000000000000e+000  1.4291706199306387e-001
  0.0000000000000000e+000  5.1895655173634636e-001  0.0000000000000000e+000  1.6404615193775524e-001  0.0000000000000000e+000  0.0000000000000000e+000  2.4116315911077457e-001  0.0000000000000000e+000  0.0000000000000000e+000 -4.4684684489676951e-001  0.0000000000000000e+000 -2.1667531489425929e-001 -5.9351066525022322e-001  0.0000000000000000e+000  0.0000000000000000e+000  0.0000000000000000e+000  2.0713653975148377e-001  0.0000000000000000e+000  6.1907490559239220e-002  0.0000000000000000e+000
  0.0000000000000000e+000  0.0000000000000000e+000  5.2946070346511587e-001  0.0000000000000000e+000  9.6103198152687253e-002  0.0000000000000000e+000  0.0000000000000000e+000  0.0000000000000000e+000  8.1611958435669596e-001  0.0000000000000000e+000 -3.6149322634768355e-001  0.0000000000000000e+000  0.0000000000000000e+000  0.0000000000000000e+000  0.0000000000000000e+000  0.0000000000000000e+000  0.0000000000000000e+000 -2.9462292949748303e-001  0.0000000000000000e+000 -4.7541028324265328e-001
  2.2247972904121321e-001  0.0000000000000000e+000  0.0000000000000000e+000  0.0000000000000000e+000  0.0000000000000000e+000 -8.1639909160475910e-001  0.0000000000000000e+000 -4.6463746254092519e-001  0.0000000000000000e+000  0.0000000000000000e+000  0.0000000000000000e+000  0.0000000000000000e+000  0.0000000000000000e+000 -2.2965609788977692e-001  1.3281652165406110e-002  1.2324364573478302e-001  0.0000000000000000e+000  0.0000000000000000e+000  0.0000000000000000e+000  0.0000000000000000e+000
  0.0000000000000000e+000 -4.1845743642279448e-001  0.0000000000000000e+000  8.5180331214848048e-001  0.0000000000000000e+000  0.0000000000000000e+000  1.6410662282791827e-001  0.0000000000000000e+000  0.0000000000000000e+000  6.0347303349293849e-002  0.0000000000000000e+000  1.7371054405629197e-001 -1.1482962452474367e-001  0.0000000000000000e+000  0.0000000000000000e+000  0.0000000000000000e+000  1.4781471060275733e-001  0.0000000000000000e+000  5.9509042862588270e-002  0.0000000000000000e+000
 -1.6879686033215524e-001  0.0000000000000000e+000  0.0000000000000000e+000  0.0000000000000000e+000  0.0000000000000000e+000  7.8405281842651817e-002  0.0000000000000000e+000 -5.7609252276020606e-001  0.0000000000000000e+000  0.0000000000000000e+000  0.0000000000000000e+000  0.0000000000000000e+000  0.0000000000000000e+000  7.7889004209347146e-001 -1.1551382750671232e-001  1.1603661027168585e-001  0.0000000000000000e+000  0.0000000000000000e+000  0.0000000000000000e+000  0.0000000000000000e+000
  0.0000000000000000e+000  0.0000000000000000e+000  3.4111993656568995e-001  0.0000000000000000e+000 -7.0162485761724958e-001  0.0000000000000000e+000  0.0000000000000000e+000  0.0000000000000000e+000 -3.5031689891247114e-001  0.0000000000000000e+000 -3.3140607354321377e-001  0.0000000000000000e+000  0.0000000000000000e+000  0.0000000000000000e+000  0.0000000000000000e+000  0.0000000000000000e+000  0.0000000000000000e+000 -9.4351112449085317e-001  0.0000000000000000e+000  1.7485655388968932e-001
  0.0000000000000000e+000  7.7952597991641337e-002  0.0000000000000000e+000 -2.1350933715053733e-001  0.0000000000000000e+000  0.0000000000000000e+000  4.4680785512178778e-001  0.0000000000000000e+000  0.0000000000000000e+000  6.1169783135694343e-002  0.0000000000000000e+000  7.2220025606583038e-001 -1.0311897495004939e-001  0.0000000000000000e+000  0.0000000000000000e+000  0.0000000000000000e+000  1.7329147219132390e-001  0.0000000000000000e+000 -4.2745933895278732e-001  0.0000000000000000e+000
  0.0000000000000000e+000  0.0000000000000000e+000  9.0052831198831162e-001  0.0000000000000000e+000  6.5783238683430401e-001  0.0000000000000000e+000  0.0000000000000000e+000  0.0000000000000000e+000 -2.1378842690382607e-001  0.0000000000000000e+000  8.5890588947149238e-002  0.0000000000000000e+000  0.0000000000000000e+000  0.0000000000000000e+000  0.0000000000000000e+000  0.0000000000000000e+000  0.0000000000000000e+000  2.5931139802984510e-001  0.0000000000000000e+000  3.0411687002748755e-001
  0.0000000000000000e+000 -1.1178143976191665e-001  0.0000000000000000e+000 -1.4935130056621976e-001  0.0000000000000000e+000  0.0000000000000000e+000  1.7413272090151097e-001  0.0000000000000000e+000  0.0000000000000000e+000  7.3853170524616962e-001  0.0000000000000000e+000 -2.5504014120755558e-001 -5.6209714895920970e-001  0.0000000000000000e+000  0.0000000000000000e+000  0.0000000000000000e+000 -9.1421245261296233e-002  0.0000000000000000e+000  9.5546858234822341e-003  0.0000000000000000e+000
  0.0000000000000000e+000  2.2085704579639726e-001  0.0000000000000000e+000  1.5131561180618702e-001  0.0000000000000000e+000  0.0000000000000000e+000  4.6839225909880611e-001  0.0000000000000000e+000  0.0000000000000000e+000 -1.0836454385415605e-002  0.0000000000000000e+000  6.4347110482616557e-002  1.5123615910193147e-001  0.0000000000000000e+000  0.0000000000000000e+000  0.0000000000000000e+000 -8.0107250771245708e-001  0.0000000000000000e+000  2.0021719396292106e-001  0.0000000000000000e+000
  1.9436712202782758e-001  0.0000000000000000e+000  0.0000000000000000e+000  0.0000000000000000e+000  0.0000000000000000e+000 -3.6770356432155638e-001  0.0000000000000000e+000  6.1274099426918882e-001  0.0000000000000000e+000  0.0000000000000000e+000  0.0000000000000000e+000  0.0000000000000000e+000  0.0000000000000000e+000  4.2263844635623704e-001 -3.8555380682179929e-001  3.5254643709538891e-001  0.0000000000000000e+000  0.0000000000000000e+000  0.0000000000000000e+000  0.0000000000000000e+000
  1.0696176873033408e-001  0.0000000000000000e+000  0.0000000000000000e+000  0.0000000000000000e+000  0.0000000000000000e+000  1.7085909293841139e-001  0.0000000000000000e+000 -6.1535285403956190e-003  0.0000000000000000e+000  0.0000000000000000e+000  0.0000000000000000e+000  0.0000000000000000e+000  0.0000000000000000e+000 -3.2010597226761521e-002  5.7231554010128527e-001  7.9420320365798380e-001  0.0000000000000000e+000  0.0000000000000000e+000  0.0000000000000000e+000  0.0000000000000000e+000
  6.2402955318945419e-001  0.0000000000000000e+000  0.0000000000000000e+000  0.0000000000000000e+000  0.0000000000000000e+000 -4.8910887654010735e-002  0.0000000000000000e+000  1.0543559657905369e-001  0.0000000000000000e+000  0.0000000000000000e+000  0.0000000000000000e+000  0.0000000000000000e+000  0.0000000000000000e+000  3.6111102268440981e-001  5.2532371897332297e-001 -4.3670584650190253e-001  0.0000000000000000e+000  0.0000000000000000e+000  0.0000000000000000e+000  0.0000000000000000e+000
  0.0000000000000000e+000  2.4991886731428131e-002  0.0000000000000000e+000  2.1268889092402279e-001  0.0000000000000000e+000  0.0000000000000000e+000 -1.4912804183648048e-001  0.0000000000000000e+000  0.0000000000000000e+000 -5.8100308481828317e-002  0.0000000000000000e+000 -2.9345419711420950e-001 -1.9406837912833777e-002  0.0000000000000000e+000  0.0000000000000000e+000  0.0000000000000000e+000 -2.8461713326986449e-001  0.0000000000000000e+000 -8.7236753656642296e-001  0.0000000000000000e+000
  0.0000000000000000e+000  0.0000000000000000e+000  6.3011472870058899e-002  0.0000000000000000e+000  7.1238938783243178e-001  0.0000000000000000e+000  0.0000000000000000e+000  0.0000000000000000e+000 -4.9816096324167802e-001  0.0000000000000000e+000 -5.0343462176044207e-001  0.0000000000000000e+000  0.0000000000000000e+000  0.0000000000000000e+000  0.0000000000000000e+000  0.0000000000000000e+000  0.0000000000000000e+000  1.1972365925367684e-001  0.0000000000000000e+000 -6.8127949496444362e-001
  0.0000000000000000e+000  6.2190817157227518e-001  0.0000000000000000e+000  2.8533895664349851e-001  0.0000000000000000e+000  0.0000000000000000e+000  6.2587604317452639e-002  0.0000000000000000e+000  0.0000000000000000e+000  4.7437306708212501e-001  0.0000000000000000e+000 -9.7989755934352732e-002  4.3485447680959377e-001  0.0000000000000000e+000  0.0000000000000000e+000  0.0000000000000000e+000  3.2070280979848409e-001  0.0000000000000000e+000 -3.6251765254496582e-002  0.0000000000000000e+000
  0.0000000000000000e+000  0.0000000000000000e+000  1.2369513785102315e-001  0.0000000000000000e+000  6.7599733416263752e-001  0.0000000000000000e+000  0.0000000000000000e+000  0.0000000000000000e+000  2.2005460208213284e-001  0.0000000000000000e+000 -1.4452366666872718e+000  0.0000000000000000e+000  0.0000000000000000e+000  0.0000000000000000e+000  0.0000000000000000e+000  0.0000000000000000e+000  0.0000000000000000e+000  2.4947402458053905e-001  0.0000000000000000e+000  4.6505200549573361e-001
 -8.9996448003852814e-001  0.0000000000000000e+000  0.0000000000000000e+000  0.0000000000000000e+000  6.3568781121111650e-001  0.0000000000000000e+000  2.6045996296339241e-001  0.0000000000000000e+000  0.0000000000000000e+000  5.2263111903450188e-001  0.0000000000000000e+000  0.0000000000000000e+000  0.0000000000000000e+000  0.0000000000000000e+000  0.0000000000000000e+000  0.0000000000000000e+000  0.0000000000000000e+000 -5.7597998585689503e-001  0.0000000000000000e+000  6.4082739110236264e-001
  0.0000000000000000e+000  5.1491689270811297e-002 -3.3363606525097361e-001 -1.0343796002980098e-001  0.0000000000000000e+000 -5.8466197703395872e-001  0.0000000000000000e+000  0.0000000000000000e+000  3.0624765727585535e-001  0.0000000000000000e+000 -2.1921346095417432e-001  6.0281444618861146e-001  0.0000000000000000e+000  0.0000000000000000e+000  0.0000000000000000e+000 -1.6816395972788892e-001  0.0000000000000000e+000  0.0000000000000000e+000  0.0000000000000000e+000  0.0000000000000000e+000
  0.0000000000000000e+000  2.6174418302096730e-001  1.4712807335012906e-001 -6.4289359685545666e-001  0.0000000000000000e+000  4.6785076581543061e-001  0.0000000000000000e+000  0.0000000000000000e+000  2.6967930054269423e-002  0.0000000000000000e+000  1.5824716616775608e-001  3.4457336867281729e-001  0.0000000000000000e+000  0.0000000000000000e+000  0.0000000000000000e+000 -3.6489252593751859e-001  0.0000000000000000e+000  0.0000000000000000e+000  0.0000000000000000e+000  0.0000000000000000e+000
  0.0000000000000000e+000 -7.7949522723600206e-001  1.8121121346028896e-001 -3.5614353254998493e-001  0.0000000000000000e+000 -4.3018065016969809e-004  0.0000000000000000e+000  0.0000000000000000e+000  3.8508009379269903e-001  0.0000000000000000e+000 -1.9873298536149953e-001 -1.8920802005050463e-001  0.0000000000000000e+000  0.0000000000000000e+000  0.0000000000000000e+000 -9.5551729667491925e-002  0.0000000000000000e+000  0.0000000000000000e+000  0.0000000000000000e+000  0.0000000000000000e+000
 -3.3278196603592158e-002  0.0000000000000000e+000  0.0000000000000000e+000  0.0000000000000000e+000  1.0360972251431264e+000  0.0000000000000000e+000 -6.8453702524998883e-001  0.0000000000000000e+000  0.0000000000000000e+000 -3.9558466743341569e-002  0.0000000000000000e+000  0.0000000000000000e+000  0.0000000000000000e+000  0.0000000000000000e+000  0.0000000000000000e+000  0.0000000000000000e+000  0.0000000000000000e+000 -4.9950801218596186e-001  0.0000000000000000e+000 -1.1718659549446113e+000
  0.0000000000000000e+000 -3.7597010278933962e-001  3.1461432537900802e-001  2.1998730715338133e-001  0.0000000000000000e+000  3.5650812684488192e-002  0.0000000000000000e+000  0.0000000000000000e+000 -6.3681896735207111e-001  0.0000000000000000e+000 -2.2365889110540782e-001  4.6886406949912862e-001  0.0000000000000000e+000  0.0000000000000000e+000  0.0000000000000000e+000 -1.8602069751530476e-001  0.0000000000000000e+000  0.0000000000000000e+000  0.0000000000000000e+000  0.0000000000000000e+000
 -3.8449639874616581e-001  0.0000000000000000e+000  0.0000000000000000e+000  0.0000000000000000e+000  2.7942210597021244e-001  0.0000000000000000e+000 -1.2705188337692819e+000  0.0000000000000000e+000  0.0000000000000000e+000 -7.2078519448492551e-001  0.0000000000000000e+000  0.0000000000000000e+000  0.0000000000000000e+000  0.0000000000000000e+000  0.0000000000000000e+000  0.0000000000000000e+000  0.0000000000000000e+000  2.9056438307309684e-001  0.0000000000000000e+000  7.3238672603918942e-001
  0.0000000000000000e+000  0.0000000000000000e+000  0.0000000000000000e+000  0.0000000000000000e+000  0.0000000000000000e+000  0.0000000000000000e+000  0.0000000000000000e+000 -1.2092438118487558e-001  0.0000000000000000e+000  0.0000000000000000e+000  0.0000000000000000e+000  0.0000000000000000e+000  7.1047440725745203e-001  4.1253610572752070e-001 -3.0178313921492117e-001  0.0000000000000000e+000 -4.0890900027143207e-001  0.0000000000000000e+000  2.2833689697682513e-001  0.0000000000000000e+000
  0.0000000000000000e+000  1.0841111992737035e-001 -3.0082423384848128e-001  2.2283755138773750e-001  0.0000000000000000e+000  1.7589600609103762e-001  0.0000000000000000e+000  0.0000000000000000e+000 -1.6095003129953378e-003  0.0000000000000000e+000 -4.4689676172821019e-001 -3.2782939505616515e-001  0.0000000000000000e+000  0.0000000000000000e+000  0.0000000000000000e+000 -7.1411792565443843e-001  0.0000000000000000e+000  0.0000000000000000e+000  0.0000000000000000e+000  0.0000000000000000e+000
 -8.7954942245710765e-001  0.0000000000000000e+000  0.0000000000000000e+000  0.0000000000000000e+000 -1.1423464692569789e+000  0.0000000000000000e+000 -5.0101376525896557e-001  0.0000000000000000e+000  0.0000000000000000e+000  5.5541321236142124e-002  0.0000000000000000e+000  0.0000000000000000e+000  0.0000000000000000e+000  0.0000000000000000e+000  0.0000000000000000e+000  0.0000000000000000e+000  0.0000000000000000e+000  1.5928061528174019e-002  0.0000000000000000e+000 -4.1448084003836466e-001
  0.0000000000000000e+000  2.3274587480262726e-001  5.7941399094658297e-001 -1.4308818468341886e-001  0.0000000000000000e+000 -5.9551322578760379e-001  0.0000000000000000e+000  0.0000000000000000e+000 -9.9584564087554436e-002  0.0000000000000000e+000  1.3058678977021143e-001 -2.9926698026997228e-001  0.0000000000000000e+000  0.0000000000000000e+000  0.0000000000000000e+000 -3.4419156530463202e-001  0.0000000000000000e+000  0.0000000000000000e+000  0.0000000000000000e+000  0.0000000000000000e+000
  0.0000000000000000e+000 -3.3579117085940552e-001 -3.6147127378763655e-001  9.4547237658591410e-002  0.0000000000000000e+000 -9.8609105694043728e-002  0.0000000000000000e+000  0.0000000000000000e+000 -1.2368952200299235e-001  0.0000000000000000e+000  7.6645277228602893e-001 -1.1746814378096375e-002  0.0000000000000000e+000  0.0000000000000000e+000  0.0000000000000000e+000 -3.6746827656038999e-001  0.0000000000000000e+000  0.0000000000000000e+000  0.0000000000000000e+000  0.0000000000000000e+000
  0.0000000000000000e+000  0.0000000000000000e+000  0.0000000000000000e+000  0.0000000000000000e+000  0.0000000000000000e+000  0.0000000000000000e+000  0.0000000000000000e+000  6.1518991398932743e-001  0.0000000000000000e+000  0.0000000000000000e+000  0.0000000000000000e+000  0.0000000000000000e+000 -2.1294324797456940e-001 -9.3148614085311332e-002 -4.2764771814554220e-001  0.0000000000000000e+000 -5.1946737104203999e-001  0.0000000000000000e+000 -3.3880814357009303e-001  0.0000000000000000e+000
  0.0000000000000000e+000  0.0000000000000000e+000  0.0000000000000000e+000  0.0000000000000000e+000  0.0000000000000000e+000  0.0000000000000000e+000  0.0000000000000000e+000  2.2368442540023564e-001  0.0000000000000000e+000  0.0000000000000000e+000  0.0000000000000000e+000  0.0000000000000000e+000  2.0411271206294743e-001 -8.3501436687894517e-002  8.3443013599361537e-001  0.0000000000000000e+000 -4.4808665050439012e-001  0.0000000000000000e+000 -6.5387234718757403e-002  0.0000000000000000e+000
  0.0000000000000000e+000  0.0000000000000000e+000  0.0000000000000000e+000  0.0000000000000000e+000  0.0000000000000000e+000  0.0000000000000000e+000  0.0000000000000000e+000  8.5825297801409642e-002  0.0000000000000000e+000  0.0000000000000000e+000  0.0000000000000000e+000  0.0000000000000000e+000  5.8506192270797674e-001 -2.7984324965583457e-001 -4.3876468112687056e-002  0.0000000000000000e+000  3.7539211582842863e-001  0.0000000000000000e+000 -6.5511826061896461e-001  0.0000000000000000e+000
  0.0000000000000000e+000  3.4538927703593653e-002  4.2230717970436976e-001  5.6717351613769795e-001  0.0000000000000000e+000  2.0667778125305683e-001  0.0000000000000000e+000  0.0000000000000000e+000  5.7135037726231763e-001  0.0000000000000000e+000  1.8211456955604516e-001  2.5510766581629035e-001  0.0000000000000000e+000  0.0000000000000000e+000  0.0000000000000000e+000 -1.7713078380374697e-001  0.0000000000000000e+000  0.0000000000000000e+000  0.0000000000000000e+000  0.0000000000000000e+000
  0.0000000000000000e+000  0.0000000000000000e+000  0.0000000000000000e+000  0.0000000000000000e+000  0.0000000000000000e+000  0.0000000000000000e+000  0.0000000000000000e+000  1.5064032188558943e-001  0.0000000000000000e+000  0.0000000000000000e+000  0.0000000000000000e+000  0.0000000000000000e+000  2.2718665439039976e-001 -7.7516600382540779e-001 -1.4086682174642681e-001  0.0000000000000000e+000 -1.9716784014280231e-002  0.0000000000000000e+000  5.5188691863609685e-001  0.0000000000000000e+000
 -8.2200156351081888e-001  0.0000000000000000e+000  0.0000000000000000e+000  0.0000000000000000e+000  1.8381127221449317e-001  0.0000000000000000e+000  7.1029243081893312e-001  0.0000000000000000e+000  0.0000000000000000e+000 -6.3215880427525917e-001  0.0000000000000000e+000  0.0000000000000000e+000  0.0000000000000000e+000  0.0000000000000000e+000  0.0000000000000000e+000  0.0000000000000000e+000  0.0000000000000000e+000  3.5055606931213470e-002  0.0000000000000000e+000 -5.6915076340032145e-001
  0.0000000000000000e+000  0.0000000000000000e+000  0.0000000000000000e+000  0.0000000000000000e+000  0.0000000000000000e+000  0.0000000000000000e+000  0.0000000000000000e+000  7.2582742664749889e-001  0.0000000000000000e+000  0.0000000000000000e+000  0.0000000000000000e+000  0.0000000000000000e+000  1.1961630830561759e-001  3.6738294648993386e-001  8.9454503929045012e-002  0.0000000000000000e+000  4.6995472267170113e-001  0.0000000000000000e+000  3.0828024021554190e-001  0.0000000000000000e+000
  4.2714986265723509e-001  0.0000000000000000e+000  0.0000000000000000e+000  0.0000000000000000e+000 -7.7775448658335633e-001  0.0000000000000000e+000 -4.2676748884856097e-001  0.0000000000000000e+000  0.0000000000000000e+000 -4.1663645270353550e-001  0.0000000000000000e+000  0.0000000000000000e+000  0.0000000000000000e+000  0.0000000000000000e+000  0.0000000000000000e+000  0.0000000000000000e+000  0.0000000000000000e+000 -1.1147956945366546e+000  0.0000000000000000e+000  3.2607535065672738e-001
 -7.2408714497251636e-001  2.4858862906790832e-001  0.0000000000000000e+000  0.0000000000000000e+000  3.1061452612252277e-001  3.6512998602063793e-002  0.0000000000000000e+000  0.0000000000000000e+000  0.0000000000000000e+000  0.0000000000000000e+000  0.0000000000000000e+000 -5.2601822403514742e-001  1.5965621439422917e-001  0.0000000000000000e+000  0.0000000000000000e+000  0.0000000000000000e+000  0.0000000000000000e+000  5.2600910880418739e-002  1.0552147857768512e-001  0.0000000000000000e+000
 -3.9544567005544717e-001 -5.7285847094161513e-001  0.0000000000000000e+000  0.0000000000000000e+000 -2.4894808632564569e-001 -2.6634632695407001e-001  0.0000000000000000e+000  0.0000000000000000e+000  0.0000000000000000e+000  0.0000000000000000e+000  0.0000000000000000e+000 -7.7885495557656531e-002 -2.5130530269387219e-001  0.0000000000000000e+000  0.0000000000000000e+000  0.0000000000000000e+000  0.0000000000000000e+000 -4.6124911188365825e-001 -3.1712636273877259e-001  0.0000000000000000e+000
  0.0000000000000000e+000  0.0000000000000000e+000 -4.1482799757218214e-001  5.3346886056535800e-003  0.0000000000000000e+000  0.0000000000000000e+000 -4.3889248853284862e-001 -2.8010269566897489e-001  5.9128583076131347e-001  0.0000000000000000e+000  0.0000000000000000e+000  0.0000000000000000e+000  0.0000000000000000e+000  4.5517711196528110e-001  0.0000000000000000e+000  0.0000000000000000e+000  0.0000000000000000e+000  0.0000000000000000e+000  0.0000000000000000e+000  0.0000000000000000e+000
  0.0000000000000000e+000  0.0000000000000000e+000 -6.3133446293121620e-002  4.0694257789327626e-001  0.0000000000000000e+000  0.0000000000000000e+000 -7.8137057636886931e-001  1.7060737405701445e-001 -3.7583108517860164e-001  0.0000000000000000e+000  0.0000000000000000e+000  0.0000000000000000e+000  0.0000000000000000e+000 -2.2252201682654929e-001  0.0000000000000000e+000  0.0000000000000000e+000  0.0000000000000000e+000  0.0000000000000000e+000  0.0000000000000000e+000  0.0000000000000000e+000
 -9.4523972532603973e-002 -1.3732460872671542e-001  0.0000000000000000e+000  0.0000000000000000e+000 -4.8095290572223026e-001  2.5069370766321702e-001  0.0000000000000000e+000  0.0000000000000000e+000  0.0000000000000000e+000  0.0000000000000000e+000  0.0000000000000000e+000 -2.1983844408079248e-001 -5.0835972851184075e-001  0.0000000000000000e+000  0.0000000000000000e+000  0.0000000000000000e+000  0.0000000000000000e+000  3.2700924438312251e-001  5.1415030573714937e-001  0.0000000000000000e+000
 -3.9010810789551498e-001  6.6280574040724363e-002  0.0000000000000000e+000  0.0000000000000000e+000 -3.6265164828748608e-001  4.5456679621873941e-001  0.0000000000000000e+000  0.0000000000000000e+000  0.0000000000000000e+000  0.0000000000000000e+000  0.0000000000000000e+000  5.1644152020275624e-001  4.0551470915781646e-001  0.0000000000000000e+000  0.0000000000000000e+000  0.0000000000000000e+000  0.0000000000000000e+000 -2.2656087219615043e-001  1.5096856456178703e-001  0.0000000000000000e+000
  0.0000000000000000e+000  0.0000000000000000e+000  6.0240456036534773e-001  3.9432553452259400e-001  0.0000000000000000e+000  0.0000000000000000e+000 -2.6990724280457373e-002 -6.9086389479181176e-001  5.6651757523041364e-002  0.0000000000000000e+000  0.0000000000000000e+000  0.0000000000000000e+000  0.0000000000000000e+000  1.9628461986563650e-002  0.0000000000000000e+000  0.0000000000000000e+000  0.0000000000000000e+000  0.0000000000000000e+000  0.0000000000000000e+000  0.0000000000000000e+000
  0.0000000000000000e+000  0.0000000000000000e+000 -4.5860514373084527e-002 -7.0523284487907967e-001  0.0000000000000000e+000  0.0000000000000000e+000 -2.5327841160400238e-001 -4.6961314116375097e-001 -4.6327815805841360e-001  0.0000000000000000e+000  0.0000000000000000e+000  0.0000000000000000e+000  0.0000000000000000e+000  3.5076200661822252e-002  0.0000000000000000e+000  0.0000000000000000e+000  0.0000000000000000e+000  0.0000000000000000e+000  0.0000000000000000e+000  0.0000000000000000e+000
  0.0000000000000000e+000  0.0000000000000000e+000  3.2120633686337940e-002  2.1504257929035070e-001  0.0000000000000000e+000  0.0000000000000000e+000  1.2511493230179491e-001  1.3121151851846083e-001 -4.6857991566734858e-001  0.0000000000000000e+000  0.0000000000000000e+000  0.0000000000000000e+000  0.0000000000000000e+000  8.3683188738247705e-001  0.0000000000000000e+000  0.0000000000000000e+000  0.0000000000000000e+000  0.0000000000000000e+000  0.0000000000000000e+000  0.0000000000000000e+000
  0.0000000000000000e+000  0.0000000000000000e+000  0.0000000000000000e+000  0.0000000000000000e+000  0.0000000000000000e+000  0.0000000000000000e+000  0.0000000000000000e+000  0.0000000000000000e+000  0.0000000000000000e+000  1.5468275623462849e-001 -1.2794647523704430e+000  0.0000000000000000e+000  0.0000000000000000e+000  0.0000000000000000e+000  1.8392406260617092e-001  6.1287073576482065e-001  7.3123247089258192e-001  0.0000000000000000e+000  0.0000000000000000e+000  3.8645016809854504e-001
  0.0000000000000000e+000  0.0000000000000000e+000  0.0000000000000000e+000  0.0000000000000000e+000  0.0000000000000000e+000  0.0000000000000000e+000  0.0000000000000000e+000  0.0000000000000000e+000  0.0000000000000000e+000  1.6587510184784486e+000  1.5436979333907619e-001  0.0000000000000000e+000  0.0000000000000000e+000  0.0000000000000000e+000 -3.4182593920371462e-001  1.9594526413228686e-001  5.6284231018036790e-001  0.0000000000000000e+000  0.0000000000000000e+000 -2.3013222890700227e-001
  2.9463115269155599e-001  1.2161578396910094e-002  0.0000000000000000e+000  0.0000000000000000e+000 -4.4558004540105250e-001 -2.3234177447845022e-001  0.0000000000000000e+000  0.0000000000000000e+000  0.0000000000000000e+000  0.0000000000000000e+000  0.0000000000000000e+000 -4.9498497510852385e-001  5.3511260882636802e-001  0.0000000000000000e+000  0.0000000000000000e+000  0.0000000000000000e+000  0.0000000000000000e+000 -2.6666903129790065e-001  2.4094045091191157e-001  0.0000000000000000e+000
 -2.6514755152860267e-002 -6.0774545924517953e-001  0.0000000000000000e+000  0.0000000000000000e+000  4.1075383341521393e-001 -1.7724108488749407e-001  0.0000000000000000e+000  0.0000000000000000e+000  0.0000000000000000e+000  0.0000000000000000e+000  0.0000000000000000e+000  1.8041313165597211e-001  2.5355911618224142e-001  0.0000000000000000e+000  0.0000000000000000e+000  0.0000000000000000e+000  0.0000000000000000e+000  9.8687488390720293e-002  5.6853229182761333e-001  0.0000000000000000e+000
  0.0000000000000000e+000  0.0000000000000000e+000 -6.7668731638287982e-001  3.6780426290955304e-001  0.0000000000000000e+000  0.0000000000000000e+000  3.4102962719932595e-001 -4.2117658734054320e-001 -2.6782242442169202e-001  0.0000000000000000e+000  0.0000000000000000e+000  0.0000000000000000e+000  0.0000000000000000e+000 -2.0345644412857958e-001  0.0000000000000000e+000  0.0000000000000000e+000  0.0000000000000000e+000  0.0000000000000000e+000  0.0000000000000000e+000  0.0000000000000000e+000
  0.0000000000000000e+000  0.0000000000000000e+000  0.0000000000000000e+000  0.0000000000000000e+000  0.0000000000000000e+000  0.0000000000000000e+000  0.0000000000000000e+000  0.0000000000000000e+000  0.0000000000000000e+000 -3.9350670806733240e-001  1.0927315219029499e+000  0.0000000000000000e+000  0.0000000000000000e+000  0.0000000000000000e+000 -4.7254073171963362e-001  8.2230567804277066e-001  5.6104571275072712e-001  0.0000000000000000e+000  0.0000000000000000e+000 -5.8227144263585506e-001
  0.0000000000000000e+000  0.0000000000000000e+000  0.0000000000000000e+000  0.0000000000000000e+000  0.0000000000000000e+000  0.0000000000000000e+000  0.0000000000000000e+000  0.0000000000000000e+000  0.0000000000000000e+000 -7.8564173016312439e-002 -8.1917644081079111e-001  0.0000000000000000e+000  0.0000000000000000e+000  0.0000000000000000e+000 -1.1982014685725044e+000  1.2963617705734948e-001 -7.6935978328785404e-001  0.0000000000000000e+000  0.0000000000000000e+000 -1.0425892940535794e-001
  0.0000000000000000e+000  0.0000000000000000e+000  0.0000000000000000e+000  0.0000000000000000e+000  0.0000000000000000e+000  0.0000000000000000e+000  0.0000000000000000e+000  0.0000000000000000e+000  0.0000000000000000e+000  3.9596393481251824e-002 -6.7942926523748004e-002  0.0000000000000000e+000  0.0000000000000000e+000  0.0000000000000000e+000  1.1002112840748710e+000  5.6028367715348215e-001 -5.4743498561326542e-001  0.0000000000000000e+000  0.0000000000000000e+000 -3.3587141152621991e-001
 -2.3630006622004210e-001 -1.4499912069506196e-002  0.0000000000000000e+000  0.0000000000000000e+000 -3.3291160356513610e-001 -4.8854363472001439e-001  0.0000000000000000e+000  0.0000000000000000e+000  0.0000000000000000e+000  0.0000000000000000e+000  0.0000000000000000e+000  1.8507048774711043e-001  2.4695523299895267e-001  0.0000000000000000e+000  0.0000000000000000e+000  0.0000000000000000e+000  0.0000000000000000e+000  6.7026077532532147e-001 -2.2351629238246851e-001  0.0000000000000000e+000
 -1.2187346560272236e-001  4.6591094475145883e-001  0.0000000000000000e+000  0.0000000000000000e+000 -2.4922412302668600e-002 -5.7807970246266893e-001  0.0000000000000000e+000  0.0000000000000000e+000  0.0000000000000000e+000  0.0000000000000000e+000  0.0000000000000000e+000  3.0064561062386314e-001 -2.7723478947927244e-001  0.0000000000000000e+000  0.0000000000000000e+000  0.0000000000000000e+000  0.0000000000000000e+000 -3.1002649351443612e-001  4.1220534026454009e-001  0.0000000000000000e+000
  0.0000000000000000e+000  0.0000000000000000e+000  0.0000000000000000e+000  0.0000000000000000e+000  0.0000000000000000e+000  0.0000000000000000e+000  0.0000000000000000e+000  0.0000000000000000e+000  0.0000000000000000e+000 -5.3719095777541304e-002  2.0649521430499074e-001  0.0000000000000000e+000  0.0000000000000000e+000  0.0000000000000000e+000 -4.2202254525069288e-001  9.0074179196897441e-001 -1.3443026809692185e-001  0.0000000000000000e+000  0.0000000000000000e+000  9.1426522897180718e-001
