# Supplementary material for: An adaptive dimension differential evolution algorithm based on ranking scheme for global optimization
Source: PeerJ Comput Sci. 2022 Jun 17;8:e1007. doi: 10.7717/peerj-cs.1007 (PMC9299288; doi:10.7717/peerj-cs.1007)
Supplement: Supplemental Information 1 [file peerj-cs-08-1007-s001.zip › code/input_data/M_26_D30.txt]

 -9.4105776619519507e-002  0.0000000000000000e+000  0.0000000000000000e+000  0.0000000000000000e+000  0.0000000000000000e+000  0.0000000000000000e+000  1.7243285756945981e-001  0.0000000000000000e+000  0.0000000000000000e+000 -2.4976203804820590e-001  0.0000000000000000e+000  0.0000000000000000e+000  0.0000000000000000e+000  4.7763089061146646e-001  0.0000000000000000e+000  0.0000000000000000e+000  0.0000000000000000e+000  0.0000000000000000e+000 -6.5834917957703087e-001  0.0000000000000000e+000  0.0000000000000000e+000 -3.8795545417014887e-001  0.0000000000000000e+000  2.7237233175536263e-001  0.0000000000000000e+000  0.0000000000000000e+000  0.0000000000000000e+000  0.0000000000000000e+000  1.1304382046357797e-001  0.0000000000000000e+000
  0.0000000000000000e+000  7.2093703427832986e-002  0.0000000000000000e+000  0.0000000000000000e+000  0.0000000000000000e+000  0.0000000000000000e+000  0.0000000000000000e+000  0.0000000000000000e+000  0.0000000000000000e+000  0.0000000000000000e+000  0.0000000000000000e+000 -8.8144376857828899e-001  0.0000000000000000e+000  0.0000000000000000e+000 -6.4150663889169646e-001  0.0000000000000000e+000  0.0000000000000000e+000 -9.8675838418132233e-001  0.0000000000000000e+000  0.0000000000000000e+000  0.0000000000000000e+000  0.0000000000000000e+000  0.0000000000000000e+000  0.0000000000000000e+000  0.0000000000000000e+000  0.0000000000000000e+000 -4.1559026609435501e-001 -8.8628263935947818e-002  0.0000000000000000e+000  0.0000000000000000e+000
  0.0000000000000000e+000  0.0000000000000000e+000  4.9714119718057004e-001  0.0000000000000000e+000  3.7417509371557839e-001  0.0000000000000000e+000  0.0000000000000000e+000  2.9423163368560085e-001  0.0000000000000000e+000  0.0000000000000000e+000  0.0000000000000000e+000  0.0000000000000000e+000  5.9788940491553222e-001  0.0000000000000000e+000  0.0000000000000000e+000  0.0000000000000000e+000  0.0000000000000000e+000  0.0000000000000000e+000  0.0000000000000000e+000  0.0000000000000000e+000 -8.5270110079323364e-003  0.0000000000000000e+000  0.0000000000000000e+000  0.0000000000000000e+000 -4.1076383071119249e-001  0.0000000000000000e+000  0.0000000000000000e+000  0.0000000000000000e+000  0.0000000000000000e+000  0.0000000000000000e+000
  0.0000000000000000e+000  0.0000000000000000e+000  0.0000000000000000e+000 -4.6323859441648529e-001  0.0000000000000000e+000  0.0000000000000000e+000  0.0000000000000000e+000  0.0000000000000000e+000 -2.8927813257014134e-001  0.0000000000000000e+000  6.0201412795872289e-001  0.0000000000000000e+000  0.0000000000000000e+000  0.0000000000000000e+000  0.0000000000000000e+000  9.7954755015102246e-001  0.0000000000000000e+000  0.0000000000000000e+000  0.0000000000000000e+000  1.0882904769016621e-001  0.0000000000000000e+000  0.0000000000000000e+000 -6.0529917178593434e-002  0.0000000000000000e+000  0.0000000000000000e+000 -1.7922711537869479e-002  0.0000000000000000e+000  0.0000000000000000e+000  0.0000000000000000e+000 -7.0176292885200708e-001
  0.0000000000000000e+000  0.0000000000000000e+000  1.0449583176934291e-001  0.0000000000000000e+000  3.7481134525853987e-001  0.0000000000000000e+000  0.0000000000000000e+000 -3.9945434558354059e-001  0.0000000000000000e+000  0.0000000000000000e+000  0.0000000000000000e+000  0.0000000000000000e+000  3.3439452533409492e-001  0.0000000000000000e+000  0.0000000000000000e+000  0.0000000000000000e+000  0.0000000000000000e+000  0.0000000000000000e+000  0.0000000000000000e+000  0.0000000000000000e+000  3.7507180463279743e-001  0.0000000000000000e+000  0.0000000000000000e+000  0.0000000000000000e+000  6.6070776081322280e-001  0.0000000000000000e+000  0.0000000000000000e+000  0.0000000000000000e+000  0.0000000000000000e+000  0.0000000000000000e+000
  0.0000000000000000e+000  0.0000000000000000e+000  0.0000000000000000e+000  0.0000000000000000e+000  0.0000000000000000e+000 -7.7561039691900827e-003  0.0000000000000000e+000  0.0000000000000000e+000  0.0000000000000000e+000  0.0000000000000000e+000  0.0000000000000000e+000  0.0000000000000000e+000  0.0000000000000000e+000  0.0000000000000000e+000  0.0000000000000000e+000  0.0000000000000000e+000 -5.8548402320225867e-001  0.0000000000000000e+000  0.0000000000000000e+000  0.0000000000000000e+000  0.0000000000000000e+000  0.0000000000000000e+000  0.0000000000000000e+000  0.0000000000000000e+000  0.0000000000000000e+000  0.0000000000000000e+000  0.0000000000000000e+000  0.0000000000000000e+000  0.0000000000000000e+000  0.0000000000000000e+000
 -4.2094405849426253e-001  0.0000000000000000e+000  0.0000000000000000e+000  0.0000000000000000e+000  0.0000000000000000e+000  0.0000000000000000e+000  9.8047567012950559e-002  0.0000000000000000e+000  0.0000000000000000e+000  5.7091352926666150e-001  0.0000000000000000e+000  0.0000000000000000e+000  0.0000000000000000e+000 -2.1015415249631825e-002  0.0000000000000000e+000  0.0000000000000000e+000  0.0000000000000000e+000  0.0000000000000000e+000 -2.3370527967504495e-001  0.0000000000000000e+000  0.0000000000000000e+000 -7.1147595581059195e-002  0.0000000000000000e+000 -4.2696973777152356e-002  0.0000000000000000e+000  0.0000000000000000e+000  0.0000000000000000e+000  0.0000000000000000e+000 -6.5215465878019052e-001  0.0000000000000000e+000
  0.0000000000000000e+000  0.0000000000000000e+000 -6.3780815130479063e-001  0.0000000000000000e+000  6.5512817785600186e-001  0.0000000000000000e+000  0.0000000000000000e+000 -2.0770121427201721e-001  0.0000000000000000e+000  0.0000000000000000e+000  0.0000000000000000e+000  0.0000000000000000e+000 -2.4542977629364582e-003  0.0000000000000000e+000  0.0000000000000000e+000  0.0000000000000000e+000  0.0000000000000000e+000  0.0000000000000000e+000  0.0000000000000000e+000  0.0000000000000000e+000 -1.2359465980872028e-001  0.0000000000000000e+000  0.0000000000000000e+000  0.0000000000000000e+000 -3.2494057116252317e-001  0.0000000000000000e+000  0.0000000000000000e+000  0.0000000000000000e+000  0.0000000000000000e+000  0.0000000000000000e+000
  0.0000000000000000e+000  0.0000000000000000e+000  0.0000000000000000e+000  2.3302135325771231e-001  0.0000000000000000e+000  0.0000000000000000e+000  0.0000000000000000e+000  0.0000000000000000e+000  8.0485944798206244e-001  0.0000000000000000e+000 -9.7644343905795727e-001  0.0000000000000000e+000  0.0000000000000000e+000  0.0000000000000000e+000  0.0000000000000000e+000  1.5983645247382597e-001  0.0000000000000000e+000  0.0000000000000000e+000  0.0000000000000000e+000 -1.2768750714286509e-001  0.0000000000000000e+000  0.0000000000000000e+000 -1.1499721142994437e+000  0.0000000000000000e+000  0.0000000000000000e+000 -3.3302953315347023e-001  0.0000000000000000e+000  0.0000000000000000e+000  0.0000000000000000e+000 -1.4870407702916227e-001
  1.5786788545364510e-002  0.0000000000000000e+000  0.0000000000000000e+000  0.0000000000000000e+000  0.0000000000000000e+000  0.0000000000000000e+000  5.3482940451477112e-001  0.0000000000000000e+000  0.0000000000000000e+000 -2.5224231596564334e-001  0.0000000000000000e+000  0.0000000000000000e+000  0.0000000000000000e+000  5.5125541577731851e-001  0.0000000000000000e+000  0.0000000000000000e+000  0.0000000000000000e+000  0.0000000000000000e+000  3.6556051083186869e-001  0.0000000000000000e+000  0.0000000000000000e+000  1.3927813583200210e-001  0.0000000000000000e+000 -3.2748564801536700e-001  0.0000000000000000e+000  0.0000000000000000e+000  0.0000000000000000e+000  0.0000000000000000e+000 -2.9312084560761598e-001  0.0000000000000000e+000
  0.0000000000000000e+000  0.0000000000000000e+000  0.0000000000000000e+000 -4.3404707269782000e-001  0.0000000000000000e+000  0.0000000000000000e+000  0.0000000000000000e+000  0.0000000000000000e+000  1.7189847420788229e-001  0.0000000000000000e+000  1.2839961360215188e-001  0.0000000000000000e+000  0.0000000000000000e+000  0.0000000000000000e+000  0.0000000000000000e+000 -7.3135755810702467e-003  0.0000000000000000e+000  0.0000000000000000e+000  0.0000000000000000e+000  8.8223579810787989e-001  0.0000000000000000e+000  0.0000000000000000e+000  3.6666788929542043e-001  0.0000000000000000e+000  0.0000000000000000e+000 -6.6791414235184343e-001  0.0000000000000000e+000  0.0000000000000000e+000  0.0000000000000000e+000  5.0760592423257567e-001
  0.0000000000000000e+000 -4.8106557560029861e-001  0.0000000000000000e+000  0.0000000000000000e+000  0.0000000000000000e+000  0.0000000000000000e+000  0.0000000000000000e+000  0.0000000000000000e+000  0.0000000000000000e+000  0.0000000000000000e+000  0.0000000000000000e+000  7.1374285076254074e-001  0.0000000000000000e+000  0.0000000000000000e+000  3.3713962786198887e-001  0.0000000000000000e+000  0.0000000000000000e+000 -8.5262947112269849e-001  0.0000000000000000e+000  0.0000000000000000e+000  0.0000000000000000e+000  0.0000000000000000e+000  0.0000000000000000e+000  0.0000000000000000e+000  0.0000000000000000e+000  0.0000000000000000e+000  4.0901518891697752e-001  5.7603753224862231e-001  0.0000000000000000e+000  0.0000000000000000e+000
  0.0000000000000000e+000  0.0000000000000000e+000 -2.0035938650194873e-001  0.0000000000000000e+000  2.4425264678400443e-001  0.0000000000000000e+000  0.0000000000000000e+000  7.5248663613107425e-001  0.0000000000000000e+000  0.0000000000000000e+000  0.0000000000000000e+000  0.0000000000000000e+000 -1.0854335614720090e-002  0.0000000000000000e+000  0.0000000000000000e+000  0.0000000000000000e+000  0.0000000000000000e+000  0.0000000000000000e+000  0.0000000000000000e+000  0.0000000000000000e+000 -2.7362341090648989e-001  0.0000000000000000e+000  0.0000000000000000e+000  0.0000000000000000e+000  5.0889393357159707e-001  0.0000000000000000e+000  0.0000000000000000e+000  0.0000000000000000e+000  0.0000000000000000e+000  0.0000000000000000e+000
 -6.2698958006001582e-001  0.0000000000000000e+000  0.0000000000000000e+000  0.0000000000000000e+000  0.0000000000000000e+000  0.0000000000000000e+000 -5.7074260097572005e-001  0.0000000000000000e+000  0.0000000000000000e+000 -3.7550502738403041e-001  0.0000000000000000e+000  0.0000000000000000e+000  0.0000000000000000e+000  1.8334594292837689e-001  0.0000000000000000e+000  0.0000000000000000e+000  0.0000000000000000e+000  0.0000000000000000e+000 -4.3012181821816022e-004  0.0000000000000000e+000  0.0000000000000000e+000  1.6465547142768180e-001  0.0000000000000000e+000 -2.8138353290008317e-001  0.0000000000000000e+000  0.0000000000000000e+000  0.0000000000000000e+000  0.0000000000000000e+000 -1.5129034518934610e-002  0.0000000000000000e+000
  0.0000000000000000e+000 -4.3922038591009072e-001  0.0000000000000000e+000  0.0000000000000000e+000  0.0000000000000000e+000  0.0000000000000000e+000  0.0000000000000000e+000  0.0000000000000000e+000  0.0000000000000000e+000  0.0000000000000000e+000  0.0000000000000000e+000  9.6431824988760517e-001  0.0000000000000000e+000  0.0000000000000000e+000 -4.5711750609977475e-001  0.0000000000000000e+000  0.0000000000000000e+000 -2.8045456489913223e-001  0.0000000000000000e+000  0.0000000000000000e+000  0.0000000000000000e+000  0.0000000000000000e+000  0.0000000000000000e+000  0.0000000000000000e+000  0.0000000000000000e+000  0.0000000000000000e+000 -9.0630114233760350e-001  2.5609887628687733e-001  0.0000000000000000e+000  0.0000000000000000e+000
  0.0000000000000000e+000  0.0000000000000000e+000  0.0000000000000000e+000  3.5112230520036375e-001  0.0000000000000000e+000  0.0000000000000000e+000  0.0000000000000000e+000  0.0000000000000000e+000  4.5702387811613143e-001  0.0000000000000000e+000  7.5293322143204577e-001  0.0000000000000000e+000  0.0000000000000000e+000  0.0000000000000000e+000  0.0000000000000000e+000 -9.2321609833898333e-001  0.0000000000000000e+000  0.0000000000000000e+000  0.0000000000000000e+000  1.6952336142868335e-001  0.0000000000000000e+000  0.0000000000000000e+000 -5.1078247281986700e-001  0.0000000000000000e+000  0.0000000000000000e+000  1.7568606445427479e-001  0.0000000000000000e+000  0.0000000000000000e+000  0.0000000000000000e+000  8.7091782865799272e-002
  0.0000000000000000e+000  0.0000000000000000e+000  0.0000000000000000e+000  0.0000000000000000e+000  0.0000000000000000e+000 -5.6558909151368075e-001  0.0000000000000000e+000  0.0000000000000000e+000  0.0000000000000000e+000  0.0000000000000000e+000  0.0000000000000000e+000  0.0000000000000000e+000  0.0000000000000000e+000  0.0000000000000000e+000  0.0000000000000000e+000  0.0000000000000000e+000 -3.5440734292157938e-002  0.0000000000000000e+000  0.0000000000000000e+000  0.0000000000000000e+000  0.0000000000000000e+000  0.0000000000000000e+000  0.0000000000000000e+000  0.0000000000000000e+000  0.0000000000000000e+000  0.0000000000000000e+000  0.0000000000000000e+000  0.0000000000000000e+000  0.0000000000000000e+000  0.0000000000000000e+000
  0.0000000000000000e+000  8.7280911432588620e-002  0.0000000000000000e+000  0.0000000000000000e+000  0.0000000000000000e+000  0.0000000000000000e+000  0.0000000000000000e+000  0.0000000000000000e+000  0.0000000000000000e+000  0.0000000000000000e+000  0.0000000000000000e+000 -5.1795305748257348e-001  0.0000000000000000e+000  0.0000000000000000e+000  1.2437994131159540e+000  0.0000000000000000e+000  0.0000000000000000e+000 -3.4113586462257722e-001  0.0000000000000000e+000  0.0000000000000000e+000  0.0000000000000000e+000  0.0000000000000000e+000  0.0000000000000000e+000  0.0000000000000000e+000  0.0000000000000000e+000  0.0000000000000000e+000 -5.1690070899050744e-001  1.1056545247529607e-001  0.0000000000000000e+000  0.0000000000000000e+000
 -4.6069243060986020e-001  0.0000000000000000e+000  0.0000000000000000e+000  0.0000000000000000e+000  0.0000000000000000e+000  0.0000000000000000e+000  2.4150642746990769e-001  0.0000000000000000e+000  0.0000000000000000e+000  2.2301757959053464e-001  0.0000000000000000e+000  0.0000000000000000e+000  0.0000000000000000e+000 -4.9525077591398819e-002  0.0000000000000000e+000  0.0000000000000000e+000  0.0000000000000000e+000  0.0000000000000000e+000  3.5668043327311660e-001  0.0000000000000000e+000  0.0000000000000000e+000 -5.5350682915824623e-001  0.0000000000000000e+000 -1.4304996929862118e-001  0.0000000000000000e+000  0.0000000000000000e+000  0.0000000000000000e+000  0.0000000000000000e+000  4.7243361505252446e-001  0.0000000000000000e+000
  0.0000000000000000e+000  0.0000000000000000e+000  0.0000000000000000e+000  1.2903663700894379e+000  0.0000000000000000e+000  0.0000000000000000e+000  0.0000000000000000e+000  0.0000000000000000e+000 -2.3831502612764174e-001  0.0000000000000000e+000  1.9664768709143307e-001  0.0000000000000000e+000  0.0000000000000000e+000  0.0000000000000000e+000  0.0000000000000000e+000  3.2880138403102915e-001  0.0000000000000000e+000  0.0000000000000000e+000  0.0000000000000000e+000  1.2357718694024326e-001  0.0000000000000000e+000  0.0000000000000000e+000 -2.3457704707201509e-002  0.0000000000000000e+000  0.0000000000000000e+000 -7.5259632265086640e-001  0.0000000000000000e+000  0.0000000000000000e+000  0.0000000000000000e+000  4.6501228422275465e-001
  0.0000000000000000e+000  0.0000000000000000e+000  2.0363372607846039e-001  0.0000000000000000e+000 -1.0720017886110544e-003  0.0000000000000000e+000  0.0000000000000000e+000 -3.7970288210546527e-001  0.0000000000000000e+000  0.0000000000000000e+000  0.0000000000000000e+000  0.0000000000000000e+000  1.2482489638889752e-001  0.0000000000000000e+000  0.0000000000000000e+000  0.0000000000000000e+000  0.0000000000000000e+000  0.0000000000000000e+000  0.0000000000000000e+000  0.0000000000000000e+000 -8.7676334100529241e-001  0.0000000000000000e+000  0.0000000000000000e+000  0.0000000000000000e+000  1.7338588998851359e-001  0.0000000000000000e+000  0.0000000000000000e+000  0.0000000000000000e+000  0.0000000000000000e+000  0.0000000000000000e+000
 -4.3392042366876160e-001  0.0000000000000000e+000  0.0000000000000000e+000  0.0000000000000000e+000  0.0000000000000000e+000  0.0000000000000000e+000  4.8815784757061986e-001  0.0000000000000000e+000  0.0000000000000000e+000 -1.2488781881451964e-001  0.0000000000000000e+000  0.0000000000000000e+000  0.0000000000000000e+000 -2.7798306940080075e-001  0.0000000000000000e+000  0.0000000000000000e+000  0.0000000000000000e+000  0.0000000000000000e+000 -1.4523448992406890e-001  0.0000000000000000e+000  0.0000000000000000e+000  5.7252838753006219e-001  0.0000000000000000e+000  2.8545944347757152e-001  0.0000000000000000e+000  0.0000000000000000e+000  0.0000000000000000e+000  0.0000000000000000e+000  2.2399670121410051e-001  0.0000000000000000e+000
  0.0000000000000000e+000  0.0000000000000000e+000  0.0000000000000000e+000  4.9661444876712035e-001  0.0000000000000000e+000  0.0000000000000000e+000  0.0000000000000000e+000  0.0000000000000000e+000 -2.2914168604923274e-001  0.0000000000000000e+000 -1.2610537023680751e-001  0.0000000000000000e+000  0.0000000000000000e+000  0.0000000000000000e+000  0.0000000000000000e+000  4.9405033920633956e-001  0.0000000000000000e+000  0.0000000000000000e+000  0.0000000000000000e+000  7.5618179705566080e-001  0.0000000000000000e+000  0.0000000000000000e+000 -3.1733152090504596e-001  0.0000000000000000e+000  0.0000000000000000e+000  7.7876195314256735e-001  0.0000000000000000e+000  0.0000000000000000e+000  0.0000000000000000e+000  4.8869258474130345e-001
  1.1134152512592393e-002  0.0000000000000000e+000  0.0000000000000000e+000  0.0000000000000000e+000  0.0000000000000000e+000  0.0000000000000000e+000  2.1238947707553271e-001  0.0000000000000000e+000  0.0000000000000000e+000 -5.1279758753905724e-001  0.0000000000000000e+000  0.0000000000000000e+000  0.0000000000000000e+000 -5.9385882704588067e-001  0.0000000000000000e+000  0.0000000000000000e+000  0.0000000000000000e+000  0.0000000000000000e+000 -1.7327432331424464e-001  0.0000000000000000e+000  0.0000000000000000e+000 -3.3639381899100684e-001  0.0000000000000000e+000 -3.3954365274607323e-001  0.0000000000000000e+000  0.0000000000000000e+000  0.0000000000000000e+000  0.0000000000000000e+000 -2.8401123874542678e-001  0.0000000000000000e+000
  0.0000000000000000e+000  0.0000000000000000e+000  5.0350912124988689e-001  0.0000000000000000e+000  4.8026661412039684e-001  0.0000000000000000e+000  0.0000000000000000e+000 -1.7713296926331168e-002  0.0000000000000000e+000  0.0000000000000000e+000  0.0000000000000000e+000  0.0000000000000000e+000 -7.1763741957808436e-001  0.0000000000000000e+000  0.0000000000000000e+000  0.0000000000000000e+000  0.0000000000000000e+000  0.0000000000000000e+000  0.0000000000000000e+000  0.0000000000000000e+000  1.9724715274744085e-002  0.0000000000000000e+000  0.0000000000000000e+000  0.0000000000000000e+000 -1.0782064743606795e-002  0.0000000000000000e+000  0.0000000000000000e+000  0.0000000000000000e+000  0.0000000000000000e+000  0.0000000000000000e+000
  0.0000000000000000e+000  0.0000000000000000e+000  0.0000000000000000e+000  3.5402004852005431e-001  0.0000000000000000e+000  0.0000000000000000e+000  0.0000000000000000e+000  0.0000000000000000e+000  3.7894540397199045e-001  0.0000000000000000e+000 -9.9658933056408355e-003  0.0000000000000000e+000  0.0000000000000000e+000  0.0000000000000000e+000  0.0000000000000000e+000  1.1342060927510719e-001  0.0000000000000000e+000  0.0000000000000000e+000  0.0000000000000000e+000  3.5068472371286741e-001  0.0000000000000000e+000  0.0000000000000000e+000  5.8394488128338040e-001  0.0000000000000000e+000  0.0000000000000000e+000  3.9260477149427159e-001  0.0000000000000000e+000  0.0000000000000000e+000  0.0000000000000000e+000 -6.1993713404222328e-001
  0.0000000000000000e+000 -1.1266223731846152e+000  0.0000000000000000e+000  0.0000000000000000e+000  0.0000000000000000e+000  0.0000000000000000e+000  0.0000000000000000e+000  0.0000000000000000e+000  0.0000000000000000e+000  0.0000000000000000e+000  0.0000000000000000e+000 -5.0869075209357451e-001  0.0000000000000000e+000  0.0000000000000000e+000  2.7793854154258829e-001  0.0000000000000000e+000  0.0000000000000000e+000  1.5111860984332898e-001  0.0000000000000000e+000  0.0000000000000000e+000  0.0000000000000000e+000  0.0000000000000000e+000  0.0000000000000000e+000  0.0000000000000000e+000  0.0000000000000000e+000  0.0000000000000000e+000 -6.8818290823471934e-002 -7.3322676258367003e-001  0.0000000000000000e+000  0.0000000000000000e+000
  0.0000000000000000e+000 -4.7444583406813329e-001  0.0000000000000000e+000  0.0000000000000000e+000  0.0000000000000000e+000  0.0000000000000000e+000  0.0000000000000000e+000  0.0000000000000000e+000  0.0000000000000000e+000  0.0000000000000000e+000  0.0000000000000000e+000 -1.0001459538225388e+000  0.0000000000000000e+000  0.0000000000000000e+000 -2.0931235205792220e-001  0.0000000000000000e+000  0.0000000000000000e+000  5.7900850516734570e-001  0.0000000000000000e+000  0.0000000000000000e+000  0.0000000000000000e+000  0.0000000000000000e+000  0.0000000000000000e+000  0.0000000000000000e+000  0.0000000000000000e+000  0.0000000000000000e+000  2.9369382264182620e-001  9.2602412299140924e-001  0.0000000000000000e+000  0.0000000000000000e+000
  1.4119712170767934e-001  0.0000000000000000e+000  0.0000000000000000e+000  0.0000000000000000e+000  0.0000000000000000e+000  0.0000000000000000e+000  8.4446711627149118e-002  0.0000000000000000e+000  0.0000000000000000e+000  2.8062658643712363e-001  0.0000000000000000e+000  0.0000000000000000e+000  0.0000000000000000e+000  3.9155967606842784e-002  0.0000000000000000e+000  0.0000000000000000e+000  0.0000000000000000e+000  0.0000000000000000e+000 -4.4719743766530529e-001  0.0000000000000000e+000  0.0000000000000000e+000  2.2494309485470632e-001  0.0000000000000000e+000 -7.2133657842510401e-001  0.0000000000000000e+000  0.0000000000000000e+000  0.0000000000000000e+000  0.0000000000000000e+000  3.4890722456117895e-001  0.0000000000000000e+000
  0.0000000000000000e+000  0.0000000000000000e+000  0.0000000000000000e+000  3.5182427885919090e-002  0.0000000000000000e+000  0.0000000000000000e+000  0.0000000000000000e+000  0.0000000000000000e+000 -5.5033852516000603e-001  0.0000000000000000e+000 -4.5441259998229466e-001  0.0000000000000000e+000  0.0000000000000000e+000  0.0000000000000000e+000  0.0000000000000000e+000 -8.6065671511208086e-001  0.0000000000000000e+000  0.0000000000000000e+000  0.0000000000000000e+000  3.1797833659402291e-001  0.0000000000000000e+000  0.0000000000000000e+000 -2.7244099212274314e-001  0.0000000000000000e+000  0.0000000000000000e+000 -3.1305171531887749e-001  0.0000000000000000e+000  0.0000000000000000e+000  0.0000000000000000e+000 -3.1351125054461715e-001
  3.9867219165857537e-001  0.0000000000000000e+000  0.0000000000000000e+000  0.0000000000000000e+000  0.0000000000000000e+000 -2.4668882591838764e-001  0.0000000000000000e+000  0.0000000000000000e+000  0.0000000000000000e+000  0.0000000000000000e+000  0.0000000000000000e+000  0.0000000000000000e+000  0.0000000000000000e+000 -7.5800715053362347e-002  0.0000000000000000e+000  0.0000000000000000e+000  9.6679687052211127e-001 -4.2129765702711514e-001 -7.1096818612194057e-001 -3.6321796350819718e-001  0.0000000000000000e+000  0.0000000000000000e+000 -2.2688087305998855e-001  0.0000000000000000e+000  0.0000000000000000e+000  0.0000000000000000e+000  0.0000000000000000e+000  0.0000000000000000e+000  0.0000000000000000e+000  0.0000000000000000e+000
  0.0000000000000000e+000 -4.9257550374029696e-001  0.0000000000000000e+000  3.8902903618282958e-001 -5.8849056265403245e-002  0.0000000000000000e+000  6.2038037446587779e-001  0.0000000000000000e+000  0.0000000000000000e+000  0.0000000000000000e+000  0.0000000000000000e+000 -1.7893879295830756e-001  0.0000000000000000e+000  0.0000000000000000e+000  0.0000000000000000e+000  0.0000000000000000e+000  0.0000000000000000e+000  0.0000000000000000e+000  0.0000000000000000e+000  0.0000000000000000e+000  0.0000000000000000e+000  4.0883928352758525e-001  0.0000000000000000e+000  0.0000000000000000e+000  0.0000000000000000e+000  0.0000000000000000e+000  7.3033046016600420e-002  0.0000000000000000e+000  1.1484025637690065e-001  0.0000000000000000e+000
  0.0000000000000000e+000  0.0000000000000000e+000  3.1550276496467788e-001  0.0000000000000000e+000  0.0000000000000000e+000  0.0000000000000000e+000  0.0000000000000000e+000  0.0000000000000000e+000  0.0000000000000000e+000  0.0000000000000000e+000  0.0000000000000000e+000  0.0000000000000000e+000  8.3635297518935525e-001  0.0000000000000000e+000  4.2333692280445145e-001  0.0000000000000000e+000  0.0000000000000000e+000  0.0000000000000000e+000  0.0000000000000000e+000  0.0000000000000000e+000  0.0000000000000000e+000  0.0000000000000000e+000  0.0000000000000000e+000 -1.6385105416650558e-003  0.0000000000000000e+000  1.2324461649368162e-001  0.0000000000000000e+000  8.1028610814664725e-002  0.0000000000000000e+000  0.0000000000000000e+000
  0.0000000000000000e+000 -2.2552371257693965e-001  0.0000000000000000e+000 -1.9341882096332810e-001 -3.6396395656998737e-001  0.0000000000000000e+000  3.8134623957092877e-002  0.0000000000000000e+000  0.0000000000000000e+000  0.0000000000000000e+000  0.0000000000000000e+000  7.2457243777384361e-001  0.0000000000000000e+000  0.0000000000000000e+000  0.0000000000000000e+000  0.0000000000000000e+000  0.0000000000000000e+000  0.0000000000000000e+000  0.0000000000000000e+000  0.0000000000000000e+000  0.0000000000000000e+000  2.6168288235084219e-001  0.0000000000000000e+000  0.0000000000000000e+000  0.0000000000000000e+000  0.0000000000000000e+000 -2.5799004171346063e-001  0.0000000000000000e+000 -3.4316496530962148e-001  0.0000000000000000e+000
  0.0000000000000000e+000  1.0412317914434199e-001  0.0000000000000000e+000 -4.3429824000778977e-001 -6.5633433466487201e-001  0.0000000000000000e+000  1.7202348678334176e-001  0.0000000000000000e+000  0.0000000000000000e+000  0.0000000000000000e+000  0.0000000000000000e+000 -5.0720827097576737e-001  0.0000000000000000e+000  0.0000000000000000e+000  0.0000000000000000e+000  0.0000000000000000e+000  0.0000000000000000e+000  0.0000000000000000e+000  0.0000000000000000e+000  0.0000000000000000e+000  0.0000000000000000e+000  1.2792883427762664e-002  0.0000000000000000e+000  0.0000000000000000e+000  0.0000000000000000e+000  0.0000000000000000e+000  1.2134256645994781e-001  0.0000000000000000e+000 -2.6082303766772658e-001  0.0000000000000000e+000
 -5.2881126025341951e-001  0.0000000000000000e+000  0.0000000000000000e+000  0.0000000000000000e+000  0.0000000000000000e+000  2.7713024342701464e-001  0.0000000000000000e+000  0.0000000000000000e+000  0.0000000000000000e+000  0.0000000000000000e+000  0.0000000000000000e+000  0.0000000000000000e+000  0.0000000000000000e+000 -3.6733512408772523e-001  0.0000000000000000e+000  0.0000000000000000e+000  1.1380654800373827e-001  7.7567809286266398e-001 -5.9288249438374818e-001 -7.5480853166020423e-001  0.0000000000000000e+000  0.0000000000000000e+000 -6.8318131787571984e-002  0.0000000000000000e+000  0.0000000000000000e+000  0.0000000000000000e+000  0.0000000000000000e+000  0.0000000000000000e+000  0.0000000000000000e+000  0.0000000000000000e+000
  0.0000000000000000e+000 -1.7677005074622798e-001  0.0000000000000000e+000 -3.6473194212777016e-001 -1.8049793006792297e-001  0.0000000000000000e+000  5.3907181994110515e-002  0.0000000000000000e+000  0.0000000000000000e+000  0.0000000000000000e+000  0.0000000000000000e+000  2.2304972377726544e-002  0.0000000000000000e+000  0.0000000000000000e+000  0.0000000000000000e+000  0.0000000000000000e+000  0.0000000000000000e+000  0.0000000000000000e+000  0.0000000000000000e+000  0.0000000000000000e+000  0.0000000000000000e+000 -1.1224129366531868e-001  0.0000000000000000e+000  0.0000000000000000e+000  0.0000000000000000e+000  0.0000000000000000e+000 -4.0833002215145775e-001  0.0000000000000000e+000  7.8766010800019925e-001  0.0000000000000000e+000
  0.0000000000000000e+000  0.0000000000000000e+000  0.0000000000000000e+000  0.0000000000000000e+000  0.0000000000000000e+000  0.0000000000000000e+000  0.0000000000000000e+000 -1.3912667475184887e-001  0.0000000000000000e+000  1.1754818260740445e+000 -6.5852831437399373e-001  0.0000000000000000e+000  0.0000000000000000e+000  0.0000000000000000e+000  0.0000000000000000e+000 -1.1348722489734100e+000  0.0000000000000000e+000  0.0000000000000000e+000  0.0000000000000000e+000  0.0000000000000000e+000  3.2077715608789925e-001  0.0000000000000000e+000  0.0000000000000000e+000  0.0000000000000000e+000  0.0000000000000000e+000  0.0000000000000000e+000  0.0000000000000000e+000  0.0000000000000000e+000  0.0000000000000000e+000 -3.5249848994508970e-001
  0.0000000000000000e+000  0.0000000000000000e+000  0.0000000000000000e+000  0.0000000000000000e+000  0.0000000000000000e+000  0.0000000000000000e+000  0.0000000000000000e+000  0.0000000000000000e+000  1.6163599429921499e-001  0.0000000000000000e+000  0.0000000000000000e+000  0.0000000000000000e+000  0.0000000000000000e+000  0.0000000000000000e+000  0.0000000000000000e+000  0.0000000000000000e+000  0.0000000000000000e+000  0.0000000000000000e+000  0.0000000000000000e+000  0.0000000000000000e+000  0.0000000000000000e+000  0.0000000000000000e+000  0.0000000000000000e+000  0.0000000000000000e+000 -4.9464433178716166e-001  0.0000000000000000e+000  0.0000000000000000e+000  0.0000000000000000e+000  0.0000000000000000e+000  0.0000000000000000e+000
  0.0000000000000000e+000  0.0000000000000000e+000  0.0000000000000000e+000  0.0000000000000000e+000  0.0000000000000000e+000  0.0000000000000000e+000  0.0000000000000000e+000 -1.1831243313870845e+000  0.0000000000000000e+000 -1.0685965269656479e+000 -1.2199824744696239e-001  0.0000000000000000e+000  0.0000000000000000e+000  0.0000000000000000e+000  0.0000000000000000e+000 -6.9479821471174286e-001  0.0000000000000000e+000  0.0000000000000000e+000  0.0000000000000000e+000  0.0000000000000000e+000  7.6383839446050067e-002  0.0000000000000000e+000  0.0000000000000000e+000  0.0000000000000000e+000  0.0000000000000000e+000  0.0000000000000000e+000  0.0000000000000000e+000  0.0000000000000000e+000  0.0000000000000000e+000  3.6240585865958419e-001
  0.0000000000000000e+000  0.0000000000000000e+000  0.0000000000000000e+000  0.0000000000000000e+000  0.0000000000000000e+000  0.0000000000000000e+000  0.0000000000000000e+000 -5.2437311115553875e-001  0.0000000000000000e+000  1.4314071652669208e-001 -3.7662792553500232e-002  0.0000000000000000e+000  0.0000000000000000e+000  0.0000000000000000e+000  0.0000000000000000e+000  4.5712424927958600e-001  0.0000000000000000e+000  0.0000000000000000e+000  0.0000000000000000e+000  0.0000000000000000e+000 -9.7014314522810696e-001  0.0000000000000000e+000  0.0000000000000000e+000  0.0000000000000000e+000  0.0000000000000000e+000  0.0000000000000000e+000  0.0000000000000000e+000  0.0000000000000000e+000  0.0000000000000000e+000 -4.9341386837667711e-001
  0.0000000000000000e+000 -8.7728910093552021e-002  0.0000000000000000e+000  2.7676436079865641e-001 -2.1303104053353814e-001  0.0000000000000000e+000  3.5875232851077599e-001  0.0000000000000000e+000  0.0000000000000000e+000  0.0000000000000000e+000  0.0000000000000000e+000  1.6764740275858944e-001  0.0000000000000000e+000  0.0000000000000000e+000  0.0000000000000000e+000  0.0000000000000000e+000  0.0000000000000000e+000  0.0000000000000000e+000  0.0000000000000000e+000  0.0000000000000000e+000  0.0000000000000000e+000 -8.3835192567142069e-001  0.0000000000000000e+000  0.0000000000000000e+000  0.0000000000000000e+000  0.0000000000000000e+000 -2.2618170490399367e-002  0.0000000000000000e+000 -1.0083890577446131e-001  0.0000000000000000e+000
  0.0000000000000000e+000  0.0000000000000000e+000  2.7734109505262372e-001  0.0000000000000000e+000  0.0000000000000000e+000  0.0000000000000000e+000  0.0000000000000000e+000  0.0000000000000000e+000  0.0000000000000000e+000  0.0000000000000000e+000  0.0000000000000000e+000  0.0000000000000000e+000 -1.0102574967184728e-001  0.0000000000000000e+000  3.9694283170568820e-002  0.0000000000000000e+000  0.0000000000000000e+000  0.0000000000000000e+000  0.0000000000000000e+000  0.0000000000000000e+000  0.0000000000000000e+000  0.0000000000000000e+000  0.0000000000000000e+000  5.1781503434479792e-001  0.0000000000000000e+000 -5.4231400502692573e-001  0.0000000000000000e+000  5.9081569794647171e-001  0.0000000000000000e+000  0.0000000000000000e+000
  3.0465935071965577e-001  0.0000000000000000e+000  0.0000000000000000e+000  0.0000000000000000e+000  0.0000000000000000e+000  3.4010041039606076e-001  0.0000000000000000e+000  0.0000000000000000e+000  0.0000000000000000e+000  0.0000000000000000e+000  0.0000000000000000e+000  0.0000000000000000e+000  0.0000000000000000e+000 -4.2188668991528100e-001  0.0000000000000000e+000  0.0000000000000000e+000  4.2672097102133028e-001  4.2254834067338076e-001  4.2030892452186341e-001  5.8492003933529824e-001  0.0000000000000000e+000  0.0000000000000000e+000 -3.8909559788781412e-001  0.0000000000000000e+000  0.0000000000000000e+000  0.0000000000000000e+000  0.0000000000000000e+000  0.0000000000000000e+000  0.0000000000000000e+000  0.0000000000000000e+000
  0.0000000000000000e+000  0.0000000000000000e+000 -3.9711912952943872e-002  0.0000000000000000e+000  0.0000000000000000e+000  0.0000000000000000e+000  0.0000000000000000e+000  0.0000000000000000e+000  0.0000000000000000e+000  0.0000000000000000e+000  0.0000000000000000e+000  0.0000000000000000e+000 -2.4132969528123649e-001  0.0000000000000000e+000  2.3387117104126809e-001  0.0000000000000000e+000  0.0000000000000000e+000  0.0000000000000000e+000  0.0000000000000000e+000  0.0000000000000000e+000  0.0000000000000000e+000  0.0000000000000000e+000  0.0000000000000000e+000  4.7108742098519107e-001  0.0000000000000000e+000  7.7265491096633487e-001  0.0000000000000000e+000  2.5800823213609769e-001  0.0000000000000000e+000  0.0000000000000000e+000
  0.0000000000000000e+000  0.0000000000000000e+000  0.0000000000000000e+000  0.0000000000000000e+000  0.0000000000000000e+000  0.0000000000000000e+000  0.0000000000000000e+000 -7.1503449755016768e-001  0.0000000000000000e+000  3.9084955455243786e-001  5.7224890041036991e-001  0.0000000000000000e+000  0.0000000000000000e+000  0.0000000000000000e+000  0.0000000000000000e+000 -1.1652922509975984e-001  0.0000000000000000e+000  0.0000000000000000e+000  0.0000000000000000e+000  0.0000000000000000e+000  7.0698682157829851e-001  0.0000000000000000e+000  0.0000000000000000e+000  0.0000000000000000e+000  0.0000000000000000e+000  0.0000000000000000e+000  0.0000000000000000e+000  0.0000000000000000e+000  0.0000000000000000e+000 -6.9584745922209756e-002
 -6.7996764614750071e-002  0.0000000000000000e+000  0.0000000000000000e+000  0.0000000000000000e+000  0.0000000000000000e+000 -6.3067244944954071e-001  0.0000000000000000e+000  0.0000000000000000e+000  0.0000000000000000e+000  0.0000000000000000e+000  0.0000000000000000e+000  0.0000000000000000e+000  0.0000000000000000e+000  4.7790105273853623e-001  0.0000000000000000e+000  0.0000000000000000e+000  7.0761526243718165e-001  5.5873209437552718e-001  7.6138401880285353e-002 -2.5811867074610784e-001  0.0000000000000000e+000  0.0000000000000000e+000  5.3833156708506269e-001  0.0000000000000000e+000  0.0000000000000000e+000  0.0000000000000000e+000  0.0000000000000000e+000  0.0000000000000000e+000  0.0000000000000000e+000  0.0000000000000000e+000
  1.9771352760308739e-001  0.0000000000000000e+000  0.0000000000000000e+000  0.0000000000000000e+000  0.0000000000000000e+000  1.2934818776663070e-002  0.0000000000000000e+000  0.0000000000000000e+000  0.0000000000000000e+000  0.0000000000000000e+000  0.0000000000000000e+000  0.0000000000000000e+000  0.0000000000000000e+000 -6.2638459139340541e-001  0.0000000000000000e+000  0.0000000000000000e+000  1.0360629667092505e-001 -1.3941443852448246e-001  3.2072377243800365e-001 -3.9687061893826642e-001  0.0000000000000000e+000  0.0000000000000000e+000  1.0003967549078427e+000  0.0000000000000000e+000  0.0000000000000000e+000  0.0000000000000000e+000  0.0000000000000000e+000  0.0000000000000000e+000  0.0000000000000000e+000  0.0000000000000000e+000
 -6.1394962947819109e-001  0.0000000000000000e+000  0.0000000000000000e+000  0.0000000000000000e+000  0.0000000000000000e+000  4.2874651151897458e-001  0.0000000000000000e+000  0.0000000000000000e+000  0.0000000000000000e+000  0.0000000000000000e+000  0.0000000000000000e+000  0.0000000000000000e+000  0.0000000000000000e+000  5.3551548808731364e-001  0.0000000000000000e+000  0.0000000000000000e+000  6.5741893786716221e-001 -6.5449885065772206e-001  3.0217553102914846e-001  2.7265900470818255e-001  0.0000000000000000e+000  0.0000000000000000e+000  4.2744811483052020e-001  0.0000000000000000e+000  0.0000000000000000e+000  0.0000000000000000e+000  0.0000000000000000e+000  0.0000000000000000e+000  0.0000000000000000e+000  0.0000000000000000e+000
 -9.3447016172355302e-001  0.0000000000000000e+000  0.0000000000000000e+000  0.0000000000000000e+000  0.0000000000000000e+000 -7.2510196915934277e-001  0.0000000000000000e+000  0.0000000000000000e+000  0.0000000000000000e+000  0.0000000000000000e+000  0.0000000000000000e+000  0.0000000000000000e+000  0.0000000000000000e+000 -4.2630617545141908e-001  0.0000000000000000e+000  0.0000000000000000e+000  4.8519414043778453e-001 -5.6800250728705159e-001 -2.2403433462355335e-002  2.9886771801602063e-001  0.0000000000000000e+000  0.0000000000000000e+000  3.5862544142802011e-001  0.0000000000000000e+000  0.0000000000000000e+000  0.0000000000000000e+000  0.0000000000000000e+000  0.0000000000000000e+000  0.0000000000000000e+000  0.0000000000000000e+000
  0.0000000000000000e+000  0.0000000000000000e+000  0.0000000000000000e+000  0.0000000000000000e+000  0.0000000000000000e+000  0.0000000000000000e+000  0.0000000000000000e+000  7.8725189730971079e-001  0.0000000000000000e+000 -9.1839658805572766e-002  6.0715102229884010e-001  0.0000000000000000e+000  0.0000000000000000e+000  0.0000000000000000e+000  0.0000000000000000e+000 -3.5381566210793453e-001  0.0000000000000000e+000  0.0000000000000000e+000  0.0000000000000000e+000  0.0000000000000000e+000 -2.5816230666049439e-001  0.0000000000000000e+000  0.0000000000000000e+000  0.0000000000000000e+000  0.0000000000000000e+000  0.0000000000000000e+000  0.0000000000000000e+000  0.0000000000000000e+000  0.0000000000000000e+000 -9.7032719949413471e-001
  0.0000000000000000e+000  5.5398318821753401e-001  0.0000000000000000e+000  1.0074261606155129e-001 -2.5383885035173026e-001  0.0000000000000000e+000  2.2810918822577778e-001  0.0000000000000000e+000  0.0000000000000000e+000  0.0000000000000000e+000  0.0000000000000000e+000  3.6724822239052751e-001  0.0000000000000000e+000  0.0000000000000000e+000  0.0000000000000000e+000  0.0000000000000000e+000  0.0000000000000000e+000  0.0000000000000000e+000  0.0000000000000000e+000  0.0000000000000000e+000  0.0000000000000000e+000  1.5163985924499751e-001  0.0000000000000000e+000  0.0000000000000000e+000  0.0000000000000000e+000  0.0000000000000000e+000  5.1674492501148939e-001  0.0000000000000000e+000  3.7629027026289746e-001  0.0000000000000000e+000
  3.1109471899188942e-002  0.0000000000000000e+000  0.0000000000000000e+000  0.0000000000000000e+000  0.0000000000000000e+000  4.5735222782652740e-002  0.0000000000000000e+000  0.0000000000000000e+000  0.0000000000000000e+000  0.0000000000000000e+000  0.0000000000000000e+000  0.0000000000000000e+000  0.0000000000000000e+000  7.2282857066772982e-002  0.0000000000000000e+000  0.0000000000000000e+000  2.4599022855490141e-001  6.1457004950460949e-002 -9.0738310471560657e-001  6.2307331413305933e-001  0.0000000000000000e+000  0.0000000000000000e+000  6.2720745299413383e-001  0.0000000000000000e+000  0.0000000000000000e+000  0.0000000000000000e+000  0.0000000000000000e+000  0.0000000000000000e+000  0.0000000000000000e+000  0.0000000000000000e+000
  0.0000000000000000e+000  0.0000000000000000e+000 -8.4391755356525067e-001  0.0000000000000000e+000  0.0000000000000000e+000  0.0000000000000000e+000  0.0000000000000000e+000  0.0000000000000000e+000  0.0000000000000000e+000  0.0000000000000000e+000  0.0000000000000000e+000  0.0000000000000000e+000  3.9613305453660075e-001  0.0000000000000000e+000 -1.7463882805677516e-001  0.0000000000000000e+000  0.0000000000000000e+000  0.0000000000000000e+000  0.0000000000000000e+000  0.0000000000000000e+000  0.0000000000000000e+000  0.0000000000000000e+000  0.0000000000000000e+000  2.1377394109630143e-001  0.0000000000000000e+000 -7.1474239141801676e-002  0.0000000000000000e+000  2.2265484694960530e-001  0.0000000000000000e+000  0.0000000000000000e+000
  0.0000000000000000e+000  0.0000000000000000e+000  0.0000000000000000e+000  0.0000000000000000e+000  0.0000000000000000e+000  0.0000000000000000e+000  0.0000000000000000e+000  0.0000000000000000e+000 -2.5315658168095001e-001  0.0000000000000000e+000  0.0000000000000000e+000  0.0000000000000000e+000  0.0000000000000000e+000  0.0000000000000000e+000  0.0000000000000000e+000  0.0000000000000000e+000  0.0000000000000000e+000  0.0000000000000000e+000  0.0000000000000000e+000  0.0000000000000000e+000  0.0000000000000000e+000  0.0000000000000000e+000  0.0000000000000000e+000  0.0000000000000000e+000 -2.5647059342351658e-001  0.0000000000000000e+000  0.0000000000000000e+000  0.0000000000000000e+000  0.0000000000000000e+000  0.0000000000000000e+000
  0.0000000000000000e+000  0.0000000000000000e+000  5.4657673169139165e-002  0.0000000000000000e+000  0.0000000000000000e+000  0.0000000000000000e+000  0.0000000000000000e+000  0.0000000000000000e+000  0.0000000000000000e+000  0.0000000000000000e+000  0.0000000000000000e+000  0.0000000000000000e+000 -1.1535500739025539e-002  0.0000000000000000e+000 -2.1780225743174941e-001  0.0000000000000000e+000  0.0000000000000000e+000  0.0000000000000000e+000  0.0000000000000000e+000  0.0000000000000000e+000  0.0000000000000000e+000  0.0000000000000000e+000  0.0000000000000000e+000 -6.2309923586919480e-001  0.0000000000000000e+000  2.0437309763682041e-001  0.0000000000000000e+000  7.2070842014342018e-001  0.0000000000000000e+000  0.0000000000000000e+000
  0.0000000000000000e+000 -5.1113893300731150e-001  0.0000000000000000e+000  1.6640350475482749e-001 -3.3748065093943941e-001  0.0000000000000000e+000 -5.7119184448669813e-001  0.0000000000000000e+000  0.0000000000000000e+000  0.0000000000000000e+000  0.0000000000000000e+000  2.5407422126584672e-002  0.0000000000000000e+000  0.0000000000000000e+000  0.0000000000000000e+000  0.0000000000000000e+000  0.0000000000000000e+000  0.0000000000000000e+000  0.0000000000000000e+000  0.0000000000000000e+000  0.0000000000000000e+000 -7.8107392302807166e-002  0.0000000000000000e+000  0.0000000000000000e+000  0.0000000000000000e+000  0.0000000000000000e+000  4.8686684931607366e-001  0.0000000000000000e+000  1.6464483292350363e-001  0.0000000000000000e+000
  0.0000000000000000e+000  0.0000000000000000e+000 -3.2676993101026042e-001  0.0000000000000000e+000  0.0000000000000000e+000  0.0000000000000000e+000  0.0000000000000000e+000  0.0000000000000000e+000  0.0000000000000000e+000  0.0000000000000000e+000  0.0000000000000000e+000  0.0000000000000000e+000 -2.7388503481720772e-001  0.0000000000000000e+000  8.2859999120348116e-001  0.0000000000000000e+000  0.0000000000000000e+000  0.0000000000000000e+000  0.0000000000000000e+000  0.0000000000000000e+000  0.0000000000000000e+000  0.0000000000000000e+000  0.0000000000000000e+000 -2.7566209686244980e-001  0.0000000000000000e+000 -2.1641105128439408e-001  0.0000000000000000e+000  9.3846255672226042e-002  0.0000000000000000e+000  0.0000000000000000e+000
  0.0000000000000000e+000  2.9759435071055634e-001  0.0000000000000000e+000  6.1250592268789661e-001 -4.2071746973308372e-001  0.0000000000000000e+000 -2.7235770410351662e-001  0.0000000000000000e+000  0.0000000000000000e+000  0.0000000000000000e+000  0.0000000000000000e+000 -1.4695408553107328e-001  0.0000000000000000e+000  0.0000000000000000e+000  0.0000000000000000e+000  0.0000000000000000e+000  0.0000000000000000e+000  0.0000000000000000e+000  0.0000000000000000e+000  0.0000000000000000e+000  0.0000000000000000e+000  1.4029034370896543e-001  0.0000000000000000e+000  0.0000000000000000e+000  0.0000000000000000e+000  0.0000000000000000e+000 -4.9200981597576304e-001  0.0000000000000000e+000  4.1733032067011136e-002  0.0000000000000000e+000
  0.0000000000000000e+000  0.0000000000000000e+000  0.0000000000000000e+000  0.0000000000000000e+000  0.0000000000000000e+000  0.0000000000000000e+000  0.0000000000000000e+000  1.8121888464466088e-001  0.0000000000000000e+000  5.1330768569787556e-002  6.2251853635781318e-001  0.0000000000000000e+000  0.0000000000000000e+000  0.0000000000000000e+000  0.0000000000000000e+000 -6.2003023193824003e-002  0.0000000000000000e+000  0.0000000000000000e+000  0.0000000000000000e+000  0.0000000000000000e+000 -6.8362431503629473e-001  0.0000000000000000e+000  0.0000000000000000e+000  0.0000000000000000e+000  0.0000000000000000e+000  0.0000000000000000e+000  0.0000000000000000e+000  0.0000000000000000e+000  0.0000000000000000e+000  6.1349491163159942e-001
 -3.8037704846267473e-001  0.0000000000000000e+000  0.0000000000000000e+000 -1.3625081750254897e-001  0.0000000000000000e+000  0.0000000000000000e+000  0.0000000000000000e+000  0.0000000000000000e+000  0.0000000000000000e+000 -8.0675055514570060e-001  0.0000000000000000e+000  0.0000000000000000e+000  0.0000000000000000e+000  0.0000000000000000e+000  0.0000000000000000e+000  2.4311381122980230e-001  0.0000000000000000e+000  0.0000000000000000e+000  0.0000000000000000e+000  0.0000000000000000e+000  0.0000000000000000e+000  0.0000000000000000e+000  0.0000000000000000e+000  8.4957433896905177e-001 -5.8997113240391141e-002  0.0000000000000000e+000  0.0000000000000000e+000  0.0000000000000000e+000  0.0000000000000000e+000  0.0000000000000000e+000
  0.0000000000000000e+000  1.2862108846258324e-001  0.0000000000000000e+000  0.0000000000000000e+000  2.7634966807989081e-001  0.0000000000000000e+000  0.0000000000000000e+000  0.0000000000000000e+000  0.0000000000000000e+000  0.0000000000000000e+000  0.0000000000000000e+000 -3.4737203634339558e-001  0.0000000000000000e+000  0.0000000000000000e+000 -5.8111208873579484e-002  0.0000000000000000e+000  0.0000000000000000e+000  0.0000000000000000e+000  0.0000000000000000e+000  0.0000000000000000e+000  0.0000000000000000e+000  0.0000000000000000e+000  0.0000000000000000e+000  0.0000000000000000e+000  0.0000000000000000e+000  0.0000000000000000e+000  4.4930926516457820e-001 -7.5253405471162793e-001 -7.9505872541829614e-002 -9.2389010670327301e-002
  0.0000000000000000e+000  0.0000000000000000e+000  3.9399988217307330e-001  0.0000000000000000e+000  0.0000000000000000e+000  0.0000000000000000e+000  0.0000000000000000e+000  0.0000000000000000e+000  0.0000000000000000e+000  0.0000000000000000e+000  0.0000000000000000e+000  0.0000000000000000e+000  0.0000000000000000e+000  0.0000000000000000e+000  0.0000000000000000e+000  0.0000000000000000e+000  0.0000000000000000e+000  1.2842846480334194e-002  0.0000000000000000e+000  0.0000000000000000e+000  0.0000000000000000e+000  0.0000000000000000e+000  0.0000000000000000e+000  0.0000000000000000e+000  0.0000000000000000e+000  0.0000000000000000e+000  0.0000000000000000e+000  0.0000000000000000e+000  0.0000000000000000e+000  0.0000000000000000e+000
 -2.5600367427091833e-002  0.0000000000000000e+000  0.0000000000000000e+000  2.8261199572493534e-001  0.0000000000000000e+000  0.0000000000000000e+000  0.0000000000000000e+000  0.0000000000000000e+000  0.0000000000000000e+000 -5.1605784633149032e-001  0.0000000000000000e+000  0.0000000000000000e+000  0.0000000000000000e+000  0.0000000000000000e+000  0.0000000000000000e+000  9.0906478342298391e-001  0.0000000000000000e+000  0.0000000000000000e+000  0.0000000000000000e+000  0.0000000000000000e+000  0.0000000000000000e+000  0.0000000000000000e+000  0.0000000000000000e+000 -9.0502881858516826e-001 -1.4675742051993779e-001  0.0000000000000000e+000  0.0000000000000000e+000  0.0000000000000000e+000  0.0000000000000000e+000  0.0000000000000000e+000
  0.0000000000000000e+000  2.3007783555181549e-001  0.0000000000000000e+000  0.0000000000000000e+000 -5.3684288052380624e-002  0.0000000000000000e+000  0.0000000000000000e+000  0.0000000000000000e+000  0.0000000000000000e+000  0.0000000000000000e+000  0.0000000000000000e+000 -4.8626919225351289e-001  0.0000000000000000e+000  0.0000000000000000e+000 -2.5932939134118471e-001  0.0000000000000000e+000  0.0000000000000000e+000  0.0000000000000000e+000  0.0000000000000000e+000  0.0000000000000000e+000  0.0000000000000000e+000  0.0000000000000000e+000  0.0000000000000000e+000  0.0000000000000000e+000  0.0000000000000000e+000  0.0000000000000000e+000  3.4253243009934353e-001  5.0470419493775631e-001 -4.9987128317653551e-001  1.3618603619217690e-001
  0.0000000000000000e+000  0.0000000000000000e+000  0.0000000000000000e+000  0.0000000000000000e+000  0.0000000000000000e+000 -8.0138485419358016e-002  0.0000000000000000e+000  0.0000000000000000e+000  5.7797482576548875e-002  0.0000000000000000e+000  0.0000000000000000e+000  0.0000000000000000e+000  3.8564578478219003e-001  0.0000000000000000e+000  0.0000000000000000e+000  0.0000000000000000e+000  0.0000000000000000e+000  0.0000000000000000e+000 -8.4337135287616061e-001  5.1536510091039822e-002  0.0000000000000000e+000 -3.5718811866816752e-001  0.0000000000000000e+000  0.0000000000000000e+000  0.0000000000000000e+000  0.0000000000000000e+000  0.0000000000000000e+000  0.0000000000000000e+000  0.0000000000000000e+000  0.0000000000000000e+000
  0.0000000000000000e+000  0.0000000000000000e+000  0.0000000000000000e+000  0.0000000000000000e+000  0.0000000000000000e+000  0.0000000000000000e+000  9.9393613592608288e-001  5.8964049860334700e-001  0.0000000000000000e+000  0.0000000000000000e+000 -3.1448082266824195e-001  0.0000000000000000e+000  0.0000000000000000e+000  6.0901396673491093e-002  0.0000000000000000e+000  0.0000000000000000e+000  7.7393940421008289e-001  0.0000000000000000e+000  0.0000000000000000e+000  0.0000000000000000e+000  6.0697596372220830e-001  0.0000000000000000e+000 -7.1296482318076837e-001  0.0000000000000000e+000  0.0000000000000000e+000 -3.0973013287776568e-001  0.0000000000000000e+000  0.0000000000000000e+000  0.0000000000000000e+000  0.0000000000000000e+000
  0.0000000000000000e+000  0.0000000000000000e+000  0.0000000000000000e+000  0.0000000000000000e+000  0.0000000000000000e+000  0.0000000000000000e+000  3.0734459915048284e-001  3.3085235837799215e-001  0.0000000000000000e+000  0.0000000000000000e+000  5.6249983035676976e-001  0.0000000000000000e+000  0.0000000000000000e+000 -2.1825954108259576e-001  0.0000000000000000e+000  0.0000000000000000e+000  8.2721258079516413e-002  0.0000000000000000e+000  0.0000000000000000e+000  0.0000000000000000e+000 -7.8440113153386171e-002  0.0000000000000000e+000 -2.3064606201236196e-001  0.0000000000000000e+000  0.0000000000000000e+000  1.3635512626426187e+000  0.0000000000000000e+000  0.0000000000000000e+000  0.0000000000000000e+000  0.0000000000000000e+000
  0.0000000000000000e+000  0.0000000000000000e+000  0.0000000000000000e+000  0.0000000000000000e+000  0.0000000000000000e+000  5.0025989579689933e-001  0.0000000000000000e+000  0.0000000000000000e+000 -7.1398253502971709e-001  0.0000000000000000e+000  0.0000000000000000e+000  0.0000000000000000e+000  2.2736626041319025e-001  0.0000000000000000e+000  0.0000000000000000e+000  0.0000000000000000e+000  0.0000000000000000e+000  0.0000000000000000e+000  1.7483628336710372e-001  1.2430319516373664e-001  0.0000000000000000e+000 -3.7716647471110137e-001  0.0000000000000000e+000  0.0000000000000000e+000  0.0000000000000000e+000  0.0000000000000000e+000  0.0000000000000000e+000  0.0000000000000000e+000  0.0000000000000000e+000  0.0000000000000000e+000
  2.8490138674541327e-001  0.0000000000000000e+000  0.0000000000000000e+000 -1.2234531380530598e+000  0.0000000000000000e+000  0.0000000000000000e+000  0.0000000000000000e+000  0.0000000000000000e+000  0.0000000000000000e+000  2.8481300694186673e-001  0.0000000000000000e+000  0.0000000000000000e+000  0.0000000000000000e+000  0.0000000000000000e+000  0.0000000000000000e+000  2.7559192020294054e-001  0.0000000000000000e+000  0.0000000000000000e+000  0.0000000000000000e+000  0.0000000000000000e+000  0.0000000000000000e+000  0.0000000000000000e+000  0.0000000000000000e+000  2.0151023356835224e-001  5.9291400752307877e-001  0.0000000000000000e+000  0.0000000000000000e+000  0.0000000000000000e+000  0.0000000000000000e+000  0.0000000000000000e+000
  0.0000000000000000e+000  0.0000000000000000e+000  0.0000000000000000e+000  0.0000000000000000e+000  0.0000000000000000e+000  0.0000000000000000e+000  1.0010697838960204e-001  2.2956211467296914e-001  0.0000000000000000e+000  0.0000000000000000e+000  1.0132241944480007e+000  0.0000000000000000e+000  0.0000000000000000e+000  9.0214944716338574e-001  0.0000000000000000e+000  0.0000000000000000e+000 -4.5094810911297467e-001  0.0000000000000000e+000  0.0000000000000000e+000  0.0000000000000000e+000  2.3280861188512122e-001  0.0000000000000000e+000 -3.4427315957521981e-001  0.0000000000000000e+000  0.0000000000000000e+000 -3.5563959298030512e-001  0.0000000000000000e+000  0.0000000000000000e+000  0.0000000000000000e+000  0.0000000000000000e+000
  0.0000000000000000e+000 -7.2632097493849945e-001  0.0000000000000000e+000  0.0000000000000000e+000  1.4700680179001818e-001  0.0000000000000000e+000  0.0000000000000000e+000  0.0000000000000000e+000  0.0000000000000000e+000  0.0000000000000000e+000  0.0000000000000000e+000 -2.1201996509733270e-002  0.0000000000000000e+000  0.0000000000000000e+000 -5.1005065254681392e-001  0.0000000000000000e+000  0.0000000000000000e+000  0.0000000000000000e+000  0.0000000000000000e+000  0.0000000000000000e+000  0.0000000000000000e+000  0.0000000000000000e+000  0.0000000000000000e+000  0.0000000000000000e+000  0.0000000000000000e+000  0.0000000000000000e+000  6.3923107458235012e-002  7.5142179738622430e-002 -5.9788143232279906e-002 -4.2064060177100671e-001
  0.0000000000000000e+000  0.0000000000000000e+000  0.0000000000000000e+000  0.0000000000000000e+000  0.0000000000000000e+000 -4.4452260183115844e-001  0.0000000000000000e+000  0.0000000000000000e+000 -2.0007916398827583e-001  0.0000000000000000e+000  0.0000000000000000e+000  0.0000000000000000e+000 -5.1346590395550529e-001  0.0000000000000000e+000  0.0000000000000000e+000  0.0000000000000000e+000  0.0000000000000000e+000  0.0000000000000000e+000 -2.9169153658260866e-002  6.2472517299122676e-001  0.0000000000000000e+000 -3.2800665965816606e-001  0.0000000000000000e+000  0.0000000000000000e+000  0.0000000000000000e+000  0.0000000000000000e+000  0.0000000000000000e+000  0.0000000000000000e+000  0.0000000000000000e+000  0.0000000000000000e+000
  0.0000000000000000e+000  0.0000000000000000e+000  0.0000000000000000e+000  0.0000000000000000e+000  0.0000000000000000e+000  0.0000000000000000e+000 -8.0983857544387527e-001  6.9441236870907663e-001  0.0000000000000000e+000  0.0000000000000000e+000  1.8966806445309833e-001  0.0000000000000000e+000  0.0000000000000000e+000  6.3398239573818294e-002  0.0000000000000000e+000  0.0000000000000000e+000  1.8728291310406522e-001  0.0000000000000000e+000  0.0000000000000000e+000  0.0000000000000000e+000  5.8248403807667248e-001  0.0000000000000000e+000  3.9899834262368605e-001  0.0000000000000000e+000  0.0000000000000000e+000  3.6568388238764610e-001  0.0000000000000000e+000  0.0000000000000000e+000  0.0000000000000000e+000  0.0000000000000000e+000
  0.0000000000000000e+000  5.2609666748285777e-001  0.0000000000000000e+000  0.0000000000000000e+000  5.7483381488652097e-001  0.0000000000000000e+000  0.0000000000000000e+000  0.0000000000000000e+000  0.0000000000000000e+000  0.0000000000000000e+000  0.0000000000000000e+000  3.4609946607060349e-001  0.0000000000000000e+000  0.0000000000000000e+000 -4.2413125486735292e-001  0.0000000000000000e+000  0.0000000000000000e+000  0.0000000000000000e+000  0.0000000000000000e+000  0.0000000000000000e+000  0.0000000000000000e+000  0.0000000000000000e+000  0.0000000000000000e+000  0.0000000000000000e+000  0.0000000000000000e+000  0.0000000000000000e+000 -3.4314936376207680e-002  1.6333673424180450e-001  1.4854840799990118e-001 -2.0782970631297354e-001
  2.9281934488552752e-001  0.0000000000000000e+000  0.0000000000000000e+000  1.0676374658574068e+000  0.0000000000000000e+000  0.0000000000000000e+000  0.0000000000000000e+000  0.0000000000000000e+000  0.0000000000000000e+000 -5.2545680903043679e-002  0.0000000000000000e+000  0.0000000000000000e+000  0.0000000000000000e+000  0.0000000000000000e+000  0.0000000000000000e+000 -7.4838982637096541e-001  0.0000000000000000e+000  0.0000000000000000e+000  0.0000000000000000e+000  0.0000000000000000e+000  0.0000000000000000e+000  0.0000000000000000e+000  0.0000000000000000e+000  6.8838085223754744e-002  1.2926120934566714e+000  0.0000000000000000e+000  0.0000000000000000e+000  0.0000000000000000e+000  0.0000000000000000e+000  0.0000000000000000e+000
  0.0000000000000000e+000  0.0000000000000000e+000  0.0000000000000000e+000  0.0000000000000000e+000  0.0000000000000000e+000  0.0000000000000000e+000 -4.2355385674367396e-001 -1.0143549711763881e-001  0.0000000000000000e+000  0.0000000000000000e+000 -6.0000200222200251e-001  0.0000000000000000e+000  0.0000000000000000e+000  7.8709910079925879e-002  0.0000000000000000e+000  0.0000000000000000e+000 -1.9835526951685767e-001  0.0000000000000000e+000  0.0000000000000000e+000  0.0000000000000000e+000  1.9298584475830854e-001  0.0000000000000000e+000 -8.5877792513800189e-001  0.0000000000000000e+000  0.0000000000000000e+000  3.6770414764567277e-001  0.0000000000000000e+000  0.0000000000000000e+000  0.0000000000000000e+000  0.0000000000000000e+000
  0.0000000000000000e+000  0.0000000000000000e+000 -1.7426899215229591e-001  0.0000000000000000e+000  0.0000000000000000e+000  0.0000000000000000e+000  0.0000000000000000e+000  0.0000000000000000e+000  0.0000000000000000e+000  0.0000000000000000e+000  0.0000000000000000e+000  0.0000000000000000e+000  0.0000000000000000e+000  0.0000000000000000e+000  0.0000000000000000e+000  0.0000000000000000e+000  0.0000000000000000e+000 -6.0476208012775889e-001  0.0000000000000000e+000  0.0000000000000000e+000  0.0000000000000000e+000  0.0000000000000000e+000  0.0000000000000000e+000  0.0000000000000000e+000  0.0000000000000000e+000  0.0000000000000000e+000  0.0000000000000000e+000  0.0000000000000000e+000  0.0000000000000000e+000  0.0000000000000000e+000
  0.0000000000000000e+000  0.0000000000000000e+000  0.0000000000000000e+000  0.0000000000000000e+000  0.0000000000000000e+000 -4.6177898812780871e-001  0.0000000000000000e+000  0.0000000000000000e+000 -5.2992782715066933e-001  0.0000000000000000e+000  0.0000000000000000e+000  0.0000000000000000e+000  3.5438542195842715e-001  0.0000000000000000e+000  0.0000000000000000e+000  0.0000000000000000e+000  0.0000000000000000e+000  0.0000000000000000e+000 -7.9087647267067934e-002  1.0559206117716041e-001  0.0000000000000000e+000  6.0244758901044060e-001  0.0000000000000000e+000  0.0000000000000000e+000  0.0000000000000000e+000  0.0000000000000000e+000  0.0000000000000000e+000  0.0000000000000000e+000  0.0000000000000000e+000  0.0000000000000000e+000
  0.0000000000000000e+000  0.0000000000000000e+000  0.0000000000000000e+000  0.0000000000000000e+000  0.0000000000000000e+000 -2.6095290691976206e-002  0.0000000000000000e+000  0.0000000000000000e+000  4.0190995755151515e-001  0.0000000000000000e+000  0.0000000000000000e+000  0.0000000000000000e+000  5.9830746951987446e-001  0.0000000000000000e+000  0.0000000000000000e+000  0.0000000000000000e+000  0.0000000000000000e+000  0.0000000000000000e+000  3.6955772862941733e-001  5.8145045113599114e-001  0.0000000000000000e+000 -7.1819578287426467e-002  0.0000000000000000e+000  0.0000000000000000e+000  0.0000000000000000e+000  0.0000000000000000e+000  0.0000000000000000e+000  0.0000000000000000e+000  0.0000000000000000e+000  0.0000000000000000e+000
  0.0000000000000000e+000  0.0000000000000000e+000  0.0000000000000000e+000  0.0000000000000000e+000  0.0000000000000000e+000  0.0000000000000000e+000 -4.2538150599917995e-001 -8.7842948106247842e-001  0.0000000000000000e+000  0.0000000000000000e+000  1.6772953020918996e-002  0.0000000000000000e+000  0.0000000000000000e+000  6.0202608291172877e-001  0.0000000000000000e+000  0.0000000000000000e+000  1.2710348847269246e+000  0.0000000000000000e+000  0.0000000000000000e+000  0.0000000000000000e+000  1.0225255090213999e-001  0.0000000000000000e+000 -1.8923600270922120e-001  0.0000000000000000e+000  0.0000000000000000e+000 -2.8118500356566833e-001  0.0000000000000000e+000  0.0000000000000000e+000  0.0000000000000000e+000  0.0000000000000000e+000
  0.0000000000000000e+000  0.0000000000000000e+000  0.0000000000000000e+000  0.0000000000000000e+000  0.0000000000000000e+000  5.7601798426835826e-001  0.0000000000000000e+000  0.0000000000000000e+000  6.7093985202959006e-002  0.0000000000000000e+000  0.0000000000000000e+000  0.0000000000000000e+000 -2.2885327701537839e-001  0.0000000000000000e+000  0.0000000000000000e+000  0.0000000000000000e+000  0.0000000000000000e+000  0.0000000000000000e+000 -3.3834660468386468e-001  4.9231783587527694e-001  0.0000000000000000e+000  5.0445275311599813e-001  0.0000000000000000e+000  0.0000000000000000e+000  0.0000000000000000e+000  0.0000000000000000e+000  0.0000000000000000e+000  0.0000000000000000e+000  0.0000000000000000e+000  0.0000000000000000e+000
  0.0000000000000000e+000  0.0000000000000000e+000  0.0000000000000000e+000  0.0000000000000000e+000  0.0000000000000000e+000  0.0000000000000000e+000 -4.5364135305465647e-001 -4.6136031051239285e-001  0.0000000000000000e+000  0.0000000000000000e+000  6.1570854417184229e-001  0.0000000000000000e+000  0.0000000000000000e+000 -7.0509858443385587e-001  0.0000000000000000e+000  0.0000000000000000e+000 -3.5093625563045211e-002  0.0000000000000000e+000  0.0000000000000000e+000  0.0000000000000000e+000  1.3215995553127402e-001  0.0000000000000000e+000 -3.6048425581037868e-001  0.0000000000000000e+000  0.0000000000000000e+000 -1.5688550276044760e-001  0.0000000000000000e+000  0.0000000000000000e+000  0.0000000000000000e+000  0.0000000000000000e+000
 -1.0852702711941629e+000  0.0000000000000000e+000  0.0000000000000000e+000  4.5785725863633914e-001  0.0000000000000000e+000  0.0000000000000000e+000  0.0000000000000000e+000  0.0000000000000000e+000  0.0000000000000000e+000  1.0071772353915953e+000  0.0000000000000000e+000  0.0000000000000000e+000  0.0000000000000000e+000  0.0000000000000000e+000  0.0000000000000000e+000  4.9958378527294151e-001  0.0000000000000000e+000  0.0000000000000000e+000  0.0000000000000000e+000  0.0000000000000000e+000  0.0000000000000000e+000  0.0000000000000000e+000  0.0000000000000000e+000  4.3364464215461390e-002  3.1925956058314769e-001  0.0000000000000000e+000  0.0000000000000000e+000  0.0000000000000000e+000  0.0000000000000000e+000  0.0000000000000000e+000
 -8.4406446463780638e-001  0.0000000000000000e+000  0.0000000000000000e+000 -4.5772611438131472e-001  0.0000000000000000e+000  0.0000000000000000e+000  0.0000000000000000e+000  0.0000000000000000e+000  0.0000000000000000e+000 -7.4167599639373194e-001  0.0000000000000000e+000  0.0000000000000000e+000  0.0000000000000000e+000  0.0000000000000000e+000  0.0000000000000000e+000 -5.2753821597519246e-001  0.0000000000000000e+000  0.0000000000000000e+000  0.0000000000000000e+000  0.0000000000000000e+000  0.0000000000000000e+000  0.0000000000000000e+000  0.0000000000000000e+000 -9.6293917968395881e-001  2.1311436336294293e-001  0.0000000000000000e+000  0.0000000000000000e+000  0.0000000000000000e+000  0.0000000000000000e+000  0.0000000000000000e+000
  0.0000000000000000e+000  0.0000000000000000e+000  0.0000000000000000e+000  0.0000000000000000e+000  0.0000000000000000e+000  0.0000000000000000e+000  4.1474989083746583e-001 -2.2648361901128805e-001  0.0000000000000000e+000  0.0000000000000000e+000 -2.9174649188855178e-001  0.0000000000000000e+000  0.0000000000000000e+000  3.4928955683618484e-001  0.0000000000000000e+000  0.0000000000000000e+000 -4.7150257153687958e-001  0.0000000000000000e+000  0.0000000000000000e+000  0.0000000000000000e+000  1.3005699732093132e+000  0.0000000000000000e+000  5.0944439641307127e-001  0.0000000000000000e+000  0.0000000000000000e+000  3.9760675114663435e-001  0.0000000000000000e+000  0.0000000000000000e+000  0.0000000000000000e+000  0.0000000000000000e+000
  0.0000000000000000e+000 -3.0211602733366960e-001  0.0000000000000000e+000  0.0000000000000000e+000  4.3985799119075214e-001  0.0000000000000000e+000  0.0000000000000000e+000  0.0000000000000000e+000  0.0000000000000000e+000  0.0000000000000000e+000  0.0000000000000000e+000  2.6326426554420679e-001  0.0000000000000000e+000  0.0000000000000000e+000 -5.2168879410517004e-002  0.0000000000000000e+000  0.0000000000000000e+000  0.0000000000000000e+000  0.0000000000000000e+000  0.0000000000000000e+000  0.0000000000000000e+000  0.0000000000000000e+000  0.0000000000000000e+000  0.0000000000000000e+000  0.0000000000000000e+000  0.0000000000000000e+000  1.2733219414107272e-002 -6.4394948756467077e-002 -2.6629517726013557e-001  7.5365723136468032e-001
  0.0000000000000000e+000  1.2484219633120153e-001  0.0000000000000000e+000  0.0000000000000000e+000 -6.0735204905599738e-001  0.0000000000000000e+000  0.0000000000000000e+000  0.0000000000000000e+000  0.0000000000000000e+000  0.0000000000000000e+000  0.0000000000000000e+000  3.7547511081454221e-001  0.0000000000000000e+000  0.0000000000000000e+000 -5.6375720759382875e-001  0.0000000000000000e+000  0.0000000000000000e+000  0.0000000000000000e+000  0.0000000000000000e+000  0.0000000000000000e+000  0.0000000000000000e+000  0.0000000000000000e+000  0.0000000000000000e+000  0.0000000000000000e+000  0.0000000000000000e+000  0.0000000000000000e+000  2.3036094581105138e-001 -2.2598445571410231e-001  4.1060993075864166e-002  2.2563914074416414e-001
  0.0000000000000000e+000  1.3842123325753342e-001  0.0000000000000000e+000  0.0000000000000000e+000 -6.9330892927485122e-002  0.0000000000000000e+000  0.0000000000000000e+000  0.0000000000000000e+000  0.0000000000000000e+000  0.0000000000000000e+000  0.0000000000000000e+000 -1.1285614088289986e-001  0.0000000000000000e+000  0.0000000000000000e+000 -2.1850098065709961e-001  0.0000000000000000e+000  0.0000000000000000e+000  0.0000000000000000e+000  0.0000000000000000e+000  0.0000000000000000e+000  0.0000000000000000e+000  0.0000000000000000e+000  0.0000000000000000e+000  0.0000000000000000e+000  0.0000000000000000e+000  0.0000000000000000e+000 -7.3001912167156913e-001 -3.0230822917890032e-001 -5.3343755317700103e-001 -8.1730017810875286e-002
  0.0000000000000000e+000 -1.3447573948423330e-002  0.0000000000000000e+000  0.0000000000000000e+000  3.9314209109627574e-002  0.0000000000000000e+000  0.0000000000000000e+000  0.0000000000000000e+000  0.0000000000000000e+000  0.0000000000000000e+000  0.0000000000000000e+000 -5.4737047332926414e-001  0.0000000000000000e+000  0.0000000000000000e+000 -3.4791652020279018e-001  0.0000000000000000e+000  0.0000000000000000e+000  0.0000000000000000e+000  0.0000000000000000e+000  0.0000000000000000e+000  0.0000000000000000e+000  0.0000000000000000e+000  0.0000000000000000e+000  0.0000000000000000e+000  0.0000000000000000e+000  0.0000000000000000e+000 -2.9895287555758027e-001  5.9149897576198651e-003  6.0084233803260445e-001  3.5664252625535564e-001
  7.9014704553770299e-002  0.0000000000000000e+000 -3.9470189557232532e-001  0.0000000000000000e+000  0.0000000000000000e+000 -1.1084586211952401e-001  0.0000000000000000e+000  0.0000000000000000e+000  0.0000000000000000e+000  0.0000000000000000e+000  0.0000000000000000e+000  0.0000000000000000e+000 -7.2347612837227715e-001  0.0000000000000000e+000  0.0000000000000000e+000  0.0000000000000000e+000  0.0000000000000000e+000  0.0000000000000000e+000  0.0000000000000000e+000 -4.9642583696680492e-001  0.0000000000000000e+000  0.0000000000000000e+000  0.0000000000000000e+000  0.0000000000000000e+000 -7.3273819813769001e-002  0.0000000000000000e+000 -1.4233904861387092e-001  0.0000000000000000e+000 -1.7376566859923318e-001  0.0000000000000000e+000
  0.0000000000000000e+000 -4.6346535078589762e-001  0.0000000000000000e+000  0.0000000000000000e+000  0.0000000000000000e+000  0.0000000000000000e+000  6.2630283000083808e-001 -2.9961429448097332e-001  0.0000000000000000e+000  0.0000000000000000e+000  0.0000000000000000e+000  0.0000000000000000e+000  0.0000000000000000e+000  0.0000000000000000e+000 -4.3123367723028827e-001  0.0000000000000000e+000  0.0000000000000000e+000 -1.3572414979957154e-001  0.0000000000000000e+000  0.0000000000000000e+000  0.0000000000000000e+000  0.0000000000000000e+000  0.0000000000000000e+000  0.0000000000000000e+000  0.0000000000000000e+000  0.0000000000000000e+000  0.0000000000000000e+000  0.0000000000000000e+000  0.0000000000000000e+000  3.1431254998829072e-001
  4.5810827697236473e-001  0.0000000000000000e+000 -3.1395861805144110e-001  0.0000000000000000e+000  0.0000000000000000e+000  5.9814074265446848e-001  0.0000000000000000e+000  0.0000000000000000e+000  0.0000000000000000e+000  0.0000000000000000e+000  0.0000000000000000e+000  0.0000000000000000e+000  1.4924493339820907e-001  0.0000000000000000e+000  0.0000000000000000e+000  0.0000000000000000e+000  0.0000000000000000e+000  0.0000000000000000e+000  0.0000000000000000e+000  5.0198809986836450e-002  0.0000000000000000e+000  0.0000000000000000e+000  0.0000000000000000e+000  0.0000000000000000e+000  1.5159252458172823e-001  0.0000000000000000e+000 -5.1747247915068206e-001  0.0000000000000000e+000  1.3506448030794913e-001  0.0000000000000000e+000
  0.0000000000000000e+000  0.0000000000000000e+000  0.0000000000000000e+000 -1.7080547111234906e-001 -8.6280852024154220e-001  0.0000000000000000e+000  0.0000000000000000e+000  0.0000000000000000e+000  0.0000000000000000e+000  9.4338440837468840e-001  0.0000000000000000e+000  0.0000000000000000e+000  0.0000000000000000e+000  0.0000000000000000e+000  0.0000000000000000e+000  1.2720249851954038e-001  0.0000000000000000e+000  0.0000000000000000e+000 -5.6618452463310087e-001  0.0000000000000000e+000 -5.4843352468013828e-001  0.0000000000000000e+000  6.4752556359450064e-001  0.0000000000000000e+000  0.0000000000000000e+000 -1.3664901294813950e-001  0.0000000000000000e+000  0.0000000000000000e+000  0.0000000000000000e+000  0.0000000000000000e+000
  0.0000000000000000e+000  0.0000000000000000e+000  0.0000000000000000e+000 -1.3749051676282970e-001  2.8153463929245182e-001  0.0000000000000000e+000  0.0000000000000000e+000  0.0000000000000000e+000  0.0000000000000000e+000  3.7996017505658675e-001  0.0000000000000000e+000  0.0000000000000000e+000  0.0000000000000000e+000  0.0000000000000000e+000  0.0000000000000000e+000  9.2674778853022111e-001  0.0000000000000000e+000  0.0000000000000000e+000 -3.2322507539947642e-001  0.0000000000000000e+000 -6.7216196629849045e-001  0.0000000000000000e+000 -1.0736505891986734e+000  0.0000000000000000e+000  0.0000000000000000e+000 -8.1722898070444250e-002  0.0000000000000000e+000  0.0000000000000000e+000  0.0000000000000000e+000  0.0000000000000000e+000
  3.1224047768042401e-001  0.0000000000000000e+000 -1.6262591652359107e-001  0.0000000000000000e+000  0.0000000000000000e+000 -6.7932222094996542e-001  0.0000000000000000e+000  0.0000000000000000e+000  0.0000000000000000e+000  0.0000000000000000e+000  0.0000000000000000e+000  0.0000000000000000e+000 -9.7253012839187802e-002  0.0000000000000000e+000  0.0000000000000000e+000  0.0000000000000000e+000  0.0000000000000000e+000  0.0000000000000000e+000  0.0000000000000000e+000  4.1106538355232225e-001  0.0000000000000000e+000  0.0000000000000000e+000  0.0000000000000000e+000  0.0000000000000000e+000  3.6867515373375653e-001  0.0000000000000000e+000 -2.3490730924175290e-001  0.0000000000000000e+000  2.1223643541871329e-001  0.0000000000000000e+000
  0.0000000000000000e+000 -4.7978260464513639e-001  0.0000000000000000e+000  0.0000000000000000e+000  0.0000000000000000e+000  0.0000000000000000e+000  6.3350376667615269e-002  2.3338176395918564e-002  0.0000000000000000e+000  0.0000000000000000e+000  0.0000000000000000e+000  0.0000000000000000e+000  0.0000000000000000e+000  0.0000000000000000e+000  7.3345576780161115e-001  0.0000000000000000e+000  0.0000000000000000e+000  3.3479482843512198e-001  0.0000000000000000e+000  0.0000000000000000e+000  0.0000000000000000e+000  0.0000000000000000e+000  0.0000000000000000e+000  0.0000000000000000e+000  0.0000000000000000e+000  0.0000000000000000e+000  0.0000000000000000e+000  0.0000000000000000e+000  0.0000000000000000e+000  3.3941975651129541e-001
  0.0000000000000000e+000  5.2860724568398132e-001  0.0000000000000000e+000  0.0000000000000000e+000  0.0000000000000000e+000  0.0000000000000000e+000  2.2188267650980156e-001  8.5187547386275903e-002  0.0000000000000000e+000  0.0000000000000000e+000  0.0000000000000000e+000  0.0000000000000000e+000  0.0000000000000000e+000  0.0000000000000000e+000 -1.8299620107187414e-001  0.0000000000000000e+000  0.0000000000000000e+000  6.5429657814249442e-001  0.0000000000000000e+000  0.0000000000000000e+000  0.0000000000000000e+000  0.0000000000000000e+000  0.0000000000000000e+000  0.0000000000000000e+000  0.0000000000000000e+000  0.0000000000000000e+000  0.0000000000000000e+000  0.0000000000000000e+000  0.0000000000000000e+000  4.4999324180462535e-001
  0.0000000000000000e+000  0.0000000000000000e+000  0.0000000000000000e+000  0.0000000000000000e+000  0.0000000000000000e+000  0.0000000000000000e+000  0.0000000000000000e+000  0.0000000000000000e+000  7.6761768328636626e-001  0.0000000000000000e+000  0.0000000000000000e+000 -6.5895801758613182e-001  0.0000000000000000e+000 -6.3874771464116492e-002  0.0000000000000000e+000  0.0000000000000000e+000  2.7837132290437150e-001  0.0000000000000000e+000  0.0000000000000000e+000  0.0000000000000000e+000  0.0000000000000000e+000 -9.8476834121229073e-001  0.0000000000000000e+000  0.0000000000000000e+000  0.0000000000000000e+000  0.0000000000000000e+000  0.0000000000000000e+000 -4.8452507847000126e-001  0.0000000000000000e+000  0.0000000000000000e+000
  0.0000000000000000e+000  0.0000000000000000e+000  0.0000000000000000e+000 -6.6406920014438675e-001  3.9272910421900042e-001  0.0000000000000000e+000  0.0000000000000000e+000  0.0000000000000000e+000  0.0000000000000000e+000 -7.7599603330878986e-001  0.0000000000000000e+000  0.0000000000000000e+000  0.0000000000000000e+000  0.0000000000000000e+000  0.0000000000000000e+000 -1.1424240569717087e-001  0.0000000000000000e+000  0.0000000000000000e+000 -4.5574433007631704e-001  0.0000000000000000e+000 -8.1139641532721574e-001  0.0000000000000000e+000 -1.4679061453859621e-001  0.0000000000000000e+000  0.0000000000000000e+000  3.1169834121678913e-001  0.0000000000000000e+000  0.0000000000000000e+000  0.0000000000000000e+000  0.0000000000000000e+000
  0.0000000000000000e+000  0.0000000000000000e+000  0.0000000000000000e+000  0.0000000000000000e+000  0.0000000000000000e+000  0.0000000000000000e+000  0.0000000000000000e+000  0.0000000000000000e+000  0.0000000000000000e+000  0.0000000000000000e+000 -5.2035532096083220e-002  0.0000000000000000e+000  0.0000000000000000e+000  0.0000000000000000e+000  0.0000000000000000e+000  0.0000000000000000e+000  0.0000000000000000e+000  0.0000000000000000e+000  0.0000000000000000e+000  0.0000000000000000e+000  0.0000000000000000e+000  0.0000000000000000e+000  0.0000000000000000e+000  5.9677842689643407e-002  0.0000000000000000e+000  0.0000000000000000e+000  0.0000000000000000e+000  0.0000000000000000e+000  0.0000000000000000e+000  0.0000000000000000e+000
  0.0000000000000000e+000  0.0000000000000000e+000  0.0000000000000000e+000  0.0000000000000000e+000  0.0000000000000000e+000  0.0000000000000000e+000  0.0000000000000000e+000  0.0000000000000000e+000 -4.6811431306318568e-001  0.0000000000000000e+000  0.0000000000000000e+000 -1.1482387983057057e-001  0.0000000000000000e+000  2.5846623413616243e-001  0.0000000000000000e+000  0.0000000000000000e+000  6.8737645558465621e-002  0.0000000000000000e+000  0.0000000000000000e+000  0.0000000000000000e+000  0.0000000000000000e+000 -1.2740036494039393e+000  0.0000000000000000e+000  0.0000000000000000e+000  0.0000000000000000e+000  0.0000000000000000e+000  0.0000000000000000e+000  4.1083430462395887e-001  0.0000000000000000e+000  0.0000000000000000e+000
 -1.1035689506249297e-001  0.0000000000000000e+000  6.7159863221742466e-001  0.0000000000000000e+000  0.0000000000000000e+000  3.2492115923430480e-002  0.0000000000000000e+000  0.0000000000000000e+000  0.0000000000000000e+000  0.0000000000000000e+000  0.0000000000000000e+000  0.0000000000000000e+000 -3.5077876222514737e-001  0.0000000000000000e+000  0.0000000000000000e+000  0.0000000000000000e+000  0.0000000000000000e+000  0.0000000000000000e+000  0.0000000000000000e+000  7.4028758857776655e-002  0.0000000000000000e+000  0.0000000000000000e+000  0.0000000000000000e+000  0.0000000000000000e+000 -2.0551350409606153e-001  0.0000000000000000e+000 -5.6835010081695758e-001  0.0000000000000000e+000  2.0478588986537066e-001  0.0000000000000000e+000
  0.0000000000000000e+000  0.0000000000000000e+000  0.0000000000000000e+000  0.0000000000000000e+000  0.0000000000000000e+000  0.0000000000000000e+000  0.0000000000000000e+000  0.0000000000000000e+000 -6.4820282489722025e-001  0.0000000000000000e+000  0.0000000000000000e+000  5.7276940096955731e-001  0.0000000000000000e+000 -3.0320151404288709e-001  0.0000000000000000e+000  0.0000000000000000e+000  9.3693556820692225e-001  0.0000000000000000e+000  0.0000000000000000e+000  0.0000000000000000e+000  0.0000000000000000e+000  2.5220634339958353e-001  0.0000000000000000e+000  0.0000000000000000e+000  0.0000000000000000e+000  0.0000000000000000e+000  0.0000000000000000e+000 -2.2540646101801207e-001  0.0000000000000000e+000  0.0000000000000000e+000
  0.0000000000000000e+000 -4.5275155245832854e-001  0.0000000000000000e+000  0.0000000000000000e+000  0.0000000000000000e+000  0.0000000000000000e+000 -1.4925861101548355e-002  5.6591510144952606e-001  0.0000000000000000e+000  0.0000000000000000e+000  0.0000000000000000e+000  0.0000000000000000e+000  0.0000000000000000e+000  0.0000000000000000e+000 -3.4793434338296886e-001  0.0000000000000000e+000  0.0000000000000000e+000  4.5940093857163983e-001  0.0000000000000000e+000  0.0000000000000000e+000  0.0000000000000000e+000  0.0000000000000000e+000  0.0000000000000000e+000  0.0000000000000000e+000  0.0000000000000000e+000  0.0000000000000000e+000  0.0000000000000000e+000  0.0000000000000000e+000  0.0000000000000000e+000 -3.7739345344412689e-001
  0.0000000000000000e+000  0.0000000000000000e+000  0.0000000000000000e+000  6.8660586021252490e-001  5.0844370975639319e-001  0.0000000000000000e+000  0.0000000000000000e+000  0.0000000000000000e+000  0.0000000000000000e+000  1.7123819509333477e-001  0.0000000000000000e+000  0.0000000000000000e+000  0.0000000000000000e+000  0.0000000000000000e+000  0.0000000000000000e+000 -1.1063257595765368e-001  0.0000000000000000e+000  0.0000000000000000e+000 -2.5681963582431855e-001  0.0000000000000000e+000 -5.4404539145823128e-001  0.0000000000000000e+000  4.2665592928912394e-001  0.0000000000000000e+000  0.0000000000000000e+000 -3.6894635771692030e-001  0.0000000000000000e+000  0.0000000000000000e+000  0.0000000000000000e+000  0.0000000000000000e+000
  0.0000000000000000e+000  0.0000000000000000e+000  0.0000000000000000e+000  0.0000000000000000e+000  0.0000000000000000e+000  0.0000000000000000e+000  0.0000000000000000e+000  0.0000000000000000e+000  6.4349687856126658e-001  0.0000000000000000e+000  0.0000000000000000e+000  7.9991673396451790e-001  0.0000000000000000e+000 -4.3559964864777878e-001  0.0000000000000000e+000  0.0000000000000000e+000 -1.2568326905954097e-001  0.0000000000000000e+000  0.0000000000000000e+000  0.0000000000000000e+000  0.0000000000000000e+000  2.3383931590713350e-002  0.0000000000000000e+000  0.0000000000000000e+000  0.0000000000000000e+000  0.0000000000000000e+000  0.0000000000000000e+000  3.2325657244452410e-001  0.0000000000000000e+000  0.0000000000000000e+000
  0.0000000000000000e+000  1.3769988739493647e-001  0.0000000000000000e+000  0.0000000000000000e+000  0.0000000000000000e+000  0.0000000000000000e+000  3.1349931889304744e-001  7.5749925381093475e-001  0.0000000000000000e+000  0.0000000000000000e+000  0.0000000000000000e+000  0.0000000000000000e+000  0.0000000000000000e+000  0.0000000000000000e+000  1.2657096182752667e-001  0.0000000000000000e+000  0.0000000000000000e+000 -4.6788860703471291e-001  0.0000000000000000e+000  0.0000000000000000e+000  0.0000000000000000e+000  0.0000000000000000e+000  0.0000000000000000e+000  0.0000000000000000e+000  0.0000000000000000e+000  0.0000000000000000e+000  0.0000000000000000e+000  0.0000000000000000e+000  0.0000000000000000e+000  2.7205117454267980e-001
  0.0000000000000000e+000  0.0000000000000000e+000  0.0000000000000000e+000  1.9489476171028813e-001  4.6767148509137108e-001  0.0000000000000000e+000  0.0000000000000000e+000  0.0000000000000000e+000  0.0000000000000000e+000  9.0521857688547347e-001  0.0000000000000000e+000  0.0000000000000000e+000  0.0000000000000000e+000  0.0000000000000000e+000  0.0000000000000000e+000 -5.1874169029722483e-001  0.0000000000000000e+000  0.0000000000000000e+000  4.9971550756222993e-001  0.0000000000000000e+000 -2.5784368397043234e-002  0.0000000000000000e+000  5.5157248132369358e-003  0.0000000000000000e+000  0.0000000000000000e+000  5.2126012977887248e-001  0.0000000000000000e+000  0.0000000000000000e+000  0.0000000000000000e+000  0.0000000000000000e+000
 -2.1002424604416123e-001  0.0000000000000000e+000 -9.1783508773111089e-002  0.0000000000000000e+000  0.0000000000000000e+000 -3.4890728575406493e-001  0.0000000000000000e+000  0.0000000000000000e+000  0.0000000000000000e+000  0.0000000000000000e+000  0.0000000000000000e+000  0.0000000000000000e+000  5.2559452510059068e-001  0.0000000000000000e+000  0.0000000000000000e+000  0.0000000000000000e+000  0.0000000000000000e+000  0.0000000000000000e+000  0.0000000000000000e+000 -3.5674472322989892e-001  0.0000000000000000e+000  0.0000000000000000e+000  0.0000000000000000e+000  0.0000000000000000e+000 -1.1599519487552702e-001  0.0000000000000000e+000 -5.3991559145962364e-001  0.0000000000000000e+000 -3.4241667020621325e-001  0.0000000000000000e+000
  0.0000000000000000e+000  0.0000000000000000e+000  0.0000000000000000e+000 -4.1160937603090808e-001 -5.1974072001027027e-001  0.0000000000000000e+000  0.0000000000000000e+000  0.0000000000000000e+000  0.0000000000000000e+000 -2.4121828827508671e-002  0.0000000000000000e+000  0.0000000000000000e+000  0.0000000000000000e+000  0.0000000000000000e+000  0.0000000000000000e+000  2.3823880134362241e-001  0.0000000000000000e+000  0.0000000000000000e+000  1.1029270820215058e+000  0.0000000000000000e+000 -7.5757720824548236e-001  0.0000000000000000e+000  2.7172981605492191e-001  0.0000000000000000e+000  0.0000000000000000e+000 -7.7903688826628859e-001  0.0000000000000000e+000  0.0000000000000000e+000  0.0000000000000000e+000  0.0000000000000000e+000
  0.0000000000000000e+000  0.0000000000000000e+000  0.0000000000000000e+000  0.0000000000000000e+000  0.0000000000000000e+000  0.0000000000000000e+000  0.0000000000000000e+000  0.0000000000000000e+000  9.0937509557964336e-001  0.0000000000000000e+000  0.0000000000000000e+000  5.2851896942128218e-002  0.0000000000000000e+000  1.3665855635341611e+000  0.0000000000000000e+000  0.0000000000000000e+000  5.2570022869366476e-002  0.0000000000000000e+000  0.0000000000000000e+000  0.0000000000000000e+000  0.0000000000000000e+000  4.2962689544925542e-001  0.0000000000000000e+000  0.0000000000000000e+000  0.0000000000000000e+000  0.0000000000000000e+000  0.0000000000000000e+000  3.7158508794086487e-001  0.0000000000000000e+000  0.0000000000000000e+000
  0.0000000000000000e+000  0.0000000000000000e+000  0.0000000000000000e+000 -6.0992269580784975e-001  9.0758307596070967e-002  0.0000000000000000e+000  0.0000000000000000e+000  0.0000000000000000e+000  0.0000000000000000e+000  1.9066353249655221e-002  0.0000000000000000e+000  0.0000000000000000e+000  0.0000000000000000e+000  0.0000000000000000e+000  0.0000000000000000e+000 -7.6069387683217615e-001  0.0000000000000000e+000  0.0000000000000000e+000 -8.3575961826148482e-001  0.0000000000000000e+000  3.2940131633177061e-001  0.0000000000000000e+000  1.4960151766882368e-001  0.0000000000000000e+000  0.0000000000000000e+000 -1.0532924627707523e+000  0.0000000000000000e+000  0.0000000000000000e+000  0.0000000000000000e+000  0.0000000000000000e+000
  0.0000000000000000e+000  0.0000000000000000e+000  0.0000000000000000e+000  0.0000000000000000e+000  0.0000000000000000e+000  0.0000000000000000e+000  0.0000000000000000e+000  0.0000000000000000e+000  0.0000000000000000e+000  0.0000000000000000e+000 -2.1938358311306941e-001  0.0000000000000000e+000  0.0000000000000000e+000  0.0000000000000000e+000  0.0000000000000000e+000  0.0000000000000000e+000  0.0000000000000000e+000  0.0000000000000000e+000  0.0000000000000000e+000  0.0000000000000000e+000  0.0000000000000000e+000  0.0000000000000000e+000  0.0000000000000000e+000 -4.6290780172133866e-001  0.0000000000000000e+000  0.0000000000000000e+000  0.0000000000000000e+000  0.0000000000000000e+000  0.0000000000000000e+000  0.0000000000000000e+000
 -5.4131738911851662e-002  0.0000000000000000e+000 -2.9224026936622155e-001  0.0000000000000000e+000  0.0000000000000000e+000 -1.3521988692020284e-001  0.0000000000000000e+000  0.0000000000000000e+000  0.0000000000000000e+000  0.0000000000000000e+000  0.0000000000000000e+000  0.0000000000000000e+000  1.3505963241809193e-001  0.0000000000000000e+000  0.0000000000000000e+000  0.0000000000000000e+000  0.0000000000000000e+000  0.0000000000000000e+000  0.0000000000000000e+000 -1.2478597556474016e-001  0.0000000000000000e+000  0.0000000000000000e+000  0.0000000000000000e+000  0.0000000000000000e+000 -5.6383151420996791e-001  0.0000000000000000e+000  2.6729220488481774e-002  0.0000000000000000e+000  7.3549159773150641e-001  0.0000000000000000e+000
  0.0000000000000000e+000  0.0000000000000000e+000  0.0000000000000000e+000  4.7503589380508926e-001 -1.1372156982677242e+000  0.0000000000000000e+000  0.0000000000000000e+000  0.0000000000000000e+000  0.0000000000000000e+000 -2.0967857012443414e-002  0.0000000000000000e+000  0.0000000000000000e+000  0.0000000000000000e+000  0.0000000000000000e+000  0.0000000000000000e+000 -7.9029523775478139e-001  0.0000000000000000e+000  0.0000000000000000e+000 -1.5028496133486960e-001  0.0000000000000000e+000 -9.1710605212155585e-002  0.0000000000000000e+000 -5.3963671820468140e-001  0.0000000000000000e+000  0.0000000000000000e+000  7.7600834078825426e-002  0.0000000000000000e+000  0.0000000000000000e+000  0.0000000000000000e+000  0.0000000000000000e+000
  3.5648521880109474e-001  0.0000000000000000e+000  3.7377386719775901e-001  0.0000000000000000e+000  0.0000000000000000e+000 -9.1273677669740663e-002  0.0000000000000000e+000  0.0000000000000000e+000  0.0000000000000000e+000  0.0000000000000000e+000  0.0000000000000000e+000  0.0000000000000000e+000  1.5341863263937339e-001  0.0000000000000000e+000  0.0000000000000000e+000  0.0000000000000000e+000  0.0000000000000000e+000  0.0000000000000000e+000  0.0000000000000000e+000 -6.5510300038603853e-001  0.0000000000000000e+000  0.0000000000000000e+000  0.0000000000000000e+000  0.0000000000000000e+000  3.8811356881429682e-001  0.0000000000000000e+000  1.5872790888615371e-001  0.0000000000000000e+000  3.1041358125594670e-001  0.0000000000000000e+000
  0.0000000000000000e+000  0.0000000000000000e+000  0.0000000000000000e+000  0.0000000000000000e+000  0.0000000000000000e+000  0.0000000000000000e+000  0.0000000000000000e+000  0.0000000000000000e+000  3.4418383232634625e-001  0.0000000000000000e+000  0.0000000000000000e+000 -7.0439438411964339e-001  0.0000000000000000e+000  4.4944753386069736e-004  0.0000000000000000e+000  0.0000000000000000e+000  4.3801800361702714e-001  0.0000000000000000e+000  0.0000000000000000e+000  0.0000000000000000e+000  0.0000000000000000e+000  5.1439572061984340e-001  0.0000000000000000e+000  0.0000000000000000e+000  0.0000000000000000e+000  0.0000000000000000e+000  0.0000000000000000e+000  8.6210475386638441e-001  0.0000000000000000e+000  0.0000000000000000e+000
  7.0717648613062256e-001  0.0000000000000000e+000  1.8604568508695832e-001  0.0000000000000000e+000  0.0000000000000000e+000 -1.3803924531749845e-001  0.0000000000000000e+000  0.0000000000000000e+000  0.0000000000000000e+000  0.0000000000000000e+000  0.0000000000000000e+000  0.0000000000000000e+000  6.1452152365551502e-002  0.0000000000000000e+000  0.0000000000000000e+000  0.0000000000000000e+000  0.0000000000000000e+000  0.0000000000000000e+000  0.0000000000000000e+000  6.7736126327547372e-002  0.0000000000000000e+000  0.0000000000000000e+000  0.0000000000000000e+000  0.0000000000000000e+000 -5.5812228097980432e-001  0.0000000000000000e+000  1.2783075271236752e-001  0.0000000000000000e+000 -3.3170447023113042e-001  0.0000000000000000e+000
  0.0000000000000000e+000  2.2723924280200036e-001  0.0000000000000000e+000  0.0000000000000000e+000  0.0000000000000000e+000  0.0000000000000000e+000  6.7527399512926778e-001 -9.1458538490027039e-002  0.0000000000000000e+000  0.0000000000000000e+000  0.0000000000000000e+000  0.0000000000000000e+000  0.0000000000000000e+000  0.0000000000000000e+000  3.2482922745804632e-001  0.0000000000000000e+000  0.0000000000000000e+000  1.0685688977282365e-001  0.0000000000000000e+000  0.0000000000000000e+000  0.0000000000000000e+000  0.0000000000000000e+000  0.0000000000000000e+000  0.0000000000000000e+000  0.0000000000000000e+000  0.0000000000000000e+000  0.0000000000000000e+000  0.0000000000000000e+000  0.0000000000000000e+000 -6.0586324518596724e-001
  4.1650473627292511e-001  0.0000000000000000e+000  5.9176581247865845e-001  0.0000000000000000e+000  6.5359876612356538e-002  0.0000000000000000e+000  0.0000000000000000e+000 -3.6223375998698737e-001  0.0000000000000000e+000  0.0000000000000000e+000  0.0000000000000000e+000  0.0000000000000000e+000 -7.9302143811158876e-001  0.0000000000000000e+000  0.0000000000000000e+000  0.0000000000000000e+000  0.0000000000000000e+000  0.0000000000000000e+000  0.0000000000000000e+000  0.0000000000000000e+000 -7.1572817534488103e-002  0.0000000000000000e+000 -2.0102405166201898e-001  0.0000000000000000e+000  0.0000000000000000e+000  0.0000000000000000e+000  2.6380812049127556e-001  0.0000000000000000e+000  0.0000000000000000e+000  0.0000000000000000e+000
  0.0000000000000000e+000 -8.9252911322612627e-001  0.0000000000000000e+000  0.0000000000000000e+000  0.0000000000000000e+000  0.0000000000000000e+000  3.1390555060098257e-001  0.0000000000000000e+000  0.0000000000000000e+000  0.0000000000000000e+000  0.0000000000000000e+000  0.0000000000000000e+000  0.0000000000000000e+000  0.0000000000000000e+000  0.0000000000000000e+000  4.8053318026430053e-001 -1.5446732929226939e-001  0.0000000000000000e+000  0.0000000000000000e+000  0.0000000000000000e+000  0.0000000000000000e+000  0.0000000000000000e+000  0.0000000000000000e+000  0.0000000000000000e+000  5.5068197646004069e-001  0.0000000000000000e+000  0.0000000000000000e+000  0.0000000000000000e+000  1.0924054117214549e-001  0.0000000000000000e+000
 -9.5154846664956361e-001  0.0000000000000000e+000  3.4162082730267018e-001  0.0000000000000000e+000  2.7387676356053914e-001  0.0000000000000000e+000  0.0000000000000000e+000 -6.2086220221691812e-001  0.0000000000000000e+000  0.0000000000000000e+000  0.0000000000000000e+000  0.0000000000000000e+000 -3.5671032680480413e-002  0.0000000000000000e+000  0.0000000000000000e+000  0.0000000000000000e+000  0.0000000000000000e+000  0.0000000000000000e+000  0.0000000000000000e+000  0.0000000000000000e+000 -1.2248109374218161e-001  0.0000000000000000e+000 -5.5914451911997232e-002  0.0000000000000000e+000  0.0000000000000000e+000  0.0000000000000000e+000  2.2530063305554907e-001  0.0000000000000000e+000  0.0000000000000000e+000  0.0000000000000000e+000
  0.0000000000000000e+000  0.0000000000000000e+000  0.0000000000000000e+000  3.3248245959577205e-001  0.0000000000000000e+000  0.0000000000000000e+000  0.0000000000000000e+000  0.0000000000000000e+000  0.0000000000000000e+000  0.0000000000000000e+000 -4.6928156962828460e-001  0.0000000000000000e+000  0.0000000000000000e+000  0.0000000000000000e+000  4.1742985737572669e-001  0.0000000000000000e+000  0.0000000000000000e+000  0.0000000000000000e+000  3.1861487567557328e-002  0.0000000000000000e+000  0.0000000000000000e+000  0.0000000000000000e+000  0.0000000000000000e+000  0.0000000000000000e+000  0.0000000000000000e+000  7.0078510627099944e-001  0.0000000000000000e+000  5.3550136119083248e-002  0.0000000000000000e+000  0.0000000000000000e+000
 -3.9035818480604828e-001  0.0000000000000000e+000  4.9615766973292585e-001  0.0000000000000000e+000  9.4862675630843818e-001  0.0000000000000000e+000  0.0000000000000000e+000  6.4205891598000897e-001  0.0000000000000000e+000  0.0000000000000000e+000  0.0000000000000000e+000  0.0000000000000000e+000  1.0980544281922183e-001  0.0000000000000000e+000  0.0000000000000000e+000  0.0000000000000000e+000  0.0000000000000000e+000  0.0000000000000000e+000  0.0000000000000000e+000  0.0000000000000000e+000 -1.1589178578818783e-002  0.0000000000000000e+000  9.5162866947620328e-001  0.0000000000000000e+000  0.0000000000000000e+000  0.0000000000000000e+000 -9.8586765921283084e-003  0.0000000000000000e+000  0.0000000000000000e+000  0.0000000000000000e+000
  0.0000000000000000e+000  0.0000000000000000e+000  0.0000000000000000e+000  0.0000000000000000e+000  0.0000000000000000e+000  1.7497213085793956e-001  0.0000000000000000e+000  0.0000000000000000e+000  0.0000000000000000e+000  7.5893574710000550e-002  0.0000000000000000e+000 -7.7077644181650840e-001  0.0000000000000000e+000 -5.3191774176255528e-002  0.0000000000000000e+000  0.0000000000000000e+000  0.0000000000000000e+000 -4.5767383225582037e-001  0.0000000000000000e+000  2.6906251793152841e-001  0.0000000000000000e+000 -2.8984556992250043e-001  0.0000000000000000e+000  0.0000000000000000e+000  0.0000000000000000e+000  0.0000000000000000e+000  0.0000000000000000e+000  0.0000000000000000e+000  0.0000000000000000e+000 -2.8788903250240309e-002
  0.0000000000000000e+000  1.5723440314696113e-001  0.0000000000000000e+000  0.0000000000000000e+000  0.0000000000000000e+000  0.0000000000000000e+000  1.0260554345887196e+000  0.0000000000000000e+000  0.0000000000000000e+000  0.0000000000000000e+000  0.0000000000000000e+000  0.0000000000000000e+000  0.0000000000000000e+000  0.0000000000000000e+000  0.0000000000000000e+000 -1.0094600533919569e+000  1.6171796707903943e-001  0.0000000000000000e+000  0.0000000000000000e+000  0.0000000000000000e+000  0.0000000000000000e+000  0.0000000000000000e+000  0.0000000000000000e+000  0.0000000000000000e+000  2.7695413682475062e-001  0.0000000000000000e+000  0.0000000000000000e+000  0.0000000000000000e+000  4.9699705915437675e-001  0.0000000000000000e+000
 -5.8698402577016695e-001  0.0000000000000000e+000  1.7763008748794828e-003  0.0000000000000000e+000 -4.7169324889556763e-001  0.0000000000000000e+000  0.0000000000000000e+000  4.1115334311756380e-001  0.0000000000000000e+000  0.0000000000000000e+000  0.0000000000000000e+000  0.0000000000000000e+000 -7.4959457652597161e-001  0.0000000000000000e+000  0.0000000000000000e+000  0.0000000000000000e+000  0.0000000000000000e+000  0.0000000000000000e+000  0.0000000000000000e+000  0.0000000000000000e+000  2.2912836854990298e-001  0.0000000000000000e+000 -5.5807956261555020e-002  0.0000000000000000e+000  0.0000000000000000e+000  0.0000000000000000e+000  2.6303796664302248e-001  0.0000000000000000e+000  0.0000000000000000e+000  0.0000000000000000e+000
  0.0000000000000000e+000  0.0000000000000000e+000  0.0000000000000000e+000  0.0000000000000000e+000  0.0000000000000000e+000  0.0000000000000000e+000  0.0000000000000000e+000  0.0000000000000000e+000  2.3519856839466341e-001  0.0000000000000000e+000  0.0000000000000000e+000  0.0000000000000000e+000  0.0000000000000000e+000  0.0000000000000000e+000  0.0000000000000000e+000  0.0000000000000000e+000  0.0000000000000000e+000  0.0000000000000000e+000  0.0000000000000000e+000  0.0000000000000000e+000  0.0000000000000000e+000  0.0000000000000000e+000  0.0000000000000000e+000 -1.7519619514982374e-001  0.0000000000000000e+000  0.0000000000000000e+000  0.0000000000000000e+000  0.0000000000000000e+000  0.0000000000000000e+000  0.0000000000000000e+000
  0.0000000000000000e+000  0.0000000000000000e+000  0.0000000000000000e+000  0.0000000000000000e+000  0.0000000000000000e+000  2.8249299939753714e-001  0.0000000000000000e+000  0.0000000000000000e+000  0.0000000000000000e+000 -5.1217264287134678e-001  0.0000000000000000e+000 -3.6861017835896237e-002  0.0000000000000000e+000  5.3780717422857227e-001  0.0000000000000000e+000  0.0000000000000000e+000  0.0000000000000000e+000 -2.3046046395890488e-001  0.0000000000000000e+000 -5.3213776996498008e-001  0.0000000000000000e+000 -1.0812782640187954e-001  0.0000000000000000e+000  0.0000000000000000e+000  0.0000000000000000e+000  0.0000000000000000e+000  0.0000000000000000e+000  0.0000000000000000e+000  0.0000000000000000e+000  1.3895085240506036e-001
  0.0000000000000000e+000  0.0000000000000000e+000  0.0000000000000000e+000 -6.3514230735503308e-001  0.0000000000000000e+000  0.0000000000000000e+000  0.0000000000000000e+000  0.0000000000000000e+000  0.0000000000000000e+000  0.0000000000000000e+000 -5.5803180386427376e-001  0.0000000000000000e+000  0.0000000000000000e+000  0.0000000000000000e+000 -8.4540782382115737e-002  0.0000000000000000e+000  0.0000000000000000e+000  0.0000000000000000e+000 -3.1145502418929294e-001  0.0000000000000000e+000  0.0000000000000000e+000  0.0000000000000000e+000  0.0000000000000000e+000  0.0000000000000000e+000  0.0000000000000000e+000  2.4629304108140303e-002  0.0000000000000000e+000 -4.2477850308640397e-001  0.0000000000000000e+000  0.0000000000000000e+000
  0.0000000000000000e+000  0.0000000000000000e+000  0.0000000000000000e+000  0.0000000000000000e+000  0.0000000000000000e+000 -3.8878243891098108e-001  0.0000000000000000e+000  0.0000000000000000e+000  0.0000000000000000e+000 -4.1229107565286072e-001  0.0000000000000000e+000 -2.0973925661650167e-001  0.0000000000000000e+000 -5.9261046639360115e-001  0.0000000000000000e+000  0.0000000000000000e+000  0.0000000000000000e+000  1.1875636572280787e-001  0.0000000000000000e+000 -3.1014390337073838e-001  0.0000000000000000e+000 -1.8845204648016498e-001  0.0000000000000000e+000  0.0000000000000000e+000  0.0000000000000000e+000  0.0000000000000000e+000  0.0000000000000000e+000  0.0000000000000000e+000  0.0000000000000000e+000  3.7132206299365261e-001
  3.2436565648888049e-001  0.0000000000000000e+000 -9.6039119472543799e-001  0.0000000000000000e+000  2.2813990144708970e-001  0.0000000000000000e+000  0.0000000000000000e+000 -4.2571619961003138e-001  0.0000000000000000e+000  0.0000000000000000e+000  0.0000000000000000e+000  0.0000000000000000e+000 -4.5607886439653533e-001  0.0000000000000000e+000  0.0000000000000000e+000  0.0000000000000000e+000  0.0000000000000000e+000  0.0000000000000000e+000  0.0000000000000000e+000  0.0000000000000000e+000  4.0679291102077048e-001  0.0000000000000000e+000  4.6826863158082177e-001  0.0000000000000000e+000  0.0000000000000000e+000  0.0000000000000000e+000 -6.3320772502015821e-001  0.0000000000000000e+000  0.0000000000000000e+000  0.0000000000000000e+000
  0.0000000000000000e+000  0.0000000000000000e+000  0.0000000000000000e+000  0.0000000000000000e+000  0.0000000000000000e+000  8.7731687655196372e-002  0.0000000000000000e+000  0.0000000000000000e+000  0.0000000000000000e+000 -2.0856734059216481e-001  0.0000000000000000e+000 -5.4246575197709568e-001  0.0000000000000000e+000  1.4493720844305558e-001  0.0000000000000000e+000  0.0000000000000000e+000  0.0000000000000000e+000  6.1869176349631716e-001  0.0000000000000000e+000  2.7995045931677065e-002  0.0000000000000000e+000  4.7794403667718194e-001  0.0000000000000000e+000  0.0000000000000000e+000  0.0000000000000000e+000  0.0000000000000000e+000  0.0000000000000000e+000  0.0000000000000000e+000  0.0000000000000000e+000 -1.4674197064904240e-001
  0.0000000000000000e+000  0.0000000000000000e+000  0.0000000000000000e+000  4.9888322665912188e-001  0.0000000000000000e+000  0.0000000000000000e+000  0.0000000000000000e+000  0.0000000000000000e+000  0.0000000000000000e+000  0.0000000000000000e+000 -5.1668853546599813e-001  0.0000000000000000e+000  0.0000000000000000e+000  0.0000000000000000e+000  4.9374472665872200e-002  0.0000000000000000e+000  0.0000000000000000e+000  0.0000000000000000e+000  2.1660887138702806e-001  0.0000000000000000e+000  0.0000000000000000e+000  0.0000000000000000e+000  0.0000000000000000e+000  0.0000000000000000e+000  0.0000000000000000e+000 -6.0126721327183053e-001  0.0000000000000000e+000 -2.7068243387023089e-001  0.0000000000000000e+000  0.0000000000000000e+000
  0.0000000000000000e+000  5.2653309359773526e-001  0.0000000000000000e+000  0.0000000000000000e+000  0.0000000000000000e+000  0.0000000000000000e+000 -4.3164172675089973e-001  0.0000000000000000e+000  0.0000000000000000e+000  0.0000000000000000e+000  0.0000000000000000e+000  0.0000000000000000e+000  0.0000000000000000e+000  0.0000000000000000e+000  0.0000000000000000e+000  8.2656454955129244e-001  6.1173495029736354e-002  0.0000000000000000e+000  0.0000000000000000e+000  0.0000000000000000e+000  0.0000000000000000e+000  0.0000000000000000e+000  0.0000000000000000e+000  0.0000000000000000e+000  6.9323242720369882e-002  0.0000000000000000e+000  0.0000000000000000e+000  0.0000000000000000e+000  9.8299894345892858e-001  0.0000000000000000e+000
  0.0000000000000000e+000  6.2380177596222319e-001  0.0000000000000000e+000  0.0000000000000000e+000  0.0000000000000000e+000  0.0000000000000000e+000  5.7585475981508016e-001  0.0000000000000000e+000  0.0000000000000000e+000  0.0000000000000000e+000  0.0000000000000000e+000  0.0000000000000000e+000  0.0000000000000000e+000  0.0000000000000000e+000  0.0000000000000000e+000  7.2970443887179059e-001  5.8880368257327920e-001  0.0000000000000000e+000  0.0000000000000000e+000  0.0000000000000000e+000  0.0000000000000000e+000  0.0000000000000000e+000  0.0000000000000000e+000  0.0000000000000000e+000 -1.8893360653432067e-001  0.0000000000000000e+000  0.0000000000000000e+000  0.0000000000000000e+000 -7.1011332362604607e-001  0.0000000000000000e+000
  0.0000000000000000e+000  0.0000000000000000e+000  0.0000000000000000e+000  0.0000000000000000e+000  0.0000000000000000e+000 -4.0914597196760538e-001  0.0000000000000000e+000  0.0000000000000000e+000  0.0000000000000000e+000 -5.4222330257630191e-001  0.0000000000000000e+000  1.0710668558119582e-001  0.0000000000000000e+000  1.2514722733656392e-001  0.0000000000000000e+000  0.0000000000000000e+000  0.0000000000000000e+000 -3.6935351411283140e-001  0.0000000000000000e+000  4.9680909560040482e-001  0.0000000000000000e+000  3.5338440709269342e-001  0.0000000000000000e+000  0.0000000000000000e+000  0.0000000000000000e+000  0.0000000000000000e+000  0.0000000000000000e+000  0.0000000000000000e+000  0.0000000000000000e+000 -5.7775064904073879e-002
  0.0000000000000000e+000  0.0000000000000000e+000  0.0000000000000000e+000 -1.7499178026915654e-001  0.0000000000000000e+000  0.0000000000000000e+000  0.0000000000000000e+000  0.0000000000000000e+000  0.0000000000000000e+000  0.0000000000000000e+000 -4.6652440169602682e-002  0.0000000000000000e+000  0.0000000000000000e+000  0.0000000000000000e+000 -3.8529763347502483e-001  0.0000000000000000e+000  0.0000000000000000e+000  0.0000000000000000e+000  8.4293060989499247e-001  0.0000000000000000e+000  0.0000000000000000e+000  0.0000000000000000e+000  0.0000000000000000e+000  0.0000000000000000e+000  0.0000000000000000e+000  2.5851071284599475e-001  0.0000000000000000e+000 -2.0343883245068875e-001  0.0000000000000000e+000  0.0000000000000000e+000
  0.0000000000000000e+000  0.0000000000000000e+000  0.0000000000000000e+000  0.0000000000000000e+000  0.0000000000000000e+000  1.6163129007447150e-001  0.0000000000000000e+000  0.0000000000000000e+000  0.0000000000000000e+000 -1.4500665546715863e-003  0.0000000000000000e+000 -3.5829468702467115e-003  0.0000000000000000e+000 -4.3248692078608364e-001  0.0000000000000000e+000  0.0000000000000000e+000  0.0000000000000000e+000 -3.7479133409127457e-001  0.0000000000000000e+000 -4.1496561058167902e-001  0.0000000000000000e+000  4.4488677660647252e-001  0.0000000000000000e+000  0.0000000000000000e+000  0.0000000000000000e+000  0.0000000000000000e+000  0.0000000000000000e+000  0.0000000000000000e+000  0.0000000000000000e+000 -5.2557226253095213e-001
 -1.0800985629705524e-001  0.0000000000000000e+000 -6.9543898130768389e-001  0.0000000000000000e+000  2.6569265154351535e-001  0.0000000000000000e+000  0.0000000000000000e+000 -2.2752540315217870e-001  0.0000000000000000e+000  0.0000000000000000e+000  0.0000000000000000e+000  0.0000000000000000e+000 -5.8752559065213683e-001  0.0000000000000000e+000  0.0000000000000000e+000  0.0000000000000000e+000  0.0000000000000000e+000  0.0000000000000000e+000  0.0000000000000000e+000  0.0000000000000000e+000 -4.5621986011131987e-001  0.0000000000000000e+000  3.2830123986578713e-001  0.0000000000000000e+000  0.0000000000000000e+000  0.0000000000000000e+000  1.2517737375322797e+000  0.0000000000000000e+000  0.0000000000000000e+000  0.0000000000000000e+000
  0.0000000000000000e+000  0.0000000000000000e+000  0.0000000000000000e+000  0.0000000000000000e+000  0.0000000000000000e+000  5.8912418287168200e-001  0.0000000000000000e+000  0.0000000000000000e+000  0.0000000000000000e+000 -4.5093447320810484e-002  0.0000000000000000e+000  1.1230951918178211e-001  0.0000000000000000e+000 -2.5939264133664469e-001  0.0000000000000000e+000  0.0000000000000000e+000  0.0000000000000000e+000 -9.4233400896147027e-002  0.0000000000000000e+000  2.1071437221128464e-001  0.0000000000000000e+000  3.7625895968507755e-001  0.0000000000000000e+000  0.0000000000000000e+000  0.0000000000000000e+000  0.0000000000000000e+000  0.0000000000000000e+000  0.0000000000000000e+000  0.0000000000000000e+000  6.1331070628345219e-001
 -3.7121276947846515e-001  0.0000000000000000e+000 -1.0094610366540513e-001  0.0000000000000000e+000  8.1630636860390871e-001  0.0000000000000000e+000  0.0000000000000000e+000  3.2273771031478049e-001  0.0000000000000000e+000  0.0000000000000000e+000  0.0000000000000000e+000  0.0000000000000000e+000 -4.0926529060529360e-001  0.0000000000000000e+000  0.0000000000000000e+000  0.0000000000000000e+000  0.0000000000000000e+000  0.0000000000000000e+000  0.0000000000000000e+000  0.0000000000000000e+000 -6.7206979495639071e-002  0.0000000000000000e+000 -6.6484580130520621e-001  0.0000000000000000e+000  0.0000000000000000e+000  0.0000000000000000e+000  2.7392941834610945e-001  0.0000000000000000e+000  0.0000000000000000e+000  0.0000000000000000e+000
  0.0000000000000000e+000  0.0000000000000000e+000  0.0000000000000000e+000  0.0000000000000000e+000  0.0000000000000000e+000  0.0000000000000000e+000  0.0000000000000000e+000  0.0000000000000000e+000  1.6193249485967620e-001  0.0000000000000000e+000  0.0000000000000000e+000  0.0000000000000000e+000  0.0000000000000000e+000  0.0000000000000000e+000  0.0000000000000000e+000  0.0000000000000000e+000  0.0000000000000000e+000  0.0000000000000000e+000  0.0000000000000000e+000  0.0000000000000000e+000  0.0000000000000000e+000  0.0000000000000000e+000  0.0000000000000000e+000  4.1386360707102221e-002  0.0000000000000000e+000  0.0000000000000000e+000  0.0000000000000000e+000  0.0000000000000000e+000  0.0000000000000000e+000  0.0000000000000000e+000
  0.0000000000000000e+000 -4.8569282201368824e-001  0.0000000000000000e+000  0.0000000000000000e+000  0.0000000000000000e+000  0.0000000000000000e+000 -3.0574460616704363e-001  0.0000000000000000e+000  0.0000000000000000e+000  0.0000000000000000e+000  0.0000000000000000e+000  0.0000000000000000e+000  0.0000000000000000e+000  0.0000000000000000e+000  0.0000000000000000e+000  2.1673475646214921e-001  2.0813672690734891e-001  0.0000000000000000e+000  0.0000000000000000e+000  0.0000000000000000e+000  0.0000000000000000e+000  0.0000000000000000e+000  0.0000000000000000e+000  0.0000000000000000e+000 -1.2737355804063981e+000  0.0000000000000000e+000  0.0000000000000000e+000  0.0000000000000000e+000  3.8960943661693892e-001  0.0000000000000000e+000
  0.0000000000000000e+000  0.0000000000000000e+000  0.0000000000000000e+000  3.4588501180349995e-001  0.0000000000000000e+000  0.0000000000000000e+000  0.0000000000000000e+000  0.0000000000000000e+000  0.0000000000000000e+000  0.0000000000000000e+000  3.6590427958256766e-001  0.0000000000000000e+000  0.0000000000000000e+000  0.0000000000000000e+000 -1.3589052796348600e-001  0.0000000000000000e+000  0.0000000000000000e+000  0.0000000000000000e+000 -2.3147427584468686e-001  0.0000000000000000e+000  0.0000000000000000e+000  0.0000000000000000e+000  0.0000000000000000e+000  0.0000000000000000e+000  0.0000000000000000e+000  2.3257945684458925e-001  0.0000000000000000e+000 -7.8761528494481325e-001  0.0000000000000000e+000  0.0000000000000000e+000
 -7.2185102511043112e-002  0.0000000000000000e+000 -2.6419040532223576e-003  0.0000000000000000e+000  1.0696271559246091e-001  0.0000000000000000e+000  0.0000000000000000e+000  3.8630042633288691e-001  0.0000000000000000e+000  0.0000000000000000e+000  0.0000000000000000e+000  0.0000000000000000e+000  2.5225211328658972e-002  0.0000000000000000e+000  0.0000000000000000e+000  0.0000000000000000e+000  0.0000000000000000e+000  0.0000000000000000e+000  0.0000000000000000e+000  0.0000000000000000e+000 -9.2370146667006370e-001  0.0000000000000000e+000  3.5592872294396360e-001  0.0000000000000000e+000  0.0000000000000000e+000  0.0000000000000000e+000 -8.5060718647938693e-001  0.0000000000000000e+000  0.0000000000000000e+000  0.0000000000000000e+000
  0.0000000000000000e+000  0.0000000000000000e+000  0.0000000000000000e+000 -2.9479929625930640e-001  0.0000000000000000e+000  0.0000000000000000e+000  0.0000000000000000e+000  0.0000000000000000e+000  0.0000000000000000e+000  0.0000000000000000e+000  2.5562840141616894e-001  0.0000000000000000e+000  0.0000000000000000e+000  0.0000000000000000e+000  8.0575854310259620e-001  0.0000000000000000e+000  0.0000000000000000e+000  0.0000000000000000e+000  3.0157728176686205e-001  0.0000000000000000e+000  0.0000000000000000e+000  0.0000000000000000e+000  0.0000000000000000e+000  0.0000000000000000e+000  0.0000000000000000e+000 -1.6078052758326533e-001  0.0000000000000000e+000 -2.8583462107273394e-001  0.0000000000000000e+000  0.0000000000000000e+000
  0.0000000000000000e+000 -2.9707645210561245e-001  0.0000000000000000e+000  0.0000000000000000e+000  0.0000000000000000e+000  0.0000000000000000e+000 -4.2851643746492285e-001  0.0000000000000000e+000  0.0000000000000000e+000  0.0000000000000000e+000  0.0000000000000000e+000  0.0000000000000000e+000  0.0000000000000000e+000  0.0000000000000000e+000  0.0000000000000000e+000 -2.4089464869787472e-001  1.6278324288444417e+000  0.0000000000000000e+000  0.0000000000000000e+000  0.0000000000000000e+000  0.0000000000000000e+000  0.0000000000000000e+000  0.0000000000000000e+000  0.0000000000000000e+000  3.1793889202899620e-002  0.0000000000000000e+000  0.0000000000000000e+000  0.0000000000000000e+000 -5.9490812666916471e-001  0.0000000000000000e+000
  0.0000000000000000e+000  0.0000000000000000e+000  0.0000000000000000e+000  0.0000000000000000e+000  0.0000000000000000e+000  4.3605208603713208e-001  0.0000000000000000e+000  0.0000000000000000e+000  0.0000000000000000e+000 -4.7158610141330293e-001  0.0000000000000000e+000  2.0539519606689247e-001  0.0000000000000000e+000 -2.5641531096464165e-001  0.0000000000000000e+000  0.0000000000000000e+000  0.0000000000000000e+000  2.3402899149544948e-001  0.0000000000000000e+000  2.8990603604129511e-001  0.0000000000000000e+000 -4.1949690680291646e-001  0.0000000000000000e+000  0.0000000000000000e+000  0.0000000000000000e+000  0.0000000000000000e+000  0.0000000000000000e+000  0.0000000000000000e+000  0.0000000000000000e+000 -4.0587731587420345e-001
 -2.2756494735222424e-001  0.0000000000000000e+000  0.0000000000000000e+000  0.0000000000000000e+000 -9.2378304555454732e-002  0.0000000000000000e+000  1.9368306128327112e-001  0.0000000000000000e+000  0.0000000000000000e+000  0.0000000000000000e+000  0.0000000000000000e+000 -3.0571216135589657e-001  0.0000000000000000e+000  0.0000000000000000e+000  7.7346058976984655e-001  0.0000000000000000e+000  0.0000000000000000e+000  0.0000000000000000e+000  0.0000000000000000e+000 -5.3800272635555824e-001  6.7436978351559917e-001  0.0000000000000000e+000  0.0000000000000000e+000  0.0000000000000000e+000  0.0000000000000000e+000  0.0000000000000000e+000  0.0000000000000000e+000 -9.3976666656692909e-001  0.0000000000000000e+000  0.0000000000000000e+000
  0.0000000000000000e+000  4.3568792528090050e-001  0.0000000000000000e+000  0.0000000000000000e+000  0.0000000000000000e+000  0.0000000000000000e+000  0.0000000000000000e+000  0.0000000000000000e+000  0.0000000000000000e+000  0.0000000000000000e+000  0.0000000000000000e+000  0.0000000000000000e+000  0.0000000000000000e+000  0.0000000000000000e+000  0.0000000000000000e+000  0.0000000000000000e+000  0.0000000000000000e+000  0.0000000000000000e+000 -2.1425857202585022e-001  0.0000000000000000e+000  0.0000000000000000e+000  0.0000000000000000e+000  0.0000000000000000e+000  0.0000000000000000e+000  0.0000000000000000e+000  0.0000000000000000e+000  0.0000000000000000e+000  0.0000000000000000e+000  0.0000000000000000e+000  0.0000000000000000e+000
  0.0000000000000000e+000  0.0000000000000000e+000  7.4100810648873394e-001 -1.1393028943083337e-001  0.0000000000000000e+000 -7.3113333213646103e-002  0.0000000000000000e+000  0.0000000000000000e+000 -2.2349396448859299e-001  0.0000000000000000e+000  0.0000000000000000e+000  0.0000000000000000e+000  0.0000000000000000e+000 -5.9066918141000602e-001  0.0000000000000000e+000  0.0000000000000000e+000 -1.3600706801493487e-001  0.0000000000000000e+000  0.0000000000000000e+000  0.0000000000000000e+000  0.0000000000000000e+000  2.6249305253071911e-002  0.0000000000000000e+000  0.0000000000000000e+000  0.0000000000000000e+000  1.2064299883497101e-001  0.0000000000000000e+000  0.0000000000000000e+000  0.0000000000000000e+000  0.0000000000000000e+000
  0.0000000000000000e+000  0.0000000000000000e+000  3.9614046225462979e-001  5.1450445070457773e-001  0.0000000000000000e+000 -1.5106828475076506e-001  0.0000000000000000e+000  0.0000000000000000e+000  3.4239687770065269e-001  0.0000000000000000e+000  0.0000000000000000e+000  0.0000000000000000e+000  0.0000000000000000e+000  1.3210385014110576e-001  0.0000000000000000e+000  0.0000000000000000e+000  3.2608539577752932e-001  0.0000000000000000e+000  0.0000000000000000e+000  0.0000000000000000e+000  0.0000000000000000e+000  3.2087349656392078e-001  0.0000000000000000e+000  0.0000000000000000e+000  0.0000000000000000e+000 -4.5995406563539271e-001  0.0000000000000000e+000  0.0000000000000000e+000  0.0000000000000000e+000  0.0000000000000000e+000
 -3.3476617588266255e-002  0.0000000000000000e+000  0.0000000000000000e+000  0.0000000000000000e+000  3.8323771806894913e-001  0.0000000000000000e+000 -6.1050285791629944e-001  0.0000000000000000e+000  0.0000000000000000e+000  0.0000000000000000e+000  0.0000000000000000e+000  6.7597669441496833e-001  0.0000000000000000e+000  0.0000000000000000e+000  6.0827169734913289e-001  0.0000000000000000e+000  0.0000000000000000e+000  0.0000000000000000e+000  0.0000000000000000e+000 -3.2904294763194331e-001 -5.2110816855179731e-001  0.0000000000000000e+000  0.0000000000000000e+000  0.0000000000000000e+000  0.0000000000000000e+000  0.0000000000000000e+000  0.0000000000000000e+000  1.2942572535897426e-001  0.0000000000000000e+000  0.0000000000000000e+000
  0.0000000000000000e+000  0.0000000000000000e+000  1.4519392861761332e-001  2.1187750739193525e-001  0.0000000000000000e+000 -2.9522577007218453e-001  0.0000000000000000e+000  0.0000000000000000e+000 -7.6377691182091090e-001  0.0000000000000000e+000  0.0000000000000000e+000  0.0000000000000000e+000  0.0000000000000000e+000  4.9426519194058860e-001  0.0000000000000000e+000  0.0000000000000000e+000 -1.2627859141714587e-001  0.0000000000000000e+000  0.0000000000000000e+000  0.0000000000000000e+000  0.0000000000000000e+000  5.3687253625174548e-002  0.0000000000000000e+000  0.0000000000000000e+000  0.0000000000000000e+000 -1.9660488101342743e-002  0.0000000000000000e+000  0.0000000000000000e+000  0.0000000000000000e+000  0.0000000000000000e+000
  2.1158301355667680e-001  0.0000000000000000e+000  0.0000000000000000e+000  0.0000000000000000e+000 -3.9321909306751024e-001  0.0000000000000000e+000  4.9330014902149433e-001  0.0000000000000000e+000  0.0000000000000000e+000  0.0000000000000000e+000  0.0000000000000000e+000  4.5879407477789441e-001  0.0000000000000000e+000  0.0000000000000000e+000 -1.3598744877065674e-001  0.0000000000000000e+000  0.0000000000000000e+000  0.0000000000000000e+000  0.0000000000000000e+000 -7.7642531953831895e-001 -2.6199750628874402e-001  0.0000000000000000e+000  0.0000000000000000e+000  0.0000000000000000e+000  0.0000000000000000e+000  0.0000000000000000e+000  0.0000000000000000e+000  5.0782408133500143e-002  0.0000000000000000e+000  0.0000000000000000e+000
  0.0000000000000000e+000  0.0000000000000000e+000  0.0000000000000000e+000  0.0000000000000000e+000  0.0000000000000000e+000  0.0000000000000000e+000  0.0000000000000000e+000  4.3816872056254152e-001  0.0000000000000000e+000  4.1799037617721180e-001  1.8906933422180983e-001  0.0000000000000000e+000  3.1140162690499351e-001  0.0000000000000000e+000  0.0000000000000000e+000  0.0000000000000000e+000  0.0000000000000000e+000 -4.1379912354099530e-001  0.0000000000000000e+000  0.0000000000000000e+000  0.0000000000000000e+000  0.0000000000000000e+000  0.0000000000000000e+000  0.0000000000000000e+000  0.0000000000000000e+000  0.0000000000000000e+000  0.0000000000000000e+000  0.0000000000000000e+000  5.7388528184504495e-001  0.0000000000000000e+000
  0.0000000000000000e+000  0.0000000000000000e+000  5.4813982005552632e-002 -4.2335377049298051e-001  0.0000000000000000e+000 -7.7337598850991285e-001  0.0000000000000000e+000  0.0000000000000000e+000  1.9656455410852375e-001  0.0000000000000000e+000  0.0000000000000000e+000  0.0000000000000000e+000  0.0000000000000000e+000  8.9549090894755073e-002  0.0000000000000000e+000  0.0000000000000000e+000  1.8980387906384638e-001  0.0000000000000000e+000  0.0000000000000000e+000  0.0000000000000000e+000  0.0000000000000000e+000 -3.5279331050429402e-001  0.0000000000000000e+000  0.0000000000000000e+000  0.0000000000000000e+000 -1.1185390796107239e-001  0.0000000000000000e+000  0.0000000000000000e+000  0.0000000000000000e+000  0.0000000000000000e+000
  0.0000000000000000e+000  0.0000000000000000e+000  0.0000000000000000e+000  0.0000000000000000e+000  0.0000000000000000e+000  0.0000000000000000e+000  0.0000000000000000e+000  3.5329653080771922e-001  0.0000000000000000e+000 -4.1963084548785784e-001 -4.4239445318987025e-001  0.0000000000000000e+000  5.1501061524493730e-001  0.0000000000000000e+000  0.0000000000000000e+000  0.0000000000000000e+000  0.0000000000000000e+000 -3.4416139985360550e-001  0.0000000000000000e+000  0.0000000000000000e+000  0.0000000000000000e+000  0.0000000000000000e+000  0.0000000000000000e+000  0.0000000000000000e+000  0.0000000000000000e+000  0.0000000000000000e+000  0.0000000000000000e+000  0.0000000000000000e+000 -3.4597060519218958e-001  0.0000000000000000e+000
  0.0000000000000000e+000  0.0000000000000000e+000  0.0000000000000000e+000  0.0000000000000000e+000  0.0000000000000000e+000  0.0000000000000000e+000  0.0000000000000000e+000 -7.2206404307889727e-001  0.0000000000000000e+000  1.3910526987974225e-001  1.6640178985845638e-001  0.0000000000000000e+000  2.5152217148642037e-001  0.0000000000000000e+000  0.0000000000000000e+000  0.0000000000000000e+000  0.0000000000000000e+000 -5.8463287898329985e-001  0.0000000000000000e+000  0.0000000000000000e+000  0.0000000000000000e+000  0.0000000000000000e+000  0.0000000000000000e+000  0.0000000000000000e+000  0.0000000000000000e+000  0.0000000000000000e+000  0.0000000000000000e+000  0.0000000000000000e+000 -1.6286399227145304e-001  0.0000000000000000e+000
  1.1239839572134693e+000  0.0000000000000000e+000  0.0000000000000000e+000  0.0000000000000000e+000  5.8884671402648381e-001  0.0000000000000000e+000  4.9037481570303526e-001  0.0000000000000000e+000  0.0000000000000000e+000  0.0000000000000000e+000  0.0000000000000000e+000 -4.2571296158096705e-001  0.0000000000000000e+000  0.0000000000000000e+000  2.4393672672305183e-001  0.0000000000000000e+000  0.0000000000000000e+000  0.0000000000000000e+000  0.0000000000000000e+000 -7.3992434898156573e-002 -7.7298319395450066e-002  0.0000000000000000e+000  0.0000000000000000e+000  0.0000000000000000e+000  0.0000000000000000e+000  0.0000000000000000e+000  0.0000000000000000e+000 -4.6164653406703343e-001  0.0000000000000000e+000  0.0000000000000000e+000
  0.0000000000000000e+000  0.0000000000000000e+000  0.0000000000000000e+000  0.0000000000000000e+000  0.0000000000000000e+000  0.0000000000000000e+000  0.0000000000000000e+000  2.1989005441020670e-002  0.0000000000000000e+000  2.0843182805767441e-001  4.2198364684654471e-001  0.0000000000000000e+000  6.5674090238705118e-001  0.0000000000000000e+000  0.0000000000000000e+000  0.0000000000000000e+000  0.0000000000000000e+000  5.0801458644344721e-001  0.0000000000000000e+000  0.0000000000000000e+000  0.0000000000000000e+000  0.0000000000000000e+000  0.0000000000000000e+000  0.0000000000000000e+000  0.0000000000000000e+000  0.0000000000000000e+000  0.0000000000000000e+000  0.0000000000000000e+000 -2.9768275996247495e-001  0.0000000000000000e+000
  0.0000000000000000e+000  0.0000000000000000e+000 -2.2053738451951319e-001 -1.5175027724036996e-001  0.0000000000000000e+000 -1.8368188306239505e-001  0.0000000000000000e+000  0.0000000000000000e+000  1.6697556703812816e-002  0.0000000000000000e+000  0.0000000000000000e+000  0.0000000000000000e+000  0.0000000000000000e+000 -1.8054627087277275e-001  0.0000000000000000e+000  0.0000000000000000e+000 -6.5353891730885016e-001  0.0000000000000000e+000  0.0000000000000000e+000  0.0000000000000000e+000  0.0000000000000000e+000  3.4120635675784811e-001  0.0000000000000000e+000  0.0000000000000000e+000  0.0000000000000000e+000 -5.6407926975407130e-001  0.0000000000000000e+000  0.0000000000000000e+000  0.0000000000000000e+000  0.0000000000000000e+000
  1.2516026002621849e-001  0.0000000000000000e+000  0.0000000000000000e+000  0.0000000000000000e+000  4.0708981746266543e-001  0.0000000000000000e+000  3.4037217330487768e-001  0.0000000000000000e+000  0.0000000000000000e+000  0.0000000000000000e+000  0.0000000000000000e+000  7.7351640362528873e-001  0.0000000000000000e+000  0.0000000000000000e+000  2.4305837819126094e-001  0.0000000000000000e+000  0.0000000000000000e+000  0.0000000000000000e+000  0.0000000000000000e+000  2.8138557227194261e-001  9.7676161697728381e-001  0.0000000000000000e+000  0.0000000000000000e+000  0.0000000000000000e+000  0.0000000000000000e+000  0.0000000000000000e+000  0.0000000000000000e+000  4.1894608900268626e-001  0.0000000000000000e+000  0.0000000000000000e+000
  0.0000000000000000e+000  0.0000000000000000e+000  0.0000000000000000e+000  0.0000000000000000e+000  0.0000000000000000e+000  0.0000000000000000e+000  0.0000000000000000e+000  0.0000000000000000e+000  0.0000000000000000e+000  0.0000000000000000e+000  0.0000000000000000e+000  0.0000000000000000e+000  0.0000000000000000e+000  0.0000000000000000e+000  0.0000000000000000e+000 -3.5185937481613971e-002  0.0000000000000000e+000  0.0000000000000000e+000  0.0000000000000000e+000  0.0000000000000000e+000  0.0000000000000000e+000  0.0000000000000000e+000  5.3701541448300372e-001  1.2318485787631700e-001  1.3368363011037976e+000  0.0000000000000000e+000 -1.0563182650773478e-001  0.0000000000000000e+000  0.0000000000000000e+000  5.6403175514791493e-001
  0.0000000000000000e+000  0.0000000000000000e+000  2.5343011151712724e-001 -3.9186995354573728e-001  0.0000000000000000e+000 -5.5441121343021288e-003  0.0000000000000000e+000  0.0000000000000000e+000  2.7728656685924580e-001  0.0000000000000000e+000  0.0000000000000000e+000  0.0000000000000000e+000  0.0000000000000000e+000  4.3292973514412741e-001  0.0000000000000000e+000  0.0000000000000000e+000 -1.5423436957808323e-001  0.0000000000000000e+000  0.0000000000000000e+000  0.0000000000000000e+000  0.0000000000000000e+000  5.7500020494017978e-001  0.0000000000000000e+000  0.0000000000000000e+000  0.0000000000000000e+000  4.0429062409629413e-001  0.0000000000000000e+000  0.0000000000000000e+000  0.0000000000000000e+000  0.0000000000000000e+000
  0.0000000000000000e+000  0.0000000000000000e+000  0.0000000000000000e+000  0.0000000000000000e+000  0.0000000000000000e+000  0.0000000000000000e+000  0.0000000000000000e+000 -3.9497879224579335e-001  0.0000000000000000e+000 -2.8557325745507145e-001 -3.4349872821237193e-001  0.0000000000000000e+000  3.7720030343405642e-001  0.0000000000000000e+000  0.0000000000000000e+000  0.0000000000000000e+000  0.0000000000000000e+000  3.0638690928695134e-001  0.0000000000000000e+000  0.0000000000000000e+000  0.0000000000000000e+000  0.0000000000000000e+000  0.0000000000000000e+000  0.0000000000000000e+000  0.0000000000000000e+000  0.0000000000000000e+000  0.0000000000000000e+000  0.0000000000000000e+000  6.3897987834194159e-001  0.0000000000000000e+000
  0.0000000000000000e+000 -9.2616559008974239e-002  0.0000000000000000e+000  0.0000000000000000e+000  0.0000000000000000e+000  0.0000000000000000e+000  0.0000000000000000e+000  0.0000000000000000e+000  0.0000000000000000e+000  0.0000000000000000e+000  0.0000000000000000e+000  0.0000000000000000e+000  0.0000000000000000e+000  0.0000000000000000e+000  0.0000000000000000e+000  0.0000000000000000e+000  0.0000000000000000e+000  0.0000000000000000e+000 -7.9625600820125608e-001  0.0000000000000000e+000  0.0000000000000000e+000  0.0000000000000000e+000  0.0000000000000000e+000  0.0000000000000000e+000  0.0000000000000000e+000  0.0000000000000000e+000  0.0000000000000000e+000  0.0000000000000000e+000  0.0000000000000000e+000  0.0000000000000000e+000
  1.9193126234344859e-001  0.0000000000000000e+000  0.0000000000000000e+000  0.0000000000000000e+000 -7.4249176996618704e-001  0.0000000000000000e+000  7.8557384436660183e-001  0.0000000000000000e+000  0.0000000000000000e+000  0.0000000000000000e+000  0.0000000000000000e+000  1.7218396691973892e-001  0.0000000000000000e+000  0.0000000000000000e+000  6.5664726139504503e-001  0.0000000000000000e+000  0.0000000000000000e+000  0.0000000000000000e+000  0.0000000000000000e+000  6.2399447679669073e-001 -2.9178729738600850e-001  0.0000000000000000e+000  0.0000000000000000e+000  0.0000000000000000e+000  0.0000000000000000e+000  0.0000000000000000e+000  0.0000000000000000e+000 -3.3472612947162403e-002  0.0000000000000000e+000  0.0000000000000000e+000
  6.9988806820828686e-001  0.0000000000000000e+000  0.0000000000000000e+000  0.0000000000000000e+000 -6.3627199892868880e-001  0.0000000000000000e+000 -1.0864070758322169e+000  0.0000000000000000e+000  0.0000000000000000e+000  0.0000000000000000e+000  0.0000000000000000e+000  3.2085601303320423e-002  0.0000000000000000e+000  0.0000000000000000e+000 -5.5721607566173070e-001  0.0000000000000000e+000  0.0000000000000000e+000  0.0000000000000000e+000  0.0000000000000000e+000  4.8059336224022697e-002  3.2834427163511387e-001  0.0000000000000000e+000  0.0000000000000000e+000  0.0000000000000000e+000  0.0000000000000000e+000  0.0000000000000000e+000  0.0000000000000000e+000  3.0552928448194988e-001  0.0000000000000000e+000  0.0000000000000000e+000
  0.0000000000000000e+000  0.0000000000000000e+000  6.9400814649324002e-002 -5.6429705998920399e-001  0.0000000000000000e+000  3.6518715277152020e-001  0.0000000000000000e+000  0.0000000000000000e+000 -2.9544835260444274e-001  0.0000000000000000e+000  0.0000000000000000e+000  0.0000000000000000e+000  0.0000000000000000e+000  6.6533235036009053e-002  0.0000000000000000e+000  0.0000000000000000e+000  4.5799790920909722e-001  0.0000000000000000e+000  0.0000000000000000e+000  0.0000000000000000e+000  0.0000000000000000e+000  1.3594170007907924e-001  0.0000000000000000e+000  0.0000000000000000e+000  0.0000000000000000e+000 -4.7268601352573392e-001  0.0000000000000000e+000  0.0000000000000000e+000  0.0000000000000000e+000  0.0000000000000000e+000
  0.0000000000000000e+000  0.0000000000000000e+000  0.0000000000000000e+000  0.0000000000000000e+000  0.0000000000000000e+000  0.0000000000000000e+000  0.0000000000000000e+000  0.0000000000000000e+000  0.0000000000000000e+000  0.0000000000000000e+000  0.0000000000000000e+000  0.0000000000000000e+000  0.0000000000000000e+000  0.0000000000000000e+000  0.0000000000000000e+000  1.1846088939764099e+000  0.0000000000000000e+000  0.0000000000000000e+000  0.0000000000000000e+000  0.0000000000000000e+000  0.0000000000000000e+000  0.0000000000000000e+000  9.6194647347909923e-001  4.2922071044423998e-002 -6.5714916565385140e-001  0.0000000000000000e+000  5.1601895767522454e-001  0.0000000000000000e+000  0.0000000000000000e+000 -1.9850357070670677e-001
  0.0000000000000000e+000  0.0000000000000000e+000  0.0000000000000000e+000  0.0000000000000000e+000  0.0000000000000000e+000  0.0000000000000000e+000  0.0000000000000000e+000  0.0000000000000000e+000  0.0000000000000000e+000  0.0000000000000000e+000  0.0000000000000000e+000  0.0000000000000000e+000  0.0000000000000000e+000  0.0000000000000000e+000  0.0000000000000000e+000  9.2978840993047290e-002  0.0000000000000000e+000  0.0000000000000000e+000  0.0000000000000000e+000  0.0000000000000000e+000  0.0000000000000000e+000  0.0000000000000000e+000 -4.8049156619753247e-001 -9.3576535887906587e-001  4.9250450543136287e-001  0.0000000000000000e+000  1.0617736521575400e+000  0.0000000000000000e+000  0.0000000000000000e+000  2.1239847721600363e-001
  0.0000000000000000e+000  0.0000000000000000e+000  0.0000000000000000e+000  0.0000000000000000e+000  0.0000000000000000e+000  0.0000000000000000e+000  0.0000000000000000e+000  0.0000000000000000e+000  0.0000000000000000e+000  0.0000000000000000e+000  0.0000000000000000e+000  0.0000000000000000e+000  0.0000000000000000e+000  0.0000000000000000e+000  0.0000000000000000e+000  4.8079762469591303e-001  0.0000000000000000e+000  0.0000000000000000e+000  0.0000000000000000e+000  0.0000000000000000e+000  0.0000000000000000e+000  0.0000000000000000e+000 -5.3907662283372071e-001  4.9182614374461298e-001  7.6660797426299732e-001  0.0000000000000000e+000  4.4285959154750892e-001  0.0000000000000000e+000  0.0000000000000000e+000 -8.8159227870341716e-001
  0.0000000000000000e+000  0.0000000000000000e+000  3.9014591921954889e-001 -5.6242218832629226e-002  0.0000000000000000e+000  3.4559038041643825e-001  0.0000000000000000e+000  0.0000000000000000e+000  2.1532685247851049e-001  0.0000000000000000e+000  0.0000000000000000e+000  0.0000000000000000e+000  0.0000000000000000e+000  3.9609290375339956e-001  0.0000000000000000e+000  0.0000000000000000e+000 -4.0315648936403609e-001  0.0000000000000000e+000  0.0000000000000000e+000  0.0000000000000000e+000  0.0000000000000000e+000 -5.5088889319406142e-001  0.0000000000000000e+000  0.0000000000000000e+000  0.0000000000000000e+000 -2.3647683636610789e-001  0.0000000000000000e+000  0.0000000000000000e+000  0.0000000000000000e+000  0.0000000000000000e+000
  0.0000000000000000e+000  0.0000000000000000e+000  0.0000000000000000e+000  0.0000000000000000e+000  0.0000000000000000e+000  0.0000000000000000e+000  0.0000000000000000e+000  0.0000000000000000e+000  0.0000000000000000e+000  0.0000000000000000e+000  0.0000000000000000e+000  0.0000000000000000e+000  0.0000000000000000e+000  0.0000000000000000e+000  0.0000000000000000e+000 -5.6152522177252406e-001  0.0000000000000000e+000  0.0000000000000000e+000  0.0000000000000000e+000  0.0000000000000000e+000  0.0000000000000000e+000  0.0000000000000000e+000  2.8420821037229377e-001  5.1228484088898774e-001 -2.2082948552971082e-001  0.0000000000000000e+000  7.3730093509263361e-001  0.0000000000000000e+000  0.0000000000000000e+000 -2.3183659766094902e-002
  4.6933229485923385e-002  0.0000000000000000e+000  0.0000000000000000e+000  0.0000000000000000e+000 -1.4959470845441597e-001  0.0000000000000000e+000 -1.8242381019174292e-001  0.0000000000000000e+000  0.0000000000000000e+000  0.0000000000000000e+000  0.0000000000000000e+000 -5.2447496671643901e-001  0.0000000000000000e+000  0.0000000000000000e+000  7.3334575795098100e-001  0.0000000000000000e+000  0.0000000000000000e+000  0.0000000000000000e+000  0.0000000000000000e+000 -5.1157294866014913e-001  2.8027677024652470e-001  0.0000000000000000e+000  0.0000000000000000e+000  0.0000000000000000e+000  0.0000000000000000e+000  0.0000000000000000e+000  0.0000000000000000e+000  9.3650348461904287e-001  0.0000000000000000e+000  0.0000000000000000e+000
  0.0000000000000000e+000  0.0000000000000000e+000  0.0000000000000000e+000  0.0000000000000000e+000  0.0000000000000000e+000  0.0000000000000000e+000  0.0000000000000000e+000  7.2948534242577912e-002  0.0000000000000000e+000 -7.1052643195668541e-001  6.6692488668982297e-001  0.0000000000000000e+000 -3.0675860506392510e-002  0.0000000000000000e+000  0.0000000000000000e+000  0.0000000000000000e+000  0.0000000000000000e+000 -1.2874725161141146e-001  0.0000000000000000e+000  0.0000000000000000e+000  0.0000000000000000e+000  0.0000000000000000e+000  0.0000000000000000e+000  0.0000000000000000e+000  0.0000000000000000e+000  0.0000000000000000e+000  0.0000000000000000e+000  0.0000000000000000e+000  1.6590670010951461e-001  0.0000000000000000e+000
  0.0000000000000000e+000  0.0000000000000000e+000  0.0000000000000000e+000  0.0000000000000000e+000  0.0000000000000000e+000  0.0000000000000000e+000  0.0000000000000000e+000  0.0000000000000000e+000  0.0000000000000000e+000  0.0000000000000000e+000  0.0000000000000000e+000  0.0000000000000000e+000  0.0000000000000000e+000  0.0000000000000000e+000  0.0000000000000000e+000 -8.1524594525717220e-001  0.0000000000000000e+000  0.0000000000000000e+000  0.0000000000000000e+000  0.0000000000000000e+000  0.0000000000000000e+000  0.0000000000000000e+000  2.9643145982632929e-001 -2.3616526065391380e-001  4.6682663225892862e-001  0.0000000000000000e+000 -2.9168341383897434e-001  0.0000000000000000e+000  0.0000000000000000e+000 -8.9426458508518103e-001
 -5.7651684608786125e-001  0.0000000000000000e+000  0.0000000000000000e+000  0.0000000000000000e+000  0.0000000000000000e+000 -1.0629345015696845e+000  0.0000000000000000e+000  0.0000000000000000e+000  1.9402987064981200e-001  0.0000000000000000e+000  4.7258465546056555e-001  0.0000000000000000e+000  0.0000000000000000e+000  0.0000000000000000e+000  0.0000000000000000e+000  0.0000000000000000e+000  0.0000000000000000e+000  0.0000000000000000e+000  0.0000000000000000e+000  0.0000000000000000e+000  0.0000000000000000e+000  2.5742048901087072e-001  0.0000000000000000e+000 -1.2158998389972835e-001  0.0000000000000000e+000 -4.6599951312204996e-001  0.0000000000000000e+000  2.5938801757436281e-001  0.0000000000000000e+000  0.0000000000000000e+000
  0.0000000000000000e+000  1.9168089496040425e-001  0.0000000000000000e+000  5.2816493388093799e-001  0.0000000000000000e+000  0.0000000000000000e+000  0.0000000000000000e+000  0.0000000000000000e+000  0.0000000000000000e+000  0.0000000000000000e+000  0.0000000000000000e+000  0.0000000000000000e+000 -5.9813720859175112e-001 -3.9297056319534424e-001  0.0000000000000000e+000  0.0000000000000000e+000  0.0000000000000000e+000  0.0000000000000000e+000  4.0728788216426259e-001  0.0000000000000000e+000  7.8884943606985503e-002  0.0000000000000000e+000  0.0000000000000000e+000  0.0000000000000000e+000  0.0000000000000000e+000  0.0000000000000000e+000  0.0000000000000000e+000  0.0000000000000000e+000  0.0000000000000000e+000  0.0000000000000000e+000
  0.0000000000000000e+000  0.0000000000000000e+000  1.6072100414816837e-001  0.0000000000000000e+000  0.0000000000000000e+000  0.0000000000000000e+000  0.0000000000000000e+000  0.0000000000000000e+000  0.0000000000000000e+000  0.0000000000000000e+000  0.0000000000000000e+000  2.1787566273710035e-001  0.0000000000000000e+000  0.0000000000000000e+000  0.0000000000000000e+000  7.1741314553560409e-001  3.8478762211819273e-001  0.0000000000000000e+000  0.0000000000000000e+000  0.0000000000000000e+000  0.0000000000000000e+000  0.0000000000000000e+000  3.9934574337412032e-001  0.0000000000000000e+000 -2.6447933015527397e-001  0.0000000000000000e+000  0.0000000000000000e+000  0.0000000000000000e+000 -7.9224202867636484e-002  1.6808630443729972e-001
  0.0000000000000000e+000 -1.3185553377625131e-001  0.0000000000000000e+000 -2.3876953905746945e-001  0.0000000000000000e+000  0.0000000000000000e+000  0.0000000000000000e+000  0.0000000000000000e+000  0.0000000000000000e+000  0.0000000000000000e+000  0.0000000000000000e+000  0.0000000000000000e+000  4.2300909784983054e-001 -7.1888446264018258e-001  0.0000000000000000e+000  0.0000000000000000e+000  0.0000000000000000e+000  0.0000000000000000e+000  3.6051650837068488e-001  0.0000000000000000e+000 -3.1606882974105688e-001  0.0000000000000000e+000  0.0000000000000000e+000  0.0000000000000000e+000  0.0000000000000000e+000  0.0000000000000000e+000  0.0000000000000000e+000  0.0000000000000000e+000  0.0000000000000000e+000  0.0000000000000000e+000
  0.0000000000000000e+000  0.0000000000000000e+000  0.0000000000000000e+000  0.0000000000000000e+000 -5.2332463453332811e-001  0.0000000000000000e+000  0.0000000000000000e+000 -1.0071794756832975e+000  0.0000000000000000e+000 -1.3191082018243017e-001  0.0000000000000000e+000  0.0000000000000000e+000  0.0000000000000000e+000  0.0000000000000000e+000  3.4522769748146775e-001  0.0000000000000000e+000  0.0000000000000000e+000  1.1529527566848121e+000  0.0000000000000000e+000  0.0000000000000000e+000  0.0000000000000000e+000  0.0000000000000000e+000  0.0000000000000000e+000  0.0000000000000000e+000  0.0000000000000000e+000  0.0000000000000000e+000  6.7413218709556755e-001  0.0000000000000000e+000  0.0000000000000000e+000  0.0000000000000000e+000
 -9.0755029576731283e-001  0.0000000000000000e+000  0.0000000000000000e+000  0.0000000000000000e+000  0.0000000000000000e+000 -1.1877299451426498e-001  0.0000000000000000e+000  0.0000000000000000e+000 -1.8488079479402619e-001  0.0000000000000000e+000 -4.5773069574958475e-001  0.0000000000000000e+000  0.0000000000000000e+000  0.0000000000000000e+000  0.0000000000000000e+000  0.0000000000000000e+000  0.0000000000000000e+000  0.0000000000000000e+000  0.0000000000000000e+000  0.0000000000000000e+000  0.0000000000000000e+000 -1.0433675398741180e+000  0.0000000000000000e+000  1.9367474878845284e-002  0.0000000000000000e+000 -2.3777698238017614e-001  0.0000000000000000e+000 -4.7970821547898218e-001  0.0000000000000000e+000  0.0000000000000000e+000
  0.0000000000000000e+000  0.0000000000000000e+000  0.0000000000000000e+000  0.0000000000000000e+000  0.0000000000000000e+000  0.0000000000000000e+000  2.5146012798189821e-001  0.0000000000000000e+000  0.0000000000000000e+000  0.0000000000000000e+000  0.0000000000000000e+000  0.0000000000000000e+000  0.0000000000000000e+000  0.0000000000000000e+000  0.0000000000000000e+000  0.0000000000000000e+000  0.0000000000000000e+000  0.0000000000000000e+000  0.0000000000000000e+000  1.5975893972979180e-001  0.0000000000000000e+000  0.0000000000000000e+000  0.0000000000000000e+000  0.0000000000000000e+000  0.0000000000000000e+000  0.0000000000000000e+000  0.0000000000000000e+000  0.0000000000000000e+000  0.0000000000000000e+000  0.0000000000000000e+000
  0.0000000000000000e+000  0.0000000000000000e+000  0.0000000000000000e+000  0.0000000000000000e+000 -2.0294870185204367e-001  0.0000000000000000e+000  0.0000000000000000e+000 -5.3041492371691146e-001  0.0000000000000000e+000  6.2628093400134177e-001  0.0000000000000000e+000  0.0000000000000000e+000  0.0000000000000000e+000  0.0000000000000000e+000  9.0503154003365238e-001  0.0000000000000000e+000  0.0000000000000000e+000 -6.5868830470000561e-001  0.0000000000000000e+000  0.0000000000000000e+000  0.0000000000000000e+000  0.0000000000000000e+000  0.0000000000000000e+000  0.0000000000000000e+000  0.0000000000000000e+000  0.0000000000000000e+000 -3.9100282255229518e-001  0.0000000000000000e+000  0.0000000000000000e+000  0.0000000000000000e+000
  3.4907907326294030e-001  0.0000000000000000e+000  0.0000000000000000e+000  0.0000000000000000e+000  0.0000000000000000e+000 -5.8704287941599431e-001  0.0000000000000000e+000  0.0000000000000000e+000 -3.1062052970561604e-001  0.0000000000000000e+000  4.8398335926310661e-002  0.0000000000000000e+000  0.0000000000000000e+000  0.0000000000000000e+000  0.0000000000000000e+000  0.0000000000000000e+000  0.0000000000000000e+000  0.0000000000000000e+000  0.0000000000000000e+000  0.0000000000000000e+000  0.0000000000000000e+000 -1.9939769135235857e-001  0.0000000000000000e+000  1.3371040959988487e+000  0.0000000000000000e+000  9.6776952437929928e-002  0.0000000000000000e+000  4.7109076886141132e-002  0.0000000000000000e+000  0.0000000000000000e+000
  0.0000000000000000e+000  0.0000000000000000e+000  0.0000000000000000e+000  0.0000000000000000e+000  9.9717692340080988e-001  0.0000000000000000e+000  0.0000000000000000e+000 -9.5862359018512899e-001  0.0000000000000000e+000 -5.5908746238927287e-001  0.0000000000000000e+000  0.0000000000000000e+000  0.0000000000000000e+000  0.0000000000000000e+000 -2.0123227834951907e-001  0.0000000000000000e+000  0.0000000000000000e+000 -5.5371706982214094e-002  0.0000000000000000e+000  0.0000000000000000e+000  0.0000000000000000e+000  0.0000000000000000e+000  0.0000000000000000e+000  0.0000000000000000e+000  0.0000000000000000e+000  0.0000000000000000e+000  4.4958949264787795e-001  0.0000000000000000e+000  0.0000000000000000e+000  0.0000000000000000e+000
 -5.8415640538840252e-001  0.0000000000000000e+000  0.0000000000000000e+000  0.0000000000000000e+000  0.0000000000000000e+000 -3.5577337177824381e-001  0.0000000000000000e+000  0.0000000000000000e+000  1.6989287973390957e-002  0.0000000000000000e+000  4.0173266725144713e-001  0.0000000000000000e+000  0.0000000000000000e+000  0.0000000000000000e+000  0.0000000000000000e+000  0.0000000000000000e+000  0.0000000000000000e+000  0.0000000000000000e+000  0.0000000000000000e+000  0.0000000000000000e+000  0.0000000000000000e+000  2.9878620813320517e-001  0.0000000000000000e+000 -1.6408463179039423e-001  0.0000000000000000e+000  1.0883924135501837e+000  0.0000000000000000e+000 -1.0216661422236317e-001  0.0000000000000000e+000  0.0000000000000000e+000
  0.0000000000000000e+000  0.0000000000000000e+000 -5.9856295946473126e-002  0.0000000000000000e+000  0.0000000000000000e+000  0.0000000000000000e+000  0.0000000000000000e+000  0.0000000000000000e+000  0.0000000000000000e+000  0.0000000000000000e+000  0.0000000000000000e+000  2.0692589712989606e-001  0.0000000000000000e+000  0.0000000000000000e+000  0.0000000000000000e+000  2.9664844753907529e-002  2.8381394817826805e-001  0.0000000000000000e+000  0.0000000000000000e+000  0.0000000000000000e+000  0.0000000000000000e+000  0.0000000000000000e+000  4.3884435325584337e-003  0.0000000000000000e+000  1.3339415404696323e-001  0.0000000000000000e+000  0.0000000000000000e+000  0.0000000000000000e+000  8.3628302790664533e-001 -3.9368258178702448e-001
  0.0000000000000000e+000  6.6715053693540938e-001  0.0000000000000000e+000 -5.9942886933569750e-001  0.0000000000000000e+000  0.0000000000000000e+000  0.0000000000000000e+000  0.0000000000000000e+000  0.0000000000000000e+000  0.0000000000000000e+000  0.0000000000000000e+000  0.0000000000000000e+000 -2.0127257202463739e-001 -2.2958692887002985e-001  0.0000000000000000e+000  0.0000000000000000e+000  0.0000000000000000e+000  0.0000000000000000e+000 -1.1181488160103541e-001  0.0000000000000000e+000  2.9978628682593811e-001  0.0000000000000000e+000  0.0000000000000000e+000  0.0000000000000000e+000  0.0000000000000000e+000  0.0000000000000000e+000  0.0000000000000000e+000  0.0000000000000000e+000  0.0000000000000000e+000  0.0000000000000000e+000
  0.0000000000000000e+000 -5.2957522623921893e-001  0.0000000000000000e+000 -2.5228282099832205e-001  0.0000000000000000e+000  0.0000000000000000e+000  0.0000000000000000e+000  0.0000000000000000e+000  0.0000000000000000e+000  0.0000000000000000e+000  0.0000000000000000e+000  0.0000000000000000e+000 -5.3227775510334097e-001 -3.2922371746006579e-001  0.0000000000000000e+000  0.0000000000000000e+000  0.0000000000000000e+000  0.0000000000000000e+000 -4.9939014157249173e-001  0.0000000000000000e+000 -1.2167612652832788e-001  0.0000000000000000e+000  0.0000000000000000e+000  0.0000000000000000e+000  0.0000000000000000e+000  0.0000000000000000e+000  0.0000000000000000e+000  0.0000000000000000e+000  0.0000000000000000e+000  0.0000000000000000e+000
  0.0000000000000000e+000  0.0000000000000000e+000  0.0000000000000000e+000  0.0000000000000000e+000  6.2104646298236177e-001  0.0000000000000000e+000  0.0000000000000000e+000  4.1086952267137627e-001  0.0000000000000000e+000  6.5721812596758644e-001  0.0000000000000000e+000  0.0000000000000000e+000  0.0000000000000000e+000  0.0000000000000000e+000 -3.0278965402524921e-001  0.0000000000000000e+000  0.0000000000000000e+000 -1.9172929117648169e-001  0.0000000000000000e+000  0.0000000000000000e+000  0.0000000000000000e+000  0.0000000000000000e+000  0.0000000000000000e+000  0.0000000000000000e+000  0.0000000000000000e+000  0.0000000000000000e+000  7.5565108770336886e-001  0.0000000000000000e+000  0.0000000000000000e+000  0.0000000000000000e+000
  0.0000000000000000e+000  0.0000000000000000e+000 -1.3154489694430760e-001  0.0000000000000000e+000  0.0000000000000000e+000  0.0000000000000000e+000  0.0000000000000000e+000  0.0000000000000000e+000  0.0000000000000000e+000  0.0000000000000000e+000  0.0000000000000000e+000 -6.7118755889596138e-001  0.0000000000000000e+000  0.0000000000000000e+000  0.0000000000000000e+000  4.4536251881456157e-001 -4.6497374406755043e-001  0.0000000000000000e+000  0.0000000000000000e+000  0.0000000000000000e+000  0.0000000000000000e+000  0.0000000000000000e+000  4.9094254956605979e-002  0.0000000000000000e+000 -1.2623008584671880e-001  0.0000000000000000e+000  0.0000000000000000e+000  0.0000000000000000e+000  3.1504849396114676e-001 -7.4169430587030238e-003
  0.0000000000000000e+000  0.0000000000000000e+000  5.8124611177431604e-002  0.0000000000000000e+000  0.0000000000000000e+000  0.0000000000000000e+000  0.0000000000000000e+000  0.0000000000000000e+000  0.0000000000000000e+000  0.0000000000000000e+000  0.0000000000000000e+000 -9.9610047209055655e-002  0.0000000000000000e+000  0.0000000000000000e+000  0.0000000000000000e+000 -4.0500603708231875e-001  1.8925996733711967e-002  0.0000000000000000e+000  0.0000000000000000e+000  0.0000000000000000e+000  0.0000000000000000e+000  0.0000000000000000e+000  5.2839337896496719e-001  0.0000000000000000e+000 -7.8175894302502796e-003  0.0000000000000000e+000  0.0000000000000000e+000  0.0000000000000000e+000  3.4240925048440329e-001  6.5253851395085349e-001
  0.0000000000000000e+000  0.0000000000000000e+000  0.0000000000000000e+000  0.0000000000000000e+000 -1.1354691055256962e+000  0.0000000000000000e+000  0.0000000000000000e+000 -4.1406678474764647e-001  0.0000000000000000e+000  4.5493642335782780e-001  0.0000000000000000e+000  0.0000000000000000e+000  0.0000000000000000e+000  0.0000000000000000e+000 -5.0081829831046099e-001  0.0000000000000000e+000  0.0000000000000000e+000 -7.3130320522196512e-001  0.0000000000000000e+000  0.0000000000000000e+000  0.0000000000000000e+000  0.0000000000000000e+000  0.0000000000000000e+000  0.0000000000000000e+000  0.0000000000000000e+000  0.0000000000000000e+000  2.8359215187353781e-001  0.0000000000000000e+000  0.0000000000000000e+000  0.0000000000000000e+000
  0.0000000000000000e+000 -4.0139299122989147e-001  0.0000000000000000e+000 -4.5077760541740403e-001  0.0000000000000000e+000  0.0000000000000000e+000  0.0000000000000000e+000  0.0000000000000000e+000  0.0000000000000000e+000  0.0000000000000000e+000  0.0000000000000000e+000  0.0000000000000000e+000 -2.3353826350127296e-001  2.8152970161169505e-001  0.0000000000000000e+000  0.0000000000000000e+000  0.0000000000000000e+000  0.0000000000000000e+000  6.4566024419118351e-001  0.0000000000000000e+000  2.9155955259242078e-001  0.0000000000000000e+000  0.0000000000000000e+000  0.0000000000000000e+000  0.0000000000000000e+000  0.0000000000000000e+000  0.0000000000000000e+000  0.0000000000000000e+000  0.0000000000000000e+000  0.0000000000000000e+000
  0.0000000000000000e+000  0.0000000000000000e+000  0.0000000000000000e+000  0.0000000000000000e+000  0.0000000000000000e+000  0.0000000000000000e+000 -1.7794916526141039e-001  0.0000000000000000e+000  0.0000000000000000e+000  0.0000000000000000e+000  0.0000000000000000e+000  0.0000000000000000e+000  0.0000000000000000e+000  0.0000000000000000e+000  0.0000000000000000e+000  0.0000000000000000e+000  0.0000000000000000e+000  0.0000000000000000e+000  0.0000000000000000e+000  5.3143603002372093e-002  0.0000000000000000e+000  0.0000000000000000e+000  0.0000000000000000e+000  0.0000000000000000e+000  0.0000000000000000e+000  0.0000000000000000e+000  0.0000000000000000e+000  0.0000000000000000e+000  0.0000000000000000e+000  0.0000000000000000e+000
  0.0000000000000000e+000  2.4334432422342020e-001  0.0000000000000000e+000 -1.9459925263740083e-001  0.0000000000000000e+000  0.0000000000000000e+000  0.0000000000000000e+000  0.0000000000000000e+000  0.0000000000000000e+000  0.0000000000000000e+000  0.0000000000000000e+000  0.0000000000000000e+000 -2.9141860868497421e-001  2.9735816602323872e-001  0.0000000000000000e+000  0.0000000000000000e+000  0.0000000000000000e+000  0.0000000000000000e+000  1.5929279976851932e-001  0.0000000000000000e+000 -8.3916255296249231e-001  0.0000000000000000e+000  0.0000000000000000e+000  0.0000000000000000e+000  0.0000000000000000e+000  0.0000000000000000e+000  0.0000000000000000e+000  0.0000000000000000e+000  0.0000000000000000e+000  0.0000000000000000e+000
  2.9340429354581216e-001  0.0000000000000000e+000  0.0000000000000000e+000  0.0000000000000000e+000  0.0000000000000000e+000 -8.9022612866622319e-001  0.0000000000000000e+000  0.0000000000000000e+000  6.9832376055801472e-004  0.0000000000000000e+000 -1.0291014978952135e+000  0.0000000000000000e+000  0.0000000000000000e+000  0.0000000000000000e+000  0.0000000000000000e+000  0.0000000000000000e+000  0.0000000000000000e+000  0.0000000000000000e+000  0.0000000000000000e+000  0.0000000000000000e+000  0.0000000000000000e+000 -9.0932019167344877e-002  0.0000000000000000e+000 -5.0274081538448023e-001  0.0000000000000000e+000  1.6712511294903926e-001  0.0000000000000000e+000  1.5377700305252315e-001  0.0000000000000000e+000  0.0000000000000000e+000
  0.0000000000000000e+000  0.0000000000000000e+000  5.4742144355927613e-001  0.0000000000000000e+000  0.0000000000000000e+000  0.0000000000000000e+000  0.0000000000000000e+000  0.0000000000000000e+000  0.0000000000000000e+000  0.0000000000000000e+000  0.0000000000000000e+000  1.4182031274795642e-001  0.0000000000000000e+000  0.0000000000000000e+000  0.0000000000000000e+000 -5.4005059159624835e-002 -1.4465395806321601e-001  0.0000000000000000e+000  0.0000000000000000e+000  0.0000000000000000e+000  0.0000000000000000e+000  0.0000000000000000e+000 -4.7727873380874430e-001  0.0000000000000000e+000 -5.7583422778897686e-001  0.0000000000000000e+000  0.0000000000000000e+000  0.0000000000000000e+000  2.4183460671748158e-001  1.9624327601152489e-001
  6.8873650465425040e-001  0.0000000000000000e+000  0.0000000000000000e+000  0.0000000000000000e+000  0.0000000000000000e+000  2.1354692680543963e-001  0.0000000000000000e+000  0.0000000000000000e+000  1.2550468029447941e+000  0.0000000000000000e+000  2.9843558399644970e-001  0.0000000000000000e+000  0.0000000000000000e+000  0.0000000000000000e+000  0.0000000000000000e+000  0.0000000000000000e+000  0.0000000000000000e+000  0.0000000000000000e+000  0.0000000000000000e+000  0.0000000000000000e+000  0.0000000000000000e+000 -2.7671886328477519e-001  0.0000000000000000e+000  5.1185940731448587e-001  0.0000000000000000e+000  1.7800623328101994e-001  0.0000000000000000e+000 -6.3281329745986081e-001  0.0000000000000000e+000  0.0000000000000000e+000
  0.0000000000000000e+000  0.0000000000000000e+000 -1.3609071527211936e-001  0.0000000000000000e+000  0.0000000000000000e+000  0.0000000000000000e+000  0.0000000000000000e+000  0.0000000000000000e+000  0.0000000000000000e+000  0.0000000000000000e+000  0.0000000000000000e+000  6.4389415485904433e-001  0.0000000000000000e+000  0.0000000000000000e+000  0.0000000000000000e+000  1.5821119024639471e-001 -7.0327545154087479e-001  0.0000000000000000e+000  0.0000000000000000e+000  0.0000000000000000e+000  0.0000000000000000e+000  0.0000000000000000e+000  1.5936583769018578e-001  0.0000000000000000e+000  1.1146540536848039e-001  0.0000000000000000e+000  0.0000000000000000e+000  0.0000000000000000e+000  7.4632721284675130e-002  6.2132464886549742e-002
 -4.7270004965808382e-001  0.0000000000000000e+000  0.0000000000000000e+000  0.0000000000000000e+000  0.0000000000000000e+000  1.7887030565608197e-001  0.0000000000000000e+000  0.0000000000000000e+000  3.2304388257300104e-001  0.0000000000000000e+000 -6.7766626496344018e-001  0.0000000000000000e+000  0.0000000000000000e+000  0.0000000000000000e+000  0.0000000000000000e+000  0.0000000000000000e+000  0.0000000000000000e+000  0.0000000000000000e+000  0.0000000000000000e+000  0.0000000000000000e+000  0.0000000000000000e+000  8.6783290619821218e-001  0.0000000000000000e+000  4.6658710300569028e-001  0.0000000000000000e+000 -6.8997544186500304e-001  0.0000000000000000e+000 -1.9248650252625565e-001  0.0000000000000000e+000  0.0000000000000000e+000
  0.0000000000000000e+000  0.0000000000000000e+000  0.0000000000000000e+000  0.0000000000000000e+000  3.7258411074810599e-001  0.0000000000000000e+000  0.0000000000000000e+000 -4.1193383727047672e-001  0.0000000000000000e+000  7.1463572935930919e-001  0.0000000000000000e+000  0.0000000000000000e+000  0.0000000000000000e+000  0.0000000000000000e+000 -1.0038889742727186e+000  0.0000000000000000e+000  0.0000000000000000e+000  6.1465548221891819e-001  0.0000000000000000e+000  0.0000000000000000e+000  0.0000000000000000e+000  0.0000000000000000e+000  0.0000000000000000e+000  0.0000000000000000e+000  0.0000000000000000e+000  0.0000000000000000e+000 -1.2298229712587008e+000  0.0000000000000000e+000  0.0000000000000000e+000  0.0000000000000000e+000
  6.6442305009196567e-001  0.0000000000000000e+000  0.0000000000000000e+000  0.0000000000000000e+000  0.0000000000000000e+000 -1.0353819953515300e-001  0.0000000000000000e+000  0.0000000000000000e+000 -7.8819896916271825e-001  0.0000000000000000e+000  2.8149721362497948e-001  0.0000000000000000e+000  0.0000000000000000e+000  0.0000000000000000e+000  0.0000000000000000e+000  0.0000000000000000e+000  0.0000000000000000e+000  0.0000000000000000e+000  0.0000000000000000e+000  0.0000000000000000e+000  0.0000000000000000e+000  2.3569247500767199e-001  0.0000000000000000e+000 -1.7388949237002030e-001  0.0000000000000000e+000  1.1412055487272088e-001  0.0000000000000000e+000 -7.6274344172528163e-001  0.0000000000000000e+000  0.0000000000000000e+000
  0.0000000000000000e+000  0.0000000000000000e+000  7.7023104414895438e-001  0.0000000000000000e+000  0.0000000000000000e+000  0.0000000000000000e+000  0.0000000000000000e+000  0.0000000000000000e+000  0.0000000000000000e+000  0.0000000000000000e+000  0.0000000000000000e+000 -1.1205849969208970e-001  0.0000000000000000e+000  0.0000000000000000e+000  0.0000000000000000e+000  9.9456038181207740e-002 -1.2042772387802814e-001  0.0000000000000000e+000  0.0000000000000000e+000  0.0000000000000000e+000  0.0000000000000000e+000  0.0000000000000000e+000  1.1521151142155400e-001  0.0000000000000000e+000  5.8893175057415237e-001  0.0000000000000000e+000  0.0000000000000000e+000  0.0000000000000000e+000 -1.9718266290129918e-002 -9.6382476846033321e-002
  0.0000000000000000e+000  0.0000000000000000e+000 -1.9610372587477481e-001  0.0000000000000000e+000  0.0000000000000000e+000  0.0000000000000000e+000  0.0000000000000000e+000  0.0000000000000000e+000  0.0000000000000000e+000  0.0000000000000000e+000  0.0000000000000000e+000  4.5024180607021985e-002  0.0000000000000000e+000  0.0000000000000000e+000  0.0000000000000000e+000  2.9021006477333677e-001  1.5749726238163986e-001  0.0000000000000000e+000  0.0000000000000000e+000  0.0000000000000000e+000  0.0000000000000000e+000  0.0000000000000000e+000 -5.4076589914283757e-001  0.0000000000000000e+000  4.5322327057171308e-001  0.0000000000000000e+000  0.0000000000000000e+000  0.0000000000000000e+000  1.1580908614076765e-001  5.8244145406126446e-001
 -7.2601122516803185e-001  0.0000000000000000e+000  0.0000000000000000e+000  0.0000000000000000e+000  0.0000000000000000e+000  0.0000000000000000e+000  0.0000000000000000e+000 -4.2647063682284846e-002  6.1699172648413836e-001  0.0000000000000000e+000  0.0000000000000000e+000  5.0742446381128625e-002  0.0000000000000000e+000 -6.9392460441657389e-001 -7.3996019704814708e-001  2.7105133029631540e-001  0.0000000000000000e+000  0.0000000000000000e+000  0.0000000000000000e+000  0.0000000000000000e+000  0.0000000000000000e+000  0.0000000000000000e+000  0.0000000000000000e+000  0.0000000000000000e+000  0.0000000000000000e+000  0.0000000000000000e+000  0.0000000000000000e+000  0.0000000000000000e+000 -5.0902575352094914e-002  0.0000000000000000e+000
  0.0000000000000000e+000  5.4480693280496717e-001  0.0000000000000000e+000  0.0000000000000000e+000  0.0000000000000000e+000 -3.1508501692957797e-001  0.0000000000000000e+000  0.0000000000000000e+000  0.0000000000000000e+000  0.0000000000000000e+000 -2.8429658557999382e-001  0.0000000000000000e+000  0.0000000000000000e+000  0.0000000000000000e+000  0.0000000000000000e+000  0.0000000000000000e+000  0.0000000000000000e+000 -2.4776426597989235e-001  0.0000000000000000e+000  0.0000000000000000e+000  0.0000000000000000e+000  0.0000000000000000e+000  0.0000000000000000e+000  0.0000000000000000e+000  0.0000000000000000e+000 -6.6769685253615818e-001  1.2600028221571988e-001  0.0000000000000000e+000  0.0000000000000000e+000  0.0000000000000000e+000
  0.0000000000000000e+000  0.0000000000000000e+000  5.2506865388870527e-001  6.1453773462189876e-001  1.2217842073109103e-001  0.0000000000000000e+000  0.0000000000000000e+000  0.0000000000000000e+000  0.0000000000000000e+000  0.0000000000000000e+000  0.0000000000000000e+000  0.0000000000000000e+000 -3.9305143412524679e-001  0.0000000000000000e+000  0.0000000000000000e+000  0.0000000000000000e+000  0.0000000000000000e+000  0.0000000000000000e+000 -1.5808332674995745e-001  3.4634847758452764e-001  0.0000000000000000e+000  6.0857354890774540e-003  0.0000000000000000e+000 -1.7956793358264084e-001  0.0000000000000000e+000  0.0000000000000000e+000  0.0000000000000000e+000  0.0000000000000000e+000  0.0000000000000000e+000  0.0000000000000000e+000
  0.0000000000000000e+000  0.0000000000000000e+000 -6.6900564883882541e-001  4.4412872011296523e-001 -4.8684189543360873e-002  0.0000000000000000e+000  0.0000000000000000e+000  0.0000000000000000e+000  0.0000000000000000e+000  0.0000000000000000e+000  0.0000000000000000e+000  0.0000000000000000e+000  1.4179781090990252e-002  0.0000000000000000e+000  0.0000000000000000e+000  0.0000000000000000e+000  0.0000000000000000e+000  0.0000000000000000e+000 -2.4381056609088181e-001  3.5719482827963744e-001  0.0000000000000000e+000 -7.0415626927426533e-002  0.0000000000000000e+000  4.0077401024320791e-001  0.0000000000000000e+000  0.0000000000000000e+000  0.0000000000000000e+000  0.0000000000000000e+000  0.0000000000000000e+000  0.0000000000000000e+000
  0.0000000000000000e+000  0.0000000000000000e+000  1.5658834933462551e-001 -3.4030104583380760e-001 -6.6522590067098486e-001  0.0000000000000000e+000  0.0000000000000000e+000  0.0000000000000000e+000  0.0000000000000000e+000  0.0000000000000000e+000  0.0000000000000000e+000  0.0000000000000000e+000 -4.9403131161988501e-001  0.0000000000000000e+000  0.0000000000000000e+000  0.0000000000000000e+000  0.0000000000000000e+000  0.0000000000000000e+000 -8.4578321630213782e-002  1.8822911182404489e-001  0.0000000000000000e+000  2.5112961107280278e-002  0.0000000000000000e+000  3.6037272292622208e-001  0.0000000000000000e+000  0.0000000000000000e+000  0.0000000000000000e+000  0.0000000000000000e+000  0.0000000000000000e+000  0.0000000000000000e+000
  0.0000000000000000e+000  1.2976086463587295e-002  0.0000000000000000e+000  0.0000000000000000e+000  0.0000000000000000e+000  6.1814636280509583e-001  0.0000000000000000e+000  0.0000000000000000e+000  0.0000000000000000e+000  0.0000000000000000e+000 -4.1713057802184150e-002  0.0000000000000000e+000  0.0000000000000000e+000  0.0000000000000000e+000  0.0000000000000000e+000  0.0000000000000000e+000  0.0000000000000000e+000  1.4754416719412439e-001  0.0000000000000000e+000  0.0000000000000000e+000  0.0000000000000000e+000  0.0000000000000000e+000  0.0000000000000000e+000  0.0000000000000000e+000  0.0000000000000000e+000 -1.7650049815184096e-001  7.5037657813850800e-001  0.0000000000000000e+000  0.0000000000000000e+000  0.0000000000000000e+000
  0.0000000000000000e+000  0.0000000000000000e+000  0.0000000000000000e+000  0.0000000000000000e+000  0.0000000000000000e+000  0.0000000000000000e+000  6.3291439496057678e-001  0.0000000000000000e+000  0.0000000000000000e+000  1.0087147724775644e-001  0.0000000000000000e+000  0.0000000000000000e+000  0.0000000000000000e+000  0.0000000000000000e+000  0.0000000000000000e+000  0.0000000000000000e+000  0.0000000000000000e+000  0.0000000000000000e+000  0.0000000000000000e+000  0.0000000000000000e+000  1.0138949662729722e+000  0.0000000000000000e+000 -5.0130182816727514e-002  0.0000000000000000e+000  3.7893064316843111e-001  0.0000000000000000e+000  0.0000000000000000e+000  7.0007754737648653e-001  0.0000000000000000e+000  0.0000000000000000e+000
  7.2334030658063098e-001  0.0000000000000000e+000  0.0000000000000000e+000  0.0000000000000000e+000  0.0000000000000000e+000  0.0000000000000000e+000  0.0000000000000000e+000  6.5460148112119854e-001 -8.9424338498714939e-001  0.0000000000000000e+000  0.0000000000000000e+000 -7.6123694763043859e-001  0.0000000000000000e+000 -7.6423121739505950e-001 -3.4951375322465883e-001 -1.0496097811877504e-001  0.0000000000000000e+000  0.0000000000000000e+000  0.0000000000000000e+000  0.0000000000000000e+000  0.0000000000000000e+000  0.0000000000000000e+000  0.0000000000000000e+000  0.0000000000000000e+000  0.0000000000000000e+000  0.0000000000000000e+000  0.0000000000000000e+000  0.0000000000000000e+000  9.0786673879509727e-002  0.0000000000000000e+000
  1.4466919151770652e-001  0.0000000000000000e+000  0.0000000000000000e+000  0.0000000000000000e+000  0.0000000000000000e+000  0.0000000000000000e+000  0.0000000000000000e+000  7.1812662169266095e-001 -8.6126770531172625e-002  0.0000000000000000e+000  0.0000000000000000e+000  5.4424741825031742e-001  0.0000000000000000e+000  9.0214249871648611e-002 -9.8511945826734615e-002  6.0581123672606840e-001  0.0000000000000000e+000  0.0000000000000000e+000  0.0000000000000000e+000  0.0000000000000000e+000  0.0000000000000000e+000  0.0000000000000000e+000  0.0000000000000000e+000  0.0000000000000000e+000  0.0000000000000000e+000  0.0000000000000000e+000  0.0000000000000000e+000  0.0000000000000000e+000 -1.0420654268260758e+000  0.0000000000000000e+000
  0.0000000000000000e+000  0.0000000000000000e+000  0.0000000000000000e+000  0.0000000000000000e+000  0.0000000000000000e+000  0.0000000000000000e+000 -3.0709816025730341e-001  0.0000000000000000e+000  0.0000000000000000e+000 -3.9793442084046543e-001  0.0000000000000000e+000  0.0000000000000000e+000  0.0000000000000000e+000  0.0000000000000000e+000  0.0000000000000000e+000  0.0000000000000000e+000  0.0000000000000000e+000  0.0000000000000000e+000  0.0000000000000000e+000  0.0000000000000000e+000  2.6246943429585701e-001  0.0000000000000000e+000  1.2199671520585653e+000  0.0000000000000000e+000 -9.1184872680559059e-001  0.0000000000000000e+000  0.0000000000000000e+000 -6.3731791942924654e-001  0.0000000000000000e+000  0.0000000000000000e+000
  0.0000000000000000e+000 -3.7528019619763570e-001  0.0000000000000000e+000  0.0000000000000000e+000  0.0000000000000000e+000 -3.8147320987697519e-001  0.0000000000000000e+000  0.0000000000000000e+000  0.0000000000000000e+000  0.0000000000000000e+000 -3.7664736710161950e-001  0.0000000000000000e+000  0.0000000000000000e+000  0.0000000000000000e+000  0.0000000000000000e+000  0.0000000000000000e+000  0.0000000000000000e+000  7.1773527707083185e-001  0.0000000000000000e+000  0.0000000000000000e+000  0.0000000000000000e+000  0.0000000000000000e+000  0.0000000000000000e+000  0.0000000000000000e+000  0.0000000000000000e+000 -2.1160259159644751e-001  1.0890427274061587e-001  0.0000000000000000e+000  0.0000000000000000e+000  0.0000000000000000e+000
  2.5202982456427253e-001  0.0000000000000000e+000  0.0000000000000000e+000  0.0000000000000000e+000  0.0000000000000000e+000  0.0000000000000000e+000  0.0000000000000000e+000 -7.0964561378683710e-001 -7.9980051310603217e-001  0.0000000000000000e+000  0.0000000000000000e+000  1.1156236820038883e+000  0.0000000000000000e+000 -5.3599490257878812e-001 -3.7727666901874485e-001 -2.9286687630805408e-001  0.0000000000000000e+000  0.0000000000000000e+000  0.0000000000000000e+000  0.0000000000000000e+000  0.0000000000000000e+000  0.0000000000000000e+000  0.0000000000000000e+000  0.0000000000000000e+000  0.0000000000000000e+000  0.0000000000000000e+000  0.0000000000000000e+000  0.0000000000000000e+000  3.4163811145526868e-001  0.0000000000000000e+000
  0.0000000000000000e+000  0.0000000000000000e+000  1.8037144854825127e-001  1.5625111779103293e-002  3.0247151449841331e-002  0.0000000000000000e+000  0.0000000000000000e+000  0.0000000000000000e+000  0.0000000000000000e+000  0.0000000000000000e+000  0.0000000000000000e+000  0.0000000000000000e+000  4.7409615369016680e-002  0.0000000000000000e+000  0.0000000000000000e+000  0.0000000000000000e+000  0.0000000000000000e+000  0.0000000000000000e+000 -4.7589253414936089e-001 -3.6431697691934994e-001  0.0000000000000000e+000 -7.5456495914344690e-001  0.0000000000000000e+000  1.8838947245618268e-001  0.0000000000000000e+000  0.0000000000000000e+000  0.0000000000000000e+000  0.0000000000000000e+000  0.0000000000000000e+000  0.0000000000000000e+000
  8.3881438547139076e-001  0.0000000000000000e+000  0.0000000000000000e+000  0.0000000000000000e+000  0.0000000000000000e+000  0.0000000000000000e+000  0.0000000000000000e+000 -4.5826394887753191e-001  3.5352516021393587e-001  0.0000000000000000e+000  0.0000000000000000e+000 -5.9497668160081493e-002  0.0000000000000000e+000 -5.0261029418157954e-001  2.2733569473249485e-001  1.0077928162633829e+000  0.0000000000000000e+000  0.0000000000000000e+000  0.0000000000000000e+000  0.0000000000000000e+000  0.0000000000000000e+000  0.0000000000000000e+000  0.0000000000000000e+000  0.0000000000000000e+000  0.0000000000000000e+000  0.0000000000000000e+000  0.0000000000000000e+000  0.0000000000000000e+000  3.0423337198813377e-001  0.0000000000000000e+000
  7.8531086893505386e-001  0.0000000000000000e+000  0.0000000000000000e+000  0.0000000000000000e+000  0.0000000000000000e+000  0.0000000000000000e+000  0.0000000000000000e+000 -1.0143000951999659e+000  2.6184333408107902e-001  0.0000000000000000e+000  0.0000000000000000e+000 -2.4883782042633754e-001  0.0000000000000000e+000  5.7179252842402739e-001 -1.4834190218882859e-001 -3.9174712486987756e-001  0.0000000000000000e+000  0.0000000000000000e+000  0.0000000000000000e+000  0.0000000000000000e+000  0.0000000000000000e+000  0.0000000000000000e+000  0.0000000000000000e+000  0.0000000000000000e+000  0.0000000000000000e+000  0.0000000000000000e+000  0.0000000000000000e+000  0.0000000000000000e+000 -4.7579641786397409e-001  0.0000000000000000e+000
 -4.8796238423830596e-001  0.0000000000000000e+000  0.0000000000000000e+000  0.0000000000000000e+000  0.0000000000000000e+000  0.0000000000000000e+000  0.0000000000000000e+000 -4.8850616562918003e-001 -5.4236454620755215e-001  0.0000000000000000e+000  0.0000000000000000e+000 -7.9285832238918025e-002  0.0000000000000000e+000  7.2934594552140342e-001 -5.9960092715246960e-001  8.7711453047223120e-001  0.0000000000000000e+000  0.0000000000000000e+000  0.0000000000000000e+000  0.0000000000000000e+000  0.0000000000000000e+000  0.0000000000000000e+000  0.0000000000000000e+000  0.0000000000000000e+000  0.0000000000000000e+000  0.0000000000000000e+000  0.0000000000000000e+000  0.0000000000000000e+000  7.1218910461583584e-001  0.0000000000000000e+000
  0.0000000000000000e+000  0.0000000000000000e+000  0.0000000000000000e+000  0.0000000000000000e+000  0.0000000000000000e+000  0.0000000000000000e+000  0.0000000000000000e+000  0.0000000000000000e+000  0.0000000000000000e+000  0.0000000000000000e+000  0.0000000000000000e+000  0.0000000000000000e+000  0.0000000000000000e+000  0.0000000000000000e+000  0.0000000000000000e+000  0.0000000000000000e+000 -2.9194866075483938e-001  0.0000000000000000e+000  0.0000000000000000e+000  0.0000000000000000e+000  0.0000000000000000e+000  0.0000000000000000e+000  0.0000000000000000e+000  0.0000000000000000e+000  0.0000000000000000e+000  0.0000000000000000e+000  0.0000000000000000e+000  0.0000000000000000e+000  0.0000000000000000e+000 -2.3561837498975780e-001
  0.0000000000000000e+000  7.4795379862213596e-001  0.0000000000000000e+000  0.0000000000000000e+000  0.0000000000000000e+000 -1.3717661162838873e-002  0.0000000000000000e+000  0.0000000000000000e+000  0.0000000000000000e+000  0.0000000000000000e+000  2.5805733597855339e-002  0.0000000000000000e+000  0.0000000000000000e+000  0.0000000000000000e+000  0.0000000000000000e+000  0.0000000000000000e+000  0.0000000000000000e+000  5.1960830419439763e-001  0.0000000000000000e+000  0.0000000000000000e+000  0.0000000000000000e+000  0.0000000000000000e+000  0.0000000000000000e+000  0.0000000000000000e+000  0.0000000000000000e+000  4.1193232126160678e-001 -5.4752100107933813e-003  0.0000000000000000e+000  0.0000000000000000e+000  0.0000000000000000e+000
  0.0000000000000000e+000  0.0000000000000000e+000 -3.1188244896702000e-001  2.7933583632383352e-002 -3.3281462583671473e-001  0.0000000000000000e+000  0.0000000000000000e+000  0.0000000000000000e+000  0.0000000000000000e+000  0.0000000000000000e+000  0.0000000000000000e+000  0.0000000000000000e+000 -1.5023717736602610e-001  0.0000000000000000e+000  0.0000000000000000e+000  0.0000000000000000e+000  0.0000000000000000e+000  0.0000000000000000e+000 -4.9600079341273501e-001 -2.0924600184206971e-001  0.0000000000000000e+000  1.4835046621952730e-001  0.0000000000000000e+000 -6.7587257017690616e-001  0.0000000000000000e+000  0.0000000000000000e+000  0.0000000000000000e+000  0.0000000000000000e+000  0.0000000000000000e+000  0.0000000000000000e+000
  0.0000000000000000e+000  0.0000000000000000e+000  3.2924591647946938e-001  1.8399542101398653e-001 -2.3824974206126906e-001  0.0000000000000000e+000  0.0000000000000000e+000  0.0000000000000000e+000  0.0000000000000000e+000  0.0000000000000000e+000  0.0000000000000000e+000  0.0000000000000000e+000  5.4263266692863132e-001  0.0000000000000000e+000  0.0000000000000000e+000  0.0000000000000000e+000  0.0000000000000000e+000  0.0000000000000000e+000 -3.8393349835711499e-001 -1.5810532817474759e-001  0.0000000000000000e+000  4.9856337584425581e-001  0.0000000000000000e+000  2.9250982039232137e-001  0.0000000000000000e+000  0.0000000000000000e+000  0.0000000000000000e+000  0.0000000000000000e+000  0.0000000000000000e+000  0.0000000000000000e+000
  0.0000000000000000e+000  0.0000000000000000e+000  0.0000000000000000e+000  0.0000000000000000e+000  0.0000000000000000e+000  0.0000000000000000e+000  1.0168806654089435e+000  0.0000000000000000e+000  0.0000000000000000e+000 -9.2031105243253031e-002  0.0000000000000000e+000  0.0000000000000000e+000  0.0000000000000000e+000  0.0000000000000000e+000  0.0000000000000000e+000  0.0000000000000000e+000  0.0000000000000000e+000  0.0000000000000000e+000  0.0000000000000000e+000  0.0000000000000000e+000 -4.1839463745151922e-001  0.0000000000000000e+000 -6.8745566815790138e-002  0.0000000000000000e+000 -1.3860277789985209e+000  0.0000000000000000e+000  0.0000000000000000e+000  5.8313558021312661e-001  0.0000000000000000e+000  0.0000000000000000e+000
  0.0000000000000000e+000  0.0000000000000000e+000  4.6197226621479917e-002 -5.2322058419096784e-001  4.5401542846995491e-001  0.0000000000000000e+000  0.0000000000000000e+000  0.0000000000000000e+000  0.0000000000000000e+000  0.0000000000000000e+000  0.0000000000000000e+000  0.0000000000000000e+000  3.0091559509998436e-002  0.0000000000000000e+000  0.0000000000000000e+000  0.0000000000000000e+000  0.0000000000000000e+000  0.0000000000000000e+000 -5.1990109733310452e-001  4.8409000309044681e-001  0.0000000000000000e+000  1.1013146507562765e-001  0.0000000000000000e+000 -1.7358098653222187e-002  0.0000000000000000e+000  0.0000000000000000e+000  0.0000000000000000e+000  0.0000000000000000e+000  0.0000000000000000e+000  0.0000000000000000e+000
  0.0000000000000000e+000  0.0000000000000000e+000  0.0000000000000000e+000  0.0000000000000000e+000  0.0000000000000000e+000  0.0000000000000000e+000  5.0536241047336083e-001  0.0000000000000000e+000  0.0000000000000000e+000  9.8987645386370704e-001  0.0000000000000000e+000  0.0000000000000000e+000  0.0000000000000000e+000  0.0000000000000000e+000  0.0000000000000000e+000  0.0000000000000000e+000  0.0000000000000000e+000  0.0000000000000000e+000  0.0000000000000000e+000  0.0000000000000000e+000 -1.0667209355595870e+000  0.0000000000000000e+000  7.5390679439704900e-001  0.0000000000000000e+000  4.6593366741438080e-001  0.0000000000000000e+000  0.0000000000000000e+000  2.6463902657668453e-001  0.0000000000000000e+000  0.0000000000000000e+000
  0.0000000000000000e+000  0.0000000000000000e+000  1.0896265730478603e-001 -2.5489743292391093e-002 -4.0694393968943621e-001  0.0000000000000000e+000  0.0000000000000000e+000  0.0000000000000000e+000  0.0000000000000000e+000  0.0000000000000000e+000  0.0000000000000000e+000  0.0000000000000000e+000  5.3015844123739342e-001  0.0000000000000000e+000  0.0000000000000000e+000  0.0000000000000000e+000  0.0000000000000000e+000  0.0000000000000000e+000  1.3498149459190389e-001  5.3025768578983723e-001  0.0000000000000000e+000 -3.7723126164830328e-001  0.0000000000000000e+000 -3.1481649805643752e-001  0.0000000000000000e+000  0.0000000000000000e+000  0.0000000000000000e+000  0.0000000000000000e+000  0.0000000000000000e+000  0.0000000000000000e+000
  0.0000000000000000e+000  0.0000000000000000e+000  0.0000000000000000e+000  0.0000000000000000e+000  0.0000000000000000e+000  0.0000000000000000e+000 -6.6981470635173890e-001  0.0000000000000000e+000  0.0000000000000000e+000  1.3849757926978095e+000  0.0000000000000000e+000  0.0000000000000000e+000  0.0000000000000000e+000  0.0000000000000000e+000  0.0000000000000000e+000  0.0000000000000000e+000  0.0000000000000000e+000  0.0000000000000000e+000  0.0000000000000000e+000  0.0000000000000000e+000  7.1088175025191291e-001  0.0000000000000000e+000  1.7298112830585771e-001  0.0000000000000000e+000 -6.8858968355506545e-001  0.0000000000000000e+000  0.0000000000000000e+000  4.6109212231134145e-001  0.0000000000000000e+000  0.0000000000000000e+000
  0.0000000000000000e+000  5.1800436492193028e-002  0.0000000000000000e+000  0.0000000000000000e+000  0.0000000000000000e+000  5.5381544535859240e-001  0.0000000000000000e+000  0.0000000000000000e+000  0.0000000000000000e+000  0.0000000000000000e+000  3.4647955933389318e-002  0.0000000000000000e+000  0.0000000000000000e+000  0.0000000000000000e+000  0.0000000000000000e+000  0.0000000000000000e+000  0.0000000000000000e+000  2.9790053053030507e-001  0.0000000000000000e+000  0.0000000000000000e+000  0.0000000000000000e+000  0.0000000000000000e+000  0.0000000000000000e+000  0.0000000000000000e+000  0.0000000000000000e+000 -4.6182522669374670e-001 -6.2239651373553828e-001  0.0000000000000000e+000  0.0000000000000000e+000  0.0000000000000000e+000
  0.0000000000000000e+000  7.9769289537361121e-003  0.0000000000000000e+000  0.0000000000000000e+000  0.0000000000000000e+000  2.5728384064678644e-001  0.0000000000000000e+000  0.0000000000000000e+000  0.0000000000000000e+000  0.0000000000000000e+000 -8.7960548904317415e-001  0.0000000000000000e+000  0.0000000000000000e+000  0.0000000000000000e+000  0.0000000000000000e+000  0.0000000000000000e+000  0.0000000000000000e+000 -2.0727311306698395e-001  0.0000000000000000e+000  0.0000000000000000e+000  0.0000000000000000e+000  0.0000000000000000e+000  0.0000000000000000e+000  0.0000000000000000e+000  0.0000000000000000e+000  3.0867791172097281e-001 -1.4761904012262608e-001  0.0000000000000000e+000  0.0000000000000000e+000  0.0000000000000000e+000
  0.0000000000000000e+000  0.0000000000000000e+000  0.0000000000000000e+000  0.0000000000000000e+000  0.0000000000000000e+000  0.0000000000000000e+000 -4.3982593519117141e-001  0.0000000000000000e+000  0.0000000000000000e+000 -8.5882796592874089e-001  0.0000000000000000e+000  0.0000000000000000e+000  0.0000000000000000e+000  0.0000000000000000e+000  0.0000000000000000e+000  0.0000000000000000e+000  0.0000000000000000e+000  0.0000000000000000e+000  0.0000000000000000e+000  0.0000000000000000e+000  1.2743771630312059e-001  0.0000000000000000e+000  6.0393374934473354e-001  0.0000000000000000e+000  1.5012001877899189e-001  0.0000000000000000e+000  0.0000000000000000e+000  1.2870084611781816e+000  0.0000000000000000e+000  0.0000000000000000e+000
  6.7101250023399428e-001  0.0000000000000000e+000  0.0000000000000000e+000  0.0000000000000000e+000  0.0000000000000000e+000  0.0000000000000000e+000  0.0000000000000000e+000  3.0947238772884822e-001  7.3308764230938817e-001  0.0000000000000000e+000  0.0000000000000000e+000  2.9833281809738288e-001  0.0000000000000000e+000  5.6819232841530276e-001 -7.2923857945712112e-001 -1.3105830904238694e-001  0.0000000000000000e+000  0.0000000000000000e+000  0.0000000000000000e+000  0.0000000000000000e+000  0.0000000000000000e+000  0.0000000000000000e+000  0.0000000000000000e+000  0.0000000000000000e+000  0.0000000000000000e+000  0.0000000000000000e+000  0.0000000000000000e+000  0.0000000000000000e+000  4.6258425983322754e-001  0.0000000000000000e+000
  0.0000000000000000e+000  0.0000000000000000e+000  0.0000000000000000e+000  0.0000000000000000e+000  0.0000000000000000e+000  0.0000000000000000e+000  0.0000000000000000e+000  0.0000000000000000e+000  0.0000000000000000e+000  0.0000000000000000e+000  0.0000000000000000e+000  0.0000000000000000e+000  0.0000000000000000e+000  0.0000000000000000e+000  0.0000000000000000e+000  0.0000000000000000e+000 -2.2911658743548918e-002  0.0000000000000000e+000  0.0000000000000000e+000  0.0000000000000000e+000  0.0000000000000000e+000  0.0000000000000000e+000  0.0000000000000000e+000  0.0000000000000000e+000  0.0000000000000000e+000  0.0000000000000000e+000  0.0000000000000000e+000  0.0000000000000000e+000  0.0000000000000000e+000 -4.3299300161318793e-001
  3.5977921432485976e-001  0.0000000000000000e+000  0.0000000000000000e+000  0.0000000000000000e+000  5.0942702235037690e-002  5.6698655414321530e-001 -7.6919353803946607e-003  0.0000000000000000e+000  0.0000000000000000e+000  0.0000000000000000e+000  0.0000000000000000e+000  1.2866339629717796e-002  0.0000000000000000e+000  0.0000000000000000e+000  0.0000000000000000e+000  0.0000000000000000e+000  0.0000000000000000e+000  0.0000000000000000e+000 -1.1819891119764955e-001  0.0000000000000000e+000  2.4097745277522617e-001  0.0000000000000000e+000  0.0000000000000000e+000  0.0000000000000000e+000  6.8863936972107975e-001  0.0000000000000000e+000  0.0000000000000000e+000  0.0000000000000000e+000  0.0000000000000000e+000  0.0000000000000000e+000
  0.0000000000000000e+000  5.3649599625277389e-001  8.7520542926732547e-001  0.0000000000000000e+000  0.0000000000000000e+000  0.0000000000000000e+000  0.0000000000000000e+000 -4.7832522871077404e-001  0.0000000000000000e+000  0.0000000000000000e+000  0.0000000000000000e+000  0.0000000000000000e+000  0.0000000000000000e+000  0.0000000000000000e+000  0.0000000000000000e+000  0.0000000000000000e+000  0.0000000000000000e+000  6.8697015468044564e-001  0.0000000000000000e+000  0.0000000000000000e+000  0.0000000000000000e+000  0.0000000000000000e+000  0.0000000000000000e+000  0.0000000000000000e+000  0.0000000000000000e+000  2.6277968435022496e-002  4.0675711896552991e-001  0.0000000000000000e+000  1.2281616392416031e-001 -5.0964986325646333e-001
  0.0000000000000000e+000 -6.6161189215661420e-001 -8.4908171092965862e-002  0.0000000000000000e+000  0.0000000000000000e+000  0.0000000000000000e+000  0.0000000000000000e+000 -5.0102722554062978e-002  0.0000000000000000e+000  0.0000000000000000e+000  0.0000000000000000e+000  0.0000000000000000e+000  0.0000000000000000e+000  0.0000000000000000e+000  0.0000000000000000e+000  0.0000000000000000e+000  0.0000000000000000e+000 -4.8707962487677586e-001  0.0000000000000000e+000  0.0000000000000000e+000  0.0000000000000000e+000  0.0000000000000000e+000  0.0000000000000000e+000  0.0000000000000000e+000  0.0000000000000000e+000 -6.0255770543561871e-001  8.0363879872662869e-001  0.0000000000000000e+000  5.2324537506882796e-001 -3.8547546832558949e-001
  0.0000000000000000e+000  0.0000000000000000e+000  0.0000000000000000e+000 -4.5780169217063188e-001  0.0000000000000000e+000  0.0000000000000000e+000  0.0000000000000000e+000  0.0000000000000000e+000  0.0000000000000000e+000  6.9179247339391670e-001  0.0000000000000000e+000  0.0000000000000000e+000 -1.5687699442131353e-001  0.0000000000000000e+000  0.0000000000000000e+000  0.0000000000000000e+000  1.5682546746032958e-001  0.0000000000000000e+000  0.0000000000000000e+000 -4.2392108075852875e-001  0.0000000000000000e+000  0.0000000000000000e+000  2.8797062882686275e-001  0.0000000000000000e+000  0.0000000000000000e+000  0.0000000000000000e+000  0.0000000000000000e+000  0.0000000000000000e+000  0.0000000000000000e+000  0.0000000000000000e+000
 -2.5105096864997878e-001  0.0000000000000000e+000  0.0000000000000000e+000  0.0000000000000000e+000 -3.6008052948890668e-001  1.1367800444086855e-001  8.1600623971190778e-001  0.0000000000000000e+000  0.0000000000000000e+000  0.0000000000000000e+000  0.0000000000000000e+000  1.7008474257284528e-001  0.0000000000000000e+000  0.0000000000000000e+000  0.0000000000000000e+000  0.0000000000000000e+000  0.0000000000000000e+000  0.0000000000000000e+000  1.2700665765175548e-001  0.0000000000000000e+000 -2.3143769953637949e-001  0.0000000000000000e+000  0.0000000000000000e+000  0.0000000000000000e+000  1.7292666645099961e-001  0.0000000000000000e+000  0.0000000000000000e+000  0.0000000000000000e+000  0.0000000000000000e+000  0.0000000000000000e+000
 -1.9297169845302348e-001  0.0000000000000000e+000  0.0000000000000000e+000  0.0000000000000000e+000 -2.4727767150003216e-002 -8.6850461949043264e-002 -1.2377138229757632e-002  0.0000000000000000e+000  0.0000000000000000e+000  0.0000000000000000e+000  0.0000000000000000e+000 -6.9430035996666584e-001  0.0000000000000000e+000  0.0000000000000000e+000  0.0000000000000000e+000  0.0000000000000000e+000  0.0000000000000000e+000  0.0000000000000000e+000  6.2345640724359530e-001  0.0000000000000000e+000  1.6890027257616225e-001  0.0000000000000000e+000  0.0000000000000000e+000  0.0000000000000000e+000  2.3489589433856484e-001  0.0000000000000000e+000  0.0000000000000000e+000  0.0000000000000000e+000  0.0000000000000000e+000  0.0000000000000000e+000
 -4.0725866499358854e-001  0.0000000000000000e+000  0.0000000000000000e+000  0.0000000000000000e+000 -2.1941971157408266e-001 -4.4990114017991623e-001 -1.6320815645538389e-001  0.0000000000000000e+000  0.0000000000000000e+000  0.0000000000000000e+000  0.0000000000000000e+000 -1.2287465721032204e-001  0.0000000000000000e+000  0.0000000000000000e+000  0.0000000000000000e+000  0.0000000000000000e+000  0.0000000000000000e+000  0.0000000000000000e+000 -5.2797530963159978e-001  0.0000000000000000e+000 -1.0135799654376221e-002  0.0000000000000000e+000  0.0000000000000000e+000  0.0000000000000000e+000  5.1282412998215177e-001  0.0000000000000000e+000  0.0000000000000000e+000  0.0000000000000000e+000  0.0000000000000000e+000  0.0000000000000000e+000
  0.0000000000000000e+000 -6.2256763121913039e-001  2.2179030127371452e-001  0.0000000000000000e+000  0.0000000000000000e+000  0.0000000000000000e+000  0.0000000000000000e+000  8.1461754439240586e-002  0.0000000000000000e+000  0.0000000000000000e+000  0.0000000000000000e+000  0.0000000000000000e+000  0.0000000000000000e+000  0.0000000000000000e+000  0.0000000000000000e+000  0.0000000000000000e+000  0.0000000000000000e+000  1.1101466407684943e+000  0.0000000000000000e+000  0.0000000000000000e+000  0.0000000000000000e+000  0.0000000000000000e+000  0.0000000000000000e+000  0.0000000000000000e+000  0.0000000000000000e+000  2.3241644494376779e-001 -2.6767970558056953e-001  0.0000000000000000e+000 -3.2535115601780290e-001 -4.1772694222504636e-001
  0.0000000000000000e+000  0.0000000000000000e+000  0.0000000000000000e+000  0.0000000000000000e+000  0.0000000000000000e+000  0.0000000000000000e+000  0.0000000000000000e+000  0.0000000000000000e+000  3.6291109210223088e-001  0.0000000000000000e+000  0.0000000000000000e+000  0.0000000000000000e+000  0.0000000000000000e+000  0.0000000000000000e+000  0.0000000000000000e+000  0.0000000000000000e+000  0.0000000000000000e+000  0.0000000000000000e+000  0.0000000000000000e+000  0.0000000000000000e+000  0.0000000000000000e+000  0.0000000000000000e+000  0.0000000000000000e+000 -3.4586876578815201e-001  0.0000000000000000e+000  0.0000000000000000e+000  0.0000000000000000e+000  0.0000000000000000e+000  0.0000000000000000e+000  0.0000000000000000e+000
  0.0000000000000000e+000  0.0000000000000000e+000  0.0000000000000000e+000  2.7521758846577488e-001  0.0000000000000000e+000  0.0000000000000000e+000  0.0000000000000000e+000  0.0000000000000000e+000  0.0000000000000000e+000 -3.2327956963649307e-001  0.0000000000000000e+000  0.0000000000000000e+000 -7.5050748905246834e-001  0.0000000000000000e+000  0.0000000000000000e+000  0.0000000000000000e+000  3.6104334023267781e-001  0.0000000000000000e+000  0.0000000000000000e+000 -2.2915878823694860e-001  0.0000000000000000e+000  0.0000000000000000e+000  2.7132648963617417e-001  0.0000000000000000e+000  0.0000000000000000e+000  0.0000000000000000e+000  0.0000000000000000e+000  0.0000000000000000e+000  0.0000000000000000e+000  0.0000000000000000e+000
  0.0000000000000000e+000  0.0000000000000000e+000  0.0000000000000000e+000  0.0000000000000000e+000  0.0000000000000000e+000  0.0000000000000000e+000  0.0000000000000000e+000  0.0000000000000000e+000  0.0000000000000000e+000  0.0000000000000000e+000 -4.2160771564801020e-001  0.0000000000000000e+000  0.0000000000000000e+000 -4.7751667484927229e-001  8.0611634985122993e-001 -9.0445482576308189e-001  0.0000000000000000e+000  0.0000000000000000e+000  0.0000000000000000e+000  0.0000000000000000e+000  0.0000000000000000e+000 -1.7172690219944273e-001  0.0000000000000000e+000  0.0000000000000000e+000  0.0000000000000000e+000  0.0000000000000000e+000  0.0000000000000000e+000 -3.7650826461886144e-001  0.0000000000000000e+000  0.0000000000000000e+000
 -2.8166271983747121e-001  0.0000000000000000e+000  0.0000000000000000e+000  0.0000000000000000e+000  4.2672075930637665e-001 -2.1779912163408044e-001 -1.1008432509243829e-001  0.0000000000000000e+000  0.0000000000000000e+000  0.0000000000000000e+000  0.0000000000000000e+000  6.1312776153958848e-001  0.0000000000000000e+000  0.0000000000000000e+000  0.0000000000000000e+000  0.0000000000000000e+000  0.0000000000000000e+000  0.0000000000000000e+000  4.3434743237037726e-001  0.0000000000000000e+000  8.0885210784069295e-002  0.0000000000000000e+000  0.0000000000000000e+000  0.0000000000000000e+000  3.2847332998927881e-001  0.0000000000000000e+000  0.0000000000000000e+000  0.0000000000000000e+000  0.0000000000000000e+000  0.0000000000000000e+000
  0.0000000000000000e+000  0.0000000000000000e+000  0.0000000000000000e+000  9.2039971249944924e-003  0.0000000000000000e+000  0.0000000000000000e+000  0.0000000000000000e+000  0.0000000000000000e+000  0.0000000000000000e+000  3.7575215712471843e-001  0.0000000000000000e+000  0.0000000000000000e+000 -2.1877716353279053e-001  0.0000000000000000e+000  0.0000000000000000e+000  0.0000000000000000e+000  4.9886910528120665e-001  0.0000000000000000e+000  0.0000000000000000e+000  7.1438681175906416e-001  0.0000000000000000e+000  0.0000000000000000e+000 -2.2725152265769155e-001  0.0000000000000000e+000  0.0000000000000000e+000  0.0000000000000000e+000  0.0000000000000000e+000  0.0000000000000000e+000  0.0000000000000000e+000  0.0000000000000000e+000
  0.0000000000000000e+000  0.0000000000000000e+000  0.0000000000000000e+000  0.0000000000000000e+000  0.0000000000000000e+000  0.0000000000000000e+000  0.0000000000000000e+000  0.0000000000000000e+000  0.0000000000000000e+000  0.0000000000000000e+000 -1.0885237637542748e+000  0.0000000000000000e+000  0.0000000000000000e+000 -5.7751593230590592e-001 -7.0652578764105411e-001  2.3539521990748654e-004  0.0000000000000000e+000  0.0000000000000000e+000  0.0000000000000000e+000  0.0000000000000000e+000  0.0000000000000000e+000  2.3432836866954462e-001  0.0000000000000000e+000  0.0000000000000000e+000  0.0000000000000000e+000  0.0000000000000000e+000  0.0000000000000000e+000 -3.1026310408249813e-001  0.0000000000000000e+000  0.0000000000000000e+000
  0.0000000000000000e+000  0.0000000000000000e+000  0.0000000000000000e+000  0.0000000000000000e+000  0.0000000000000000e+000  0.0000000000000000e+000  0.0000000000000000e+000  0.0000000000000000e+000  0.0000000000000000e+000  0.0000000000000000e+000 -5.4202784427075046e-002  0.0000000000000000e+000  0.0000000000000000e+000 -5.6655857703241119e-001  6.8627418560783726e-001  1.0720854502111630e+000  0.0000000000000000e+000  0.0000000000000000e+000  0.0000000000000000e+000  0.0000000000000000e+000  0.0000000000000000e+000  3.7896091410723601e-002  0.0000000000000000e+000  0.0000000000000000e+000  0.0000000000000000e+000  0.0000000000000000e+000  0.0000000000000000e+000 -4.0359937491112907e-001  0.0000000000000000e+000  0.0000000000000000e+000
  0.0000000000000000e+000  0.0000000000000000e+000  0.0000000000000000e+000  0.0000000000000000e+000  0.0000000000000000e+000  0.0000000000000000e+000  0.0000000000000000e+000  0.0000000000000000e+000  0.0000000000000000e+000  0.0000000000000000e+000  2.9303334815352339e-001  0.0000000000000000e+000  0.0000000000000000e+000  8.5686067361231810e-001 -1.5812078167710758e-001 -7.8638984450377272e-002  0.0000000000000000e+000  0.0000000000000000e+000  0.0000000000000000e+000  0.0000000000000000e+000  0.0000000000000000e+000 -7.8763175552108100e-001  0.0000000000000000e+000  0.0000000000000000e+000  0.0000000000000000e+000  0.0000000000000000e+000  0.0000000000000000e+000 -6.4974811823129586e-001  0.0000000000000000e+000  0.0000000000000000e+000
  0.0000000000000000e+000  0.0000000000000000e+000  0.0000000000000000e+000  7.1632015828738438e-001  0.0000000000000000e+000  0.0000000000000000e+000  0.0000000000000000e+000  0.0000000000000000e+000  0.0000000000000000e+000  4.8969606114532976e-001  0.0000000000000000e+000  0.0000000000000000e+000 -1.0272891342548132e-001  0.0000000000000000e+000  0.0000000000000000e+000  0.0000000000000000e+000 -2.2034170135468467e-001  0.0000000000000000e+000  0.0000000000000000e+000 -2.5575821024186213e-001  0.0000000000000000e+000  0.0000000000000000e+000 -3.5009604598496646e-001  0.0000000000000000e+000  0.0000000000000000e+000  0.0000000000000000e+000  0.0000000000000000e+000  0.0000000000000000e+000  0.0000000000000000e+000  0.0000000000000000e+000
  0.0000000000000000e+000 -1.5023729501623950e-001  1.5767856207017253e-001  0.0000000000000000e+000  0.0000000000000000e+000  0.0000000000000000e+000  0.0000000000000000e+000 -2.6248187665002010e-001  0.0000000000000000e+000  0.0000000000000000e+000  0.0000000000000000e+000  0.0000000000000000e+000  0.0000000000000000e+000  0.0000000000000000e+000  0.0000000000000000e+000  0.0000000000000000e+000  0.0000000000000000e+000 -4.6166324079277338e-001  0.0000000000000000e+000  0.0000000000000000e+000  0.0000000000000000e+000  0.0000000000000000e+000  0.0000000000000000e+000  0.0000000000000000e+000  0.0000000000000000e+000 -7.9346432948911888e-002 -8.4244812286401782e-001  0.0000000000000000e+000  6.6384440942562528e-001 -4.1149588588113672e-001
 -1.8093252280798441e-001  0.0000000000000000e+000  0.0000000000000000e+000  0.0000000000000000e+000 -7.2355070729554938e-001  1.9392500718274100e-001 -3.6764388724456515e-001  0.0000000000000000e+000  0.0000000000000000e+000  0.0000000000000000e+000  0.0000000000000000e+000  2.9153375095560480e-001  0.0000000000000000e+000  0.0000000000000000e+000  0.0000000000000000e+000  0.0000000000000000e+000  0.0000000000000000e+000  0.0000000000000000e+000  2.0401585997404248e-001  0.0000000000000000e+000  3.6272281726547051e-001  0.0000000000000000e+000  0.0000000000000000e+000  0.0000000000000000e+000 -1.1307793193698301e-001  0.0000000000000000e+000  0.0000000000000000e+000  0.0000000000000000e+000  0.0000000000000000e+000  0.0000000000000000e+000
  0.0000000000000000e+000  0.0000000000000000e+000  0.0000000000000000e+000  1.9315921009078171e-001  0.0000000000000000e+000  0.0000000000000000e+000  0.0000000000000000e+000  0.0000000000000000e+000  0.0000000000000000e+000 -8.6950936846974122e-002  0.0000000000000000e+000  0.0000000000000000e+000  5.3224106753682177e-001  0.0000000000000000e+000  0.0000000000000000e+000  0.0000000000000000e+000  7.3882630263168347e-001  0.0000000000000000e+000  0.0000000000000000e+000 -3.4101380293941941e-001  0.0000000000000000e+000  0.0000000000000000e+000 -9.8457000310763626e-002  0.0000000000000000e+000  0.0000000000000000e+000  0.0000000000000000e+000  0.0000000000000000e+000  0.0000000000000000e+000  0.0000000000000000e+000  0.0000000000000000e+000
 -6.8128392111172631e-001  0.0000000000000000e+000  0.0000000000000000e+000  0.0000000000000000e+000  2.6106943429838825e-001  6.0539909388505553e-001 -1.5178839431990224e-001  0.0000000000000000e+000  0.0000000000000000e+000  0.0000000000000000e+000  0.0000000000000000e+000 -1.1040354608165684e-001  0.0000000000000000e+000  0.0000000000000000e+000  0.0000000000000000e+000  0.0000000000000000e+000  0.0000000000000000e+000  0.0000000000000000e+000 -1.4881121861578853e-001  0.0000000000000000e+000 -1.6449523300331759e-001  0.0000000000000000e+000  0.0000000000000000e+000  0.0000000000000000e+000 -1.2944028093512233e-001  0.0000000000000000e+000  0.0000000000000000e+000  0.0000000000000000e+000  0.0000000000000000e+000  0.0000000000000000e+000
  0.0000000000000000e+000  0.0000000000000000e+000  0.0000000000000000e+000  0.0000000000000000e+000  0.0000000000000000e+000  0.0000000000000000e+000  0.0000000000000000e+000  0.0000000000000000e+000  0.0000000000000000e+000  0.0000000000000000e+000  1.7884149853561043e-001  0.0000000000000000e+000  0.0000000000000000e+000  2.1198995896344691e-001  2.5269122945873734e-001  2.3165634116512229e-001  0.0000000000000000e+000  0.0000000000000000e+000  0.0000000000000000e+000  0.0000000000000000e+000  0.0000000000000000e+000 -1.1770252875068181e+000  0.0000000000000000e+000  0.0000000000000000e+000  0.0000000000000000e+000  0.0000000000000000e+000  0.0000000000000000e+000  5.7383638698737682e-001  0.0000000000000000e+000  0.0000000000000000e+000
  0.0000000000000000e+000  0.0000000000000000e+000  0.0000000000000000e+000 -4.0517049062086730e-001  0.0000000000000000e+000  0.0000000000000000e+000  0.0000000000000000e+000  0.0000000000000000e+000  0.0000000000000000e+000 -1.6840757793957642e-001  0.0000000000000000e+000  0.0000000000000000e+000 -2.6538818094957695e-001  0.0000000000000000e+000  0.0000000000000000e+000  0.0000000000000000e+000  4.2051447170436601e-002  0.0000000000000000e+000  0.0000000000000000e+000 -2.7518352847815530e-001  0.0000000000000000e+000  0.0000000000000000e+000 -8.1212719205801231e-001  0.0000000000000000e+000  0.0000000000000000e+000  0.0000000000000000e+000  0.0000000000000000e+000  0.0000000000000000e+000  0.0000000000000000e+000  0.0000000000000000e+000
  0.0000000000000000e+000  0.0000000000000000e+000  0.0000000000000000e+000  0.0000000000000000e+000  0.0000000000000000e+000  0.0000000000000000e+000  0.0000000000000000e+000  0.0000000000000000e+000  6.1453258007128114e-002  0.0000000000000000e+000  0.0000000000000000e+000  0.0000000000000000e+000  0.0000000000000000e+000  0.0000000000000000e+000  0.0000000000000000e+000  0.0000000000000000e+000  0.0000000000000000e+000  0.0000000000000000e+000  0.0000000000000000e+000  0.0000000000000000e+000  0.0000000000000000e+000  0.0000000000000000e+000  0.0000000000000000e+000 -3.9992490655066215e-001  0.0000000000000000e+000  0.0000000000000000e+000  0.0000000000000000e+000  0.0000000000000000e+000  0.0000000000000000e+000  0.0000000000000000e+000
  1.6797733401330631e-001  0.0000000000000000e+000  0.0000000000000000e+000  0.0000000000000000e+000 -2.1264265588241504e-001  6.4016336812891317e-002 -3.7008681668960547e-001  0.0000000000000000e+000  0.0000000000000000e+000  0.0000000000000000e+000  0.0000000000000000e+000  2.5454734527636802e-002  0.0000000000000000e+000  0.0000000000000000e+000  0.0000000000000000e+000  0.0000000000000000e+000  0.0000000000000000e+000  0.0000000000000000e+000  2.2364607100626965e-001  0.0000000000000000e+000 -8.3340715188132430e-001  0.0000000000000000e+000  0.0000000000000000e+000  0.0000000000000000e+000  2.0067731186477050e-001  0.0000000000000000e+000  0.0000000000000000e+000  0.0000000000000000e+000  0.0000000000000000e+000  0.0000000000000000e+000
  0.0000000000000000e+000  4.2543284777617069e-001 -7.9253513665728903e-001  0.0000000000000000e+000  0.0000000000000000e+000  0.0000000000000000e+000  0.0000000000000000e+000 -5.2561043199344892e-001  0.0000000000000000e+000  0.0000000000000000e+000  0.0000000000000000e+000  0.0000000000000000e+000  0.0000000000000000e+000  0.0000000000000000e+000  0.0000000000000000e+000  0.0000000000000000e+000  0.0000000000000000e+000 -3.5045423606340337e-001  0.0000000000000000e+000  0.0000000000000000e+000  0.0000000000000000e+000  0.0000000000000000e+000  0.0000000000000000e+000  0.0000000000000000e+000  0.0000000000000000e+000 -3.1615794847163275e-001  1.8911872753899023e-002  0.0000000000000000e+000 -5.5712417300032968e-001 -7.0789178529089480e-001
  0.0000000000000000e+000 -5.0350215946830590e-001  2.7936664996505850e-001  0.0000000000000000e+000  0.0000000000000000e+000  0.0000000000000000e+000  0.0000000000000000e+000 -3.4951449011223190e-001  0.0000000000000000e+000  0.0000000000000000e+000  0.0000000000000000e+000  0.0000000000000000e+000  0.0000000000000000e+000  0.0000000000000000e+000  0.0000000000000000e+000  0.0000000000000000e+000  0.0000000000000000e+000 -6.5023608219477791e-001  0.0000000000000000e+000  0.0000000000000000e+000  0.0000000000000000e+000  0.0000000000000000e+000  0.0000000000000000e+000  0.0000000000000000e+000  0.0000000000000000e+000 -1.5342499873420254e-001  4.4020249445540609e-002  0.0000000000000000e+000 -8.5963299069856525e-001  3.7346088639774033e-001
  0.0000000000000000e+000  0.0000000000000000e+000  0.0000000000000000e+000  0.0000000000000000e+000  0.0000000000000000e+000  0.0000000000000000e+000  0.0000000000000000e+000  0.0000000000000000e+000  0.0000000000000000e+000  0.0000000000000000e+000  7.4203009194520719e-001  0.0000000000000000e+000  0.0000000000000000e+000 -5.3069184491412236e-001 -4.6279239888429125e-001 -3.3373635410920449e-001  0.0000000000000000e+000  0.0000000000000000e+000  0.0000000000000000e+000  0.0000000000000000e+000  0.0000000000000000e+000 -7.3652869271723043e-001  0.0000000000000000e+000  0.0000000000000000e+000  0.0000000000000000e+000  0.0000000000000000e+000  0.0000000000000000e+000 -3.9369041707647856e-001  0.0000000000000000e+000  0.0000000000000000e+000
  0.0000000000000000e+000 -1.3540761676239915e-001 -1.3246815916468901e-001  0.0000000000000000e+000  0.0000000000000000e+000  0.0000000000000000e+000  0.0000000000000000e+000 -7.2988427517281274e-001  0.0000000000000000e+000  0.0000000000000000e+000  0.0000000000000000e+000  0.0000000000000000e+000  0.0000000000000000e+000  0.0000000000000000e+000  0.0000000000000000e+000  0.0000000000000000e+000  0.0000000000000000e+000  4.5627981599892853e-001  0.0000000000000000e+000  0.0000000000000000e+000  0.0000000000000000e+000  0.0000000000000000e+000  0.0000000000000000e+000  0.0000000000000000e+000  0.0000000000000000e+000  9.2214128626626668e-001  1.5628110861867955e-001  0.0000000000000000e+000  1.1100598600658784e-001 -6.0402118591400045e-002
  0.0000000000000000e+000  1.5240829478910928e-001  3.1876602983502755e-001  0.0000000000000000e+000  0.0000000000000000e+000  0.0000000000000000e+000  0.0000000000000000e+000  4.3188789152463203e-001  0.0000000000000000e+000  0.0000000000000000e+000  0.0000000000000000e+000  0.0000000000000000e+000  0.0000000000000000e+000  0.0000000000000000e+000  0.0000000000000000e+000  0.0000000000000000e+000  0.0000000000000000e+000 -4.7140620560944746e-001  0.0000000000000000e+000  0.0000000000000000e+000  0.0000000000000000e+000  0.0000000000000000e+000  0.0000000000000000e+000  0.0000000000000000e+000  0.0000000000000000e+000  8.6402911333921661e-001  2.2754849326256002e-002  0.0000000000000000e+000 -1.0504697790637385e-001 -5.4684864687072932e-001
 -3.7398292336730365e-001  0.0000000000000000e+000 -2.8371658735846661e-001  0.0000000000000000e+000  0.0000000000000000e+000  0.0000000000000000e+000  0.0000000000000000e+000  0.0000000000000000e+000  0.0000000000000000e+000  0.0000000000000000e+000 -7.6314348332048776e-001 -4.2414556592623026e-001  0.0000000000000000e+000  0.0000000000000000e+000  0.0000000000000000e+000  0.0000000000000000e+000  0.0000000000000000e+000  0.0000000000000000e+000  2.0585291440011227e-002  0.0000000000000000e+000  0.0000000000000000e+000  0.0000000000000000e+000 -1.3011717655338034e-001  0.0000000000000000e+000  0.0000000000000000e+000  0.0000000000000000e+000  0.0000000000000000e+000  0.0000000000000000e+000  0.0000000000000000e+000  0.0000000000000000e+000
  0.0000000000000000e+000 -4.6286715564273323e-001  0.0000000000000000e+000  0.0000000000000000e+000  0.0000000000000000e+000  2.8672844482167681e-001  0.0000000000000000e+000  3.1017384210486720e-001 -3.0643327992456310e-001  0.0000000000000000e+000  0.0000000000000000e+000  0.0000000000000000e+000  0.0000000000000000e+000  0.0000000000000000e+000  0.0000000000000000e+000  0.0000000000000000e+000  0.0000000000000000e+000  0.0000000000000000e+000  0.0000000000000000e+000  0.0000000000000000e+000  0.0000000000000000e+000  1.5035760956078820e-001  0.0000000000000000e+000  0.0000000000000000e+000  0.0000000000000000e+000  0.0000000000000000e+000  0.0000000000000000e+000 -1.7334331305330319e-001  1.7314087429386638e-001 -6.5635245905043760e-001
  1.6595350813995968e-001  0.0000000000000000e+000  5.2290113419299555e-001  0.0000000000000000e+000  0.0000000000000000e+000  0.0000000000000000e+000  0.0000000000000000e+000  0.0000000000000000e+000  0.0000000000000000e+000  0.0000000000000000e+000 -2.1667542498107803e-001  6.0696092655038877e-002  0.0000000000000000e+000  0.0000000000000000e+000  0.0000000000000000e+000  0.0000000000000000e+000  0.0000000000000000e+000  0.0000000000000000e+000 -5.0821309777015555e-001  0.0000000000000000e+000  0.0000000000000000e+000  0.0000000000000000e+000 -6.2459669291172537e-001  0.0000000000000000e+000  0.0000000000000000e+000  0.0000000000000000e+000  0.0000000000000000e+000  0.0000000000000000e+000  0.0000000000000000e+000  0.0000000000000000e+000
  0.0000000000000000e+000  0.0000000000000000e+000  0.0000000000000000e+000 -5.9103393807214910e-001  0.0000000000000000e+000  0.0000000000000000e+000  0.0000000000000000e+000  0.0000000000000000e+000  0.0000000000000000e+000  0.0000000000000000e+000  0.0000000000000000e+000  0.0000000000000000e+000  0.0000000000000000e+000  0.0000000000000000e+000  0.0000000000000000e+000  0.0000000000000000e+000  0.0000000000000000e+000  0.0000000000000000e+000  0.0000000000000000e+000  0.0000000000000000e+000  0.0000000000000000e+000  0.0000000000000000e+000  0.0000000000000000e+000  0.0000000000000000e+000  3.3251210546690851e-001  0.0000000000000000e+000  0.0000000000000000e+000  0.0000000000000000e+000  0.0000000000000000e+000  0.0000000000000000e+000
  0.0000000000000000e+000  0.0000000000000000e+000  0.0000000000000000e+000  0.0000000000000000e+000 -1.6352177367334511e-001  0.0000000000000000e+000  0.0000000000000000e+000  0.0000000000000000e+000  0.0000000000000000e+000 -7.3423050548690105e-001  0.0000000000000000e+000  0.0000000000000000e+000  0.0000000000000000e+000  4.7639978120155368e-001  0.0000000000000000e+000 -7.7497892529649381e-001  0.0000000000000000e+000  2.6200694750147691e-001  0.0000000000000000e+000  2.5386927796788394e-001  0.0000000000000000e+000  0.0000000000000000e+000  0.0000000000000000e+000  0.0000000000000000e+000  0.0000000000000000e+000 -3.0449196932262147e-002 -7.4665582339177916e-001  0.0000000000000000e+000  0.0000000000000000e+000  0.0000000000000000e+000
  0.0000000000000000e+000  3.5573298627514877e-001  0.0000000000000000e+000  0.0000000000000000e+000  0.0000000000000000e+000 -5.3875063027701675e-001  0.0000000000000000e+000  3.0600027802541768e-001 -1.3431437388294598e-001  0.0000000000000000e+000  0.0000000000000000e+000  0.0000000000000000e+000  0.0000000000000000e+000  0.0000000000000000e+000  0.0000000000000000e+000  0.0000000000000000e+000  0.0000000000000000e+000  0.0000000000000000e+000  0.0000000000000000e+000  0.0000000000000000e+000  0.0000000000000000e+000  2.5489958129247647e-001  0.0000000000000000e+000  0.0000000000000000e+000  0.0000000000000000e+000  0.0000000000000000e+000  0.0000000000000000e+000  1.7764523063251697e-001  6.0268843962322949e-001 -1.0844491644902730e-001
  0.0000000000000000e+000  0.0000000000000000e+000  0.0000000000000000e+000  0.0000000000000000e+000  0.0000000000000000e+000  0.0000000000000000e+000  8.7397960501323702e-001  0.0000000000000000e+000  0.0000000000000000e+000  0.0000000000000000e+000  0.0000000000000000e+000  0.0000000000000000e+000 -5.3369207848298839e-001  0.0000000000000000e+000  4.0508633682519951e-001  0.0000000000000000e+000  5.2829068101939136e-001  0.0000000000000000e+000  0.0000000000000000e+000  0.0000000000000000e+000  1.3059675618038298e+000  0.0000000000000000e+000  0.0000000000000000e+000  3.8421442320225274e-001  0.0000000000000000e+000  0.0000000000000000e+000  0.0000000000000000e+000  0.0000000000000000e+000  0.0000000000000000e+000  0.0000000000000000e+000
  0.0000000000000000e+000  2.7592420218388186e-001  0.0000000000000000e+000  0.0000000000000000e+000  0.0000000000000000e+000  1.2628551028192972e-001  0.0000000000000000e+000  3.1976852019669116e-001 -2.4440051073438115e-001  0.0000000000000000e+000  0.0000000000000000e+000  0.0000000000000000e+000  0.0000000000000000e+000  0.0000000000000000e+000  0.0000000000000000e+000  0.0000000000000000e+000  0.0000000000000000e+000  0.0000000000000000e+000  0.0000000000000000e+000  0.0000000000000000e+000  0.0000000000000000e+000 -4.8323580784617631e-001  0.0000000000000000e+000  0.0000000000000000e+000  0.0000000000000000e+000  0.0000000000000000e+000  0.0000000000000000e+000  6.1774106581730037e-001 -2.8464877574273578e-001 -2.2313335132233220e-001
  0.0000000000000000e+000  2.4066711813514788e-001  0.0000000000000000e+000  0.0000000000000000e+000  0.0000000000000000e+000  2.0996921317927392e-001  0.0000000000000000e+000 -6.6641695897762432e-001 -5.7135876493995741e-001  0.0000000000000000e+000  0.0000000000000000e+000  0.0000000000000000e+000  0.0000000000000000e+000  0.0000000000000000e+000  0.0000000000000000e+000  0.0000000000000000e+000  0.0000000000000000e+000  0.0000000000000000e+000  0.0000000000000000e+000  0.0000000000000000e+000  0.0000000000000000e+000  2.8253513925963847e-001  0.0000000000000000e+000  0.0000000000000000e+000  0.0000000000000000e+000  0.0000000000000000e+000  0.0000000000000000e+000  1.8602140827546726e-001  6.5555607573219016e-002 -9.3285901084542280e-002
  0.0000000000000000e+000  0.0000000000000000e+000  0.0000000000000000e+000  0.0000000000000000e+000 -6.1968574296894896e-001  0.0000000000000000e+000  0.0000000000000000e+000  0.0000000000000000e+000  0.0000000000000000e+000  7.2159132181091046e-002  0.0000000000000000e+000  0.0000000000000000e+000  0.0000000000000000e+000 -3.8764047822770303e-001  0.0000000000000000e+000  3.4644089943772122e-001  0.0000000000000000e+000  2.6584560287225567e-001  0.0000000000000000e+000 -7.6077409107370275e-001  0.0000000000000000e+000  0.0000000000000000e+000  0.0000000000000000e+000  0.0000000000000000e+000  0.0000000000000000e+000  3.6459686013381154e-001 -9.7367919299776984e-001  0.0000000000000000e+000  0.0000000000000000e+000  0.0000000000000000e+000
  6.9264852413681899e-001  0.0000000000000000e+000 -4.2584402308044680e-002  0.0000000000000000e+000  0.0000000000000000e+000  0.0000000000000000e+000  0.0000000000000000e+000  0.0000000000000000e+000  0.0000000000000000e+000  0.0000000000000000e+000 -4.8485452458270784e-001  1.3367292377839760e-001  0.0000000000000000e+000  0.0000000000000000e+000  0.0000000000000000e+000  0.0000000000000000e+000  0.0000000000000000e+000  0.0000000000000000e+000 -1.8565182004290892e-001  0.0000000000000000e+000  0.0000000000000000e+000  0.0000000000000000e+000  4.8063045247478797e-001  0.0000000000000000e+000  0.0000000000000000e+000  0.0000000000000000e+000  0.0000000000000000e+000  0.0000000000000000e+000  0.0000000000000000e+000  0.0000000000000000e+000
 -1.1761645548753465e-001  0.0000000000000000e+000 -6.0789904467527367e-001  0.0000000000000000e+000  0.0000000000000000e+000  0.0000000000000000e+000  0.0000000000000000e+000  0.0000000000000000e+000  0.0000000000000000e+000  0.0000000000000000e+000 -7.0074816321422387e-002  6.9971847576309465e-001  0.0000000000000000e+000  0.0000000000000000e+000  0.0000000000000000e+000  0.0000000000000000e+000  0.0000000000000000e+000  0.0000000000000000e+000 -2.4852230332896252e-001  0.0000000000000000e+000  0.0000000000000000e+000  0.0000000000000000e+000 -2.4565292675397882e-001  0.0000000000000000e+000  0.0000000000000000e+000  0.0000000000000000e+000  0.0000000000000000e+000  0.0000000000000000e+000  0.0000000000000000e+000  0.0000000000000000e+000
  0.0000000000000000e+000  0.0000000000000000e+000  0.0000000000000000e+000  0.0000000000000000e+000  0.0000000000000000e+000  0.0000000000000000e+000  1.3760874461194389e-001  0.0000000000000000e+000  0.0000000000000000e+000  0.0000000000000000e+000  0.0000000000000000e+000  0.0000000000000000e+000  3.9257379144362020e-001  0.0000000000000000e+000 -4.2372147476378003e-001  0.0000000000000000e+000 -1.1081520018076254e+000  0.0000000000000000e+000  0.0000000000000000e+000  0.0000000000000000e+000  5.2781579125301542e-002  0.0000000000000000e+000  0.0000000000000000e+000  2.8449133705525909e-001  0.0000000000000000e+000  0.0000000000000000e+000  0.0000000000000000e+000  0.0000000000000000e+000  0.0000000000000000e+000  0.0000000000000000e+000
  0.0000000000000000e+000  0.0000000000000000e+000  0.0000000000000000e+000  0.0000000000000000e+000 -5.4233885263835074e-002  0.0000000000000000e+000  0.0000000000000000e+000  0.0000000000000000e+000  0.0000000000000000e+000  2.5476062538692873e-001  0.0000000000000000e+000  0.0000000000000000e+000  0.0000000000000000e+000  8.6958015240034672e-002  0.0000000000000000e+000  4.6549752589042820e-001  0.0000000000000000e+000  1.0726085586684064e+000  0.0000000000000000e+000 -3.8232463076252096e-002  0.0000000000000000e+000  0.0000000000000000e+000  0.0000000000000000e+000  0.0000000000000000e+000  0.0000000000000000e+000 -9.1124717120906318e-001 -3.6141645573821157e-002  0.0000000000000000e+000  0.0000000000000000e+000  0.0000000000000000e+000
  0.0000000000000000e+000  0.0000000000000000e+000  0.0000000000000000e+000  0.0000000000000000e+000  0.0000000000000000e+000  0.0000000000000000e+000 -8.5292075512039844e-001  0.0000000000000000e+000  0.0000000000000000e+000  0.0000000000000000e+000  0.0000000000000000e+000  0.0000000000000000e+000 -3.0746609926828389e-001  0.0000000000000000e+000  6.5087496517376831e-002  0.0000000000000000e+000  4.7142922303765850e-002  0.0000000000000000e+000  0.0000000000000000e+000  0.0000000000000000e+000  8.6096895727412637e-001  0.0000000000000000e+000  0.0000000000000000e+000 -4.6468676544867593e-001  0.0000000000000000e+000  0.0000000000000000e+000  0.0000000000000000e+000  0.0000000000000000e+000  0.0000000000000000e+000  0.0000000000000000e+000
  0.0000000000000000e+000  0.0000000000000000e+000  0.0000000000000000e+000  0.0000000000000000e+000  3.7535973446370541e-001  0.0000000000000000e+000  0.0000000000000000e+000  0.0000000000000000e+000  0.0000000000000000e+000  6.7553541630286595e-001  0.0000000000000000e+000  0.0000000000000000e+000  0.0000000000000000e+000  4.5331708467036275e-001  0.0000000000000000e+000  7.6152465135772451e-001  0.0000000000000000e+000  1.0990061709567775e-001  0.0000000000000000e+000  1.4358862233063596e-001  0.0000000000000000e+000  0.0000000000000000e+000  0.0000000000000000e+000  0.0000000000000000e+000  0.0000000000000000e+000  4.7831993293478187e-001 -4.1831475111183697e-001  0.0000000000000000e+000  0.0000000000000000e+000  0.0000000000000000e+000
  0.0000000000000000e+000  0.0000000000000000e+000  0.0000000000000000e+000  0.0000000000000000e+000  0.0000000000000000e+000  0.0000000000000000e+000  2.4545321407715076e-001  0.0000000000000000e+000  0.0000000000000000e+000  0.0000000000000000e+000  0.0000000000000000e+000  0.0000000000000000e+000  2.7097960491252382e-001  0.0000000000000000e+000  4.0224425987289186e-001  0.0000000000000000e+000 -2.0264485452230399e-001  0.0000000000000000e+000  0.0000000000000000e+000  0.0000000000000000e+000  1.6398345361906480e-001  0.0000000000000000e+000  0.0000000000000000e+000 -9.8339221982602121e-001  0.0000000000000000e+000  0.0000000000000000e+000  0.0000000000000000e+000  0.0000000000000000e+000  0.0000000000000000e+000  0.0000000000000000e+000
  0.0000000000000000e+000  0.0000000000000000e+000  0.0000000000000000e+000  0.0000000000000000e+000  5.8475735743877466e-001  0.0000000000000000e+000  0.0000000000000000e+000  0.0000000000000000e+000  0.0000000000000000e+000 -7.4149448878607749e-001  0.0000000000000000e+000  0.0000000000000000e+000  0.0000000000000000e+000  5.2993287018451907e-002  0.0000000000000000e+000  1.6418753575613035e-001  0.0000000000000000e+000 -5.1098802103447583e-001  0.0000000000000000e+000 -7.9821552402440832e-001  0.0000000000000000e+000  0.0000000000000000e+000  0.0000000000000000e+000  0.0000000000000000e+000  0.0000000000000000e+000 -1.7392036374127762e-001 -1.0570938882065369e-001  0.0000000000000000e+000  0.0000000000000000e+000  0.0000000000000000e+000
  4.9665596737146600e-002  0.0000000000000000e+000 -3.6782391324178515e-001  0.0000000000000000e+000  0.0000000000000000e+000  0.0000000000000000e+000  0.0000000000000000e+000  0.0000000000000000e+000  0.0000000000000000e+000  0.0000000000000000e+000  3.4586642963801950e-001 -4.8761240073500400e-001  0.0000000000000000e+000  0.0000000000000000e+000  0.0000000000000000e+000  0.0000000000000000e+000  0.0000000000000000e+000  0.0000000000000000e+000 -7.0209199590405147e-001  0.0000000000000000e+000  0.0000000000000000e+000  0.0000000000000000e+000  1.0916174299911555e-001  0.0000000000000000e+000  0.0000000000000000e+000  0.0000000000000000e+000  0.0000000000000000e+000  0.0000000000000000e+000  0.0000000000000000e+000  0.0000000000000000e+000
  0.0000000000000000e+000  0.0000000000000000e+000  0.0000000000000000e+000  0.0000000000000000e+000  4.1982695755417077e-002  0.0000000000000000e+000  0.0000000000000000e+000  0.0000000000000000e+000  0.0000000000000000e+000  9.4778593862960980e-001  0.0000000000000000e+000  0.0000000000000000e+000  0.0000000000000000e+000  3.5197624584771581e-001  0.0000000000000000e+000 -3.3790367626483508e-001  0.0000000000000000e+000 -5.6038230172893833e-001  0.0000000000000000e+000  1.6553202141329296e-001  0.0000000000000000e+000  0.0000000000000000e+000  0.0000000000000000e+000  0.0000000000000000e+000  0.0000000000000000e+000 -8.7152160266929179e-001 -6.1612103968544096e-001  0.0000000000000000e+000  0.0000000000000000e+000  0.0000000000000000e+000
  0.0000000000000000e+000  0.0000000000000000e+000  0.0000000000000000e+000  0.0000000000000000e+000  0.0000000000000000e+000  0.0000000000000000e+000 -3.2435328753982479e-001  0.0000000000000000e+000  0.0000000000000000e+000  0.0000000000000000e+000  0.0000000000000000e+000  0.0000000000000000e+000  9.7153952376377850e-001  0.0000000000000000e+000  3.4836932879398652e-001  0.0000000000000000e+000  3.0892937916175867e-001  0.0000000000000000e+000  0.0000000000000000e+000  0.0000000000000000e+000  8.3929635030243727e-002  0.0000000000000000e+000  0.0000000000000000e+000  1.2109533690002927e-001  0.0000000000000000e+000  0.0000000000000000e+000  0.0000000000000000e+000  0.0000000000000000e+000  0.0000000000000000e+000  0.0000000000000000e+000
  0.0000000000000000e+000 -6.7217286913055463e-001  0.0000000000000000e+000  0.0000000000000000e+000  0.0000000000000000e+000 -1.7818307875185688e-001  0.0000000000000000e+000  1.2090361520379844e-002 -1.3660935952095693e-001  0.0000000000000000e+000  0.0000000000000000e+000  0.0000000000000000e+000  0.0000000000000000e+000  0.0000000000000000e+000  0.0000000000000000e+000  0.0000000000000000e+000  0.0000000000000000e+000  0.0000000000000000e+000  0.0000000000000000e+000  0.0000000000000000e+000  0.0000000000000000e+000  1.9886693501528724e-001  0.0000000000000000e+000  0.0000000000000000e+000  0.0000000000000000e+000  0.0000000000000000e+000  0.0000000000000000e+000  5.7014509009549696e-001  1.4294867037730558e-002  3.6442873881581417e-001
  5.8011544202517440e-001  0.0000000000000000e+000 -3.7340352291830947e-001  0.0000000000000000e+000  0.0000000000000000e+000  0.0000000000000000e+000  0.0000000000000000e+000  0.0000000000000000e+000  0.0000000000000000e+000  0.0000000000000000e+000  1.0509903440747023e-001 -2.6678881913468905e-001  0.0000000000000000e+000  0.0000000000000000e+000  0.0000000000000000e+000  0.0000000000000000e+000  0.0000000000000000e+000  0.0000000000000000e+000  3.9004177825135528e-001  0.0000000000000000e+000  0.0000000000000000e+000  0.0000000000000000e+000 -5.3822041318217484e-001  0.0000000000000000e+000  0.0000000000000000e+000  0.0000000000000000e+000  0.0000000000000000e+000  0.0000000000000000e+000  0.0000000000000000e+000  0.0000000000000000e+000
  0.0000000000000000e+000  0.0000000000000000e+000  0.0000000000000000e+000  0.0000000000000000e+000  0.0000000000000000e+000  0.0000000000000000e+000 -1.0920534052274269e-001  0.0000000000000000e+000  0.0000000000000000e+000  0.0000000000000000e+000  0.0000000000000000e+000  0.0000000000000000e+000  4.3189500673399184e-001  0.0000000000000000e+000 -1.1047003500516026e+000  0.0000000000000000e+000  2.8983528106695006e-001  0.0000000000000000e+000  0.0000000000000000e+000  0.0000000000000000e+000  8.7247534543323929e-002  0.0000000000000000e+000  0.0000000000000000e+000 -7.3384231439002234e-001  0.0000000000000000e+000  0.0000000000000000e+000  0.0000000000000000e+000  0.0000000000000000e+000  0.0000000000000000e+000  0.0000000000000000e+000
  0.0000000000000000e+000  0.0000000000000000e+000  0.0000000000000000e+000  3.7286758131238673e-001  0.0000000000000000e+000  0.0000000000000000e+000  0.0000000000000000e+000  0.0000000000000000e+000  0.0000000000000000e+000  0.0000000000000000e+000  0.0000000000000000e+000  0.0000000000000000e+000  0.0000000000000000e+000  0.0000000000000000e+000  0.0000000000000000e+000  0.0000000000000000e+000  0.0000000000000000e+000  0.0000000000000000e+000  0.0000000000000000e+000  0.0000000000000000e+000  0.0000000000000000e+000  0.0000000000000000e+000  0.0000000000000000e+000  0.0000000000000000e+000  1.5495930013838730e-001  0.0000000000000000e+000  0.0000000000000000e+000  0.0000000000000000e+000  0.0000000000000000e+000  0.0000000000000000e+000
  0.0000000000000000e+000  0.0000000000000000e+000  0.0000000000000000e+000  0.0000000000000000e+000  6.8578299835756518e-001  0.0000000000000000e+000  0.0000000000000000e+000  0.0000000000000000e+000  0.0000000000000000e+000  3.8400203734709142e-002  0.0000000000000000e+000  0.0000000000000000e+000  0.0000000000000000e+000 -7.6906606189856763e-001  0.0000000000000000e+000 -7.3825006378902303e-001  0.0000000000000000e+000  1.3637618199642676e-001  0.0000000000000000e+000  7.5401682104982393e-001  0.0000000000000000e+000  0.0000000000000000e+000  0.0000000000000000e+000  0.0000000000000000e+000  0.0000000000000000e+000 -3.5973029333256112e-001 -6.4776932436634638e-001  0.0000000000000000e+000  0.0000000000000000e+000  0.0000000000000000e+000
  0.0000000000000000e+000  0.0000000000000000e+000  0.0000000000000000e+000  0.0000000000000000e+000  5.0538119889951227e-001  0.0000000000000000e+000  0.0000000000000000e+000  0.0000000000000000e+000  0.0000000000000000e+000  7.8980750645430231e-001  0.0000000000000000e+000  0.0000000000000000e+000  0.0000000000000000e+000 -1.6129649885765315e-001  0.0000000000000000e+000 -8.1086844969761662e-001  0.0000000000000000e+000  5.8295061213958765e-001  0.0000000000000000e+000 -9.4854081843909044e-001  0.0000000000000000e+000  0.0000000000000000e+000  0.0000000000000000e+000  0.0000000000000000e+000  0.0000000000000000e+000  4.3359387170357805e-001  1.6980689783059530e-001  0.0000000000000000e+000  0.0000000000000000e+000  0.0000000000000000e+000
  0.0000000000000000e+000  9.7670948350362441e-002  0.0000000000000000e+000  0.0000000000000000e+000  0.0000000000000000e+000 -3.8398204507755423e-001  0.0000000000000000e+000  1.9434405171466379e-001 -2.1172174908974514e-001  0.0000000000000000e+000  0.0000000000000000e+000  0.0000000000000000e+000  0.0000000000000000e+000  0.0000000000000000e+000  0.0000000000000000e+000  0.0000000000000000e+000  0.0000000000000000e+000  0.0000000000000000e+000  0.0000000000000000e+000  0.0000000000000000e+000  0.0000000000000000e+000  4.6615536289223519e-001  0.0000000000000000e+000  0.0000000000000000e+000  0.0000000000000000e+000  0.0000000000000000e+000  0.0000000000000000e+000 -1.4727000931068659e-001 -7.1656334789659137e-001 -8.9275729554972552e-002
  0.0000000000000000e+000 -1.8042776724868934e-001  0.0000000000000000e+000  0.0000000000000000e+000  0.0000000000000000e+000 -4.8342314570434836e-001  0.0000000000000000e+000 -4.7117286503002181e-001  3.3768520885223108e-001  0.0000000000000000e+000  0.0000000000000000e+000  0.0000000000000000e+000  0.0000000000000000e+000  0.0000000000000000e+000  0.0000000000000000e+000  0.0000000000000000e+000  0.0000000000000000e+000  0.0000000000000000e+000  0.0000000000000000e+000  0.0000000000000000e+000  0.0000000000000000e+000 -1.9271163183644735e-001  0.0000000000000000e+000  0.0000000000000000e+000  0.0000000000000000e+000  0.0000000000000000e+000  0.0000000000000000e+000  1.6227897270841884e-001 -8.0500087401893017e-002 -5.7250346015086429e-001
  0.0000000000000000e+000 -1.7675704302650508e-001  0.0000000000000000e+000  0.0000000000000000e+000  0.0000000000000000e+000 -3.9320490640103573e-001  0.0000000000000000e+000 -6.2232562066359437e-002 -5.6952289644775889e-001  0.0000000000000000e+000  0.0000000000000000e+000  0.0000000000000000e+000  0.0000000000000000e+000  0.0000000000000000e+000  0.0000000000000000e+000  0.0000000000000000e+000  0.0000000000000000e+000  0.0000000000000000e+000  0.0000000000000000e+000  0.0000000000000000e+000  0.0000000000000000e+000 -5.5234879248735835e-001  0.0000000000000000e+000  0.0000000000000000e+000  0.0000000000000000e+000  0.0000000000000000e+000  0.0000000000000000e+000 -3.8613201723461432e-001  3.6315015255819288e-002  1.7438957633455451e-001
