# Supplementary material for: An adaptive dimension differential evolution algorithm based on ranking scheme for global optimization
Source: PeerJ Comput Sci. 2022 Jun 17;8:e1007. doi: 10.7717/peerj-cs.1007 (PMC9299288; doi:10.7717/peerj-cs.1007)
Supplement: Supplemental Information 1 [file peerj-cs-08-1007-s001.zip › code/input_data/M_27_D10.txt]

 -7.2900982243024451e-002  0.0000000000000000e+000 -1.3585120138483497e-001  0.0000000000000000e+000 -4.4452457380077498e-001  0.0000000000000000e+000  0.0000000000000000e+000  0.0000000000000000e+000 -8.5630538319999450e-001  0.0000000000000000e+000
  0.0000000000000000e+000  6.6662785255329982e-001  0.0000000000000000e+000  5.6188595306472666e-001  0.0000000000000000e+000 -5.7888957524997786e-002  1.0441138681956059e-001  2.8261982348402093e-001  0.0000000000000000e+000 -3.8179136740067360e-001
 -3.5051544935564366e-001  0.0000000000000000e+000 -7.7469466741462034e-001  0.0000000000000000e+000  4.7359184844040370e-001  0.0000000000000000e+000  0.0000000000000000e+000  0.0000000000000000e+000  7.0524078138650170e-001  0.0000000000000000e+000
  0.0000000000000000e+000  2.9523251837931641e-001  0.0000000000000000e+000 -3.4219104571640746e-001  0.0000000000000000e+000 -7.5236559869564712e-001  6.8576428846368984e-002  3.0039407020732373e-001  0.0000000000000000e+000  3.6708272938565056e-001
  8.5503430771112776e-003  0.0000000000000000e+000  8.5689893508628046e-002  0.0000000000000000e+000 -1.9360713466594209e-001  0.0000000000000000e+000  0.0000000000000000e+000  0.0000000000000000e+000  3.8919595793722350e-001  0.0000000000000000e+000
  0.0000000000000000e+000  3.5037462325855051e-001  0.0000000000000000e+000 -6.4640750989567408e-001  0.0000000000000000e+000  4.4672522030148470e-001 -2.8366812758791937e-001  3.6513219487753235e-001  0.0000000000000000e+000 -2.1457494198568836e-001
  0.0000000000000000e+000 -4.7974105195537947e-001  0.0000000000000000e+000  2.0577065385725657e-001  0.0000000000000000e+000  1.0759594414787690e-001  1.0866203878238583e-001  8.3364647392197744e-001  0.0000000000000000e+000  9.5687991555634996e-002
  0.0000000000000000e+000  3.2678212948256014e-001  0.0000000000000000e+000  6.6424094980737203e-002  0.0000000000000000e+000  4.6727556067775583e-001  4.2945228421876480e-001 -2.4599510300547855e-002  0.0000000000000000e+000  6.9672119927727627e-001
  5.3695232709541285e-001  0.0000000000000000e+000 -1.0396604964037124e+000  0.0000000000000000e+000  9.6781473266851714e-001  0.0000000000000000e+000  0.0000000000000000e+000  0.0000000000000000e+000 -5.7630950267042058e-001  0.0000000000000000e+000
  0.0000000000000000e+000 -9.3512847179463718e-002  0.0000000000000000e+000 -3.2030153410133538e-001  0.0000000000000000e+000 -3.3288364916528694e-002  8.4124385644520205e-001 -3.1564835378658500e-002  0.0000000000000000e+000 -4.2292622830303062e-001
  1.5062376811742184e-001  5.0199258115753070e-002  0.0000000000000000e+000  3.3661942084658347e-001  0.0000000000000000e+000  4.1514992130928512e-002  0.0000000000000000e+000  7.0200063851140782e-001  0.0000000000000000e+000  6.0576520982109261e-001
 -2.3710173410206389e-001  4.8640195991025992e-001  0.0000000000000000e+000  7.9255925624116152e-001  0.0000000000000000e+000  3.1626734687047839e-002  0.0000000000000000e+000 -1.8579385894186126e-001  0.0000000000000000e+000 -2.0862914000742103e-001
  0.0000000000000000e+000  0.0000000000000000e+000  9.4725413069905495e-001  0.0000000000000000e+000 -1.1426663399433703e+000  0.0000000000000000e+000 -3.3266486167209119e-003  0.0000000000000000e+000 -2.9767192432206263e-001  0.0000000000000000e+000
  3.6935761746599977e-001  2.4826073712535859e-001  0.0000000000000000e+000 -1.1538234698819257e-001  0.0000000000000000e+000  7.8575435763545687e-001  0.0000000000000000e+000  2.1626647660655224e-001  0.0000000000000000e+000 -3.5277098998980932e-001
  0.0000000000000000e+000  0.0000000000000000e+000  3.6517135429615016e-001  0.0000000000000000e+000  2.2279963569992786e-001  0.0000000000000000e+000 -2.3001361845648799e-001  0.0000000000000000e+000  7.4400818192815366e-001  0.0000000000000000e+000
 -9.1557935300414284e-002 -7.9463246012984334e-001  0.0000000000000000e+000  4.1120800823904152e-001  0.0000000000000000e+000  4.0643025139092953e-001  0.0000000000000000e+000 -1.5996229424553865e-001  0.0000000000000000e+000  1.7631985866796776e-002
  0.0000000000000000e+000  0.0000000000000000e+000  6.9955026895560601e-002  0.0000000000000000e+000 -7.8163258291110715e-001  0.0000000000000000e+000  1.2615809057997068e-001  0.0000000000000000e+000  6.8699038240297283e-001  0.0000000000000000e+000
  8.0366605378496447e-001  4.4743207545168473e-002  0.0000000000000000e+000  1.7461365114261612e-001  0.0000000000000000e+000 -1.1115649911227433e-001  0.0000000000000000e+000 -4.8602453948126878e-001  0.0000000000000000e+000  2.7028387287080352e-001
  0.0000000000000000e+000  0.0000000000000000e+000  7.9434264441665148e-001  0.0000000000000000e+000  6.1378119717447166e-002  0.0000000000000000e+000  1.0159741872351109e+000  0.0000000000000000e+000  9.0417734426738727e-003  0.0000000000000000e+000
 -3.6112077904901990e-001  2.5654838328982454e-001  0.0000000000000000e+000 -2.1364023884462607e-001  0.0000000000000000e+000  4.4980554464980022e-001  0.0000000000000000e+000 -4.0508859283739301e-001  0.0000000000000000e+000  6.2586800706869017e-001
 -2.8188838438528768e-001  0.0000000000000000e+000  5.1269861006048023e-001  0.0000000000000000e+000  0.0000000000000000e+000  0.0000000000000000e+000 -1.2592253762667029e+000  6.1579896294975367e-001  0.0000000000000000e+000  0.0000000000000000e+000
  0.0000000000000000e+000  3.6296160143376555e-001  0.0000000000000000e+000 -6.5640728258564696e-001  3.5555310856743527e-001  2.6157639053317805e-001  0.0000000000000000e+000  0.0000000000000000e+000 -2.1217088063373524e-001  4.4444533023526667e-001
 -6.1024219938825519e-001  0.0000000000000000e+000 -1.2040816456773822e+000  0.0000000000000000e+000  0.0000000000000000e+000  0.0000000000000000e+000 -2.5429549090844800e-002  7.6907466192262364e-001  0.0000000000000000e+000  0.0000000000000000e+000
  0.0000000000000000e+000 -3.8038594701076744e-001  0.0000000000000000e+000 -3.4711594219931508e-001 -2.3085939866688207e-001 -3.8498265368873574e-001  0.0000000000000000e+000  0.0000000000000000e+000  5.5526777424118701e-001  4.7432799546620275e-001
  0.0000000000000000e+000 -1.5052535546678320e-001  0.0000000000000000e+000  5.0654911360922905e-001  5.3824267046944863e-001 -3.2515213530388787e-001  0.0000000000000000e+000  0.0000000000000000e+000 -2.3287917303986896e-001  5.2066142570850427e-001
  0.0000000000000000e+000  3.3528720807593893e-001  0.0000000000000000e+000  3.1792612990257518e-001 -6.6249084061997821e-001  2.0484794190892347e-001  0.0000000000000000e+000  0.0000000000000000e+000 -1.5763924748064551e-001  5.2990427293036879e-001
 -5.7423592279412450e-001  0.0000000000000000e+000 -4.5126934272707236e-001  0.0000000000000000e+000  0.0000000000000000e+000  0.0000000000000000e+000 -2.6315153879391113e-002 -1.0693075987460954e+000  0.0000000000000000e+000  0.0000000000000000e+000
 -3.3541315098487989e-001  0.0000000000000000e+000  8.9594133490715477e-001  0.0000000000000000e+000  0.0000000000000000e+000  0.0000000000000000e+000  1.3186753525869690e+000  5.7960670501751355e-001  0.0000000000000000e+000  0.0000000000000000e+000
  0.0000000000000000e+000 -3.2892630883580976e-001  0.0000000000000000e+000 -2.9982152229469516e-001 -3.0220499627671848e-001 -3.8248465711058005e-001  0.0000000000000000e+000  0.0000000000000000e+000 -7.4841128935072743e-001 -6.4596496788221186e-002
  0.0000000000000000e+000  6.9303498902959348e-001  0.0000000000000000e+000 -3.2833340301832797e-002 -1.8941463542687675e-002 -6.9956060849108259e-001  0.0000000000000000e+000  0.0000000000000000e+000  8.6365020064419512e-002 -1.4636165843927010e-001
 -5.1352319307021832e-001  0.0000000000000000e+000  0.0000000000000000e+000  6.9101788793505023e-002  6.0575708883570212e-001  2.9795826101017037e-001  6.7480515691351980e-002  0.0000000000000000e+000  0.0000000000000000e+000 -5.2081136411144535e-001
  0.0000000000000000e+000 -2.7837115589127243e-001  4.6405685252809070e-001  0.0000000000000000e+000  0.0000000000000000e+000  0.0000000000000000e+000  0.0000000000000000e+000 -9.4575195937387191e-001  7.6144814519177151e-002  0.0000000000000000e+000
  0.0000000000000000e+000 -6.2730406044298181e-001 -4.8856959852145909e-001  0.0000000000000000e+000  0.0000000000000000e+000  0.0000000000000000e+000  0.0000000000000000e+000  5.5544564373734950e-001  1.1061004092491800e+000  0.0000000000000000e+000
 -2.1307357339051397e-001  0.0000000000000000e+000  0.0000000000000000e+000 -2.5701113560891653e-001  2.6734083718975965e-001 -5.7012292874469817e-001 -6.9791551979365019e-001  0.0000000000000000e+000  0.0000000000000000e+000  7.0339026272884173e-002
 -4.7843353676451850e-001  0.0000000000000000e+000  0.0000000000000000e+000  1.1291838492904237e-002 -7.4668700076319816e-001  7.9738499814765246e-002 -2.4772447614408322e-001  0.0000000000000000e+000  0.0000000000000000e+000 -3.8171550104774765e-001
  1.5880332829781535e-001  0.0000000000000000e+000  0.0000000000000000e+000 -8.9121010255995370e-001 -4.5802611780311128e-002 -4.9085616889731794e-002  2.6988966278442067e-001  0.0000000000000000e+000  0.0000000000000000e+000 -3.2121386786280254e-001
 -3.9458416065780111e-001  0.0000000000000000e+000  0.0000000000000000e+000 -3.6578336088107882e-001  1.1473522832480015e-002  5.3228842197014581e-001 -1.1034449087177370e-001  0.0000000000000000e+000  0.0000000000000000e+000  6.4410197989535378e-001
  0.0000000000000000e+000 -6.5890193198436042e-001 -4.1063593141879678e-001  0.0000000000000000e+000  0.0000000000000000e+000  0.0000000000000000e+000  0.0000000000000000e+000 -1.8081228303321656e-001 -1.7934156058756567e-001  0.0000000000000000e+000
  0.0000000000000000e+000 -2.2554462960635818e-001 -1.0082536828344302e+000  0.0000000000000000e+000  0.0000000000000000e+000  0.0000000000000000e+000  0.0000000000000000e+000  2.9823689029856348e-001 -3.5030819931188795e-001  0.0000000000000000e+000
  5.3016957332543446e-001  0.0000000000000000e+000  0.0000000000000000e+000 -3.1461076580795312e-002  4.2617226741631320e-002  5.4229339892141459e-001 -6.0164487399851474e-001  0.0000000000000000e+000  0.0000000000000000e+000 -2.4506225993148800e-001
  6.7029425617860849e-001  0.0000000000000000e+000  0.0000000000000000e+000  0.0000000000000000e+000 -6.3169154070705794e-002  0.0000000000000000e+000  0.0000000000000000e+000  5.1910011044745752e-001  0.0000000000000000e+000  8.0724507132223822e-001
  0.0000000000000000e+000  2.4629628455266839e-001  5.5373966147435984e-002  5.9816190597925178e-001  0.0000000000000000e+000 -5.4145917054024273e-001 -3.7842813476939891e-001  0.0000000000000000e+000  3.7694603297653745e-001  0.0000000000000000e+000
  0.0000000000000000e+000 -2.0530378357115980e-001  4.8800372524368546e-001 -1.6570893676276513e-001  0.0000000000000000e+000  2.8353029719026318e-001 -7.8055092256239789e-001  0.0000000000000000e+000 -5.0932276002541299e-002  0.0000000000000000e+000
  0.0000000000000000e+000  1.0744988119228256e-002  1.6552572791709991e-001 -6.5660873412843490e-001  0.0000000000000000e+000 -3.0113958078345182e-001  8.7237330319637513e-002  0.0000000000000000e+000  6.6562403049946894e-001  0.0000000000000000e+000
 -9.7846505912275528e-001  0.0000000000000000e+000  0.0000000000000000e+000  0.0000000000000000e+000 -2.0747767728604433e-001  0.0000000000000000e+000  0.0000000000000000e+000  6.6994909567156735e-001  0.0000000000000000e+000 -1.7393406820122059e-001
  0.0000000000000000e+000  6.7075007214410176e-001 -2.2842129147026175e-002 -3.8099311410229381e-001  0.0000000000000000e+000 -3.3189631933534436e-001 -1.9741066407547575e-001  0.0000000000000000e+000 -5.0526298873188602e-001  0.0000000000000000e+000
  0.0000000000000000e+000  4.9131848478980744e-001  6.8095179073072643e-001  1.9368330377787046e-001  0.0000000000000000e+000  3.3005001756230429e-001  3.6777734380622379e-001  0.0000000000000000e+000  1.1491037521528422e-001  0.0000000000000000e+000
  6.1439175066907714e-003  0.0000000000000000e+000  0.0000000000000000e+000  0.0000000000000000e+000 -1.0408980157643539e+000  0.0000000000000000e+000  0.0000000000000000e+000 -2.8261403778476285e-001  0.0000000000000000e+000  4.8076493640785639e-001
  0.0000000000000000e+000 -4.5362267262535017e-001  5.1688511030552120e-001  3.0641110012548461e-002  0.0000000000000000e+000 -5.6272489656795099e-001  2.5630237492611280e-001  0.0000000000000000e+000 -3.7916640066295548e-001  0.0000000000000000e+000
  3.5533960711092155e-001  0.0000000000000000e+000  0.0000000000000000e+000  0.0000000000000000e+000 -6.3024348735487101e-001  0.0000000000000000e+000  0.0000000000000000e+000  4.1885196974595484e-001  0.0000000000000000e+000 -1.0012851086289423e+000
  6.2823782464321420e-001  0.0000000000000000e+000  0.0000000000000000e+000  0.0000000000000000e+000  0.0000000000000000e+000 -1.0390475641515107e-001  0.0000000000000000e+000  0.0000000000000000e+000  1.5063744522999439e-002 -9.0317477741700214e-001
  0.0000000000000000e+000 -3.4031685723048954e-001  5.1428413197495970e-001  4.2266022060979735e-002  3.6574940390680888e-001  0.0000000000000000e+000  5.1698402142855193e-001  4.6568739170396445e-001  0.0000000000000000e+000  0.0000000000000000e+000
  0.0000000000000000e+000  7.5618430500485290e-001  2.5111853779353421e-001 -4.6297630190237160e-001  2.5525532872278112e-001  0.0000000000000000e+000 -1.3062408179455859e-001  2.6183923909819778e-001  0.0000000000000000e+000  0.0000000000000000e+000
  0.0000000000000000e+000  3.8467761465953831e-001  3.4310075197763279e-001  5.6410350070607040e-001 -6.0281235240659792e-001  0.0000000000000000e+000  1.1147450856308828e-001  2.0070612594046239e-001  0.0000000000000000e+000  0.0000000000000000e+000
  0.0000000000000000e+000 -3.5279825788756147e-001  5.4977518568250994e-001 -1.0510611174620721e-001 -1.2631858848167007e-001  0.0000000000000000e+000 -7.3654561423780807e-001  6.1461468123577015e-002  0.0000000000000000e+000  0.0000000000000000e+000
 -6.0129985018614707e-001  0.0000000000000000e+000  0.0000000000000000e+000  0.0000000000000000e+000  0.0000000000000000e+000 -8.0409348851074403e-001  0.0000000000000000e+000  0.0000000000000000e+000 -2.7495926988814667e-001  3.0319572519495541e-001
  0.0000000000000000e+000  7.0643875703144343e-002 -3.3174060375916503e-001  5.5682445976534778e-001  4.5479671423263840e-001  0.0000000000000000e+000 -4.0091923772395455e-001  4.5533267969278324e-001  0.0000000000000000e+000  0.0000000000000000e+000
  0.0000000000000000e+000 -1.8691093704242701e-001 -3.7739714173910860e-001 -3.8020125463722987e-001 -4.6356544458539711e-001  0.0000000000000000e+000 -1.6210346703572839e-003  6.8057854493532954e-001  0.0000000000000000e+000  0.0000000000000000e+000
 -7.7098460043932482e-001  0.0000000000000000e+000  0.0000000000000000e+000  0.0000000000000000e+000  0.0000000000000000e+000  1.6464627619133659e-001  0.0000000000000000e+000  0.0000000000000000e+000 -4.1966928999729314e-001  6.9702536311141294e-001
  9.9952998770290499e-002  0.0000000000000000e+000  0.0000000000000000e+000  0.0000000000000000e+000  0.0000000000000000e+000  4.4559334080445101e-001  0.0000000000000000e+000  0.0000000000000000e+000  9.0742688120411297e-001  4.7719293989173772e-001
  9.2315554040980308e-001  1.2717549251758756e-001  0.0000000000000000e+000 -1.2008748384050170e-001  0.0000000000000000e+000  1.5753981394698316e-002  0.0000000000000000e+000  3.3341815036080097e-001  0.0000000000000000e+000  7.5982811336837458e-002
 -2.6263959314292407e-001  8.0247906930420221e-001  0.0000000000000000e+000 -4.2639040286088498e-001  0.0000000000000000e+000  1.3178432293233147e-001  0.0000000000000000e+000  2.8206975751347879e-001  0.0000000000000000e+000 -9.1151280386322919e-002
  0.0000000000000000e+000  0.0000000000000000e+000 -6.2241907393818119e-001  0.0000000000000000e+000  9.9949831875231032e-001  0.0000000000000000e+000 -6.9057887398199269e-001  0.0000000000000000e+000 -2.8334941931815810e-001  0.0000000000000000e+000
  3.9298666628549611e-002 -2.2791409402070084e-003  0.0000000000000000e+000 -2.3564452993344492e-001  0.0000000000000000e+000 -8.6402583736084604e-001  0.0000000000000000e+000 -5.1686184604929700e-002  0.0000000000000000e+000 -4.4012494421937842e-001
  0.0000000000000000e+000  0.0000000000000000e+000  1.0163278244980252e+000  0.0000000000000000e+000  2.1557174403733548e-001  0.0000000000000000e+000  2.4348793868099908e-001  0.0000000000000000e+000 -1.7035445767349847e-001  0.0000000000000000e+000
  1.1805015382026279e-001 -1.3846600856885918e-001  0.0000000000000000e+000 -7.3708655120146427e-001  0.0000000000000000e+000  1.2748407897780265e-001  0.0000000000000000e+000 -5.9698117207739665e-001  0.0000000000000000e+000  2.2573442689193979e-001
  0.0000000000000000e+000  0.0000000000000000e+000  6.2369594900906322e-001  0.0000000000000000e+000  8.3714031517108656e-002  0.0000000000000000e+000 -2.0503164635628585e-001  0.0000000000000000e+000  4.0065372605080846e-001  0.0000000000000000e+000
 -1.0400502016891278e-001  1.4837285181017318e-001  0.0000000000000000e+000  7.0439288470548450e-002  0.0000000000000000e+000 -4.6674168315104436e-001  0.0000000000000000e+000  8.3093774786710331e-002  0.0000000000000000e+000  8.5875164341395571e-001
  0.0000000000000000e+000  0.0000000000000000e+000  6.6551772870924064e-001  0.0000000000000000e+000 -7.7980615322564437e-002  0.0000000000000000e+000  2.5296577160977357e-001  0.0000000000000000e+000  4.2673034665936976e-001  0.0000000000000000e+000
  2.2914411205243507e-001  5.4649904324240972e-001  0.0000000000000000e+000  4.4719525798372384e-001  0.0000000000000000e+000 -4.1762034060640690e-002  0.0000000000000000e+000 -6.6581261027713212e-001  0.0000000000000000e+000 -6.1625265847471938e-002
 -4.6906354946234841e-001  0.0000000000000000e+000 -1.1598734832198271e-001 -2.0125294537240279e-001 -6.7927585054463102e-001  0.0000000000000000e+000  5.0309140977505362e-001  0.0000000000000000e+000  0.0000000000000000e+000  1.0727034003566249e-001
  0.0000000000000000e+000 -1.0818047223557365e+000  0.0000000000000000e+000  0.0000000000000000e+000  0.0000000000000000e+000  6.7425435019386926e-001  0.0000000000000000e+000  4.6940081392336908e-001 -7.6542093008459544e-002  0.0000000000000000e+000
  3.1964116362777595e-001  0.0000000000000000e+000  7.2638350572233312e-001  3.5967129981643925e-001 -8.5609293813498064e-002  0.0000000000000000e+000  4.7585359610417155e-001  0.0000000000000000e+000  0.0000000000000000e+000  8.4068359714291288e-002
  4.5429785315471216e-001  0.0000000000000000e+000 -3.5823493155671304e-001  3.7596126343109443e-001 -4.7325914279689030e-001  0.0000000000000000e+000 -3.1028623469125466e-002  0.0000000000000000e+000  0.0000000000000000e+000 -5.4680648415653899e-001
  4.1222028717288001e-001  0.0000000000000000e+000 -4.1614119151473056e-001  1.6135755214531511e-001 -7.5050011971853015e-002  0.0000000000000000e+000  8.3968096526701744e-002  0.0000000000000000e+000  0.0000000000000000e+000  7.8624521518555968e-001
  0.0000000000000000e+000  6.5871139085203501e-001  0.0000000000000000e+000  0.0000000000000000e+000  0.0000000000000000e+000  2.6701547714081009e-001  0.0000000000000000e+000  2.1187620157530646e-002  3.0518721776870966e-001  0.0000000000000000e+000
 -5.1595909248221961e-001  0.0000000000000000e+000  5.0800424873821970e-002  7.5371843871493382e-001 -1.0819132791448383e-001  0.0000000000000000e+000 -3.5011849255120614e-001  0.0000000000000000e+000  0.0000000000000000e+000  1.6978140238688913e-001
  0.0000000000000000e+000 -2.5705063588454485e-001  0.0000000000000000e+000  0.0000000000000000e+000  0.0000000000000000e+000 -3.0732316353228806e-001  0.0000000000000000e+000  1.1576086765681244e+000 -4.8529256993824321e-002  0.0000000000000000e+000
  0.0000000000000000e+000 -6.7340055146713673e-001  0.0000000000000000e+000  0.0000000000000000e+000  0.0000000000000000e+000  3.3581025623166810e-001  0.0000000000000000e+000 -4.7642585816672078e-001 -4.8837772977853849e-001  0.0000000000000000e+000
 -1.8783775825833893e-001  0.0000000000000000e+000 -3.9348125370043463e-001  3.0766733978987049e-001  5.3846381838142099e-001  0.0000000000000000e+000  6.2439251512989857e-001  0.0000000000000000e+000  0.0000000000000000e+000 -1.8820465172067338e-001
 -3.5895903920886041e-002  0.0000000000000000e+000  1.9900243528195594e-001  9.0846173977741318e-001  0.0000000000000000e+000 -4.8140982660429717e-002 -3.1327399406665690e-001  0.0000000000000000e+000  0.0000000000000000e+000  1.8261607986199019e-001
  0.0000000000000000e+000  2.0137715851513041e-001  0.0000000000000000e+000  0.0000000000000000e+000  1.5806248546920032e-001  0.0000000000000000e+000  0.0000000000000000e+000  5.4279719601553811e-001  9.6105986772840535e-001  0.0000000000000000e+000
 -3.7326795832525583e-001  0.0000000000000000e+000 -3.6397661587942398e-001 -1.9126457686046022e-001  0.0000000000000000e+000  2.0404739238159922e-001 -8.0455362262804020e-001  0.0000000000000000e+000  0.0000000000000000e+000 -5.1653131535389529e-002
 -5.4292165709499940e-001  0.0000000000000000e+000 -3.3737432943919665e-001  3.0567509304737150e-001  0.0000000000000000e+000  4.8842016666757325e-002  3.8218773644942544e-001  0.0000000000000000e+000  0.0000000000000000e+000 -5.9120585678656945e-001
  0.0000000000000000e+000  1.6432575311465367e-001  0.0000000000000000e+000  0.0000000000000000e+000  7.1544957064170156e-001  0.0000000000000000e+000  0.0000000000000000e+000  5.4461186285560315e-001 -5.6476484275815708e-001  0.0000000000000000e+000
  6.6854562345268176e-001  0.0000000000000000e+000 -6.7146588886662051e-001  2.0777739428109551e-001  0.0000000000000000e+000  2.2093598604978815e-001  6.7073045065614012e-003  0.0000000000000000e+000  0.0000000000000000e+000 -1.0075299504752763e-001
  3.9127932844962424e-002  0.0000000000000000e+000  3.6544417393291528e-001  1.4316319666652089e-002  0.0000000000000000e+000  9.1972920174883921e-001  5.4457752488532588e-002  0.0000000000000000e+000  0.0000000000000000e+000 -1.2588547273339817e-001
  0.0000000000000000e+000  3.7801539529867240e-001  0.0000000000000000e+000  0.0000000000000000e+000  7.0658961731656100e-001  0.0000000000000000e+000  0.0000000000000000e+000 -1.3795759420351131e-001  8.6222830673816264e-001  0.0000000000000000e+000
  0.0000000000000000e+000  9.3845301970970108e-001  0.0000000000000000e+000  0.0000000000000000e+000  7.9923334674888574e-002  0.0000000000000000e+000  0.0000000000000000e+000 -4.7612165235938986e-001 -1.1529363314452754e-001  0.0000000000000000e+000
  3.4078489382624139e-001  0.0000000000000000e+000  3.6011349809096788e-001 -3.6075807772304652e-002  0.0000000000000000e+000 -2.4279013649103001e-001 -3.2476879826338129e-001  0.0000000000000000e+000  0.0000000000000000e+000 -7.6711188103387384e-001
 -2.4494569421812007e-001  5.4832109948186258e-001  0.0000000000000000e+000  1.5883081714378469e-001  0.0000000000000000e+000  0.0000000000000000e+000  2.0823728534232633e-001 -5.3677293282143745e-001 -5.3162994823088505e-001  0.0000000000000000e+000
  6.6635532698860944e-001  1.6823246139134462e-001  0.0000000000000000e+000 -4.2936480320112319e-001  0.0000000000000000e+000  0.0000000000000000e+000 -1.5748746564808136e-001 -5.2513625748128279e-001  2.0674596040181639e-001  0.0000000000000000e+000
  0.0000000000000000e+000  0.0000000000000000e+000  9.3103879997235739e-002  0.0000000000000000e+000  7.3932790568039408e-001 -1.6264142457590244e-001  0.0000000000000000e+000  0.0000000000000000e+000  0.0000000000000000e+000  6.2474397584597152e-001
  6.7905200475267580e-001 -7.5878501126772108e-002  0.0000000000000000e+000  6.2053731940669632e-001  0.0000000000000000e+000  0.0000000000000000e+000  1.2040980837321621e-001  1.6561287946817649e-001 -3.2578845181108468e-001  0.0000000000000000e+000
  0.0000000000000000e+000  0.0000000000000000e+000  5.2488805518384885e-001  0.0000000000000000e+000  6.0047486432507569e-001 -4.2146364302559614e-001  0.0000000000000000e+000  0.0000000000000000e+000  0.0000000000000000e+000 -1.2795295413552839e+000
  0.0000000000000000e+000  0.0000000000000000e+000 -4.0239780440486594e-001  0.0000000000000000e+000  1.2617426636499596e+000 -3.7617000121533889e-001  0.0000000000000000e+000  0.0000000000000000e+000  0.0000000000000000e+000  3.6537319195991047e-001
 -7.7605952174311377e-003 -6.5185893118746741e-001  0.0000000000000000e+000 -3.5101628561073539e-001  0.0000000000000000e+000  0.0000000000000000e+000 -8.8416623062434835e-002 -1.5983410389622918e-001 -6.4687157475574020e-001  0.0000000000000000e+000
  6.1811423895568054e-002 -1.8353753390986025e-001  0.0000000000000000e+000 -1.7292737053719642e-001  0.0000000000000000e+000  0.0000000000000000e+000  9.4998347163454355e-001 -5.9717134380829172e-002  1.6295617056098985e-001  0.0000000000000000e+000
 -1.7601045695398607e-001 -4.5461870984527819e-001  0.0000000000000000e+000  5.0223078786169983e-001  0.0000000000000000e+000  0.0000000000000000e+000 -8.3966145510816881e-002 -6.1608930108882409e-001  3.5141150083231465e-001  0.0000000000000000e+000
  0.0000000000000000e+000  0.0000000000000000e+000  1.3813842689634142e+000  0.0000000000000000e+000  2.5980167026584156e-001 -6.2029417910567652e-003  0.0000000000000000e+000  0.0000000000000000e+000  0.0000000000000000e+000 -7.2288567200026410e-002
