# Supplementary material for: An adaptive dimension differential evolution algorithm based on ranking scheme for global optimization
Source: PeerJ Comput Sci. 2022 Jun 17;8:e1007. doi: 10.7717/peerj-cs.1007 (PMC9299288; doi:10.7717/peerj-cs.1007)
Supplement: Supplemental Information 1 [file peerj-cs-08-1007-s001.zip › code/input_data/M_27_D2.txt]

 -1.7594898756663908e+000 -1.2633998546142737e+000
 -6.8773951870224603e-001 -2.1988702870345307e+000
  3.6397167663309560e-001  9.3141001637779963e-001
 -9.3141001637779963e-001  3.6397167663309576e-001
 -4.6767514851975184e-001  8.8390042168619187e-001
  8.8390042168619198e-001  4.6767514851975195e-001
  7.0793998853846385e-001 -7.0627259087986705e-001
 -7.0627259087986682e-001 -7.0793998853846352e-001
  1.2849818380875508e-001 -9.9170974420838043e-001
  9.9170974420838054e-001  1.2849818380875513e-001
 -6.1879113673118602e-002 -9.9808365144963163e-001
 -9.9808365144963118e-001  6.1879113673116090e-002
 -5.8881899376955360e-001 -8.0826492722139731e-001
 -8.0826492722139709e-001  5.8881899376955327e-001
  6.3071860653950396e-001  7.7601162321505612e-001
  7.7601162321505646e-001 -6.3071860653950396e-001
