# Supplementary material for: An adaptive dimension differential evolution algorithm based on ranking scheme for global optimization
Source: PeerJ Comput Sci. 2022 Jun 17;8:e1007. doi: 10.7717/peerj-cs.1007 (PMC9299288; doi:10.7717/peerj-cs.1007)
Supplement: Supplemental Information 1 [file peerj-cs-08-1007-s001.zip › code/input_data/M_27_D20.txt]

  6.1189581585409902e-001  0.0000000000000000e+000  0.0000000000000000e+000  0.0000000000000000e+000  0.0000000000000000e+000  3.4077706911615702e-001  3.0412889705485863e-001  0.0000000000000000e+000  0.0000000000000000e+000  0.0000000000000000e+000  0.0000000000000000e+000  4.5699412648550264e-001 -2.8755959548810733e-001 -2.4562690312414695e-001  0.0000000000000000e+000  0.0000000000000000e+000  2.5509187483006324e-001  0.0000000000000000e+000  0.0000000000000000e+000 -4.6390665911016093e-003
  0.0000000000000000e+000 -2.9516466288688842e-002 -2.2576789638636913e-001 -5.1571777104414418e-001  0.0000000000000000e+000  0.0000000000000000e+000  0.0000000000000000e+000  6.6217252090455181e-001  0.0000000000000000e+000  0.0000000000000000e+000  0.0000000000000000e+000  0.0000000000000000e+000  0.0000000000000000e+000  0.0000000000000000e+000  4.6291520628616911e-001  1.7155139217244686e-001  0.0000000000000000e+000  0.0000000000000000e+000  0.0000000000000000e+000  0.0000000000000000e+000
  0.0000000000000000e+000 -5.3964553163492424e-001  7.6906125561682892e-001  1.2712169414596752e-001  0.0000000000000000e+000  0.0000000000000000e+000  0.0000000000000000e+000  3.1455068568994571e-001  0.0000000000000000e+000  0.0000000000000000e+000  0.0000000000000000e+000  0.0000000000000000e+000  0.0000000000000000e+000  0.0000000000000000e+000  1.5883435517028383e-002  4.4420071827331459e-002  0.0000000000000000e+000  0.0000000000000000e+000  0.0000000000000000e+000  0.0000000000000000e+000
  0.0000000000000000e+000 -4.3973265526857519e-001 -2.8463719062187476e-001 -3.6311989084764884e-001  0.0000000000000000e+000  0.0000000000000000e+000  0.0000000000000000e+000  1.6211713733065752e-001  0.0000000000000000e+000  0.0000000000000000e+000  0.0000000000000000e+000  0.0000000000000000e+000  0.0000000000000000e+000  0.0000000000000000e+000 -7.0259577356890468e-001 -2.7173152048108007e-001  0.0000000000000000e+000  0.0000000000000000e+000  0.0000000000000000e+000  0.0000000000000000e+000
  0.0000000000000000e+000  0.0000000000000000e+000  0.0000000000000000e+000  0.0000000000000000e+000  5.8664599599679179e-002  0.0000000000000000e+000  0.0000000000000000e+000  0.0000000000000000e+000 -2.2150289017640018e-001 -1.2811807347681181e+000 -2.4114081506027263e-001  0.0000000000000000e+000  0.0000000000000000e+000  0.0000000000000000e+000  0.0000000000000000e+000  0.0000000000000000e+000  0.0000000000000000e+000  6.5080639550591557e-001 -2.3480321991950925e-001  0.0000000000000000e+000
  5.0530365512450326e-002  0.0000000000000000e+000  0.0000000000000000e+000  0.0000000000000000e+000  0.0000000000000000e+000 -8.4554093848096604e-002 -4.6837510690378670e-001  0.0000000000000000e+000  0.0000000000000000e+000  0.0000000000000000e+000  0.0000000000000000e+000  1.5463507625221012e-001  6.8213342490717477e-002 -3.7032084879737959e-001  0.0000000000000000e+000  0.0000000000000000e+000 -2.0695390930924734e-002  0.0000000000000000e+000  0.0000000000000000e+000 -7.7768319349622961e-001
 -2.6622987979458346e-001  0.0000000000000000e+000  0.0000000000000000e+000  0.0000000000000000e+000  0.0000000000000000e+000  9.3303112853112408e-004  4.6487794063305454e-001  0.0000000000000000e+000  0.0000000000000000e+000  0.0000000000000000e+000  0.0000000000000000e+000  5.4895581313170427e-001  1.6919967424403670e-001  3.7318820016184134e-001  0.0000000000000000e+000  0.0000000000000000e+000 -3.5646014726374747e-001  0.0000000000000000e+000  0.0000000000000000e+000 -3.4160649438723889e-001
  0.0000000000000000e+000  6.5866935626293710e-001  4.3355559692033907e-001 -2.5812986579659492e-001  0.0000000000000000e+000  0.0000000000000000e+000  0.0000000000000000e+000  2.4869771447900663e-001  0.0000000000000000e+000  0.0000000000000000e+000  0.0000000000000000e+000  0.0000000000000000e+000  0.0000000000000000e+000  0.0000000000000000e+000 -2.2441441795983888e-001 -4.4647599230833623e-001  0.0000000000000000e+000  0.0000000000000000e+000  0.0000000000000000e+000  0.0000000000000000e+000
  0.0000000000000000e+000  0.0000000000000000e+000  0.0000000000000000e+000  0.0000000000000000e+000  7.1778966853222004e-001  0.0000000000000000e+000  0.0000000000000000e+000  0.0000000000000000e+000  6.0366544452641291e-001  4.5936351119721713e-001  7.4944579707553038e-001  0.0000000000000000e+000  0.0000000000000000e+000  0.0000000000000000e+000  0.0000000000000000e+000  0.0000000000000000e+000  0.0000000000000000e+000 -3.4031668171203322e-001 -1.0211356729698426e+000  0.0000000000000000e+000
  0.0000000000000000e+000  0.0000000000000000e+000  0.0000000000000000e+000  0.0000000000000000e+000  3.5438103355877487e-001  0.0000000000000000e+000  0.0000000000000000e+000  0.0000000000000000e+000  1.3995468006110845e-001  1.0046399676247237e+000 -9.9705577830304343e-002  0.0000000000000000e+000  0.0000000000000000e+000  0.0000000000000000e+000  0.0000000000000000e+000  0.0000000000000000e+000  0.0000000000000000e+000  1.1793554775280892e+000  8.8675287566901195e-001  0.0000000000000000e+000
  0.0000000000000000e+000  0.0000000000000000e+000  0.0000000000000000e+000  0.0000000000000000e+000  2.7873763444212157e-001  0.0000000000000000e+000  0.0000000000000000e+000  0.0000000000000000e+000 -1.5803406785607499e+000 -1.4927858382103315e-001  5.7875355345822577e-001  0.0000000000000000e+000  0.0000000000000000e+000  0.0000000000000000e+000  0.0000000000000000e+000  0.0000000000000000e+000  0.0000000000000000e+000  1.6372639094234392e-001  1.1202667046866693e-001  0.0000000000000000e+000
  3.4066379536774827e-001  0.0000000000000000e+000  0.0000000000000000e+000  0.0000000000000000e+000  0.0000000000000000e+000  3.0598347642722967e-002 -4.6996238647250332e-001  0.0000000000000000e+000  0.0000000000000000e+000  0.0000000000000000e+000  0.0000000000000000e+000  1.9764528177169910e-001  2.0830361041098833e-001  7.1215893814319420e-001  0.0000000000000000e+000  0.0000000000000000e+000  2.6897965483378272e-001  0.0000000000000000e+000  0.0000000000000000e+000  1.3145932436912255e-002
  4.5345834812634145e-001  0.0000000000000000e+000  0.0000000000000000e+000  0.0000000000000000e+000  0.0000000000000000e+000 -1.9936871628103112e-001 -2.0830613535633302e-001  0.0000000000000000e+000  0.0000000000000000e+000  0.0000000000000000e+000  0.0000000000000000e+000  9.6821978032683498e-002  3.2854399828118594e-002 -8.8707597148449308e-002  0.0000000000000000e+000  0.0000000000000000e+000 -7.9010783210367252e-001  0.0000000000000000e+000  0.0000000000000000e+000  2.6199783261364662e-001
 -1.3556100592427633e-001  0.0000000000000000e+000  0.0000000000000000e+000  0.0000000000000000e+000  0.0000000000000000e+000  4.9867322904157518e-001 -1.2366667944475106e-001  0.0000000000000000e+000  0.0000000000000000e+000  0.0000000000000000e+000  0.0000000000000000e+000  1.8444552550079540e-001  7.2356688174454264e-001 -3.0630241674528491e-001  0.0000000000000000e+000  0.0000000000000000e+000  1.4094944124662806e-003  0.0000000000000000e+000  0.0000000000000000e+000  2.5741490883759954e-001
  0.0000000000000000e+000 -1.1911850505246382e-001 -2.6658669826798981e-001  5.2770679793025721e-001  0.0000000000000000e+000  0.0000000000000000e+000  0.0000000000000000e+000  3.1866212744416716e-001  0.0000000000000000e+000  0.0000000000000000e+000  0.0000000000000000e+000  0.0000000000000000e+000  0.0000000000000000e+000  0.0000000000000000e+000  2.4922778632137088e-001 -6.8746476894232900e-001  0.0000000000000000e+000  0.0000000000000000e+000  0.0000000000000000e+000  0.0000000000000000e+000
  0.0000000000000000e+000 -2.5789945941969572e-001  1.3234949365542117e-001 -4.9082961216652127e-001  0.0000000000000000e+000  0.0000000000000000e+000  0.0000000000000000e+000 -5.2240534819265050e-001  0.0000000000000000e+000  0.0000000000000000e+000  0.0000000000000000e+000  0.0000000000000000e+000  0.0000000000000000e+000  0.0000000000000000e+000  4.2348563938511269e-001 -4.7202789917010940e-001  0.0000000000000000e+000  0.0000000000000000e+000  0.0000000000000000e+000  0.0000000000000000e+000
 -4.1773557792310601e-001  0.0000000000000000e+000  0.0000000000000000e+000  0.0000000000000000e+000  0.0000000000000000e+000  4.2963212939188478e-001 -4.2346188271779173e-001  0.0000000000000000e+000  0.0000000000000000e+000  0.0000000000000000e+000  0.0000000000000000e+000  2.9096330541394411e-001 -5.6159785921994809e-001  4.7442346344126148e-002  0.0000000000000000e+000  0.0000000000000000e+000 -1.7257502754153381e-001  0.0000000000000000e+000  0.0000000000000000e+000  1.7178049156150499e-001
  0.0000000000000000e+000  0.0000000000000000e+000  0.0000000000000000e+000  0.0000000000000000e+000 -1.6871652836011247e-001  0.0000000000000000e+000  0.0000000000000000e+000  0.0000000000000000e+000 -4.9513869090127832e-001  5.1434343023481788e-001 -1.0631613436338687e+000  0.0000000000000000e+000  0.0000000000000000e+000  0.0000000000000000e+000  0.0000000000000000e+000  0.0000000000000000e+000  0.0000000000000000e+000 -2.3050737207746386e-001 -6.3007128315071370e-001  0.0000000000000000e+000
  0.0000000000000000e+000  0.0000000000000000e+000  0.0000000000000000e+000  0.0000000000000000e+000  9.3304176803030481e-001  0.0000000000000000e+000  0.0000000000000000e+000  0.0000000000000000e+000  1.1031052671409694e-001 -5.0548249707875548e-001 -2.7993702987723401e-001  0.0000000000000000e+000  0.0000000000000000e+000  0.0000000000000000e+000  0.0000000000000000e+000  0.0000000000000000e+000  0.0000000000000000e+000 -3.9213432143745863e-001  5.4127398306576413e-001  0.0000000000000000e+000
  1.9389623373393217e-001  0.0000000000000000e+000  0.0000000000000000e+000  0.0000000000000000e+000  0.0000000000000000e+000  6.3464779520019965e-001  1.1467069841953015e-001  0.0000000000000000e+000  0.0000000000000000e+000  0.0000000000000000e+000  0.0000000000000000e+000 -5.4660216516922677e-001 -2.4837384089384684e-002  2.2836182467273947e-001  0.0000000000000000e+000  0.0000000000000000e+000 -2.8466020398201225e-001  0.0000000000000000e+000  0.0000000000000000e+000 -3.3749915585118906e-001
  6.1012889321668248e-002  0.0000000000000000e+000 -8.2612451759110916e-002  0.0000000000000000e+000  0.0000000000000000e+000  0.0000000000000000e+000  2.6244754500084616e-001  0.0000000000000000e+000  0.0000000000000000e+000  0.0000000000000000e+000  0.0000000000000000e+000  4.2451769558739338e-001  0.0000000000000000e+000  0.0000000000000000e+000  0.0000000000000000e+000  6.9426752580184448e-001 -5.0828262317745410e-001  0.0000000000000000e+000  0.0000000000000000e+000  0.0000000000000000e+000
  0.0000000000000000e+000 -3.3749321247506281e-001  0.0000000000000000e+000  0.0000000000000000e+000  0.0000000000000000e+000  0.0000000000000000e+000  0.0000000000000000e+000 -3.2644037424103128e-003  0.0000000000000000e+000  7.4085852448245015e-001  3.2030349979659167e-001  0.0000000000000000e+000 -2.0178263582156547e-001  0.0000000000000000e+000 -4.3040383971618007e-001  0.0000000000000000e+000  0.0000000000000000e+000  0.0000000000000000e+000  1.8441206873856503e-002 -9.1204245782294482e-002
 -5.0224801875730596e-001  0.0000000000000000e+000  6.3689818101594375e-001  0.0000000000000000e+000  0.0000000000000000e+000  0.0000000000000000e+000  4.0833199058534830e-001  0.0000000000000000e+000  0.0000000000000000e+000  0.0000000000000000e+000  0.0000000000000000e+000 -3.8098545656497362e-001  0.0000000000000000e+000  0.0000000000000000e+000  0.0000000000000000e+000  8.9340981797742663e-002 -1.4913380232174811e-001  0.0000000000000000e+000  0.0000000000000000e+000  0.0000000000000000e+000
  0.0000000000000000e+000  0.0000000000000000e+000  0.0000000000000000e+000  6.5314950655827608e-001 -3.3850274407726422e-001  4.6932665205075330e-001  0.0000000000000000e+000  0.0000000000000000e+000 -1.0532405314292144e-001  0.0000000000000000e+000  0.0000000000000000e+000  0.0000000000000000e+000  0.0000000000000000e+000  1.0208977197051430e+000  0.0000000000000000e+000  0.0000000000000000e+000  0.0000000000000000e+000  4.5086481060673167e-001  0.0000000000000000e+000  0.0000000000000000e+000
  0.0000000000000000e+000  0.0000000000000000e+000  0.0000000000000000e+000  7.8880199108890503e-001  5.9608832538597190e-001 -2.7174726721556786e-001  0.0000000000000000e+000  0.0000000000000000e+000 -4.0167961003000319e-001  0.0000000000000000e+000  0.0000000000000000e+000  0.0000000000000000e+000  0.0000000000000000e+000  8.5137271607624743e-002  0.0000000000000000e+000  0.0000000000000000e+000  0.0000000000000000e+000 -8.6143706830740119e-001  0.0000000000000000e+000  0.0000000000000000e+000
  0.0000000000000000e+000  0.0000000000000000e+000  0.0000000000000000e+000 -1.0249283122310382e-001 -7.8796709989908309e-001  9.0964422408044565e-001  0.0000000000000000e+000  0.0000000000000000e+000 -2.9796582580470043e-001  0.0000000000000000e+000  0.0000000000000000e+000  0.0000000000000000e+000  0.0000000000000000e+000 -2.0414116413755234e-001  0.0000000000000000e+000  0.0000000000000000e+000  0.0000000000000000e+000 -8.0347732678546258e-001  0.0000000000000000e+000  0.0000000000000000e+000
 -2.4512246646315328e-001  0.0000000000000000e+000 -3.7774852642170911e-002  0.0000000000000000e+000  0.0000000000000000e+000  0.0000000000000000e+000  2.7529244102151007e-001  0.0000000000000000e+000  0.0000000000000000e+000  0.0000000000000000e+000  0.0000000000000000e+000  3.1097603054809680e-001  0.0000000000000000e+000  0.0000000000000000e+000  0.0000000000000000e+000  3.1939449518889362e-001  8.1485162681734991e-001  0.0000000000000000e+000  0.0000000000000000e+000  0.0000000000000000e+000
  0.0000000000000000e+000  4.2305758041981084e-002  0.0000000000000000e+000  0.0000000000000000e+000  0.0000000000000000e+000  0.0000000000000000e+000  0.0000000000000000e+000 -2.5552427360433966e-001  0.0000000000000000e+000 -2.4342697454514264e-001  3.8095817715119507e-001  0.0000000000000000e+000 -3.9103047540968855e-001  0.0000000000000000e+000  1.1971608241054492e-001  0.0000000000000000e+000  0.0000000000000000e+000  0.0000000000000000e+000  6.6076881475461136e-001 -3.5309990671456770e-001
  0.0000000000000000e+000  0.0000000000000000e+000  0.0000000000000000e+000 -2.1147945197249568e-001  1.2429944581260777e-001 -1.0692341210474126e+000  0.0000000000000000e+000  0.0000000000000000e+000 -1.2319952456523957e+000  0.0000000000000000e+000  0.0000000000000000e+000  0.0000000000000000e+000  0.0000000000000000e+000  2.1112421749512869e-001  0.0000000000000000e+000  0.0000000000000000e+000  0.0000000000000000e+000  2.8877347817037324e-001  0.0000000000000000e+000  0.0000000000000000e+000
  0.0000000000000000e+000 -1.4836195239225938e-001  0.0000000000000000e+000  0.0000000000000000e+000  0.0000000000000000e+000  0.0000000000000000e+000  0.0000000000000000e+000  2.3202703988611484e-001  0.0000000000000000e+000  3.2819390388057529e-001  6.2429596375047539e-002  0.0000000000000000e+000  1.5779526580351413e-001  0.0000000000000000e+000  7.4648772408956221e-001  0.0000000000000000e+000  0.0000000000000000e+000  0.0000000000000000e+000 -1.0768965239984350e-001 -4.6776400185959194e-001
  0.0000000000000000e+000 -1.0482121403758396e-001  0.0000000000000000e+000  0.0000000000000000e+000  0.0000000000000000e+000  0.0000000000000000e+000  0.0000000000000000e+000  8.4652150868887421e-001  0.0000000000000000e+000 -2.8113507934612042e-001  2.9012820921046789e-001  0.0000000000000000e+000  1.4882606847381688e-001  0.0000000000000000e+000 -2.3975852435723063e-001  0.0000000000000000e+000  0.0000000000000000e+000  0.0000000000000000e+000  1.5542062384374025e-001 -7.3577298271060521e-002
  5.6226607086524616e-001  0.0000000000000000e+000 -1.0981135646812014e-001  0.0000000000000000e+000  0.0000000000000000e+000  0.0000000000000000e+000  7.7150105690936022e-001  0.0000000000000000e+000  0.0000000000000000e+000  0.0000000000000000e+000  0.0000000000000000e+000 -1.6813853380567867e-001  0.0000000000000000e+000  0.0000000000000000e+000  0.0000000000000000e+000 -2.1372366178528795e-001  5.1342775294035928e-002  0.0000000000000000e+000  0.0000000000000000e+000  0.0000000000000000e+000
  0.0000000000000000e+000  7.8085978053816529e-001  0.0000000000000000e+000  0.0000000000000000e+000  0.0000000000000000e+000  0.0000000000000000e+000  0.0000000000000000e+000  2.0761209997062385e-001  0.0000000000000000e+000  3.5935642026710068e-001 -2.9073115661344723e-001  0.0000000000000000e+000  3.9966293564396571e-003  0.0000000000000000e+000 -1.5442048576893297e-001  0.0000000000000000e+000  0.0000000000000000e+000  0.0000000000000000e+000  2.3717348908240965e-001 -2.3104253607474273e-001
  0.0000000000000000e+000  0.0000000000000000e+000  0.0000000000000000e+000  3.4995160558430521e-001 -6.0601208120423733e-001 -7.3623296683763040e-001  0.0000000000000000e+000  0.0000000000000000e+000  2.0375820164851913e-001  0.0000000000000000e+000  0.0000000000000000e+000  0.0000000000000000e+000  0.0000000000000000e+000 -5.0887394218864801e-001  0.0000000000000000e+000  0.0000000000000000e+000  0.0000000000000000e+000  3.0705507860553927e-001  0.0000000000000000e+000  0.0000000000000000e+000
  0.0000000000000000e+000  3.4517226558854852e-001  0.0000000000000000e+000  0.0000000000000000e+000  0.0000000000000000e+000  0.0000000000000000e+000  0.0000000000000000e+000 -2.8100320402590895e-001  0.0000000000000000e+000 -1.9476660297407383e-002  6.4970887506974295e-001  0.0000000000000000e+000  5.7486948990513997e-001  0.0000000000000000e+000 -8.1944487528935614e-002  0.0000000000000000e+000  0.0000000000000000e+000  0.0000000000000000e+000 -1.9383797792931401e-001 -6.8039346021325497e-002
  6.0198783329387895e-001  0.0000000000000000e+000  5.6531393513040684e-001  0.0000000000000000e+000  0.0000000000000000e+000  0.0000000000000000e+000 -3.0092125003581832e-001  0.0000000000000000e+000  0.0000000000000000e+000  0.0000000000000000e+000  0.0000000000000000e+000 -1.6549207547957256e-001  0.0000000000000000e+000  0.0000000000000000e+000  0.0000000000000000e+000  3.8986614340830356e-001  2.1930336925773949e-001  0.0000000000000000e+000  0.0000000000000000e+000  0.0000000000000000e+000
 -7.3531255571362725e-002  0.0000000000000000e+000 -5.0445076179821480e-001  0.0000000000000000e+000  0.0000000000000000e+000  0.0000000000000000e+000 -5.3224655646364430e-002  0.0000000000000000e+000  0.0000000000000000e+000  0.0000000000000000e+000  0.0000000000000000e+000 -7.2268286464177212e-001  0.0000000000000000e+000  0.0000000000000000e+000  0.0000000000000000e+000  4.5861152912727376e-001  6.8517602930430799e-002  0.0000000000000000e+000  0.0000000000000000e+000  0.0000000000000000e+000
  0.0000000000000000e+000  0.0000000000000000e+000  0.0000000000000000e+000 -2.6930935688965035e-001 -4.5568580459103314e-001 -5.3192422568189679e-001  0.0000000000000000e+000  0.0000000000000000e+000  1.0003287709151791e+000  0.0000000000000000e+000  0.0000000000000000e+000  0.0000000000000000e+000  0.0000000000000000e+000  7.0384098181505306e-001  0.0000000000000000e+000  0.0000000000000000e+000  0.0000000000000000e+000 -7.0176470051515394e-001  0.0000000000000000e+000  0.0000000000000000e+000
  0.0000000000000000e+000  3.1976119004539227e-001  0.0000000000000000e+000  0.0000000000000000e+000  0.0000000000000000e+000  0.0000000000000000e+000  0.0000000000000000e+000  2.0480091887659027e-001  0.0000000000000000e+000  1.2624754058028445e-001  3.9163082717198006e-001  0.0000000000000000e+000 -4.6449255076338392e-001  0.0000000000000000e+000  3.4643917195913476e-001  0.0000000000000000e+000  0.0000000000000000e+000  0.0000000000000000e+000 -1.5238803258698791e-001  5.7227674827476749e-001
  0.0000000000000000e+000 -1.4204467637652515e-001  0.0000000000000000e+000  0.0000000000000000e+000  0.0000000000000000e+000  0.0000000000000000e+000  0.0000000000000000e+000 -1.5889501447391263e-002  0.0000000000000000e+000  2.4427231688438975e-001 -6.4682071974200173e-002  0.0000000000000000e+000  4.6161256203629975e-001  0.0000000000000000e+000  1.8738152743064881e-001  0.0000000000000000e+000  0.0000000000000000e+000  0.0000000000000000e+000  6.4050396228271900e-001  5.0722261234499122e-001
  1.4126070584285022e-001  0.0000000000000000e+000  2.6061643715719596e-001  0.0000000000000000e+000  5.9041449287696524e-001  0.0000000000000000e+000  2.0325701898701659e-001 -2.2134236507063376e-001 -5.1934102436801599e-001 -1.1240906837390779e-001  0.0000000000000000e+000  0.0000000000000000e+000  0.0000000000000000e+000  0.0000000000000000e+000  0.0000000000000000e+000  0.0000000000000000e+000  0.0000000000000000e+000  0.0000000000000000e+000  4.3689639009979453e-001  0.0000000000000000e+000
  0.0000000000000000e+000  2.6504171314526126e-001  0.0000000000000000e+000  6.8926742349643758e-002  0.0000000000000000e+000  0.0000000000000000e+000  0.0000000000000000e+000  0.0000000000000000e+000  0.0000000000000000e+000  0.0000000000000000e+000  0.0000000000000000e+000  1.2500469049329094e-001  0.0000000000000000e+000 -1.0169469422878764e-001  0.0000000000000000e+000 -5.2605887498166182e-001  0.0000000000000000e+000  0.0000000000000000e+000  0.0000000000000000e+000  7.8885744659951629e-001
 -4.3218681614005033e-001  0.0000000000000000e+000 -2.8150061714777697e-001  0.0000000000000000e+000  5.1147422122906061e-001  0.0000000000000000e+000 -5.5879858208903205e-002  1.7568575589771074e-001  5.4199973729285322e-001 -1.9763349495031274e-001  0.0000000000000000e+000  0.0000000000000000e+000  0.0000000000000000e+000  0.0000000000000000e+000  0.0000000000000000e+000  0.0000000000000000e+000  0.0000000000000000e+000  0.0000000000000000e+000  3.2489278629677920e-001  0.0000000000000000e+000
  0.0000000000000000e+000 -2.6004472323573963e-001  0.0000000000000000e+000  3.3697071164121112e-001  0.0000000000000000e+000  0.0000000000000000e+000  0.0000000000000000e+000  0.0000000000000000e+000  0.0000000000000000e+000  0.0000000000000000e+000  0.0000000000000000e+000 -1.9056932253327957e-001  0.0000000000000000e+000 -2.0896391091431674e-001  0.0000000000000000e+000 -7.4212163974549350e-001  0.0000000000000000e+000  0.0000000000000000e+000  0.0000000000000000e+000 -4.3370539595366253e-001
 -1.3902572136429622e-001  0.0000000000000000e+000 -1.4318975111471047e-001  0.0000000000000000e+000 -1.0610319573717233e-001  0.0000000000000000e+000 -6.3914972753356147e-001 -2.5932348670656169e-001 -1.2823712016858319e-001  5.2711700888649171e-001  0.0000000000000000e+000  0.0000000000000000e+000  0.0000000000000000e+000  0.0000000000000000e+000  0.0000000000000000e+000  0.0000000000000000e+000  0.0000000000000000e+000  0.0000000000000000e+000  4.2290957759165987e-001  0.0000000000000000e+000
  0.0000000000000000e+000  0.0000000000000000e+000  0.0000000000000000e+000  0.0000000000000000e+000  0.0000000000000000e+000  1.3186334651649441e+000  0.0000000000000000e+000  0.0000000000000000e+000  0.0000000000000000e+000  0.0000000000000000e+000 -3.4457555952183416e-001  0.0000000000000000e+000 -1.9873445037183674e-001  0.0000000000000000e+000 -9.6660953540063210e-002  0.0000000000000000e+000  7.2089995532878626e-001 -7.3600676653589658e-001  0.0000000000000000e+000  0.0000000000000000e+000
 -6.5277848944681705e-001  0.0000000000000000e+000 -9.8738272622501899e-002  0.0000000000000000e+000 -2.7045443515926373e-002  0.0000000000000000e+000  2.9962275613279049e-001 -6.1210591072182940e-001 -1.2854626332171912e-001  5.2867301959313093e-002  0.0000000000000000e+000  0.0000000000000000e+000  0.0000000000000000e+000  0.0000000000000000e+000  0.0000000000000000e+000  0.0000000000000000e+000  0.0000000000000000e+000  0.0000000000000000e+000 -2.8219320660929964e-001  0.0000000000000000e+000
 -1.4830580979458310e-001  0.0000000000000000e+000  1.9184827086190501e-002  0.0000000000000000e+000 -5.5443014674582436e-001  0.0000000000000000e+000 -3.3193312774034395e-002 -9.9147986893832585e-002 -8.3047651925315977e-002 -6.4491080207541418e-001  0.0000000000000000e+000  0.0000000000000000e+000  0.0000000000000000e+000  0.0000000000000000e+000  0.0000000000000000e+000  0.0000000000000000e+000  0.0000000000000000e+000  0.0000000000000000e+000  4.8631838041387521e-001  0.0000000000000000e+000
  5.4820979234089040e-001  0.0000000000000000e+000 -1.9532348300859370e-001  0.0000000000000000e+000  6.5247895705755982e-002  0.0000000000000000e+000 -1.4816668586406970e-002 -6.6841508907319680e-001  4.3692983765587279e-001 -1.3835365277134654e-001  0.0000000000000000e+000  0.0000000000000000e+000  0.0000000000000000e+000  0.0000000000000000e+000  0.0000000000000000e+000  0.0000000000000000e+000  0.0000000000000000e+000  0.0000000000000000e+000  3.1291268827044602e-003  0.0000000000000000e+000
 -1.0057511582904952e-001  0.0000000000000000e+000  3.0243902453612026e-001  0.0000000000000000e+000  2.4002555956892208e-001  0.0000000000000000e+000 -6.7002449952084342e-001 -1.0172791123550512e-001 -8.7788784429638125e-002 -4.3600783489459261e-001  0.0000000000000000e+000  0.0000000000000000e+000  0.0000000000000000e+000  0.0000000000000000e+000  0.0000000000000000e+000  0.0000000000000000e+000  0.0000000000000000e+000  0.0000000000000000e+000 -4.2861627666670155e-001  0.0000000000000000e+000
  0.0000000000000000e+000  0.0000000000000000e+000  0.0000000000000000e+000  0.0000000000000000e+000  0.0000000000000000e+000 -2.3551504681155830e-001  0.0000000000000000e+000  0.0000000000000000e+000  0.0000000000000000e+000  0.0000000000000000e+000 -1.1899375642813304e+000  0.0000000000000000e+000  6.7029744015247694e-001  0.0000000000000000e+000  7.0787915287214120e-002  0.0000000000000000e+000  7.0990244478934916e-001  1.6999598774067018e-001  0.0000000000000000e+000  0.0000000000000000e+000
  0.0000000000000000e+000  8.2687266176676455e-001  0.0000000000000000e+000  3.6223649183273993e-001  0.0000000000000000e+000  0.0000000000000000e+000  0.0000000000000000e+000  0.0000000000000000e+000  0.0000000000000000e+000  0.0000000000000000e+000  0.0000000000000000e+000  5.4929925801628601e-002  0.0000000000000000e+000  2.9213404134866466e-001  0.0000000000000000e+000 -4.1514779993320566e-002  0.0000000000000000e+000  0.0000000000000000e+000  0.0000000000000000e+000 -3.0819353235635183e-001
  0.0000000000000000e+000  0.0000000000000000e+000  0.0000000000000000e+000  0.0000000000000000e+000  0.0000000000000000e+000  3.0027383176104938e-001  0.0000000000000000e+000  0.0000000000000000e+000  0.0000000000000000e+000  0.0000000000000000e+000  1.3347861301139746e-001  0.0000000000000000e+000  1.0229538366430548e+000  0.0000000000000000e+000 -1.0612710552740197e+000  0.0000000000000000e+000 -1.1193298527815361e-001 -3.6532283022277917e-001  0.0000000000000000e+000  0.0000000000000000e+000
  0.0000000000000000e+000 -2.6439935651513602e-001  0.0000000000000000e+000  8.1948583331597158e-001  0.0000000000000000e+000  0.0000000000000000e+000  0.0000000000000000e+000  0.0000000000000000e+000  0.0000000000000000e+000  0.0000000000000000e+000  0.0000000000000000e+000  3.4392757303318772e-001  0.0000000000000000e+000 -1.1972590450686527e-001  0.0000000000000000e+000  3.1728778408226965e-001  0.0000000000000000e+000  0.0000000000000000e+000  0.0000000000000000e+000  1.5888342782835335e-001
  0.0000000000000000e+000  0.0000000000000000e+000  0.0000000000000000e+000  0.0000000000000000e+000  0.0000000000000000e+000 -4.9231786772075126e-001  0.0000000000000000e+000  0.0000000000000000e+000  0.0000000000000000e+000  0.0000000000000000e+000 -6.7619176789134372e-001  0.0000000000000000e+000 -3.9407913762652530e-001  0.0000000000000000e+000 -6.7570629013939332e-001  0.0000000000000000e+000 -5.4597144035010414e-001 -9.4231371258544874e-002  0.0000000000000000e+000  0.0000000000000000e+000
  0.0000000000000000e+000  1.6171219551564892e-002  0.0000000000000000e+000  2.7559209875451829e-001  0.0000000000000000e+000  0.0000000000000000e+000  0.0000000000000000e+000  0.0000000000000000e+000  0.0000000000000000e+000  0.0000000000000000e+000  0.0000000000000000e+000 -9.0668177565707686e-001  0.0000000000000000e+000  7.1399634313702026e-002  0.0000000000000000e+000  1.8715614440953998e-001  0.0000000000000000e+000  0.0000000000000000e+000  0.0000000000000000e+000  2.4817395972029521e-001
  0.0000000000000000e+000  0.0000000000000000e+000  0.0000000000000000e+000  0.0000000000000000e+000  0.0000000000000000e+000  3.7925368675384841e-001  0.0000000000000000e+000  0.0000000000000000e+000  0.0000000000000000e+000  0.0000000000000000e+000 -1.1148863540040305e-001  0.0000000000000000e+000  5.7214381871865572e-001  0.0000000000000000e+000  8.4139470680987793e-001  0.0000000000000000e+000 -8.8177525631738218e-001 -5.7684041658642971e-001  0.0000000000000000e+000  0.0000000000000000e+000
  0.0000000000000000e+000  0.0000000000000000e+000  0.0000000000000000e+000  0.0000000000000000e+000  0.0000000000000000e+000  8.2338550511646746e-001  0.0000000000000000e+000  0.0000000000000000e+000  0.0000000000000000e+000  0.0000000000000000e+000 -2.2753973396547308e-001  0.0000000000000000e+000 -6.5444540852858113e-002  0.0000000000000000e+000  2.2582847004368531e-001  0.0000000000000000e+000  1.6282472207478943e-001  1.5658483815502606e+000  0.0000000000000000e+000  0.0000000000000000e+000
  1.2315891316859992e-001  0.0000000000000000e+000 -8.3222307091120484e-001  0.0000000000000000e+000  9.2483288746284253e-002  0.0000000000000000e+000 -8.3807492750694532e-002  1.0612319902446626e-001 -4.4501777288532446e-001 -2.0616353312098346e-001  0.0000000000000000e+000  0.0000000000000000e+000  0.0000000000000000e+000  0.0000000000000000e+000  0.0000000000000000e+000  0.0000000000000000e+000  0.0000000000000000e+000  0.0000000000000000e+000 -1.5764971889553031e-001  0.0000000000000000e+000
  0.0000000000000000e+000  3.2900259173084839e-001  0.0000000000000000e+000 -5.4557600463165587e-002  0.0000000000000000e+000  0.0000000000000000e+000  0.0000000000000000e+000  0.0000000000000000e+000  0.0000000000000000e+000  0.0000000000000000e+000  0.0000000000000000e+000 -6.8424017085695579e-002  0.0000000000000000e+000 -9.1717924910907467e-001  0.0000000000000000e+000  1.8733684794645389e-001  0.0000000000000000e+000  0.0000000000000000e+000  0.0000000000000000e+000 -8.8238580888091986e-002
 -1.6205092191311465e-001  0.0000000000000000e+000  0.0000000000000000e+000  0.0000000000000000e+000  0.0000000000000000e+000  0.0000000000000000e+000  0.0000000000000000e+000  8.4735177828752040e-001  0.0000000000000000e+000  0.0000000000000000e+000  2.2652692453995704e-001 -4.9555475077884670e-001  0.0000000000000000e+000  0.0000000000000000e+000  0.0000000000000000e+000  0.0000000000000000e+000 -5.8377170577626947e-001  0.0000000000000000e+000  0.0000000000000000e+000 -9.5016109296437412e-001
  0.0000000000000000e+000 -5.3247226414789051e-001 -1.0907079829239705e-001  0.0000000000000000e+000 -1.1499340697469496e-001 -4.0214343857081564e-001 -5.1037616210891912e-001  0.0000000000000000e+000  0.0000000000000000e+000  0.0000000000000000e+000  0.0000000000000000e+000  0.0000000000000000e+000 -2.9053437718952058e-001  1.7839307422007439e-001  0.0000000000000000e+000  0.0000000000000000e+000  0.0000000000000000e+000 -3.9104460095013505e-001  0.0000000000000000e+000  0.0000000000000000e+000
  0.0000000000000000e+000  3.8525626097413607e-001 -4.2551206249597168e-001  0.0000000000000000e+000 -5.2565422437124816e-002 -4.8704361721722145e-001 -1.1512300827476445e-001  0.0000000000000000e+000  0.0000000000000000e+000  0.0000000000000000e+000  0.0000000000000000e+000  0.0000000000000000e+000  2.8529479454464679e-001 -5.4413738643790543e-001  0.0000000000000000e+000  0.0000000000000000e+000  0.0000000000000000e+000 -1.9952585595517941e-001  0.0000000000000000e+000  0.0000000000000000e+000
  0.0000000000000000e+000  0.0000000000000000e+000  0.0000000000000000e+000 -2.0442175652080355e-002  0.0000000000000000e+000  0.0000000000000000e+000  0.0000000000000000e+000  0.0000000000000000e+000  5.8694302690761080e-001 -4.5475426796115409e-001  0.0000000000000000e+000  0.0000000000000000e+000  0.0000000000000000e+000  0.0000000000000000e+000  2.4852743123525031e-001 -6.2057291767932221e-001  0.0000000000000000e+000  0.0000000000000000e+000  3.7442304374026708e-002  0.0000000000000000e+000
  0.0000000000000000e+000  9.0189272070999221e-002 -4.5678636718356069e-001  0.0000000000000000e+000 -5.5505914392777178e-001  9.9834262779535679e-002  5.0433133504896455e-001  0.0000000000000000e+000  0.0000000000000000e+000  0.0000000000000000e+000  0.0000000000000000e+000  0.0000000000000000e+000 -2.9155561806712155e-001  2.2599235401577936e-001  0.0000000000000000e+000  0.0000000000000000e+000  0.0000000000000000e+000 -2.7336286994326681e-001  0.0000000000000000e+000  0.0000000000000000e+000
  0.0000000000000000e+000  2.9163362448498908e-001  1.5609993905029915e-002  0.0000000000000000e+000 -4.1396522201841945e-001 -3.6504456802313540e-001 -2.6370520087099192e-001  0.0000000000000000e+000  0.0000000000000000e+000  0.0000000000000000e+000  0.0000000000000000e+000  0.0000000000000000e+000 -6.2469834007071776e-002  3.4759322455234021e-001  0.0000000000000000e+000  0.0000000000000000e+000  0.0000000000000000e+000  6.4483909046683996e-001  0.0000000000000000e+000  0.0000000000000000e+000
  0.0000000000000000e+000  2.6094080023824962e-001  2.2007734031072274e-001  0.0000000000000000e+000 -3.0492836673688539e-001  3.8089468488490630e-001 -3.7751695163503685e-001  0.0000000000000000e+000  0.0000000000000000e+000  0.0000000000000000e+000  0.0000000000000000e+000  0.0000000000000000e+000 -5.2436613541693411e-001 -4.7448714940831310e-001  0.0000000000000000e+000  0.0000000000000000e+000  0.0000000000000000e+000 -5.2885210984316811e-002  0.0000000000000000e+000  0.0000000000000000e+000
 -1.2653407767150338e-001  0.0000000000000000e+000  0.0000000000000000e+000  0.0000000000000000e+000  0.0000000000000000e+000  0.0000000000000000e+000  0.0000000000000000e+000  2.5123656035771033e-002  0.0000000000000000e+000  0.0000000000000000e+000 -1.0786891868825477e-001  7.8092913213698778e-001  0.0000000000000000e+000  0.0000000000000000e+000  0.0000000000000000e+000  0.0000000000000000e+000  6.6019695799607891e-001  0.0000000000000000e+000  0.0000000000000000e+000 -9.0066089160695706e-001
  0.0000000000000000e+000  0.0000000000000000e+000  0.0000000000000000e+000  4.5744920027730368e-002  0.0000000000000000e+000  0.0000000000000000e+000  0.0000000000000000e+000  0.0000000000000000e+000  6.8706452106311122e-001  5.6389163119685126e-001  0.0000000000000000e+000  0.0000000000000000e+000  0.0000000000000000e+000  0.0000000000000000e+000 -4.4273435145400220e-001  5.2026440298003240e-002  0.0000000000000000e+000  0.0000000000000000e+000 -9.5684471084135053e-002  0.0000000000000000e+000
  0.0000000000000000e+000  0.0000000000000000e+000  0.0000000000000000e+000  4.4521157859386573e-001  0.0000000000000000e+000  0.0000000000000000e+000  0.0000000000000000e+000  0.0000000000000000e+000  2.7921996769209034e-001  1.6177937916893853e-001  0.0000000000000000e+000  0.0000000000000000e+000  0.0000000000000000e+000  0.0000000000000000e+000  6.8478124645648153e-001  4.1902224005076122e-001  0.0000000000000000e+000  0.0000000000000000e+000  2.3053264247835159e-001  0.0000000000000000e+000
 -5.2832757913199996e-002  0.0000000000000000e+000  0.0000000000000000e+000  0.0000000000000000e+000  0.0000000000000000e+000  0.0000000000000000e+000  0.0000000000000000e+000  5.8879607845501336e-001  0.0000000000000000e+000  0.0000000000000000e+000  8.7673312427601169e-001 -1.9332546178998805e-001  0.0000000000000000e+000  0.0000000000000000e+000  0.0000000000000000e+000  0.0000000000000000e+000  6.0274426174972606e-001  0.0000000000000000e+000  0.0000000000000000e+000  3.3267534875076399e-001
  5.9184271531073307e-001  0.0000000000000000e+000  0.0000000000000000e+000  0.0000000000000000e+000  0.0000000000000000e+000  0.0000000000000000e+000  0.0000000000000000e+000  4.8374461240484601e-001  0.0000000000000000e+000  0.0000000000000000e+000  1.0583265199533254e-001  6.9849886082329316e-001  0.0000000000000000e+000  0.0000000000000000e+000  0.0000000000000000e+000  0.0000000000000000e+000 -7.0073893982069890e-001  0.0000000000000000e+000  0.0000000000000000e+000  3.1406158400109885e-001
  0.0000000000000000e+000 -6.2129687563859792e-001 -2.6017727488609227e-001  0.0000000000000000e+000 -1.9805185109237383e-001  5.5045713149959360e-002  1.4246584197724194e-001  0.0000000000000000e+000  0.0000000000000000e+000  0.0000000000000000e+000  0.0000000000000000e+000  0.0000000000000000e+000  1.3462906732301008e-002 -4.7565496851887129e-001  0.0000000000000000e+000  0.0000000000000000e+000  0.0000000000000000e+000  5.0726521330818952e-001  0.0000000000000000e+000  0.0000000000000000e+000
  0.0000000000000000e+000 -1.4370473324816047e-001  4.9655294162043917e-001  0.0000000000000000e+000 -6.0604331394175637e-001  1.4961944219915547e-003  2.5813562676078237e-002  0.0000000000000000e+000  0.0000000000000000e+000  0.0000000000000000e+000  0.0000000000000000e+000  0.0000000000000000e+000  5.5172283269767408e-001 -6.1783367878748198e-002  0.0000000000000000e+000  0.0000000000000000e+000  0.0000000000000000e+000 -2.3793230162062995e-001  0.0000000000000000e+000  0.0000000000000000e+000
  0.0000000000000000e+000  0.0000000000000000e+000  0.0000000000000000e+000 -4.9908398977303026e-001  0.0000000000000000e+000  0.0000000000000000e+000  0.0000000000000000e+000  0.0000000000000000e+000 -1.0917310751650890e-001  5.6018643393784529e-001  0.0000000000000000e+000  0.0000000000000000e+000  0.0000000000000000e+000  0.0000000000000000e+000  5.1258252581143926e-001 -3.0774383819314183e-001  0.0000000000000000e+000  0.0000000000000000e+000 -2.6026995075563242e-001  0.0000000000000000e+000
  0.0000000000000000e+000  0.0000000000000000e+000  0.0000000000000000e+000  9.7262574610983421e-002  0.0000000000000000e+000  0.0000000000000000e+000  0.0000000000000000e+000  0.0000000000000000e+000  1.1245725061907587e-001 -2.5197884305341123e-001  0.0000000000000000e+000  0.0000000000000000e+000  0.0000000000000000e+000  0.0000000000000000e+000  9.2595188907330095e-002  2.6982331699048967e-001  0.0000000000000000e+000  0.0000000000000000e+000 -9.1270013126775218e-001  0.0000000000000000e+000
 -6.5780625044577146e-001  0.0000000000000000e+000  0.0000000000000000e+000  0.0000000000000000e+000  0.0000000000000000e+000  0.0000000000000000e+000  0.0000000000000000e+000  2.0545057955392565e-001  0.0000000000000000e+000  0.0000000000000000e+000 -1.2273529117394073e+000  1.4175853778195147e-001  0.0000000000000000e+000  0.0000000000000000e+000  0.0000000000000000e+000  0.0000000000000000e+000  7.8953549667394773e-001  0.0000000000000000e+000  0.0000000000000000e+000  5.8013511863145639e-001
  0.0000000000000000e+000  1.0754826884388967e-002 -4.8523655525785347e-001  0.0000000000000000e+000 -7.1142051434588197e-002  5.5653546424910472e-001 -4.8876418927528947e-001  0.0000000000000000e+000  0.0000000000000000e+000  0.0000000000000000e+000  0.0000000000000000e+000  0.0000000000000000e+000  4.0712445190596680e-001  2.1211773463289876e-001  0.0000000000000000e+000  0.0000000000000000e+000  0.0000000000000000e+000  1.4897273014100841e-003  0.0000000000000000e+000  0.0000000000000000e+000
  0.0000000000000000e+000  0.0000000000000000e+000  0.0000000000000000e+000  7.3534436338663822e-001  0.0000000000000000e+000  0.0000000000000000e+000  0.0000000000000000e+000  0.0000000000000000e+000 -2.8444865280268983e-001  2.6786197639539305e-001  0.0000000000000000e+000  0.0000000000000000e+000  0.0000000000000000e+000  0.0000000000000000e+000 -4.4501007760499200e-002 -5.1874075737128689e-001  0.0000000000000000e+000  0.0000000000000000e+000 -1.8850803618400416e-001  0.0000000000000000e+000
  9.1055912588223442e-001  0.0000000000000000e+000  0.0000000000000000e+000  0.0000000000000000e+000  0.0000000000000000e+000  0.0000000000000000e+000  0.0000000000000000e+000  5.5784223385921394e-001  0.0000000000000000e+000  0.0000000000000000e+000 -2.8179903001794804e-001 -6.0134206414306490e-001  0.0000000000000000e+000  0.0000000000000000e+000  0.0000000000000000e+000  0.0000000000000000e+000  7.1621254435874715e-001  0.0000000000000000e+000  0.0000000000000000e+000 -2.0490572432477955e-001
 -9.2623368026085751e-001  0.0000000000000000e+000  8.4487261052117291e-001  0.0000000000000000e+000  0.0000000000000000e+000  0.0000000000000000e+000  0.0000000000000000e+000  0.0000000000000000e+000 -1.8015855581568591e-001  0.0000000000000000e+000  0.0000000000000000e+000  0.0000000000000000e+000 -4.1035180613966016e-001  3.6037920252220906e-001  0.0000000000000000e+000  0.0000000000000000e+000  0.0000000000000000e+000  0.0000000000000000e+000 -1.6698099873170744e-001  0.0000000000000000e+000
  0.0000000000000000e+000 -2.4429199569213064e-001  0.0000000000000000e+000  1.7517792920563791e-001  0.0000000000000000e+000  0.0000000000000000e+000  0.0000000000000000e+000  0.0000000000000000e+000  0.0000000000000000e+000  0.0000000000000000e+000  5.5628223152122971e-002 -2.0862844233510475e-001  0.0000000000000000e+000  0.0000000000000000e+000  0.0000000000000000e+000  0.0000000000000000e+000  2.5032020009649736e-001  8.9462482931192777e-001  0.0000000000000000e+000  0.0000000000000000e+000
  1.3960511556922198e-001  0.0000000000000000e+000 -1.7764079792306456e-001  0.0000000000000000e+000  0.0000000000000000e+000  0.0000000000000000e+000  0.0000000000000000e+000  0.0000000000000000e+000  1.5835060981935872e-001  0.0000000000000000e+000  0.0000000000000000e+000  0.0000000000000000e+000 -1.3181884624607569e+000  1.5563090373252930e-001  0.0000000000000000e+000  0.0000000000000000e+000  0.0000000000000000e+000  0.0000000000000000e+000 -3.4335957632147723e-002  0.0000000000000000e+000
  0.0000000000000000e+000 -7.6237691879770542e-001  0.0000000000000000e+000 -3.2315283239485482e-001  0.0000000000000000e+000  0.0000000000000000e+000  0.0000000000000000e+000  0.0000000000000000e+000  0.0000000000000000e+000  0.0000000000000000e+000  2.7858399838386166e-001 -4.1729384739748210e-001  0.0000000000000000e+000  0.0000000000000000e+000  0.0000000000000000e+000  0.0000000000000000e+000 -7.8778166391787197e-002 -2.3749627758833511e-001  0.0000000000000000e+000  0.0000000000000000e+000
  0.0000000000000000e+000  0.0000000000000000e+000  0.0000000000000000e+000  0.0000000000000000e+000 -7.2561335402962879e-001 -2.2567536950545883e-001 -1.6925092293762981e-001 -2.4297677918832775e-001  0.0000000000000000e+000  4.2491071936317332e-001  0.0000000000000000e+000  0.0000000000000000e+000  0.0000000000000000e+000  0.0000000000000000e+000  7.0049465887845608e-003 -3.8347575242098964e-001  0.0000000000000000e+000  0.0000000000000000e+000  0.0000000000000000e+000 -8.4973269392141129e-002
  0.0000000000000000e+000  0.0000000000000000e+000  0.0000000000000000e+000  0.0000000000000000e+000 -1.6599861992800893e-001 -2.2203511351658678e-001 -1.1549055746770644e-001  8.1405056910207019e-001  0.0000000000000000e+000 -2.6964236692337346e-001  0.0000000000000000e+000  0.0000000000000000e+000  0.0000000000000000e+000  0.0000000000000000e+000  2.8388837526706046e-001 -3.0064075780453831e-001  0.0000000000000000e+000  0.0000000000000000e+000  0.0000000000000000e+000 -5.8685498404359840e-002
  0.0000000000000000e+000  0.0000000000000000e+000  0.0000000000000000e+000  0.0000000000000000e+000  1.8407260202771003e-001  1.2507300490190240e-001 -6.7477134273644834e-001 -1.6875382752288767e-001  0.0000000000000000e+000 -2.5891900331244055e-001  0.0000000000000000e+000  0.0000000000000000e+000  0.0000000000000000e+000  0.0000000000000000e+000 -1.3925741842850370e-001 -1.7562354816559125e-001  0.0000000000000000e+000  0.0000000000000000e+000  0.0000000000000000e+000 -5.9110446776490522e-001
  0.0000000000000000e+000  0.0000000000000000e+000  0.0000000000000000e+000  0.0000000000000000e+000 -5.5804598059678627e-002  7.4390588912680944e-001  3.8088388768328874e-002  3.3072381993846678e-001  0.0000000000000000e+000  2.6692204349632714e-001  0.0000000000000000e+000  0.0000000000000000e+000  0.0000000000000000e+000  0.0000000000000000e+000 -4.1845078528495022e-001 -2.8565330536921235e-001  0.0000000000000000e+000  0.0000000000000000e+000  0.0000000000000000e+000  6.8663357374863163e-002
  6.9568340098473391e-001  0.0000000000000000e+000  9.7030566221621528e-001  0.0000000000000000e+000  0.0000000000000000e+000  0.0000000000000000e+000  0.0000000000000000e+000  0.0000000000000000e+000  4.4159835414603765e-001  0.0000000000000000e+000  0.0000000000000000e+000  0.0000000000000000e+000 -3.5475696242632848e-001 -4.8023179862922100e-001  0.0000000000000000e+000  0.0000000000000000e+000  0.0000000000000000e+000  0.0000000000000000e+000 -4.9807892648287388e-001  0.0000000000000000e+000
  0.0000000000000000e+000  0.0000000000000000e+000  0.0000000000000000e+000  0.0000000000000000e+000  3.8895639810519678e-001 -2.6980158932400944e-001  1.5662785853039173e-002 -1.9165936390979277e-001  0.0000000000000000e+000 -1.3259615829963867e-001  0.0000000000000000e+000  0.0000000000000000e+000  0.0000000000000000e+000  0.0000000000000000e+000 -2.1502734640247753e-001 -7.0649058068555259e-001  0.0000000000000000e+000  0.0000000000000000e+000  0.0000000000000000e+000  4.1951632464322952e-001
  0.0000000000000000e+000  4.2667605532148760e-002  0.0000000000000000e+000  1.6554072486575208e-001  0.0000000000000000e+000  0.0000000000000000e+000  0.0000000000000000e+000  0.0000000000000000e+000  0.0000000000000000e+000  0.0000000000000000e+000 -5.8693062918699779e-001 -5.4910826337791474e-001  0.0000000000000000e+000  0.0000000000000000e+000  0.0000000000000000e+000  0.0000000000000000e+000  5.0968361288624575e-001 -2.5493314852436066e-001  0.0000000000000000e+000  0.0000000000000000e+000
  0.0000000000000000e+000  1.7748625020652664e-002  0.0000000000000000e+000 -6.2473394106884794e-001  0.0000000000000000e+000  0.0000000000000000e+000  0.0000000000000000e+000  0.0000000000000000e+000  0.0000000000000000e+000  0.0000000000000000e+000  7.5042179595547723e-002  3.6324669817540617e-001  0.0000000000000000e+000  0.0000000000000000e+000  0.0000000000000000e+000  0.0000000000000000e+000  6.8672105696855923e-001  1.5072712053910003e-002  0.0000000000000000e+000  0.0000000000000000e+000
 -2.5721836048351931e-001  0.0000000000000000e+000 -2.4778493494343762e-001  0.0000000000000000e+000  0.0000000000000000e+000  0.0000000000000000e+000  0.0000000000000000e+000  0.0000000000000000e+000  9.4683666573399872e-001  0.0000000000000000e+000  0.0000000000000000e+000  0.0000000000000000e+000  8.6086978901782307e-001  3.5105586858113774e-001  0.0000000000000000e+000  0.0000000000000000e+000  0.0000000000000000e+000  0.0000000000000000e+000 -1.0143067350853334e+000  0.0000000000000000e+000
 -4.5199382535009125e-001  0.0000000000000000e+000  1.3623611765322230e-001  0.0000000000000000e+000  0.0000000000000000e+000  0.0000000000000000e+000  0.0000000000000000e+000  0.0000000000000000e+000  5.3485777895200193e-001  0.0000000000000000e+000  0.0000000000000000e+000  0.0000000000000000e+000 -1.2431233487917831e-002 -9.6831242492850034e-001  0.0000000000000000e+000  0.0000000000000000e+000  0.0000000000000000e+000  0.0000000000000000e+000 -2.0173152356083079e-002  0.0000000000000000e+000
  0.0000000000000000e+000  0.0000000000000000e+000  0.0000000000000000e+000  0.0000000000000000e+000 -1.6688381922985321e-001 -2.8070326920566219e-001 -4.3278457371239432e-001  1.8735613613368179e-001  0.0000000000000000e+000 -6.6368762273923160e-002  0.0000000000000000e+000  0.0000000000000000e+000  0.0000000000000000e+000  0.0000000000000000e+000 -6.0802857633691942e-001  3.8269413507072297e-001  0.0000000000000000e+000  0.0000000000000000e+000  0.0000000000000000e+000  3.8780445237329064e-001
  0.0000000000000000e+000  0.0000000000000000e+000  0.0000000000000000e+000  0.0000000000000000e+000  4.0291424631991568e-001 -3.9894645716625632e-001  1.1950799025106136e-001  2.5921634480765110e-001  0.0000000000000000e+000  6.2129087140573280e-001  0.0000000000000000e+000  0.0000000000000000e+000  0.0000000000000000e+000  0.0000000000000000e+000 -2.3400474752297121e-001  2.6933380492385240e-002  0.0000000000000000e+000  0.0000000000000000e+000  0.0000000000000000e+000 -3.9438634045505150e-001
  0.0000000000000000e+000  5.1615576090901880e-002  0.0000000000000000e+000 -6.0603433262921547e-001  0.0000000000000000e+000  0.0000000000000000e+000  0.0000000000000000e+000  0.0000000000000000e+000  0.0000000000000000e+000  0.0000000000000000e+000 -5.8966476838773063e-001 -8.9941434193094680e-002  0.0000000000000000e+000  0.0000000000000000e+000  0.0000000000000000e+000  0.0000000000000000e+000 -4.4665442373660819e-001  2.7343014660698700e-001  0.0000000000000000e+000  0.0000000000000000e+000
  0.0000000000000000e+000 -5.9523369240837365e-001  0.0000000000000000e+000  2.8268551253393881e-001  0.0000000000000000e+000  0.0000000000000000e+000  0.0000000000000000e+000  0.0000000000000000e+000  0.0000000000000000e+000  0.0000000000000000e+000 -4.7060920662408035e-001  5.8376579870961942e-001  0.0000000000000000e+000  0.0000000000000000e+000  0.0000000000000000e+000  0.0000000000000000e+000  1.6444705875283530e-002 -5.7094579178466012e-002  0.0000000000000000e+000  0.0000000000000000e+000
  8.1471181527756342e-001  0.0000000000000000e+000  4.0471271250109853e-002  0.0000000000000000e+000  0.0000000000000000e+000  0.0000000000000000e+000  0.0000000000000000e+000  0.0000000000000000e+000  1.0165048356281872e+000  0.0000000000000000e+000  0.0000000000000000e+000  0.0000000000000000e+000  1.8583435880823868e-001  3.0575314393158814e-001  0.0000000000000000e+000  0.0000000000000000e+000  0.0000000000000000e+000  0.0000000000000000e+000  1.2494350623999322e+000  0.0000000000000000e+000
  0.0000000000000000e+000  0.0000000000000000e+000  0.0000000000000000e+000  0.0000000000000000e+000 -2.5972228248411755e-001 -1.4137294260747243e-001  5.4719191884136775e-001 -3.7404670896259019e-002  0.0000000000000000e+000 -4.4773713968798301e-001  0.0000000000000000e+000  0.0000000000000000e+000  0.0000000000000000e+000  0.0000000000000000e+000 -5.0415364881360514e-001 -6.1732421899330647e-002  0.0000000000000000e+000  0.0000000000000000e+000  0.0000000000000000e+000 -3.9152213455688878e-001
 -4.7990276008926247e-002  0.0000000000000000e+000  0.0000000000000000e+000 -5.3250757158565221e-001 -1.6096977902759863e-001  0.0000000000000000e+000  0.0000000000000000e+000  0.0000000000000000e+000 -1.5088158438117960e-001  0.0000000000000000e+000  0.0000000000000000e+000 -1.1560789131537799e+000  0.0000000000000000e+000  4.0689788743158700e-001  0.0000000000000000e+000  0.0000000000000000e+000  0.0000000000000000e+000  0.0000000000000000e+000  0.0000000000000000e+000  0.0000000000000000e+000
  0.0000000000000000e+000 -4.4456795399244309e-001  0.0000000000000000e+000  0.0000000000000000e+000  0.0000000000000000e+000 -1.5371890179421238e-001  4.3798408095414931e-001  0.0000000000000000e+000  0.0000000000000000e+000  0.0000000000000000e+000 -3.4987798702593753e-001  0.0000000000000000e+000  0.0000000000000000e+000  0.0000000000000000e+000 -1.7520905287853764e-001 -5.1114021279202215e-001  0.0000000000000000e+000 -3.5547208690949288e-002  0.0000000000000000e+000  4.1383455528773244e-001
  0.0000000000000000e+000  0.0000000000000000e+000  1.4490880938225317e-001  0.0000000000000000e+000  0.0000000000000000e+000  0.0000000000000000e+000  0.0000000000000000e+000 -1.6954641084789990e-001  0.0000000000000000e+000  7.9377613784817336e-001  0.0000000000000000e+000  0.0000000000000000e+000  2.5878938997066075e-001  0.0000000000000000e+000  0.0000000000000000e+000  0.0000000000000000e+000  4.6495234531768775e-001  0.0000000000000000e+000  1.9241170114378531e-001  0.0000000000000000e+000
 -8.3937249003377068e-001  0.0000000000000000e+000  0.0000000000000000e+000  1.0499920292020553e+000 -8.1459229040805059e-001  0.0000000000000000e+000  0.0000000000000000e+000  0.0000000000000000e+000 -1.7069416307444907e-001  0.0000000000000000e+000  0.0000000000000000e+000 -8.0983435144522631e-001  0.0000000000000000e+000  5.6570618412250628e-001  0.0000000000000000e+000  0.0000000000000000e+000  0.0000000000000000e+000  0.0000000000000000e+000  0.0000000000000000e+000  0.0000000000000000e+000
 -1.3183447961550768e-001  0.0000000000000000e+000  0.0000000000000000e+000 -1.0189392716650381e+000 -1.3352336982741173e+000  0.0000000000000000e+000  0.0000000000000000e+000  0.0000000000000000e+000  1.7464931972451747e-001  0.0000000000000000e+000  0.0000000000000000e+000  5.0080850492398210e-001  0.0000000000000000e+000  4.5381847626730876e-001  0.0000000000000000e+000  0.0000000000000000e+000  0.0000000000000000e+000  0.0000000000000000e+000  0.0000000000000000e+000  0.0000000000000000e+000
  0.0000000000000000e+000 -6.4317692635019102e-002  0.0000000000000000e+000  0.0000000000000000e+000  0.0000000000000000e+000 -1.0927484153177489e-001 -2.9033558139878436e-002  0.0000000000000000e+000  0.0000000000000000e+000  0.0000000000000000e+000 -6.0224351659178244e-001  0.0000000000000000e+000  0.0000000000000000e+000  0.0000000000000000e+000 -4.2433278546333159e-001  1.2438287854067287e-001  0.0000000000000000e+000  2.7612030647351915e-001  0.0000000000000000e+000 -5.9043221940122004e-001
  0.0000000000000000e+000 -3.6554815611852426e-001  0.0000000000000000e+000  0.0000000000000000e+000  0.0000000000000000e+000 -2.1018761682881926e-001 -4.2948447855756511e-001  0.0000000000000000e+000  0.0000000000000000e+000  0.0000000000000000e+000 -2.0865270105665285e-001  0.0000000000000000e+000  0.0000000000000000e+000  0.0000000000000000e+000 -1.1774009636674490e-001  3.9097535776031261e-001  0.0000000000000000e+000 -6.2662393252480797e-001  0.0000000000000000e+000  1.8660340519121890e-001
  0.0000000000000000e+000  0.0000000000000000e+000 -2.1653437420482721e-001  0.0000000000000000e+000  0.0000000000000000e+000  0.0000000000000000e+000  0.0000000000000000e+000 -1.4480660852627025e-001  0.0000000000000000e+000  9.1182737452835783e-002  0.0000000000000000e+000  0.0000000000000000e+000 -1.2320122354577270e-001  0.0000000000000000e+000  0.0000000000000000e+000  0.0000000000000000e+000 -4.2542556998066339e-001  0.0000000000000000e+000  8.5303233363624720e-001  0.0000000000000000e+000
 -7.1103893741175028e-001  0.0000000000000000e+000  0.0000000000000000e+000 -6.1838000048667796e-001  9.4346037594798438e-001  0.0000000000000000e+000  0.0000000000000000e+000  0.0000000000000000e+000  8.0722522290992538e-001  0.0000000000000000e+000  0.0000000000000000e+000 -2.0717806330915789e-001  0.0000000000000000e+000  6.6726738318581214e-001  0.0000000000000000e+000  0.0000000000000000e+000  0.0000000000000000e+000  0.0000000000000000e+000  0.0000000000000000e+000  0.0000000000000000e+000
  0.0000000000000000e+000  0.0000000000000000e+000  2.2128491512670617e-001  0.0000000000000000e+000  0.0000000000000000e+000  0.0000000000000000e+000  0.0000000000000000e+000 -4.2713064649108845e-002  0.0000000000000000e+000 -1.0294054596590309e-001  0.0000000000000000e+000  0.0000000000000000e+000 -8.2456336129479013e-001  0.0000000000000000e+000  0.0000000000000000e+000  0.0000000000000000e+000  4.7632440425891009e-001  0.0000000000000000e+000  1.7838763847173372e-001  0.0000000000000000e+000
  0.0000000000000000e+000 -5.5261528844478502e-001  0.0000000000000000e+000  0.0000000000000000e+000  0.0000000000000000e+000  3.7181162600790180e-001  3.1778565704570255e-001  0.0000000000000000e+000  0.0000000000000000e+000  0.0000000000000000e+000  1.5564332238375020e-001  0.0000000000000000e+000  0.0000000000000000e+000  0.0000000000000000e+000  5.8559411055876393e-003  5.7432640354144149e-001  0.0000000000000000e+000  3.0851438331750680e-001  0.0000000000000000e+000  7.8061870019659557e-002
 -1.2144029691329135e+000  0.0000000000000000e+000  0.0000000000000000e+000 -5.4098636788896526e-001  1.0362205380884305e-001  0.0000000000000000e+000  0.0000000000000000e+000  0.0000000000000000e+000 -3.3016268060944570e-001  0.0000000000000000e+000  0.0000000000000000e+000 -1.2046669242126200e-001  0.0000000000000000e+000 -1.1462780340333716e+000  0.0000000000000000e+000  0.0000000000000000e+000  0.0000000000000000e+000  0.0000000000000000e+000  0.0000000000000000e+000  0.0000000000000000e+000
  0.0000000000000000e+000  0.0000000000000000e+000  2.7027039049076457e-001  0.0000000000000000e+000  0.0000000000000000e+000  0.0000000000000000e+000  0.0000000000000000e+000  2.4365885622606076e-001  0.0000000000000000e+000  5.4038393461103085e-001  0.0000000000000000e+000  0.0000000000000000e+000 -4.0194989649875806e-001  0.0000000000000000e+000  0.0000000000000000e+000  0.0000000000000000e+000 -5.7344347408958130e-001  0.0000000000000000e+000 -2.9183615908517518e-001  0.0000000000000000e+000
  5.3739496824768973e-001  0.0000000000000000e+000  0.0000000000000000e+000  9.4046356586819702e-002 -9.1762614259234987e-002  0.0000000000000000e+000  0.0000000000000000e+000  0.0000000000000000e+000  1.0235308655964301e+000  0.0000000000000000e+000  0.0000000000000000e+000 -6.0906781118083542e-001  0.0000000000000000e+000 -7.6747586931375344e-001  0.0000000000000000e+000  0.0000000000000000e+000  0.0000000000000000e+000  0.0000000000000000e+000  0.0000000000000000e+000  0.0000000000000000e+000
  0.0000000000000000e+000  3.7504876159914219e-001  0.0000000000000000e+000  0.0000000000000000e+000  0.0000000000000000e+000  4.6892308007356004e-001  2.9690832630419961e-001  0.0000000000000000e+000  0.0000000000000000e+000  0.0000000000000000e+000 -5.6713287539073054e-001  0.0000000000000000e+000  0.0000000000000000e+000  0.0000000000000000e+000  3.0500136189229360e-001  1.8681283109849953e-001  0.0000000000000000e+000 -2.9641186084600235e-001  0.0000000000000000e+000  1.1777292961532629e-001
  0.0000000000000000e+000  3.2344550088725033e-001  0.0000000000000000e+000  0.0000000000000000e+000  0.0000000000000000e+000 -6.6251953561125632e-001  4.9141359232181925e-001  0.0000000000000000e+000  0.0000000000000000e+000  0.0000000000000000e+000  6.0057169817586895e-002  0.0000000000000000e+000  0.0000000000000000e+000  0.0000000000000000e+000 -6.4427204505282235e-002  4.3317462091377645e-001  0.0000000000000000e+000  7.6647882524696204e-004  0.0000000000000000e+000  1.3987489463859681e-001
  0.0000000000000000e+000  0.0000000000000000e+000 -7.8994018391434595e-001  0.0000000000000000e+000  0.0000000000000000e+000  0.0000000000000000e+000  0.0000000000000000e+000 -3.8905981498033115e-001  0.0000000000000000e+000  2.1582811563039367e-001  0.0000000000000000e+000  0.0000000000000000e+000 -2.7553568261605305e-001  0.0000000000000000e+000  0.0000000000000000e+000  0.0000000000000000e+000  2.1176458786974856e-002  0.0000000000000000e+000 -3.1886805407068125e-001  0.0000000000000000e+000
  0.0000000000000000e+000  3.1426255356505328e-001  0.0000000000000000e+000  0.0000000000000000e+000  0.0000000000000000e+000  3.3401255331752117e-001 -1.5472115690221021e-002  0.0000000000000000e+000  0.0000000000000000e+000  0.0000000000000000e+000  1.5115139083821297e-001  0.0000000000000000e+000  0.0000000000000000e+000  0.0000000000000000e+000 -8.1224828443888697e-001  4.9387146982670022e-002  0.0000000000000000e+000 -5.6944637973640855e-002  0.0000000000000000e+000  3.1805577291077824e-001
  0.0000000000000000e+000  0.0000000000000000e+000  4.3138811985246794e-001  0.0000000000000000e+000  0.0000000000000000e+000  0.0000000000000000e+000  0.0000000000000000e+000 -8.5890830532372542e-001  0.0000000000000000e+000 -1.1140836183797562e-001  0.0000000000000000e+000  0.0000000000000000e+000  2.1474209545844641e-002  0.0000000000000000e+000  0.0000000000000000e+000  0.0000000000000000e+000 -2.1601296839523182e-001  0.0000000000000000e+000 -1.2902033102623620e-001  0.0000000000000000e+000
  0.0000000000000000e+000 -1.2318254356048916e-001  0.0000000000000000e+000  0.0000000000000000e+000  0.0000000000000000e+000  1.0780265706674119e-001  4.3817929763434382e-001  0.0000000000000000e+000  0.0000000000000000e+000  0.0000000000000000e+000  3.1469674689956562e-001  0.0000000000000000e+000  0.0000000000000000e+000  0.0000000000000000e+000 -1.3572944272050735e-001 -1.2479446245043807e-001  0.0000000000000000e+000 -5.8613311137205593e-001  0.0000000000000000e+000 -5.5192512624505696e-001
 -1.0616440956139611e-001  0.0000000000000000e+000  0.0000000000000000e+000  0.0000000000000000e+000 -5.5210167085322825e-001  0.0000000000000000e+000  0.0000000000000000e+000  0.0000000000000000e+000  0.0000000000000000e+000  0.0000000000000000e+000  1.7155742510090360e-002 -8.9221815097080409e-002  0.0000000000000000e+000  4.2445834039412589e-001  0.0000000000000000e+000  0.0000000000000000e+000  1.4149693806190078e+000  0.0000000000000000e+000  0.0000000000000000e+000  0.0000000000000000e+000
  0.0000000000000000e+000 -4.1449716921155777e-001  0.0000000000000000e+000  2.6609605136872222e-001  0.0000000000000000e+000 -7.0427170674011408e-001 -1.0127338710077788e-001  0.0000000000000000e+000  0.0000000000000000e+000  0.0000000000000000e+000  0.0000000000000000e+000  0.0000000000000000e+000  4.0228175182091130e-001  0.0000000000000000e+000  0.0000000000000000e+000  0.0000000000000000e+000  0.0000000000000000e+000  0.0000000000000000e+000 -2.9883012643303075e-001  0.0000000000000000e+000
  0.0000000000000000e+000  0.0000000000000000e+000 -3.9588918721213506e-001  0.0000000000000000e+000  0.0000000000000000e+000  0.0000000000000000e+000  0.0000000000000000e+000  3.6390093899824294e-001 -3.9428485756403414e-001  2.2049444125160608e-001  0.0000000000000000e+000  0.0000000000000000e+000  0.0000000000000000e+000  0.0000000000000000e+000  9.3328008828331338e-002  4.3284192572984431e-001  0.0000000000000000e+000  5.1733306972544135e-001  0.0000000000000000e+000  2.0754217784497192e-001
  0.0000000000000000e+000 -5.9459036192359838e-001  0.0000000000000000e+000 -4.5688595520358022e-001  0.0000000000000000e+000  7.1514739427371327e-002 -5.9579099394748758e-001  0.0000000000000000e+000  0.0000000000000000e+000  0.0000000000000000e+000  0.0000000000000000e+000  0.0000000000000000e+000 -1.7292300689168116e-001  0.0000000000000000e+000  0.0000000000000000e+000  0.0000000000000000e+000  0.0000000000000000e+000  0.0000000000000000e+000  2.1848087492619564e-001  0.0000000000000000e+000
  7.1678299848532367e-001  0.0000000000000000e+000  0.0000000000000000e+000  0.0000000000000000e+000 -1.0355416860816813e+000  0.0000000000000000e+000  0.0000000000000000e+000  0.0000000000000000e+000  0.0000000000000000e+000  0.0000000000000000e+000  5.6937979732186637e-002 -1.8246752902015206e-001  0.0000000000000000e+000 -4.5592455960949441e-001  0.0000000000000000e+000  0.0000000000000000e+000 -4.1553542590210663e-001  0.0000000000000000e+000  0.0000000000000000e+000  0.0000000000000000e+000
  0.0000000000000000e+000  5.4650475216797600e-001  0.0000000000000000e+000 -4.4430749376889161e-001  0.0000000000000000e+000 -3.7378093559260091e-002 -4.4574971789576584e-001  0.0000000000000000e+000  0.0000000000000000e+000  0.0000000000000000e+000  0.0000000000000000e+000  0.0000000000000000e+000  4.8561374371226979e-001  0.0000000000000000e+000  0.0000000000000000e+000  0.0000000000000000e+000  0.0000000000000000e+000  0.0000000000000000e+000 -2.6079257250562121e-001  0.0000000000000000e+000
  0.0000000000000000e+000 -2.8188020810825570e-001  0.0000000000000000e+000  5.7169244233130793e-002  0.0000000000000000e+000  5.1939287518305643e-001  8.9551828018190338e-003  0.0000000000000000e+000  0.0000000000000000e+000  0.0000000000000000e+000  0.0000000000000000e+000  0.0000000000000000e+000 -1.4316891928905645e-002  0.0000000000000000e+000  0.0000000000000000e+000  0.0000000000000000e+000  0.0000000000000000e+000  0.0000000000000000e+000 -8.0450052722556942e-001  0.0000000000000000e+000
  0.0000000000000000e+000  0.0000000000000000e+000 -2.4613240816351684e-001  0.0000000000000000e+000  0.0000000000000000e+000  0.0000000000000000e+000  0.0000000000000000e+000 -1.3566521973175261e-002 -5.0241233254192874e-001  3.6957849762798423e-003  0.0000000000000000e+000  0.0000000000000000e+000  0.0000000000000000e+000  0.0000000000000000e+000  1.3525016608689705e-001  2.3625241175170630e-001  0.0000000000000000e+000 -7.8272071518828146e-001  0.0000000000000000e+000 -6.5915814855513344e-003
  0.0000000000000000e+000  0.0000000000000000e+000 -3.3158779583961395e-001  0.0000000000000000e+000  0.0000000000000000e+000  0.0000000000000000e+000  0.0000000000000000e+000  2.1271918368100826e-001  6.7614835008880114e-001 -4.3630714039626303e-002  0.0000000000000000e+000  0.0000000000000000e+000  0.0000000000000000e+000  0.0000000000000000e+000  3.5540639613425837e-002  5.0540428410233695e-001  0.0000000000000000e+000 -1.7228425144077258e-001  0.0000000000000000e+000 -3.1518464629683435e-001
  0.0000000000000000e+000  0.0000000000000000e+000  4.0590594305250516e-001  0.0000000000000000e+000  0.0000000000000000e+000  0.0000000000000000e+000  0.0000000000000000e+000  2.9327525079911010e-001 -1.0952847008080119e-001  1.4704214542476512e-001  0.0000000000000000e+000  0.0000000000000000e+000  0.0000000000000000e+000  0.0000000000000000e+000 -7.8732162869640132e-001  2.8221612194462131e-001  0.0000000000000000e+000 -1.1208736867448187e-001  0.0000000000000000e+000 -5.9390652960147589e-002
 -6.3688883683853348e-001  0.0000000000000000e+000  0.0000000000000000e+000  0.0000000000000000e+000 -3.5164708907642994e-001  0.0000000000000000e+000  0.0000000000000000e+000  0.0000000000000000e+000  0.0000000000000000e+000  0.0000000000000000e+000  3.8549396169463929e-001  4.3117662813768087e-001  0.0000000000000000e+000 -5.3644805118422689e-001  0.0000000000000000e+000  0.0000000000000000e+000  4.0518719872849768e-001  0.0000000000000000e+000  0.0000000000000000e+000  0.0000000000000000e+000
 -1.2038140903055353e-001  0.0000000000000000e+000  0.0000000000000000e+000  0.0000000000000000e+000 -1.5429176724756752e-001  0.0000000000000000e+000  0.0000000000000000e+000  0.0000000000000000e+000  0.0000000000000000e+000  0.0000000000000000e+000  8.0495670948417286e-001 -7.4652382997433597e-002  0.0000000000000000e+000  7.4589354224148507e-001  0.0000000000000000e+000  0.0000000000000000e+000 -2.8718155708574289e-001  0.0000000000000000e+000  0.0000000000000000e+000  0.0000000000000000e+000
  0.0000000000000000e+000  5.5963648851154901e-002  0.0000000000000000e+000 -5.8178591121882572e-001  0.0000000000000000e+000 -4.3774726113059137e-001  3.5573291974416738e-001  0.0000000000000000e+000  0.0000000000000000e+000  0.0000000000000000e+000  0.0000000000000000e+000  0.0000000000000000e+000 -4.8023400571245944e-001  0.0000000000000000e+000  0.0000000000000000e+000  0.0000000000000000e+000  0.0000000000000000e+000  0.0000000000000000e+000 -3.3105882929604236e-001  0.0000000000000000e+000
 -3.2143367319486316e-001  0.0000000000000000e+000  0.0000000000000000e+000  0.0000000000000000e+000 -1.2655308269564217e-001  0.0000000000000000e+000  0.0000000000000000e+000  0.0000000000000000e+000  0.0000000000000000e+000  0.0000000000000000e+000 -6.3957440791777664e-001  4.7931826206708716e-001  0.0000000000000000e+000  5.8475386622143888e-001  0.0000000000000000e+000  0.0000000000000000e+000 -6.5791908095255014e-001  0.0000000000000000e+000  0.0000000000000000e+000  0.0000000000000000e+000
  0.0000000000000000e+000  0.0000000000000000e+000  2.9485642649007104e-002  0.0000000000000000e+000  0.0000000000000000e+000  0.0000000000000000e+000  0.0000000000000000e+000 -6.7584493994323214e-001 -1.8212081504359445e-001  2.7214112380059441e-001  0.0000000000000000e+000  0.0000000000000000e+000  0.0000000000000000e+000  0.0000000000000000e+000 -3.9399273260307344e-002  3.0712913546367593e-001  0.0000000000000000e+000  2.1109259204398184e-001  0.0000000000000000e+000 -5.4285793767352986e-001
  0.0000000000000000e+000  0.0000000000000000e+000 -1.1185505433084886e-001  0.0000000000000000e+000  0.0000000000000000e+000  0.0000000000000000e+000  0.0000000000000000e+000  4.4805476439545577e-001 -1.0694425641668255e-001  4.1099320444044057e-001  0.0000000000000000e+000  0.0000000000000000e+000  0.0000000000000000e+000  0.0000000000000000e+000  7.9339745082141866e-002 -4.7808822300764153e-001  0.0000000000000000e+000 -2.7472726128155739e-002  0.0000000000000000e+000 -6.0890474791811255e-001
  1.0412121223725794e+000  0.0000000000000000e+000  0.0000000000000000e+000  0.0000000000000000e+000  2.9322642517963909e-001  0.0000000000000000e+000  0.0000000000000000e+000  0.0000000000000000e+000  0.0000000000000000e+000  0.0000000000000000e+000 -9.8834924391757728e-002  1.2727229735952907e+000  0.0000000000000000e+000  2.5111617138244002e-001  0.0000000000000000e+000  0.0000000000000000e+000 -2.4338780609550270e-001  0.0000000000000000e+000  0.0000000000000000e+000  0.0000000000000000e+000
  0.0000000000000000e+000  0.0000000000000000e+000 -6.7515599865940357e-001  0.0000000000000000e+000  0.0000000000000000e+000  0.0000000000000000e+000  0.0000000000000000e+000 -2.6609727176384945e-001  1.0218231802806296e-001  1.5977735909534777e-001  0.0000000000000000e+000  0.0000000000000000e+000  0.0000000000000000e+000  0.0000000000000000e+000 -5.5135021981864774e-001 -3.0914548972635825e-001  0.0000000000000000e+000 -3.8101888452942045e-002  0.0000000000000000e+000  1.9072712502705499e-001
  0.0000000000000000e+000  3.0561180010775046e-001  0.0000000000000000e+000  4.2578844205260680e-001  0.0000000000000000e+000 -1.8999542055960428e-001 -5.5628938162014363e-001  0.0000000000000000e+000  0.0000000000000000e+000  0.0000000000000000e+000  0.0000000000000000e+000  0.0000000000000000e+000 -5.8447980642623920e-001  0.0000000000000000e+000  0.0000000000000000e+000  0.0000000000000000e+000  0.0000000000000000e+000  0.0000000000000000e+000 -1.9527634314559900e-001  0.0000000000000000e+000
  0.0000000000000000e+000  0.0000000000000000e+000  1.9688552338216034e-001  0.0000000000000000e+000  0.0000000000000000e+000  0.0000000000000000e+000  0.0000000000000000e+000 -8.8346021167058836e-002  2.6057998915724512e-001  8.1199661389236710e-001  0.0000000000000000e+000  0.0000000000000000e+000  0.0000000000000000e+000  0.0000000000000000e+000  2.0006156174315343e-001  5.7320561320574448e-002  0.0000000000000000e+000 -1.7522199768373833e-001  0.0000000000000000e+000  3.9009949473836514e-001
  1.9838963540889867e-001  0.0000000000000000e+000  0.0000000000000000e+000 -4.5207489452205507e-001  0.0000000000000000e+000 -4.6320101765161220e-001  0.0000000000000000e+000  0.0000000000000000e+000  0.0000000000000000e+000  0.0000000000000000e+000  5.0570176726720717e-001  0.0000000000000000e+000 -3.7392603845156092e-001  0.0000000000000000e+000  1.4794639099934398e-002  3.8149166830176545e-001  0.0000000000000000e+000  0.0000000000000000e+000  0.0000000000000000e+000 -2.0122762551582761e-002
  0.0000000000000000e+000  2.4856387913689487e-001  0.0000000000000000e+000  0.0000000000000000e+000  9.0300400945308879e-001  0.0000000000000000e+000  0.0000000000000000e+000  0.0000000000000000e+000  2.1839250422093692e-001 -5.8342783860740366e-001  0.0000000000000000e+000  0.0000000000000000e+000  0.0000000000000000e+000  0.0000000000000000e+000  0.0000000000000000e+000  0.0000000000000000e+000  2.9573526320872418e-001  3.4119730292898320e-001  0.0000000000000000e+000  0.0000000000000000e+000
  0.0000000000000000e+000  0.0000000000000000e+000 -2.4312751928047860e-001  0.0000000000000000e+000  0.0000000000000000e+000  0.0000000000000000e+000 -7.2647157272559204e-001 -3.9546209249599745e-001  0.0000000000000000e+000  0.0000000000000000e+000  0.0000000000000000e+000 -4.2540327816858986e-002  0.0000000000000000e+000  3.8957531673297596e-001  0.0000000000000000e+000  0.0000000000000000e+000  0.0000000000000000e+000  0.0000000000000000e+000 -3.2118404364234515e-001  0.0000000000000000e+000
 -2.5519254824569827e-002  0.0000000000000000e+000  0.0000000000000000e+000 -4.7689739672373299e-001  0.0000000000000000e+000  1.7228946136688222e-001  0.0000000000000000e+000  0.0000000000000000e+000  0.0000000000000000e+000  0.0000000000000000e+000  1.6444001978474729e-001  0.0000000000000000e+000  1.4332441140691876e-002  0.0000000000000000e+000 -4.1941831793216466e-001 -5.5565178936304482e-001  0.0000000000000000e+000  0.0000000000000000e+000  0.0000000000000000e+000 -4.7992437604061799e-001
  0.0000000000000000e+000  7.1685074557879713e-001  0.0000000000000000e+000  0.0000000000000000e+000 -1.4126127968861851e-001  0.0000000000000000e+000  0.0000000000000000e+000  0.0000000000000000e+000 -6.9611946756936538e-001  5.6479144803338099e-001  0.0000000000000000e+000  0.0000000000000000e+000  0.0000000000000000e+000  0.0000000000000000e+000  0.0000000000000000e+000  0.0000000000000000e+000  1.1266625906334722e+000 -5.7774617171980824e-001  0.0000000000000000e+000  0.0000000000000000e+000
 -6.2451010262560303e-001  0.0000000000000000e+000  0.0000000000000000e+000 -5.2843639063880954e-001  0.0000000000000000e+000  3.2833622881549583e-002  0.0000000000000000e+000  0.0000000000000000e+000  0.0000000000000000e+000  0.0000000000000000e+000 -1.7476694858543590e-001  0.0000000000000000e+000  2.8009219047267514e-001  0.0000000000000000e+000  4.0232129854182425e-001  2.2415034252723998e-001  0.0000000000000000e+000  0.0000000000000000e+000  0.0000000000000000e+000 -9.2537242116641563e-002
  0.0000000000000000e+000  0.0000000000000000e+000  5.5506911368785949e-001  0.0000000000000000e+000  0.0000000000000000e+000  0.0000000000000000e+000 -1.8141420918736723e-001  5.3717290924592009e-001  0.0000000000000000e+000  0.0000000000000000e+000  0.0000000000000000e+000  1.3589119410848202e-001  0.0000000000000000e+000  8.4058371778115815e-002  0.0000000000000000e+000  0.0000000000000000e+000  0.0000000000000000e+000  0.0000000000000000e+000 -5.8728204706491183e-001  0.0000000000000000e+000
  0.0000000000000000e+000  0.0000000000000000e+000 -8.4110257004364891e-003  0.0000000000000000e+000  0.0000000000000000e+000  0.0000000000000000e+000 -3.4963263741250056e-001  5.4711465525052450e-001  0.0000000000000000e+000  0.0000000000000000e+000  0.0000000000000000e+000 -1.1456378757942726e-001  0.0000000000000000e+000  4.0686028128433027e-001  0.0000000000000000e+000  0.0000000000000000e+000  0.0000000000000000e+000  0.0000000000000000e+000  6.3221173478624770e-001  0.0000000000000000e+000
  0.0000000000000000e+000 -6.0966417839777576e-001  0.0000000000000000e+000  0.0000000000000000e+000 -9.5992348144496942e-001  0.0000000000000000e+000  0.0000000000000000e+000  0.0000000000000000e+000 -2.9027384914199972e-001 -1.2829618882828515e+000  0.0000000000000000e+000  0.0000000000000000e+000  0.0000000000000000e+000  0.0000000000000000e+000  0.0000000000000000e+000  0.0000000000000000e+000  4.1504366239539320e-001 -2.1457113027417477e-001  0.0000000000000000e+000  0.0000000000000000e+000
  0.0000000000000000e+000  3.1646262029805911e-001  0.0000000000000000e+000  0.0000000000000000e+000 -2.3766994765840377e-002  0.0000000000000000e+000  0.0000000000000000e+000  0.0000000000000000e+000 -9.6869889503505835e-001 -4.0388074575674243e-001  0.0000000000000000e+000  0.0000000000000000e+000  0.0000000000000000e+000  0.0000000000000000e+000  0.0000000000000000e+000  0.0000000000000000e+000 -3.0488682570946707e-001  4.8885168007608448e-001  0.0000000000000000e+000  0.0000000000000000e+000
  2.3698584132007200e-001  0.0000000000000000e+000  0.0000000000000000e+000  2.2540397417776833e-001  0.0000000000000000e+000 -2.3401829954235467e-001  0.0000000000000000e+000  0.0000000000000000e+000  0.0000000000000000e+000  0.0000000000000000e+000  3.3236367289014146e-001  0.0000000000000000e+000  6.9702640144271055e-001  0.0000000000000000e+000  2.0047012334891720e-001  7.1182045494463886e-002  0.0000000000000000e+000  0.0000000000000000e+000  0.0000000000000000e+000 -4.4350831513791511e-001
  0.0000000000000000e+000  0.0000000000000000e+000 -4.5010105975549403e-001  0.0000000000000000e+000  0.0000000000000000e+000  0.0000000000000000e+000  1.2799439754824213e-002  3.5933481422234903e-001  0.0000000000000000e+000  0.0000000000000000e+000  0.0000000000000000e+000 -7.2776738167140365e-001  0.0000000000000000e+000 -2.1948807878593585e-001  0.0000000000000000e+000  0.0000000000000000e+000  0.0000000000000000e+000  0.0000000000000000e+000 -3.0050511323893098e-001  0.0000000000000000e+000
 -4.9370831528081993e-001  0.0000000000000000e+000  0.0000000000000000e+000  4.1599644044726991e-001  0.0000000000000000e+000 -3.0428058624680659e-001  0.0000000000000000e+000  0.0000000000000000e+000  0.0000000000000000e+000  0.0000000000000000e+000 -9.7450970297580847e-002  0.0000000000000000e+000 -3.1220350748844106e-001  0.0000000000000000e+000 -2.4658443629548552e-001  1.8464442508840648e-001  0.0000000000000000e+000  0.0000000000000000e+000  0.0000000000000000e+000 -5.3735204117194413e-001
  0.0000000000000000e+000  0.0000000000000000e+000  5.3862029906593933e-001  0.0000000000000000e+000  0.0000000000000000e+000  0.0000000000000000e+000 -4.0637947772265803e-001 -2.4215948435685861e-001  0.0000000000000000e+000  0.0000000000000000e+000  0.0000000000000000e+000 -4.0775170234150004e-001  0.0000000000000000e+000 -5.0930533633885877e-001  0.0000000000000000e+000  0.0000000000000000e+000  0.0000000000000000e+000  0.0000000000000000e+000  2.4586439610152466e-001  0.0000000000000000e+000
 -2.1404141489108908e-001  0.0000000000000000e+000  0.0000000000000000e+000  6.2008421904529293e-002  0.0000000000000000e+000  4.9644731362243733e-001  0.0000000000000000e+000  0.0000000000000000e+000  0.0000000000000000e+000  0.0000000000000000e+000  4.1292383178234898e-001  0.0000000000000000e+000  2.1208314062671935e-001  0.0000000000000000e+000 -4.8908529459242467e-001  4.7512272168742337e-001  0.0000000000000000e+000  0.0000000000000000e+000  0.0000000000000000e+000  1.5313365952416280e-001
 -4.4771331860942909e-001  0.0000000000000000e+000  0.0000000000000000e+000  1.2038722084709148e-001  0.0000000000000000e+000 -4.3081989566948919e-001  0.0000000000000000e+000  0.0000000000000000e+000  0.0000000000000000e+000  0.0000000000000000e+000  3.6864286865629969e-001  0.0000000000000000e+000  1.7525543388315912e-001  0.0000000000000000e+000 -1.1062633860039517e-001 -4.3482466438558720e-001  0.0000000000000000e+000  0.0000000000000000e+000  0.0000000000000000e+000  4.8117690263029589e-001
  0.0000000000000000e+000  1.0406587265943341e+000  0.0000000000000000e+000  0.0000000000000000e+000 -2.9676146514826740e-001  0.0000000000000000e+000  0.0000000000000000e+000  0.0000000000000000e+000  5.3206207935755179e-001 -3.7398099021031006e-001  0.0000000000000000e+000  0.0000000000000000e+000  0.0000000000000000e+000  0.0000000000000000e+000  0.0000000000000000e+000  0.0000000000000000e+000 -9.7631995947285488e-001  7.2412990384321946e-002  0.0000000000000000e+000  0.0000000000000000e+000
  0.0000000000000000e+000  3.2555632754073377e-001  0.0000000000000000e+000  0.0000000000000000e+000 -9.9506032290129054e-002  0.0000000000000000e+000  0.0000000000000000e+000  0.0000000000000000e+000  1.8646442267114555e-001  5.8785701480834629e-001  0.0000000000000000e+000  0.0000000000000000e+000  0.0000000000000000e+000  0.0000000000000000e+000  0.0000000000000000e+000  0.0000000000000000e+000  5.9512572060892155e-001  8.4455325072870180e-001  0.0000000000000000e+000  0.0000000000000000e+000
  0.0000000000000000e+000  0.0000000000000000e+000 -3.7418411575862026e-001  0.0000000000000000e+000  0.0000000000000000e+000  0.0000000000000000e+000 -3.8958548742263166e-001  2.6068722332494809e-001  0.0000000000000000e+000  0.0000000000000000e+000  0.0000000000000000e+000  5.2028091437339885e-001  0.0000000000000000e+000 -6.0668198579426191e-001  0.0000000000000000e+000  0.0000000000000000e+000  0.0000000000000000e+000  0.0000000000000000e+000  3.8682106331618608e-002  0.0000000000000000e+000
  1.5429296614436536e-001  0.0000000000000000e+000  0.0000000000000000e+000 -2.1622679394404332e-001  0.0000000000000000e+000 -4.1864800795165935e-001  0.0000000000000000e+000  0.0000000000000000e+000  0.0000000000000000e+000  0.0000000000000000e+000 -5.1021148362637125e-001  0.0000000000000000e+000  3.5001671916518728e-001  0.0000000000000000e+000 -5.5639212720804765e-001  2.0370881964263465e-001  0.0000000000000000e+000  0.0000000000000000e+000  0.0000000000000000e+000  1.4239577057794797e-001
 -1.6123870312237415e-002  5.4458808451653529e-001  0.0000000000000000e+000  2.9981511831012825e-001  0.0000000000000000e+000  0.0000000000000000e+000  0.0000000000000000e+000  0.0000000000000000e+000  0.0000000000000000e+000  0.0000000000000000e+000 -3.0908657367535619e-001  0.0000000000000000e+000 -6.7756428355397635e-001 -6.0494813909289104e-002  0.0000000000000000e+000  0.0000000000000000e+000  1.3182531666483782e-001  0.0000000000000000e+000 -1.9393124772289877e-001  0.0000000000000000e+000
  5.6401681362299783e-002  3.4552588473734569e-001  0.0000000000000000e+000  1.1139179915475095e-001  0.0000000000000000e+000  0.0000000000000000e+000  0.0000000000000000e+000  0.0000000000000000e+000  0.0000000000000000e+000  0.0000000000000000e+000  1.3575121172244436e-002  0.0000000000000000e+000  4.1744453563831735e-001  1.1565049934889249e-001  0.0000000000000000e+000  0.0000000000000000e+000 -4.5352590739434051e-001  0.0000000000000000e+000 -6.8667136933937267e-001  0.0000000000000000e+000
  0.0000000000000000e+000  0.0000000000000000e+000 -1.0189256906689848e-001  0.0000000000000000e+000  0.0000000000000000e+000  1.3082406616415607e+000  6.3428112362829914e-002  0.0000000000000000e+000  0.0000000000000000e+000  0.0000000000000000e+000  0.0000000000000000e+000  2.2064275177518969e-001  0.0000000000000000e+000  0.0000000000000000e+000  5.8889914455653858e-001  0.0000000000000000e+000  0.0000000000000000e+000  0.0000000000000000e+000  0.0000000000000000e+000  8.6048001224766080e-001
 -6.0105021165585248e-001 -1.8498745270411726e-001  0.0000000000000000e+000  1.7391451519513107e-001  0.0000000000000000e+000  0.0000000000000000e+000  0.0000000000000000e+000  0.0000000000000000e+000  0.0000000000000000e+000  0.0000000000000000e+000 -3.9697468313255557e-001  0.0000000000000000e+000  2.7405936733016401e-001  1.8983946818455152e-001  0.0000000000000000e+000  0.0000000000000000e+000  4.9332387941869926e-001  0.0000000000000000e+000 -2.4933334566404830e-001  0.0000000000000000e+000
  0.0000000000000000e+000  0.0000000000000000e+000  0.0000000000000000e+000  0.0000000000000000e+000 -6.1347723911818564e-001  0.0000000000000000e+000  0.0000000000000000e+000  2.2688322950199585e-001 -1.5614237429024183e-001 -3.5954044823240289e-001  0.0000000000000000e+000  0.0000000000000000e+000  0.0000000000000000e+000  0.0000000000000000e+000  0.0000000000000000e+000 -6.1860142910197002e-001  0.0000000000000000e+000 -1.8934670370387330e-001  0.0000000000000000e+000  0.0000000000000000e+000
  0.0000000000000000e+000  0.0000000000000000e+000  8.4378804364095072e-001  0.0000000000000000e+000  0.0000000000000000e+000 -7.5431437040186122e-002  8.3256802625251214e-001  0.0000000000000000e+000  0.0000000000000000e+000  0.0000000000000000e+000  0.0000000000000000e+000  7.0926423582683262e-001  0.0000000000000000e+000  0.0000000000000000e+000  3.6152253780483351e-001  0.0000000000000000e+000  0.0000000000000000e+000  0.0000000000000000e+000  0.0000000000000000e+000 -1.0946422505681170e+000
  0.0000000000000000e+000  0.0000000000000000e+000  5.2785971328751136e-001  0.0000000000000000e+000  0.0000000000000000e+000  8.0986559411695791e-001 -7.4124730787045545e-001  0.0000000000000000e+000  0.0000000000000000e+000  0.0000000000000000e+000  0.0000000000000000e+000 -3.6367670901170562e-001  0.0000000000000000e+000  0.0000000000000000e+000 -8.2747242229430051e-001  0.0000000000000000e+000  0.0000000000000000e+000  0.0000000000000000e+000  0.0000000000000000e+000 -4.1496384004532899e-001
  0.0000000000000000e+000  0.0000000000000000e+000  0.0000000000000000e+000  0.0000000000000000e+000  1.8355076372772408e-001  0.0000000000000000e+000  0.0000000000000000e+000 -1.1621435857611888e-001  6.2243407033986253e-001  2.3279974535956191e-002  0.0000000000000000e+000  0.0000000000000000e+000  0.0000000000000000e+000  0.0000000000000000e+000  0.0000000000000000e+000 -1.7130743208975968e-001  0.0000000000000000e+000 -7.3177248825866570e-001  0.0000000000000000e+000  0.0000000000000000e+000
  0.0000000000000000e+000  0.0000000000000000e+000  0.0000000000000000e+000  0.0000000000000000e+000 -1.0446266896266129e-001  0.0000000000000000e+000  0.0000000000000000e+000 -2.4001486084909560e-001 -6.7255819757375823e-001  2.4794622472846864e-001  0.0000000000000000e+000  0.0000000000000000e+000  0.0000000000000000e+000  0.0000000000000000e+000  0.0000000000000000e+000  2.2649012139970442e-001  0.0000000000000000e+000 -6.0528570344290378e-001  0.0000000000000000e+000  0.0000000000000000e+000
  0.0000000000000000e+000  0.0000000000000000e+000  0.0000000000000000e+000  0.0000000000000000e+000 -7.5716618668551150e-001  0.0000000000000000e+000  0.0000000000000000e+000 -2.2532947875488030e-001  3.6555148612340232e-001  3.1999318518910869e-001  0.0000000000000000e+000  0.0000000000000000e+000  0.0000000000000000e+000  0.0000000000000000e+000  0.0000000000000000e+000  3.6504363518924032e-001  0.0000000000000000e+000  8.1520602165965295e-002  0.0000000000000000e+000  0.0000000000000000e+000
 -3.5954365030595875e-001  6.1678545477663604e-002  0.0000000000000000e+000  2.1821947837023067e-001  0.0000000000000000e+000  0.0000000000000000e+000  0.0000000000000000e+000  0.0000000000000000e+000  0.0000000000000000e+000  0.0000000000000000e+000  5.3071939211986552e-001  0.0000000000000000e+000 -2.1182507412786716e-001  6.7546665402941752e-001  0.0000000000000000e+000  0.0000000000000000e+000 -1.4295765367016636e-001  0.0000000000000000e+000  1.2680438936534144e-001  0.0000000000000000e+000
  0.0000000000000000e+000  0.0000000000000000e+000  6.8261718075300937e-001  0.0000000000000000e+000  0.0000000000000000e+000 -7.6935238182307308e-001 -1.2024481968870500e+000  0.0000000000000000e+000  0.0000000000000000e+000  0.0000000000000000e+000  0.0000000000000000e+000 -3.6382527029493594e-001  0.0000000000000000e+000  0.0000000000000000e+000  6.4383018110858592e-001  0.0000000000000000e+000  0.0000000000000000e+000  0.0000000000000000e+000  0.0000000000000000e+000  2.8151641246120662e-001
  5.3087907194120720e-001  2.3356864670371860e-002  0.0000000000000000e+000 -1.8184827176548507e-001  0.0000000000000000e+000  0.0000000000000000e+000  0.0000000000000000e+000  0.0000000000000000e+000  0.0000000000000000e+000  0.0000000000000000e+000  2.5548288299410876e-001  0.0000000000000000e+000 -2.9594286972493208e-003  3.3333447004931860e-001  0.0000000000000000e+000  0.0000000000000000e+000  6.3106124257509433e-001  0.0000000000000000e+000 -3.3154585109580459e-001  0.0000000000000000e+000
  1.2144001934729887e-001 -3.9685798510671355e-001  0.0000000000000000e+000  7.3335659121991037e-001  0.0000000000000000e+000  0.0000000000000000e+000  0.0000000000000000e+000  0.0000000000000000e+000  0.0000000000000000e+000  0.0000000000000000e+000  3.3486425309376194e-001  0.0000000000000000e+000 -4.6212374339911703e-002 -3.6047856187470351e-001  0.0000000000000000e+000  0.0000000000000000e+000  7.2847578450813869e-002  0.0000000000000000e+000 -2.0105461116995979e-001  0.0000000000000000e+000
  0.0000000000000000e+000  0.0000000000000000e+000  3.2205193273310612e-001  0.0000000000000000e+000  0.0000000000000000e+000  3.1968730469025775e-001  5.1345173080389339e-001  0.0000000000000000e+000  0.0000000000000000e+000  0.0000000000000000e+000  0.0000000000000000e+000 -1.4801154450005423e+000  0.0000000000000000e+000  0.0000000000000000e+000  6.7614512439209873e-001  0.0000000000000000e+000  0.0000000000000000e+000  0.0000000000000000e+000  0.0000000000000000e+000 -3.5603537534206497e-001
  0.0000000000000000e+000  0.0000000000000000e+000  0.0000000000000000e+000  0.0000000000000000e+000 -8.0642183010742191e-003  0.0000000000000000e+000  0.0000000000000000e+000  8.2678337791631029e-001  1.4086515194948523e-002  5.5131835085536895e-001  0.0000000000000000e+000  0.0000000000000000e+000  0.0000000000000000e+000  0.0000000000000000e+000  0.0000000000000000e+000  2.0486499781352425e-002  0.0000000000000000e+000 -1.0860093835218793e-001  0.0000000000000000e+000  0.0000000000000000e+000
 -5.7319647537139681e-002 -5.8473496161356997e-001  0.0000000000000000e+000 -3.2946281510836783e-001  0.0000000000000000e+000  0.0000000000000000e+000  0.0000000000000000e+000  0.0000000000000000e+000  0.0000000000000000e+000  0.0000000000000000e+000 -1.2383160425772159e-001  0.0000000000000000e+000 -4.8904290261588518e-001  1.0163063194138586e-001  0.0000000000000000e+000  0.0000000000000000e+000 -2.7063527060243403e-001  0.0000000000000000e+000 -4.5627214935715177e-001  0.0000000000000000e+000
  0.0000000000000000e+000  0.0000000000000000e+000  0.0000000000000000e+000  0.0000000000000000e+000 -7.5343739855475850e-002  0.0000000000000000e+000  0.0000000000000000e+000  3.7824193528537298e-001  4.5105864254323016e-002 -6.3432153988020412e-001  0.0000000000000000e+000  0.0000000000000000e+000  0.0000000000000000e+000  0.0000000000000000e+000  0.0000000000000000e+000  6.3483203153802314e-001  0.0000000000000000e+000 -2.0939507167875349e-001  0.0000000000000000e+000  0.0000000000000000e+000
 -4.5404853090916286e-001  2.1460266015470120e-001  0.0000000000000000e+000 -3.7471366696333336e-001  0.0000000000000000e+000  0.0000000000000000e+000  0.0000000000000000e+000  0.0000000000000000e+000  0.0000000000000000e+000  0.0000000000000000e+000  5.2181356452515681e-001  0.0000000000000000e+000 -7.3218850767366367e-002 -4.8916834245586815e-001  0.0000000000000000e+000  0.0000000000000000e+000  1.9063705096370642e-001  0.0000000000000000e+000 -2.3258707817362850e-001  0.0000000000000000e+000
  0.0000000000000000e+000  0.0000000000000000e+000  3.5140124741466927e-001  0.0000000000000000e+000  0.0000000000000000e+000 -2.3462533974161948e-001  5.8080929583338514e-001  0.0000000000000000e+000  0.0000000000000000e+000  0.0000000000000000e+000  0.0000000000000000e+000 -3.5953569945221459e-001  0.0000000000000000e+000  0.0000000000000000e+000 -7.4836099996925953e-001  0.0000000000000000e+000  0.0000000000000000e+000  0.0000000000000000e+000  0.0000000000000000e+000  7.1824352378623812e-001
  1.0371094440163595e-001  0.0000000000000000e+000  1.0404157643485962e-001 -5.4233603534325825e-001  4.5507104458033854e-002  0.0000000000000000e+000  0.0000000000000000e+000  0.0000000000000000e+000  0.0000000000000000e+000 -5.3093219722185836e-001  0.0000000000000000e+000  0.0000000000000000e+000  2.3548833824542637e-001  5.5344379322179194e-001 -1.9640858139125089e-001  0.0000000000000000e+000  0.0000000000000000e+000  0.0000000000000000e+000  0.0000000000000000e+000  0.0000000000000000e+000
  0.0000000000000000e+000  3.4715924964281308e-001  0.0000000000000000e+000  0.0000000000000000e+000  0.0000000000000000e+000  3.9281785479826636e-001  0.0000000000000000e+000  0.0000000000000000e+000  5.3879028259044870e-001  0.0000000000000000e+000  0.0000000000000000e+000  0.0000000000000000e+000  0.0000000000000000e+000  0.0000000000000000e+000  0.0000000000000000e+000 -1.5798779923854733e-001  0.0000000000000000e+000  6.2897159916706025e-001  1.1964197615479438e-001  0.0000000000000000e+000
  7.4249292862362748e-001  0.0000000000000000e+000 -1.4658433623839581e-001  4.0609706436788096e-001  2.2668056887029628e-001  0.0000000000000000e+000  0.0000000000000000e+000  0.0000000000000000e+000  0.0000000000000000e+000 -4.3294026385190582e-001  0.0000000000000000e+000  0.0000000000000000e+000 -3.8840184666044691e-002 -8.9012760766921328e-002  1.1852963230132146e-001  0.0000000000000000e+000  0.0000000000000000e+000  0.0000000000000000e+000  0.0000000000000000e+000  0.0000000000000000e+000
  2.3365079282533358e-001  0.0000000000000000e+000 -3.6197159044556254e-001 -5.7792303533807010e-001  3.5387428264217924e-001  0.0000000000000000e+000  0.0000000000000000e+000  0.0000000000000000e+000  0.0000000000000000e+000  2.7353867134580134e-001  0.0000000000000000e+000  0.0000000000000000e+000 -4.8451179196394412e-001 -2.7445549386594076e-002  2.1173920888122574e-001  0.0000000000000000e+000  0.0000000000000000e+000  0.0000000000000000e+000  0.0000000000000000e+000  0.0000000000000000e+000
 -7.3786538188991294e-002  0.0000000000000000e+000 -2.1197288682330989e-001 -2.8597709113073050e-001  1.3884121624648495e-002  0.0000000000000000e+000  0.0000000000000000e+000  0.0000000000000000e+000  0.0000000000000000e+000 -3.0116595306268934e-001  0.0000000000000000e+000  0.0000000000000000e+000  1.4725981792725401e-001 -7.4063281488633470e-001 -4.5466913772809819e-001  0.0000000000000000e+000  0.0000000000000000e+000  0.0000000000000000e+000  0.0000000000000000e+000  0.0000000000000000e+000
  0.0000000000000000e+000 -2.3567513225209771e-001  0.0000000000000000e+000  0.0000000000000000e+000  0.0000000000000000e+000 -1.5104556225090363e-001  0.0000000000000000e+000  0.0000000000000000e+000 -6.1278135726568195e-001  0.0000000000000000e+000  0.0000000000000000e+000  0.0000000000000000e+000  0.0000000000000000e+000  0.0000000000000000e+000  0.0000000000000000e+000 -2.9339815099767275e-001  0.0000000000000000e+000  6.7814817596829780e-001 -1.3192981918846363e-002  0.0000000000000000e+000
  0.0000000000000000e+000  0.0000000000000000e+000  0.0000000000000000e+000  0.0000000000000000e+000  0.0000000000000000e+000  0.0000000000000000e+000 -1.5098276091917151e-001  1.1465142130939923e+000  0.0000000000000000e+000  0.0000000000000000e+000 -1.0605479885527354e+000 -5.4759748613955117e-001  0.0000000000000000e+000  0.0000000000000000e+000  0.0000000000000000e+000  0.0000000000000000e+000 -1.2323151891297265e-001  0.0000000000000000e+000  0.0000000000000000e+000 -4.1383058913420656e-001
  0.0000000000000000e+000  0.0000000000000000e+000  0.0000000000000000e+000  0.0000000000000000e+000  0.0000000000000000e+000  0.0000000000000000e+000 -9.1479023351474664e-001  3.0161335683129220e-001  0.0000000000000000e+000  0.0000000000000000e+000  2.3454412061694498e-002 -1.0521371479215174e+000  0.0000000000000000e+000  0.0000000000000000e+000  0.0000000000000000e+000  0.0000000000000000e+000  1.9743802788373022e-001  0.0000000000000000e+000  0.0000000000000000e+000  1.0801385580955483e+000
  0.0000000000000000e+000  3.9152868593815343e-001  0.0000000000000000e+000  0.0000000000000000e+000  0.0000000000000000e+000 -4.3978690431566730e-001  0.0000000000000000e+000  0.0000000000000000e+000  7.8686918219038893e-002  0.0000000000000000e+000  0.0000000000000000e+000  0.0000000000000000e+000  0.0000000000000000e+000  0.0000000000000000e+000  0.0000000000000000e+000 -7.6698407336927121e-001  0.0000000000000000e+000 -2.2065855945739038e-001  1.0072917709007417e-001  0.0000000000000000e+000
 -6.5528334617860479e-002  0.0000000000000000e+000  2.4766077967594280e-001 -2.2345487881850201e-001 -4.4055931261396220e-001  0.0000000000000000e+000  0.0000000000000000e+000  0.0000000000000000e+000  0.0000000000000000e+000 -3.8337357406295058e-001  0.0000000000000000e+000  0.0000000000000000e+000 -1.8457273029863314e-001 -2.7213997033312770e-001  6.5972951371090638e-001  0.0000000000000000e+000  0.0000000000000000e+000  0.0000000000000000e+000  0.0000000000000000e+000  0.0000000000000000e+000
  0.0000000000000000e+000  0.0000000000000000e+000  0.0000000000000000e+000  0.0000000000000000e+000  0.0000000000000000e+000  0.0000000000000000e+000 -8.4935770431568547e-001  5.3305623820788739e-001  0.0000000000000000e+000  0.0000000000000000e+000  2.1398200340492479e-001  1.0959666073979275e+000  0.0000000000000000e+000  0.0000000000000000e+000  0.0000000000000000e+000  0.0000000000000000e+000 -1.0530778621889900e+000  0.0000000000000000e+000  0.0000000000000000e+000  2.9033661237179775e-001
  0.0000000000000000e+000  0.0000000000000000e+000  0.0000000000000000e+000  0.0000000000000000e+000  0.0000000000000000e+000  0.0000000000000000e+000 -3.5262709643039031e-001  6.4237352339351161e-001  0.0000000000000000e+000  0.0000000000000000e+000  1.0313573162097298e+000  5.5622447748817971e-002  0.0000000000000000e+000  0.0000000000000000e+000  0.0000000000000000e+000  0.0000000000000000e+000  4.7925535980634176e-001  0.0000000000000000e+000  0.0000000000000000e+000  3.6141799325234503e-001
  9.4427709596665230e-002  0.0000000000000000e+000 -7.4312611508832538e-001 -1.1133642335954180e-002 -5.5192661904006490e-001  0.0000000000000000e+000  0.0000000000000000e+000  0.0000000000000000e+000  0.0000000000000000e+000  8.6919729695574252e-002  0.0000000000000000e+000  0.0000000000000000e+000  3.0091355518365159e-001  1.5208016158755519e-001  1.1343567025095981e-001  0.0000000000000000e+000  0.0000000000000000e+000  0.0000000000000000e+000  0.0000000000000000e+000  0.0000000000000000e+000
 -3.3900557281803934e-001  0.0000000000000000e+000 -1.9744136312503188e-001  2.5180907403643343e-002  5.6186443800609975e-001  0.0000000000000000e+000  0.0000000000000000e+000  0.0000000000000000e+000  0.0000000000000000e+000 -9.6954128016081303e-002  0.0000000000000000e+000  0.0000000000000000e+000  5.2678775692458479e-001 -6.4658440516968479e-002  4.8854912467118572e-001  0.0000000000000000e+000  0.0000000000000000e+000  0.0000000000000000e+000  0.0000000000000000e+000  0.0000000000000000e+000
  4.9977576108716887e-001  0.0000000000000000e+000  3.7306443024759978e-001 -2.7292626970824196e-001 -8.1964010150097522e-002  0.0000000000000000e+000  0.0000000000000000e+000  0.0000000000000000e+000  0.0000000000000000e+000  4.4857435754144109e-001  0.0000000000000000e+000  0.0000000000000000e+000  5.3336493207619484e-001 -1.8739588727033957e-001  9.5004990810143061e-002  0.0000000000000000e+000  0.0000000000000000e+000  0.0000000000000000e+000  0.0000000000000000e+000  0.0000000000000000e+000
  0.0000000000000000e+000 -5.4325062940435065e-001  0.0000000000000000e+000  0.0000000000000000e+000  0.0000000000000000e+000  1.4731256052451058e-001  0.0000000000000000e+000  0.0000000000000000e+000  3.2468830025469719e-001  0.0000000000000000e+000  0.0000000000000000e+000  0.0000000000000000e+000  0.0000000000000000e+000  0.0000000000000000e+000  0.0000000000000000e+000 -3.9938685544778618e-001  0.0000000000000000e+000 -4.7931808238614232e-002 -6.4494027033184353e-001  0.0000000000000000e+000
  0.0000000000000000e+000  0.0000000000000000e+000  0.0000000000000000e+000  0.0000000000000000e+000  0.0000000000000000e+000  0.0000000000000000e+000 -1.2592422655392337e+000 -6.9833055196993599e-001  0.0000000000000000e+000  0.0000000000000000e+000 -1.8910503244131821e-001  4.8769012775424980e-001  0.0000000000000000e+000  0.0000000000000000e+000  0.0000000000000000e+000  0.0000000000000000e+000  6.9594730419175344e-001  0.0000000000000000e+000  0.0000000000000000e+000 -4.6149829404635617e-001
  0.0000000000000000e+000 -3.5326274344556630e-001  0.0000000000000000e+000  0.0000000000000000e+000  0.0000000000000000e+000 -7.0345791883900977e-001  0.0000000000000000e+000  0.0000000000000000e+000  4.7013372710432066e-001  0.0000000000000000e+000  0.0000000000000000e+000  0.0000000000000000e+000  0.0000000000000000e+000  0.0000000000000000e+000  0.0000000000000000e+000  2.2796559567444308e-001  0.0000000000000000e+000  2.4815686421410793e-001  2.1395449770270597e-001  0.0000000000000000e+000
  0.0000000000000000e+000  5.0072663525922645e-001  0.0000000000000000e+000  0.0000000000000000e+000  0.0000000000000000e+000 -3.3602502258439054e-001  0.0000000000000000e+000  0.0000000000000000e+000 -3.9549902549052537e-002  0.0000000000000000e+000  0.0000000000000000e+000  0.0000000000000000e+000  0.0000000000000000e+000  0.0000000000000000e+000  0.0000000000000000e+000  2.9868819589182488e-001  0.0000000000000000e+000  1.7871846998194721e-001 -7.1668744670860030e-001  0.0000000000000000e+000
  0.0000000000000000e+000  0.0000000000000000e+000  0.0000000000000000e+000  0.0000000000000000e+000  0.0000000000000000e+000  0.0000000000000000e+000  6.6592118816714296e-001  3.8159736480589623e-001  0.0000000000000000e+000  0.0000000000000000e+000 -2.4152662366009087e-001  7.8391456441884588e-001  0.0000000000000000e+000  0.0000000000000000e+000  0.0000000000000000e+000  0.0000000000000000e+000  6.3057365372827123e-001  0.0000000000000000e+000  0.0000000000000000e+000  1.1488652948794249e+000
