# Supplementary material for: An adaptive dimension differential evolution algorithm based on ranking scheme for global optimization
Source: PeerJ Comput Sci. 2022 Jun 17;8:e1007. doi: 10.7717/peerj-cs.1007 (PMC9299288; doi:10.7717/peerj-cs.1007)
Supplement: Supplemental Information 1 [file peerj-cs-08-1007-s001.zip › code/input_data/M_27_D30.txt]

 -7.3019404935417725e-002  0.0000000000000000e+000  0.0000000000000000e+000  0.0000000000000000e+000  0.0000000000000000e+000  0.0000000000000000e+000  0.0000000000000000e+000  0.0000000000000000e+000  0.0000000000000000e+000  0.0000000000000000e+000  0.0000000000000000e+000 -1.1793601662366453e-001  0.0000000000000000e+000  0.0000000000000000e+000  0.0000000000000000e+000 -7.7486409414125906e-002  0.0000000000000000e+000  0.0000000000000000e+000  0.0000000000000000e+000  9.8704134757824732e-002  0.0000000000000000e+000 -2.4200307636310975e-001  0.0000000000000000e+000 -2.1665196998463840e-001  0.0000000000000000e+000  0.0000000000000000e+000  0.0000000000000000e+000 -2.3282968977552226e-001  0.0000000000000000e+000 -8.9738474642442823e-001
  0.0000000000000000e+000 -9.2474752100468682e-001  0.0000000000000000e+000 -5.3798753249113318e-001  1.3450149825565305e-001  0.0000000000000000e+000 -2.2740073259196741e-001  0.0000000000000000e+000  0.0000000000000000e+000 -2.9662397506052751e-001  0.0000000000000000e+000  0.0000000000000000e+000  0.0000000000000000e+000  0.0000000000000000e+000  0.0000000000000000e+000  0.0000000000000000e+000  0.0000000000000000e+000  0.0000000000000000e+000  0.0000000000000000e+000  0.0000000000000000e+000  0.0000000000000000e+000  0.0000000000000000e+000  9.0577600888927534e-001  0.0000000000000000e+000  0.0000000000000000e+000  0.0000000000000000e+000  0.0000000000000000e+000  0.0000000000000000e+000  0.0000000000000000e+000  0.0000000000000000e+000
  0.0000000000000000e+000  0.0000000000000000e+000  2.1980440723999428e-001  0.0000000000000000e+000  0.0000000000000000e+000  4.8932318529353908e-001  0.0000000000000000e+000  0.0000000000000000e+000  1.3901272716170077e-001  0.0000000000000000e+000  0.0000000000000000e+000  0.0000000000000000e+000  1.8818185951285743e-001  9.9554009395687593e-001  0.0000000000000000e+000  0.0000000000000000e+000  0.0000000000000000e+000  0.0000000000000000e+000  1.0669030509675698e-001  0.0000000000000000e+000 -5.7848383315677998e-001  0.0000000000000000e+000  0.0000000000000000e+000  0.0000000000000000e+000  0.0000000000000000e+000 -9.3536010001740791e-002  0.0000000000000000e+000  0.0000000000000000e+000  0.0000000000000000e+000  0.0000000000000000e+000
  0.0000000000000000e+000 -2.0173217266652166e-001  0.0000000000000000e+000  1.0698970226628308e+000 -5.6270582464545493e-001  0.0000000000000000e+000  1.3308319975998817e+000  0.0000000000000000e+000  0.0000000000000000e+000 -4.1240051804943656e-001  0.0000000000000000e+000  0.0000000000000000e+000  0.0000000000000000e+000  0.0000000000000000e+000  0.0000000000000000e+000  0.0000000000000000e+000  0.0000000000000000e+000  0.0000000000000000e+000  0.0000000000000000e+000  0.0000000000000000e+000  0.0000000000000000e+000  0.0000000000000000e+000  2.4290587091789972e-001  0.0000000000000000e+000  0.0000000000000000e+000  0.0000000000000000e+000  0.0000000000000000e+000  0.0000000000000000e+000  0.0000000000000000e+000  0.0000000000000000e+000
  0.0000000000000000e+000  1.0446712696834175e+000  0.0000000000000000e+000  3.3965444399837513e-001  1.9983998767838146e-001  0.0000000000000000e+000  1.1102175771709449e-001  0.0000000000000000e+000  0.0000000000000000e+000  3.9766248467601706e-001  0.0000000000000000e+000  0.0000000000000000e+000  0.0000000000000000e+000  0.0000000000000000e+000  0.0000000000000000e+000  0.0000000000000000e+000  0.0000000000000000e+000  0.0000000000000000e+000  0.0000000000000000e+000  0.0000000000000000e+000  0.0000000000000000e+000  0.0000000000000000e+000  1.0973845636979158e+000  0.0000000000000000e+000  0.0000000000000000e+000  0.0000000000000000e+000  0.0000000000000000e+000  0.0000000000000000e+000  0.0000000000000000e+000  0.0000000000000000e+000
  0.0000000000000000e+000  0.0000000000000000e+000 -2.5677326791963617e-001  0.0000000000000000e+000  0.0000000000000000e+000 -6.6088083159212552e-001  0.0000000000000000e+000  0.0000000000000000e+000 -4.8048765551441597e-001  0.0000000000000000e+000  0.0000000000000000e+000  0.0000000000000000e+000 -7.0465088392302633e-001  4.1382192782561111e-001  0.0000000000000000e+000  0.0000000000000000e+000  0.0000000000000000e+000  0.0000000000000000e+000  3.4876364682098232e-001  0.0000000000000000e+000 -2.8243967545002624e-001  0.0000000000000000e+000  0.0000000000000000e+000  0.0000000000000000e+000  0.0000000000000000e+000 -8.8760709659431236e-001  0.0000000000000000e+000  0.0000000000000000e+000  0.0000000000000000e+000  0.0000000000000000e+000
  0.0000000000000000e+000  5.9850588673438909e-001  0.0000000000000000e+000 -3.7370373573260340e-002  1.1272200266762233e-001  0.0000000000000000e+000 -7.2997430514215034e-001  0.0000000000000000e+000  0.0000000000000000e+000 -1.2845434908684132e+000  0.0000000000000000e+000  0.0000000000000000e+000  0.0000000000000000e+000  0.0000000000000000e+000  0.0000000000000000e+000  0.0000000000000000e+000  0.0000000000000000e+000  0.0000000000000000e+000  0.0000000000000000e+000  0.0000000000000000e+000  0.0000000000000000e+000  0.0000000000000000e+000  4.0602814141676735e-001  0.0000000000000000e+000  0.0000000000000000e+000  0.0000000000000000e+000  0.0000000000000000e+000  0.0000000000000000e+000  0.0000000000000000e+000  0.0000000000000000e+000
  0.0000000000000000e+000  0.0000000000000000e+000  0.0000000000000000e+000  0.0000000000000000e+000  0.0000000000000000e+000  0.0000000000000000e+000  0.0000000000000000e+000  2.4557733340829052e-001  0.0000000000000000e+000  0.0000000000000000e+000  0.0000000000000000e+000  0.0000000000000000e+000  0.0000000000000000e+000  0.0000000000000000e+000  0.0000000000000000e+000  0.0000000000000000e+000  0.0000000000000000e+000 -2.4757047458780224e-001  0.0000000000000000e+000  0.0000000000000000e+000  0.0000000000000000e+000  0.0000000000000000e+000  0.0000000000000000e+000  0.0000000000000000e+000  0.0000000000000000e+000  0.0000000000000000e+000  0.0000000000000000e+000  0.0000000000000000e+000  0.0000000000000000e+000  0.0000000000000000e+000
  0.0000000000000000e+000  0.0000000000000000e+000 -1.8733116015420043e-001  0.0000000000000000e+000  0.0000000000000000e+000  1.3008877166599750e+000  0.0000000000000000e+000  0.0000000000000000e+000 -4.2286274294044801e-001  0.0000000000000000e+000  0.0000000000000000e+000  0.0000000000000000e+000 -5.0452034259433598e-001 -1.3316228357438178e-001  0.0000000000000000e+000  0.0000000000000000e+000  0.0000000000000000e+000  0.0000000000000000e+000  1.7813345107679129e-001  0.0000000000000000e+000  4.9866631732406658e-001  0.0000000000000000e+000  0.0000000000000000e+000  0.0000000000000000e+000  0.0000000000000000e+000 -6.5567274943729298e-002  0.0000000000000000e+000  0.0000000000000000e+000  0.0000000000000000e+000  0.0000000000000000e+000
  0.0000000000000000e+000 -4.3824531473762873e-001  0.0000000000000000e+000  7.6014123397083522e-001  6.6990147330773298e-001  0.0000000000000000e+000 -3.5200802404836212e-001  0.0000000000000000e+000  0.0000000000000000e+000 -2.3937250577568125e-002  0.0000000000000000e+000  0.0000000000000000e+000  0.0000000000000000e+000  0.0000000000000000e+000  0.0000000000000000e+000  0.0000000000000000e+000  0.0000000000000000e+000  0.0000000000000000e+000  0.0000000000000000e+000  0.0000000000000000e+000  0.0000000000000000e+000  0.0000000000000000e+000  4.5330572897873955e-001  0.0000000000000000e+000  0.0000000000000000e+000  0.0000000000000000e+000  0.0000000000000000e+000  0.0000000000000000e+000  0.0000000000000000e+000  0.0000000000000000e+000
  0.0000000000000000e+000  0.0000000000000000e+000  0.0000000000000000e+000  0.0000000000000000e+000  0.0000000000000000e+000  0.0000000000000000e+000  0.0000000000000000e+000  0.0000000000000000e+000  0.0000000000000000e+000  0.0000000000000000e+000  5.8241312225713271e-001  0.0000000000000000e+000  0.0000000000000000e+000  0.0000000000000000e+000 -2.4130686766374349e-001  0.0000000000000000e+000  3.7250367880917379e-001  0.0000000000000000e+000  0.0000000000000000e+000  0.0000000000000000e+000  0.0000000000000000e+000  0.0000000000000000e+000  0.0000000000000000e+000  0.0000000000000000e+000 -2.6074460961819079e-001  0.0000000000000000e+000 -4.4001268625638612e-001  0.0000000000000000e+000  4.4967548788336109e-001  0.0000000000000000e+000
  4.1191689307438101e-001  0.0000000000000000e+000  0.0000000000000000e+000  0.0000000000000000e+000  0.0000000000000000e+000  0.0000000000000000e+000  0.0000000000000000e+000  0.0000000000000000e+000  0.0000000000000000e+000  0.0000000000000000e+000  0.0000000000000000e+000 -2.5677306874797468e-001  0.0000000000000000e+000  0.0000000000000000e+000  0.0000000000000000e+000  5.5250704774719817e-001  0.0000000000000000e+000  0.0000000000000000e+000  0.0000000000000000e+000 -2.1615734030164391e-001  0.0000000000000000e+000 -7.1846036522507262e-002  0.0000000000000000e+000 -3.4028079530424832e-001  0.0000000000000000e+000  0.0000000000000000e+000  0.0000000000000000e+000  5.2914903067613506e-001  0.0000000000000000e+000 -1.0701617404258526e-001
  0.0000000000000000e+000  0.0000000000000000e+000  1.1314426723017157e+000  0.0000000000000000e+000  0.0000000000000000e+000  1.1596328896769065e-001  0.0000000000000000e+000  0.0000000000000000e+000 -1.4449132329089309e-001  0.0000000000000000e+000  0.0000000000000000e+000  0.0000000000000000e+000 -1.3734517077112116e-001 -4.0597122690057064e-001  0.0000000000000000e+000  0.0000000000000000e+000  0.0000000000000000e+000  0.0000000000000000e+000  3.7335388913305267e-001  0.0000000000000000e+000  1.6698850123433517e-001  0.0000000000000000e+000  0.0000000000000000e+000  0.0000000000000000e+000  0.0000000000000000e+000  2.1470393117518471e-001  0.0000000000000000e+000  0.0000000000000000e+000  0.0000000000000000e+000  0.0000000000000000e+000
  0.0000000000000000e+000  0.0000000000000000e+000  3.5752515040752070e-001  0.0000000000000000e+000  0.0000000000000000e+000  1.4441599933484606e-001  0.0000000000000000e+000  0.0000000000000000e+000  8.6162165421682813e-001  0.0000000000000000e+000  0.0000000000000000e+000  0.0000000000000000e+000 -5.8345167342354731e-001 -4.0499484959098775e-002  0.0000000000000000e+000  0.0000000000000000e+000  0.0000000000000000e+000  0.0000000000000000e+000 -6.1643545983166759e-001  0.0000000000000000e+000  2.3075247315547792e-001  0.0000000000000000e+000  0.0000000000000000e+000  0.0000000000000000e+000  0.0000000000000000e+000 -1.2592726410364780e-001  0.0000000000000000e+000  0.0000000000000000e+000  0.0000000000000000e+000  0.0000000000000000e+000
  0.0000000000000000e+000  0.0000000000000000e+000  0.0000000000000000e+000  0.0000000000000000e+000  0.0000000000000000e+000  0.0000000000000000e+000  0.0000000000000000e+000  0.0000000000000000e+000  0.0000000000000000e+000  0.0000000000000000e+000 -5.5607678769275137e-002  0.0000000000000000e+000  0.0000000000000000e+000  0.0000000000000000e+000  7.3313324955597281e-001  0.0000000000000000e+000  3.9664981684746214e-001  0.0000000000000000e+000  0.0000000000000000e+000  0.0000000000000000e+000  0.0000000000000000e+000  0.0000000000000000e+000  0.0000000000000000e+000  0.0000000000000000e+000  4.4758421648234881e-001  0.0000000000000000e+000 -9.3370946349033174e-002  0.0000000000000000e+000  3.0502882287750344e-001  0.0000000000000000e+000
 -1.8647858857530042e-001  0.0000000000000000e+000  0.0000000000000000e+000  0.0000000000000000e+000  0.0000000000000000e+000  0.0000000000000000e+000  0.0000000000000000e+000  0.0000000000000000e+000  0.0000000000000000e+000  0.0000000000000000e+000  0.0000000000000000e+000 -1.1189387304812616e-001  0.0000000000000000e+000  0.0000000000000000e+000  0.0000000000000000e+000  5.8473858349902130e-001  0.0000000000000000e+000  0.0000000000000000e+000  0.0000000000000000e+000  1.5056620379484292e-001  0.0000000000000000e+000  1.6922565253682548e-001  0.0000000000000000e+000  7.1542229671713531e-001  0.0000000000000000e+000  0.0000000000000000e+000  0.0000000000000000e+000 -1.9109676027255010e-002  0.0000000000000000e+000 -2.1745008757234352e-001
  0.0000000000000000e+000  0.0000000000000000e+000  0.0000000000000000e+000  0.0000000000000000e+000  0.0000000000000000e+000  0.0000000000000000e+000  0.0000000000000000e+000  0.0000000000000000e+000  0.0000000000000000e+000  0.0000000000000000e+000 -3.0592970137942760e-001  0.0000000000000000e+000  0.0000000000000000e+000  0.0000000000000000e+000 -3.4491799644518462e-001  0.0000000000000000e+000  1.2815408414509871e-001  0.0000000000000000e+000  0.0000000000000000e+000  0.0000000000000000e+000  0.0000000000000000e+000  0.0000000000000000e+000  0.0000000000000000e+000  0.0000000000000000e+000  6.4169796221077838e-002  0.0000000000000000e+000  5.5061200459663817e-001  0.0000000000000000e+000  6.8097267339158429e-001  0.0000000000000000e+000
  0.0000000000000000e+000  0.0000000000000000e+000  0.0000000000000000e+000  0.0000000000000000e+000  0.0000000000000000e+000  0.0000000000000000e+000  0.0000000000000000e+000 -6.0710936468945798e-001  0.0000000000000000e+000  0.0000000000000000e+000  0.0000000000000000e+000  0.0000000000000000e+000  0.0000000000000000e+000  0.0000000000000000e+000  0.0000000000000000e+000  0.0000000000000000e+000  0.0000000000000000e+000  1.9464694718495748e-001  0.0000000000000000e+000  0.0000000000000000e+000  0.0000000000000000e+000  0.0000000000000000e+000  0.0000000000000000e+000  0.0000000000000000e+000  0.0000000000000000e+000  0.0000000000000000e+000  0.0000000000000000e+000  0.0000000000000000e+000  0.0000000000000000e+000  0.0000000000000000e+000
  0.0000000000000000e+000  0.0000000000000000e+000  3.8990605644977322e-001  0.0000000000000000e+000  0.0000000000000000e+000  1.4846182725622376e-001  0.0000000000000000e+000  0.0000000000000000e+000 -9.6423417929370059e-001  0.0000000000000000e+000  0.0000000000000000e+000  0.0000000000000000e+000 -4.8687521125528122e-001  4.9397759524951146e-001  0.0000000000000000e+000  0.0000000000000000e+000  0.0000000000000000e+000  0.0000000000000000e+000 -8.2561982297416381e-001  0.0000000000000000e+000 -1.6801797511105776e-001  0.0000000000000000e+000  0.0000000000000000e+000  0.0000000000000000e+000  0.0000000000000000e+000  2.8080377907548554e-002  0.0000000000000000e+000  0.0000000000000000e+000  0.0000000000000000e+000  0.0000000000000000e+000
 -6.0471201267701558e-001  0.0000000000000000e+000  0.0000000000000000e+000  0.0000000000000000e+000  0.0000000000000000e+000  0.0000000000000000e+000  0.0000000000000000e+000  0.0000000000000000e+000  0.0000000000000000e+000  0.0000000000000000e+000  0.0000000000000000e+000  1.1630562434913318e-001  0.0000000000000000e+000  0.0000000000000000e+000  0.0000000000000000e+000  7.8716440361812703e-002  0.0000000000000000e+000  0.0000000000000000e+000  0.0000000000000000e+000 -5.8177544594401021e-001  0.0000000000000000e+000  4.4707283529816677e-001  0.0000000000000000e+000 -2.2363814042764962e-001  0.0000000000000000e+000  0.0000000000000000e+000  0.0000000000000000e+000  9.8147392947561862e-002  0.0000000000000000e+000 -1.2890456673214748e-001
  0.0000000000000000e+000  0.0000000000000000e+000  4.0308050576755877e-001  0.0000000000000000e+000  0.0000000000000000e+000 -2.4422421466295732e-001  0.0000000000000000e+000  0.0000000000000000e+000  2.1081779571626547e-001  0.0000000000000000e+000  0.0000000000000000e+000  0.0000000000000000e+000  4.8428511698450338e-001 -4.7704765212218031e-002  0.0000000000000000e+000  0.0000000000000000e+000  0.0000000000000000e+000  0.0000000000000000e+000 -4.7637686363658099e-001  0.0000000000000000e+000  5.1841398967279972e-001  0.0000000000000000e+000  0.0000000000000000e+000  0.0000000000000000e+000  0.0000000000000000e+000 -8.8619303007749461e-001  0.0000000000000000e+000  0.0000000000000000e+000  0.0000000000000000e+000  0.0000000000000000e+000
 -2.2288297376302280e-002  0.0000000000000000e+000  0.0000000000000000e+000  0.0000000000000000e+000  0.0000000000000000e+000  0.0000000000000000e+000  0.0000000000000000e+000  0.0000000000000000e+000  0.0000000000000000e+000  0.0000000000000000e+000  0.0000000000000000e+000  2.7006650738589749e-001  0.0000000000000000e+000  0.0000000000000000e+000  0.0000000000000000e+000 -2.8875608093054306e-001  0.0000000000000000e+000  0.0000000000000000e+000  0.0000000000000000e+000 -3.9826053966703251e-001  0.0000000000000000e+000 -4.9415399860482334e-001  0.0000000000000000e+000  4.4064991576181178e-001  0.0000000000000000e+000  0.0000000000000000e+000  0.0000000000000000e+000  4.7345441100916347e-001  0.0000000000000000e+000 -1.4851323091275204e-001
  0.0000000000000000e+000  1.5761951835786139e-001  0.0000000000000000e+000 -1.6646607439602135e-001  1.0136981745194840e+000  0.0000000000000000e+000  5.0497954177340498e-001  0.0000000000000000e+000  0.0000000000000000e+000 -2.3234843580021375e-001  0.0000000000000000e+000  0.0000000000000000e+000  0.0000000000000000e+000  0.0000000000000000e+000  0.0000000000000000e+000  0.0000000000000000e+000  0.0000000000000000e+000  0.0000000000000000e+000  0.0000000000000000e+000  0.0000000000000000e+000  0.0000000000000000e+000  0.0000000000000000e+000  3.1318494939853170e-001  0.0000000000000000e+000  0.0000000000000000e+000  0.0000000000000000e+000  0.0000000000000000e+000  0.0000000000000000e+000  0.0000000000000000e+000  0.0000000000000000e+000
  5.5834487787600995e-001  0.0000000000000000e+000  0.0000000000000000e+000  0.0000000000000000e+000  0.0000000000000000e+000  0.0000000000000000e+000  0.0000000000000000e+000  0.0000000000000000e+000  0.0000000000000000e+000  0.0000000000000000e+000  0.0000000000000000e+000  6.5119313103713783e-001  0.0000000000000000e+000  0.0000000000000000e+000  0.0000000000000000e+000  7.1206535459138659e-002  0.0000000000000000e+000  0.0000000000000000e+000  0.0000000000000000e+000 -1.8224087951515999e-001  0.0000000000000000e+000  3.5756162845067385e-001  0.0000000000000000e+000  7.1868114814629055e-002  0.0000000000000000e+000  0.0000000000000000e+000  0.0000000000000000e+000 -2.1614166012497615e-001  0.0000000000000000e+000 -2.1490424209920275e-001
  0.0000000000000000e+000  0.0000000000000000e+000  0.0000000000000000e+000  0.0000000000000000e+000  0.0000000000000000e+000  0.0000000000000000e+000  0.0000000000000000e+000  0.0000000000000000e+000  0.0000000000000000e+000  0.0000000000000000e+000 -5.9906657879411607e-001  0.0000000000000000e+000  0.0000000000000000e+000  0.0000000000000000e+000 -3.5737644387911921e-001  0.0000000000000000e+000  5.2374581096623363e-001  0.0000000000000000e+000  0.0000000000000000e+000  0.0000000000000000e+000  0.0000000000000000e+000  0.0000000000000000e+000  0.0000000000000000e+000  0.0000000000000000e+000  1.0114430557141274e-001  0.0000000000000000e+000 -4.2927876364653095e-001  0.0000000000000000e+000 -2.1114262847689474e-001  0.0000000000000000e+000
  0.0000000000000000e+000  0.0000000000000000e+000 -1.0692954027292537e-001  0.0000000000000000e+000  0.0000000000000000e+000 -6.3749254039776893e-001  0.0000000000000000e+000  0.0000000000000000e+000 -3.3143064067847189e-001  0.0000000000000000e+000  0.0000000000000000e+000  0.0000000000000000e+000 -2.4044666453060154e-001  9.8919367162342708e-001  0.0000000000000000e+000  0.0000000000000000e+000  0.0000000000000000e+000  0.0000000000000000e+000  6.4662770219408860e-002  0.0000000000000000e+000  8.5666182157271009e-001  0.0000000000000000e+000  0.0000000000000000e+000  0.0000000000000000e+000  0.0000000000000000e+000  7.2497794486710010e-003  0.0000000000000000e+000  0.0000000000000000e+000  0.0000000000000000e+000  0.0000000000000000e+000
  0.0000000000000000e+000  0.0000000000000000e+000  0.0000000000000000e+000  0.0000000000000000e+000  0.0000000000000000e+000  0.0000000000000000e+000  0.0000000000000000e+000  0.0000000000000000e+000  0.0000000000000000e+000  0.0000000000000000e+000 -9.0821936368544187e-002  0.0000000000000000e+000  0.0000000000000000e+000  0.0000000000000000e+000  3.0981703635509905e-001  0.0000000000000000e+000  4.5892874268991335e-001  0.0000000000000000e+000  0.0000000000000000e+000  0.0000000000000000e+000  0.0000000000000000e+000  0.0000000000000000e+000  0.0000000000000000e+000  0.0000000000000000e+000 -7.2989371682104720e-001  0.0000000000000000e+000  3.4584206824344188e-001  0.0000000000000000e+000 -1.8110111807971641e-001  0.0000000000000000e+000
  2.1642335383440914e-001  0.0000000000000000e+000  0.0000000000000000e+000  0.0000000000000000e+000  0.0000000000000000e+000  0.0000000000000000e+000  0.0000000000000000e+000  0.0000000000000000e+000  0.0000000000000000e+000  0.0000000000000000e+000  0.0000000000000000e+000 -4.2891032472002028e-001  0.0000000000000000e+000  0.0000000000000000e+000  0.0000000000000000e+000  2.5475828922345928e-002  0.0000000000000000e+000  0.0000000000000000e+000  0.0000000000000000e+000 -6.2495681302105033e-001  0.0000000000000000e+000 -1.7590505531046727e-001  0.0000000000000000e+000  1.6316117135454405e-001  0.0000000000000000e+000  0.0000000000000000e+000  0.0000000000000000e+000 -5.5330902528698334e-001  0.0000000000000000e+000  1.1942275946119743e-001
  0.0000000000000000e+000  0.0000000000000000e+000  0.0000000000000000e+000  0.0000000000000000e+000  0.0000000000000000e+000  0.0000000000000000e+000  0.0000000000000000e+000  0.0000000000000000e+000  0.0000000000000000e+000  0.0000000000000000e+000 -4.4382470519864803e-001  0.0000000000000000e+000  0.0000000000000000e+000  0.0000000000000000e+000  2.4822105286721757e-001  0.0000000000000000e+000 -4.5006799198989400e-001  0.0000000000000000e+000  0.0000000000000000e+000  0.0000000000000000e+000  0.0000000000000000e+000  0.0000000000000000e+000  0.0000000000000000e+000  0.0000000000000000e+000 -4.2963687756001401e-001  0.0000000000000000e+000 -4.3658920007325075e-001  0.0000000000000000e+000  4.0453277540254839e-001  0.0000000000000000e+000
 -2.5584549731167566e-001  0.0000000000000000e+000  0.0000000000000000e+000  0.0000000000000000e+000  0.0000000000000000e+000  0.0000000000000000e+000  0.0000000000000000e+000  0.0000000000000000e+000  0.0000000000000000e+000  0.0000000000000000e+000  0.0000000000000000e+000  4.6169142410785280e-001  0.0000000000000000e+000  0.0000000000000000e+000  0.0000000000000000e+000  5.0151457277367806e-001  0.0000000000000000e+000  0.0000000000000000e+000  0.0000000000000000e+000 -2.5363404982707421e-003  0.0000000000000000e+000 -5.5206895906900022e-001  0.0000000000000000e+000 -2.2241601050562548e-001  0.0000000000000000e+000  0.0000000000000000e+000  0.0000000000000000e+000 -2.8065347748357672e-001  0.0000000000000000e+000  1.9195160578313475e-001
 -3.9156771685339814e-001  0.0000000000000000e+000  2.2165335566178368e-001  0.0000000000000000e+000  0.0000000000000000e+000  2.1917864593184594e-002  0.0000000000000000e+000  0.0000000000000000e+000  0.0000000000000000e+000  9.9963128129547629e-001  0.0000000000000000e+000  4.6341859993879325e-001  0.0000000000000000e+000  0.0000000000000000e+000  0.0000000000000000e+000  0.0000000000000000e+000  3.2841237007541574e-001  0.0000000000000000e+000  0.0000000000000000e+000  0.0000000000000000e+000 -1.4273083668653114e-001 -2.7464328846880959e-001  0.0000000000000000e+000  0.0000000000000000e+000  0.0000000000000000e+000  0.0000000000000000e+000  0.0000000000000000e+000  0.0000000000000000e+000  0.0000000000000000e+000  0.0000000000000000e+000
  0.0000000000000000e+000 -2.8698342896541151e-001  0.0000000000000000e+000  7.2655511787130478e-001  0.0000000000000000e+000  0.0000000000000000e+000  4.7601613104245113e-002  0.0000000000000000e+000  0.0000000000000000e+000  0.0000000000000000e+000  0.0000000000000000e+000  0.0000000000000000e+000  0.0000000000000000e+000  0.0000000000000000e+000  8.8041224468176082e-002  0.0000000000000000e+000  0.0000000000000000e+000  0.0000000000000000e+000  0.0000000000000000e+000  0.0000000000000000e+000  0.0000000000000000e+000  0.0000000000000000e+000  0.0000000000000000e+000 -1.5975379127566933e-001  0.0000000000000000e+000  0.0000000000000000e+000  0.0000000000000000e+000  2.1701346783442821e-001 -5.5418774107459168e-001 -9.1105019318471481e-004
 -2.2985414478494051e-001  0.0000000000000000e+000 -7.9238776023822566e-001  0.0000000000000000e+000  0.0000000000000000e+000 -1.5375108205624713e-001  0.0000000000000000e+000  0.0000000000000000e+000  0.0000000000000000e+000  2.4984105126586112e-001  0.0000000000000000e+000  2.9218656440814622e-001  0.0000000000000000e+000  0.0000000000000000e+000  0.0000000000000000e+000  0.0000000000000000e+000 -5.3911142647697574e-001  0.0000000000000000e+000  0.0000000000000000e+000  0.0000000000000000e+000  1.0911512105017654e-001  1.0546761531340150e-001  0.0000000000000000e+000  0.0000000000000000e+000  0.0000000000000000e+000  0.0000000000000000e+000  0.0000000000000000e+000  0.0000000000000000e+000  0.0000000000000000e+000  0.0000000000000000e+000
  0.0000000000000000e+000  2.2911034109208406e-001  0.0000000000000000e+000  6.1431000545131287e-004  0.0000000000000000e+000  0.0000000000000000e+000  5.6410800812970863e-001  0.0000000000000000e+000  0.0000000000000000e+000  0.0000000000000000e+000  0.0000000000000000e+000  0.0000000000000000e+000  0.0000000000000000e+000  0.0000000000000000e+000  2.6383870606596416e-001  0.0000000000000000e+000  0.0000000000000000e+000  0.0000000000000000e+000  0.0000000000000000e+000  0.0000000000000000e+000  0.0000000000000000e+000  0.0000000000000000e+000  0.0000000000000000e+000 -5.8618056287164322e-001  0.0000000000000000e+000  0.0000000000000000e+000  0.0000000000000000e+000 -3.9454753235100570e-001 -1.3397167735715823e-002  2.4540675397619588e-001
  0.0000000000000000e+000  0.0000000000000000e+000  0.0000000000000000e+000  0.0000000000000000e+000 -2.0927428086336838e-001  0.0000000000000000e+000  0.0000000000000000e+000 -2.8153294525119854e-001  0.0000000000000000e+000  0.0000000000000000e+000  0.0000000000000000e+000  0.0000000000000000e+000  0.0000000000000000e+000  0.0000000000000000e+000  0.0000000000000000e+000  0.0000000000000000e+000  0.0000000000000000e+000  0.0000000000000000e+000 -7.3302229485973813e-001  4.3878173315792685e-001  0.0000000000000000e+000  0.0000000000000000e+000  0.0000000000000000e+000  0.0000000000000000e+000  0.0000000000000000e+000  3.6476220748240989e-001 -1.1849436267331559e-001  0.0000000000000000e+000  0.0000000000000000e+000  0.0000000000000000e+000
 -7.2479315605642014e-001  0.0000000000000000e+000 -3.0352582191780753e-001  0.0000000000000000e+000  0.0000000000000000e+000  8.1979585466288829e-001  0.0000000000000000e+000  0.0000000000000000e+000  0.0000000000000000e+000 -1.4849732109962599e-001  0.0000000000000000e+000 -5.8169485221166162e-002  0.0000000000000000e+000  0.0000000000000000e+000  0.0000000000000000e+000  0.0000000000000000e+000  4.5497974950520026e-001  0.0000000000000000e+000  0.0000000000000000e+000  0.0000000000000000e+000  1.6294866214544340e-001  7.0815715273351809e-001  0.0000000000000000e+000  0.0000000000000000e+000  0.0000000000000000e+000  0.0000000000000000e+000  0.0000000000000000e+000  0.0000000000000000e+000  0.0000000000000000e+000  0.0000000000000000e+000
  0.0000000000000000e+000 -4.5124079902515829e-001  0.0000000000000000e+000  2.1975957758875625e-001  0.0000000000000000e+000  0.0000000000000000e+000 -4.1848891418535389e-001  0.0000000000000000e+000  0.0000000000000000e+000  0.0000000000000000e+000  0.0000000000000000e+000  0.0000000000000000e+000  0.0000000000000000e+000  0.0000000000000000e+000  1.8980499756644748e-001  0.0000000000000000e+000  0.0000000000000000e+000  0.0000000000000000e+000  0.0000000000000000e+000  0.0000000000000000e+000  0.0000000000000000e+000  0.0000000000000000e+000  0.0000000000000000e+000 -1.3592347622345338e-001  0.0000000000000000e+000  0.0000000000000000e+000  0.0000000000000000e+000 -6.3405486949516210e-001  3.0712926710638205e-001 -1.4865868734592719e-001
  0.0000000000000000e+000  0.0000000000000000e+000  0.0000000000000000e+000  0.0000000000000000e+000  3.6448213064135837e-001  0.0000000000000000e+000  0.0000000000000000e+000 -1.3118302574159879e-001  0.0000000000000000e+000  0.0000000000000000e+000  0.0000000000000000e+000  0.0000000000000000e+000  0.0000000000000000e+000  0.0000000000000000e+000  0.0000000000000000e+000  0.0000000000000000e+000  0.0000000000000000e+000  0.0000000000000000e+000  4.9166092820784207e-001  6.9158686499644295e-001  0.0000000000000000e+000  0.0000000000000000e+000  0.0000000000000000e+000  0.0000000000000000e+000  0.0000000000000000e+000  3.1868181785666244e-001  1.6841267471951193e-001  0.0000000000000000e+000  0.0000000000000000e+000  0.0000000000000000e+000
  0.0000000000000000e+000  0.0000000000000000e+000  0.0000000000000000e+000  0.0000000000000000e+000  0.0000000000000000e+000  0.0000000000000000e+000  0.0000000000000000e+000  0.0000000000000000e+000 -5.0748629771956377e-001  0.0000000000000000e+000  1.0292835510127429e+000  0.0000000000000000e+000  8.4596140826295152e-001  0.0000000000000000e+000  0.0000000000000000e+000  3.7106847734787773e-001  0.0000000000000000e+000 -3.5886725485688870e-001  0.0000000000000000e+000  0.0000000000000000e+000  0.0000000000000000e+000  0.0000000000000000e+000  1.6036983788291942e-001  0.0000000000000000e+000  0.0000000000000000e+000  0.0000000000000000e+000  0.0000000000000000e+000  0.0000000000000000e+000  0.0000000000000000e+000  0.0000000000000000e+000
  6.7685691335336939e-001  0.0000000000000000e+000 -2.4708751282275315e-001  0.0000000000000000e+000  0.0000000000000000e+000  4.1428196177608934e-001  0.0000000000000000e+000  0.0000000000000000e+000  0.0000000000000000e+000 -3.3134165519667175e-001  0.0000000000000000e+000  1.0779157696133101e+000  0.0000000000000000e+000  0.0000000000000000e+000  0.0000000000000000e+000  0.0000000000000000e+000  2.7050205920597409e-001  0.0000000000000000e+000  0.0000000000000000e+000  0.0000000000000000e+000 -3.9492305683111023e-001 -5.1959975083620924e-001  0.0000000000000000e+000  0.0000000000000000e+000  0.0000000000000000e+000  0.0000000000000000e+000  0.0000000000000000e+000  0.0000000000000000e+000  0.0000000000000000e+000  0.0000000000000000e+000
  0.0000000000000000e+000  0.0000000000000000e+000  0.0000000000000000e+000  0.0000000000000000e+000  0.0000000000000000e+000  0.0000000000000000e+000  0.0000000000000000e+000  0.0000000000000000e+000 -1.1862847282735303e+000  0.0000000000000000e+000  1.1756808181469319e-002  0.0000000000000000e+000 -2.3053977363112160e-001  0.0000000000000000e+000  0.0000000000000000e+000 -5.6995948173880673e-001  0.0000000000000000e+000 -6.9060286781958657e-001  0.0000000000000000e+000  0.0000000000000000e+000  0.0000000000000000e+000  0.0000000000000000e+000  4.5942203751759092e-001  0.0000000000000000e+000  0.0000000000000000e+000  0.0000000000000000e+000  0.0000000000000000e+000  0.0000000000000000e+000  0.0000000000000000e+000  0.0000000000000000e+000
  1.5145889167970406e-001  0.0000000000000000e+000 -8.4025800570423570e-001  0.0000000000000000e+000  0.0000000000000000e+000 -5.8045314727465835e-001  0.0000000000000000e+000  0.0000000000000000e+000  0.0000000000000000e+000  2.3208809425425039e-001  0.0000000000000000e+000 -3.5527982144384429e-001  0.0000000000000000e+000  0.0000000000000000e+000  0.0000000000000000e+000  0.0000000000000000e+000  8.8652433523485175e-001  0.0000000000000000e+000  0.0000000000000000e+000  0.0000000000000000e+000 -5.4237292620328781e-001  1.7078538747795866e-001  0.0000000000000000e+000  0.0000000000000000e+000  0.0000000000000000e+000  0.0000000000000000e+000  0.0000000000000000e+000  0.0000000000000000e+000  0.0000000000000000e+000  0.0000000000000000e+000
  0.0000000000000000e+000  0.0000000000000000e+000  0.0000000000000000e+000  0.0000000000000000e+000  0.0000000000000000e+000  0.0000000000000000e+000  0.0000000000000000e+000  0.0000000000000000e+000  1.7892590115645063e-001  0.0000000000000000e+000 -2.1405233483896541e-001  0.0000000000000000e+000  1.9854387761203957e-001  0.0000000000000000e+000  0.0000000000000000e+000  7.0406259161544071e-001  0.0000000000000000e+000 -7.9252819027837551e-001  0.0000000000000000e+000  0.0000000000000000e+000  0.0000000000000000e+000  0.0000000000000000e+000  5.8932664069712759e-001  0.0000000000000000e+000  0.0000000000000000e+000  0.0000000000000000e+000  0.0000000000000000e+000  0.0000000000000000e+000  0.0000000000000000e+000  0.0000000000000000e+000
  0.0000000000000000e+000  0.0000000000000000e+000  0.0000000000000000e+000  0.0000000000000000e+000  0.0000000000000000e+000  0.0000000000000000e+000  0.0000000000000000e+000  0.0000000000000000e+000  0.0000000000000000e+000  0.0000000000000000e+000  0.0000000000000000e+000  0.0000000000000000e+000  0.0000000000000000e+000  1.7948690365185052e-001  0.0000000000000000e+000  0.0000000000000000e+000  0.0000000000000000e+000  0.0000000000000000e+000  0.0000000000000000e+000  0.0000000000000000e+000  0.0000000000000000e+000  0.0000000000000000e+000  0.0000000000000000e+000  0.0000000000000000e+000  2.5259762625219395e-001  0.0000000000000000e+000  0.0000000000000000e+000  0.0000000000000000e+000  0.0000000000000000e+000  0.0000000000000000e+000
  0.0000000000000000e+000 -2.1211366524722733e-001  0.0000000000000000e+000  1.8426248227997841e-001  0.0000000000000000e+000  0.0000000000000000e+000  1.2365205505338109e-002  0.0000000000000000e+000  0.0000000000000000e+000  0.0000000000000000e+000  0.0000000000000000e+000  0.0000000000000000e+000  0.0000000000000000e+000  0.0000000000000000e+000 -5.4348952167797138e-001  0.0000000000000000e+000  0.0000000000000000e+000  0.0000000000000000e+000  0.0000000000000000e+000  0.0000000000000000e+000  0.0000000000000000e+000  0.0000000000000000e+000  0.0000000000000000e+000 -4.2748473624919803e-001  0.0000000000000000e+000  0.0000000000000000e+000  0.0000000000000000e+000  3.2019707311582102e-001  5.1429812651288298e-001  2.7522616857018267e-001
  0.0000000000000000e+000  0.0000000000000000e+000  0.0000000000000000e+000  0.0000000000000000e+000  0.0000000000000000e+000  0.0000000000000000e+000  0.0000000000000000e+000  0.0000000000000000e+000 -1.0643048400297792e+000  0.0000000000000000e+000 -5.0399891180464040e-001  0.0000000000000000e+000  9.8891778629859739e-001  0.0000000000000000e+000  0.0000000000000000e+000  1.9886108791586218e-001  0.0000000000000000e+000  6.6979744092089244e-001  0.0000000000000000e+000  0.0000000000000000e+000  0.0000000000000000e+000  0.0000000000000000e+000 -4.9074741365536423e-001  0.0000000000000000e+000  0.0000000000000000e+000  0.0000000000000000e+000  0.0000000000000000e+000  0.0000000000000000e+000  0.0000000000000000e+000  0.0000000000000000e+000
 -2.0190699625105415e-001  0.0000000000000000e+000  4.6929350527137270e-001  0.0000000000000000e+000  0.0000000000000000e+000 -7.3258384758960082e-001  0.0000000000000000e+000  0.0000000000000000e+000  0.0000000000000000e+000 -7.3834387657434497e-001  0.0000000000000000e+000  1.1580983858083491e+000  0.0000000000000000e+000  0.0000000000000000e+000  0.0000000000000000e+000  0.0000000000000000e+000  3.1331496084220822e-001  0.0000000000000000e+000  0.0000000000000000e+000  0.0000000000000000e+000  1.5297439529262111e-001  3.9689376530256343e-001  0.0000000000000000e+000  0.0000000000000000e+000  0.0000000000000000e+000  0.0000000000000000e+000  0.0000000000000000e+000  0.0000000000000000e+000  0.0000000000000000e+000  0.0000000000000000e+000
  0.0000000000000000e+000  0.0000000000000000e+000  0.0000000000000000e+000  0.0000000000000000e+000  0.0000000000000000e+000  0.0000000000000000e+000  0.0000000000000000e+000  0.0000000000000000e+000 -3.3051601764639504e-001  0.0000000000000000e+000  1.6968446871803716e-001  0.0000000000000000e+000 -8.3049410518783517e-001  0.0000000000000000e+000  0.0000000000000000e+000  1.2273764619357770e+000  0.0000000000000000e+000  4.0555515412078708e-001  0.0000000000000000e+000  0.0000000000000000e+000  0.0000000000000000e+000  0.0000000000000000e+000 -9.3863710480006010e-002  0.0000000000000000e+000  0.0000000000000000e+000  0.0000000000000000e+000  0.0000000000000000e+000  0.0000000000000000e+000  0.0000000000000000e+000  0.0000000000000000e+000
  0.0000000000000000e+000  0.0000000000000000e+000  0.0000000000000000e+000  0.0000000000000000e+000  4.3572421436906633e-001  0.0000000000000000e+000  0.0000000000000000e+000  2.6467024515675852e-001  0.0000000000000000e+000  0.0000000000000000e+000  0.0000000000000000e+000  0.0000000000000000e+000  0.0000000000000000e+000  0.0000000000000000e+000  0.0000000000000000e+000  0.0000000000000000e+000  0.0000000000000000e+000  0.0000000000000000e+000 -4.0820548193983086e-001 -3.6814729587178630e-002  0.0000000000000000e+000  0.0000000000000000e+000  0.0000000000000000e+000  0.0000000000000000e+000  0.0000000000000000e+000 -7.7349633827425851e-002  7.5241216410128342e-001  0.0000000000000000e+000  0.0000000000000000e+000  0.0000000000000000e+000
  0.0000000000000000e+000  0.0000000000000000e+000  0.0000000000000000e+000  0.0000000000000000e+000 -5.4479990726890998e-003  0.0000000000000000e+000  0.0000000000000000e+000  1.8073568847263116e-001  0.0000000000000000e+000  0.0000000000000000e+000  0.0000000000000000e+000  0.0000000000000000e+000  0.0000000000000000e+000  0.0000000000000000e+000  0.0000000000000000e+000  0.0000000000000000e+000  0.0000000000000000e+000  0.0000000000000000e+000  9.1277123746849875e-002 -4.4315578027893576e-001  0.0000000000000000e+000  0.0000000000000000e+000  0.0000000000000000e+000  0.0000000000000000e+000  0.0000000000000000e+000  8.7139978486610969e-001  5.6998124877907147e-002  0.0000000000000000e+000  0.0000000000000000e+000  0.0000000000000000e+000
 -6.5811823023396410e-001  0.0000000000000000e+000  3.7392590574178503e-001  0.0000000000000000e+000  0.0000000000000000e+000 -1.2094163528198615e-002  0.0000000000000000e+000  0.0000000000000000e+000  0.0000000000000000e+000 -8.2917649647482750e-001  0.0000000000000000e+000 -1.9948294596253494e-001  0.0000000000000000e+000  0.0000000000000000e+000  0.0000000000000000e+000  0.0000000000000000e+000 -2.6955661078002013e-001  0.0000000000000000e+000  0.0000000000000000e+000  0.0000000000000000e+000 -6.1817615392496472e-001 -6.9981766888347130e-001  0.0000000000000000e+000  0.0000000000000000e+000  0.0000000000000000e+000  0.0000000000000000e+000  0.0000000000000000e+000  0.0000000000000000e+000  0.0000000000000000e+000  0.0000000000000000e+000
 -2.8471989124340213e-001  0.0000000000000000e+000  2.7449142615090971e-001  0.0000000000000000e+000  0.0000000000000000e+000  2.7642453411318174e-001  0.0000000000000000e+000  0.0000000000000000e+000  0.0000000000000000e+000  2.5862101927312009e-001  0.0000000000000000e+000 -1.7932152516805111e-001  0.0000000000000000e+000  0.0000000000000000e+000  0.0000000000000000e+000  0.0000000000000000e+000 -1.5499969943888856e-001  0.0000000000000000e+000  0.0000000000000000e+000  0.0000000000000000e+000 -9.7407931728315378e-001  7.9974358641590826e-001  0.0000000000000000e+000  0.0000000000000000e+000  0.0000000000000000e+000  0.0000000000000000e+000  0.0000000000000000e+000  0.0000000000000000e+000  0.0000000000000000e+000  0.0000000000000000e+000
  0.0000000000000000e+000  0.0000000000000000e+000  0.0000000000000000e+000  0.0000000000000000e+000  0.0000000000000000e+000  0.0000000000000000e+000  0.0000000000000000e+000  0.0000000000000000e+000 -2.6950371675147716e-001  0.0000000000000000e+000 -3.3719750265011006e-001  0.0000000000000000e+000 -5.7548091091980613e-001  0.0000000000000000e+000  0.0000000000000000e+000 -3.3266746470787828e-001  0.0000000000000000e+000  1.0262376772313955e+000  0.0000000000000000e+000  0.0000000000000000e+000  0.0000000000000000e+000  0.0000000000000000e+000  1.0504069081186327e+000  0.0000000000000000e+000  0.0000000000000000e+000  0.0000000000000000e+000  0.0000000000000000e+000  0.0000000000000000e+000  0.0000000000000000e+000  0.0000000000000000e+000
  0.0000000000000000e+000  5.9476677824961399e-001  0.0000000000000000e+000  1.8978703974389313e-001  0.0000000000000000e+000  0.0000000000000000e+000 -5.8986519828104456e-001  0.0000000000000000e+000  0.0000000000000000e+000  0.0000000000000000e+000  0.0000000000000000e+000  0.0000000000000000e+000  0.0000000000000000e+000  0.0000000000000000e+000  3.3151696605000253e-001  0.0000000000000000e+000  0.0000000000000000e+000  0.0000000000000000e+000  0.0000000000000000e+000  0.0000000000000000e+000  0.0000000000000000e+000  0.0000000000000000e+000  0.0000000000000000e+000 -2.8183758766118239e-001  0.0000000000000000e+000  0.0000000000000000e+000  0.0000000000000000e+000  2.1516108752936511e-001  1.0811707511600570e-001  1.2236374780365275e-001
  0.0000000000000000e+000  0.0000000000000000e+000  0.0000000000000000e+000  0.0000000000000000e+000  0.0000000000000000e+000  0.0000000000000000e+000  0.0000000000000000e+000  0.0000000000000000e+000  0.0000000000000000e+000  0.0000000000000000e+000  0.0000000000000000e+000  0.0000000000000000e+000  0.0000000000000000e+000 -7.3669017254724439e-002  0.0000000000000000e+000  0.0000000000000000e+000  0.0000000000000000e+000  0.0000000000000000e+000  0.0000000000000000e+000  0.0000000000000000e+000  0.0000000000000000e+000  0.0000000000000000e+000  0.0000000000000000e+000  0.0000000000000000e+000  6.0052789029433451e-001  0.0000000000000000e+000  0.0000000000000000e+000  0.0000000000000000e+000  0.0000000000000000e+000  0.0000000000000000e+000
  0.0000000000000000e+000  0.0000000000000000e+000  0.0000000000000000e+000  0.0000000000000000e+000 -1.9717238517500718e-001  0.0000000000000000e+000  0.0000000000000000e+000  8.9247987292012099e-001  0.0000000000000000e+000  0.0000000000000000e+000  0.0000000000000000e+000  0.0000000000000000e+000  0.0000000000000000e+000  0.0000000000000000e+000  0.0000000000000000e+000  0.0000000000000000e+000  0.0000000000000000e+000  0.0000000000000000e+000 -4.0937329575326489e-002  3.4815358571962712e-001  0.0000000000000000e+000  0.0000000000000000e+000  0.0000000000000000e+000  0.0000000000000000e+000  0.0000000000000000e+000  8.3516099853323533e-003 -2.0407398992851022e-001  0.0000000000000000e+000  0.0000000000000000e+000  0.0000000000000000e+000
  0.0000000000000000e+000  0.0000000000000000e+000  0.0000000000000000e+000  0.0000000000000000e+000 -7.7109975402357578e-001  0.0000000000000000e+000  0.0000000000000000e+000 -6.5529864710210536e-002  0.0000000000000000e+000  0.0000000000000000e+000  0.0000000000000000e+000  0.0000000000000000e+000  0.0000000000000000e+000  0.0000000000000000e+000  0.0000000000000000e+000  0.0000000000000000e+000  0.0000000000000000e+000  0.0000000000000000e+000  2.1049644451719224e-001  1.0111829534101310e-001  0.0000000000000000e+000  0.0000000000000000e+000  0.0000000000000000e+000  0.0000000000000000e+000  0.0000000000000000e+000 -3.6145932928438596e-004  5.8870808786354001e-001  0.0000000000000000e+000  0.0000000000000000e+000  0.0000000000000000e+000
  0.0000000000000000e+000  1.6369085034257425e-001  0.0000000000000000e+000  3.9849042890449460e-001  0.0000000000000000e+000  0.0000000000000000e+000  3.8497938883463279e-001  0.0000000000000000e+000  0.0000000000000000e+000  0.0000000000000000e+000  0.0000000000000000e+000  0.0000000000000000e+000  0.0000000000000000e+000  0.0000000000000000e+000  2.4841865300298732e-001  0.0000000000000000e+000  0.0000000000000000e+000  0.0000000000000000e+000  0.0000000000000000e+000  0.0000000000000000e+000  0.0000000000000000e+000  0.0000000000000000e+000  0.0000000000000000e+000  2.0515693652543671e-001  0.0000000000000000e+000  0.0000000000000000e+000  0.0000000000000000e+000  1.6966926307642372e-001  5.1834468349494900e-001 -5.1471495825694913e-001
  0.0000000000000000e+000  7.5718020731717017e-002  0.0000000000000000e+000  3.2410157181432775e-001  0.0000000000000000e+000  0.0000000000000000e+000  7.9629357326333999e-002  0.0000000000000000e+000  0.0000000000000000e+000  0.0000000000000000e+000  0.0000000000000000e+000  0.0000000000000000e+000  0.0000000000000000e+000  0.0000000000000000e+000  7.8137360443727488e-002  0.0000000000000000e+000  0.0000000000000000e+000  0.0000000000000000e+000  0.0000000000000000e+000  0.0000000000000000e+000  0.0000000000000000e+000  0.0000000000000000e+000  0.0000000000000000e+000  5.5186315879853221e-001  0.0000000000000000e+000  0.0000000000000000e+000  0.0000000000000000e+000 -1.7052706191085865e-001  1.7791292232122058e-001  7.1518755444059257e-001
  0.0000000000000000e+000 -4.7985733687797044e-001  0.0000000000000000e+000 -3.0002462859656709e-001  0.0000000000000000e+000  0.0000000000000000e+000  4.1706779685703160e-002  0.0000000000000000e+000  0.0000000000000000e+000  0.0000000000000000e+000  0.0000000000000000e+000  0.0000000000000000e+000  0.0000000000000000e+000  0.0000000000000000e+000  6.4304767293312137e-001  0.0000000000000000e+000  0.0000000000000000e+000  0.0000000000000000e+000  0.0000000000000000e+000  0.0000000000000000e+000  0.0000000000000000e+000  0.0000000000000000e+000  0.0000000000000000e+000 -5.9815903466795453e-002  0.0000000000000000e+000  0.0000000000000000e+000  0.0000000000000000e+000  4.3419376442790680e-001  1.4779036884500443e-001  2.2478485901957782e-001
 -8.9499054544082424e-001  0.0000000000000000e+000 -5.2594495496112954e-002  0.0000000000000000e+000  0.0000000000000000e+000  0.0000000000000000e+000 -1.7145687375418336e-001  0.0000000000000000e+000  0.0000000000000000e+000 -3.5440082699010755e-001  0.0000000000000000e+000  0.0000000000000000e+000  0.0000000000000000e+000  0.0000000000000000e+000  0.0000000000000000e+000  0.0000000000000000e+000 -1.5357768328260907e-001  0.0000000000000000e+000  0.0000000000000000e+000 -1.3282406440007410e-001  0.0000000000000000e+000  0.0000000000000000e+000  0.0000000000000000e+000  0.0000000000000000e+000  0.0000000000000000e+000  0.0000000000000000e+000  0.0000000000000000e+000  0.0000000000000000e+000  0.0000000000000000e+000  0.0000000000000000e+000
  0.0000000000000000e+000  3.5982425396552276e-001  0.0000000000000000e+000  0.0000000000000000e+000  0.0000000000000000e+000  0.0000000000000000e+000  0.0000000000000000e+000  0.0000000000000000e+000  2.1202359599960666e-001  0.0000000000000000e+000  0.0000000000000000e+000  0.0000000000000000e+000  0.0000000000000000e+000  0.0000000000000000e+000  0.0000000000000000e+000  0.0000000000000000e+000  0.0000000000000000e+000  0.0000000000000000e+000  0.0000000000000000e+000  0.0000000000000000e+000  0.0000000000000000e+000  0.0000000000000000e+000  0.0000000000000000e+000  0.0000000000000000e+000  0.0000000000000000e+000  0.0000000000000000e+000  0.0000000000000000e+000  0.0000000000000000e+000  0.0000000000000000e+000  0.0000000000000000e+000
 -3.2212358912011529e-001  0.0000000000000000e+000  3.1510716141021866e-001  0.0000000000000000e+000  0.0000000000000000e+000  0.0000000000000000e+000  7.4504755943470635e-001  0.0000000000000000e+000  0.0000000000000000e+000  4.4001678821651913e-001  0.0000000000000000e+000  0.0000000000000000e+000  0.0000000000000000e+000  0.0000000000000000e+000  0.0000000000000000e+000  0.0000000000000000e+000  9.3844839871588454e-002  0.0000000000000000e+000  0.0000000000000000e+000 -1.9856076263413192e-001  0.0000000000000000e+000  0.0000000000000000e+000  0.0000000000000000e+000  0.0000000000000000e+000  0.0000000000000000e+000  0.0000000000000000e+000  0.0000000000000000e+000  0.0000000000000000e+000  0.0000000000000000e+000  0.0000000000000000e+000
  0.0000000000000000e+000  0.0000000000000000e+000  0.0000000000000000e+000  3.4325241379410010e-001 -2.2756389337968319e-001  0.0000000000000000e+000  0.0000000000000000e+000  0.0000000000000000e+000  0.0000000000000000e+000  0.0000000000000000e+000  6.7778233484159811e-001  9.5038404394940240e-002  0.0000000000000000e+000  0.0000000000000000e+000  0.0000000000000000e+000  6.2889900341538310e-002  0.0000000000000000e+000  0.0000000000000000e+000  0.0000000000000000e+000  0.0000000000000000e+000 -3.8315515017198187e-001  2.0694980759014953e-001  0.0000000000000000e+000 -4.1034135983502040e-001  0.0000000000000000e+000  0.0000000000000000e+000  0.0000000000000000e+000  0.0000000000000000e+000  0.0000000000000000e+000  0.0000000000000000e+000
  0.0000000000000000e+000  0.0000000000000000e+000  0.0000000000000000e+000 -1.4566716692631534e-001 -3.4841302774125338e-001  0.0000000000000000e+000  0.0000000000000000e+000  0.0000000000000000e+000  0.0000000000000000e+000  0.0000000000000000e+000  3.3511279247428805e-001 -5.3394768250095682e-002  0.0000000000000000e+000  0.0000000000000000e+000  0.0000000000000000e+000  2.8915794712815579e-001  0.0000000000000000e+000  0.0000000000000000e+000  0.0000000000000000e+000  0.0000000000000000e+000  5.5022202547519550e-001 -5.7782020359245834e-001  0.0000000000000000e+000 -1.4834106052745921e-001  0.0000000000000000e+000  0.0000000000000000e+000  0.0000000000000000e+000  0.0000000000000000e+000  0.0000000000000000e+000  0.0000000000000000e+000
  0.0000000000000000e+000  0.0000000000000000e+000  0.0000000000000000e+000  0.0000000000000000e+000  0.0000000000000000e+000  6.6885038043040090e-001  0.0000000000000000e+000 -2.6945426074324952e-001  0.0000000000000000e+000  0.0000000000000000e+000  0.0000000000000000e+000  0.0000000000000000e+000  0.0000000000000000e+000  0.0000000000000000e+000 -1.5161361544943830e-001  0.0000000000000000e+000  0.0000000000000000e+000  0.0000000000000000e+000 -2.6740852139700966e-001  0.0000000000000000e+000  0.0000000000000000e+000  0.0000000000000000e+000  1.4008516240829996e-001  0.0000000000000000e+000  1.3699466886884767e-001  0.0000000000000000e+000  0.0000000000000000e+000  0.0000000000000000e+000 -6.9777254499719810e-001 -9.3893270680762886e-001
  2.5170110815863089e-001  0.0000000000000000e+000  2.0708883651682441e-001  0.0000000000000000e+000  0.0000000000000000e+000  0.0000000000000000e+000  1.7160490430070152e-001  0.0000000000000000e+000  0.0000000000000000e+000 -2.5571498901331652e-001  0.0000000000000000e+000  0.0000000000000000e+000  0.0000000000000000e+000  0.0000000000000000e+000  0.0000000000000000e+000  0.0000000000000000e+000 -8.0716038186128092e-001  0.0000000000000000e+000  0.0000000000000000e+000 -3.8394594034740515e-001  0.0000000000000000e+000  0.0000000000000000e+000  0.0000000000000000e+000  0.0000000000000000e+000  0.0000000000000000e+000  0.0000000000000000e+000  0.0000000000000000e+000  0.0000000000000000e+000  0.0000000000000000e+000  0.0000000000000000e+000
  0.0000000000000000e+000  0.0000000000000000e+000  0.0000000000000000e+000  0.0000000000000000e+000  0.0000000000000000e+000  1.8758414541273577e-001  0.0000000000000000e+000  4.2713876008732887e-002  0.0000000000000000e+000  0.0000000000000000e+000  0.0000000000000000e+000  0.0000000000000000e+000  0.0000000000000000e+000  0.0000000000000000e+000  4.3333727921510928e-001  0.0000000000000000e+000  0.0000000000000000e+000  0.0000000000000000e+000 -8.7127848135070785e-001  0.0000000000000000e+000  0.0000000000000000e+000  0.0000000000000000e+000 -3.6085483025658671e-001  0.0000000000000000e+000 -1.4823477260601639e-001  0.0000000000000000e+000  0.0000000000000000e+000  0.0000000000000000e+000 -1.1841381331861474e+000  2.1744221574613176e-001
  0.0000000000000000e+000  4.1022395125749589e-001  0.0000000000000000e+000  0.0000000000000000e+000  0.0000000000000000e+000  0.0000000000000000e+000  0.0000000000000000e+000  0.0000000000000000e+000 -4.3176203723949508e-001  0.0000000000000000e+000  0.0000000000000000e+000  0.0000000000000000e+000  0.0000000000000000e+000  0.0000000000000000e+000  0.0000000000000000e+000  0.0000000000000000e+000  0.0000000000000000e+000  0.0000000000000000e+000  0.0000000000000000e+000  0.0000000000000000e+000  0.0000000000000000e+000  0.0000000000000000e+000  0.0000000000000000e+000  0.0000000000000000e+000  0.0000000000000000e+000  0.0000000000000000e+000  0.0000000000000000e+000  0.0000000000000000e+000  0.0000000000000000e+000  0.0000000000000000e+000
 -1.0969682007934529e-001  0.0000000000000000e+000  3.6322906865790960e-001  0.0000000000000000e+000  0.0000000000000000e+000  0.0000000000000000e+000  5.6562909969847953e-002  0.0000000000000000e+000  0.0000000000000000e+000  2.3761519392818078e-002  0.0000000000000000e+000  0.0000000000000000e+000  0.0000000000000000e+000  0.0000000000000000e+000  0.0000000000000000e+000  0.0000000000000000e+000 -3.4402323471742474e-001  0.0000000000000000e+000  0.0000000000000000e+000  8.5668856227501688e-001  0.0000000000000000e+000  0.0000000000000000e+000  0.0000000000000000e+000  0.0000000000000000e+000  0.0000000000000000e+000  0.0000000000000000e+000  0.0000000000000000e+000  0.0000000000000000e+000  0.0000000000000000e+000  0.0000000000000000e+000
  0.0000000000000000e+000  0.0000000000000000e+000  0.0000000000000000e+000  4.0701711576848709e-001 -2.5513838731613125e-001  0.0000000000000000e+000  0.0000000000000000e+000  0.0000000000000000e+000  0.0000000000000000e+000  0.0000000000000000e+000 -4.4787273778852960e-001  6.6746409270642992e-001  0.0000000000000000e+000  0.0000000000000000e+000  0.0000000000000000e+000 -9.4825695839361193e-002  0.0000000000000000e+000  0.0000000000000000e+000  0.0000000000000000e+000  0.0000000000000000e+000  4.8926124475884666e-002 -2.0283535585290638e-001  0.0000000000000000e+000 -2.6573540722114997e-001  0.0000000000000000e+000  0.0000000000000000e+000  0.0000000000000000e+000  0.0000000000000000e+000  0.0000000000000000e+000  0.0000000000000000e+000
  0.0000000000000000e+000  0.0000000000000000e+000  0.0000000000000000e+000 -2.3217104372009645e-001  6.2018631992669507e-002  0.0000000000000000e+000  0.0000000000000000e+000  0.0000000000000000e+000  0.0000000000000000e+000  0.0000000000000000e+000 -4.9022256692360669e-002  1.6277688205101559e-001  0.0000000000000000e+000  0.0000000000000000e+000  0.0000000000000000e+000  4.3119101923207365e-001  0.0000000000000000e+000  0.0000000000000000e+000  0.0000000000000000e+000  0.0000000000000000e+000 -6.7372712185646189e-001 -4.9295249450327250e-001  0.0000000000000000e+000  1.7468459901729264e-001  0.0000000000000000e+000  0.0000000000000000e+000  0.0000000000000000e+000  0.0000000000000000e+000  0.0000000000000000e+000  0.0000000000000000e+000
  0.0000000000000000e+000  0.0000000000000000e+000  0.0000000000000000e+000  0.0000000000000000e+000  0.0000000000000000e+000  0.0000000000000000e+000  0.0000000000000000e+000  0.0000000000000000e+000  0.0000000000000000e+000  0.0000000000000000e+000  0.0000000000000000e+000  0.0000000000000000e+000 -4.1455824464990765e-001  4.9144743617542130e-001  0.0000000000000000e+000  0.0000000000000000e+000  0.0000000000000000e+000 -1.1943594811500746e+000  0.0000000000000000e+000  0.0000000000000000e+000  0.0000000000000000e+000  0.0000000000000000e+000  0.0000000000000000e+000  0.0000000000000000e+000  0.0000000000000000e+000 -3.6872087954074340e-001 -1.5324176528371983e-001 -2.7424486074044579e-001  0.0000000000000000e+000  0.0000000000000000e+000
  0.0000000000000000e+000  0.0000000000000000e+000  0.0000000000000000e+000  0.0000000000000000e+000  0.0000000000000000e+000  0.0000000000000000e+000  0.0000000000000000e+000  0.0000000000000000e+000  0.0000000000000000e+000  0.0000000000000000e+000  0.0000000000000000e+000  0.0000000000000000e+000 -1.3897076148572232e+000  5.3211121379555326e-001  0.0000000000000000e+000  0.0000000000000000e+000  0.0000000000000000e+000  4.1433641556158407e-001  0.0000000000000000e+000  0.0000000000000000e+000  0.0000000000000000e+000  0.0000000000000000e+000  0.0000000000000000e+000  0.0000000000000000e+000  0.0000000000000000e+000  3.0774333782613972e-001  7.1724746454755672e-001  1.3690029401902531e-001  0.0000000000000000e+000  0.0000000000000000e+000
  0.0000000000000000e+000  0.0000000000000000e+000  0.0000000000000000e+000  0.0000000000000000e+000  0.0000000000000000e+000 -1.0294437974959039e+000  0.0000000000000000e+000 -3.4288591254371920e-001  0.0000000000000000e+000  0.0000000000000000e+000  0.0000000000000000e+000  0.0000000000000000e+000  0.0000000000000000e+000  0.0000000000000000e+000 -1.1061760020338027e-001  0.0000000000000000e+000  0.0000000000000000e+000  0.0000000000000000e+000 -2.2568614078872060e-001  0.0000000000000000e+000  0.0000000000000000e+000  0.0000000000000000e+000  7.8493977103162416e-002  0.0000000000000000e+000 -4.1193435811374002e-001  0.0000000000000000e+000  0.0000000000000000e+000  0.0000000000000000e+000  2.4515104951767594e-001 -5.7953391309557067e-001
  0.0000000000000000e+000  0.0000000000000000e+000  0.0000000000000000e+000 -1.6190042125840229e-001 -1.8994721389114932e-001  0.0000000000000000e+000  0.0000000000000000e+000  0.0000000000000000e+000  0.0000000000000000e+000  0.0000000000000000e+000  3.6245810244402987e-001  5.5422221978969521e-001  0.0000000000000000e+000  0.0000000000000000e+000  0.0000000000000000e+000 -1.5131316719406804e-001  0.0000000000000000e+000  0.0000000000000000e+000  0.0000000000000000e+000  0.0000000000000000e+000  1.0060643179446713e-001  1.6429607761823270e-001  0.0000000000000000e+000  6.6269120621142008e-001  0.0000000000000000e+000  0.0000000000000000e+000  0.0000000000000000e+000  0.0000000000000000e+000  0.0000000000000000e+000  0.0000000000000000e+000
 -7.8257196617197849e-002  0.0000000000000000e+000  4.9557191953619323e-001  0.0000000000000000e+000  0.0000000000000000e+000  0.0000000000000000e+000 -6.1867941888489775e-001  0.0000000000000000e+000  0.0000000000000000e+000  5.5056408660617928e-001  0.0000000000000000e+000  0.0000000000000000e+000  0.0000000000000000e+000  0.0000000000000000e+000  0.0000000000000000e+000  0.0000000000000000e+000 -9.2916718479111593e-002  0.0000000000000000e+000  0.0000000000000000e+000 -2.3187438487174913e-001  0.0000000000000000e+000  0.0000000000000000e+000  0.0000000000000000e+000  0.0000000000000000e+000  0.0000000000000000e+000  0.0000000000000000e+000  0.0000000000000000e+000  0.0000000000000000e+000  0.0000000000000000e+000  0.0000000000000000e+000
  0.0000000000000000e+000  0.0000000000000000e+000  0.0000000000000000e+000  0.0000000000000000e+000  0.0000000000000000e+000  0.0000000000000000e+000  0.0000000000000000e+000  0.0000000000000000e+000  0.0000000000000000e+000  0.0000000000000000e+000  0.0000000000000000e+000  0.0000000000000000e+000  6.0065605869342309e-001 -7.7918339412484761e-001  0.0000000000000000e+000  0.0000000000000000e+000  0.0000000000000000e+000 -2.0496900948027752e-002  0.0000000000000000e+000  0.0000000000000000e+000  0.0000000000000000e+000  0.0000000000000000e+000  0.0000000000000000e+000  0.0000000000000000e+000  0.0000000000000000e+000  8.6130966345149307e-001  1.1438722730053765e+000 -9.0057519035286165e-002  0.0000000000000000e+000  0.0000000000000000e+000
  0.0000000000000000e+000  0.0000000000000000e+000  0.0000000000000000e+000  0.0000000000000000e+000  0.0000000000000000e+000 -3.7558450569055990e-001  0.0000000000000000e+000 -3.4201101805075440e-001  0.0000000000000000e+000  0.0000000000000000e+000  0.0000000000000000e+000  0.0000000000000000e+000  0.0000000000000000e+000  0.0000000000000000e+000 -3.1302598254218778e-001  0.0000000000000000e+000  0.0000000000000000e+000  0.0000000000000000e+000  2.4221564110213106e-001  0.0000000000000000e+000  0.0000000000000000e+000  0.0000000000000000e+000  8.3993798040660228e-001  0.0000000000000000e+000  5.0176543354803271e-001  0.0000000000000000e+000  0.0000000000000000e+000  0.0000000000000000e+000 -2.9379215168518347e-001  6.5002622212304750e-001
  1.1712082606319570e-001  0.0000000000000000e+000  6.9103446072590025e-001  0.0000000000000000e+000  0.0000000000000000e+000  0.0000000000000000e+000  9.7388555161030278e-003  0.0000000000000000e+000  0.0000000000000000e+000 -5.5830968202773623e-001  0.0000000000000000e+000  0.0000000000000000e+000  0.0000000000000000e+000  0.0000000000000000e+000  0.0000000000000000e+000  0.0000000000000000e+000  4.3487200022789158e-001  0.0000000000000000e+000  0.0000000000000000e+000 -8.8520524493792302e-002  0.0000000000000000e+000  0.0000000000000000e+000  0.0000000000000000e+000  0.0000000000000000e+000  0.0000000000000000e+000  0.0000000000000000e+000  0.0000000000000000e+000  0.0000000000000000e+000  0.0000000000000000e+000  0.0000000000000000e+000
  0.0000000000000000e+000  0.0000000000000000e+000  0.0000000000000000e+000 -5.8323135442271634e-001  2.1896933284768455e-001  0.0000000000000000e+000  0.0000000000000000e+000  0.0000000000000000e+000  0.0000000000000000e+000  0.0000000000000000e+000 -1.9594394216917332e-002  3.9813077209580328e-001  0.0000000000000000e+000  0.0000000000000000e+000  0.0000000000000000e+000  3.1887844007310318e-001  0.0000000000000000e+000  0.0000000000000000e+000  0.0000000000000000e+000  0.0000000000000000e+000  1.3719708877724607e-001  3.7049652050565757e-001  0.0000000000000000e+000 -4.4184544141243737e-001  0.0000000000000000e+000  0.0000000000000000e+000  0.0000000000000000e+000  0.0000000000000000e+000  0.0000000000000000e+000  0.0000000000000000e+000
  0.0000000000000000e+000  0.0000000000000000e+000  0.0000000000000000e+000 -4.0508158739746175e-001  7.3439264360485146e-002  0.0000000000000000e+000  0.0000000000000000e+000  0.0000000000000000e+000  0.0000000000000000e+000  0.0000000000000000e+000  1.3919535831514190e-001  6.0252811330170034e-002  0.0000000000000000e+000  0.0000000000000000e+000  0.0000000000000000e+000 -7.6954989593035139e-001  0.0000000000000000e+000  0.0000000000000000e+000  0.0000000000000000e+000  0.0000000000000000e+000 -1.6416638513323983e-001 -3.3880067238130412e-001  0.0000000000000000e+000 -2.7123106940746883e-001  0.0000000000000000e+000  0.0000000000000000e+000  0.0000000000000000e+000  0.0000000000000000e+000  0.0000000000000000e+000  0.0000000000000000e+000
  0.0000000000000000e+000  0.0000000000000000e+000  0.0000000000000000e+000  0.0000000000000000e+000  0.0000000000000000e+000 -1.3355487919847031e-001  0.0000000000000000e+000  3.1908668596906518e-002  0.0000000000000000e+000  0.0000000000000000e+000  0.0000000000000000e+000  0.0000000000000000e+000  0.0000000000000000e+000  0.0000000000000000e+000 -1.1437673610809425e+000  0.0000000000000000e+000  0.0000000000000000e+000  0.0000000000000000e+000 -5.6953838274054880e-001  0.0000000000000000e+000  0.0000000000000000e+000  0.0000000000000000e+000  4.6929371561091823e-002  0.0000000000000000e+000 -4.5287052304314783e-002  0.0000000000000000e+000  0.0000000000000000e+000  0.0000000000000000e+000  4.6484983792712908e-001  3.4015256777743441e-001
  0.0000000000000000e+000  0.0000000000000000e+000  0.0000000000000000e+000 -3.3306287574534277e-001 -8.1759420912268943e-001  0.0000000000000000e+000  0.0000000000000000e+000  0.0000000000000000e+000  0.0000000000000000e+000  0.0000000000000000e+000 -2.7236407234217808e-001 -2.1635916934465318e-001  0.0000000000000000e+000  0.0000000000000000e+000  0.0000000000000000e+000 -2.6995517288563670e-002  0.0000000000000000e+000  0.0000000000000000e+000  0.0000000000000000e+000  0.0000000000000000e+000 -1.9557749334306537e-001  2.4516214553685567e-001  0.0000000000000000e+000 -2.3055595561501441e-002  0.0000000000000000e+000  0.0000000000000000e+000  0.0000000000000000e+000  0.0000000000000000e+000  0.0000000000000000e+000  0.0000000000000000e+000
  0.0000000000000000e+000  0.0000000000000000e+000  0.0000000000000000e+000  0.0000000000000000e+000  0.0000000000000000e+000 -1.1969668014253469e-001  0.0000000000000000e+000 -1.3482558335244257e-001  0.0000000000000000e+000  0.0000000000000000e+000  0.0000000000000000e+000  0.0000000000000000e+000  0.0000000000000000e+000  0.0000000000000000e+000 -5.4644262338040350e-001  0.0000000000000000e+000  0.0000000000000000e+000  0.0000000000000000e+000  2.8972126300157242e-001  0.0000000000000000e+000  0.0000000000000000e+000  0.0000000000000000e+000 -8.8684650382369989e-001  0.0000000000000000e+000  6.2870281894385893e-001  0.0000000000000000e+000  0.0000000000000000e+000  0.0000000000000000e+000 -6.2663990437416228e-001  4.4989617638042961e-002
  0.0000000000000000e+000  0.0000000000000000e+000  0.0000000000000000e+000  0.0000000000000000e+000  0.0000000000000000e+000  0.0000000000000000e+000  0.0000000000000000e+000  0.0000000000000000e+000  0.0000000000000000e+000  0.0000000000000000e+000  0.0000000000000000e+000  0.0000000000000000e+000  3.6002058652114011e-001  8.6028878041367962e-001  0.0000000000000000e+000  0.0000000000000000e+000  0.0000000000000000e+000  2.7100716194871982e-001  0.0000000000000000e+000  0.0000000000000000e+000  0.0000000000000000e+000  0.0000000000000000e+000  0.0000000000000000e+000  0.0000000000000000e+000  0.0000000000000000e+000  8.5800532515203878e-002  8.2794494431524135e-001 -8.2534243985016142e-001  0.0000000000000000e+000  0.0000000000000000e+000
  0.0000000000000000e+000  0.0000000000000000e+000  0.0000000000000000e+000  0.0000000000000000e+000  0.0000000000000000e+000  0.0000000000000000e+000  0.0000000000000000e+000  0.0000000000000000e+000  0.0000000000000000e+000  0.0000000000000000e+000  0.0000000000000000e+000  0.0000000000000000e+000 -5.0187090834850429e-002 -1.5463771591134176e-001  0.0000000000000000e+000  0.0000000000000000e+000  0.0000000000000000e+000 -1.1396414705799762e-001  0.0000000000000000e+000  0.0000000000000000e+000  0.0000000000000000e+000  0.0000000000000000e+000  0.0000000000000000e+000  0.0000000000000000e+000  0.0000000000000000e+000  1.3168206339226654e+000 -7.7860453957187459e-001  5.8194020005986176e-002  0.0000000000000000e+000  0.0000000000000000e+000
  0.0000000000000000e+000  0.0000000000000000e+000  0.0000000000000000e+000  0.0000000000000000e+000  0.0000000000000000e+000  0.0000000000000000e+000  0.0000000000000000e+000  0.0000000000000000e+000  0.0000000000000000e+000  0.0000000000000000e+000  0.0000000000000000e+000  0.0000000000000000e+000  5.1983172904584618e-001  1.0697209670703083e+000  0.0000000000000000e+000  0.0000000000000000e+000  0.0000000000000000e+000 -1.5775388535088250e-001  0.0000000000000000e+000  0.0000000000000000e+000  0.0000000000000000e+000  0.0000000000000000e+000  0.0000000000000000e+000  0.0000000000000000e+000  0.0000000000000000e+000  2.1485718830142672e-001  5.1804861293264448e-002  9.5906502279537165e-001  0.0000000000000000e+000  0.0000000000000000e+000
  0.0000000000000000e+000  0.0000000000000000e+000  0.0000000000000000e+000  0.0000000000000000e+000  0.0000000000000000e+000  5.1145879442395015e-001  0.0000000000000000e+000 -8.7929960698579734e-001  0.0000000000000000e+000  0.0000000000000000e+000  0.0000000000000000e+000  0.0000000000000000e+000  0.0000000000000000e+000  0.0000000000000000e+000  3.9486837687361914e-001  0.0000000000000000e+000  0.0000000000000000e+000  0.0000000000000000e+000 -3.1138501506952321e-001  0.0000000000000000e+000  0.0000000000000000e+000  0.0000000000000000e+000 -3.6798280952404760e-001  0.0000000000000000e+000  6.1994112742322516e-001  0.0000000000000000e+000  0.0000000000000000e+000  0.0000000000000000e+000  4.0680186557305065e-001  2.9047638625258554e-001
  0.0000000000000000e+000  0.0000000000000000e+000  0.0000000000000000e+000  0.0000000000000000e+000  0.0000000000000000e+000  4.5796290570585174e-001  0.0000000000000000e+000 -4.4250938899567016e-001  0.0000000000000000e+000  0.0000000000000000e+000  0.0000000000000000e+000  0.0000000000000000e+000  0.0000000000000000e+000  0.0000000000000000e+000 -1.2415183275424539e-001  0.0000000000000000e+000  0.0000000000000000e+000  0.0000000000000000e+000  3.6010522115413596e-001  0.0000000000000000e+000  0.0000000000000000e+000  0.0000000000000000e+000  1.3325720671599481e-001  0.0000000000000000e+000 -1.2173639118038990e+000  0.0000000000000000e+000  0.0000000000000000e+000  0.0000000000000000e+000 -1.1817472306225915e-001 -3.4961539588134805e-002
 -8.3554260133699132e-001  0.0000000000000000e+000  0.0000000000000000e+000  0.0000000000000000e+000  1.4155673165647364e+000  0.0000000000000000e+000  0.0000000000000000e+000  0.0000000000000000e+000  0.0000000000000000e+000  0.0000000000000000e+000  0.0000000000000000e+000  4.3552592644698707e-001  0.0000000000000000e+000  0.0000000000000000e+000  0.0000000000000000e+000  0.0000000000000000e+000  0.0000000000000000e+000  0.0000000000000000e+000 -3.7406253685380364e-002  0.0000000000000000e+000  0.0000000000000000e+000  0.0000000000000000e+000  0.0000000000000000e+000  0.0000000000000000e+000  0.0000000000000000e+000  0.0000000000000000e+000 -1.0488429387205503e-001  0.0000000000000000e+000  0.0000000000000000e+000 -5.3685841404703183e-001
  0.0000000000000000e+000  2.7422953021058105e-001  0.0000000000000000e+000  0.0000000000000000e+000  0.0000000000000000e+000  0.0000000000000000e+000  0.0000000000000000e+000  0.0000000000000000e+000  7.6448730845167512e-003  6.5356060097502555e-001  0.0000000000000000e+000  0.0000000000000000e+000  0.0000000000000000e+000  0.0000000000000000e+000  0.0000000000000000e+000  0.0000000000000000e+000  0.0000000000000000e+000  0.0000000000000000e+000  0.0000000000000000e+000  4.5350546114619816e-001 -2.2131589585425293e-001 -5.1224696435661216e-002  0.0000000000000000e+000  0.0000000000000000e+000  4.8932322267205197e-001 -2.9818563192843511e-002  0.0000000000000000e+000  0.0000000000000000e+000  0.0000000000000000e+000  0.0000000000000000e+000
  0.0000000000000000e+000  0.0000000000000000e+000  4.1786352084175754e-001  0.0000000000000000e+000  0.0000000000000000e+000  0.0000000000000000e+000  0.0000000000000000e+000  0.0000000000000000e+000  0.0000000000000000e+000  0.0000000000000000e+000  0.0000000000000000e+000  0.0000000000000000e+000  0.0000000000000000e+000  0.0000000000000000e+000  0.0000000000000000e+000  0.0000000000000000e+000  0.0000000000000000e+000  0.0000000000000000e+000  0.0000000000000000e+000  0.0000000000000000e+000  0.0000000000000000e+000  0.0000000000000000e+000  0.0000000000000000e+000  0.0000000000000000e+000  0.0000000000000000e+000  0.0000000000000000e+000  0.0000000000000000e+000  0.0000000000000000e+000 -3.4595818828121433e-001  0.0000000000000000e+000
  0.0000000000000000e+000  0.0000000000000000e+000  0.0000000000000000e+000 -2.9499862407340732e-002  0.0000000000000000e+000 -9.8971932737791457e-001  6.7592739702620730e-001  0.0000000000000000e+000  0.0000000000000000e+000  0.0000000000000000e+000  0.0000000000000000e+000  0.0000000000000000e+000  0.0000000000000000e+000  0.0000000000000000e+000 -2.2696791587233003e-001 -6.7872730081423738e-001  1.0918039634627749e-001  0.0000000000000000e+000  0.0000000000000000e+000  0.0000000000000000e+000  0.0000000000000000e+000  0.0000000000000000e+000 -2.5759736604194938e-001  0.0000000000000000e+000  0.0000000000000000e+000  0.0000000000000000e+000  0.0000000000000000e+000 -5.6253601019953647e-001  0.0000000000000000e+000  0.0000000000000000e+000
  2.6692487700186712e-001  0.0000000000000000e+000  0.0000000000000000e+000  0.0000000000000000e+000 -3.0091653168273191e-001  0.0000000000000000e+000  0.0000000000000000e+000  0.0000000000000000e+000  0.0000000000000000e+000  0.0000000000000000e+000  0.0000000000000000e+000  8.1513849963816898e-001  0.0000000000000000e+000  0.0000000000000000e+000  0.0000000000000000e+000  0.0000000000000000e+000  0.0000000000000000e+000  0.0000000000000000e+000 -3.3923285262763780e-002  0.0000000000000000e+000  0.0000000000000000e+000  0.0000000000000000e+000  0.0000000000000000e+000  0.0000000000000000e+000  0.0000000000000000e+000  0.0000000000000000e+000 -3.2452140317485434e-001  0.0000000000000000e+000  0.0000000000000000e+000 -4.8251763407494325e-001
  0.0000000000000000e+000  0.0000000000000000e+000  0.0000000000000000e+000 -7.4215464261842923e-001  0.0000000000000000e+000  4.9178813404885134e-002 -3.0722871447247968e-001  0.0000000000000000e+000  0.0000000000000000e+000  0.0000000000000000e+000  0.0000000000000000e+000  0.0000000000000000e+000  0.0000000000000000e+000  0.0000000000000000e+000  2.3238599973859692e-001 -5.2922298907218564e-002  3.9469903058533962e-001  0.0000000000000000e+000  0.0000000000000000e+000  0.0000000000000000e+000  0.0000000000000000e+000  0.0000000000000000e+000  6.3607497838522487e-001  0.0000000000000000e+000  0.0000000000000000e+000  0.0000000000000000e+000  0.0000000000000000e+000 -2.4561207857799433e-001  0.0000000000000000e+000  0.0000000000000000e+000
  0.0000000000000000e+000  0.0000000000000000e+000  0.0000000000000000e+000  3.5496152163888012e-001  0.0000000000000000e+000  1.8039996988154813e-001 -3.2363824767325211e-001  0.0000000000000000e+000  0.0000000000000000e+000  0.0000000000000000e+000  0.0000000000000000e+000  0.0000000000000000e+000  0.0000000000000000e+000  0.0000000000000000e+000 -3.7435672011097310e-001  9.7240166330345004e-002 -3.8979621075571891e-001  0.0000000000000000e+000  0.0000000000000000e+000  0.0000000000000000e+000  0.0000000000000000e+000  0.0000000000000000e+000  5.4094118193700835e-001  0.0000000000000000e+000  0.0000000000000000e+000  0.0000000000000000e+000  0.0000000000000000e+000 -7.3384582540159449e-001  0.0000000000000000e+000  0.0000000000000000e+000
  0.0000000000000000e+000  0.0000000000000000e+000  0.0000000000000000e+000  0.0000000000000000e+000  0.0000000000000000e+000  0.0000000000000000e+000  0.0000000000000000e+000  5.4914534273935012e-001  0.0000000000000000e+000  0.0000000000000000e+000  4.7752445429396856e-002  0.0000000000000000e+000  2.4349920897175417e-001 -3.4600084550635801e-001  0.0000000000000000e+000  0.0000000000000000e+000  0.0000000000000000e+000 -5.9037906600881918e-001  0.0000000000000000e+000  0.0000000000000000e+000  0.0000000000000000e+000  0.0000000000000000e+000  0.0000000000000000e+000  4.1061320614510649e-001  0.0000000000000000e+000  0.0000000000000000e+000  0.0000000000000000e+000  0.0000000000000000e+000  0.0000000000000000e+000  0.0000000000000000e+000
  0.0000000000000000e+000  1.7043374673932354e-002  0.0000000000000000e+000  0.0000000000000000e+000  0.0000000000000000e+000  0.0000000000000000e+000  0.0000000000000000e+000  0.0000000000000000e+000 -4.6224304367361946e-001  1.8546914331379952e-001  0.0000000000000000e+000  0.0000000000000000e+000  0.0000000000000000e+000  0.0000000000000000e+000  0.0000000000000000e+000  0.0000000000000000e+000  0.0000000000000000e+000  0.0000000000000000e+000  0.0000000000000000e+000  2.3399071456117151e-002  4.5558025171139005e-001 -4.7976386082097877e-001  0.0000000000000000e+000  0.0000000000000000e+000 -8.2162677618857483e-002  5.5373020397639972e-001  0.0000000000000000e+000  0.0000000000000000e+000  0.0000000000000000e+000  0.0000000000000000e+000
  0.0000000000000000e+000  5.7473920346992979e-001  0.0000000000000000e+000  0.0000000000000000e+000  0.0000000000000000e+000  0.0000000000000000e+000  0.0000000000000000e+000  0.0000000000000000e+000 -2.4561661987473438e-001 -4.3853897594723507e-001  0.0000000000000000e+000  0.0000000000000000e+000  0.0000000000000000e+000  0.0000000000000000e+000  0.0000000000000000e+000  0.0000000000000000e+000  0.0000000000000000e+000  0.0000000000000000e+000  0.0000000000000000e+000  1.6842185059511477e-001  4.4338341389606867e-001  1.7642110957353974e-001  0.0000000000000000e+000  0.0000000000000000e+000  3.1526254618943733e-001 -2.4811537276474649e-001  0.0000000000000000e+000  0.0000000000000000e+000  0.0000000000000000e+000  0.0000000000000000e+000
  0.0000000000000000e+000  0.0000000000000000e+000  0.0000000000000000e+000  0.0000000000000000e+000  0.0000000000000000e+000  0.0000000000000000e+000  0.0000000000000000e+000  1.4982873268313410e-001  0.0000000000000000e+000  0.0000000000000000e+000 -2.4144088402481632e-002  0.0000000000000000e+000 -8.0601342708427004e-001  1.0329145993980812e-001  0.0000000000000000e+000  0.0000000000000000e+000  0.0000000000000000e+000 -4.7037215456842835e-001  0.0000000000000000e+000  0.0000000000000000e+000  0.0000000000000000e+000  0.0000000000000000e+000  0.0000000000000000e+000 -3.0885543499800522e-001  0.0000000000000000e+000  0.0000000000000000e+000  0.0000000000000000e+000  0.0000000000000000e+000  0.0000000000000000e+000  0.0000000000000000e+000
 -8.2451439615723465e-001  0.0000000000000000e+000  0.0000000000000000e+000  0.0000000000000000e+000 -7.8221221322048884e-001  0.0000000000000000e+000  0.0000000000000000e+000  0.0000000000000000e+000  0.0000000000000000e+000  0.0000000000000000e+000  0.0000000000000000e+000 -1.5259134046557682e-001  0.0000000000000000e+000  0.0000000000000000e+000  0.0000000000000000e+000  0.0000000000000000e+000  0.0000000000000000e+000  0.0000000000000000e+000 -7.6849189030022780e-001  0.0000000000000000e+000  0.0000000000000000e+000  0.0000000000000000e+000  0.0000000000000000e+000  0.0000000000000000e+000  0.0000000000000000e+000  0.0000000000000000e+000  1.0312088901488789e-001  0.0000000000000000e+000  0.0000000000000000e+000 -3.5818422534749278e-001
  0.0000000000000000e+000  0.0000000000000000e+000  0.0000000000000000e+000  0.0000000000000000e+000  0.0000000000000000e+000  0.0000000000000000e+000  0.0000000000000000e+000  4.5421626122496822e-001  0.0000000000000000e+000  0.0000000000000000e+000  6.9168960150092096e-001  0.0000000000000000e+000 -1.9964039290699545e-001 -2.2722855808840614e-001  0.0000000000000000e+000  0.0000000000000000e+000  0.0000000000000000e+000  4.6348400651329646e-001  0.0000000000000000e+000  0.0000000000000000e+000  0.0000000000000000e+000  0.0000000000000000e+000  0.0000000000000000e+000 -9.4586229598690008e-002  0.0000000000000000e+000  0.0000000000000000e+000  0.0000000000000000e+000  0.0000000000000000e+000  0.0000000000000000e+000  0.0000000000000000e+000
  0.0000000000000000e+000  0.0000000000000000e+000  0.0000000000000000e+000  0.0000000000000000e+000  0.0000000000000000e+000  0.0000000000000000e+000  0.0000000000000000e+000  6.5798140004547201e-001  0.0000000000000000e+000  0.0000000000000000e+000 -3.5450727063532450e-001  0.0000000000000000e+000  1.1385395085468866e-001  6.1241355554764298e-001  0.0000000000000000e+000  0.0000000000000000e+000  0.0000000000000000e+000  2.1778525223712175e-001  0.0000000000000000e+000  0.0000000000000000e+000  0.0000000000000000e+000  0.0000000000000000e+000  0.0000000000000000e+000 -7.7081586810202440e-002  0.0000000000000000e+000  0.0000000000000000e+000  0.0000000000000000e+000  0.0000000000000000e+000  0.0000000000000000e+000  0.0000000000000000e+000
  0.0000000000000000e+000  0.0000000000000000e+000  0.0000000000000000e+000  1.4217666614432228e-001  0.0000000000000000e+000 -6.4541278015555947e-001  5.9420968224460402e-001  0.0000000000000000e+000  0.0000000000000000e+000  0.0000000000000000e+000  0.0000000000000000e+000  0.0000000000000000e+000  0.0000000000000000e+000  0.0000000000000000e+000 -1.8876790673216343e-001  5.7037574666983382e-001  2.5365002713335263e-002  0.0000000000000000e+000  0.0000000000000000e+000  0.0000000000000000e+000  0.0000000000000000e+000  0.0000000000000000e+000  4.0743590616008729e-001  0.0000000000000000e+000  0.0000000000000000e+000  0.0000000000000000e+000  0.0000000000000000e+000  2.0153395653726613e-001  0.0000000000000000e+000  0.0000000000000000e+000
  0.0000000000000000e+000  0.0000000000000000e+000  0.0000000000000000e+000  3.6235827161532302e-001  0.0000000000000000e+000 -8.2061805584435887e-001 -8.0136432617939213e-001  0.0000000000000000e+000  0.0000000000000000e+000  0.0000000000000000e+000  0.0000000000000000e+000  0.0000000000000000e+000  0.0000000000000000e+000  0.0000000000000000e+000 -5.9901800902299129e-001 -2.2836189555344527e-001  5.2553516436879022e-001  0.0000000000000000e+000  0.0000000000000000e+000  0.0000000000000000e+000  0.0000000000000000e+000  0.0000000000000000e+000 -4.1262415477794773e-002  0.0000000000000000e+000  0.0000000000000000e+000  0.0000000000000000e+000  0.0000000000000000e+000 -8.9054247823167426e-002  0.0000000000000000e+000  0.0000000000000000e+000
  0.0000000000000000e+000  0.0000000000000000e+000  0.0000000000000000e+000  7.4587137012374582e-001  0.0000000000000000e+000 -4.1407694812194168e-001  6.8678000308115439e-002  0.0000000000000000e+000  0.0000000000000000e+000  0.0000000000000000e+000  0.0000000000000000e+000  0.0000000000000000e+000  0.0000000000000000e+000  0.0000000000000000e+000  6.1530127296469961e-001 -3.5151215723714546e-001  2.9389358347963124e-001  0.0000000000000000e+000  0.0000000000000000e+000  0.0000000000000000e+000  0.0000000000000000e+000  0.0000000000000000e+000  2.8853066224593638e-001  0.0000000000000000e+000  0.0000000000000000e+000  0.0000000000000000e+000  0.0000000000000000e+000 -2.0432803057754392e-001  0.0000000000000000e+000  0.0000000000000000e+000
  0.0000000000000000e+000  0.0000000000000000e+000  0.0000000000000000e+000  0.0000000000000000e+000  0.0000000000000000e+000  0.0000000000000000e+000  0.0000000000000000e+000 -1.2527919179115060e-001  0.0000000000000000e+000  0.0000000000000000e+000  1.1210841057579421e-001  0.0000000000000000e+000 -3.7883047923944391e-001  3.3080053883637428e-001  0.0000000000000000e+000  0.0000000000000000e+000  0.0000000000000000e+000  1.2558018599581386e-001  0.0000000000000000e+000  0.0000000000000000e+000  0.0000000000000000e+000  0.0000000000000000e+000  0.0000000000000000e+000  8.3846581133183962e-001  0.0000000000000000e+000  0.0000000000000000e+000  0.0000000000000000e+000  0.0000000000000000e+000  0.0000000000000000e+000  0.0000000000000000e+000
 -7.4441124716302196e-002  0.0000000000000000e+000  0.0000000000000000e+000  0.0000000000000000e+000 -5.0103605833079240e-002  0.0000000000000000e+000  0.0000000000000000e+000  0.0000000000000000e+000  0.0000000000000000e+000  0.0000000000000000e+000  0.0000000000000000e+000  2.8374527010137213e-001  0.0000000000000000e+000  0.0000000000000000e+000  0.0000000000000000e+000  0.0000000000000000e+000  0.0000000000000000e+000  0.0000000000000000e+000 -2.3734944464886301e-001  0.0000000000000000e+000  0.0000000000000000e+000  0.0000000000000000e+000  0.0000000000000000e+000  0.0000000000000000e+000  0.0000000000000000e+000  0.0000000000000000e+000  1.1556804931858473e+000  0.0000000000000000e+000  0.0000000000000000e+000  2.4283204280094350e-001
  0.0000000000000000e+000 -2.6286266383859530e-001  0.0000000000000000e+000  0.0000000000000000e+000  0.0000000000000000e+000  0.0000000000000000e+000  0.0000000000000000e+000  0.0000000000000000e+000  5.8109021032320707e-001  1.5079029206418704e-001  0.0000000000000000e+000  0.0000000000000000e+000  0.0000000000000000e+000  0.0000000000000000e+000  0.0000000000000000e+000  0.0000000000000000e+000  0.0000000000000000e+000  0.0000000000000000e+000  0.0000000000000000e+000 -1.2769884063261083e-001  6.1601946909139471e-001  1.6407174374184427e-001  0.0000000000000000e+000  0.0000000000000000e+000  3.5931185075593702e-001  1.3670461535260439e-001  0.0000000000000000e+000  0.0000000000000000e+000  0.0000000000000000e+000  0.0000000000000000e+000
  0.0000000000000000e+000  5.1968699479998104e-001  0.0000000000000000e+000  0.0000000000000000e+000  0.0000000000000000e+000  0.0000000000000000e+000  0.0000000000000000e+000  0.0000000000000000e+000  1.7128905885202267e-001  7.1625262127829013e-003  0.0000000000000000e+000  0.0000000000000000e+000  0.0000000000000000e+000  0.0000000000000000e+000  0.0000000000000000e+000  0.0000000000000000e+000  0.0000000000000000e+000  0.0000000000000000e+000  0.0000000000000000e+000 -2.9102753397161391e-001 -2.1769235035525963e-001  3.8795162377473841e-001  0.0000000000000000e+000  0.0000000000000000e+000 -5.2345227828288959e-002  6.4436070160505321e-001  0.0000000000000000e+000  0.0000000000000000e+000  0.0000000000000000e+000  0.0000000000000000e+000
  0.0000000000000000e+000 -4.6959816222582318e-001  0.0000000000000000e+000  0.0000000000000000e+000  0.0000000000000000e+000  0.0000000000000000e+000  0.0000000000000000e+000  0.0000000000000000e+000 -3.0714098915205829e-001 -3.5840807794692864e-001  0.0000000000000000e+000  0.0000000000000000e+000  0.0000000000000000e+000  0.0000000000000000e+000  0.0000000000000000e+000  0.0000000000000000e+000  0.0000000000000000e+000  0.0000000000000000e+000  0.0000000000000000e+000  1.4303575009223501e-001 -2.5009277942476810e-001  2.2471293181589697e-001  0.0000000000000000e+000  0.0000000000000000e+000  5.4606693043397181e-001  3.5354633376048888e-001  0.0000000000000000e+000  0.0000000000000000e+000  0.0000000000000000e+000  0.0000000000000000e+000
  0.0000000000000000e+000  0.0000000000000000e+000  0.0000000000000000e+000 -1.0780997778527251e-001  0.0000000000000000e+000  4.5701094674827436e-001 -1.8807319791959692e-001  0.0000000000000000e+000  0.0000000000000000e+000  0.0000000000000000e+000  0.0000000000000000e+000  0.0000000000000000e+000  0.0000000000000000e+000  0.0000000000000000e+000 -2.1187097827672263e-001 -5.7876159506710623e-001 -5.0705153300832861e-001  0.0000000000000000e+000  0.0000000000000000e+000  0.0000000000000000e+000  0.0000000000000000e+000  0.0000000000000000e+000  5.6999049126436518e-001  0.0000000000000000e+000  0.0000000000000000e+000  0.0000000000000000e+000  0.0000000000000000e+000  6.6393524456672381e-001  0.0000000000000000e+000  0.0000000000000000e+000
  0.0000000000000000e+000  0.0000000000000000e+000  0.0000000000000000e+000  0.0000000000000000e+000  0.0000000000000000e+000  0.0000000000000000e+000  0.0000000000000000e+000  1.4506527064537555e-001  0.0000000000000000e+000  0.0000000000000000e+000 -6.1681323062259663e-001  0.0000000000000000e+000 -3.0776443911526297e-001 -5.7749641738153723e-001  0.0000000000000000e+000  0.0000000000000000e+000  0.0000000000000000e+000  3.9010815311252034e-001  0.0000000000000000e+000  0.0000000000000000e+000  0.0000000000000000e+000  0.0000000000000000e+000  0.0000000000000000e+000  1.3450677523527910e-001  0.0000000000000000e+000  0.0000000000000000e+000  0.0000000000000000e+000  0.0000000000000000e+000  0.0000000000000000e+000  0.0000000000000000e+000
  0.0000000000000000e+000  9.0337292121059148e-002  0.0000000000000000e+000  0.0000000000000000e+000  0.0000000000000000e+000  0.0000000000000000e+000  0.0000000000000000e+000  0.0000000000000000e+000  4.9695369664426237e-001 -4.1265667955583668e-001  0.0000000000000000e+000  0.0000000000000000e+000  0.0000000000000000e+000  0.0000000000000000e+000  0.0000000000000000e+000  0.0000000000000000e+000  0.0000000000000000e+000  0.0000000000000000e+000  0.0000000000000000e+000  5.8334288549548319e-001 -9.4689661059087549e-002 -3.8452979394413633e-001  0.0000000000000000e+000  0.0000000000000000e+000 -1.1552291661468247e-001  2.5323289912296554e-001  0.0000000000000000e+000  0.0000000000000000e+000  0.0000000000000000e+000  0.0000000000000000e+000
  0.0000000000000000e+000  1.6225881552866178e-001  0.0000000000000000e+000  0.0000000000000000e+000  0.0000000000000000e+000  0.0000000000000000e+000  0.0000000000000000e+000  0.0000000000000000e+000  1.3281966153621999e-001 -1.5688341156587593e-001  0.0000000000000000e+000  0.0000000000000000e+000  0.0000000000000000e+000  0.0000000000000000e+000  0.0000000000000000e+000  0.0000000000000000e+000  0.0000000000000000e+000  0.0000000000000000e+000  0.0000000000000000e+000 -5.5106006307527533e-001 -2.2021485154264742e-001 -6.0024428092411242e-001  0.0000000000000000e+000  0.0000000000000000e+000  4.5939301190124254e-001 -8.9003928822351336e-002  0.0000000000000000e+000  0.0000000000000000e+000  0.0000000000000000e+000  0.0000000000000000e+000
 -1.0392278621410955e+000  0.0000000000000000e+000  0.0000000000000000e+000  0.0000000000000000e+000 -9.1177745904404350e-001  0.0000000000000000e+000  0.0000000000000000e+000  0.0000000000000000e+000  0.0000000000000000e+000  0.0000000000000000e+000  0.0000000000000000e+000  3.9507410570852031e-001  0.0000000000000000e+000  0.0000000000000000e+000  0.0000000000000000e+000  0.0000000000000000e+000  0.0000000000000000e+000  0.0000000000000000e+000  1.0555062220257101e+000  0.0000000000000000e+000  0.0000000000000000e+000  0.0000000000000000e+000  0.0000000000000000e+000  0.0000000000000000e+000  0.0000000000000000e+000  0.0000000000000000e+000  1.3314742993245623e-001  0.0000000000000000e+000  0.0000000000000000e+000  3.4485345511853016e-001
  0.0000000000000000e+000  0.0000000000000000e+000  0.0000000000000000e+000 -2.0069127637207702e-002  0.0000000000000000e+000 -8.2404306728092569e-001 -8.7807754836027285e-001  0.0000000000000000e+000  0.0000000000000000e+000  0.0000000000000000e+000  0.0000000000000000e+000  0.0000000000000000e+000  0.0000000000000000e+000  0.0000000000000000e+000  3.6794562376548517e-001  3.3694340013945528e-002 -5.9495733943211881e-001  0.0000000000000000e+000  0.0000000000000000e+000  0.0000000000000000e+000  0.0000000000000000e+000  0.0000000000000000e+000 -2.9035774666867901e-002  0.0000000000000000e+000  0.0000000000000000e+000  0.0000000000000000e+000  0.0000000000000000e+000 -1.9935019960607897e-001  0.0000000000000000e+000  0.0000000000000000e+000
  0.0000000000000000e+000  0.0000000000000000e+000  1.6484232538593749e-001  0.0000000000000000e+000  0.0000000000000000e+000  0.0000000000000000e+000  0.0000000000000000e+000  0.0000000000000000e+000  0.0000000000000000e+000  0.0000000000000000e+000  0.0000000000000000e+000  0.0000000000000000e+000  0.0000000000000000e+000  0.0000000000000000e+000  0.0000000000000000e+000  0.0000000000000000e+000  0.0000000000000000e+000  0.0000000000000000e+000  0.0000000000000000e+000  0.0000000000000000e+000  0.0000000000000000e+000  0.0000000000000000e+000  0.0000000000000000e+000  0.0000000000000000e+000  0.0000000000000000e+000  0.0000000000000000e+000  0.0000000000000000e+000  0.0000000000000000e+000  4.0547368682565038e-001  0.0000000000000000e+000
  1.1311767196377204e-001  0.0000000000000000e+000  0.0000000000000000e+000  0.0000000000000000e+000 -6.5481871717448376e-002  0.0000000000000000e+000  0.0000000000000000e+000  0.0000000000000000e+000  0.0000000000000000e+000  0.0000000000000000e+000  0.0000000000000000e+000  3.1490752745868333e-001  0.0000000000000000e+000  0.0000000000000000e+000  0.0000000000000000e+000  0.0000000000000000e+000  0.0000000000000000e+000  0.0000000000000000e+000 -6.2344738441037251e-001  0.0000000000000000e+000  0.0000000000000000e+000  0.0000000000000000e+000  0.0000000000000000e+000  0.0000000000000000e+000  0.0000000000000000e+000  0.0000000000000000e+000 -5.6728859280559207e-001  0.0000000000000000e+000  0.0000000000000000e+000  8.4497096928799897e-001
 -2.8650653070904725e-001  0.0000000000000000e+000  0.0000000000000000e+000  0.0000000000000000e+000  2.3111587151946178e-001  0.0000000000000000e+000  0.0000000000000000e+000  0.0000000000000000e+000  0.0000000000000000e+000 -6.4511585763299939e-001 -6.2434896438265752e-001  0.0000000000000000e+000  0.0000000000000000e+000  0.0000000000000000e+000  0.0000000000000000e+000  0.0000000000000000e+000  0.0000000000000000e+000  0.0000000000000000e+000  0.0000000000000000e+000  0.0000000000000000e+000  0.0000000000000000e+000  8.4154965094794587e-002  0.0000000000000000e+000  0.0000000000000000e+000 -2.2678470968630621e-001  0.0000000000000000e+000  0.0000000000000000e+000  0.0000000000000000e+000  0.0000000000000000e+000  0.0000000000000000e+000
  0.0000000000000000e+000 -2.7524956126444555e-001 -1.0181200313309449e+000  0.0000000000000000e+000  0.0000000000000000e+000  0.0000000000000000e+000  0.0000000000000000e+000  0.0000000000000000e+000  0.0000000000000000e+000  0.0000000000000000e+000  0.0000000000000000e+000  0.0000000000000000e+000 -2.5298211580363278e-001  0.0000000000000000e+000  0.0000000000000000e+000  0.0000000000000000e+000 -1.0713927336370541e+000  0.0000000000000000e+000  0.0000000000000000e+000  5.3676217921119951e-001  0.0000000000000000e+000  0.0000000000000000e+000  0.0000000000000000e+000 -2.6741230256555887e-001  0.0000000000000000e+000  0.0000000000000000e+000  0.0000000000000000e+000  0.0000000000000000e+000  0.0000000000000000e+000  0.0000000000000000e+000
  0.0000000000000000e+000 -1.1773446205732199e+000 -2.9053718424066677e-002  0.0000000000000000e+000  0.0000000000000000e+000  0.0000000000000000e+000  0.0000000000000000e+000  0.0000000000000000e+000  0.0000000000000000e+000  0.0000000000000000e+000  0.0000000000000000e+000  0.0000000000000000e+000  4.5749990426859866e-001  0.0000000000000000e+000  0.0000000000000000e+000  0.0000000000000000e+000  4.6652071170989412e-001  0.0000000000000000e+000  0.0000000000000000e+000 -2.8525689570315504e-001  0.0000000000000000e+000  0.0000000000000000e+000  0.0000000000000000e+000 -1.0979953965420097e-001  0.0000000000000000e+000  0.0000000000000000e+000  0.0000000000000000e+000  0.0000000000000000e+000  0.0000000000000000e+000  0.0000000000000000e+000
  0.0000000000000000e+000  0.0000000000000000e+000  0.0000000000000000e+000 -3.3625165547160318e-001  0.0000000000000000e+000 -2.5908899240720346e-001  4.5399539836574976e-001 -2.2627174046792806e-001  0.0000000000000000e+000  0.0000000000000000e+000  0.0000000000000000e+000 -1.7422924494300968e-001  0.0000000000000000e+000  0.0000000000000000e+000  0.0000000000000000e+000  0.0000000000000000e+000  0.0000000000000000e+000  0.0000000000000000e+000  0.0000000000000000e+000  0.0000000000000000e+000  0.0000000000000000e+000  0.0000000000000000e+000  0.0000000000000000e+000  0.0000000000000000e+000  0.0000000000000000e+000  2.7926733458083375e-001 -6.2964315700113094e-001  0.0000000000000000e+000 -2.4020911060725503e-001  0.0000000000000000e+000
 -4.6985916719787924e-001  0.0000000000000000e+000  0.0000000000000000e+000  0.0000000000000000e+000 -7.4252224830585678e-001  0.0000000000000000e+000  0.0000000000000000e+000  0.0000000000000000e+000  0.0000000000000000e+000 -1.5570354024848448e-001 -6.2623324142782932e-002  0.0000000000000000e+000  0.0000000000000000e+000  0.0000000000000000e+000  0.0000000000000000e+000  0.0000000000000000e+000  0.0000000000000000e+000  0.0000000000000000e+000  0.0000000000000000e+000  0.0000000000000000e+000  0.0000000000000000e+000 -2.8002735171169441e-001  0.0000000000000000e+000  0.0000000000000000e+000  3.4829941557754884e-001  0.0000000000000000e+000  0.0000000000000000e+000  0.0000000000000000e+000  0.0000000000000000e+000  0.0000000000000000e+000
  0.0000000000000000e+000  0.0000000000000000e+000  0.0000000000000000e+000  4.6744903725793668e-001  0.0000000000000000e+000 -2.6499467817109368e-001 -2.2083519409892263e-001 -6.0376927794122182e-001  0.0000000000000000e+000  0.0000000000000000e+000  0.0000000000000000e+000 -1.4751057057942590e-001  0.0000000000000000e+000  0.0000000000000000e+000  0.0000000000000000e+000  0.0000000000000000e+000  0.0000000000000000e+000  0.0000000000000000e+000  0.0000000000000000e+000  0.0000000000000000e+000  0.0000000000000000e+000  0.0000000000000000e+000  0.0000000000000000e+000  0.0000000000000000e+000  0.0000000000000000e+000  1.5200408847465627e-001  2.0128476612566223e-001  0.0000000000000000e+000 -4.6106781035907402e-001  0.0000000000000000e+000
  0.0000000000000000e+000  0.0000000000000000e+000  0.0000000000000000e+000  9.2673584465464403e-003  0.0000000000000000e+000  2.8663789340674467e-001  1.6957124505966256e-001 -1.6415491202159058e-001  0.0000000000000000e+000  0.0000000000000000e+000  0.0000000000000000e+000 -8.1532546241083215e-001  0.0000000000000000e+000  0.0000000000000000e+000  0.0000000000000000e+000  0.0000000000000000e+000  0.0000000000000000e+000  0.0000000000000000e+000  0.0000000000000000e+000  0.0000000000000000e+000  0.0000000000000000e+000  0.0000000000000000e+000  0.0000000000000000e+000  0.0000000000000000e+000  0.0000000000000000e+000  1.3494165713543588e-001  2.0194516330337964e-001  0.0000000000000000e+000  3.7189364389745139e-001  0.0000000000000000e+000
  0.0000000000000000e+000  0.0000000000000000e+000  0.0000000000000000e+000  4.4128735350169762e-001  0.0000000000000000e+000 -1.2662729516297919e-001  3.7345805567259432e-001  2.1482941184817467e-001  0.0000000000000000e+000  0.0000000000000000e+000  0.0000000000000000e+000 -2.3986869817880249e-001  0.0000000000000000e+000  0.0000000000000000e+000  0.0000000000000000e+000  0.0000000000000000e+000  0.0000000000000000e+000  0.0000000000000000e+000  0.0000000000000000e+000  0.0000000000000000e+000  0.0000000000000000e+000  0.0000000000000000e+000  0.0000000000000000e+000  0.0000000000000000e+000  0.0000000000000000e+000 -6.9895114861069108e-001 -1.7090343874308364e-001  0.0000000000000000e+000 -1.6831731441830405e-001  0.0000000000000000e+000
  0.0000000000000000e+000  0.0000000000000000e+000  0.0000000000000000e+000  0.0000000000000000e+000  0.0000000000000000e+000  0.0000000000000000e+000  0.0000000000000000e+000  0.0000000000000000e+000 -3.8772385263275161e-001  0.0000000000000000e+000  0.0000000000000000e+000  0.0000000000000000e+000  0.0000000000000000e+000  8.5674162934360942e-001  7.3437145761412648e-001  1.6488900189183159e-001  0.0000000000000000e+000 -1.5396041959261461e-001 -6.0500194373541150e-001  0.0000000000000000e+000  4.0641452134153577e-001  0.0000000000000000e+000  0.0000000000000000e+000  0.0000000000000000e+000  0.0000000000000000e+000  0.0000000000000000e+000  0.0000000000000000e+000  0.0000000000000000e+000  0.0000000000000000e+000  1.1059996355516497e-001
  6.5119271493430919e-001  0.0000000000000000e+000  0.0000000000000000e+000  0.0000000000000000e+000  1.4493012370030575e-002  0.0000000000000000e+000  0.0000000000000000e+000  0.0000000000000000e+000  0.0000000000000000e+000 -1.3261589289560294e-001 -3.5224832299752751e-001  0.0000000000000000e+000  0.0000000000000000e+000  0.0000000000000000e+000  0.0000000000000000e+000  0.0000000000000000e+000  0.0000000000000000e+000  0.0000000000000000e+000  0.0000000000000000e+000  0.0000000000000000e+000  0.0000000000000000e+000 -5.7207668214541540e-001  0.0000000000000000e+000  0.0000000000000000e+000  3.2680332656102046e-001  0.0000000000000000e+000  0.0000000000000000e+000  0.0000000000000000e+000  0.0000000000000000e+000  0.0000000000000000e+000
 -4.6852157139411321e-002  0.0000000000000000e+000  0.0000000000000000e+000  0.0000000000000000e+000 -1.4370941834057185e-001  0.0000000000000000e+000  0.0000000000000000e+000  0.0000000000000000e+000  0.0000000000000000e+000  7.6403390506975102e-002  9.6748820645247036e-002  0.0000000000000000e+000  0.0000000000000000e+000  0.0000000000000000e+000  0.0000000000000000e+000  0.0000000000000000e+000  0.0000000000000000e+000  0.0000000000000000e+000  0.0000000000000000e+000  0.0000000000000000e+000  0.0000000000000000e+000 -5.8427422037901644e-001  0.0000000000000000e+000  0.0000000000000000e+000 -7.8776792361385439e-001  0.0000000000000000e+000  0.0000000000000000e+000  0.0000000000000000e+000  0.0000000000000000e+000  0.0000000000000000e+000
  0.0000000000000000e+000  0.0000000000000000e+000  0.0000000000000000e+000  3.1894607173989076e-001  0.0000000000000000e+000 -1.2300196983674677e-001  2.9121285126553104e-001  5.9926869238821845e-001  0.0000000000000000e+000  0.0000000000000000e+000  0.0000000000000000e+000 -4.9048491421141746e-002  0.0000000000000000e+000  0.0000000000000000e+000  0.0000000000000000e+000  0.0000000000000000e+000  0.0000000000000000e+000  0.0000000000000000e+000  0.0000000000000000e+000  0.0000000000000000e+000  0.0000000000000000e+000  0.0000000000000000e+000  0.0000000000000000e+000  0.0000000000000000e+000  0.0000000000000000e+000  5.7785476943070746e-001  2.3005359858125551e-001  0.0000000000000000e+000 -2.2353854485162317e-001  0.0000000000000000e+000
  0.0000000000000000e+000  2.2862357161969121e-001  7.4548392606170022e-001  0.0000000000000000e+000  0.0000000000000000e+000  0.0000000000000000e+000  0.0000000000000000e+000  0.0000000000000000e+000  0.0000000000000000e+000  0.0000000000000000e+000  0.0000000000000000e+000  0.0000000000000000e+000  1.0989673624436400e+000  0.0000000000000000e+000  0.0000000000000000e+000  0.0000000000000000e+000 -1.5427005054744015e-002  0.0000000000000000e+000  0.0000000000000000e+000 -4.1301866151257771e-001  0.0000000000000000e+000  0.0000000000000000e+000  0.0000000000000000e+000 -5.2207643757723421e-001  0.0000000000000000e+000  0.0000000000000000e+000  0.0000000000000000e+000  0.0000000000000000e+000  0.0000000000000000e+000  0.0000000000000000e+000
  0.0000000000000000e+000  0.0000000000000000e+000  0.0000000000000000e+000  0.0000000000000000e+000  0.0000000000000000e+000  0.0000000000000000e+000  0.0000000000000000e+000  0.0000000000000000e+000 -1.0259517877184149e-001  0.0000000000000000e+000  0.0000000000000000e+000  0.0000000000000000e+000  0.0000000000000000e+000  4.8196370808926181e-001 -1.0460418018998148e+000 -1.0912359040579303e-001  0.0000000000000000e+000 -3.2181440048005161e-001  4.2063743399206072e-002  0.0000000000000000e+000  7.1770186804082747e-001  0.0000000000000000e+000  0.0000000000000000e+000  0.0000000000000000e+000  0.0000000000000000e+000  0.0000000000000000e+000  0.0000000000000000e+000  0.0000000000000000e+000  0.0000000000000000e+000 -2.4992613747362336e-001
  0.0000000000000000e+000  0.0000000000000000e+000  0.0000000000000000e+000  0.0000000000000000e+000  0.0000000000000000e+000  0.0000000000000000e+000  0.0000000000000000e+000  0.0000000000000000e+000  1.1994329711367773e+000  0.0000000000000000e+000  0.0000000000000000e+000  0.0000000000000000e+000  0.0000000000000000e+000  6.7386761630011849e-001  3.2835581092068433e-001  4.3724994524736038e-001  0.0000000000000000e+000  4.0534536733948184e-001  5.0326125561298163e-001  0.0000000000000000e+000 -1.6437194314966708e-001  0.0000000000000000e+000  0.0000000000000000e+000  0.0000000000000000e+000  0.0000000000000000e+000  0.0000000000000000e+000  0.0000000000000000e+000  0.0000000000000000e+000  0.0000000000000000e+000  2.2951866702777640e-001
  0.0000000000000000e+000  0.0000000000000000e+000  0.0000000000000000e+000  0.0000000000000000e+000  0.0000000000000000e+000  0.0000000000000000e+000  0.0000000000000000e+000  0.0000000000000000e+000  3.5050195322232103e-001  0.0000000000000000e+000  0.0000000000000000e+000  0.0000000000000000e+000  0.0000000000000000e+000  2.0824949026165102e-001 -5.2517836273108753e-001 -3.1576948640792629e-001  0.0000000000000000e+000  4.9072379866994664e-001 -9.9001560965133550e-001  0.0000000000000000e+000 -1.2949005806819822e-001  0.0000000000000000e+000  0.0000000000000000e+000  0.0000000000000000e+000  0.0000000000000000e+000  0.0000000000000000e+000  0.0000000000000000e+000  0.0000000000000000e+000  0.0000000000000000e+000  4.7983330279375341e-001
  0.0000000000000000e+000  2.2678658304636024e-001 -7.3330706255912370e-001  0.0000000000000000e+000  0.0000000000000000e+000  0.0000000000000000e+000  0.0000000000000000e+000  0.0000000000000000e+000  0.0000000000000000e+000  0.0000000000000000e+000  0.0000000000000000e+000  0.0000000000000000e+000  8.7279537127917195e-001  0.0000000000000000e+000  0.0000000000000000e+000  0.0000000000000000e+000  5.8618780952144300e-001  0.0000000000000000e+000  0.0000000000000000e+000  2.8568520945643505e-001  0.0000000000000000e+000  0.0000000000000000e+000  0.0000000000000000e+000  1.3504305756355446e+000  0.0000000000000000e+000  0.0000000000000000e+000  0.0000000000000000e+000  0.0000000000000000e+000  0.0000000000000000e+000  0.0000000000000000e+000
  0.0000000000000000e+000  0.0000000000000000e+000  0.0000000000000000e+000  0.0000000000000000e+000  0.0000000000000000e+000  0.0000000000000000e+000  0.0000000000000000e+000  0.0000000000000000e+000  9.8498540198924178e-002  0.0000000000000000e+000  0.0000000000000000e+000  0.0000000000000000e+000  0.0000000000000000e+000 -5.1805936941978839e-002  4.1715321836507496e-001 -1.0669765833864981e+000  0.0000000000000000e+000  8.6805089512801900e-002  1.5469940091500167e-002  0.0000000000000000e+000  6.0747133913937246e-001  0.0000000000000000e+000  0.0000000000000000e+000  0.0000000000000000e+000  0.0000000000000000e+000  0.0000000000000000e+000  0.0000000000000000e+000  0.0000000000000000e+000  0.0000000000000000e+000 -3.7373754165033418e-001
  0.0000000000000000e+000  0.0000000000000000e+000  0.0000000000000000e+000  0.0000000000000000e+000  0.0000000000000000e+000  0.0000000000000000e+000  0.0000000000000000e+000  0.0000000000000000e+000  1.1025583245401382e+000  0.0000000000000000e+000  0.0000000000000000e+000  0.0000000000000000e+000  0.0000000000000000e+000 -4.1980740616991208e-001 -1.5674395758472327e-002  2.3959517675850600e-001  0.0000000000000000e+000 -3.6382508678654019e-001 -1.0261701774687331e+000  0.0000000000000000e+000  5.5548931056887518e-002  0.0000000000000000e+000  0.0000000000000000e+000  0.0000000000000000e+000  0.0000000000000000e+000  0.0000000000000000e+000  0.0000000000000000e+000  0.0000000000000000e+000  0.0000000000000000e+000 -2.2843866699644627e-001
  0.0000000000000000e+000 -6.2753503194919324e-001  4.0184227400027689e-001  0.0000000000000000e+000  0.0000000000000000e+000  0.0000000000000000e+000  0.0000000000000000e+000  0.0000000000000000e+000  0.0000000000000000e+000  0.0000000000000000e+000  0.0000000000000000e+000  0.0000000000000000e+000 -1.4447086758177805e-001  0.0000000000000000e+000  0.0000000000000000e+000  0.0000000000000000e+000 -5.7031658056658982e-003  0.0000000000000000e+000  0.0000000000000000e+000  1.0908100232994391e+000  0.0000000000000000e+000  0.0000000000000000e+000  0.0000000000000000e+000  2.1559688644279135e-001  0.0000000000000000e+000  0.0000000000000000e+000  0.0000000000000000e+000  0.0000000000000000e+000  0.0000000000000000e+000  0.0000000000000000e+000
  0.0000000000000000e+000  0.0000000000000000e+000  0.0000000000000000e+000  0.0000000000000000e+000  0.0000000000000000e+000  0.0000000000000000e+000  0.0000000000000000e+000  0.0000000000000000e+000 -4.1685429952517838e-001  0.0000000000000000e+000  0.0000000000000000e+000  0.0000000000000000e+000  0.0000000000000000e+000 -1.1866139798897073e-001  4.8867453705709091e-001  7.0256411353045345e-001  0.0000000000000000e+000  7.7954015362239437e-001 -4.1863480015619306e-002  0.0000000000000000e+000  5.7009264387835046e-001  0.0000000000000000e+000  0.0000000000000000e+000  0.0000000000000000e+000  0.0000000000000000e+000  0.0000000000000000e+000  0.0000000000000000e+000  0.0000000000000000e+000  0.0000000000000000e+000 -4.7180885771213649e-001
  1.5843081858502278e-002  0.0000000000000000e+000  0.0000000000000000e+000  0.0000000000000000e+000 -2.2887611536574171e-001  0.0000000000000000e+000  0.0000000000000000e+000  0.0000000000000000e+000  0.0000000000000000e+000  6.4706481868522492e-001 -6.8404615987352990e-001  0.0000000000000000e+000  0.0000000000000000e+000  0.0000000000000000e+000  0.0000000000000000e+000  0.0000000000000000e+000  0.0000000000000000e+000  0.0000000000000000e+000  0.0000000000000000e+000  0.0000000000000000e+000  0.0000000000000000e+000  2.0692727327044041e-001  0.0000000000000000e+000  0.0000000000000000e+000 -1.3391712262181754e-001  0.0000000000000000e+000  0.0000000000000000e+000  0.0000000000000000e+000  0.0000000000000000e+000  0.0000000000000000e+000
  0.0000000000000000e+000  0.0000000000000000e+000  0.0000000000000000e+000  0.0000000000000000e+000  0.0000000000000000e+000  0.0000000000000000e+000  0.0000000000000000e+000  0.0000000000000000e+000  0.0000000000000000e+000  0.0000000000000000e+000  0.0000000000000000e+000  0.0000000000000000e+000  0.0000000000000000e+000  0.0000000000000000e+000  0.0000000000000000e+000  0.0000000000000000e+000  0.0000000000000000e+000  0.0000000000000000e+000  0.0000000000000000e+000  0.0000000000000000e+000  0.0000000000000000e+000  0.0000000000000000e+000 -6.1954358047001001e-001  0.0000000000000000e+000  0.0000000000000000e+000  0.0000000000000000e+000  0.0000000000000000e+000  1.0324533971865200e-001  0.0000000000000000e+000  0.0000000000000000e+000
  0.0000000000000000e+000 -2.4865664243208740e-002  7.2285912223940585e-001  0.0000000000000000e+000  0.0000000000000000e+000  0.0000000000000000e+000  0.0000000000000000e+000  0.0000000000000000e+000  0.0000000000000000e+000  0.0000000000000000e+000  0.0000000000000000e+000  0.0000000000000000e+000 -2.8220296981652004e-001  0.0000000000000000e+000  0.0000000000000000e+000  0.0000000000000000e+000 -7.7287512822452353e-001  0.0000000000000000e+000  0.0000000000000000e+000 -6.2752906857075852e-001  0.0000000000000000e+000  0.0000000000000000e+000  0.0000000000000000e+000  1.0514631993704484e+000  0.0000000000000000e+000  0.0000000000000000e+000  0.0000000000000000e+000  0.0000000000000000e+000  0.0000000000000000e+000  0.0000000000000000e+000
 -5.2023868657210803e-001  0.0000000000000000e+000  0.0000000000000000e+000  0.0000000000000000e+000  5.6744994862133913e-001  0.0000000000000000e+000  0.0000000000000000e+000  0.0000000000000000e+000  0.0000000000000000e+000  3.4273109732693663e-001 -7.0059444467337362e-002  0.0000000000000000e+000  0.0000000000000000e+000  0.0000000000000000e+000  0.0000000000000000e+000  0.0000000000000000e+000  0.0000000000000000e+000  0.0000000000000000e+000  0.0000000000000000e+000  0.0000000000000000e+000  0.0000000000000000e+000 -4.5059475459227760e-001  0.0000000000000000e+000  0.0000000000000000e+000  2.8625810224917064e-001  0.0000000000000000e+000  0.0000000000000000e+000  0.0000000000000000e+000  0.0000000000000000e+000  0.0000000000000000e+000
  0.0000000000000000e+000  0.0000000000000000e+000  0.0000000000000000e+000  1.7007055887638667e-001  0.0000000000000000e+000 -6.6207973984853352e-001  1.9833539234146211e-001 -1.4763786501142356e-001  0.0000000000000000e+000  0.0000000000000000e+000  0.0000000000000000e+000  1.7179660956230336e-001  0.0000000000000000e+000  0.0000000000000000e+000  0.0000000000000000e+000  0.0000000000000000e+000  0.0000000000000000e+000  0.0000000000000000e+000  0.0000000000000000e+000  0.0000000000000000e+000  0.0000000000000000e+000  0.0000000000000000e+000  0.0000000000000000e+000  0.0000000000000000e+000  0.0000000000000000e+000  4.6476791401905609e-002  1.0064622616066234e-001  0.0000000000000000e+000  6.5558273772934339e-001  0.0000000000000000e+000
  0.0000000000000000e+000  0.0000000000000000e+000  0.0000000000000000e+000 -1.1623691789743242e-001  0.0000000000000000e+000  2.8540296863097159e-001  6.6912654634061264e-001 -3.2432668379953689e-001  0.0000000000000000e+000  0.0000000000000000e+000  0.0000000000000000e+000  3.5255495818231775e-001  0.0000000000000000e+000  0.0000000000000000e+000  0.0000000000000000e+000  0.0000000000000000e+000  0.0000000000000000e+000  0.0000000000000000e+000  0.0000000000000000e+000  0.0000000000000000e+000  0.0000000000000000e+000  0.0000000000000000e+000  0.0000000000000000e+000  0.0000000000000000e+000  0.0000000000000000e+000 -7.2549814191945700e-002  4.5763233660508540e-001  0.0000000000000000e+000 -1.1458691891908909e-001  0.0000000000000000e+000
  0.0000000000000000e+000  0.0000000000000000e+000  0.0000000000000000e+000  0.0000000000000000e+000  0.0000000000000000e+000  0.0000000000000000e+000  0.0000000000000000e+000  0.0000000000000000e+000  0.0000000000000000e+000  0.0000000000000000e+000  0.0000000000000000e+000  0.0000000000000000e+000  0.0000000000000000e+000  0.0000000000000000e+000  0.0000000000000000e+000  0.0000000000000000e+000  0.0000000000000000e+000  0.0000000000000000e+000  0.0000000000000000e+000  0.0000000000000000e+000  0.0000000000000000e+000  0.0000000000000000e+000 -1.9298016666957657e-002  0.0000000000000000e+000  0.0000000000000000e+000  0.0000000000000000e+000  0.0000000000000000e+000 -1.8155667893166216e-001  0.0000000000000000e+000  0.0000000000000000e+000
  0.0000000000000000e+000  0.0000000000000000e+000  0.0000000000000000e+000 -5.7397229611628386e-001  0.0000000000000000e+000 -4.7908354149613802e-001 -7.0869465900639139e-002  1.5829574996776682e-001  0.0000000000000000e+000  0.0000000000000000e+000  0.0000000000000000e+000 -2.6339584591586962e-001  0.0000000000000000e+000  0.0000000000000000e+000  0.0000000000000000e+000  0.0000000000000000e+000  0.0000000000000000e+000  0.0000000000000000e+000  0.0000000000000000e+000  0.0000000000000000e+000  0.0000000000000000e+000  0.0000000000000000e+000  0.0000000000000000e+000  0.0000000000000000e+000  0.0000000000000000e+000 -2.2543924174001814e-001  4.6964074231730762e-001  0.0000000000000000e+000 -2.6493789403786344e-001  0.0000000000000000e+000
  0.0000000000000000e+000  0.0000000000000000e+000  0.0000000000000000e+000  0.0000000000000000e+000  0.0000000000000000e+000  0.0000000000000000e+000  0.0000000000000000e+000  0.0000000000000000e+000 -1.8347357225884825e-001  0.0000000000000000e+000  0.0000000000000000e+000  0.0000000000000000e+000  0.0000000000000000e+000 -4.4320696529592696e-001 -5.8703158950310114e-002  5.3015331078084649e-002  0.0000000000000000e+000 -3.6597538471568505e-002  4.2166239319052873e-001  0.0000000000000000e+000  8.2386156635139896e-001  0.0000000000000000e+000  0.0000000000000000e+000  0.0000000000000000e+000  0.0000000000000000e+000  0.0000000000000000e+000  0.0000000000000000e+000  0.0000000000000000e+000  0.0000000000000000e+000  9.4189992789782440e-001
  1.9582707582143855e-001  0.0000000000000000e+000 -3.5448027264349319e-001  0.0000000000000000e+000  0.0000000000000000e+000  0.0000000000000000e+000  0.0000000000000000e+000  7.1112755709339381e-001 -4.2102766690699511e-001  0.0000000000000000e+000  4.0645819379484632e-001 -8.8883031309800808e-001  0.0000000000000000e+000  0.0000000000000000e+000  0.0000000000000000e+000  0.0000000000000000e+000  0.0000000000000000e+000  0.0000000000000000e+000  0.0000000000000000e+000  0.0000000000000000e+000  0.0000000000000000e+000  0.0000000000000000e+000  0.0000000000000000e+000  0.0000000000000000e+000  0.0000000000000000e+000  0.0000000000000000e+000  0.0000000000000000e+000  0.0000000000000000e+000  0.0000000000000000e+000  0.0000000000000000e+000
  0.0000000000000000e+000 -2.3595543456821524e-001  0.0000000000000000e+000  0.0000000000000000e+000  0.0000000000000000e+000  0.0000000000000000e+000  2.1508136190613047e-001  0.0000000000000000e+000  0.0000000000000000e+000  0.0000000000000000e+000  0.0000000000000000e+000  0.0000000000000000e+000  0.0000000000000000e+000  0.0000000000000000e+000 -2.9498838441373726e-001  8.5374736895893755e-002  0.0000000000000000e+000  0.0000000000000000e+000  3.8596302761711365e-001  0.0000000000000000e+000  0.0000000000000000e+000  0.0000000000000000e+000  0.0000000000000000e+000 -6.3917186922285862e-001  0.0000000000000000e+000  0.0000000000000000e+000  0.0000000000000000e+000  0.0000000000000000e+000  5.6975710052037376e-001  1.5078097802591546e+000
  1.4785437675423732e+000  0.0000000000000000e+000  3.3043626512073399e-001  0.0000000000000000e+000  0.0000000000000000e+000  0.0000000000000000e+000  0.0000000000000000e+000 -6.4376037768058403e-001  8.9898231622371150e-002  0.0000000000000000e+000 -8.8085914184795810e-001 -2.3102004362585421e-001  0.0000000000000000e+000  0.0000000000000000e+000  0.0000000000000000e+000  0.0000000000000000e+000  0.0000000000000000e+000  0.0000000000000000e+000  0.0000000000000000e+000  0.0000000000000000e+000  0.0000000000000000e+000  0.0000000000000000e+000  0.0000000000000000e+000  0.0000000000000000e+000  0.0000000000000000e+000  0.0000000000000000e+000  0.0000000000000000e+000  0.0000000000000000e+000  0.0000000000000000e+000  0.0000000000000000e+000
  0.0000000000000000e+000  0.0000000000000000e+000  0.0000000000000000e+000 -5.5960073247546427e-001  0.0000000000000000e+000  2.6148106352980238e-001  0.0000000000000000e+000  0.0000000000000000e+000  0.0000000000000000e+000  4.6765692660236412e-002  0.0000000000000000e+000  0.0000000000000000e+000  0.0000000000000000e+000  0.0000000000000000e+000  0.0000000000000000e+000  0.0000000000000000e+000 -2.2690736638476158e-001  0.0000000000000000e+000  0.0000000000000000e+000  1.0330942483383634e-001 -2.8788693416883060e-001  0.0000000000000000e+000  0.0000000000000000e+000  0.0000000000000000e+000  3.5896010696212760e-001  5.8514665527857035e-001  0.0000000000000000e+000  0.0000000000000000e+000  0.0000000000000000e+000  0.0000000000000000e+000
  0.0000000000000000e+000  0.0000000000000000e+000  0.0000000000000000e+000  0.0000000000000000e+000 -9.0091230233641656e-002  0.0000000000000000e+000  0.0000000000000000e+000  0.0000000000000000e+000  0.0000000000000000e+000  0.0000000000000000e+000  0.0000000000000000e+000  0.0000000000000000e+000  2.1626764815358912e-001 -4.0316719828810144e-001  0.0000000000000000e+000  0.0000000000000000e+000  0.0000000000000000e+000  3.7197104846514428e-001  0.0000000000000000e+000  0.0000000000000000e+000  0.0000000000000000e+000  0.0000000000000000e+000  3.8369560206529568e-001  0.0000000000000000e+000  0.0000000000000000e+000  0.0000000000000000e+000  0.0000000000000000e+000 -7.0497043121050185e-001  0.0000000000000000e+000  0.0000000000000000e+000
  0.0000000000000000e+000  0.0000000000000000e+000  0.0000000000000000e+000 -8.3040498833072074e-002  0.0000000000000000e+000 -5.0723452438564265e-001  0.0000000000000000e+000  0.0000000000000000e+000  0.0000000000000000e+000 -7.5128785301402393e-002  0.0000000000000000e+000  0.0000000000000000e+000  0.0000000000000000e+000  0.0000000000000000e+000  0.0000000000000000e+000  0.0000000000000000e+000  3.8326367307836318e-001  0.0000000000000000e+000  0.0000000000000000e+000  1.0033835086429008e-001 -7.4377156782169018e-001  0.0000000000000000e+000  0.0000000000000000e+000  0.0000000000000000e+000 -1.4139794455616403e-001  4.9726113495498214e-003  0.0000000000000000e+000  0.0000000000000000e+000  0.0000000000000000e+000  0.0000000000000000e+000
  0.0000000000000000e+000 -1.3585807912221778e-001  0.0000000000000000e+000  0.0000000000000000e+000  0.0000000000000000e+000  0.0000000000000000e+000  7.7576158597263745e-001  0.0000000000000000e+000  0.0000000000000000e+000  0.0000000000000000e+000  0.0000000000000000e+000  0.0000000000000000e+000  0.0000000000000000e+000  0.0000000000000000e+000 -3.4475433110864934e-001 -9.0947832273531193e-001  0.0000000000000000e+000  0.0000000000000000e+000 -8.1580218074147060e-001  0.0000000000000000e+000  0.0000000000000000e+000  0.0000000000000000e+000  0.0000000000000000e+000 -2.3316891747824131e-001  0.0000000000000000e+000  0.0000000000000000e+000  0.0000000000000000e+000  0.0000000000000000e+000  3.6493392147211523e-001 -1.6686037469664336e-001
  3.2541104168217072e-001  0.0000000000000000e+000 -1.1588040511808409e-001  0.0000000000000000e+000  0.0000000000000000e+000  0.0000000000000000e+000  0.0000000000000000e+000 -7.3765387497582924e-001 -1.0687397532649057e+000  0.0000000000000000e+000  5.7048186154170344e-001  1.2818596217695516e-001  0.0000000000000000e+000  0.0000000000000000e+000  0.0000000000000000e+000  0.0000000000000000e+000  0.0000000000000000e+000  0.0000000000000000e+000  0.0000000000000000e+000  0.0000000000000000e+000  0.0000000000000000e+000  0.0000000000000000e+000  0.0000000000000000e+000  0.0000000000000000e+000  0.0000000000000000e+000  0.0000000000000000e+000  0.0000000000000000e+000  0.0000000000000000e+000  0.0000000000000000e+000  0.0000000000000000e+000
  2.0830643619713718e-001  0.0000000000000000e+000 -9.9719558117795992e-001  0.0000000000000000e+000  0.0000000000000000e+000  0.0000000000000000e+000  0.0000000000000000e+000 -4.7595014510716765e-002  3.1630397458782439e-001  0.0000000000000000e+000  5.5155096398297676e-001  4.1539716335199112e-001  0.0000000000000000e+000  0.0000000000000000e+000  0.0000000000000000e+000  0.0000000000000000e+000  0.0000000000000000e+000  0.0000000000000000e+000  0.0000000000000000e+000  0.0000000000000000e+000  0.0000000000000000e+000  0.0000000000000000e+000  0.0000000000000000e+000  0.0000000000000000e+000  0.0000000000000000e+000  0.0000000000000000e+000  0.0000000000000000e+000  0.0000000000000000e+000  0.0000000000000000e+000  0.0000000000000000e+000
  0.0000000000000000e+000  0.0000000000000000e+000  0.0000000000000000e+000  1.5104469046987470e-001  0.0000000000000000e+000  3.2313908740882952e-001  0.0000000000000000e+000  0.0000000000000000e+000  0.0000000000000000e+000  1.3112049131017675e-001  0.0000000000000000e+000  0.0000000000000000e+000  0.0000000000000000e+000  0.0000000000000000e+000  0.0000000000000000e+000  0.0000000000000000e+000  7.4883030556298258e-001  0.0000000000000000e+000  0.0000000000000000e+000 -3.9692841889514269e-001  1.8758391598337698e-002  0.0000000000000000e+000  0.0000000000000000e+000  0.0000000000000000e+000  3.3718448410767676e-001  1.5241324940293544e-001  0.0000000000000000e+000  0.0000000000000000e+000  0.0000000000000000e+000  0.0000000000000000e+000
 -4.1095421333942184e-001  0.0000000000000000e+000 -4.6749444106353072e-001  0.0000000000000000e+000  0.0000000000000000e+000  0.0000000000000000e+000  0.0000000000000000e+000 -9.6744144383627140e-001  4.5811870672023169e-001  0.0000000000000000e+000  1.0934093669842200e-001 -4.1609039169787493e-001  0.0000000000000000e+000  0.0000000000000000e+000  0.0000000000000000e+000  0.0000000000000000e+000  0.0000000000000000e+000  0.0000000000000000e+000  0.0000000000000000e+000  0.0000000000000000e+000  0.0000000000000000e+000  0.0000000000000000e+000  0.0000000000000000e+000  0.0000000000000000e+000  0.0000000000000000e+000  0.0000000000000000e+000  0.0000000000000000e+000  0.0000000000000000e+000  0.0000000000000000e+000  0.0000000000000000e+000
 -8.7740805291393664e-002  0.0000000000000000e+000 -6.4056771278973101e-001  0.0000000000000000e+000  0.0000000000000000e+000  0.0000000000000000e+000  0.0000000000000000e+000  4.8587337634553168e-002 -7.4766817664649032e-001  0.0000000000000000e+000 -1.1041044864438216e+000  3.5395547422084844e-001  0.0000000000000000e+000  0.0000000000000000e+000  0.0000000000000000e+000  0.0000000000000000e+000  0.0000000000000000e+000  0.0000000000000000e+000  0.0000000000000000e+000  0.0000000000000000e+000  0.0000000000000000e+000  0.0000000000000000e+000  0.0000000000000000e+000  0.0000000000000000e+000  0.0000000000000000e+000  0.0000000000000000e+000  0.0000000000000000e+000  0.0000000000000000e+000  0.0000000000000000e+000  0.0000000000000000e+000
  0.0000000000000000e+000  0.0000000000000000e+000  0.0000000000000000e+000  0.0000000000000000e+000  2.1560490053808612e-001  0.0000000000000000e+000  0.0000000000000000e+000  0.0000000000000000e+000  0.0000000000000000e+000  0.0000000000000000e+000  0.0000000000000000e+000  0.0000000000000000e+000 -1.7436677020548688e-001 -4.0717917849759055e-001  0.0000000000000000e+000  0.0000000000000000e+000  0.0000000000000000e+000  4.3074124514207446e-001  0.0000000000000000e+000  0.0000000000000000e+000  0.0000000000000000e+000  0.0000000000000000e+000  4.3712421312476085e-001  0.0000000000000000e+000  0.0000000000000000e+000  0.0000000000000000e+000  0.0000000000000000e+000  6.1700913683965208e-001  0.0000000000000000e+000  0.0000000000000000e+000
  0.0000000000000000e+000  0.0000000000000000e+000  0.0000000000000000e+000  0.0000000000000000e+000  1.5998098605826017e-001  0.0000000000000000e+000  0.0000000000000000e+000  0.0000000000000000e+000  0.0000000000000000e+000  0.0000000000000000e+000  0.0000000000000000e+000  0.0000000000000000e+000  6.4621377003317515e-001 -5.7318473001611281e-001  0.0000000000000000e+000  0.0000000000000000e+000  0.0000000000000000e+000 -3.7287970152773431e-001  0.0000000000000000e+000  0.0000000000000000e+000  0.0000000000000000e+000  0.0000000000000000e+000 -2.3954203661103748e-001  0.0000000000000000e+000  0.0000000000000000e+000  0.0000000000000000e+000  0.0000000000000000e+000  1.7847535874883008e-001  0.0000000000000000e+000  0.0000000000000000e+000
  0.0000000000000000e+000 -2.7156473670162085e-001  0.0000000000000000e+000  0.0000000000000000e+000  0.0000000000000000e+000  0.0000000000000000e+000 -8.0815583748374786e-001  0.0000000000000000e+000  0.0000000000000000e+000  0.0000000000000000e+000  0.0000000000000000e+000  0.0000000000000000e+000  0.0000000000000000e+000  0.0000000000000000e+000 -1.5093393509180689e-001 -3.6032820600111715e-001  0.0000000000000000e+000  0.0000000000000000e+000 -7.7242198398744466e-001  0.0000000000000000e+000  0.0000000000000000e+000  0.0000000000000000e+000  0.0000000000000000e+000 -3.3489882218886807e-001  0.0000000000000000e+000  0.0000000000000000e+000  0.0000000000000000e+000  0.0000000000000000e+000 -6.6815484984220186e-001  3.2671637487028737e-001
  0.0000000000000000e+000 -6.5446835060572994e-001  0.0000000000000000e+000  0.0000000000000000e+000  0.0000000000000000e+000  0.0000000000000000e+000 -1.7237270938916716e-001  0.0000000000000000e+000  0.0000000000000000e+000  0.0000000000000000e+000  0.0000000000000000e+000  0.0000000000000000e+000  0.0000000000000000e+000  0.0000000000000000e+000 -4.2333412931209666e-002  3.7520734101352021e-001  0.0000000000000000e+000  0.0000000000000000e+000 -1.7117553713934264e-001  0.0000000000000000e+000  0.0000000000000000e+000  0.0000000000000000e+000  0.0000000000000000e+000  6.2626893127778005e-001  0.0000000000000000e+000  0.0000000000000000e+000  0.0000000000000000e+000  0.0000000000000000e+000  1.0101535458348874e+000 -1.7992716936481837e-001
  0.0000000000000000e+000  0.0000000000000000e+000  0.0000000000000000e+000 -1.6707093902804426e-001  0.0000000000000000e+000  5.7402294617492444e-001  0.0000000000000000e+000  0.0000000000000000e+000  0.0000000000000000e+000  3.9562966917948633e-001  0.0000000000000000e+000  0.0000000000000000e+000  0.0000000000000000e+000  0.0000000000000000e+000  0.0000000000000000e+000  0.0000000000000000e+000 -4.8717771466984208e-002  0.0000000000000000e+000  0.0000000000000000e+000 -1.0850550862269802e-001 -3.6396788006470321e-001  0.0000000000000000e+000  0.0000000000000000e+000  0.0000000000000000e+000 -4.7754226281360934e-001 -3.3376043251374427e-001  0.0000000000000000e+000  0.0000000000000000e+000  0.0000000000000000e+000  0.0000000000000000e+000
  0.0000000000000000e+000  0.0000000000000000e+000  0.0000000000000000e+000  0.0000000000000000e+000 -4.7292136229922555e-001  0.0000000000000000e+000  0.0000000000000000e+000  0.0000000000000000e+000  0.0000000000000000e+000  0.0000000000000000e+000  0.0000000000000000e+000  0.0000000000000000e+000 -2.4650837794917574e-001 -3.7260413122550540e-001  0.0000000000000000e+000  0.0000000000000000e+000  0.0000000000000000e+000  3.8399182723732561e-001  0.0000000000000000e+000  0.0000000000000000e+000  0.0000000000000000e+000  0.0000000000000000e+000 -6.5367747394786702e-001  0.0000000000000000e+000  0.0000000000000000e+000  0.0000000000000000e+000  0.0000000000000000e+000  4.4734804611956613e-002  0.0000000000000000e+000  0.0000000000000000e+000
  0.0000000000000000e+000  8.0984584130966608e-001  0.0000000000000000e+000  0.0000000000000000e+000  0.0000000000000000e+000  0.0000000000000000e+000  1.0370849573103014e-001  0.0000000000000000e+000  0.0000000000000000e+000  0.0000000000000000e+000  0.0000000000000000e+000  0.0000000000000000e+000  0.0000000000000000e+000  0.0000000000000000e+000 -3.5750517578905805e-001  4.9554029884300632e-001  0.0000000000000000e+000  0.0000000000000000e+000 -4.8350600303033964e-001  0.0000000000000000e+000  0.0000000000000000e+000  0.0000000000000000e+000  0.0000000000000000e+000  3.7807984054314919e-001  0.0000000000000000e+000  0.0000000000000000e+000  0.0000000000000000e+000  0.0000000000000000e+000  2.5938037088259025e-001  1.4889704213636593e-001
  0.0000000000000000e+000  0.0000000000000000e+000  0.0000000000000000e+000 -3.1741287823322484e-001  0.0000000000000000e+000 -2.4257255520220891e-001  0.0000000000000000e+000  0.0000000000000000e+000  0.0000000000000000e+000  1.4858653225038698e-001  0.0000000000000000e+000  0.0000000000000000e+000  0.0000000000000000e+000  0.0000000000000000e+000  0.0000000000000000e+000  0.0000000000000000e+000  1.7612228451935935e-001  0.0000000000000000e+000  0.0000000000000000e+000 -2.6329841796357945e-001  3.6065042068014508e-001  0.0000000000000000e+000  0.0000000000000000e+000  0.0000000000000000e+000 -6.1267145093602993e-001  4.6103092509386839e-001  0.0000000000000000e+000  0.0000000000000000e+000  0.0000000000000000e+000  0.0000000000000000e+000
  0.0000000000000000e+000  0.0000000000000000e+000  0.0000000000000000e+000 -6.8015314985844566e-001  0.0000000000000000e+000 -2.0630492636891540e-002  0.0000000000000000e+000  0.0000000000000000e+000  0.0000000000000000e+000 -1.2667506217142069e-001  0.0000000000000000e+000  0.0000000000000000e+000  0.0000000000000000e+000  0.0000000000000000e+000  0.0000000000000000e+000  0.0000000000000000e+000  3.4560424791646238e-001  0.0000000000000000e+000  0.0000000000000000e+000  2.7025375880502678e-001  2.9052836926534159e-001  0.0000000000000000e+000  0.0000000000000000e+000  0.0000000000000000e+000  1.2427245442030162e-001 -4.7811059132096928e-001  0.0000000000000000e+000  0.0000000000000000e+000  0.0000000000000000e+000  0.0000000000000000e+000
  0.0000000000000000e+000  0.0000000000000000e+000  0.0000000000000000e+000  0.0000000000000000e+000  0.0000000000000000e+000  0.0000000000000000e+000  0.0000000000000000e+000  0.0000000000000000e+000  0.0000000000000000e+000  0.0000000000000000e+000  0.0000000000000000e+000  0.0000000000000000e+000  0.0000000000000000e+000  0.0000000000000000e+000  0.0000000000000000e+000  0.0000000000000000e+000  0.0000000000000000e+000  0.0000000000000000e+000  0.0000000000000000e+000  0.0000000000000000e+000  0.0000000000000000e+000  2.4564251495338493e-001  0.0000000000000000e+000  0.0000000000000000e+000  0.0000000000000000e+000  0.0000000000000000e+000 -2.2496669771184502e-001  0.0000000000000000e+000  0.0000000000000000e+000  0.0000000000000000e+000
  0.0000000000000000e+000  0.0000000000000000e+000  0.0000000000000000e+000  0.0000000000000000e+000  4.5134034485235935e-001  0.0000000000000000e+000  0.0000000000000000e+000  0.0000000000000000e+000  0.0000000000000000e+000  0.0000000000000000e+000  0.0000000000000000e+000  0.0000000000000000e+000 -6.4174400672135157e-001 -4.0010477416116003e-001  0.0000000000000000e+000  0.0000000000000000e+000  0.0000000000000000e+000 -3.7398999049939619e-001  0.0000000000000000e+000  0.0000000000000000e+000  0.0000000000000000e+000  0.0000000000000000e+000 -9.4958857361130827e-002  0.0000000000000000e+000  0.0000000000000000e+000  0.0000000000000000e+000  0.0000000000000000e+000 -2.7474896733955345e-001  0.0000000000000000e+000  0.0000000000000000e+000
  0.0000000000000000e+000  3.1464325610182242e-001  0.0000000000000000e+000  0.0000000000000000e+000  0.0000000000000000e+000  0.0000000000000000e+000 -5.3083487784027306e-001  0.0000000000000000e+000  0.0000000000000000e+000  0.0000000000000000e+000  0.0000000000000000e+000  0.0000000000000000e+000  0.0000000000000000e+000  0.0000000000000000e+000 -1.3557392156106907e+000 -5.2916926383795793e-001  0.0000000000000000e+000  0.0000000000000000e+000  4.3115717128766118e-001  0.0000000000000000e+000  0.0000000000000000e+000  0.0000000000000000e+000  0.0000000000000000e+000  7.7155124649574336e-001  0.0000000000000000e+000  0.0000000000000000e+000  0.0000000000000000e+000  0.0000000000000000e+000  1.5389375566999525e-001 -1.5784094411431449e-001
  0.0000000000000000e+000  0.0000000000000000e+000  0.0000000000000000e+000 -2.5545755316035640e-001  0.0000000000000000e+000 -1.9970330213796825e-001  0.0000000000000000e+000  0.0000000000000000e+000  0.0000000000000000e+000 -1.8974867113275953e-001  0.0000000000000000e+000  0.0000000000000000e+000  0.0000000000000000e+000  0.0000000000000000e+000  0.0000000000000000e+000  0.0000000000000000e+000 -2.8345224981113848e-001  0.0000000000000000e+000  0.0000000000000000e+000 -8.1683829837316213e-001 -1.0703319665941201e-001  0.0000000000000000e+000  0.0000000000000000e+000  0.0000000000000000e+000  1.7299907607041620e-001 -2.6438740955529694e-001  0.0000000000000000e+000  0.0000000000000000e+000  0.0000000000000000e+000  0.0000000000000000e+000
  0.0000000000000000e+000  0.0000000000000000e+000  0.0000000000000000e+000  2.4623049816864341e-002  0.0000000000000000e+000  3.7586048939901195e-001  0.0000000000000000e+000  0.0000000000000000e+000  0.0000000000000000e+000 -8.6274221531908069e-001  0.0000000000000000e+000  0.0000000000000000e+000  0.0000000000000000e+000  0.0000000000000000e+000  0.0000000000000000e+000  0.0000000000000000e+000  8.7722420095072778e-002  0.0000000000000000e+000  0.0000000000000000e+000 -1.8595865635569163e-002 -7.1895122149616880e-002  0.0000000000000000e+000  0.0000000000000000e+000  0.0000000000000000e+000 -2.9778455928406317e-001  1.0914616937753674e-001  0.0000000000000000e+000  0.0000000000000000e+000  0.0000000000000000e+000  0.0000000000000000e+000
  0.0000000000000000e+000  0.0000000000000000e+000  0.0000000000000000e+000  0.0000000000000000e+000  0.0000000000000000e+000  0.0000000000000000e+000  0.0000000000000000e+000  0.0000000000000000e+000  0.0000000000000000e+000  0.0000000000000000e+000  0.0000000000000000e+000  0.0000000000000000e+000  0.0000000000000000e+000  0.0000000000000000e+000  0.0000000000000000e+000  0.0000000000000000e+000  0.0000000000000000e+000  0.0000000000000000e+000  0.0000000000000000e+000  0.0000000000000000e+000  0.0000000000000000e+000 -3.7539507138272321e-001  0.0000000000000000e+000  0.0000000000000000e+000  0.0000000000000000e+000  0.0000000000000000e+000  3.8385594916833340e-002  0.0000000000000000e+000  0.0000000000000000e+000  0.0000000000000000e+000
  0.0000000000000000e+000  0.0000000000000000e+000  0.0000000000000000e+000  0.0000000000000000e+000  7.0174173268259754e-001  0.0000000000000000e+000  0.0000000000000000e+000  0.0000000000000000e+000  0.0000000000000000e+000  0.0000000000000000e+000  0.0000000000000000e+000  0.0000000000000000e+000  1.8063927221904302e-001  2.1024491239038137e-001  0.0000000000000000e+000  0.0000000000000000e+000  0.0000000000000000e+000  4.9974194405411437e-001  0.0000000000000000e+000  0.0000000000000000e+000  0.0000000000000000e+000  0.0000000000000000e+000 -4.0988814988219585e-001  0.0000000000000000e+000  0.0000000000000000e+000  0.0000000000000000e+000  0.0000000000000000e+000 -1.1390682462838903e-001  0.0000000000000000e+000  0.0000000000000000e+000
  0.0000000000000000e+000 -1.0030330496066182e-001  0.0000000000000000e+000  0.0000000000000000e+000  0.0000000000000000e+000  0.0000000000000000e+000 -3.2802962598240787e-001  0.0000000000000000e+000  0.0000000000000000e+000  0.0000000000000000e+000  0.0000000000000000e+000  0.0000000000000000e+000  0.0000000000000000e+000  0.0000000000000000e+000  7.7683843969150890e-001 -6.9410660536533442e-001  0.0000000000000000e+000  0.0000000000000000e+000  9.6681476819220041e-002  0.0000000000000000e+000  0.0000000000000000e+000  0.0000000000000000e+000  0.0000000000000000e+000  1.0917218680865550e+000  0.0000000000000000e+000  0.0000000000000000e+000  0.0000000000000000e+000  0.0000000000000000e+000  5.2872717840542816e-002  3.7914533751566776e-001
  0.0000000000000000e+000  6.3375991870469894e-001  0.0000000000000000e+000  0.0000000000000000e+000  0.0000000000000000e+000  0.0000000000000000e+000 -4.6987197255890278e-001  0.0000000000000000e+000  0.0000000000000000e+000  0.0000000000000000e+000  0.0000000000000000e+000  0.0000000000000000e+000  0.0000000000000000e+000  0.0000000000000000e+000  2.8277572190375311e-001 -8.2180381309362205e-001  0.0000000000000000e+000  0.0000000000000000e+000  3.9269722059706025e-001  0.0000000000000000e+000  0.0000000000000000e+000  0.0000000000000000e+000  0.0000000000000000e+000 -6.9829443064504992e-001  0.0000000000000000e+000  0.0000000000000000e+000  0.0000000000000000e+000  0.0000000000000000e+000  7.2882507975697708e-001 -4.7911539339657155e-001
  4.1828070578407889e-001  0.0000000000000000e+000  1.1476881495138684e+000 -4.1482073053240198e-001  0.0000000000000000e+000  0.0000000000000000e+000  0.0000000000000000e+000  0.0000000000000000e+000  0.0000000000000000e+000  0.0000000000000000e+000  0.0000000000000000e+000  0.0000000000000000e+000  0.0000000000000000e+000  0.0000000000000000e+000  0.0000000000000000e+000 -1.5607050937859698e-001  0.0000000000000000e+000  0.0000000000000000e+000  0.0000000000000000e+000  0.0000000000000000e+000  0.0000000000000000e+000  2.1571635260052702e-001  0.0000000000000000e+000  0.0000000000000000e+000 -6.3585596034263459e-001  0.0000000000000000e+000  0.0000000000000000e+000 -1.2943008663079944e-001 -6.2513028443408258e-001  0.0000000000000000e+000
  0.0000000000000000e+000 -3.8951780812774978e-001  0.0000000000000000e+000  0.0000000000000000e+000  0.0000000000000000e+000  0.0000000000000000e+000  0.0000000000000000e+000  0.0000000000000000e+000  0.0000000000000000e+000  0.0000000000000000e+000  0.0000000000000000e+000 -3.2580739514599916e-002  0.0000000000000000e+000  1.6182354141060948e-001  0.0000000000000000e+000  0.0000000000000000e+000  0.0000000000000000e+000  0.0000000000000000e+000  0.0000000000000000e+000  9.6017870197429966e-002  0.0000000000000000e+000  0.0000000000000000e+000  0.0000000000000000e+000  5.5631080694899693e-002  0.0000000000000000e+000  8.9928486336245617e-001  0.0000000000000000e+000  0.0000000000000000e+000  0.0000000000000000e+000  0.0000000000000000e+000
  6.5231789293705034e-001  0.0000000000000000e+000  1.1379424302026533e-001  6.2523786194280673e-001  0.0000000000000000e+000  0.0000000000000000e+000  0.0000000000000000e+000  0.0000000000000000e+000  0.0000000000000000e+000  0.0000000000000000e+000  0.0000000000000000e+000  0.0000000000000000e+000  0.0000000000000000e+000  0.0000000000000000e+000  0.0000000000000000e+000  1.3447966112828031e+000  0.0000000000000000e+000  0.0000000000000000e+000  0.0000000000000000e+000  0.0000000000000000e+000  0.0000000000000000e+000  6.4101428750013234e-001  0.0000000000000000e+000  0.0000000000000000e+000  3.4898571115552546e-001  0.0000000000000000e+000  0.0000000000000000e+000 -4.7923173207417270e-002  5.2304019709136040e-001  0.0000000000000000e+000
 -7.0471201751019330e-001  0.0000000000000000e+000  9.7187199448926939e-002  4.5999470274289744e-002  0.0000000000000000e+000  0.0000000000000000e+000  0.0000000000000000e+000  0.0000000000000000e+000  0.0000000000000000e+000  0.0000000000000000e+000  0.0000000000000000e+000  0.0000000000000000e+000  0.0000000000000000e+000  0.0000000000000000e+000  0.0000000000000000e+000  3.1840138773629734e-005  0.0000000000000000e+000  0.0000000000000000e+000  0.0000000000000000e+000  0.0000000000000000e+000  0.0000000000000000e+000 -3.0008938299906351e-001  0.0000000000000000e+000  0.0000000000000000e+000  9.4108511446291199e-001  0.0000000000000000e+000  0.0000000000000000e+000  2.7149137124737460e-001 -7.0106955613472843e-001  0.0000000000000000e+000
  0.0000000000000000e+000  0.0000000000000000e+000  0.0000000000000000e+000  0.0000000000000000e+000  1.0061798604612815e+000  6.9686381369478578e-001 -7.1812735360470026e-001  0.0000000000000000e+000  0.0000000000000000e+000  0.0000000000000000e+000  0.0000000000000000e+000  0.0000000000000000e+000  0.0000000000000000e+000  0.0000000000000000e+000  0.0000000000000000e+000  0.0000000000000000e+000  4.5049396024197802e-002 -1.6511517578574253e-001  6.7035759790981553e-001  0.0000000000000000e+000  0.0000000000000000e+000  0.0000000000000000e+000  0.0000000000000000e+000  0.0000000000000000e+000  0.0000000000000000e+000  0.0000000000000000e+000  0.0000000000000000e+000  0.0000000000000000e+000  0.0000000000000000e+000  0.0000000000000000e+000
  0.0000000000000000e+000  0.0000000000000000e+000  0.0000000000000000e+000  0.0000000000000000e+000  1.0617953004808445e+000 -3.3597344884622493e-001  8.0509508394472840e-001  0.0000000000000000e+000  0.0000000000000000e+000  0.0000000000000000e+000  0.0000000000000000e+000  0.0000000000000000e+000  0.0000000000000000e+000  0.0000000000000000e+000  0.0000000000000000e+000  0.0000000000000000e+000 -1.7654735802758456e-001  6.0324269056424384e-001  3.9252550486703192e-001  0.0000000000000000e+000  0.0000000000000000e+000  0.0000000000000000e+000  0.0000000000000000e+000  0.0000000000000000e+000  0.0000000000000000e+000  0.0000000000000000e+000  0.0000000000000000e+000  0.0000000000000000e+000  0.0000000000000000e+000  0.0000000000000000e+000
  0.0000000000000000e+000  0.0000000000000000e+000  0.0000000000000000e+000  0.0000000000000000e+000  7.1341644603349708e-001 -1.8260064582590818e-001 -1.6120296703791664e-001  0.0000000000000000e+000  0.0000000000000000e+000  0.0000000000000000e+000  0.0000000000000000e+000  0.0000000000000000e+000  0.0000000000000000e+000  0.0000000000000000e+000  0.0000000000000000e+000  0.0000000000000000e+000  9.9305311561793730e-001 -2.7346444629633265e-001 -1.1355609481696340e+000  0.0000000000000000e+000  0.0000000000000000e+000  0.0000000000000000e+000  0.0000000000000000e+000  0.0000000000000000e+000  0.0000000000000000e+000  0.0000000000000000e+000  0.0000000000000000e+000  0.0000000000000000e+000  0.0000000000000000e+000  0.0000000000000000e+000
  0.0000000000000000e+000  0.0000000000000000e+000  0.0000000000000000e+000  0.0000000000000000e+000  0.0000000000000000e+000  0.0000000000000000e+000  0.0000000000000000e+000  3.7307480998513975e-001 -9.7301836449338180e-002  0.0000000000000000e+000  1.9627987377713568e-002  0.0000000000000000e+000  9.8454459390199534e-003  0.0000000000000000e+000  8.1826677129190895e-001  0.0000000000000000e+000  0.0000000000000000e+000  0.0000000000000000e+000  0.0000000000000000e+000  0.0000000000000000e+000  2.8580622099069253e-001  0.0000000000000000e+000  0.0000000000000000e+000  0.0000000000000000e+000  0.0000000000000000e+000  0.0000000000000000e+000 -2.1080526366444596e-001  0.0000000000000000e+000  0.0000000000000000e+000  2.3490590443366433e-001
  0.0000000000000000e+000  0.0000000000000000e+000  0.0000000000000000e+000  0.0000000000000000e+000  0.0000000000000000e+000  0.0000000000000000e+000  0.0000000000000000e+000  2.4600001889634754e-001 -4.0908875748971585e-001  0.0000000000000000e+000 -5.1997482524817423e-002  0.0000000000000000e+000  4.2011765056261763e-001  0.0000000000000000e+000  1.0431471574807578e-001  0.0000000000000000e+000  0.0000000000000000e+000  0.0000000000000000e+000  0.0000000000000000e+000  0.0000000000000000e+000 -6.5957889952764592e-001  0.0000000000000000e+000  0.0000000000000000e+000  0.0000000000000000e+000  0.0000000000000000e+000  0.0000000000000000e+000 -2.0874187723044529e-001  0.0000000000000000e+000  0.0000000000000000e+000 -3.2160339668907911e-001
  0.0000000000000000e+000  0.0000000000000000e+000  0.0000000000000000e+000  0.0000000000000000e+000  0.0000000000000000e+000  0.0000000000000000e+000  0.0000000000000000e+000  0.0000000000000000e+000  0.0000000000000000e+000  1.2302070694274844e-001  0.0000000000000000e+000  0.0000000000000000e+000  0.0000000000000000e+000  0.0000000000000000e+000  0.0000000000000000e+000  0.0000000000000000e+000  0.0000000000000000e+000  0.0000000000000000e+000  0.0000000000000000e+000  0.0000000000000000e+000  0.0000000000000000e+000  0.0000000000000000e+000 -5.5797119131509554e-001  0.0000000000000000e+000  0.0000000000000000e+000  0.0000000000000000e+000  0.0000000000000000e+000  0.0000000000000000e+000  0.0000000000000000e+000  0.0000000000000000e+000
  0.0000000000000000e+000  0.0000000000000000e+000  0.0000000000000000e+000  0.0000000000000000e+000  0.0000000000000000e+000  0.0000000000000000e+000  0.0000000000000000e+000 -3.3087969128929179e-001 -3.6750377235249460e-001  0.0000000000000000e+000  8.8971925481461323e-002  0.0000000000000000e+000 -4.2907271688331028e-001  0.0000000000000000e+000 -9.2908466821280969e-002  0.0000000000000000e+000  0.0000000000000000e+000  0.0000000000000000e+000  0.0000000000000000e+000  0.0000000000000000e+000  5.9004881180349661e-002  0.0000000000000000e+000  0.0000000000000000e+000  0.0000000000000000e+000  0.0000000000000000e+000  0.0000000000000000e+000 -7.4190266115588088e-001  0.0000000000000000e+000  0.0000000000000000e+000 -3.0117925909982326e-002
  0.0000000000000000e+000 -4.1517750424791344e-001  0.0000000000000000e+000  0.0000000000000000e+000  0.0000000000000000e+000  0.0000000000000000e+000  0.0000000000000000e+000  0.0000000000000000e+000  0.0000000000000000e+000  0.0000000000000000e+000  0.0000000000000000e+000 -4.9656642864563211e-001  0.0000000000000000e+000 -2.0443870762351499e-001  0.0000000000000000e+000  0.0000000000000000e+000  0.0000000000000000e+000  0.0000000000000000e+000  0.0000000000000000e+000  1.3155382256079184e-001  0.0000000000000000e+000  0.0000000000000000e+000  0.0000000000000000e+000 -7.1045970176796036e-001  0.0000000000000000e+000 -1.3112909923906083e-001  0.0000000000000000e+000  0.0000000000000000e+000  0.0000000000000000e+000  0.0000000000000000e+000
  0.0000000000000000e+000  0.0000000000000000e+000  0.0000000000000000e+000  0.0000000000000000e+000  0.0000000000000000e+000  0.0000000000000000e+000  0.0000000000000000e+000  1.7016917600647241e-001  6.1249674008858568e-001  0.0000000000000000e+000 -2.4983066163496634e-001  0.0000000000000000e+000  2.4763061789417826e-001  0.0000000000000000e+000 -1.8534680198951498e-001  0.0000000000000000e+000  0.0000000000000000e+000  0.0000000000000000e+000  0.0000000000000000e+000  0.0000000000000000e+000 -1.5225880267555597e-001  0.0000000000000000e+000  0.0000000000000000e+000  0.0000000000000000e+000  0.0000000000000000e+000  0.0000000000000000e+000 -5.5464775473995398e-001  0.0000000000000000e+000  0.0000000000000000e+000  3.2708347660575809e-001
  0.0000000000000000e+000 -5.5111360362319972e-001  0.0000000000000000e+000  0.0000000000000000e+000  0.0000000000000000e+000  0.0000000000000000e+000  0.0000000000000000e+000  0.0000000000000000e+000  0.0000000000000000e+000  0.0000000000000000e+000  0.0000000000000000e+000  4.6853883129426127e-001  0.0000000000000000e+000 -4.3837372456308188e-001  0.0000000000000000e+000  0.0000000000000000e+000  0.0000000000000000e+000  0.0000000000000000e+000  0.0000000000000000e+000 -5.2438742947630868e-001  0.0000000000000000e+000  0.0000000000000000e+000  0.0000000000000000e+000  4.0115175721467083e-002  0.0000000000000000e+000 -8.9343346521235933e-002  0.0000000000000000e+000  0.0000000000000000e+000  0.0000000000000000e+000  0.0000000000000000e+000
  0.0000000000000000e+000  0.0000000000000000e+000  0.0000000000000000e+000  0.0000000000000000e+000  0.0000000000000000e+000  0.0000000000000000e+000  0.0000000000000000e+000 -9.7384146651586720e-002  1.8904169971042589e-001  0.0000000000000000e+000 -5.2296269044788790e-001  0.0000000000000000e+000 -5.8839368751861332e-001  0.0000000000000000e+000  3.0169849944193117e-001  0.0000000000000000e+000  0.0000000000000000e+000  0.0000000000000000e+000  0.0000000000000000e+000  0.0000000000000000e+000 -4.6742942250944058e-001  0.0000000000000000e+000  0.0000000000000000e+000  0.0000000000000000e+000  0.0000000000000000e+000  0.0000000000000000e+000  1.5413701295890345e-001  0.0000000000000000e+000  0.0000000000000000e+000 -4.2567455671868176e-002
  3.5643097792196782e-001  0.0000000000000000e+000 -7.2672970832397543e-001 -5.3465391692105813e-001  0.0000000000000000e+000  0.0000000000000000e+000  0.0000000000000000e+000  0.0000000000000000e+000  0.0000000000000000e+000  0.0000000000000000e+000  0.0000000000000000e+000  0.0000000000000000e+000  0.0000000000000000e+000  0.0000000000000000e+000  0.0000000000000000e+000  5.1800532560261792e-001  0.0000000000000000e+000  0.0000000000000000e+000  0.0000000000000000e+000  0.0000000000000000e+000  0.0000000000000000e+000 -8.2267711993282394e-002  0.0000000000000000e+000  0.0000000000000000e+000 -6.5167377231199058e-002  0.0000000000000000e+000  0.0000000000000000e+000 -6.2206826532348447e-001 -7.1563135633853481e-001  0.0000000000000000e+000
  0.0000000000000000e+000  0.0000000000000000e+000  0.0000000000000000e+000  0.0000000000000000e+000  3.2377225169788482e-001  9.8130116617421592e-001  2.4592221072249579e-002  0.0000000000000000e+000  0.0000000000000000e+000  0.0000000000000000e+000  0.0000000000000000e+000  0.0000000000000000e+000  0.0000000000000000e+000  0.0000000000000000e+000  0.0000000000000000e+000  0.0000000000000000e+000 -2.2436424553471818e-001 -1.7414289967006946e-002 -1.0944686177895280e+000  0.0000000000000000e+000  0.0000000000000000e+000  0.0000000000000000e+000  0.0000000000000000e+000  0.0000000000000000e+000  0.0000000000000000e+000  0.0000000000000000e+000  0.0000000000000000e+000  0.0000000000000000e+000  0.0000000000000000e+000  0.0000000000000000e+000
  0.0000000000000000e+000  0.0000000000000000e+000  0.0000000000000000e+000  0.0000000000000000e+000 -4.4792906101365715e-002 -3.7683897129791455e-001 -1.0794443040992514e+000  0.0000000000000000e+000  0.0000000000000000e+000  0.0000000000000000e+000  0.0000000000000000e+000  0.0000000000000000e+000  0.0000000000000000e+000  0.0000000000000000e+000  0.0000000000000000e+000  0.0000000000000000e+000 -8.2221177290276604e-001  1.8032030795835813e-001 -5.0209308447032683e-002  0.0000000000000000e+000  0.0000000000000000e+000  0.0000000000000000e+000  0.0000000000000000e+000  0.0000000000000000e+000  0.0000000000000000e+000  0.0000000000000000e+000  0.0000000000000000e+000  0.0000000000000000e+000  0.0000000000000000e+000  0.0000000000000000e+000
  0.0000000000000000e+000  0.0000000000000000e+000  0.0000000000000000e+000  0.0000000000000000e+000 -3.0744393888402899e-001 -2.5368581144275093e-002 -7.6956762512166643e-001  0.0000000000000000e+000  0.0000000000000000e+000  0.0000000000000000e+000  0.0000000000000000e+000  0.0000000000000000e+000  0.0000000000000000e+000  0.0000000000000000e+000  0.0000000000000000e+000  0.0000000000000000e+000  6.5704268502607255e-001  9.7677005860066446e-001 -2.3547104417080328e-001  0.0000000000000000e+000  0.0000000000000000e+000  0.0000000000000000e+000  0.0000000000000000e+000  0.0000000000000000e+000  0.0000000000000000e+000  0.0000000000000000e+000  0.0000000000000000e+000  0.0000000000000000e+000  0.0000000000000000e+000  0.0000000000000000e+000
  0.0000000000000000e+000  1.9787533802341206e-001  0.0000000000000000e+000  0.0000000000000000e+000  0.0000000000000000e+000  0.0000000000000000e+000  0.0000000000000000e+000  0.0000000000000000e+000  0.0000000000000000e+000  0.0000000000000000e+000  0.0000000000000000e+000  2.7866606492429058e-003  0.0000000000000000e+000 -8.2525123210220630e-001  0.0000000000000000e+000  0.0000000000000000e+000  0.0000000000000000e+000  0.0000000000000000e+000  0.0000000000000000e+000  4.6820695182346367e-001  0.0000000000000000e+000  0.0000000000000000e+000  0.0000000000000000e+000  1.7455869730494147e-001  0.0000000000000000e+000  1.7352089354806921e-001  0.0000000000000000e+000  0.0000000000000000e+000  0.0000000000000000e+000  0.0000000000000000e+000
  0.0000000000000000e+000  0.0000000000000000e+000  0.0000000000000000e+000  0.0000000000000000e+000  0.0000000000000000e+000  0.0000000000000000e+000  0.0000000000000000e+000  5.9644201872667124e-001 -3.2377731085036349e-001  0.0000000000000000e+000  4.7629986092100160e-002  0.0000000000000000e+000 -3.3774760062854936e-001  0.0000000000000000e+000 -3.7568510003827821e-001  0.0000000000000000e+000  0.0000000000000000e+000  0.0000000000000000e+000  0.0000000000000000e+000  0.0000000000000000e+000 -1.3475097708365036e-001  0.0000000000000000e+000  0.0000000000000000e+000  0.0000000000000000e+000  0.0000000000000000e+000  0.0000000000000000e+000  1.1139986364198465e-001  0.0000000000000000e+000  0.0000000000000000e+000  5.0137417577599919e-001
 -4.8635897994758898e-001  0.0000000000000000e+000 -2.7924530122756214e-001 -1.4135810258324744e-001  0.0000000000000000e+000  0.0000000000000000e+000  0.0000000000000000e+000  0.0000000000000000e+000  0.0000000000000000e+000  0.0000000000000000e+000  0.0000000000000000e+000  0.0000000000000000e+000  0.0000000000000000e+000  0.0000000000000000e+000  0.0000000000000000e+000  9.7728033246091972e-002  0.0000000000000000e+000  0.0000000000000000e+000  0.0000000000000000e+000  0.0000000000000000e+000  0.0000000000000000e+000  7.9607911918700414e-001  0.0000000000000000e+000  0.0000000000000000e+000 -8.3602636787062212e-001  0.0000000000000000e+000  0.0000000000000000e+000  5.0206398136563302e-001  2.2567405484131886e-001  0.0000000000000000e+000
  0.0000000000000000e+000  0.0000000000000000e+000  0.0000000000000000e+000  0.0000000000000000e+000  0.0000000000000000e+000  0.0000000000000000e+000  0.0000000000000000e+000  0.0000000000000000e+000  0.0000000000000000e+000  1.5147031162815722e-001  0.0000000000000000e+000  0.0000000000000000e+000  0.0000000000000000e+000  0.0000000000000000e+000  0.0000000000000000e+000  0.0000000000000000e+000  0.0000000000000000e+000  0.0000000000000000e+000  0.0000000000000000e+000  0.0000000000000000e+000  0.0000000000000000e+000  0.0000000000000000e+000  1.1735576473657715e-001  0.0000000000000000e+000  0.0000000000000000e+000  0.0000000000000000e+000  0.0000000000000000e+000  0.0000000000000000e+000  0.0000000000000000e+000  0.0000000000000000e+000
  0.0000000000000000e+000 -4.0434989664136423e-001  0.0000000000000000e+000  0.0000000000000000e+000  0.0000000000000000e+000  0.0000000000000000e+000  0.0000000000000000e+000  0.0000000000000000e+000  0.0000000000000000e+000  0.0000000000000000e+000  0.0000000000000000e+000 -5.6570947255466419e-001  0.0000000000000000e+000  7.3410201534484382e-004  0.0000000000000000e+000  0.0000000000000000e+000  0.0000000000000000e+000  0.0000000000000000e+000  0.0000000000000000e+000  1.1432207616630816e-002  0.0000000000000000e+000  0.0000000000000000e+000  0.0000000000000000e+000  6.7769007026327177e-001  0.0000000000000000e+000 -2.3891188362625435e-001  0.0000000000000000e+000  0.0000000000000000e+000  0.0000000000000000e+000  0.0000000000000000e+000
  7.0728850773172536e-001  0.0000000000000000e+000 -4.9077976786419661e-002 -3.4376939811605145e-001  0.0000000000000000e+000  0.0000000000000000e+000  0.0000000000000000e+000  0.0000000000000000e+000  0.0000000000000000e+000  0.0000000000000000e+000  0.0000000000000000e+000  0.0000000000000000e+000  0.0000000000000000e+000  0.0000000000000000e+000  0.0000000000000000e+000  1.9853940264102130e-001  0.0000000000000000e+000  0.0000000000000000e+000  0.0000000000000000e+000  0.0000000000000000e+000  0.0000000000000000e+000 -3.3275530331793141e-001  0.0000000000000000e+000  0.0000000000000000e+000 -5.0966715708859334e-001  0.0000000000000000e+000  0.0000000000000000e+000  9.2972143665034646e-001 -2.7051108292178894e-001  0.0000000000000000e+000
  0.0000000000000000e+000 -4.1173271027150210e-001  0.0000000000000000e+000  0.0000000000000000e+000  0.0000000000000000e+000  0.0000000000000000e+000  0.0000000000000000e+000  0.0000000000000000e+000  0.0000000000000000e+000  0.0000000000000000e+000  0.0000000000000000e+000  4.6129889237733762e-001  0.0000000000000000e+000  2.4250010080671899e-001  0.0000000000000000e+000  0.0000000000000000e+000  0.0000000000000000e+000  0.0000000000000000e+000  0.0000000000000000e+000  6.9220194963089610e-001  0.0000000000000000e+000  0.0000000000000000e+000  0.0000000000000000e+000  2.8432333057620773e-002  0.0000000000000000e+000 -2.8092930010367917e-001  0.0000000000000000e+000  0.0000000000000000e+000  0.0000000000000000e+000  0.0000000000000000e+000
  0.0000000000000000e+000  0.0000000000000000e+000  0.0000000000000000e+000  0.0000000000000000e+000  0.0000000000000000e+000  0.0000000000000000e+000  0.0000000000000000e+000  5.1729808670787425e-001  1.0471405467236158e-001  0.0000000000000000e+000 -2.5573897879147783e-001  0.0000000000000000e+000 -1.9005817269348746e-001  0.0000000000000000e+000 -1.8278551328375092e-001  0.0000000000000000e+000  0.0000000000000000e+000  0.0000000000000000e+000  0.0000000000000000e+000  0.0000000000000000e+000  3.6125695836688210e-001  0.0000000000000000e+000  0.0000000000000000e+000  0.0000000000000000e+000  0.0000000000000000e+000  0.0000000000000000e+000 -1.2476717135556076e-001  0.0000000000000000e+000  0.0000000000000000e+000 -6.6364835649505338e-001
  5.0488717786344184e-001  0.0000000000000000e+000 -3.1461362045452046e-001 -3.4766328020487880e-001  0.0000000000000000e+000  0.0000000000000000e+000  0.0000000000000000e+000  0.0000000000000000e+000  0.0000000000000000e+000  0.0000000000000000e+000  0.0000000000000000e+000  0.0000000000000000e+000  0.0000000000000000e+000  0.0000000000000000e+000  0.0000000000000000e+000 -6.6595300395567514e-001  0.0000000000000000e+000  0.0000000000000000e+000  0.0000000000000000e+000  0.0000000000000000e+000  0.0000000000000000e+000  5.5178471289054898e-001  0.0000000000000000e+000  0.0000000000000000e+000  6.9555241152100100e-001  0.0000000000000000e+000  0.0000000000000000e+000  1.4169864103455024e-001 -3.6750010552412066e-001  0.0000000000000000e+000
  3.9572608661471786e-001  0.0000000000000000e+000 -5.0873259379265934e-001  8.5469438004079645e-001  0.0000000000000000e+000  0.0000000000000000e+000  0.0000000000000000e+000  0.0000000000000000e+000  0.0000000000000000e+000  0.0000000000000000e+000  0.0000000000000000e+000  0.0000000000000000e+000  0.0000000000000000e+000  0.0000000000000000e+000  0.0000000000000000e+000 -3.5979888687836498e-001  0.0000000000000000e+000  0.0000000000000000e+000  0.0000000000000000e+000  0.0000000000000000e+000  0.0000000000000000e+000  1.7348474179177564e-001  0.0000000000000000e+000  0.0000000000000000e+000 -4.3687900485524978e-001  0.0000000000000000e+000  0.0000000000000000e+000  1.2090112994460989e-001 -8.0698348881027526e-001  0.0000000000000000e+000
  0.0000000000000000e+000  0.0000000000000000e+000  0.0000000000000000e+000  0.0000000000000000e+000  0.0000000000000000e+000  0.0000000000000000e+000  0.0000000000000000e+000 -1.7040009992279220e-001 -4.0178839867500177e-001  0.0000000000000000e+000 -7.6512654146670567e-001  0.0000000000000000e+000  2.8561727072789034e-001  0.0000000000000000e+000 -1.0488416486964852e-001  0.0000000000000000e+000  0.0000000000000000e+000  0.0000000000000000e+000  0.0000000000000000e+000  0.0000000000000000e+000  2.9908440200822828e-001  0.0000000000000000e+000  0.0000000000000000e+000  0.0000000000000000e+000  0.0000000000000000e+000  0.0000000000000000e+000  4.6896520148196577e-002  0.0000000000000000e+000  0.0000000000000000e+000  1.9970625346892742e-001
  3.2202337925096347e-001  0.0000000000000000e+000  0.0000000000000000e+000  0.0000000000000000e+000  0.0000000000000000e+000 -6.2273327498243214e-001  0.0000000000000000e+000  5.1202180552824317e-001  0.0000000000000000e+000  0.0000000000000000e+000  0.0000000000000000e+000 -2.3872740870651368e-001 -1.0379273928958928e+000  0.0000000000000000e+000  0.0000000000000000e+000  0.0000000000000000e+000  0.0000000000000000e+000  0.0000000000000000e+000  0.0000000000000000e+000  1.5893951106251078e-001  0.0000000000000000e+000  0.0000000000000000e+000 -8.1025644908225303e-001  0.0000000000000000e+000  0.0000000000000000e+000  0.0000000000000000e+000  0.0000000000000000e+000  0.0000000000000000e+000  1.9600414980164904e-001  0.0000000000000000e+000
  0.0000000000000000e+000  9.8889851637071771e-002  0.0000000000000000e+000  2.1334546677955768e-001  0.0000000000000000e+000  0.0000000000000000e+000  0.0000000000000000e+000  0.0000000000000000e+000  0.0000000000000000e+000  0.0000000000000000e+000 -6.9500155661775842e-001  0.0000000000000000e+000  0.0000000000000000e+000  0.0000000000000000e+000 -2.3776888198298721e-001  8.3254607284530796e-002  0.0000000000000000e+000  0.0000000000000000e+000  0.0000000000000000e+000  0.0000000000000000e+000  0.0000000000000000e+000 -2.3006860861172207e-003  0.0000000000000000e+000  0.0000000000000000e+000  0.0000000000000000e+000  0.0000000000000000e+000 -3.3727458490369810e-001  0.0000000000000000e+000  0.0000000000000000e+000 -5.3334091882653234e-001
  0.0000000000000000e+000  0.0000000000000000e+000  1.0172526135068083e+000  0.0000000000000000e+000  0.0000000000000000e+000  0.0000000000000000e+000  0.0000000000000000e+000  0.0000000000000000e+000 -1.5677089312056025e-001  0.0000000000000000e+000  0.0000000000000000e+000  0.0000000000000000e+000  0.0000000000000000e+000 -6.2203885339760046e-001  0.0000000000000000e+000  0.0000000000000000e+000  2.4625578358109967e-002  0.0000000000000000e+000  0.0000000000000000e+000  0.0000000000000000e+000  0.0000000000000000e+000  0.0000000000000000e+000  0.0000000000000000e+000 -6.1635461974964734e-001  0.0000000000000000e+000  0.0000000000000000e+000  0.0000000000000000e+000  5.3321465201340112e-001  0.0000000000000000e+000  0.0000000000000000e+000
  0.0000000000000000e+000  4.2453729149826941e-001  0.0000000000000000e+000 -3.7337437750550179e-003  0.0000000000000000e+000  0.0000000000000000e+000  0.0000000000000000e+000  0.0000000000000000e+000  0.0000000000000000e+000  0.0000000000000000e+000 -1.0266556403053240e-001  0.0000000000000000e+000  0.0000000000000000e+000  0.0000000000000000e+000  7.9341026608877596e-001  2.0458144094634312e-001  0.0000000000000000e+000  0.0000000000000000e+000  0.0000000000000000e+000  0.0000000000000000e+000  0.0000000000000000e+000 -3.5600702656836353e-001  0.0000000000000000e+000  0.0000000000000000e+000  0.0000000000000000e+000  0.0000000000000000e+000 -6.2790564485439640e-003  0.0000000000000000e+000  0.0000000000000000e+000 -1.0526197516837621e-001
  0.0000000000000000e+000  0.0000000000000000e+000  0.0000000000000000e+000  0.0000000000000000e+000  3.3479212367288663e-001  0.0000000000000000e+000  0.0000000000000000e+000  0.0000000000000000e+000  0.0000000000000000e+000  0.0000000000000000e+000  0.0000000000000000e+000  0.0000000000000000e+000  0.0000000000000000e+000  0.0000000000000000e+000  0.0000000000000000e+000  0.0000000000000000e+000  0.0000000000000000e+000 -2.3700325602000893e-001  0.0000000000000000e+000  0.0000000000000000e+000  0.0000000000000000e+000  0.0000000000000000e+000  0.0000000000000000e+000  0.0000000000000000e+000  0.0000000000000000e+000  0.0000000000000000e+000  0.0000000000000000e+000  0.0000000000000000e+000  0.0000000000000000e+000  0.0000000000000000e+000
 -1.0256669004279120e+000  0.0000000000000000e+000  0.0000000000000000e+000  0.0000000000000000e+000  0.0000000000000000e+000 -6.5674768843424491e-001  0.0000000000000000e+000  2.3847845118345112e-001  0.0000000000000000e+000  0.0000000000000000e+000  0.0000000000000000e+000  3.6673406371161976e-001  4.0314089020975974e-001  0.0000000000000000e+000  0.0000000000000000e+000  0.0000000000000000e+000  0.0000000000000000e+000  0.0000000000000000e+000  0.0000000000000000e+000  5.8789977314157016e-001  0.0000000000000000e+000  0.0000000000000000e+000 -1.6926719744205537e-001  0.0000000000000000e+000  0.0000000000000000e+000  0.0000000000000000e+000  0.0000000000000000e+000  0.0000000000000000e+000 -1.1796975442745494e-002  0.0000000000000000e+000
  0.0000000000000000e+000  0.0000000000000000e+000  0.0000000000000000e+000  0.0000000000000000e+000  0.0000000000000000e+000  0.0000000000000000e+000  5.7009583130795360e-001  0.0000000000000000e+000  0.0000000000000000e+000  6.3078976431953360e-001  0.0000000000000000e+000  0.0000000000000000e+000  0.0000000000000000e+000  0.0000000000000000e+000  0.0000000000000000e+000  0.0000000000000000e+000  0.0000000000000000e+000  0.0000000000000000e+000 -1.1104345591626280e-001  0.0000000000000000e+000 -1.5269510376002393e-001  0.0000000000000000e+000  0.0000000000000000e+000  0.0000000000000000e+000 -4.3428560394079485e-001 -2.2987950485127706e-001  0.0000000000000000e+000  0.0000000000000000e+000  0.0000000000000000e+000  0.0000000000000000e+000
 -1.9044918091534746e-003  0.0000000000000000e+000  0.0000000000000000e+000  0.0000000000000000e+000  0.0000000000000000e+000 -5.3177949845788275e-001  0.0000000000000000e+000 -3.4465467210373546e-001  0.0000000000000000e+000  0.0000000000000000e+000  0.0000000000000000e+000 -2.3744365144355492e-001  7.8691353137541076e-001  0.0000000000000000e+000  0.0000000000000000e+000  0.0000000000000000e+000  0.0000000000000000e+000  0.0000000000000000e+000  0.0000000000000000e+000 -2.0517806044760764e-002  0.0000000000000000e+000  0.0000000000000000e+000 -6.3621371323160159e-001  0.0000000000000000e+000  0.0000000000000000e+000  0.0000000000000000e+000  0.0000000000000000e+000  0.0000000000000000e+000  2.2435899910083262e-001  0.0000000000000000e+000
  0.0000000000000000e+000  0.0000000000000000e+000  7.4739697241792347e-001  0.0000000000000000e+000  0.0000000000000000e+000  0.0000000000000000e+000  0.0000000000000000e+000  0.0000000000000000e+000 -6.4413765381421062e-001  0.0000000000000000e+000  0.0000000000000000e+000  0.0000000000000000e+000  0.0000000000000000e+000  3.2258396083309704e-001  0.0000000000000000e+000  0.0000000000000000e+000  5.5470266481004515e-001  0.0000000000000000e+000  0.0000000000000000e+000  0.0000000000000000e+000  0.0000000000000000e+000  0.0000000000000000e+000  0.0000000000000000e+000  4.5572881933172815e-001  0.0000000000000000e+000  0.0000000000000000e+000  0.0000000000000000e+000  9.2778040858104827e-001  0.0000000000000000e+000  0.0000000000000000e+000
  0.0000000000000000e+000  0.0000000000000000e+000  0.0000000000000000e+000  0.0000000000000000e+000  0.0000000000000000e+000  0.0000000000000000e+000 -3.5264433180655752e-001  0.0000000000000000e+000  0.0000000000000000e+000 -1.6332846544681262e-001  0.0000000000000000e+000  0.0000000000000000e+000  0.0000000000000000e+000  0.0000000000000000e+000  0.0000000000000000e+000  0.0000000000000000e+000  0.0000000000000000e+000  0.0000000000000000e+000 -3.4956655553804306e-001  0.0000000000000000e+000  2.4934151008240518e-001  0.0000000000000000e+000  0.0000000000000000e+000  0.0000000000000000e+000 -2.9646337547759394e-001 -7.5941246317072131e-001  0.0000000000000000e+000  0.0000000000000000e+000  0.0000000000000000e+000  0.0000000000000000e+000
  0.0000000000000000e+000 -7.6211003689364043e-001  0.0000000000000000e+000 -8.1263167642773596e-002  0.0000000000000000e+000  0.0000000000000000e+000  0.0000000000000000e+000  0.0000000000000000e+000  0.0000000000000000e+000  0.0000000000000000e+000 -3.6035783121994891e-001  0.0000000000000000e+000  0.0000000000000000e+000  0.0000000000000000e+000  4.7126854707841359e-001 -7.3089809954821533e-002  0.0000000000000000e+000  0.0000000000000000e+000  0.0000000000000000e+000  0.0000000000000000e+000  0.0000000000000000e+000  1.6601211280849387e-001  0.0000000000000000e+000  0.0000000000000000e+000  0.0000000000000000e+000  0.0000000000000000e+000 -9.7345383591180557e-002  0.0000000000000000e+000  0.0000000000000000e+000  1.3510926555497449e-001
  1.7148435488109295e-001  0.0000000000000000e+000  0.0000000000000000e+000  0.0000000000000000e+000  0.0000000000000000e+000  2.1050452289373139e-001  0.0000000000000000e+000 -4.7124611035796571e-001  0.0000000000000000e+000  0.0000000000000000e+000  0.0000000000000000e+000  6.1055074779674356e-001  1.7991358078754868e-001  0.0000000000000000e+000  0.0000000000000000e+000  0.0000000000000000e+000  0.0000000000000000e+000  0.0000000000000000e+000  0.0000000000000000e+000  9.5524600242574087e-001  0.0000000000000000e+000  0.0000000000000000e+000 -5.7274730455417844e-001  0.0000000000000000e+000  0.0000000000000000e+000  0.0000000000000000e+000  0.0000000000000000e+000  0.0000000000000000e+000  1.6324458745031523e-001  0.0000000000000000e+000
  5.8195463246170498e-001  0.0000000000000000e+000  0.0000000000000000e+000  0.0000000000000000e+000  0.0000000000000000e+000 -2.0152137184779684e-001  0.0000000000000000e+000  4.8455393814536973e-001  0.0000000000000000e+000  0.0000000000000000e+000  0.0000000000000000e+000  9.8884316986906284e-001  3.3917059935069566e-001  0.0000000000000000e+000  0.0000000000000000e+000  0.0000000000000000e+000  0.0000000000000000e+000  0.0000000000000000e+000  0.0000000000000000e+000 -3.6779093444038863e-001  0.0000000000000000e+000  0.0000000000000000e+000  4.0308156226567787e-001  0.0000000000000000e+000  0.0000000000000000e+000  0.0000000000000000e+000  0.0000000000000000e+000  0.0000000000000000e+000  3.9497559188701103e-001  0.0000000000000000e+000
  0.0000000000000000e+000  0.0000000000000000e+000 -6.2864142675774481e-001  0.0000000000000000e+000  0.0000000000000000e+000  0.0000000000000000e+000  0.0000000000000000e+000  0.0000000000000000e+000  2.3024645771362948e-001  0.0000000000000000e+000  0.0000000000000000e+000  0.0000000000000000e+000  0.0000000000000000e+000 -1.0861114702425505e+000  0.0000000000000000e+000  0.0000000000000000e+000  8.4032261145940956e-001  0.0000000000000000e+000  0.0000000000000000e+000  0.0000000000000000e+000  0.0000000000000000e+000  0.0000000000000000e+000  0.0000000000000000e+000  3.2213596614054224e-001  0.0000000000000000e+000  0.0000000000000000e+000  0.0000000000000000e+000  2.0897390915895692e-001  0.0000000000000000e+000  0.0000000000000000e+000
  0.0000000000000000e+000  4.1585075431517030e-002  0.0000000000000000e+000 -5.9685269361871060e-002  0.0000000000000000e+000  0.0000000000000000e+000  0.0000000000000000e+000  0.0000000000000000e+000  0.0000000000000000e+000  0.0000000000000000e+000 -1.7778999466052917e-001  0.0000000000000000e+000  0.0000000000000000e+000  0.0000000000000000e+000 -1.7401387556251519e-001 -2.2195475743189788e-001  0.0000000000000000e+000  0.0000000000000000e+000  0.0000000000000000e+000  0.0000000000000000e+000  0.0000000000000000e+000 -5.7293750981055069e-001  0.0000000000000000e+000  0.0000000000000000e+000  0.0000000000000000e+000  0.0000000000000000e+000 -4.8374141654879138e-001  0.0000000000000000e+000  0.0000000000000000e+000  5.6682552558408772e-001
  0.0000000000000000e+000 -6.0390150331216641e-002  0.0000000000000000e+000  2.6412901272994016e-001  0.0000000000000000e+000  0.0000000000000000e+000  0.0000000000000000e+000  0.0000000000000000e+000  0.0000000000000000e+000  0.0000000000000000e+000  4.9899996128620128e-001  0.0000000000000000e+000  0.0000000000000000e+000  0.0000000000000000e+000  1.9811055117500795e-001 -3.9151480831681484e-001  0.0000000000000000e+000  0.0000000000000000e+000  0.0000000000000000e+000  0.0000000000000000e+000  0.0000000000000000e+000  1.0320324903479426e-001  0.0000000000000000e+000  0.0000000000000000e+000  0.0000000000000000e+000  0.0000000000000000e+000 -6.0994608785714832e-001  0.0000000000000000e+000  0.0000000000000000e+000 -3.1995492915698875e-001
  0.0000000000000000e+000  0.0000000000000000e+000  3.2541175302149539e-001  0.0000000000000000e+000  0.0000000000000000e+000  0.0000000000000000e+000  0.0000000000000000e+000  0.0000000000000000e+000  1.2820716752871497e+000  0.0000000000000000e+000  0.0000000000000000e+000  0.0000000000000000e+000  0.0000000000000000e+000  7.7118558724146613e-001  0.0000000000000000e+000  0.0000000000000000e+000  6.5443284140925984e-002  0.0000000000000000e+000  0.0000000000000000e+000  0.0000000000000000e+000  0.0000000000000000e+000  0.0000000000000000e+000  0.0000000000000000e+000  2.2136005309292636e-001  0.0000000000000000e+000  0.0000000000000000e+000  0.0000000000000000e+000  2.9151709947830928e-001  0.0000000000000000e+000  0.0000000000000000e+000
  0.0000000000000000e+000  0.0000000000000000e+000  0.0000000000000000e+000  0.0000000000000000e+000  1.9694448935501922e-002  0.0000000000000000e+000  0.0000000000000000e+000  0.0000000000000000e+000  0.0000000000000000e+000  0.0000000000000000e+000  0.0000000000000000e+000  0.0000000000000000e+000  0.0000000000000000e+000  0.0000000000000000e+000  0.0000000000000000e+000  0.0000000000000000e+000  0.0000000000000000e+000  3.6028158229646468e-001  0.0000000000000000e+000  0.0000000000000000e+000  0.0000000000000000e+000  0.0000000000000000e+000  0.0000000000000000e+000  0.0000000000000000e+000  0.0000000000000000e+000  0.0000000000000000e+000  0.0000000000000000e+000  0.0000000000000000e+000  0.0000000000000000e+000  0.0000000000000000e+000
  0.0000000000000000e+000  0.0000000000000000e+000  0.0000000000000000e+000  0.0000000000000000e+000  0.0000000000000000e+000  0.0000000000000000e+000  1.7252170122354413e-001  0.0000000000000000e+000  0.0000000000000000e+000  1.4473093905395287e-001  0.0000000000000000e+000  0.0000000000000000e+000  0.0000000000000000e+000  0.0000000000000000e+000  0.0000000000000000e+000  0.0000000000000000e+000  0.0000000000000000e+000  0.0000000000000000e+000  8.9165804235649251e-002  0.0000000000000000e+000  9.5597122575428706e-001  0.0000000000000000e+000  0.0000000000000000e+000  0.0000000000000000e+000 -9.7863810156387891e-003  1.6541438727924429e-001  0.0000000000000000e+000  0.0000000000000000e+000  0.0000000000000000e+000  0.0000000000000000e+000
 -7.4695374937312464e-001  0.0000000000000000e+000  0.0000000000000000e+000  0.0000000000000000e+000  0.0000000000000000e+000  9.0395209297341217e-001  0.0000000000000000e+000  6.9058522204936368e-001  0.0000000000000000e+000  0.0000000000000000e+000  0.0000000000000000e+000  1.0763847090110169e-001  2.7923315868348819e-001  0.0000000000000000e+000  0.0000000000000000e+000  0.0000000000000000e+000  0.0000000000000000e+000  0.0000000000000000e+000  0.0000000000000000e+000 -2.5791905123596059e-001  0.0000000000000000e+000  0.0000000000000000e+000 -8.2256821550709847e-001  0.0000000000000000e+000  0.0000000000000000e+000  0.0000000000000000e+000  0.0000000000000000e+000  0.0000000000000000e+000  4.2243053162805499e-001  0.0000000000000000e+000
  0.0000000000000000e+000  0.0000000000000000e+000  0.0000000000000000e+000  0.0000000000000000e+000  0.0000000000000000e+000  0.0000000000000000e+000 -1.0535661043437317e-001  0.0000000000000000e+000  0.0000000000000000e+000  5.0810946854412720e-001  0.0000000000000000e+000  0.0000000000000000e+000  0.0000000000000000e+000  0.0000000000000000e+000  0.0000000000000000e+000  0.0000000000000000e+000  0.0000000000000000e+000  0.0000000000000000e+000 -1.3960584166881032e-001  0.0000000000000000e+000  1.4914611644834031e-002  0.0000000000000000e+000  0.0000000000000000e+000  0.0000000000000000e+000  7.8842808674466425e-001 -2.9898773884084051e-001  0.0000000000000000e+000  0.0000000000000000e+000  0.0000000000000000e+000  0.0000000000000000e+000
  0.0000000000000000e+000  4.5040268080866924e-001  0.0000000000000000e+000 -3.0169053369720417e-001  0.0000000000000000e+000  0.0000000000000000e+000  0.0000000000000000e+000  0.0000000000000000e+000  0.0000000000000000e+000  0.0000000000000000e+000 -2.7505649582175251e-001  0.0000000000000000e+000  0.0000000000000000e+000  0.0000000000000000e+000  1.2798125863155518e-001 -5.2624047731676360e-001  0.0000000000000000e+000  0.0000000000000000e+000  0.0000000000000000e+000  0.0000000000000000e+000  0.0000000000000000e+000  5.4338019486378375e-001  0.0000000000000000e+000  0.0000000000000000e+000  0.0000000000000000e+000  0.0000000000000000e+000 -3.4774540035110296e-002  0.0000000000000000e+000  0.0000000000000000e+000  2.0170429785150407e-001
  3.0526851460633231e-001  0.0000000000000000e+000  0.0000000000000000e+000  0.0000000000000000e+000  0.0000000000000000e+000  1.9528660443070839e-001  0.0000000000000000e+000  7.1742934618744436e-001  0.0000000000000000e+000  0.0000000000000000e+000  0.0000000000000000e+000  3.7869453030665766e-002 -1.0811405036202221e-001  0.0000000000000000e+000  0.0000000000000000e+000  0.0000000000000000e+000  0.0000000000000000e+000  0.0000000000000000e+000  0.0000000000000000e+000  1.0238388924134703e-001  0.0000000000000000e+000  0.0000000000000000e+000 -6.2929610236903266e-001  0.0000000000000000e+000  0.0000000000000000e+000  0.0000000000000000e+000  0.0000000000000000e+000  0.0000000000000000e+000 -1.3028940670808580e+000  0.0000000000000000e+000
  0.0000000000000000e+000  0.0000000000000000e+000  8.2854706550732932e-002  0.0000000000000000e+000  0.0000000000000000e+000  0.0000000000000000e+000  0.0000000000000000e+000  0.0000000000000000e+000 -5.4387292701181567e-001  0.0000000000000000e+000  0.0000000000000000e+000  0.0000000000000000e+000  0.0000000000000000e+000  1.8238253017625428e-001  0.0000000000000000e+000  0.0000000000000000e+000  1.3589526057541979e+000  0.0000000000000000e+000  0.0000000000000000e+000  0.0000000000000000e+000  0.0000000000000000e+000  0.0000000000000000e+000  0.0000000000000000e+000 -5.0773791229013332e-001  0.0000000000000000e+000  0.0000000000000000e+000  0.0000000000000000e+000 -7.1248853295784542e-001  0.0000000000000000e+000  0.0000000000000000e+000
  0.0000000000000000e+000  0.0000000000000000e+000  0.0000000000000000e+000  0.0000000000000000e+000  0.0000000000000000e+000  0.0000000000000000e+000  3.5970461498557715e-001  0.0000000000000000e+000  0.0000000000000000e+000 -2.7202502138598839e-001  0.0000000000000000e+000  0.0000000000000000e+000  0.0000000000000000e+000  0.0000000000000000e+000  0.0000000000000000e+000  0.0000000000000000e+000  0.0000000000000000e+000  0.0000000000000000e+000  7.1968585332001078e-001  0.0000000000000000e+000 -2.1797407263913215e-003  0.0000000000000000e+000  0.0000000000000000e+000  0.0000000000000000e+000  1.6009430453643383e-001 -5.0302317303921573e-001  0.0000000000000000e+000  0.0000000000000000e+000  0.0000000000000000e+000  0.0000000000000000e+000
  0.0000000000000000e+000  0.0000000000000000e+000  0.0000000000000000e+000  0.0000000000000000e+000  0.0000000000000000e+000  0.0000000000000000e+000 -6.1675080508483460e-001  0.0000000000000000e+000  0.0000000000000000e+000  4.7149570157193910e-001  0.0000000000000000e+000  0.0000000000000000e+000  0.0000000000000000e+000  0.0000000000000000e+000  0.0000000000000000e+000  0.0000000000000000e+000  0.0000000000000000e+000  0.0000000000000000e+000  5.6576012143437782e-001  0.0000000000000000e+000 -2.0120518314328185e-002  0.0000000000000000e+000  0.0000000000000000e+000  0.0000000000000000e+000 -2.7597223346556204e-001  2.5694822819827472e-002  0.0000000000000000e+000  0.0000000000000000e+000  0.0000000000000000e+000  0.0000000000000000e+000
  0.0000000000000000e+000  1.4470034540507770e-001  0.0000000000000000e+000  5.0536366860344728e-001  0.0000000000000000e+000  0.0000000000000000e+000  0.0000000000000000e+000  0.0000000000000000e+000  0.0000000000000000e+000  0.0000000000000000e+000 -6.5936123470487218e-003  0.0000000000000000e+000  0.0000000000000000e+000  0.0000000000000000e+000  5.1255400999652589e-002  4.9518393257285409e-001  0.0000000000000000e+000  0.0000000000000000e+000  0.0000000000000000e+000  0.0000000000000000e+000  0.0000000000000000e+000  4.3643650469480533e-001  0.0000000000000000e+000  0.0000000000000000e+000  0.0000000000000000e+000  0.0000000000000000e+000 -2.7000044322211975e-001  0.0000000000000000e+000  0.0000000000000000e+000  4.6088457512833542e-001
  0.0000000000000000e+000  0.0000000000000000e+000 -3.8578972098696857e-001  0.0000000000000000e+000  0.0000000000000000e+000  0.0000000000000000e+000  0.0000000000000000e+000  0.0000000000000000e+000 -2.3389783343817527e-001  0.0000000000000000e+000  0.0000000000000000e+000  0.0000000000000000e+000  0.0000000000000000e+000  5.2894772842327209e-001  0.0000000000000000e+000  0.0000000000000000e+000 -4.5720145346881194e-002  0.0000000000000000e+000  0.0000000000000000e+000  0.0000000000000000e+000  0.0000000000000000e+000  0.0000000000000000e+000  0.0000000000000000e+000 -5.2827296404638113e-001  0.0000000000000000e+000  0.0000000000000000e+000  0.0000000000000000e+000  1.0606348082863357e+000  0.0000000000000000e+000  0.0000000000000000e+000
 -5.8934497845321587e-001  0.0000000000000000e+000  0.0000000000000000e+000  0.0000000000000000e+000  0.0000000000000000e+000  7.7961791270228689e-002  0.0000000000000000e+000 -4.9013680036080831e-001  0.0000000000000000e+000  0.0000000000000000e+000  0.0000000000000000e+000  7.8017297194297242e-001  1.0499736819765222e-001  0.0000000000000000e+000  0.0000000000000000e+000  0.0000000000000000e+000  0.0000000000000000e+000  0.0000000000000000e+000  0.0000000000000000e+000 -1.1030627342977428e+000  0.0000000000000000e+000  0.0000000000000000e+000 -3.0384853559385283e-001  0.0000000000000000e+000  0.0000000000000000e+000  0.0000000000000000e+000  0.0000000000000000e+000  0.0000000000000000e+000 -4.0152947211926032e-001  0.0000000000000000e+000
  0.0000000000000000e+000  3.5134147094087465e-004  0.0000000000000000e+000 -7.2672552324476025e-001  0.0000000000000000e+000  0.0000000000000000e+000  0.0000000000000000e+000  0.0000000000000000e+000  0.0000000000000000e+000  0.0000000000000000e+000  1.4235538822641147e-001  0.0000000000000000e+000  0.0000000000000000e+000  0.0000000000000000e+000 -5.7767870762158571e-002  4.7030740749438515e-001  0.0000000000000000e+000  0.0000000000000000e+000  0.0000000000000000e+000  0.0000000000000000e+000  0.0000000000000000e+000  1.4507419728769289e-001  0.0000000000000000e+000  0.0000000000000000e+000  0.0000000000000000e+000  0.0000000000000000e+000 -4.4337434293154221e-001  0.0000000000000000e+000  0.0000000000000000e+000 -9.7217893114326631e-002
 -2.8253549298850156e-001  0.0000000000000000e+000  0.0000000000000000e+000  0.0000000000000000e+000  0.0000000000000000e+000  0.0000000000000000e+000  0.0000000000000000e+000  2.7877972945989926e-001  0.0000000000000000e+000  2.1323890157455783e-001  0.0000000000000000e+000 -2.2818278943197837e-002  0.0000000000000000e+000 -7.9913700617461392e-001  0.0000000000000000e+000 -3.9729598539078104e-001  0.0000000000000000e+000  0.0000000000000000e+000  0.0000000000000000e+000  0.0000000000000000e+000  0.0000000000000000e+000  0.0000000000000000e+000  0.0000000000000000e+000  0.0000000000000000e+000  0.0000000000000000e+000  0.0000000000000000e+000  0.0000000000000000e+000  0.0000000000000000e+000  0.0000000000000000e+000  0.0000000000000000e+000
  0.0000000000000000e+000 -1.2952624242146158e+000  2.1691250217278302e-001  0.0000000000000000e+000  0.0000000000000000e+000  2.9694371246505341e-002  0.0000000000000000e+000  0.0000000000000000e+000  3.1507485487868697e-001  0.0000000000000000e+000  0.0000000000000000e+000  0.0000000000000000e+000  0.0000000000000000e+000  0.0000000000000000e+000  1.2253835084932423e-001  0.0000000000000000e+000  0.0000000000000000e+000  0.0000000000000000e+000  0.0000000000000000e+000  2.4391896644545166e-001 -7.1391828432823135e-001  0.0000000000000000e+000  0.0000000000000000e+000  0.0000000000000000e+000  0.0000000000000000e+000  0.0000000000000000e+000  5.3639063261601352e-002  0.0000000000000000e+000  0.0000000000000000e+000  0.0000000000000000e+000
  0.0000000000000000e+000 -6.8132379344407834e-001  4.5489312959405342e-001  0.0000000000000000e+000  0.0000000000000000e+000 -7.3999123610267081e-001  0.0000000000000000e+000  0.0000000000000000e+000  6.5517138749670273e-002  0.0000000000000000e+000  0.0000000000000000e+000  0.0000000000000000e+000  0.0000000000000000e+000  0.0000000000000000e+000  4.5591571466419489e-001  0.0000000000000000e+000  0.0000000000000000e+000  0.0000000000000000e+000  0.0000000000000000e+000 -2.6338720866826504e-001  2.8164135629863574e-001  0.0000000000000000e+000  0.0000000000000000e+000  0.0000000000000000e+000  0.0000000000000000e+000  0.0000000000000000e+000 -4.8909553594486310e-001  0.0000000000000000e+000  0.0000000000000000e+000  0.0000000000000000e+000
  0.0000000000000000e+000  0.0000000000000000e+000  0.0000000000000000e+000  3.6313975324313036e-001  0.0000000000000000e+000  0.0000000000000000e+000  5.5887384637224802e-001  0.0000000000000000e+000  0.0000000000000000e+000  0.0000000000000000e+000  7.5716774976661502e-002  0.0000000000000000e+000  3.3845771952386236e-002  0.0000000000000000e+000  0.0000000000000000e+000  0.0000000000000000e+000  2.0664446657532803e-001 -4.0470583594558657e-002  0.0000000000000000e+000  0.0000000000000000e+000  0.0000000000000000e+000  0.0000000000000000e+000  0.0000000000000000e+000  7.0532808716604500e-001  0.0000000000000000e+000  0.0000000000000000e+000  0.0000000000000000e+000  0.0000000000000000e+000  8.4163310983398201e-002  0.0000000000000000e+000
  0.0000000000000000e+000  0.0000000000000000e+000  0.0000000000000000e+000  0.0000000000000000e+000 -3.1609479129123430e-001  0.0000000000000000e+000  0.0000000000000000e+000  0.0000000000000000e+000  0.0000000000000000e+000  0.0000000000000000e+000  0.0000000000000000e+000  0.0000000000000000e+000  0.0000000000000000e+000  0.0000000000000000e+000  0.0000000000000000e+000  0.0000000000000000e+000  0.0000000000000000e+000  0.0000000000000000e+000 -4.7332033496960624e-001  0.0000000000000000e+000  0.0000000000000000e+000 -6.0440851922620309e-001  0.0000000000000000e+000  0.0000000000000000e+000  0.0000000000000000e+000 -8.3193666769067987e-001  0.0000000000000000e+000  6.7886983967012737e-001  0.0000000000000000e+000  5.5694703973631299e-001
  0.0000000000000000e+000  6.3172559849519794e-001  4.4090553056957493e-001  0.0000000000000000e+000  0.0000000000000000e+000 -5.9723820017977058e-001  0.0000000000000000e+000  0.0000000000000000e+000 -6.3741625875437102e-001  0.0000000000000000e+000  0.0000000000000000e+000  0.0000000000000000e+000  0.0000000000000000e+000  0.0000000000000000e+000  5.9876919821934597e-002  0.0000000000000000e+000  0.0000000000000000e+000  0.0000000000000000e+000  0.0000000000000000e+000 -4.0970164530498793e-001 -7.4978867291086926e-001  0.0000000000000000e+000  0.0000000000000000e+000  0.0000000000000000e+000  0.0000000000000000e+000  0.0000000000000000e+000  1.4560818248969015e-001  0.0000000000000000e+000  0.0000000000000000e+000  0.0000000000000000e+000
  0.0000000000000000e+000  0.0000000000000000e+000  0.0000000000000000e+000  6.0207357138640105e-001  0.0000000000000000e+000  0.0000000000000000e+000 -1.2519016021436108e-001  0.0000000000000000e+000  0.0000000000000000e+000  0.0000000000000000e+000 -6.1987300287679659e-001  0.0000000000000000e+000 -1.5057595523189310e-001  0.0000000000000000e+000  0.0000000000000000e+000  0.0000000000000000e+000  2.0792867641363807e-001 -3.4582901865312865e-001  0.0000000000000000e+000  0.0000000000000000e+000  0.0000000000000000e+000  0.0000000000000000e+000  0.0000000000000000e+000 -2.0607112849350417e-001  0.0000000000000000e+000  0.0000000000000000e+000  0.0000000000000000e+000  0.0000000000000000e+000 -9.8090905887318558e-002  0.0000000000000000e+000
  1.7642302514463676e-001  0.0000000000000000e+000  0.0000000000000000e+000  0.0000000000000000e+000  0.0000000000000000e+000  0.0000000000000000e+000  0.0000000000000000e+000 -3.9470933800065888e-001  0.0000000000000000e+000 -5.3273273325719195e-001  0.0000000000000000e+000 -6.0946610657257239e-001  0.0000000000000000e+000 -3.8091400577438655e-001  0.0000000000000000e+000  1.1283117811313952e-001  0.0000000000000000e+000  0.0000000000000000e+000  0.0000000000000000e+000  0.0000000000000000e+000  0.0000000000000000e+000  0.0000000000000000e+000  0.0000000000000000e+000  0.0000000000000000e+000  0.0000000000000000e+000  0.0000000000000000e+000  0.0000000000000000e+000  0.0000000000000000e+000  0.0000000000000000e+000  0.0000000000000000e+000
  0.0000000000000000e+000 -2.0249675176541393e-001 -9.1434622011017119e-001  0.0000000000000000e+000  0.0000000000000000e+000  2.2653825423057236e-001  0.0000000000000000e+000  0.0000000000000000e+000  1.9002936475252052e-001  0.0000000000000000e+000  0.0000000000000000e+000  0.0000000000000000e+000  0.0000000000000000e+000  0.0000000000000000e+000 -1.4371145429232290e-001  0.0000000000000000e+000  0.0000000000000000e+000  0.0000000000000000e+000  0.0000000000000000e+000 -4.7076741507730102e-001 -4.6568558116869940e-001  0.0000000000000000e+000  0.0000000000000000e+000  0.0000000000000000e+000  0.0000000000000000e+000  0.0000000000000000e+000 -6.0255537906512346e-001  0.0000000000000000e+000  0.0000000000000000e+000  0.0000000000000000e+000
  2.2556814862319546e-001  0.0000000000000000e+000  0.0000000000000000e+000  0.0000000000000000e+000  0.0000000000000000e+000  0.0000000000000000e+000  0.0000000000000000e+000  4.2562308393332793e-001  0.0000000000000000e+000 -3.0685388667656743e-002  0.0000000000000000e+000  1.7324838688239347e-001  0.0000000000000000e+000 -3.3695945198289556e-001  0.0000000000000000e+000  7.8959846240613807e-001  0.0000000000000000e+000  0.0000000000000000e+000  0.0000000000000000e+000  0.0000000000000000e+000  0.0000000000000000e+000  0.0000000000000000e+000  0.0000000000000000e+000  0.0000000000000000e+000  0.0000000000000000e+000  0.0000000000000000e+000  0.0000000000000000e+000  0.0000000000000000e+000  0.0000000000000000e+000  0.0000000000000000e+000
  0.0000000000000000e+000  0.0000000000000000e+000  0.0000000000000000e+000 -5.6929105033791205e-001  0.0000000000000000e+000  0.0000000000000000e+000  7.1193788213947506e-002  0.0000000000000000e+000  0.0000000000000000e+000  0.0000000000000000e+000 -2.5912720387270932e-001  0.0000000000000000e+000 -5.8416534073455970e-003  0.0000000000000000e+000  0.0000000000000000e+000  0.0000000000000000e+000  5.8250875420997250e-001 -1.5052894038200790e-001  0.0000000000000000e+000  0.0000000000000000e+000  0.0000000000000000e+000  0.0000000000000000e+000  0.0000000000000000e+000  1.4166220398996335e-001  0.0000000000000000e+000  0.0000000000000000e+000  0.0000000000000000e+000  0.0000000000000000e+000 -4.7075951520967563e-001  0.0000000000000000e+000
 -6.4046920870965074e-001  0.0000000000000000e+000  0.0000000000000000e+000  0.0000000000000000e+000  0.0000000000000000e+000  0.0000000000000000e+000  0.0000000000000000e+000  5.0356190126140576e-001  0.0000000000000000e+000 -3.3343116595874833e-001  0.0000000000000000e+000 -3.7385833284819647e-001  0.0000000000000000e+000  2.7509176054313617e-001  0.0000000000000000e+000  9.7993530916416771e-002  0.0000000000000000e+000  0.0000000000000000e+000  0.0000000000000000e+000  0.0000000000000000e+000  0.0000000000000000e+000  0.0000000000000000e+000  0.0000000000000000e+000  0.0000000000000000e+000  0.0000000000000000e+000  0.0000000000000000e+000  0.0000000000000000e+000  0.0000000000000000e+000  0.0000000000000000e+000  0.0000000000000000e+000
  0.0000000000000000e+000  0.0000000000000000e+000  0.0000000000000000e+000  1.5635832086030077e-001  0.0000000000000000e+000  0.0000000000000000e+000 -5.4277138615685772e-001  0.0000000000000000e+000  0.0000000000000000e+000  0.0000000000000000e+000  4.3399445323405855e-001  0.0000000000000000e+000  3.7305420176010329e-001  0.0000000000000000e+000  0.0000000000000000e+000  0.0000000000000000e+000  4.5513861196742361e-001 -3.1653968997531146e-001  0.0000000000000000e+000  0.0000000000000000e+000  0.0000000000000000e+000  0.0000000000000000e+000  0.0000000000000000e+000  1.1169644927252012e-001  0.0000000000000000e+000  0.0000000000000000e+000  0.0000000000000000e+000  0.0000000000000000e+000  1.8331952095760135e-001  0.0000000000000000e+000
 -5.7515230842766307e-001  0.0000000000000000e+000  0.0000000000000000e+000  0.0000000000000000e+000  0.0000000000000000e+000  0.0000000000000000e+000  0.0000000000000000e+000 -4.7636750149015672e-001  0.0000000000000000e+000 -2.8366062084271060e-001  0.0000000000000000e+000  5.3400209941116061e-001  0.0000000000000000e+000 -1.6449083028316711e-001  0.0000000000000000e+000  2.2269935427546836e-001  0.0000000000000000e+000  0.0000000000000000e+000  0.0000000000000000e+000  0.0000000000000000e+000  0.0000000000000000e+000  0.0000000000000000e+000  0.0000000000000000e+000  0.0000000000000000e+000  0.0000000000000000e+000  0.0000000000000000e+000  0.0000000000000000e+000  0.0000000000000000e+000  0.0000000000000000e+000  0.0000000000000000e+000
  0.0000000000000000e+000 -2.5480688930430523e-001 -1.4778327063136332e-001  0.0000000000000000e+000  0.0000000000000000e+000 -1.6080221884122298e-001  0.0000000000000000e+000  0.0000000000000000e+000 -8.7101364329037445e-001  0.0000000000000000e+000  0.0000000000000000e+000  0.0000000000000000e+000  0.0000000000000000e+000  0.0000000000000000e+000 -8.4552440272372340e-002  0.0000000000000000e+000  0.0000000000000000e+000  0.0000000000000000e+000  0.0000000000000000e+000  5.9149774402989708e-001 -3.0967589235185413e-002  0.0000000000000000e+000  0.0000000000000000e+000  0.0000000000000000e+000  0.0000000000000000e+000  0.0000000000000000e+000 -3.3749809217405674e-001  0.0000000000000000e+000  0.0000000000000000e+000  0.0000000000000000e+000
  3.1171563408406017e-001  0.0000000000000000e+000  0.0000000000000000e+000  0.0000000000000000e+000  0.0000000000000000e+000  0.0000000000000000e+000  0.0000000000000000e+000  3.2377585839968637e-001  0.0000000000000000e+000 -6.9147937239257562e-001  0.0000000000000000e+000  4.1603736888941695e-001  0.0000000000000000e+000 -3.1911315555757519e-003  0.0000000000000000e+000 -3.8309471271169332e-001  0.0000000000000000e+000  0.0000000000000000e+000  0.0000000000000000e+000  0.0000000000000000e+000  0.0000000000000000e+000  0.0000000000000000e+000  0.0000000000000000e+000  0.0000000000000000e+000  0.0000000000000000e+000  0.0000000000000000e+000  0.0000000000000000e+000  0.0000000000000000e+000  0.0000000000000000e+000  0.0000000000000000e+000
  0.0000000000000000e+000  0.0000000000000000e+000  0.0000000000000000e+000 -2.1764020452384536e-001  0.0000000000000000e+000  0.0000000000000000e+000 -3.2233540615087253e-001  0.0000000000000000e+000  0.0000000000000000e+000  0.0000000000000000e+000 -5.1784033154857767e-001  0.0000000000000000e+000  1.9163731886598367e-002  0.0000000000000000e+000  0.0000000000000000e+000  0.0000000000000000e+000  7.1702114567151171e-002  3.2539121784862551e-001  0.0000000000000000e+000  0.0000000000000000e+000  0.0000000000000000e+000  0.0000000000000000e+000  0.0000000000000000e+000  3.4949784932145511e-001  0.0000000000000000e+000  0.0000000000000000e+000  0.0000000000000000e+000  0.0000000000000000e+000  5.8909879065532333e-001  0.0000000000000000e+000
  0.0000000000000000e+000  0.0000000000000000e+000  0.0000000000000000e+000 -2.2258277464386483e-001  0.0000000000000000e+000  0.0000000000000000e+000  3.9083505988073330e-001  0.0000000000000000e+000  0.0000000000000000e+000  0.0000000000000000e+000 -2.0988346918496015e-001  0.0000000000000000e+000  5.9670814425037066e-001  0.0000000000000000e+000  0.0000000000000000e+000  0.0000000000000000e+000 -1.4752752379890546e-001 -4.6238963266134714e-001  0.0000000000000000e+000  0.0000000000000000e+000  0.0000000000000000e+000  0.0000000000000000e+000  0.0000000000000000e+000 -2.2437350063929723e-001  0.0000000000000000e+000  0.0000000000000000e+000  0.0000000000000000e+000  0.0000000000000000e+000  3.3418733352508134e-001  0.0000000000000000e+000
  0.0000000000000000e+000  0.0000000000000000e+000  0.0000000000000000e+000  0.0000000000000000e+000  1.3505895044702476e-001  0.0000000000000000e+000  0.0000000000000000e+000  0.0000000000000000e+000  0.0000000000000000e+000  0.0000000000000000e+000  0.0000000000000000e+000  0.0000000000000000e+000  0.0000000000000000e+000  0.0000000000000000e+000  0.0000000000000000e+000  0.0000000000000000e+000  0.0000000000000000e+000  0.0000000000000000e+000  1.0297059598103404e+000  0.0000000000000000e+000  0.0000000000000000e+000  2.6774645087538951e-001  0.0000000000000000e+000  0.0000000000000000e+000  0.0000000000000000e+000 -5.3486843012854834e-001  0.0000000000000000e+000  3.4488299736358280e-001  0.0000000000000000e+000 -3.4105216373706601e-002
  0.0000000000000000e+000 -7.6372593221031640e-002 -3.2904864444660648e-001  0.0000000000000000e+000  0.0000000000000000e+000  7.4136597250737035e-001  0.0000000000000000e+000  0.0000000000000000e+000  3.6628423149978279e-001  0.0000000000000000e+000  0.0000000000000000e+000  0.0000000000000000e+000  0.0000000000000000e+000  0.0000000000000000e+000  1.2578903137181763e+000  0.0000000000000000e+000  0.0000000000000000e+000  0.0000000000000000e+000  0.0000000000000000e+000  4.1364476324534072e-001  2.8241096080312236e-002  0.0000000000000000e+000  0.0000000000000000e+000  0.0000000000000000e+000  0.0000000000000000e+000  0.0000000000000000e+000 -2.0196893403251398e-001  0.0000000000000000e+000  0.0000000000000000e+000  0.0000000000000000e+000
  0.0000000000000000e+000 -6.4249358211964258e-001  1.2828638514996579e-001  0.0000000000000000e+000  0.0000000000000000e+000  5.6482450898595082e-001  0.0000000000000000e+000  0.0000000000000000e+000 -4.5877063372691151e-001  0.0000000000000000e+000  0.0000000000000000e+000  0.0000000000000000e+000  0.0000000000000000e+000  0.0000000000000000e+000  1.6046877179678753e-001  0.0000000000000000e+000  0.0000000000000000e+000  0.0000000000000000e+000  0.0000000000000000e+000 -5.9209538805936279e-001  2.2840597104095250e-001  0.0000000000000000e+000  0.0000000000000000e+000  0.0000000000000000e+000  0.0000000000000000e+000  0.0000000000000000e+000  3.4244026678283024e-001  0.0000000000000000e+000  0.0000000000000000e+000  0.0000000000000000e+000
  0.0000000000000000e+000  0.0000000000000000e+000  0.0000000000000000e+000  0.0000000000000000e+000  1.0644674814074169e+000  0.0000000000000000e+000  0.0000000000000000e+000  0.0000000000000000e+000  0.0000000000000000e+000  0.0000000000000000e+000  0.0000000000000000e+000  0.0000000000000000e+000  0.0000000000000000e+000  0.0000000000000000e+000  0.0000000000000000e+000  0.0000000000000000e+000  0.0000000000000000e+000  0.0000000000000000e+000 -2.1056345235014429e-002  0.0000000000000000e+000  0.0000000000000000e+000 -8.4177416214939826e-001  0.0000000000000000e+000  0.0000000000000000e+000  0.0000000000000000e+000 -5.6146031736601487e-002  0.0000000000000000e+000  6.6205732130654726e-001  0.0000000000000000e+000 -2.1313185585845340e-001
  0.0000000000000000e+000  0.0000000000000000e+000  0.0000000000000000e+000  0.0000000000000000e+000  0.0000000000000000e+000  0.0000000000000000e+000  0.0000000000000000e+000  0.0000000000000000e+000  0.0000000000000000e+000  0.0000000000000000e+000  0.0000000000000000e+000  0.0000000000000000e+000  0.0000000000000000e+000  0.0000000000000000e+000  0.0000000000000000e+000  0.0000000000000000e+000  0.0000000000000000e+000  0.0000000000000000e+000  0.0000000000000000e+000  0.0000000000000000e+000  0.0000000000000000e+000  0.0000000000000000e+000  3.4752444118102976e-001  0.0000000000000000e+000 -6.6625219107294881e-002  0.0000000000000000e+000  0.0000000000000000e+000  0.0000000000000000e+000  0.0000000000000000e+000  0.0000000000000000e+000
  0.0000000000000000e+000  0.0000000000000000e+000  0.0000000000000000e+000 -1.0121029594651733e-001  0.0000000000000000e+000  0.0000000000000000e+000 -3.2964040457863691e-001  0.0000000000000000e+000  0.0000000000000000e+000  0.0000000000000000e+000 -1.0423557697690589e-001  0.0000000000000000e+000  1.1834364796070890e-002  0.0000000000000000e+000  0.0000000000000000e+000  0.0000000000000000e+000 -5.7946723624333119e-001 -4.4003366299277930e-001  0.0000000000000000e+000  0.0000000000000000e+000  0.0000000000000000e+000  0.0000000000000000e+000  0.0000000000000000e+000  5.0364531618038688e-001  0.0000000000000000e+000  0.0000000000000000e+000  0.0000000000000000e+000  0.0000000000000000e+000 -2.9498824554384118e-001  0.0000000000000000e+000
  0.0000000000000000e+000  0.0000000000000000e+000  0.0000000000000000e+000  0.0000000000000000e+000  0.0000000000000000e+000  0.0000000000000000e+000  0.0000000000000000e+000  0.0000000000000000e+000  0.0000000000000000e+000  0.0000000000000000e+000  0.0000000000000000e+000  0.0000000000000000e+000  0.0000000000000000e+000  0.0000000000000000e+000  0.0000000000000000e+000  0.0000000000000000e+000  0.0000000000000000e+000  0.0000000000000000e+000  0.0000000000000000e+000  0.0000000000000000e+000  0.0000000000000000e+000  0.0000000000000000e+000 -5.7542186686896335e-001  0.0000000000000000e+000  1.5622473737346418e-001  0.0000000000000000e+000  0.0000000000000000e+000  0.0000000000000000e+000  0.0000000000000000e+000  0.0000000000000000e+000
  0.0000000000000000e+000  0.0000000000000000e+000  0.0000000000000000e+000  0.0000000000000000e+000 -4.1837684157412658e-001  0.0000000000000000e+000  0.0000000000000000e+000  0.0000000000000000e+000  0.0000000000000000e+000  0.0000000000000000e+000  0.0000000000000000e+000  0.0000000000000000e+000  0.0000000000000000e+000  0.0000000000000000e+000  0.0000000000000000e+000  0.0000000000000000e+000  0.0000000000000000e+000  0.0000000000000000e+000 -3.9711220961522442e-001  0.0000000000000000e+000  0.0000000000000000e+000  9.6393649206683829e-001  0.0000000000000000e+000  0.0000000000000000e+000  0.0000000000000000e+000  1.1413152287137387e-001  0.0000000000000000e+000  5.2409632567522446e-001  0.0000000000000000e+000 -9.0531222028236114e-001
  0.0000000000000000e+000  3.3111657572548708e-001 -7.3236092056324531e-001  0.0000000000000000e+000  0.0000000000000000e+000 -4.5429784585742594e-001  0.0000000000000000e+000  0.0000000000000000e+000  1.4243964008756435e-001  0.0000000000000000e+000  0.0000000000000000e+000  0.0000000000000000e+000  0.0000000000000000e+000  0.0000000000000000e+000  4.8264664560820031e-001  0.0000000000000000e+000  0.0000000000000000e+000  0.0000000000000000e+000  0.0000000000000000e+000  2.6012177333334680e-001  4.2519065301152126e-001  0.0000000000000000e+000  0.0000000000000000e+000  0.0000000000000000e+000  0.0000000000000000e+000  0.0000000000000000e+000  1.0430175282407683e+000  0.0000000000000000e+000  0.0000000000000000e+000  0.0000000000000000e+000
  0.0000000000000000e+000  0.0000000000000000e+000  0.0000000000000000e+000  0.0000000000000000e+000 -6.7425564214490175e-001  0.0000000000000000e+000  0.0000000000000000e+000  0.0000000000000000e+000  0.0000000000000000e+000  0.0000000000000000e+000  0.0000000000000000e+000  0.0000000000000000e+000  0.0000000000000000e+000  0.0000000000000000e+000  0.0000000000000000e+000  0.0000000000000000e+000  0.0000000000000000e+000  0.0000000000000000e+000  5.4167321225366605e-001  0.0000000000000000e+000  0.0000000000000000e+000 -5.7817274723766221e-001  0.0000000000000000e+000  0.0000000000000000e+000  0.0000000000000000e+000  2.4917282957897643e-001  0.0000000000000000e+000  3.6007815282744227e-001  0.0000000000000000e+000 -1.5558740594503198e-001
  0.0000000000000000e+000  0.0000000000000000e+000  0.0000000000000000e+000 -2.2347893761351792e-001  0.0000000000000000e+000  0.0000000000000000e+000  8.3684885694676747e-002  0.0000000000000000e+000  0.0000000000000000e+000  0.0000000000000000e+000  1.7734599500327508e-001  0.0000000000000000e+000 -6.9311606014966654e-001  0.0000000000000000e+000  0.0000000000000000e+000  0.0000000000000000e+000  7.0059144531273349e-002 -4.9253917903670086e-001  0.0000000000000000e+000  0.0000000000000000e+000  0.0000000000000000e+000  0.0000000000000000e+000  0.0000000000000000e+000 -3.6767970527867934e-002  0.0000000000000000e+000  0.0000000000000000e+000  0.0000000000000000e+000  0.0000000000000000e+000  4.2700997563633425e-001  0.0000000000000000e+000
  0.0000000000000000e+000  0.0000000000000000e+000  0.0000000000000000e+000  0.0000000000000000e+000  3.3820944064647213e-001  0.0000000000000000e+000  0.0000000000000000e+000  0.0000000000000000e+000  0.0000000000000000e+000  0.0000000000000000e+000  0.0000000000000000e+000  0.0000000000000000e+000  0.0000000000000000e+000  0.0000000000000000e+000  0.0000000000000000e+000  0.0000000000000000e+000  0.0000000000000000e+000  0.0000000000000000e+000  3.8358431995496670e-002  0.0000000000000000e+000  0.0000000000000000e+000 -7.2162336252162423e-002  0.0000000000000000e+000  0.0000000000000000e+000  0.0000000000000000e+000  5.5980835674892326e-001  0.0000000000000000e+000  7.2752601545377127e-001  0.0000000000000000e+000  9.2335882995808671e-001
  5.3515712643780733e-001  0.0000000000000000e+000  0.0000000000000000e+000  0.0000000000000000e+000  0.0000000000000000e+000  0.0000000000000000e+000  0.0000000000000000e+000  0.0000000000000000e+000  0.0000000000000000e+000  0.0000000000000000e+000  0.0000000000000000e+000  0.0000000000000000e+000  0.0000000000000000e+000  0.0000000000000000e+000  0.0000000000000000e+000  0.0000000000000000e+000  0.0000000000000000e+000  3.4478561132220775e-001  0.0000000000000000e+000  0.0000000000000000e+000 -7.6887135535227569e-001  0.0000000000000000e+000  0.0000000000000000e+000 -2.4057820173819397e-001  0.0000000000000000e+000  5.8320772462587778e-001  0.0000000000000000e+000  0.0000000000000000e+000  8.3192443998983934e-001  0.0000000000000000e+000
  0.0000000000000000e+000  3.4251911407660984e-001  0.0000000000000000e+000  0.0000000000000000e+000 -1.8096427697544604e-001  0.0000000000000000e+000 -8.3505845670035037e-002  0.0000000000000000e+000  0.0000000000000000e+000  0.0000000000000000e+000  0.0000000000000000e+000  4.0214824787861886e-001  0.0000000000000000e+000  0.0000000000000000e+000  0.0000000000000000e+000  0.0000000000000000e+000  0.0000000000000000e+000  0.0000000000000000e+000  0.0000000000000000e+000 -5.5266023951512311e-001  0.0000000000000000e+000  0.0000000000000000e+000  0.0000000000000000e+000  0.0000000000000000e+000  4.2440224741740828e-001  0.0000000000000000e+000  2.8701040405396894e-001  3.3661635050741695e-001  0.0000000000000000e+000  0.0000000000000000e+000
  0.0000000000000000e+000  0.0000000000000000e+000 -1.7272757595558297e-001 -2.6283631587227640e-001  0.0000000000000000e+000 -5.7923399273020471e-001  0.0000000000000000e+000  0.0000000000000000e+000  0.0000000000000000e+000  0.0000000000000000e+000  0.0000000000000000e+000  0.0000000000000000e+000  0.0000000000000000e+000  0.0000000000000000e+000  0.0000000000000000e+000  0.0000000000000000e+000  0.0000000000000000e+000  0.0000000000000000e+000  7.5106978830641469e-001  0.0000000000000000e+000  0.0000000000000000e+000  0.0000000000000000e+000 -1.2711864182655630e-002  0.0000000000000000e+000  0.0000000000000000e+000  0.0000000000000000e+000  0.0000000000000000e+000  0.0000000000000000e+000  0.0000000000000000e+000 -3.6094581745449605e-002
  0.0000000000000000e+000  0.0000000000000000e+000 -7.9433767705634972e-001  2.6474602710546574e-001  0.0000000000000000e+000 -9.7114975568404205e-002  0.0000000000000000e+000  0.0000000000000000e+000  0.0000000000000000e+000  0.0000000000000000e+000  0.0000000000000000e+000  0.0000000000000000e+000  0.0000000000000000e+000  0.0000000000000000e+000  0.0000000000000000e+000  0.0000000000000000e+000  0.0000000000000000e+000  0.0000000000000000e+000 -1.8944710160167444e-001  0.0000000000000000e+000  0.0000000000000000e+000  0.0000000000000000e+000 -1.9939954760659517e-002  0.0000000000000000e+000  0.0000000000000000e+000  0.0000000000000000e+000  0.0000000000000000e+000  0.0000000000000000e+000  0.0000000000000000e+000 -5.0320778149767387e-001
  0.0000000000000000e+000  2.9287179070006841e-001  0.0000000000000000e+000  0.0000000000000000e+000  4.4102587561567257e-002  0.0000000000000000e+000 -2.8235902730774309e-001  0.0000000000000000e+000  0.0000000000000000e+000  0.0000000000000000e+000  0.0000000000000000e+000 -2.7483120000739342e-001  0.0000000000000000e+000  0.0000000000000000e+000  0.0000000000000000e+000  0.0000000000000000e+000  0.0000000000000000e+000  0.0000000000000000e+000  0.0000000000000000e+000 -6.0719727064764650e-001  0.0000000000000000e+000  0.0000000000000000e+000  0.0000000000000000e+000  0.0000000000000000e+000 -2.2483321510277998e-001  0.0000000000000000e+000 -4.9123240489782394e-001 -3.1060343118795236e-001  0.0000000000000000e+000  0.0000000000000000e+000
  0.0000000000000000e+000  0.0000000000000000e+000 -2.8196396717701383e-002  5.7797857698251487e-001  0.0000000000000000e+000  4.8498606682186207e-001  0.0000000000000000e+000  0.0000000000000000e+000  0.0000000000000000e+000  0.0000000000000000e+000  0.0000000000000000e+000  0.0000000000000000e+000  0.0000000000000000e+000  0.0000000000000000e+000  0.0000000000000000e+000  0.0000000000000000e+000  0.0000000000000000e+000  0.0000000000000000e+000  5.6692260846836395e-001  0.0000000000000000e+000  0.0000000000000000e+000  0.0000000000000000e+000 -3.2491497425280330e-001  0.0000000000000000e+000  0.0000000000000000e+000  0.0000000000000000e+000  0.0000000000000000e+000  0.0000000000000000e+000  0.0000000000000000e+000  5.4435817838926343e-002
  0.0000000000000000e+000 -3.5369317470683181e-001  0.0000000000000000e+000  0.0000000000000000e+000 -1.2550101865074778e-001  0.0000000000000000e+000 -6.9932922468619640e-001  0.0000000000000000e+000  0.0000000000000000e+000  0.0000000000000000e+000  0.0000000000000000e+000  2.3288116941002895e-001  0.0000000000000000e+000  0.0000000000000000e+000  0.0000000000000000e+000  0.0000000000000000e+000  0.0000000000000000e+000  0.0000000000000000e+000  0.0000000000000000e+000  6.3069150582128697e-002  0.0000000000000000e+000  0.0000000000000000e+000  0.0000000000000000e+000  0.0000000000000000e+000  2.1922288344870697e-001  0.0000000000000000e+000  1.7628842729497227e-001 -4.8243303051988179e-001  0.0000000000000000e+000  0.0000000000000000e+000
  0.0000000000000000e+000  0.0000000000000000e+000  0.0000000000000000e+000  0.0000000000000000e+000  0.0000000000000000e+000  0.0000000000000000e+000  0.0000000000000000e+000  2.8092017288017357e-001 -1.7645167772423580e-002 -1.3193181693831080e-001  0.0000000000000000e+000  0.0000000000000000e+000  3.3377775528680509e-001  2.0764808924359651e-001  1.1423090612359206e+000  3.7422347064001221e-001  4.0494889938922018e-001  0.0000000000000000e+000  0.0000000000000000e+000  0.0000000000000000e+000  0.0000000000000000e+000  0.0000000000000000e+000  0.0000000000000000e+000  0.0000000000000000e+000  0.0000000000000000e+000  0.0000000000000000e+000  0.0000000000000000e+000  0.0000000000000000e+000  0.0000000000000000e+000  0.0000000000000000e+000
  0.0000000000000000e+000  0.0000000000000000e+000  0.0000000000000000e+000  0.0000000000000000e+000  0.0000000000000000e+000  0.0000000000000000e+000  0.0000000000000000e+000 -6.4644617409303717e-001 -2.5394943087329291e-001  2.7103104720242754e-001  0.0000000000000000e+000  0.0000000000000000e+000 -3.6567515191364419e-001  8.9378429839400675e-001  9.0465259667815712e-004 -7.5923500539172939e-001 -2.1311531524507657e-001  0.0000000000000000e+000  0.0000000000000000e+000  0.0000000000000000e+000  0.0000000000000000e+000  0.0000000000000000e+000  0.0000000000000000e+000  0.0000000000000000e+000  0.0000000000000000e+000  0.0000000000000000e+000  0.0000000000000000e+000  0.0000000000000000e+000  0.0000000000000000e+000  0.0000000000000000e+000
  0.0000000000000000e+000  0.0000000000000000e+000  0.0000000000000000e+000  0.0000000000000000e+000  0.0000000000000000e+000  0.0000000000000000e+000  0.0000000000000000e+000  9.2572550636931561e-001  6.5027673155192547e-002  2.7525952618703270e-001  0.0000000000000000e+000  0.0000000000000000e+000  1.2952783873717927e-001 -1.2712834365142764e-001 -8.2444410564315757e-002 -8.6353451846259321e-001  4.6846848893239323e-001  0.0000000000000000e+000  0.0000000000000000e+000  0.0000000000000000e+000  0.0000000000000000e+000  0.0000000000000000e+000  0.0000000000000000e+000  0.0000000000000000e+000  0.0000000000000000e+000  0.0000000000000000e+000  0.0000000000000000e+000  0.0000000000000000e+000  0.0000000000000000e+000  0.0000000000000000e+000
  0.0000000000000000e+000  0.0000000000000000e+000  0.0000000000000000e+000  0.0000000000000000e+000  0.0000000000000000e+000  0.0000000000000000e+000  0.0000000000000000e+000  0.0000000000000000e+000  0.0000000000000000e+000  0.0000000000000000e+000 -9.4205798859895010e-002  0.0000000000000000e+000  0.0000000000000000e+000  0.0000000000000000e+000  0.0000000000000000e+000  0.0000000000000000e+000  0.0000000000000000e+000  0.0000000000000000e+000  0.0000000000000000e+000  0.0000000000000000e+000  0.0000000000000000e+000 -4.2842921266521811e-001  0.0000000000000000e+000  0.0000000000000000e+000  0.0000000000000000e+000  0.0000000000000000e+000  0.0000000000000000e+000  0.0000000000000000e+000  0.0000000000000000e+000  0.0000000000000000e+000
  0.0000000000000000e+000  1.3252420613075000e-001  0.0000000000000000e+000  0.0000000000000000e+000 -9.3204804275464692e-001  0.0000000000000000e+000  9.1116321558723817e-002  0.0000000000000000e+000  0.0000000000000000e+000  0.0000000000000000e+000  0.0000000000000000e+000 -3.0019197955569923e-002  0.0000000000000000e+000  0.0000000000000000e+000  0.0000000000000000e+000  0.0000000000000000e+000  0.0000000000000000e+000  0.0000000000000000e+000  0.0000000000000000e+000  1.9553164160208739e-001  0.0000000000000000e+000  0.0000000000000000e+000  0.0000000000000000e+000  0.0000000000000000e+000  1.3743064427589470e-002  0.0000000000000000e+000 -2.4981748514085522e-001 -6.0746801700088018e-002  0.0000000000000000e+000  0.0000000000000000e+000
  0.0000000000000000e+000  0.0000000000000000e+000  0.0000000000000000e+000  0.0000000000000000e+000  0.0000000000000000e+000  0.0000000000000000e+000  0.0000000000000000e+000 -5.5163797813299453e-001  1.0166591415247848e+000  1.3143961461750625e-001  0.0000000000000000e+000  0.0000000000000000e+000  8.0759662235820096e-001  5.1799694019266457e-002  3.1514692694241098e-001 -3.5622780756180257e-002 -6.9383451490741432e-001  0.0000000000000000e+000  0.0000000000000000e+000  0.0000000000000000e+000  0.0000000000000000e+000  0.0000000000000000e+000  0.0000000000000000e+000  0.0000000000000000e+000  0.0000000000000000e+000  0.0000000000000000e+000  0.0000000000000000e+000  0.0000000000000000e+000  0.0000000000000000e+000  0.0000000000000000e+000
  0.0000000000000000e+000  0.0000000000000000e+000  0.0000000000000000e+000  0.0000000000000000e+000  0.0000000000000000e+000  0.0000000000000000e+000  0.0000000000000000e+000  1.0385610633776693e-001 -7.9372817018609843e-001 -5.4251789139887735e-002  0.0000000000000000e+000  0.0000000000000000e+000  1.0227014283334910e+000  6.4713801808062976e-001 -5.5627674779284153e-001  1.2492628724062038e-002 -1.8445117685913004e-002  0.0000000000000000e+000  0.0000000000000000e+000  0.0000000000000000e+000  0.0000000000000000e+000  0.0000000000000000e+000  0.0000000000000000e+000  0.0000000000000000e+000  0.0000000000000000e+000  0.0000000000000000e+000  0.0000000000000000e+000  0.0000000000000000e+000  0.0000000000000000e+000  0.0000000000000000e+000
  0.0000000000000000e+000  0.0000000000000000e+000  0.0000000000000000e+000  0.0000000000000000e+000  0.0000000000000000e+000  0.0000000000000000e+000  0.0000000000000000e+000 -1.1246696817221055e-001  9.5743283279922053e-001 -9.4449293197298101e-001  0.0000000000000000e+000  0.0000000000000000e+000  3.3083288880350575e-001  5.3318718539081433e-001 -1.0516966664919426e-001  2.7526094088656455e-001  4.5408267592129847e-001  0.0000000000000000e+000  0.0000000000000000e+000  0.0000000000000000e+000  0.0000000000000000e+000  0.0000000000000000e+000  0.0000000000000000e+000  0.0000000000000000e+000  0.0000000000000000e+000  0.0000000000000000e+000  0.0000000000000000e+000  0.0000000000000000e+000  0.0000000000000000e+000  0.0000000000000000e+000
  0.0000000000000000e+000  0.0000000000000000e+000  0.0000000000000000e+000  0.0000000000000000e+000  0.0000000000000000e+000  0.0000000000000000e+000  0.0000000000000000e+000  1.1390761555390883e+000  3.0139908275120525e-001  4.4687040680842471e-001  0.0000000000000000e+000  0.0000000000000000e+000 -3.4772726038519036e-001  4.6678206228113317e-001  7.9199624270371416e-002  4.0019475968322882e-001  8.3788503168254591e-002  0.0000000000000000e+000  0.0000000000000000e+000  0.0000000000000000e+000  0.0000000000000000e+000  0.0000000000000000e+000  0.0000000000000000e+000  0.0000000000000000e+000  0.0000000000000000e+000  0.0000000000000000e+000  0.0000000000000000e+000  0.0000000000000000e+000  0.0000000000000000e+000  0.0000000000000000e+000
  0.0000000000000000e+000  0.0000000000000000e+000  0.0000000000000000e+000  0.0000000000000000e+000  0.0000000000000000e+000  0.0000000000000000e+000  0.0000000000000000e+000 -5.5297928083248293e-001 -5.9253919483560964e-002  8.0000430086207075e-001  0.0000000000000000e+000  0.0000000000000000e+000  4.8872078628062338e-001  3.0399555296028680e-001 -4.7221189469542335e-001  2.6728579341649616e-001  7.4125974053916410e-001  0.0000000000000000e+000  0.0000000000000000e+000  0.0000000000000000e+000  0.0000000000000000e+000  0.0000000000000000e+000  0.0000000000000000e+000  0.0000000000000000e+000  0.0000000000000000e+000  0.0000000000000000e+000  0.0000000000000000e+000  0.0000000000000000e+000  0.0000000000000000e+000  0.0000000000000000e+000
  3.2953070578870614e-001  0.0000000000000000e+000  0.0000000000000000e+000  0.0000000000000000e+000  0.0000000000000000e+000  0.0000000000000000e+000  0.0000000000000000e+000  0.0000000000000000e+000  0.0000000000000000e+000  0.0000000000000000e+000  0.0000000000000000e+000  0.0000000000000000e+000  0.0000000000000000e+000  0.0000000000000000e+000  0.0000000000000000e+000  0.0000000000000000e+000  0.0000000000000000e+000 -6.6413322358813653e-001  0.0000000000000000e+000  0.0000000000000000e+000  5.7823063356461299e-002  0.0000000000000000e+000  0.0000000000000000e+000  1.7433265693331140e-001  0.0000000000000000e+000  9.3609022790283114e-001  0.0000000000000000e+000  0.0000000000000000e+000 -5.6491042598458996e-001  0.0000000000000000e+000
  0.0000000000000000e+000  0.0000000000000000e+000  2.3438930010284423e-001 -3.4056513870917821e-001  0.0000000000000000e+000  4.1853794427062641e-001  0.0000000000000000e+000  0.0000000000000000e+000  0.0000000000000000e+000  0.0000000000000000e+000  0.0000000000000000e+000  0.0000000000000000e+000  0.0000000000000000e+000  0.0000000000000000e+000  0.0000000000000000e+000  0.0000000000000000e+000  0.0000000000000000e+000  0.0000000000000000e+000  2.2722595511840629e-001  0.0000000000000000e+000  0.0000000000000000e+000  0.0000000000000000e+000  2.7335851536930011e-001  0.0000000000000000e+000  0.0000000000000000e+000  0.0000000000000000e+000  0.0000000000000000e+000  0.0000000000000000e+000  0.0000000000000000e+000 -7.2632397653845704e-001
  0.0000000000000000e+000 -2.2856999859624832e-002  0.0000000000000000e+000  0.0000000000000000e+000 -2.2223443890773609e-001  0.0000000000000000e+000  6.0332335670563619e-002  0.0000000000000000e+000  0.0000000000000000e+000  0.0000000000000000e+000  0.0000000000000000e+000 -5.0414873283790318e-001  0.0000000000000000e+000  0.0000000000000000e+000  0.0000000000000000e+000  0.0000000000000000e+000  0.0000000000000000e+000  0.0000000000000000e+000  0.0000000000000000e+000 -2.4068847479566657e-001  0.0000000000000000e+000  0.0000000000000000e+000  0.0000000000000000e+000  0.0000000000000000e+000 -2.7841811550328760e-001  0.0000000000000000e+000  7.3161418425829461e-001 -1.4688966139063198e-001  0.0000000000000000e+000  0.0000000000000000e+000
  5.9509546448804851e-001  0.0000000000000000e+000  0.0000000000000000e+000  0.0000000000000000e+000  0.0000000000000000e+000  0.0000000000000000e+000  0.0000000000000000e+000  0.0000000000000000e+000  0.0000000000000000e+000  0.0000000000000000e+000  0.0000000000000000e+000  0.0000000000000000e+000  0.0000000000000000e+000  0.0000000000000000e+000  0.0000000000000000e+000  0.0000000000000000e+000  0.0000000000000000e+000 -5.1852191570561545e-001  0.0000000000000000e+000  0.0000000000000000e+000  6.0801850761396103e-001  0.0000000000000000e+000  0.0000000000000000e+000 -4.2194432188271935e-001  0.0000000000000000e+000 -1.3323877387837174e-001  0.0000000000000000e+000  0.0000000000000000e+000  1.3992069765445438e+000  0.0000000000000000e+000
  0.0000000000000000e+000  0.0000000000000000e+000  0.0000000000000000e+000  0.0000000000000000e+000  0.0000000000000000e+000  0.0000000000000000e+000  0.0000000000000000e+000  0.0000000000000000e+000  0.0000000000000000e+000  0.0000000000000000e+000 -4.4141071215052541e-001  0.0000000000000000e+000  0.0000000000000000e+000  0.0000000000000000e+000  0.0000000000000000e+000  0.0000000000000000e+000  0.0000000000000000e+000  0.0000000000000000e+000  0.0000000000000000e+000  0.0000000000000000e+000  0.0000000000000000e+000 -3.6878839187135870e-001  0.0000000000000000e+000  0.0000000000000000e+000  0.0000000000000000e+000  0.0000000000000000e+000  0.0000000000000000e+000  0.0000000000000000e+000  0.0000000000000000e+000  0.0000000000000000e+000
  0.0000000000000000e+000  0.0000000000000000e+000  5.2788577872862019e-001  5.3979628371754462e-001  0.0000000000000000e+000 -4.9458217377034325e-001  0.0000000000000000e+000  0.0000000000000000e+000  0.0000000000000000e+000  0.0000000000000000e+000  0.0000000000000000e+000  0.0000000000000000e+000  0.0000000000000000e+000  0.0000000000000000e+000  0.0000000000000000e+000  0.0000000000000000e+000  0.0000000000000000e+000  0.0000000000000000e+000 -9.2087019470661877e-002  0.0000000000000000e+000  0.0000000000000000e+000  0.0000000000000000e+000 -5.4372636461809752e-002  0.0000000000000000e+000  0.0000000000000000e+000  0.0000000000000000e+000  0.0000000000000000e+000  0.0000000000000000e+000  0.0000000000000000e+000 -4.1702355729456003e-001
  6.2398795371151050e-001  0.0000000000000000e+000  0.0000000000000000e+000  0.0000000000000000e+000  0.0000000000000000e+000  0.0000000000000000e+000  0.0000000000000000e+000  0.0000000000000000e+000  0.0000000000000000e+000  0.0000000000000000e+000  0.0000000000000000e+000  0.0000000000000000e+000  0.0000000000000000e+000  0.0000000000000000e+000  0.0000000000000000e+000  0.0000000000000000e+000  0.0000000000000000e+000 -2.9999984511703442e-001  0.0000000000000000e+000  0.0000000000000000e+000  3.9154878860306547e-001  0.0000000000000000e+000  0.0000000000000000e+000  1.2181014632662059e+000  0.0000000000000000e+000 -1.3112516025805265e-003  0.0000000000000000e+000  0.0000000000000000e+000  3.2120779636671348e-001  0.0000000000000000e+000
  0.0000000000000000e+000 -5.2444840210091559e-001  0.0000000000000000e+000  0.0000000000000000e+000 -3.0048331255131407e-002  0.0000000000000000e+000  3.7058806637840963e-001  0.0000000000000000e+000  0.0000000000000000e+000  0.0000000000000000e+000  0.0000000000000000e+000 -3.0980045963915748e-001  0.0000000000000000e+000  0.0000000000000000e+000  0.0000000000000000e+000  0.0000000000000000e+000  0.0000000000000000e+000  0.0000000000000000e+000  0.0000000000000000e+000 -3.0547463648470286e-001  0.0000000000000000e+000  0.0000000000000000e+000  0.0000000000000000e+000  0.0000000000000000e+000  5.9393217826664468e-001  0.0000000000000000e+000 -1.6940070964328321e-001 -1.2638174410960645e-001  0.0000000000000000e+000  0.0000000000000000e+000
 -1.2316146347172099e+000  0.0000000000000000e+000  0.0000000000000000e+000  0.0000000000000000e+000  0.0000000000000000e+000  0.0000000000000000e+000  0.0000000000000000e+000  0.0000000000000000e+000  0.0000000000000000e+000  0.0000000000000000e+000  0.0000000000000000e+000  0.0000000000000000e+000  0.0000000000000000e+000  0.0000000000000000e+000  0.0000000000000000e+000  0.0000000000000000e+000  0.0000000000000000e+000 -1.6269567504777371e-001  0.0000000000000000e+000  0.0000000000000000e+000 -2.3480283273871927e-001  0.0000000000000000e+000  0.0000000000000000e+000 -8.8057638983049524e-005  0.0000000000000000e+000  2.0743712623017793e-001  0.0000000000000000e+000  0.0000000000000000e+000  5.4372451432119029e-001  0.0000000000000000e+000
  0.0000000000000000e+000  3.4022937792648689e-001  0.0000000000000000e+000  0.0000000000000000e+000  1.0536867710100710e-001  0.0000000000000000e+000  4.7492413206326189e-001  0.0000000000000000e+000  0.0000000000000000e+000  0.0000000000000000e+000  0.0000000000000000e+000  3.2773375743295952e-001  0.0000000000000000e+000  0.0000000000000000e+000  0.0000000000000000e+000  0.0000000000000000e+000  0.0000000000000000e+000  0.0000000000000000e+000  0.0000000000000000e+000  3.5620938873803229e-002  0.0000000000000000e+000  0.0000000000000000e+000  0.0000000000000000e+000  0.0000000000000000e+000  8.2466954430341188e-002  0.0000000000000000e+000  1.2823574744533808e-001 -7.1809818863609409e-001  0.0000000000000000e+000  0.0000000000000000e+000
  0.0000000000000000e+000 -5.1275788160348745e-001  0.0000000000000000e+000  0.0000000000000000e+000 -1.3946048322773694e-001  0.0000000000000000e+000  2.2227948172643422e-001  0.0000000000000000e+000  0.0000000000000000e+000  0.0000000000000000e+000  0.0000000000000000e+000  5.0005811816543078e-001  0.0000000000000000e+000  0.0000000000000000e+000  0.0000000000000000e+000  0.0000000000000000e+000  0.0000000000000000e+000  0.0000000000000000e+000  0.0000000000000000e+000 -3.6215086198047453e-001  0.0000000000000000e+000  0.0000000000000000e+000  0.0000000000000000e+000  0.0000000000000000e+000 -5.3292807707250134e-001  0.0000000000000000e+000 -4.9285341678830183e-002  2.3858161326304035e-002  0.0000000000000000e+000  0.0000000000000000e+000
 -2.9492082114564305e-001  0.0000000000000000e+000  0.0000000000000000e+000  0.0000000000000000e+000  0.0000000000000000e+000  0.0000000000000000e+000  0.0000000000000000e+000  0.0000000000000000e+000  0.0000000000000000e+000  0.0000000000000000e+000  0.0000000000000000e+000  0.0000000000000000e+000  0.0000000000000000e+000  0.0000000000000000e+000  0.0000000000000000e+000  0.0000000000000000e+000  0.0000000000000000e+000  9.7420540293214963e-001  0.0000000000000000e+000  0.0000000000000000e+000  8.7383814787972469e-001  0.0000000000000000e+000  0.0000000000000000e+000 -5.2258816060781554e-001  0.0000000000000000e+000  6.7372715669497096e-001  0.0000000000000000e+000  0.0000000000000000e+000  3.3493140015425243e-001  0.0000000000000000e+000
  0.0000000000000000e+000  0.0000000000000000e+000 -6.9253614625852056e-002  3.4554700855390758e-001  0.0000000000000000e+000  7.7227436286055051e-003  0.0000000000000000e+000  0.0000000000000000e+000  0.0000000000000000e+000  0.0000000000000000e+000  0.0000000000000000e+000  0.0000000000000000e+000  0.0000000000000000e+000  0.0000000000000000e+000  0.0000000000000000e+000  0.0000000000000000e+000  0.0000000000000000e+000  0.0000000000000000e+000  1.3598187732578848e-001  0.0000000000000000e+000  0.0000000000000000e+000  0.0000000000000000e+000  9.0343223580893373e-001  0.0000000000000000e+000  0.0000000000000000e+000  0.0000000000000000e+000  0.0000000000000000e+000  0.0000000000000000e+000  0.0000000000000000e+000  2.0263436360048029e-001
