# Supplementary material for: An adaptive dimension differential evolution algorithm based on ranking scheme for global optimization
Source: PeerJ Comput Sci. 2022 Jun 17;8:e1007. doi: 10.7717/peerj-cs.1007 (PMC9299288; doi:10.7717/peerj-cs.1007)
Supplement: Supplemental Information 1 [file peerj-cs-08-1007-s001.zip › code/input_data/M_28_D10.txt]

  1.4714580630145696e-001  0.0000000000000000e+000 -5.6300129084783368e-001  0.0000000000000000e+000 -1.2523593792256421e-001  0.0000000000000000e+000  4.5346421716743601e-001  0.0000000000000000e+000 -1.0512847783916096e-001  6.5498994262520149e-001
  0.0000000000000000e+000 -2.8393776062250825e-001  0.0000000000000000e+000  2.8836649068515702e-001  0.0000000000000000e+000  2.9572997794192857e-001  0.0000000000000000e+000 -2.0119844597327119e-001  0.0000000000000000e+000  0.0000000000000000e+000
  1.0827926321681339e-001  0.0000000000000000e+000 -3.0621686927265707e-001  0.0000000000000000e+000  4.9548209941622318e-001  0.0000000000000000e+000  3.0192369200152186e-001  0.0000000000000000e+000 -5.6192861326163746e-001 -4.9201893977182937e-001
  0.0000000000000000e+000 -2.7593085255723659e-001  0.0000000000000000e+000 -8.2250974031860880e-002  0.0000000000000000e+000  3.9977044859348454e-001  0.0000000000000000e+000 -1.0948879508660014e+000  0.0000000000000000e+000  0.0000000000000000e+000
 -4.3369043590546935e-001  0.0000000000000000e+000 -3.5568736582657795e-001  0.0000000000000000e+000 -8.9966316089187356e-002  0.0000000000000000e+000 -6.6165104350610537e-001  0.0000000000000000e+000 -4.6312421737769799e-001  1.5823723161882658e-001
  0.0000000000000000e+000  8.1904300747212921e-001  0.0000000000000000e+000 -8.9851551851091879e-002  0.0000000000000000e+000  1.2570337884004606e-001  0.0000000000000000e+000 -7.3250935312654109e-001  0.0000000000000000e+000  0.0000000000000000e+000
 -6.7417325939363204e-001  0.0000000000000000e+000 -1.4972055624434383e-001  0.0000000000000000e+000  5.4333354788749699e-001  0.0000000000000000e+000  1.6034754599220785e-001  0.0000000000000000e+000  4.4122225917428470e-001  8.6454667889305489e-002
  0.0000000000000000e+000 -3.1510626093560823e-001  0.0000000000000000e+000 -1.6373130111738385e+000  0.0000000000000000e+000  2.4958847579807877e-001  0.0000000000000000e+000  5.7400223056111421e-001  0.0000000000000000e+000  0.0000000000000000e+000
 -7.4140559834747599e-002  0.0000000000000000e+000  6.4347003402514813e-001  0.0000000000000000e+000  3.4467972225879484e-001  0.0000000000000000e+000  9.0806259067648123e-002  0.0000000000000000e+000 -4.5045192326395095e-001  5.0049242741985212e-001
  5.6438454298039964e-001  0.0000000000000000e+000 -1.6210287973207391e-001  0.0000000000000000e+000  5.6276465399283970e-001  0.0000000000000000e+000 -4.8111648526380063e-001  0.0000000000000000e+000  2.4721686605148457e-001  2.1424153890126846e-001
 -4.0595780184790276e-001  0.0000000000000000e+000  0.0000000000000000e+000  0.0000000000000000e+000  6.2846564618483258e-001  1.9974274223436861e-001  0.0000000000000000e+000  5.2404922569319801e-001 -1.6143913714553471e-001  3.1566096631838769e-001
  0.0000000000000000e+000 -6.4739080444761854e-001  2.7343806370968426e-001  7.6045176654370639e-001  0.0000000000000000e+000  0.0000000000000000e+000  7.7968143977965709e-001  0.0000000000000000e+000  0.0000000000000000e+000  0.0000000000000000e+000
  0.0000000000000000e+000  6.8698171157713817e-001 -1.0608439970816872e+000  6.7049811446611829e-001  0.0000000000000000e+000  0.0000000000000000e+000  9.6813316454112974e-001  0.0000000000000000e+000  0.0000000000000000e+000  0.0000000000000000e+000
  0.0000000000000000e+000 -7.1134781263550861e-001 -1.6585233689571849e-001  2.6960518176998755e-001  0.0000000000000000e+000  0.0000000000000000e+000 -2.7760279013634703e-001  0.0000000000000000e+000  0.0000000000000000e+000  0.0000000000000000e+000
 -2.1216973610327827e-001  0.0000000000000000e+000  0.0000000000000000e+000  0.0000000000000000e+000 -1.6355077503087884e-001 -4.6128279578478104e-001  0.0000000000000000e+000 -3.1562921278979261e-001 -4.7069176555709802e-001  6.2791782205323621e-001
  7.9655093983018099e-001  0.0000000000000000e+000  0.0000000000000000e+000  0.0000000000000000e+000  8.5093135994999597e-002 -2.4798423635061501e-001  0.0000000000000000e+000  4.4867244801758632e-001 -2.8393831902067279e-001  1.2182627945322394e-001
  0.0000000000000000e+000 -2.7004667141968808e-003 -5.9837956075170751e-001 -1.0116100764949332e+000  0.0000000000000000e+000  0.0000000000000000e+000 -1.7220655310368226e-002  0.0000000000000000e+000  0.0000000000000000e+000  0.0000000000000000e+000
 -1.2747409506886248e-001  0.0000000000000000e+000  0.0000000000000000e+000  0.0000000000000000e+000  4.8592379224625248e-001 -6.2422138997515852e-001  0.0000000000000000e+000 -1.5100365229535406e-001 -1.4581221145018902e-001 -5.6027919424010852e-001
 -2.2373265749113569e-001  0.0000000000000000e+000  0.0000000000000000e+000  0.0000000000000000e+000 -2.8959796474596328e-001 -5.4021853251071794e-001  0.0000000000000000e+000  4.8196240019985881e-001  5.7170041275923977e-001  1.2292899073621213e-001
  2.9896976354586141e-001  0.0000000000000000e+000  0.0000000000000000e+000  0.0000000000000000e+000  5.0105121564849286e-001 -6.5851584557399451e-002  0.0000000000000000e+000 -4.1152616594940417e-001  5.6891399602143877e-001  4.0275477460072229e-001
 -1.7364458437259006e-001 -8.2501769300300537e-002  0.0000000000000000e+000 -5.8285679789605582e-002 -7.7853355567117963e-002  0.0000000000000000e+000  0.0000000000000000e+000 -8.7778578756381531e-001  0.0000000000000000e+000 -4.2787236658817501e-001
 -1.5131673914933544e-002  4.1631002601604233e-001  0.0000000000000000e+000 -1.9674977338044380e-001  5.9092786834389122e-001  0.0000000000000000e+000  0.0000000000000000e+000 -3.4962826709322264e-001  0.0000000000000000e+000  5.6241519415973495e-001
  0.0000000000000000e+000  0.0000000000000000e+000 -5.2427518945991819e-002  0.0000000000000000e+000  0.0000000000000000e+000 -1.0467521775001579e-001 -1.1336885369350860e+000  0.0000000000000000e+000  3.4450645095805982e-001  0.0000000000000000e+000
  4.1735106285249479e-001  2.5111149599303595e-001  0.0000000000000000e+000  4.3002851642046924e-003 -7.1945643378036794e-001  0.0000000000000000e+000  0.0000000000000000e+000 -2.5073522416999727e-001  0.0000000000000000e+000  4.2691556743224501e-001
 -6.8803211165179867e-001 -4.4971478320365538e-001  0.0000000000000000e+000 -6.4054763757461941e-002 -2.3662642128816139e-001  0.0000000000000000e+000  0.0000000000000000e+000 -4.5964126562770047e-002  0.0000000000000000e+000  5.1201625966536657e-001
  0.0000000000000000e+000  0.0000000000000000e+000 -4.2835747002049500e-002  0.0000000000000000e+000  0.0000000000000000e+000  7.1184499040383897e-001  5.9141549902734036e-001  0.0000000000000000e+000 -2.1854129455814819e-001  0.0000000000000000e+000
  0.0000000000000000e+000  0.0000000000000000e+000 -2.4694714017512140e-001  0.0000000000000000e+000  0.0000000000000000e+000 -2.9703069850330510e-001  3.6453337327235330e-001  0.0000000000000000e+000  1.0974567062656413e+000  0.0000000000000000e+000
  4.5335884915514185e-001 -5.7576906020623131e-001  0.0000000000000000e+000 -6.6709540132717149e-001  1.1025988756063353e-001  0.0000000000000000e+000  0.0000000000000000e+000 -3.4165649222381772e-002  0.0000000000000000e+000  6.7933308019175284e-002
  0.0000000000000000e+000  0.0000000000000000e+000 -4.1495517765110396e-001  0.0000000000000000e+000  0.0000000000000000e+000 -3.0540735525852392e-001 -8.7749392837303888e-002  0.0000000000000000e+000 -5.3488392686123709e-001  0.0000000000000000e+000
 -3.4134183500882032e-001  4.7230185258826141e-001  0.0000000000000000e+000 -7.1327030396745794e-001 -2.4285024866570298e-001  0.0000000000000000e+000  0.0000000000000000e+000  2.0274131508727539e-001  0.0000000000000000e+000 -2.2711649229495920e-001
  3.6328193034993062e-001 -1.4230276092404490e-001  0.0000000000000000e+000 -7.6203448869282528e-002 -4.9958764158706004e-001  0.0000000000000000e+000 -7.1402452029478869e-001  0.0000000000000000e+000  2.8731580270901380e-001  0.0000000000000000e+000
 -5.0970084637263019e-002  2.2177859020330620e-002  0.0000000000000000e+000  7.8097442928386507e-001  2.3584450203794061e-001  0.0000000000000000e+000 -4.7886229734598357e-002  0.0000000000000000e+000  5.7364920788437157e-001  0.0000000000000000e+000
  0.0000000000000000e+000  0.0000000000000000e+000  5.0513286960955328e-001  0.0000000000000000e+000  0.0000000000000000e+000  5.2223656219775560e-001  0.0000000000000000e+000 -6.8572525803546136e-001  0.0000000000000000e+000  4.5375410642287728e-002
  8.8714678889569853e-001  2.8567646746604869e-001  0.0000000000000000e+000  1.4197277845856379e-001  2.2172840029363891e-001  0.0000000000000000e+000  1.4171590491299532e-001  0.0000000000000000e+000 -2.0483256543538428e-001  0.0000000000000000e+000
  8.2764852096637309e-002 -5.1190024345598240e-001  0.0000000000000000e+000  4.7384655079882998e-001 -5.1977852839082994e-001  0.0000000000000000e+000  3.0480466631120634e-001  0.0000000000000000e+000 -3.7881652963137313e-001  0.0000000000000000e+000
  0.0000000000000000e+000  0.0000000000000000e+000  2.7264664807187228e-002  0.0000000000000000e+000  0.0000000000000000e+000  9.4824164354811658e-001  0.0000000000000000e+000  8.2850743800067184e-001  0.0000000000000000e+000 -3.2186567333702476e-001
  1.9155683155806397e-001 -7.9667709534875442e-001  0.0000000000000000e+000 -2.0640902917061663e-001  5.2147892989181710e-001  0.0000000000000000e+000 -4.1966246935616430e-002  0.0000000000000000e+000  1.1092997117089307e-001  0.0000000000000000e+000
  0.0000000000000000e+000  0.0000000000000000e+000  3.3603009936741635e-001  0.0000000000000000e+000  0.0000000000000000e+000 -1.5602018083008196e-001  0.0000000000000000e+000 -9.7712385842118443e-002  0.0000000000000000e+000  9.7809906309105343e-001
  1.8669446710121504e-001 -3.0178953513440562e-002  0.0000000000000000e+000 -3.1141686584836475e-001 -3.2173915341146653e-001  0.0000000000000000e+000  6.1083995058226703e-001  0.0000000000000000e+000  6.2498993137372638e-001  0.0000000000000000e+000
  0.0000000000000000e+000  0.0000000000000000e+000  7.6473415620526697e-001  0.0000000000000000e+000  0.0000000000000000e+000 -8.1117765325293689e-001  0.0000000000000000e+000  5.2517265534072655e-001  0.0000000000000000e+000  5.2199058496849318e-002
  5.9573031093644524e-001  0.0000000000000000e+000  0.0000000000000000e+000  0.0000000000000000e+000  0.0000000000000000e+000  6.2316935895726111e-001  7.5599495194997113e-001 -6.0464975756899839e-002  0.0000000000000000e+000  0.0000000000000000e+000
  0.0000000000000000e+000 -2.6209408351505342e-001  7.2480787185184470e-001 -1.0349146464911374e-001 -6.0301506243671699e-001  0.0000000000000000e+000  0.0000000000000000e+000  0.0000000000000000e+000  1.6074694835719291e-001 -7.6046105101282319e-002
  0.0000000000000000e+000  8.5840779624217878e-002  2.2777648935325506e-001  2.7501665018804555e-001  2.1674222789113903e-001  0.0000000000000000e+000  0.0000000000000000e+000  0.0000000000000000e+000  4.6895191069968434e-001  7.7344811440112771e-001
  0.0000000000000000e+000  5.6837184793350726e-001  5.5625314893007449e-001 -2.4520693224911877e-001  3.4477868819221513e-001  0.0000000000000000e+000  0.0000000000000000e+000  0.0000000000000000e+000 -4.3340191430284591e-001  2.6455131942344726e-002
  0.0000000000000000e+000  3.8510243087233487e-001 -3.2772286432895104e-001 -6.0671728951764181e-001 -4.8678857567417444e-001  0.0000000000000000e+000  0.0000000000000000e+000  0.0000000000000000e+000  6.2878030458219242e-002  3.6779234414465106e-001
  8.8144962498908219e-001  0.0000000000000000e+000  0.0000000000000000e+000  0.0000000000000000e+000  0.0000000000000000e+000 -6.4559540457039111e-001  6.3885374362551972e-001  5.9089252617534582e-001  0.0000000000000000e+000  0.0000000000000000e+000
  4.0317024563238657e-001  0.0000000000000000e+000  0.0000000000000000e+000  0.0000000000000000e+000  0.0000000000000000e+000  2.8052190184729037e-001  4.2461605745333164e-001  6.1180074899338965e-002  0.0000000000000000e+000  0.0000000000000000e+000
  1.5157748820183531e-001  0.0000000000000000e+000  0.0000000000000000e+000  0.0000000000000000e+000  0.0000000000000000e+000 -6.6279410129890004e-001 -2.7372047081354689e-001  2.6613223330047253e-001  0.0000000000000000e+000  0.0000000000000000e+000
  0.0000000000000000e+000 -1.2779676361563458e-001  7.5687217470407048e-002 -5.8768291925116900e-001  4.4230787150791440e-001  0.0000000000000000e+000  0.0000000000000000e+000  0.0000000000000000e+000  5.9652211022490864e-001 -2.8476891957575201e-001
  0.0000000000000000e+000 -6.6049647944720291e-001  1.4933968410860934e-002 -3.7423500138535315e-001  1.9474066521127262e-001  0.0000000000000000e+000  0.0000000000000000e+000  0.0000000000000000e+000 -4.5454926028111742e-001  4.2300187263701255e-001
 -2.3874177274523523e-001  1.0849500623647945e-001 -2.5430711008181472e-001  0.0000000000000000e+000  4.2652579776874200e-001  0.0000000000000000e+000 -1.4512300152821248e-001  0.0000000000000000e+000  8.1460060863912109e-001  0.0000000000000000e+000
 -8.9226665338750538e-002  2.3208139673049752e-001  7.2032101600340487e-002  0.0000000000000000e+000 -8.0149313904355668e-001  0.0000000000000000e+000 -4.4378334969030231e-001  0.0000000000000000e+000  3.0602825102749392e-001  0.0000000000000000e+000
  5.0703511935742718e-001 -4.8848244866428037e-001 -6.5738093483255966e-001  0.0000000000000000e+000 -1.1342907620488932e-001  0.0000000000000000e+000 -2.4223059769026672e-001  0.0000000000000000e+000  2.4673342249070487e-002  0.0000000000000000e+000
  0.0000000000000000e+000  0.0000000000000000e+000  0.0000000000000000e+000  9.1741076558169243e-001  0.0000000000000000e+000  7.6111436985039360e-001  0.0000000000000000e+000  8.2263977718335379e-001  0.0000000000000000e+000  1.1115232400603403e-001
  1.2271595641789645e-001  5.3410398010733995e-001 -1.3659479631161578e-001  0.0000000000000000e+000  3.4533572679563534e-001  0.0000000000000000e+000 -6.4934406232014108e-001  0.0000000000000000e+000 -3.7431419773051006e-001  0.0000000000000000e+000
  0.0000000000000000e+000  0.0000000000000000e+000  0.0000000000000000e+000 -8.3462695672706955e-001  0.0000000000000000e+000  6.8568932338286570e-001  0.0000000000000000e+000  1.2669028873266516e-001  0.0000000000000000e+000  4.9924189474863145e-001
 -6.4580181259909630e-001  1.2780656791809281e-001 -6.4707020450038699e-001  0.0000000000000000e+000 -1.6674891326223640e-001  0.0000000000000000e+000  1.9547354606101486e-001  0.0000000000000000e+000 -2.8616523758965107e-001  0.0000000000000000e+000
  0.0000000000000000e+000  0.0000000000000000e+000  0.0000000000000000e+000  2.6820605385478768e-001  0.0000000000000000e+000  7.4780625945507762e-001  0.0000000000000000e+000 -8.1800418703877908e-001  0.0000000000000000e+000 -1.1171316657440262e+000
 -4.9581969380143676e-001 -6.2781396598898054e-001  2.4623482427950627e-001  0.0000000000000000e+000  1.2552438926177911e-001  0.0000000000000000e+000 -5.1328585800470095e-001  0.0000000000000000e+000 -1.4199338834153857e-001  0.0000000000000000e+000
  0.0000000000000000e+000  0.0000000000000000e+000  0.0000000000000000e+000  8.7888318217551853e-001  0.0000000000000000e+000  4.9322687939668108e-001  0.0000000000000000e+000 -7.6951580167766365e-001  0.0000000000000000e+000  6.6422637020144315e-001
  1.6672240040287592e-001  0.0000000000000000e+000 -6.1914678134174017e-001  5.7393113698259057e-001  3.6304205152086505e-001  0.0000000000000000e+000  0.0000000000000000e+000  0.0000000000000000e+000 -2.4122354760110809e-001 -2.6358228937126144e-001
  0.0000000000000000e+000  1.5910007650838981e-001  0.0000000000000000e+000  0.0000000000000000e+000  0.0000000000000000e+000  5.1882876421902702e-001 -5.7843055803280119e-001 -5.3573770453792524e-001  0.0000000000000000e+000  0.0000000000000000e+000
 -6.3647459115605098e-001  0.0000000000000000e+000 -6.0286698283629825e-001 -1.6045372114531711e-001 -7.2303927515921004e-002  0.0000000000000000e+000  0.0000000000000000e+000  0.0000000000000000e+000  4.0244127492307114e-001  1.9626324539577605e-001
  3.5625520239150466e-001  0.0000000000000000e+000 -3.6719513210260851e-001 -1.2281440893005086e-001 -8.1311105082552604e-001  0.0000000000000000e+000  0.0000000000000000e+000  0.0000000000000000e+000 -6.4368755264478911e-002 -2.4056946826106385e-001
 -1.5663493679786133e-001  0.0000000000000000e+000 -8.6188164890846866e-002 -6.3224486002196589e-001  2.7872023561781956e-001  0.0000000000000000e+000  0.0000000000000000e+000  0.0000000000000000e+000 -2.6205028598070068e-001 -6.4957540875364606e-001
  0.0000000000000000e+000 -3.7965297902741429e-001  0.0000000000000000e+000  0.0000000000000000e+000  0.0000000000000000e+000 -1.3191493599402164e+000 -5.5490449693678445e-001 -3.0881366605632465e-001  0.0000000000000000e+000  0.0000000000000000e+000
  0.0000000000000000e+000 -2.2915139643286614e-001  0.0000000000000000e+000  0.0000000000000000e+000  0.0000000000000000e+000 -7.7667793335310042e-001  1.2525028648708152e+000 -8.6212101765687088e-001  0.0000000000000000e+000  0.0000000000000000e+000
  0.0000000000000000e+000  6.4505909535954997e-001  0.0000000000000000e+000  0.0000000000000000e+000  0.0000000000000000e+000  1.7665356970647253e-001  7.3257965970369987e-003 -1.0779658390873521e+000  0.0000000000000000e+000  0.0000000000000000e+000
  2.5647817303365122e-001  0.0000000000000000e+000 -2.9936091263561238e-001 -4.0898709466527672e-001  1.5830057103908882e-001  0.0000000000000000e+000  0.0000000000000000e+000  0.0000000000000000e+000 -4.9039250499793885e-001  6.4170683913379767e-001
  5.9149844472938529e-001  0.0000000000000000e+000 -1.4605150919758020e-001 -2.5053995231242793e-001  3.1476815179517781e-001  0.0000000000000000e+000  0.0000000000000000e+000  0.0000000000000000e+000  6.8304737926882253e-001 -1.9888869463939349e-002
  4.1253452413991587e-001  0.0000000000000000e+000 -3.4332759963693688e-001  0.0000000000000000e+000  0.0000000000000000e+000  1.2596143534439912e+000 -3.7011425868365899e-001  0.0000000000000000e+000  0.0000000000000000e+000  0.0000000000000000e+000
  0.0000000000000000e+000  2.4173527411864054e-001  0.0000000000000000e+000 -1.0353701784124614e-001 -2.3950789902501365e-002  0.0000000000000000e+000  0.0000000000000000e+000 -9.2172889371880307e-001 -1.4760537303207594e-001 -2.4269116832373999e-001
 -2.6044402967861702e-001  0.0000000000000000e+000  4.4001417684283528e-001  0.0000000000000000e+000  0.0000000000000000e+000  1.0258716848831109e+000  2.9181526087183213e-001  0.0000000000000000e+000  0.0000000000000000e+000  0.0000000000000000e+000
  0.0000000000000000e+000  5.5266484189611453e-001  0.0000000000000000e+000  3.9401420090395789e-001 -4.5298855409480548e-001  0.0000000000000000e+000  0.0000000000000000e+000  2.5982180982214409e-001 -4.1490679028527794e-001 -3.0734465082860879e-001
  0.0000000000000000e+000  5.4974729248895571e-001  0.0000000000000000e+000  2.3320695294972754e-001  6.8694903194435042e-001  0.0000000000000000e+000  0.0000000000000000e+000  8.2300101320569835e-002  3.7328463645814780e-001 -1.5930703849679728e-001
 -3.5243124751646210e-001  0.0000000000000000e+000 -6.7582792799832037e-001  0.0000000000000000e+000  0.0000000000000000e+000  6.4251737433271039e-001 -3.7253834471605540e-001  0.0000000000000000e+000  0.0000000000000000e+000  0.0000000000000000e+000
 -6.3012066501417063e-001  0.0000000000000000e+000  9.4288609744171759e-001  0.0000000000000000e+000  0.0000000000000000e+000  7.0086675995633257e-002  1.8901786431848233e-001  0.0000000000000000e+000  0.0000000000000000e+000  0.0000000000000000e+000
  0.0000000000000000e+000  4.1017030978149155e-001  0.0000000000000000e+000 -4.3641994944517981e-001 -4.9557476129141981e-001  0.0000000000000000e+000  0.0000000000000000e+000  4.1697369278404811e-002  6.1806296953200346e-001  1.0937593775376893e-001
  0.0000000000000000e+000  2.7053384871515684e-001  0.0000000000000000e+000  2.7912450747540035e-001 -8.9872488853284249e-003  0.0000000000000000e+000  0.0000000000000000e+000 -1.7386539743922702e-001 -1.3620738802448046e-001  8.9444873883543996e-001
  0.0000000000000000e+000  3.0409751372365956e-001  0.0000000000000000e+000 -7.1503464921033144e-001  2.7686394196660918e-001  0.0000000000000000e+000  0.0000000000000000e+000  2.1016022439044291e-001 -5.1591598400550576e-001  9.6228310523732902e-002
  1.1360345266212488e+000  0.0000000000000000e+000  0.0000000000000000e+000  0.0000000000000000e+000  0.0000000000000000e+000 -7.1303355918251365e-001 -2.9839628654332678e-002  0.0000000000000000e+000 -6.4316164828449851e-001  0.0000000000000000e+000
  0.0000000000000000e+000  2.3429904266454131e-002  4.3846788858228108e-001  1.9290420587974882e-001 -3.8332349673788013e-001  0.0000000000000000e+000  0.0000000000000000e+000 -2.5521366483537261e-001  0.0000000000000000e+000 -7.4693640944333872e-001
  0.0000000000000000e+000  1.9106754899224557e-001  8.0337468549817759e-003  9.0753531517055241e-001  3.2333779823370840e-001  0.0000000000000000e+000  0.0000000000000000e+000 -1.3872584316979469e-001  0.0000000000000000e+000  1.2655477478965341e-001
  0.0000000000000000e+000  1.5015051706891033e-001 -4.6112046235634563e-001  2.5038485273348765e-001 -3.8155475023807062e-001  0.0000000000000000e+000  0.0000000000000000e+000  7.0424876323651042e-001  0.0000000000000000e+000 -2.4612967921900017e-001
  0.0000000000000000e+000  2.8128661496759261e-001  7.0716161260873867e-001 -7.4085156220951409e-002  2.4753489012053626e-001  0.0000000000000000e+000  0.0000000000000000e+000  5.9011888617217290e-001  0.0000000000000000e+000  7.6143692295074172e-002
  5.5242551893530722e-001  0.0000000000000000e+000  0.0000000000000000e+000  0.0000000000000000e+000  0.0000000000000000e+000  2.8193540902671577e-001 -7.3224537948615209e-001  0.0000000000000000e+000 -7.3592048463884085e-001  0.0000000000000000e+000
 -4.3374178925611739e-002  0.0000000000000000e+000  0.0000000000000000e+000  0.0000000000000000e+000  0.0000000000000000e+000 -9.2574586016310578e-001 -8.7587030671468702e-001  0.0000000000000000e+000  7.1157985114914957e-001  0.0000000000000000e+000
  0.0000000000000000e+000 -2.2813354312652007e-001  2.9708159904262710e-001  2.1079086330065439e-001 -6.9288690892755378e-001  0.0000000000000000e+000  0.0000000000000000e+000 -4.8545790207745292e-003  0.0000000000000000e+000  5.7892053553068212e-001
  1.3519916746923641e-001  0.0000000000000000e+000  0.0000000000000000e+000  0.0000000000000000e+000  0.0000000000000000e+000  7.9145350218482247e-001 -4.3736747345250526e-001  0.0000000000000000e+000  9.7114242479370935e-002  0.0000000000000000e+000
  0.0000000000000000e+000  8.9957322118475325e-001 -8.1940624557178668e-002 -1.6295289555727949e-001 -2.4812486224201602e-001  0.0000000000000000e+000  0.0000000000000000e+000 -2.6719082776812991e-001  0.0000000000000000e+000  1.5666276487387440e-001
 -2.4470501684136081e-001 -1.4098233683446526e-001  4.2583890653522133e-001  0.0000000000000000e+000 -4.6181701324846014e-001  0.0000000000000000e+000  0.0000000000000000e+000  7.2474261149222219e-001  1.9438479260351194e-002  0.0000000000000000e+000
  1.7902636250893603e-001 -7.5288750183889530e-001  2.1757134102822639e-001  0.0000000000000000e+000 -3.8017841097850275e-001  0.0000000000000000e+000  0.0000000000000000e+000 -4.5676369471996753e-001  2.4576120043864544e-002  0.0000000000000000e+000
 -8.1073096805797829e-002  3.1201187646956931e-002 -3.4999771279889863e-001  0.0000000000000000e+000 -2.4615144373355693e-001  0.0000000000000000e+000  0.0000000000000000e+000  3.3638072754944041e-003  8.9964070130679175e-001  0.0000000000000000e+000
  0.0000000000000000e+000  0.0000000000000000e+000  0.0000000000000000e+000  7.8755180471708353e-001  0.0000000000000000e+000  4.1237124006098136e-001 -8.8658266705427491e-001  0.0000000000000000e+000  0.0000000000000000e+000  2.6431804194496361e-001
  2.1839871855442899e-001  1.7333306512385530e-001 -5.8320190171815989e-001  0.0000000000000000e+000 -6.5302272355360125e-001  0.0000000000000000e+000  0.0000000000000000e+000  4.4532055563686335e-002 -3.9206046555446511e-001  0.0000000000000000e+000
  0.0000000000000000e+000  0.0000000000000000e+000  0.0000000000000000e+000 -2.9580495889752623e-001  0.0000000000000000e+000  8.2723946925718095e-001  6.5309717123923861e-002  0.0000000000000000e+000  0.0000000000000000e+000  6.6418011802425381e-001
  0.0000000000000000e+000  0.0000000000000000e+000  0.0000000000000000e+000  3.2728965271087040e-001  0.0000000000000000e+000 -4.2763619196049601e-001  5.8473745526517029e-001  0.0000000000000000e+000  0.0000000000000000e+000  5.4998898321506451e-001
 -4.8241421635596254e-001  4.8719907963974374e-001  3.5616388377075919e-001  0.0000000000000000e+000 -3.7212107666469779e-001  0.0000000000000000e+000  0.0000000000000000e+000 -5.1392193415882337e-001 -2.1702959372810499e-002  0.0000000000000000e+000
  7.8808292255653656e-001  3.8066203054396652e-001  4.2643682768876434e-001  0.0000000000000000e+000 -1.2917474858717756e-001  0.0000000000000000e+000  0.0000000000000000e+000  2.2137505592225715e-003  1.8836756967040977e-001  0.0000000000000000e+000
  0.0000000000000000e+000  0.0000000000000000e+000  0.0000000000000000e+000 -9.0017375549561207e-001  0.0000000000000000e+000 -5.0562001799142053e-001 -4.7548080642013030e-001  0.0000000000000000e+000  0.0000000000000000e+000  2.0919926511075615e-001
