# Supplementary material for: An adaptive dimension differential evolution algorithm based on ranking scheme for global optimization
Source: PeerJ Comput Sci. 2022 Jun 17;8:e1007. doi: 10.7717/peerj-cs.1007 (PMC9299288; doi:10.7717/peerj-cs.1007)
Supplement: Supplemental Information 1 [file peerj-cs-08-1007-s001.zip › code/input_data/M_28_D2.txt]

 -1.0562769793030591e+000  4.1362647694756083e-001
 -2.1851987530020143e+000 -1.9844642829844008e+000
  9.9643402114734392e-001 -8.4375597776456923e-002
  8.4375597776456646e-002  9.9643402114734392e-001
  7.8700197836896191e-001  6.1695047292577709e-001
  6.1695047292577709e-001 -7.8700197836896191e-001
 -4.6028650190207077e-002 -9.9894012000803500e-001
  9.9894012000803512e-001 -4.6028650190209297e-002
  5.6302119035860354e-002 -9.9841377764535699e-001
  9.9841377764535655e-001  5.6302119035859910e-002
 -5.5243932916560157e-001 -8.3355311024016965e-001
  8.3355311024016943e-001 -5.5243932916560112e-001
 -8.2991114767239216e-001 -5.5789558787383609e-001
  5.5789558787383642e-001 -8.2991114767239182e-001
  2.0351072243833807e-001  9.7907271734668710e-001
 -9.7907271734668699e-001  2.0351072243833804e-001
