# Supplementary material for: An adaptive dimension differential evolution algorithm based on ranking scheme for global optimization
Source: PeerJ Comput Sci. 2022 Jun 17;8:e1007. doi: 10.7717/peerj-cs.1007 (PMC9299288; doi:10.7717/peerj-cs.1007)
Supplement: Supplemental Information 1 [file peerj-cs-08-1007-s001.zip › code/input_data/M_28_D20.txt]

  5.3265435184158183e-001  4.9451971575321618e-001  5.2864808449706147e-001  0.0000000000000000e+000  0.0000000000000000e+000  0.0000000000000000e+000  0.0000000000000000e+000  0.0000000000000000e+000 -3.2702470239410164e-001  0.0000000000000000e+000  0.0000000000000000e+000  0.0000000000000000e+000  0.0000000000000000e+000  0.0000000000000000e+000  3.1348123257433802e-002  0.0000000000000000e+000  0.0000000000000000e+000 -2.9040133289201048e-001  0.0000000000000000e+000  0.0000000000000000e+000
  6.8277907723922227e-001 -1.6520119966180771e-001 -4.4302860643233721e-001  0.0000000000000000e+000  0.0000000000000000e+000  0.0000000000000000e+000  0.0000000000000000e+000  0.0000000000000000e+000  3.7696987603323051e-001  0.0000000000000000e+000  0.0000000000000000e+000  0.0000000000000000e+000  0.0000000000000000e+000  0.0000000000000000e+000  3.4423466576694728e-001  0.0000000000000000e+000  0.0000000000000000e+000 -2.2280744297506094e-001  0.0000000000000000e+000  0.0000000000000000e+000
  1.8299099276860303e-001 -2.3821597363384461e-002  3.8443006544726821e-001  0.0000000000000000e+000  0.0000000000000000e+000  0.0000000000000000e+000  0.0000000000000000e+000  0.0000000000000000e+000  2.2174140394594646e-001  0.0000000000000000e+000  0.0000000000000000e+000  0.0000000000000000e+000  0.0000000000000000e+000  0.0000000000000000e+000  3.8690250125271530e-001  0.0000000000000000e+000  0.0000000000000000e+000  7.8695460932972483e-001  0.0000000000000000e+000  0.0000000000000000e+000
  0.0000000000000000e+000  0.0000000000000000e+000  0.0000000000000000e+000 -2.4657656280186940e-001  0.0000000000000000e+000  1.0075223980063627e-001  0.0000000000000000e+000  2.8021031804147095e-001  0.0000000000000000e+000  0.0000000000000000e+000  0.0000000000000000e+000 -8.5486893095509209e-001  0.0000000000000000e+000 -1.0339748240121551e+000  0.0000000000000000e+000  0.0000000000000000e+000  0.0000000000000000e+000  0.0000000000000000e+000  0.0000000000000000e+000 -1.0805344407551172e+000
  0.0000000000000000e+000  0.0000000000000000e+000  0.0000000000000000e+000  0.0000000000000000e+000 -1.3425408496928254e-001  0.0000000000000000e+000 -5.4857858691506778e-002  0.0000000000000000e+000  0.0000000000000000e+000  2.1964889353697178e-001  4.2763733086510775e-001  0.0000000000000000e+000  1.3617606294967680e-001  0.0000000000000000e+000  0.0000000000000000e+000 -3.5621365171464098e-001  1.5301660324046548e-001  0.0000000000000000e+000  7.6092113006000317e-001  0.0000000000000000e+000
  0.0000000000000000e+000  0.0000000000000000e+000  0.0000000000000000e+000  2.7919988826982800e-001  0.0000000000000000e+000 -3.2909848199440767e-001  0.0000000000000000e+000 -1.1286784305230020e+000  0.0000000000000000e+000  0.0000000000000000e+000  0.0000000000000000e+000  1.6482972929820938e-001  0.0000000000000000e+000 -2.3196148444507441e-002  0.0000000000000000e+000  0.0000000000000000e+000  0.0000000000000000e+000  0.0000000000000000e+000  0.0000000000000000e+000 -8.9755048352370942e-002
  0.0000000000000000e+000  0.0000000000000000e+000  0.0000000000000000e+000  0.0000000000000000e+000 -3.1800720762911444e-001  0.0000000000000000e+000  1.6752476407963388e-001  0.0000000000000000e+000  0.0000000000000000e+000  6.1362827222667260e-001  6.5429583397018432e-002  0.0000000000000000e+000 -6.2751135119418433e-001  0.0000000000000000e+000  0.0000000000000000e+000  3.0923738597766842e-001 -2.3924325688750761e-002  0.0000000000000000e+000  3.9436446446711459e-003  0.0000000000000000e+000
  0.0000000000000000e+000  0.0000000000000000e+000  0.0000000000000000e+000  1.5176400695517606e-001  0.0000000000000000e+000  4.8629667185489583e-002  0.0000000000000000e+000 -6.7731201883474734e-001  0.0000000000000000e+000  0.0000000000000000e+000  0.0000000000000000e+000 -1.4375608673487215e+000  0.0000000000000000e+000 -4.2722425185121765e-001  0.0000000000000000e+000  0.0000000000000000e+000  0.0000000000000000e+000  0.0000000000000000e+000  0.0000000000000000e+000  6.5167235245794108e-001
 -4.1838285959827748e-001  2.9383145098292396e-001  2.6438029209288738e-001  0.0000000000000000e+000  0.0000000000000000e+000  0.0000000000000000e+000  0.0000000000000000e+000  0.0000000000000000e+000  5.8005568087971227e-001  0.0000000000000000e+000  0.0000000000000000e+000  0.0000000000000000e+000  0.0000000000000000e+000  0.0000000000000000e+000  4.2120868786653393e-001  0.0000000000000000e+000  0.0000000000000000e+000 -3.9349786620189431e-001  0.0000000000000000e+000  0.0000000000000000e+000
  0.0000000000000000e+000  0.0000000000000000e+000  0.0000000000000000e+000  0.0000000000000000e+000 -6.8992110738866919e-001  0.0000000000000000e+000 -3.0805433400567700e-001  0.0000000000000000e+000  0.0000000000000000e+000 -3.0944074944360567e-001 -2.4665088009044128e-001  0.0000000000000000e+000 -2.4874540436801196e-001  0.0000000000000000e+000  0.0000000000000000e+000 -3.5905572808477471e-001  2.7002785617289593e-001  0.0000000000000000e+000 -9.3865987664750461e-002  0.0000000000000000e+000
  0.0000000000000000e+000  0.0000000000000000e+000  0.0000000000000000e+000  0.0000000000000000e+000 -5.4419655228432874e-002  0.0000000000000000e+000 -2.2257357821075868e-001  0.0000000000000000e+000  0.0000000000000000e+000  5.4081130868710164e-002  2.6740086317989731e-001  0.0000000000000000e+000 -1.2192851713592832e-001  0.0000000000000000e+000  0.0000000000000000e+000 -4.0673435058193808e-001 -8.0855070260804296e-001  0.0000000000000000e+000 -1.9752943866586009e-001  0.0000000000000000e+000
  0.0000000000000000e+000  0.0000000000000000e+000  0.0000000000000000e+000 -6.3272638348232568e-001  0.0000000000000000e+000  5.1224433125707325e-001  0.0000000000000000e+000 -4.9753331585862720e-001  0.0000000000000000e+000  0.0000000000000000e+000  0.0000000000000000e+000  6.4198817725813695e-001  0.0000000000000000e+000 -6.2258014608089129e-001  0.0000000000000000e+000  0.0000000000000000e+000  0.0000000000000000e+000  0.0000000000000000e+000  0.0000000000000000e+000  5.7842333769538656e-001
  0.0000000000000000e+000  0.0000000000000000e+000  0.0000000000000000e+000  0.0000000000000000e+000 -2.5303597955033375e-001  0.0000000000000000e+000 -1.5780048568319105e-002  0.0000000000000000e+000  0.0000000000000000e+000 -1.2617050421748088e-001  7.7832294108207967e-001  0.0000000000000000e+000  1.8327704762814703e-001  0.0000000000000000e+000  0.0000000000000000e+000  2.2904120694558688e-001  2.2973758866869545e-001  0.0000000000000000e+000 -4.1855522462077149e-001  0.0000000000000000e+000
  0.0000000000000000e+000  0.0000000000000000e+000  0.0000000000000000e+000  9.1183461019316414e-001  0.0000000000000000e+000 -6.7661638035393090e-001  0.0000000000000000e+000  5.7273712207126223e-002  0.0000000000000000e+000  0.0000000000000000e+000  0.0000000000000000e+000  3.1503425641566440e-001  0.0000000000000000e+000 -7.8963500699208344e-001  0.0000000000000000e+000  0.0000000000000000e+000  0.0000000000000000e+000  0.0000000000000000e+000  0.0000000000000000e+000  6.4703347638046127e-001
 -1.8713324323183930e-001  4.1947014348914646e-001 -4.6005296562957110e-001  0.0000000000000000e+000  0.0000000000000000e+000  0.0000000000000000e+000  0.0000000000000000e+000  0.0000000000000000e+000 -4.7254651355507149e-001  0.0000000000000000e+000  0.0000000000000000e+000  0.0000000000000000e+000  0.0000000000000000e+000  0.0000000000000000e+000  5.8101515386943126e-001  0.0000000000000000e+000  0.0000000000000000e+000  1.2844609887105432e-001  0.0000000000000000e+000  0.0000000000000000e+000
  0.0000000000000000e+000  0.0000000000000000e+000  0.0000000000000000e+000  0.0000000000000000e+000  2.1848618954279031e-001  0.0000000000000000e+000 -8.7317602099283487e-001  0.0000000000000000e+000  0.0000000000000000e+000  8.3811784956406288e-003  4.4118986154379050e-002  0.0000000000000000e+000 -1.4399249422090488e-001  0.0000000000000000e+000  0.0000000000000000e+000  3.8046478475818363e-001  3.5689565203080129e-002  0.0000000000000000e+000  1.4508499699312083e-001  0.0000000000000000e+000
  0.0000000000000000e+000  0.0000000000000000e+000  0.0000000000000000e+000  0.0000000000000000e+000 -1.1820402812374865e-001  0.0000000000000000e+000  2.3882739559820892e-001  0.0000000000000000e+000  0.0000000000000000e+000 -6.5311722422378049e-001  1.2738241987807586e-001  0.0000000000000000e+000 -3.0274935702430850e-001  0.0000000000000000e+000  0.0000000000000000e+000  3.7531790184130737e-001 -3.0112426633258466e-001  0.0000000000000000e+000  4.0373799546214462e-001  0.0000000000000000e+000
 -8.0890677992231458e-002 -6.8212845051000404e-001  3.0809854168550382e-001  0.0000000000000000e+000  0.0000000000000000e+000  0.0000000000000000e+000  0.0000000000000000e+000  0.0000000000000000e+000 -3.7684812056018169e-001  0.0000000000000000e+000  0.0000000000000000e+000  0.0000000000000000e+000  0.0000000000000000e+000  0.0000000000000000e+000  4.6457601834014384e-001  0.0000000000000000e+000  0.0000000000000000e+000 -2.7456762562895448e-001  0.0000000000000000e+000  0.0000000000000000e+000
  0.0000000000000000e+000  0.0000000000000000e+000  0.0000000000000000e+000  0.0000000000000000e+000 -5.2550833393657970e-001  0.0000000000000000e+000 -6.9034048734684758e-002  0.0000000000000000e+000  0.0000000000000000e+000  1.8435024300115940e-001 -2.3779410871670567e-001  0.0000000000000000e+000  6.0412188899171959e-001  0.0000000000000000e+000  0.0000000000000000e+000  3.8085872875553112e-001 -3.2344294008336277e-001  0.0000000000000000e+000  1.1795031719145549e-001  0.0000000000000000e+000
  0.0000000000000000e+000  0.0000000000000000e+000  0.0000000000000000e+000 -8.7219211295957888e-001  0.0000000000000000e+000 -1.2014533930682592e+000  0.0000000000000000e+000  1.0875824398263520e-001  0.0000000000000000e+000  0.0000000000000000e+000  0.0000000000000000e+000 -1.9105472809470075e-001  0.0000000000000000e+000 -1.4602012865211864e-001  0.0000000000000000e+000  0.0000000000000000e+000  0.0000000000000000e+000  0.0000000000000000e+000  0.0000000000000000e+000  7.4020531822771329e-001
  1.4179202324665346e-001  3.5669057175593477e-001  0.0000000000000000e+000  0.0000000000000000e+000  0.0000000000000000e+000  0.0000000000000000e+000  1.9254793267079748e-001 -3.1118956812990961e-001  1.6602643899579186e-001  0.0000000000000000e+000  0.0000000000000000e+000 -8.3137742694262562e-001  0.0000000000000000e+000  0.0000000000000000e+000  0.0000000000000000e+000  0.0000000000000000e+000  0.0000000000000000e+000  0.0000000000000000e+000  0.0000000000000000e+000  0.0000000000000000e+000
  2.6008137151810484e-001 -4.8935972532039251e-001  0.0000000000000000e+000  0.0000000000000000e+000  0.0000000000000000e+000  0.0000000000000000e+000  8.2607462937653553e-001  7.6627941118211751e-002 -6.5979450894554315e-002  0.0000000000000000e+000  0.0000000000000000e+000 -1.6134336790694953e-002  0.0000000000000000e+000  0.0000000000000000e+000  0.0000000000000000e+000  0.0000000000000000e+000  0.0000000000000000e+000  0.0000000000000000e+000  0.0000000000000000e+000  0.0000000000000000e+000
  0.0000000000000000e+000  0.0000000000000000e+000 -1.5165739858870594e-001  5.8279552793450373e-001  7.9376549029688548e-002 -1.7165795674230666e-001  0.0000000000000000e+000  0.0000000000000000e+000  0.0000000000000000e+000  0.0000000000000000e+000  0.0000000000000000e+000  0.0000000000000000e+000  0.0000000000000000e+000  0.0000000000000000e+000  1.3662065363881154e-001  2.7827279661695647e-001 -7.1047510939344904e-001  0.0000000000000000e+000  2.6579729469874497e-002  0.0000000000000000e+000
  0.0000000000000000e+000  0.0000000000000000e+000  4.8206482714749843e-001  1.5672364586427812e-001 -4.1555720078167407e-002  1.9748676471317977e-002  0.0000000000000000e+000  0.0000000000000000e+000  0.0000000000000000e+000  0.0000000000000000e+000  0.0000000000000000e+000  0.0000000000000000e+000  0.0000000000000000e+000  0.0000000000000000e+000 -6.6178613631095606e-001 -4.6551452389306769e-001 -2.9224433104091063e-001  0.0000000000000000e+000  2.9375193043702036e-002  0.0000000000000000e+000
  0.0000000000000000e+000  0.0000000000000000e+000  7.6610535029904822e-002 -6.8559411969996176e-001 -2.1123551029182341e-002 -2.8793773792418176e-001  0.0000000000000000e+000  0.0000000000000000e+000  0.0000000000000000e+000  0.0000000000000000e+000  0.0000000000000000e+000  0.0000000000000000e+000  0.0000000000000000e+000  0.0000000000000000e+000  3.4302206117028222e-002  1.0063132727896165e-001 -4.4761421581502930e-001  0.0000000000000000e+000  4.7861821115808406e-001  0.0000000000000000e+000
  0.0000000000000000e+000  0.0000000000000000e+000  4.2656954092256455e-001  2.4025736395973729e-001  5.6169764404222666e-001 -1.4061530891325896e-001  0.0000000000000000e+000  0.0000000000000000e+000  0.0000000000000000e+000  0.0000000000000000e+000  0.0000000000000000e+000  0.0000000000000000e+000  0.0000000000000000e+000  0.0000000000000000e+000 -1.3605173629343048e-002  3.0400354461624551e-001  3.3671727445481242e-001  0.0000000000000000e+000  4.6803433484293405e-001  0.0000000000000000e+000
  5.9381662490027176e-001 -3.3551027301316566e-002  0.0000000000000000e+000  0.0000000000000000e+000  0.0000000000000000e+000  0.0000000000000000e+000 -2.0943419079083236e-001  5.1695949682995035e-001  5.7754934792450574e-001  0.0000000000000000e+000  0.0000000000000000e+000 -3.9788109230866620e-002  0.0000000000000000e+000  0.0000000000000000e+000  0.0000000000000000e+000  0.0000000000000000e+000  0.0000000000000000e+000  0.0000000000000000e+000  0.0000000000000000e+000  0.0000000000000000e+000
  1.3377483185244621e-001  2.3979289174979598e-001  0.0000000000000000e+000  0.0000000000000000e+000  0.0000000000000000e+000  0.0000000000000000e+000 -1.7546768771479461e-002  6.1431733130465593e-001 -6.9689511873615484e-001  0.0000000000000000e+000  0.0000000000000000e+000 -2.4748168472686011e-001  0.0000000000000000e+000  0.0000000000000000e+000  0.0000000000000000e+000  0.0000000000000000e+000  0.0000000000000000e+000  0.0000000000000000e+000  0.0000000000000000e+000  0.0000000000000000e+000
  5.8453715232864789e-001  5.2721910320855336e-001  0.0000000000000000e+000  0.0000000000000000e+000  0.0000000000000000e+000  0.0000000000000000e+000  1.5508515254997818e-001 -3.4374956587952249e-001 -1.7506796157395163e-001  0.0000000000000000e+000  0.0000000000000000e+000  4.5551330936209899e-001  0.0000000000000000e+000  0.0000000000000000e+000  0.0000000000000000e+000  0.0000000000000000e+000  0.0000000000000000e+000  0.0000000000000000e+000  0.0000000000000000e+000  0.0000000000000000e+000
  0.0000000000000000e+000  0.0000000000000000e+000  0.0000000000000000e+000  0.0000000000000000e+000  0.0000000000000000e+000  0.0000000000000000e+000  0.0000000000000000e+000  0.0000000000000000e+000  0.0000000000000000e+000  6.4239145636531125e-001  2.1523537497610656e-001  0.0000000000000000e+000 -3.8275981034132728e-001  1.3361961175504218e+000  0.0000000000000000e+000  0.0000000000000000e+000  0.0000000000000000e+000  8.4231872700155766e-002  0.0000000000000000e+000  9.7923922461479351e-002
  0.0000000000000000e+000  0.0000000000000000e+000  0.0000000000000000e+000  0.0000000000000000e+000  0.0000000000000000e+000  0.0000000000000000e+000  0.0000000000000000e+000  0.0000000000000000e+000  0.0000000000000000e+000 -2.0706694732252373e-001  6.8837279933908013e-001  0.0000000000000000e+000  1.2161541016606208e+000  4.0693682418912680e-001  0.0000000000000000e+000  0.0000000000000000e+000  0.0000000000000000e+000  6.6719637891252015e-002  0.0000000000000000e+000  7.3783092552420593e-001
 -4.4727522872980241e-001  5.4471332836643671e-001  0.0000000000000000e+000  0.0000000000000000e+000  0.0000000000000000e+000  0.0000000000000000e+000  4.6076461063827318e-001  3.6673224889665146e-001  3.4381257486902583e-001  0.0000000000000000e+000  0.0000000000000000e+000  1.9552136514754426e-001  0.0000000000000000e+000  0.0000000000000000e+000  0.0000000000000000e+000  0.0000000000000000e+000  0.0000000000000000e+000  0.0000000000000000e+000  0.0000000000000000e+000  0.0000000000000000e+000
  0.0000000000000000e+000  0.0000000000000000e+000  0.0000000000000000e+000  0.0000000000000000e+000  0.0000000000000000e+000  0.0000000000000000e+000  0.0000000000000000e+000  0.0000000000000000e+000  0.0000000000000000e+000 -9.2814869917388887e-001 -3.6916947895008323e-001  0.0000000000000000e+000 -2.1896650633950765e-001 -3.3295720909581855e-002  0.0000000000000000e+000  0.0000000000000000e+000  0.0000000000000000e+000  1.2084641818145847e+000  0.0000000000000000e+000  3.1248710111654093e-001
  0.0000000000000000e+000  0.0000000000000000e+000  0.0000000000000000e+000  0.0000000000000000e+000  0.0000000000000000e+000  0.0000000000000000e+000  0.0000000000000000e+000  0.0000000000000000e+000  0.0000000000000000e+000  7.1826874280227093e-001  1.0107210884238241e-001  0.0000000000000000e+000 -4.4082384428816762e-001 -8.6238897622678612e-001  0.0000000000000000e+000  0.0000000000000000e+000  0.0000000000000000e+000  7.5287226779737954e-002  0.0000000000000000e+000  1.1217750233454582e+000
  0.0000000000000000e+000  0.0000000000000000e+000 -2.2131320393632969e-001  2.5578584072375149e-001 -1.8328099343719298e-001  1.9853998326090705e-001  0.0000000000000000e+000  0.0000000000000000e+000  0.0000000000000000e+000  0.0000000000000000e+000  0.0000000000000000e+000  0.0000000000000000e+000  0.0000000000000000e+000  0.0000000000000000e+000  2.9458341792111686e-001 -5.3363008687303881e-001  6.0993242025690564e-002  0.0000000000000000e+000  6.6130430713635624e-001  0.0000000000000000e+000
  0.0000000000000000e+000  0.0000000000000000e+000 -9.0123134026450585e-002  5.7947549131178916e-002  1.4945639389998933e-001 -8.3647190980449404e-001  0.0000000000000000e+000  0.0000000000000000e+000  0.0000000000000000e+000  0.0000000000000000e+000  0.0000000000000000e+000  0.0000000000000000e+000  0.0000000000000000e+000  0.0000000000000000e+000  1.5038813419563354e-001 -4.3456035819022021e-001  1.3716279744990950e-001  0.0000000000000000e+000 -1.9032735975637519e-001  0.0000000000000000e+000
  0.0000000000000000e+000  0.0000000000000000e+000 -6.7866731297120092e-002 -1.9743806293052263e-001  7.4349295267070192e-001  3.5394511164260167e-001  0.0000000000000000e+000  0.0000000000000000e+000  0.0000000000000000e+000  0.0000000000000000e+000  0.0000000000000000e+000  0.0000000000000000e+000  0.0000000000000000e+000  0.0000000000000000e+000  2.1854468499627455e-001 -3.5250191072010739e-001 -2.5362851206661913e-001  0.0000000000000000e+000 -2.0495513369520574e-001  0.0000000000000000e+000
  0.0000000000000000e+000  0.0000000000000000e+000  0.0000000000000000e+000  0.0000000000000000e+000  0.0000000000000000e+000  0.0000000000000000e+000  0.0000000000000000e+000  0.0000000000000000e+000  0.0000000000000000e+000 -4.9731136995739478e-001  1.0740040970739548e+000  0.0000000000000000e+000 -7.6698704604769019e-001 -2.6800527894231890e-001  0.0000000000000000e+000  0.0000000000000000e+000  0.0000000000000000e+000 -2.4478173519699140e-001  0.0000000000000000e+000 -4.5147000023782013e-001
  0.0000000000000000e+000  0.0000000000000000e+000  7.0361579133774033e-001  1.6064559865753267e-002 -2.5944388788009526e-001  5.5517625508562568e-002  0.0000000000000000e+000  0.0000000000000000e+000  0.0000000000000000e+000  0.0000000000000000e+000  0.0000000000000000e+000  0.0000000000000000e+000  0.0000000000000000e+000  0.0000000000000000e+000  6.2036634687165981e-001 -7.3853151256770694e-002 -9.6021508427121455e-002  0.0000000000000000e+000 -1.8639900223438180e-001  0.0000000000000000e+000
  0.0000000000000000e+000  0.0000000000000000e+000  0.0000000000000000e+000  0.0000000000000000e+000  0.0000000000000000e+000  0.0000000000000000e+000  0.0000000000000000e+000  0.0000000000000000e+000  0.0000000000000000e+000 -9.7940873771995840e-001 -3.8012986569483920e-001  0.0000000000000000e+000  2.2005190386085616e-002 -2.9491182055051957e-001  0.0000000000000000e+000  0.0000000000000000e+000  0.0000000000000000e+000 -1.2622365452466464e+000  0.0000000000000000e+000  2.8031914203834263e-001
 -4.4448043871767340e-001  0.0000000000000000e+000 -1.1762665825542291e-001  0.0000000000000000e+000  0.0000000000000000e+000  0.0000000000000000e+000  0.0000000000000000e+000 -1.9768968690015815e-001  0.0000000000000000e+000  0.0000000000000000e+000  0.0000000000000000e+000 -5.7260329836313351e-001 -2.3625725799413788e-001  4.8312166720382155e-001 -3.2918866727756679e-001  0.0000000000000000e+000  0.0000000000000000e+000  0.0000000000000000e+000  1.5510042979081243e-001  0.0000000000000000e+000
  0.0000000000000000e+000  2.1214036173495576e-001  0.0000000000000000e+000  4.0741379216039597e-001  0.0000000000000000e+000  3.5848623232535620e-001  0.0000000000000000e+000  0.0000000000000000e+000  0.0000000000000000e+000  0.0000000000000000e+000  0.0000000000000000e+000  0.0000000000000000e+000  0.0000000000000000e+000  0.0000000000000000e+000  0.0000000000000000e+000  0.0000000000000000e+000  9.5084512900239915e-001  7.4691579681959863e-001  0.0000000000000000e+000  1.4409872541893573e-001
  4.9641787694917527e-001  0.0000000000000000e+000 -5.8131725464634021e-002  0.0000000000000000e+000  0.0000000000000000e+000  0.0000000000000000e+000  0.0000000000000000e+000 -2.9789142917656336e-001  0.0000000000000000e+000  0.0000000000000000e+000  0.0000000000000000e+000 -6.6781245917552079e-001  1.0318672186361742e-001 -4.3397293867609288e-001  3.7871333228538973e-002  0.0000000000000000e+000  0.0000000000000000e+000  0.0000000000000000e+000  1.2273125429260268e-001  0.0000000000000000e+000
  0.0000000000000000e+000  3.9507363672279061e-001  0.0000000000000000e+000  1.1617879861226363e+000  0.0000000000000000e+000  2.2297878040520658e-001  0.0000000000000000e+000  0.0000000000000000e+000  0.0000000000000000e+000  0.0000000000000000e+000  0.0000000000000000e+000  0.0000000000000000e+000  0.0000000000000000e+000  0.0000000000000000e+000  0.0000000000000000e+000  0.0000000000000000e+000  5.9068352338133212e-001 -5.5827663535279448e-001  0.0000000000000000e+000 -8.4023068158080860e-001
  0.0000000000000000e+000  0.0000000000000000e+000  0.0000000000000000e+000  0.0000000000000000e+000 -8.6098666201275903e-002  0.0000000000000000e+000  2.6692309206392989e-001  0.0000000000000000e+000  3.9949972276393853e-001 -4.3226898069263087e-001  5.9932387523138009e-001  0.0000000000000000e+000  0.0000000000000000e+000  0.0000000000000000e+000  0.0000000000000000e+000 -4.6442811609712331e-001  0.0000000000000000e+000  0.0000000000000000e+000  0.0000000000000000e+000  0.0000000000000000e+000
  0.0000000000000000e+000 -1.0374258022202472e+000  0.0000000000000000e+000  5.3830314068974461e-001  0.0000000000000000e+000 -4.7827157414487093e-001  0.0000000000000000e+000  0.0000000000000000e+000  0.0000000000000000e+000  0.0000000000000000e+000  0.0000000000000000e+000  0.0000000000000000e+000  0.0000000000000000e+000  0.0000000000000000e+000  0.0000000000000000e+000  0.0000000000000000e+000  4.7326295136818974e-001  6.9940269360015461e-002  0.0000000000000000e+000 -5.6930579760448963e-001
  0.0000000000000000e+000  0.0000000000000000e+000  0.0000000000000000e+000  0.0000000000000000e+000  4.2247828214576587e-002  0.0000000000000000e+000  4.7607798584768579e-001  0.0000000000000000e+000  5.6382456666525117e-002  8.2784786887131967e-001  1.7777700084742368e-001  0.0000000000000000e+000  0.0000000000000000e+000  0.0000000000000000e+000  0.0000000000000000e+000 -2.2682401759407930e-001  0.0000000000000000e+000  0.0000000000000000e+000  0.0000000000000000e+000  0.0000000000000000e+000
  3.9964029567781917e-001  0.0000000000000000e+000 -7.5588582300876817e-001  0.0000000000000000e+000  0.0000000000000000e+000  0.0000000000000000e+000  0.0000000000000000e+000 -1.4319784939304134e-001  0.0000000000000000e+000  0.0000000000000000e+000  0.0000000000000000e+000  2.5880419274770050e-001  3.6759071791913782e-002  2.2170562424262502e-001 -3.5834854525856241e-001  0.0000000000000000e+000  0.0000000000000000e+000  0.0000000000000000e+000 -5.0206865283329433e-002  0.0000000000000000e+000
  0.0000000000000000e+000  0.0000000000000000e+000  0.0000000000000000e+000  0.0000000000000000e+000  4.9881344690996815e-001  0.0000000000000000e+000 -4.0818299676245801e-001  0.0000000000000000e+000 -5.4241360154944718e-001  7.4201035765282697e-002  4.6355526032262662e-001  0.0000000000000000e+000  0.0000000000000000e+000  0.0000000000000000e+000  0.0000000000000000e+000 -2.6451842678451620e-001  0.0000000000000000e+000  0.0000000000000000e+000  0.0000000000000000e+000  0.0000000000000000e+000
  0.0000000000000000e+000  0.0000000000000000e+000  0.0000000000000000e+000  0.0000000000000000e+000  6.5902396496701121e-001  0.0000000000000000e+000  4.7963675670102757e-001  0.0000000000000000e+000  5.8034622424207122e-002 -1.9260594284547342e-001  1.1493579040471080e-001  0.0000000000000000e+000  0.0000000000000000e+000  0.0000000000000000e+000  0.0000000000000000e+000  5.3099971062629447e-001  0.0000000000000000e+000  0.0000000000000000e+000  0.0000000000000000e+000  0.0000000000000000e+000
  0.0000000000000000e+000  0.0000000000000000e+000  0.0000000000000000e+000  0.0000000000000000e+000  2.3272779148354898e-002  0.0000000000000000e+000  5.0737759499701807e-001  0.0000000000000000e+000 -5.3857205052883728e-001 -2.8855400337027481e-001 -4.1513816155241157e-001  0.0000000000000000e+000  0.0000000000000000e+000  0.0000000000000000e+000  0.0000000000000000e+000 -4.4312909427929548e-001  0.0000000000000000e+000  0.0000000000000000e+000  0.0000000000000000e+000  0.0000000000000000e+000
  7.6623597103506469e-003  0.0000000000000000e+000  2.7372527567716409e-001  0.0000000000000000e+000  0.0000000000000000e+000  0.0000000000000000e+000  0.0000000000000000e+000 -4.1451886484849126e-001  0.0000000000000000e+000  0.0000000000000000e+000  0.0000000000000000e+000 -2.5433523139734723e-002  2.8272858753625274e-001  1.2323529517254844e-001 -2.0646258371795539e-001  0.0000000000000000e+000  0.0000000000000000e+000  0.0000000000000000e+000 -7.8408788896561010e-001  0.0000000000000000e+000
 -4.9620716194989745e-001  0.0000000000000000e+000 -1.1529853540587355e-001  0.0000000000000000e+000  0.0000000000000000e+000  0.0000000000000000e+000  0.0000000000000000e+000 -3.8264050874241345e-001  0.0000000000000000e+000  0.0000000000000000e+000  0.0000000000000000e+000  2.2701568020774204e-001  3.3181793651616615e-001 -5.1043683806873841e-001 -3.1314973987536521e-001  0.0000000000000000e+000  0.0000000000000000e+000  0.0000000000000000e+000  2.7170416621130683e-001  0.0000000000000000e+000
  2.7083916606511332e-001  0.0000000000000000e+000  3.6050231985470416e-001  0.0000000000000000e+000  0.0000000000000000e+000  0.0000000000000000e+000  0.0000000000000000e+000 -4.2231386813750332e-001  0.0000000000000000e+000  0.0000000000000000e+000  0.0000000000000000e+000  2.0181398983625265e-001  3.1067784316086822e-001  4.6610619463960778e-001  1.0595594627776739e-001  0.0000000000000000e+000  0.0000000000000000e+000  0.0000000000000000e+000  5.0259721878012886e-001  0.0000000000000000e+000
  1.1037165197157939e-001  0.0000000000000000e+000  1.7756250353669978e-001  0.0000000000000000e+000  0.0000000000000000e+000  0.0000000000000000e+000  0.0000000000000000e+000  5.9052766337374030e-001  0.0000000000000000e+000  0.0000000000000000e+000  0.0000000000000000e+000 -1.6562106781963234e-001  5.3675827489181327e-001  6.1376863766378312e-002 -5.2780084376899472e-001  0.0000000000000000e+000  0.0000000000000000e+000  0.0000000000000000e+000  9.8417989766024824e-002  0.0000000000000000e+000
  0.0000000000000000e+000  0.0000000000000000e+000  0.0000000000000000e+000  0.0000000000000000e+000  5.5419588343940374e-001  0.0000000000000000e+000 -2.1910046367961286e-001  0.0000000000000000e+000  4.9958042789443302e-001  4.4104178340845540e-002 -4.5691664675462079e-001  0.0000000000000000e+000  0.0000000000000000e+000  0.0000000000000000e+000  0.0000000000000000e+000 -4.2960831583013537e-001  0.0000000000000000e+000  0.0000000000000000e+000  0.0000000000000000e+000  0.0000000000000000e+000
  0.0000000000000000e+000  2.3392377918826862e-001  0.0000000000000000e+000  4.3927586529532281e-001  0.0000000000000000e+000 -5.0055106192855192e-001  0.0000000000000000e+000  0.0000000000000000e+000  0.0000000000000000e+000  0.0000000000000000e+000  0.0000000000000000e+000  0.0000000000000000e+000  0.0000000000000000e+000  0.0000000000000000e+000  0.0000000000000000e+000  0.0000000000000000e+000 -8.6591468979920849e-001  8.2199174159124455e-001  0.0000000000000000e+000 -1.2542269853093757e-001
  0.0000000000000000e+000  5.2729886959476069e-001  0.0000000000000000e+000  7.4569175902320428e-002  0.0000000000000000e+000 -1.0934172778023532e+000  0.0000000000000000e+000  0.0000000000000000e+000  0.0000000000000000e+000  0.0000000000000000e+000  0.0000000000000000e+000  0.0000000000000000e+000  0.0000000000000000e+000  0.0000000000000000e+000  0.0000000000000000e+000  0.0000000000000000e+000  8.9825669856193691e-001 -4.7898021000507451e-001  0.0000000000000000e+000  7.6572124514601803e-001
  2.5392528498099587e-001  0.0000000000000000e+000  4.0213387104594894e-001  0.0000000000000000e+000  0.0000000000000000e+000  0.0000000000000000e+000  0.0000000000000000e+000 -7.9763947801156268e-002  0.0000000000000000e+000  0.0000000000000000e+000  0.0000000000000000e+000  1.9705370874710382e-001 -5.9792559237510046e-001 -1.7986870665331167e-001 -5.7558400974332291e-001  0.0000000000000000e+000  0.0000000000000000e+000  0.0000000000000000e+000  8.6331512106854760e-002  0.0000000000000000e+000
  0.0000000000000000e+000  3.5856391237506488e-002  0.0000000000000000e+000 -6.4445322644226577e-001  0.0000000000000000e+000  2.3144450321686186e-001  0.0000000000000000e+000  0.0000000000000000e+000  0.0000000000000000e+000  0.0000000000000000e+000  0.0000000000000000e+000  0.0000000000000000e+000  0.0000000000000000e+000  0.0000000000000000e+000  0.0000000000000000e+000  0.0000000000000000e+000  3.5640097314226504e-001  4.6789135376705138e-001  0.0000000000000000e+000 -1.2141857607349511e+000
  3.4737787263784092e-001  0.0000000000000000e+000  0.0000000000000000e+000 -5.3845763549118970e-002  0.0000000000000000e+000 -1.1510325089003315e-001 -4.6117441462478320e-001  6.6144563248618826e-001  0.0000000000000000e+000  1.9568489172631803e-001  0.0000000000000000e+000  2.8123321582819927e-001  0.0000000000000000e+000  0.0000000000000000e+000  3.0919835867835832e-001  0.0000000000000000e+000  0.0000000000000000e+000  0.0000000000000000e+000  0.0000000000000000e+000  0.0000000000000000e+000
  0.0000000000000000e+000  2.4807234727496769e-003  2.9020166818589355e-001  0.0000000000000000e+000  8.5032513493804485e-001  0.0000000000000000e+000  0.0000000000000000e+000  0.0000000000000000e+000  0.0000000000000000e+000  0.0000000000000000e+000  5.8299874155670589e-002  0.0000000000000000e+000 -3.8609746747024298e-001  2.0063367855937980e-001  0.0000000000000000e+000  0.0000000000000000e+000  0.0000000000000000e+000  0.0000000000000000e+000  0.0000000000000000e+000  0.0000000000000000e+000
  0.0000000000000000e+000  6.4242397562068093e-002  4.6882083202480646e-001  0.0000000000000000e+000  3.9178889814883648e-002  0.0000000000000000e+000  0.0000000000000000e+000  0.0000000000000000e+000  0.0000000000000000e+000  0.0000000000000000e+000 -3.2877033982128245e-001  0.0000000000000000e+000 -3.4410126181729887e-002 -8.1564144283985174e-001  0.0000000000000000e+000  0.0000000000000000e+000  0.0000000000000000e+000  0.0000000000000000e+000  0.0000000000000000e+000  0.0000000000000000e+000
 -5.6870397339921586e-001  0.0000000000000000e+000  0.0000000000000000e+000 -2.4678241004129753e-001  0.0000000000000000e+000  2.3148783761383229e-001 -6.4375594445696815e-001  7.0444882556790753e-002  0.0000000000000000e+000  1.0013477300956221e-001  0.0000000000000000e+000 -2.3616020438374236e-001  0.0000000000000000e+000  0.0000000000000000e+000 -2.7731714943121244e-001  0.0000000000000000e+000  0.0000000000000000e+000  0.0000000000000000e+000  0.0000000000000000e+000  0.0000000000000000e+000
  0.0000000000000000e+000  7.6915502271498315e-001 -6.8359875048644075e-002  0.0000000000000000e+000 -1.8100288049502058e-001  0.0000000000000000e+000  0.0000000000000000e+000  0.0000000000000000e+000  0.0000000000000000e+000  0.0000000000000000e+000 -4.1030846573404162e-001  0.0000000000000000e+000 -4.0564780381306464e-001  1.9509550988366417e-001  0.0000000000000000e+000  0.0000000000000000e+000  0.0000000000000000e+000  0.0000000000000000e+000  0.0000000000000000e+000  0.0000000000000000e+000
 -3.8533720986367986e-001  0.0000000000000000e+000  0.0000000000000000e+000 -3.2284719953106850e-001  0.0000000000000000e+000  2.1737503583581261e-001  4.0397124608625962e-001  3.8674209830208500e-001  0.0000000000000000e+000 -2.2068940941588056e-001  0.0000000000000000e+000  5.6452710982059673e-001  0.0000000000000000e+000  0.0000000000000000e+000 -1.4098270401183480e-001  0.0000000000000000e+000  0.0000000000000000e+000  0.0000000000000000e+000  0.0000000000000000e+000  0.0000000000000000e+000
  3.4971107921995076e-001  0.0000000000000000e+000  0.0000000000000000e+000 -1.2603310203353549e-001  0.0000000000000000e+000  2.5804497218656153e-001  2.5708033896633170e-001  4.8291551893063189e-001  0.0000000000000000e+000 -7.1771355602333053e-002  0.0000000000000000e+000 -5.7538954477151405e-001  0.0000000000000000e+000  0.0000000000000000e+000 -3.9963565377404148e-001  0.0000000000000000e+000  0.0000000000000000e+000  0.0000000000000000e+000  0.0000000000000000e+000  0.0000000000000000e+000
 -3.1921833347262674e-001  0.0000000000000000e+000  0.0000000000000000e+000  6.8779145960025545e-001  0.0000000000000000e+000 -2.1780430975649026e-001  1.5485988800746370e-001  2.9693838688866181e-001  0.0000000000000000e+000  4.1699129427277171e-001  0.0000000000000000e+000  3.2966261167587413e-002  0.0000000000000000e+000  0.0000000000000000e+000 -3.0080116677139562e-001  0.0000000000000000e+000  0.0000000000000000e+000  0.0000000000000000e+000  0.0000000000000000e+000  0.0000000000000000e+000
  0.0000000000000000e+000  0.0000000000000000e+000  0.0000000000000000e+000  0.0000000000000000e+000  0.0000000000000000e+000  0.0000000000000000e+000  0.0000000000000000e+000  0.0000000000000000e+000  1.0074469787230549e+000  0.0000000000000000e+000  0.0000000000000000e+000  0.0000000000000000e+000  0.0000000000000000e+000  0.0000000000000000e+000  0.0000000000000000e+000 -1.1993751409648490e+000  2.7053852276144402e-001  9.4256919777782944e-002  2.6774678632186366e-001 -1.2428404417647165e-001
 -9.6754978188042240e-002  0.0000000000000000e+000  0.0000000000000000e+000 -5.7384466530026801e-001  0.0000000000000000e+000 -6.2142672342131289e-001  2.2168180949243227e-001 -3.2308845568664590e-003  0.0000000000000000e+000  4.5117811221936882e-001  0.0000000000000000e+000 -1.4470121972803529e-001  0.0000000000000000e+000  0.0000000000000000e+000 -3.8938496486552024e-002  0.0000000000000000e+000  0.0000000000000000e+000  0.0000000000000000e+000  0.0000000000000000e+000  0.0000000000000000e+000
  0.0000000000000000e+000 -7.8332946823896910e-002  3.7780749818775394e-001  0.0000000000000000e+000 -4.3298622658468144e-001  0.0000000000000000e+000  0.0000000000000000e+000  0.0000000000000000e+000  0.0000000000000000e+000  0.0000000000000000e+000  5.6047589384134144e-001  0.0000000000000000e+000 -5.9109959737621598e-001 -1.0789334890499692e-002  0.0000000000000000e+000  0.0000000000000000e+000  0.0000000000000000e+000  0.0000000000000000e+000  0.0000000000000000e+000  0.0000000000000000e+000
  2.4465452483699374e-001  0.0000000000000000e+000  0.0000000000000000e+000 -1.1317304189557832e-001  0.0000000000000000e+000  5.4812250418335307e-001  7.0254128963863252e-002 -2.4446623089732830e-001  0.0000000000000000e+000  6.9569505619457517e-001  0.0000000000000000e+000  2.4821402145120858e-001  0.0000000000000000e+000  0.0000000000000000e+000 -1.2882761399826453e-001  0.0000000000000000e+000  0.0000000000000000e+000  0.0000000000000000e+000  0.0000000000000000e+000  0.0000000000000000e+000
  0.0000000000000000e+000 -5.9676887656098832e-001  1.6215427814480582e-001  0.0000000000000000e+000 -2.0689291912080734e-001  0.0000000000000000e+000  0.0000000000000000e+000  0.0000000000000000e+000  0.0000000000000000e+000  0.0000000000000000e+000 -6.3720002821171140e-001  0.0000000000000000e+000 -2.7547222436798735e-001  3.0472839663197027e-001  0.0000000000000000e+000  0.0000000000000000e+000  0.0000000000000000e+000  0.0000000000000000e+000  0.0000000000000000e+000  0.0000000000000000e+000
  0.0000000000000000e+000  2.0493454762158256e-001  7.2269248724300028e-001  0.0000000000000000e+000 -1.1121323816706466e-001  0.0000000000000000e+000  0.0000000000000000e+000  0.0000000000000000e+000  0.0000000000000000e+000  0.0000000000000000e+000  1.0235936459060679e-003  0.0000000000000000e+000  5.0981454243115509e-001  4.0427354639132507e-001  0.0000000000000000e+000  0.0000000000000000e+000  0.0000000000000000e+000  0.0000000000000000e+000  0.0000000000000000e+000  0.0000000000000000e+000
  3.3764492185492812e-001  0.0000000000000000e+000  0.0000000000000000e+000 -3.0356046914052803e-002  0.0000000000000000e+000 -2.9202284032786585e-001 -2.5603383119088013e-001 -1.6371854657050683e-001  0.0000000000000000e+000 -1.9076285752831479e-001  0.0000000000000000e+000  3.6295568932647948e-001  0.0000000000000000e+000  0.0000000000000000e+000 -7.3437912038395403e-001  0.0000000000000000e+000  0.0000000000000000e+000  0.0000000000000000e+000  0.0000000000000000e+000  0.0000000000000000e+000
  0.0000000000000000e+000  0.0000000000000000e+000  0.0000000000000000e+000  0.0000000000000000e+000  0.0000000000000000e+000  0.0000000000000000e+000  0.0000000000000000e+000  0.0000000000000000e+000 -4.9677819728041889e-001  0.0000000000000000e+000  0.0000000000000000e+000  0.0000000000000000e+000  0.0000000000000000e+000  0.0000000000000000e+000  0.0000000000000000e+000 -2.3642337817493084e-001 -3.8407963859052818e-002 -1.7503983474841261e-001  1.2162545999731325e+000  1.0544076261339637e+000
  0.0000000000000000e+000  0.0000000000000000e+000  0.0000000000000000e+000  0.0000000000000000e+000  0.0000000000000000e+000  0.0000000000000000e+000  0.0000000000000000e+000  0.0000000000000000e+000  4.2744421438523417e-001  0.0000000000000000e+000  0.0000000000000000e+000  0.0000000000000000e+000  0.0000000000000000e+000  0.0000000000000000e+000  0.0000000000000000e+000  6.2463445631261882e-002  5.3781972643863563e-001  4.2778742860190805e-001 -6.7385516223757014e-001  9.0532385702799323e-001
  0.0000000000000000e+000  0.0000000000000000e+000  0.0000000000000000e+000  0.0000000000000000e+000  0.0000000000000000e+000  0.0000000000000000e+000  0.0000000000000000e+000  0.0000000000000000e+000 -4.9407796859800557e-001  0.0000000000000000e+000  0.0000000000000000e+000  0.0000000000000000e+000  0.0000000000000000e+000  0.0000000000000000e+000  0.0000000000000000e+000  6.9818367264823489e-002  1.1978836148412584e+000 -3.0194471125702010e-001  4.6630242262807164e-001 -7.1480877089266959e-001
  0.0000000000000000e+000  0.0000000000000000e+000  0.0000000000000000e+000  0.0000000000000000e+000  0.0000000000000000e+000  0.0000000000000000e+000  0.0000000000000000e+000  0.0000000000000000e+000 -3.1688920955239608e-001  0.0000000000000000e+000  0.0000000000000000e+000  0.0000000000000000e+000  0.0000000000000000e+000  0.0000000000000000e+000  0.0000000000000000e+000 -1.8741539108341232e-001  5.4288146324090492e-001  1.6418036595237149e+000 -2.1162543795553765e-001  4.3136796332100935e-002
  0.0000000000000000e+000  0.0000000000000000e+000  0.0000000000000000e+000  0.0000000000000000e+000  0.0000000000000000e+000  0.0000000000000000e+000  0.0000000000000000e+000  0.0000000000000000e+000  9.0579374577575988e-001  0.0000000000000000e+000  0.0000000000000000e+000  0.0000000000000000e+000  0.0000000000000000e+000  0.0000000000000000e+000  0.0000000000000000e+000  1.0921800270792437e+000  3.4303554110351248e-001  2.1108306207930083e-001  7.9400201916086988e-001 -1.5492471915230077e-001
 -6.3002786650128595e-001  0.0000000000000000e+000  0.0000000000000000e+000  0.0000000000000000e+000  0.0000000000000000e+000 -5.6379034024147667e-001  0.0000000000000000e+000  0.0000000000000000e+000  0.0000000000000000e+000  4.4120887668726072e-002  0.0000000000000000e+000  0.0000000000000000e+000  4.9125828149749923e-001  2.4806204082597805e-001  0.0000000000000000e+000  0.0000000000000000e+000  0.0000000000000000e+000  0.0000000000000000e+000  1.5263327420268671e+000  0.0000000000000000e+000
  0.0000000000000000e+000 -1.3964774004154135e-002  0.0000000000000000e+000  0.0000000000000000e+000  0.0000000000000000e+000  0.0000000000000000e+000 -2.8461300937763323e-001 -4.4218759064667235e-001 -7.2131064173787152e-001  0.0000000000000000e+000  0.0000000000000000e+000  0.0000000000000000e+000  0.0000000000000000e+000  0.0000000000000000e+000 -6.8980792387280318e-002  0.0000000000000000e+000  0.0000000000000000e+000  4.4522259944373366e-001  0.0000000000000000e+000  0.0000000000000000e+000
  0.0000000000000000e+000  0.0000000000000000e+000 -1.1765549253712322e-001 -1.4471550491040505e-001 -6.8762958126911422e-001  0.0000000000000000e+000  0.0000000000000000e+000  0.0000000000000000e+000  0.0000000000000000e+000  0.0000000000000000e+000 -9.4151355345337973e-003 -5.7192631977332387e-001  0.0000000000000000e+000  0.0000000000000000e+000  0.0000000000000000e+000 -2.9868464776415077e-001  1.3263354300317051e-001  0.0000000000000000e+000  0.0000000000000000e+000 -2.4163532670508930e-001
  0.0000000000000000e+000  0.0000000000000000e+000 -5.7971275155403956e-001 -4.7267990118932735e-002  3.4814897914551557e-001  0.0000000000000000e+000  0.0000000000000000e+000  0.0000000000000000e+000  0.0000000000000000e+000  0.0000000000000000e+000  4.8947902961309514e-001 -2.4405718429743967e-001  0.0000000000000000e+000  0.0000000000000000e+000  0.0000000000000000e+000  1.4957287407185227e-001 -2.0659654855577014e-001  0.0000000000000000e+000  0.0000000000000000e+000 -4.1986109958443768e-001
  0.0000000000000000e+000  0.0000000000000000e+000 -1.7613216452630570e-001  2.9196852001344992e-001 -4.3749699531515018e-001  0.0000000000000000e+000  0.0000000000000000e+000  0.0000000000000000e+000  0.0000000000000000e+000  0.0000000000000000e+000  5.9556721793701173e-001  2.5003232115187940e-001  0.0000000000000000e+000  0.0000000000000000e+000  0.0000000000000000e+000  2.6907188755529982e-001  2.7291023084445065e-001  0.0000000000000000e+000  0.0000000000000000e+000  3.5809506497112942e-001
 -6.4632717583995292e-001  0.0000000000000000e+000  0.0000000000000000e+000  0.0000000000000000e+000  0.0000000000000000e+000 -9.9235674871644652e-001  0.0000000000000000e+000  0.0000000000000000e+000  0.0000000000000000e+000 -1.1802471402321315e+000  0.0000000000000000e+000  0.0000000000000000e+000  7.6743987357899945e-002 -4.5516727394584233e-001  0.0000000000000000e+000  0.0000000000000000e+000  0.0000000000000000e+000  0.0000000000000000e+000 -3.1344590511124210e-001  0.0000000000000000e+000
  0.0000000000000000e+000 -7.0159568926448868e-001  0.0000000000000000e+000  0.0000000000000000e+000  0.0000000000000000e+000  0.0000000000000000e+000  1.3335832913372822e-001  4.2555721195923929e-001 -4.7102104215667606e-001  0.0000000000000000e+000  0.0000000000000000e+000  0.0000000000000000e+000  0.0000000000000000e+000  0.0000000000000000e+000 -6.6208504164453660e-002  0.0000000000000000e+000  0.0000000000000000e+000 -2.8746428652542144e-001  0.0000000000000000e+000  0.0000000000000000e+000
  0.0000000000000000e+000 -3.4093716961692005e-001  0.0000000000000000e+000  0.0000000000000000e+000  0.0000000000000000e+000  0.0000000000000000e+000 -3.4118010168670831e-001  1.5923640302640063e-001  3.7620900683190661e-001  0.0000000000000000e+000  0.0000000000000000e+000  0.0000000000000000e+000  0.0000000000000000e+000  0.0000000000000000e+000 -6.3784111298110047e-001  0.0000000000000000e+000  0.0000000000000000e+000  4.4003096516886758e-001  0.0000000000000000e+000  0.0000000000000000e+000
  0.0000000000000000e+000  4.6085059285250363e-001  0.0000000000000000e+000  0.0000000000000000e+000  0.0000000000000000e+000  0.0000000000000000e+000  3.6564690743353667e-001  8.9046750140361203e-002 -2.7009878953021615e-001  0.0000000000000000e+000  0.0000000000000000e+000  0.0000000000000000e+000  0.0000000000000000e+000  0.0000000000000000e+000 -7.2626719182823940e-001  0.0000000000000000e+000  0.0000000000000000e+000 -2.1347682874135082e-001  0.0000000000000000e+000  0.0000000000000000e+000
  7.6527372513759739e-001  0.0000000000000000e+000  0.0000000000000000e+000  0.0000000000000000e+000  0.0000000000000000e+000 -3.1723347803090812e-001  0.0000000000000000e+000  0.0000000000000000e+000  0.0000000000000000e+000  3.1652636799450962e-001  0.0000000000000000e+000  0.0000000000000000e+000  1.3795973310011318e+000  5.0238413694656536e-001  0.0000000000000000e+000  0.0000000000000000e+000  0.0000000000000000e+000  0.0000000000000000e+000 -5.0553036326205159e-001  0.0000000000000000e+000
  0.0000000000000000e+000  0.0000000000000000e+000 -1.2638024219067748e-001  4.5557207068801137e-001 -2.7817853182115809e-001  0.0000000000000000e+000  0.0000000000000000e+000  0.0000000000000000e+000  0.0000000000000000e+000  0.0000000000000000e+000 -8.3475684289985780e-002  4.8776417843071035e-001  0.0000000000000000e+000  0.0000000000000000e+000  0.0000000000000000e+000 -3.3426766870949370e-001 -4.3195790842982690e-001  0.0000000000000000e+000  0.0000000000000000e+000 -3.9483443947972591e-001
  0.0000000000000000e+000  0.0000000000000000e+000 -1.5132734963128620e-002  2.1296397390076865e-001  2.3872841337990056e-001  0.0000000000000000e+000  0.0000000000000000e+000  0.0000000000000000e+000  0.0000000000000000e+000  0.0000000000000000e+000 -1.3141037849136561e-002  1.5051995112333466e-001  0.0000000000000000e+000  0.0000000000000000e+000  0.0000000000000000e+000 -2.5534745086088134e-001  8.0766350794170005e-001  0.0000000000000000e+000  0.0000000000000000e+000 -3.9632623621743501e-001
 -1.6102934803846891e-003  0.0000000000000000e+000  0.0000000000000000e+000  0.0000000000000000e+000  0.0000000000000000e+000  5.4969311493355355e-001  0.0000000000000000e+000  0.0000000000000000e+000  0.0000000000000000e+000 -2.5495765612462407e-001  0.0000000000000000e+000  0.0000000000000000e+000  1.1183189782305034e+000 -4.7079333455265887e-001  0.0000000000000000e+000  0.0000000000000000e+000  0.0000000000000000e+000  0.0000000000000000e+000  5.0808334769245955e-001  0.0000000000000000e+000
  1.0055215816483452e+000  0.0000000000000000e+000  0.0000000000000000e+000  0.0000000000000000e+000  0.0000000000000000e+000  1.7509244440069255e-001  0.0000000000000000e+000  0.0000000000000000e+000  0.0000000000000000e+000 -3.0896114542741104e-001  0.0000000000000000e+000  0.0000000000000000e+000 -5.1163020658791913e-001 -1.2348812634526535e-001  0.0000000000000000e+000  0.0000000000000000e+000  0.0000000000000000e+000  0.0000000000000000e+000  8.6987294706317120e-001  0.0000000000000000e+000
  0.0000000000000000e+000 -2.8425105853200394e-001  0.0000000000000000e+000  0.0000000000000000e+000  0.0000000000000000e+000  0.0000000000000000e+000 -1.8005456537362005e-001 -6.7867865115332504e-001  1.5195368945610738e-001  0.0000000000000000e+000  0.0000000000000000e+000  0.0000000000000000e+000  0.0000000000000000e+000  0.0000000000000000e+000 -2.3769922219081668e-001  0.0000000000000000e+000  0.0000000000000000e+000 -5.8871566457060887e-001  0.0000000000000000e+000  0.0000000000000000e+000
  0.0000000000000000e+000  0.0000000000000000e+000 -6.8493745971474951e-001  2.8650268732727546e-001  8.1347310207202442e-002  0.0000000000000000e+000  0.0000000000000000e+000  0.0000000000000000e+000  0.0000000000000000e+000  0.0000000000000000e+000 -4.7714404771555718e-001 -1.3090526626786764e-001  0.0000000000000000e+000  0.0000000000000000e+000  0.0000000000000000e+000 -9.8394155438531375e-002  8.1854907023549681e-002  0.0000000000000000e+000  0.0000000000000000e+000  4.2541184153766337e-001
  0.0000000000000000e+000  0.0000000000000000e+000  3.6454291324379262e-001  7.3460539091056754e-001  1.6987494689105481e-001  0.0000000000000000e+000  0.0000000000000000e+000  0.0000000000000000e+000  0.0000000000000000e+000  0.0000000000000000e+000  1.0542358603785867e-001 -5.2260152282700001e-001  0.0000000000000000e+000  0.0000000000000000e+000  0.0000000000000000e+000  2.3001418287548765e-002 -1.0934988864243031e-001  0.0000000000000000e+000  0.0000000000000000e+000  4.3507917947093640e-002
  0.0000000000000000e+000 -3.1328642973648441e-001  0.0000000000000000e+000  0.0000000000000000e+000  0.0000000000000000e+000  0.0000000000000000e+000  7.8656838337751878e-001 -3.5983458246384142e-001  1.4238553049688202e-001  0.0000000000000000e+000  0.0000000000000000e+000  0.0000000000000000e+000  0.0000000000000000e+000  0.0000000000000000e+000 -7.2003258789802892e-003  0.0000000000000000e+000  0.0000000000000000e+000  3.6517855973382762e-001  0.0000000000000000e+000  0.0000000000000000e+000
 -6.6983365758721869e-001  0.0000000000000000e+000  0.0000000000000000e+000  0.0000000000000000e+000  0.0000000000000000e+000  9.0965319940321021e-001  0.0000000000000000e+000  0.0000000000000000e+000  0.0000000000000000e+000 -4.2344094785130715e-001  0.0000000000000000e+000  0.0000000000000000e+000 -1.2765243733013035e-001  1.2575793445994392e+000  0.0000000000000000e+000  0.0000000000000000e+000  0.0000000000000000e+000  0.0000000000000000e+000  3.2730235675512587e-002  0.0000000000000000e+000
  0.0000000000000000e+000  0.0000000000000000e+000 -2.8912744255185561e-002  1.3018873645062548e-001 -2.1143507985565674e-001  0.0000000000000000e+000  0.0000000000000000e+000  0.0000000000000000e+000  0.0000000000000000e+000  0.0000000000000000e+000 -3.9962466415845210e-001 -1.2345357967490991e-003  0.0000000000000000e+000  0.0000000000000000e+000  0.0000000000000000e+000  7.9301203382167440e-001  8.7639115867225698e-002  0.0000000000000000e+000  0.0000000000000000e+000 -3.7584578809544922e-001
  3.5368846182177888e-001  0.0000000000000000e+000  0.0000000000000000e+000  0.0000000000000000e+000 -6.5935893013727612e-002 -3.7748530551948073e-002 -3.9955747390198554e-001  0.0000000000000000e+000  2.9258343043149421e-001  0.0000000000000000e+000 -7.4014279564405128e-001  2.7002386153320318e-001  0.0000000000000000e+000  0.0000000000000000e+000  0.0000000000000000e+000  0.0000000000000000e+000  0.0000000000000000e+000  0.0000000000000000e+000 -5.6182701721281890e-002  0.0000000000000000e+000
  0.0000000000000000e+000  4.5980312591964512e-001  0.0000000000000000e+000  1.3068269341874009e-001  0.0000000000000000e+000  0.0000000000000000e+000  0.0000000000000000e+000  1.9034596063939174e-002  0.0000000000000000e+000  8.7547206624626095e-001  0.0000000000000000e+000  0.0000000000000000e+000  0.0000000000000000e+000  0.0000000000000000e+000  0.0000000000000000e+000  0.0000000000000000e+000  6.6665092132246279e-002  0.0000000000000000e+000  0.0000000000000000e+000 -1.5659818055509839e-002
  0.0000000000000000e+000  0.0000000000000000e+000 -8.1949604807861176e-002  0.0000000000000000e+000  0.0000000000000000e+000  0.0000000000000000e+000  0.0000000000000000e+000  0.0000000000000000e+000  0.0000000000000000e+000  0.0000000000000000e+000  0.0000000000000000e+000  0.0000000000000000e+000 -1.5214314394139750e-001 -1.1200800403636382e-001 -6.1949978043907394e-001 -3.2817913628220841e-001  0.0000000000000000e+000  1.3920803153120163e+000  0.0000000000000000e+000  0.0000000000000000e+000
  0.0000000000000000e+000 -3.2708706149749334e-001  0.0000000000000000e+000  7.4948202913030781e-002  0.0000000000000000e+000  0.0000000000000000e+000  0.0000000000000000e+000  1.0653752261709033e-001  0.0000000000000000e+000  1.8150564314127682e-001  0.0000000000000000e+000  0.0000000000000000e+000  0.0000000000000000e+000  0.0000000000000000e+000  0.0000000000000000e+000  0.0000000000000000e+000 -9.0310812353264797e-002  0.0000000000000000e+000  0.0000000000000000e+000  9.1375392531885680e-001
  9.0079407835531755e-002  0.0000000000000000e+000  0.0000000000000000e+000  0.0000000000000000e+000 -4.2677836540110070e-001 -5.1828053391696938e-001 -2.2047189941666545e-002  0.0000000000000000e+000 -3.6828672169664994e-001  0.0000000000000000e+000 -9.4643545103028331e-002 -5.7246581272634461e-002  0.0000000000000000e+000  0.0000000000000000e+000  0.0000000000000000e+000  0.0000000000000000e+000  0.0000000000000000e+000  0.0000000000000000e+000  6.2671800326210669e-001  0.0000000000000000e+000
  5.2725141261537045e-001  0.0000000000000000e+000  0.0000000000000000e+000  0.0000000000000000e+000 -3.9616898912038656e-001  1.5949891112560877e-001  1.1906797197142208e-001  0.0000000000000000e+000 -2.9134357313731202e-001  0.0000000000000000e+000  3.0851655084911489e-001  5.1269754506474463e-001  0.0000000000000000e+000  0.0000000000000000e+000  0.0000000000000000e+000  0.0000000000000000e+000  0.0000000000000000e+000  0.0000000000000000e+000 -2.8725717203077411e-001  0.0000000000000000e+000
  5.6092871988237247e-001  0.0000000000000000e+000  0.0000000000000000e+000  0.0000000000000000e+000  2.6449665483635898e-001  4.6176460778080947e-001  3.0205107671070686e-001  0.0000000000000000e+000  5.3632813179260913e-002  0.0000000000000000e+000 -4.9455234784375898e-002 -2.4968786652308222e-001  0.0000000000000000e+000  0.0000000000000000e+000  0.0000000000000000e+000  0.0000000000000000e+000  0.0000000000000000e+000  0.0000000000000000e+000  4.9322688011146454e-001  0.0000000000000000e+000
  0.0000000000000000e+000  5.4323916634323199e-001  0.0000000000000000e+000 -2.0982557676302305e-001  0.0000000000000000e+000  0.0000000000000000e+000  0.0000000000000000e+000 -3.1495851079608195e-001  0.0000000000000000e+000 -2.8556637476747926e-001  0.0000000000000000e+000  0.0000000000000000e+000  0.0000000000000000e+000  0.0000000000000000e+000  0.0000000000000000e+000  0.0000000000000000e+000  5.8995072585327391e-001  0.0000000000000000e+000  0.0000000000000000e+000  3.6342201175939171e-001
  3.4073121679915441e-002  0.0000000000000000e+000  0.0000000000000000e+000  0.0000000000000000e+000 -3.4359087765821378e-001 -5.8308344055098424e-002 -8.5739154800842085e-002  0.0000000000000000e+000  7.9318136231358016e-001  0.0000000000000000e+000  4.1817613115086855e-001  7.4405246956421395e-002  0.0000000000000000e+000  0.0000000000000000e+000  0.0000000000000000e+000  0.0000000000000000e+000  0.0000000000000000e+000  0.0000000000000000e+000  2.4594547069635728e-001  0.0000000000000000e+000
  0.0000000000000000e+000 -1.5485902005061686e-001  0.0000000000000000e+000 -3.7974916769992650e-002  0.0000000000000000e+000  0.0000000000000000e+000  0.0000000000000000e+000 -9.3001443765540281e-001  0.0000000000000000e+000  1.3040175162664022e-001  0.0000000000000000e+000  0.0000000000000000e+000  0.0000000000000000e+000  0.0000000000000000e+000  0.0000000000000000e+000  0.0000000000000000e+000 -3.0437657899159931e-001  0.0000000000000000e+000  0.0000000000000000e+000  1.2919696411589632e-004
 -1.7033570165831410e-001  0.0000000000000000e+000  0.0000000000000000e+000  0.0000000000000000e+000 -5.6488392612526306e-001  5.7658959908728924e-001 -3.4943991947812697e-001  0.0000000000000000e+000 -1.4434814220266456e-001  0.0000000000000000e+000 -7.6930514494504249e-002 -4.1193415937949529e-001  0.0000000000000000e+000  0.0000000000000000e+000  0.0000000000000000e+000  0.0000000000000000e+000  0.0000000000000000e+000  0.0000000000000000e+000 -2.9725977930382362e-002  0.0000000000000000e+000
  4.4198075868717634e-001  0.0000000000000000e+000  0.0000000000000000e+000  0.0000000000000000e+000 -1.0077150208589142e-001 -3.9178976591982412e-001  5.7813142057879546e-002  0.0000000000000000e+000  9.3330451079476462e-002  0.0000000000000000e+000  4.2994895814195508e-002 -6.5011303024953937e-001  0.0000000000000000e+000  0.0000000000000000e+000  0.0000000000000000e+000  0.0000000000000000e+000  0.0000000000000000e+000  0.0000000000000000e+000 -4.5216196984989315e-001  0.0000000000000000e+000
  0.0000000000000000e+000  0.0000000000000000e+000  5.9147786359478260e-001  0.0000000000000000e+000  0.0000000000000000e+000  0.0000000000000000e+000  0.0000000000000000e+000  0.0000000000000000e+000  0.0000000000000000e+000  0.0000000000000000e+000  0.0000000000000000e+000  0.0000000000000000e+000  4.7314278839349388e-001  6.7516700749208114e-001  2.6790117649063877e-001 -3.9135181720235335e-002  0.0000000000000000e+000  4.3150176676111673e-001  0.0000000000000000e+000  0.0000000000000000e+000
  0.0000000000000000e+000  0.0000000000000000e+000 -2.7149940973951714e-001  0.0000000000000000e+000  0.0000000000000000e+000  0.0000000000000000e+000  0.0000000000000000e+000  0.0000000000000000e+000  0.0000000000000000e+000  0.0000000000000000e+000  0.0000000000000000e+000  0.0000000000000000e+000 -5.7764771323538244e-001  3.6522638163805909e-001  6.1367278307026485e-001 -7.9359641423181959e-001  0.0000000000000000e+000  1.7163647408314892e-001  0.0000000000000000e+000  0.0000000000000000e+000
  0.0000000000000000e+000  0.0000000000000000e+000  9.3498894787822084e-001  0.0000000000000000e+000  0.0000000000000000e+000  0.0000000000000000e+000  0.0000000000000000e+000  0.0000000000000000e+000  0.0000000000000000e+000  0.0000000000000000e+000  0.0000000000000000e+000  0.0000000000000000e+000 -4.5259641061880140e-001 -7.8759059993465663e-003 -1.1213214582552056e-001 -6.5613712839483240e-001  0.0000000000000000e+000 -7.8257842608247830e-001  0.0000000000000000e+000  0.0000000000000000e+000
  0.0000000000000000e+000  0.0000000000000000e+000 -2.3110938114203036e-001  0.0000000000000000e+000  0.0000000000000000e+000  0.0000000000000000e+000  0.0000000000000000e+000  0.0000000000000000e+000  0.0000000000000000e+000  0.0000000000000000e+000  0.0000000000000000e+000  0.0000000000000000e+000  8.5385001195591226e-001 -5.8260173245398983e-001  1.9969507310562840e-001 -6.2832630344982654e-001  0.0000000000000000e+000  4.0917170114262985e-001  0.0000000000000000e+000  0.0000000000000000e+000
  0.0000000000000000e+000  2.3326681551684147e-001  0.0000000000000000e+000  9.2963918848483140e-001  0.0000000000000000e+000  0.0000000000000000e+000  0.0000000000000000e+000 -8.3710804237696362e-002  0.0000000000000000e+000 -2.5181033280770426e-001  0.0000000000000000e+000  0.0000000000000000e+000  0.0000000000000000e+000  0.0000000000000000e+000  0.0000000000000000e+000  0.0000000000000000e+000 -8.6744982648554486e-002  0.0000000000000000e+000  0.0000000000000000e+000  5.8454576744242565e-002
  0.0000000000000000e+000  0.0000000000000000e+000 -6.5911868210147895e-001  0.0000000000000000e+000  0.0000000000000000e+000  0.0000000000000000e+000  0.0000000000000000e+000  0.0000000000000000e+000  0.0000000000000000e+000  0.0000000000000000e+000  0.0000000000000000e+000  0.0000000000000000e+000  4.7165422299911475e-001  4.7377433485412346e-001 -1.0624580043410410e+000 -2.6924904542754918e-001  0.0000000000000000e+000  4.1334908813220855e-002  0.0000000000000000e+000  0.0000000000000000e+000
 -2.2052861817511690e-001  0.0000000000000000e+000  0.0000000000000000e+000  0.0000000000000000e+000 -3.7323035734044141e-001  4.4036706428739636e-002  7.7566351737580663e-001  0.0000000000000000e+000  1.7977385188967226e-001  0.0000000000000000e+000 -4.0368901055187995e-001  2.7097881696802471e-002  0.0000000000000000e+000  0.0000000000000000e+000  0.0000000000000000e+000  0.0000000000000000e+000  0.0000000000000000e+000  0.0000000000000000e+000 -1.1160356162928795e-001  0.0000000000000000e+000
  0.0000000000000000e+000  5.5506001876712685e-001  0.0000000000000000e+000 -2.6001329348049040e-001  0.0000000000000000e+000  0.0000000000000000e+000  0.0000000000000000e+000  1.3097413451056633e-001  0.0000000000000000e+000 -1.9657860462550614e-001  0.0000000000000000e+000  0.0000000000000000e+000  0.0000000000000000e+000  0.0000000000000000e+000  0.0000000000000000e+000  0.0000000000000000e+000 -7.3429426654098318e-001  0.0000000000000000e+000  0.0000000000000000e+000  1.7121921970795642e-001
  9.0895439120508836e-001  0.0000000000000000e+000  9.1654822594488553e-002  0.0000000000000000e+000  8.2232935616143560e-002  0.0000000000000000e+000  1.4311114221907084e-001  0.0000000000000000e+000  0.0000000000000000e+000  8.5891119519052914e-002  0.0000000000000000e+000  0.0000000000000000e+000  0.0000000000000000e+000  3.6559580275724687e-002  2.9310630741895910e-001  0.0000000000000000e+000  0.0000000000000000e+000  0.0000000000000000e+000  0.0000000000000000e+000  2.0864577327610445e-001
  0.0000000000000000e+000 -1.9284510758564899e-001  0.0000000000000000e+000  4.9236611235877567e-002  0.0000000000000000e+000  0.0000000000000000e+000  0.0000000000000000e+000  0.0000000000000000e+000  0.0000000000000000e+000  0.0000000000000000e+000  0.0000000000000000e+000 -2.2756006426234970e-001  7.8291965268821084e-001  0.0000000000000000e+000  0.0000000000000000e+000  5.2368334508063885e-001  0.0000000000000000e+000  1.4627203856829796e-001  0.0000000000000000e+000  0.0000000000000000e+000
  1.3033471939007221e-001  0.0000000000000000e+000  1.4614987312827782e-001  0.0000000000000000e+000 -8.7112458261831269e-002  0.0000000000000000e+000 -2.4465597742935599e-001  0.0000000000000000e+000  0.0000000000000000e+000 -2.0692906237994163e-001  0.0000000000000000e+000  0.0000000000000000e+000  0.0000000000000000e+000 -2.3108707841131859e-001 -6.5154973968215224e-001  0.0000000000000000e+000  0.0000000000000000e+000  0.0000000000000000e+000  0.0000000000000000e+000  6.1112192718282710e-001
  0.0000000000000000e+000  2.4770650960162457e-001  0.0000000000000000e+000 -3.4215699080859435e-001  0.0000000000000000e+000  0.0000000000000000e+000  0.0000000000000000e+000  0.0000000000000000e+000  0.0000000000000000e+000  0.0000000000000000e+000  0.0000000000000000e+000 -1.4712136388442709e-002 -4.4765197316695110e-001  0.0000000000000000e+000  0.0000000000000000e+000  7.8798633486048564e-001  0.0000000000000000e+000 -6.2352848812143313e-003  0.0000000000000000e+000  0.0000000000000000e+000
  1.3235225957329635e-003  0.0000000000000000e+000  1.3805785207134885e-001  0.0000000000000000e+000  8.8075856566956867e-001  0.0000000000000000e+000 -1.8772419724744235e-001  0.0000000000000000e+000  0.0000000000000000e+000 -5.7242923835959553e-002  0.0000000000000000e+000  0.0000000000000000e+000  0.0000000000000000e+000  3.5825620995626661e-001 -1.8501939344264109e-001  0.0000000000000000e+000  0.0000000000000000e+000  0.0000000000000000e+000  0.0000000000000000e+000 -6.4076612624380164e-002
  0.0000000000000000e+000  0.0000000000000000e+000  0.0000000000000000e+000  0.0000000000000000e+000  0.0000000000000000e+000 -5.8723068301068992e-001  0.0000000000000000e+000  4.6289878614368840e-001 -7.0645305408929127e-001  0.0000000000000000e+000  4.4374940435541083e-001  0.0000000000000000e+000  0.0000000000000000e+000  0.0000000000000000e+000  0.0000000000000000e+000  0.0000000000000000e+000  4.5121171907685009e-001  0.0000000000000000e+000 -2.1174600692477602e-001  0.0000000000000000e+000
  2.8080473191335659e-001  0.0000000000000000e+000  3.3992671153837611e-001  0.0000000000000000e+000 -6.1441423010546906e-002  0.0000000000000000e+000 -2.0898763939805701e-001  0.0000000000000000e+000  0.0000000000000000e+000 -2.3982420625149384e-001  0.0000000000000000e+000  0.0000000000000000e+000  0.0000000000000000e+000 -3.7739514793577011e-001 -2.3582051137154353e-001  0.0000000000000000e+000  0.0000000000000000e+000  0.0000000000000000e+000  0.0000000000000000e+000 -7.0893835434533969e-001
  0.0000000000000000e+000  0.0000000000000000e+000  0.0000000000000000e+000  0.0000000000000000e+000  0.0000000000000000e+000  7.6167946433243683e-001  0.0000000000000000e+000 -5.2796261703652614e-001 -2.8938563803076045e-001  0.0000000000000000e+000  8.4067995806030160e-001  0.0000000000000000e+000  0.0000000000000000e+000  0.0000000000000000e+000  0.0000000000000000e+000  0.0000000000000000e+000 -8.8546751985253169e-001  0.0000000000000000e+000 -6.6790754424994025e-001  0.0000000000000000e+000
  0.0000000000000000e+000  0.0000000000000000e+000  0.0000000000000000e+000  0.0000000000000000e+000  0.0000000000000000e+000 -6.5332739807038565e-001  0.0000000000000000e+000  6.6849339723621642e-002 -1.5477657366476424e-001  0.0000000000000000e+000 -5.7264832295556556e-001  0.0000000000000000e+000  0.0000000000000000e+000  0.0000000000000000e+000  0.0000000000000000e+000  0.0000000000000000e+000 -6.8454728525039810e-001  0.0000000000000000e+000  8.6930198909583800e-001  0.0000000000000000e+000
  2.0306954765925013e-002  0.0000000000000000e+000  1.1925954236903774e-001  0.0000000000000000e+000  2.6936315051747553e-002  0.0000000000000000e+000  3.4647841395619494e-002  0.0000000000000000e+000  0.0000000000000000e+000  9.2668013199300425e-001  0.0000000000000000e+000  0.0000000000000000e+000  0.0000000000000000e+000 -1.2597274275351036e-001 -3.1795086929036942e-001  0.0000000000000000e+000  0.0000000000000000e+000  0.0000000000000000e+000  0.0000000000000000e+000 -8.7981798857926383e-002
  0.0000000000000000e+000  0.0000000000000000e+000  0.0000000000000000e+000  0.0000000000000000e+000  0.0000000000000000e+000 -1.1594179809844780e+000  0.0000000000000000e+000 -6.7537733796913468e-001  4.0312080435295333e-001  0.0000000000000000e+000 -2.2140211335546484e-001  0.0000000000000000e+000  0.0000000000000000e+000  0.0000000000000000e+000  0.0000000000000000e+000  0.0000000000000000e+000 -1.0711872962520477e-001  0.0000000000000000e+000 -3.0507562414150136e-001  0.0000000000000000e+000
  0.0000000000000000e+000 -8.9176765468467911e-001  0.0000000000000000e+000 -1.2987592610813878e-001  0.0000000000000000e+000  0.0000000000000000e+000  0.0000000000000000e+000  0.0000000000000000e+000  0.0000000000000000e+000  0.0000000000000000e+000  0.0000000000000000e+000  2.5857430248335850e-001 -1.7157033471548239e-001  0.0000000000000000e+000  0.0000000000000000e+000  1.2912976124514963e-001  0.0000000000000000e+000 -2.7369901164851318e-001  0.0000000000000000e+000  0.0000000000000000e+000
  0.0000000000000000e+000 -2.7243448486211508e-001  0.0000000000000000e+000  5.5933894939315876e-001  0.0000000000000000e+000  0.0000000000000000e+000  0.0000000000000000e+000  0.0000000000000000e+000  0.0000000000000000e+000  0.0000000000000000e+000  0.0000000000000000e+000 -3.8811118409300216e-001 -3.8792760995099573e-001  0.0000000000000000e+000  0.0000000000000000e+000  1.0522818464656523e-001  0.0000000000000000e+000  5.4838699704250427e-001  0.0000000000000000e+000  0.0000000000000000e+000
  2.6110356821037506e-001  0.0000000000000000e+000 -8.4598565281817029e-001  0.0000000000000000e+000 -1.7943912676850159e-002  0.0000000000000000e+000 -4.0744669867578964e-004  0.0000000000000000e+000  0.0000000000000000e+000 -3.2540695896578320e-002  0.0000000000000000e+000  0.0000000000000000e+000  0.0000000000000000e+000  1.2491738850282701e-001 -3.8330287191807155e-001  0.0000000000000000e+000  0.0000000000000000e+000  0.0000000000000000e+000  0.0000000000000000e+000 -2.2853163767459012e-001
 -6.4893232218867836e-002  0.0000000000000000e+000 -3.2502450402579769e-001  0.0000000000000000e+000  3.5780691649706359e-001  0.0000000000000000e+000 -3.3158564965499576e-001  0.0000000000000000e+000  0.0000000000000000e+000  7.6716880392841538e-002  0.0000000000000000e+000  0.0000000000000000e+000  0.0000000000000000e+000 -7.1698999259082752e-001  3.4046137261244214e-001  0.0000000000000000e+000  0.0000000000000000e+000  0.0000000000000000e+000  0.0000000000000000e+000  1.2766766305916921e-001
  0.0000000000000000e+000 -1.1766562932223834e-002  0.0000000000000000e+000 -1.7324228865754793e-001  0.0000000000000000e+000  0.0000000000000000e+000  0.0000000000000000e+000  0.0000000000000000e+000  0.0000000000000000e+000  0.0000000000000000e+000  0.0000000000000000e+000  6.7912090275339010e-001  7.8677941773955248e-002  0.0000000000000000e+000  0.0000000000000000e+000 -8.5410824138094539e-003  0.0000000000000000e+000  7.0878790075049358e-001  0.0000000000000000e+000  0.0000000000000000e+000
  0.0000000000000000e+000  0.0000000000000000e+000  0.0000000000000000e+000  0.0000000000000000e+000  0.0000000000000000e+000 -3.9100355633751560e-001  0.0000000000000000e+000  1.2040933509139334e-001  4.9569034215043156e-001  0.0000000000000000e+000  7.4822173646368240e-001  0.0000000000000000e+000  0.0000000000000000e+000  0.0000000000000000e+000  0.0000000000000000e+000  0.0000000000000000e+000  4.2693500991779804e-001  0.0000000000000000e+000  6.3719023827365096e-001  0.0000000000000000e+000
  0.0000000000000000e+000  1.7844802911246391e-001  0.0000000000000000e+000  7.2163955177416683e-001  0.0000000000000000e+000  0.0000000000000000e+000  0.0000000000000000e+000  0.0000000000000000e+000  0.0000000000000000e+000  0.0000000000000000e+000  0.0000000000000000e+000  5.1894489930665633e-001  2.3023890111065277e-002  0.0000000000000000e+000  0.0000000000000000e+000  2.7751193485371156e-001  0.0000000000000000e+000 -3.1708969740842091e-001  0.0000000000000000e+000  0.0000000000000000e+000
  0.0000000000000000e+000  0.0000000000000000e+000  0.0000000000000000e+000  0.0000000000000000e+000  0.0000000000000000e+000  4.9397497253657091e-001  0.0000000000000000e+000 -5.4914709888673319e-001 -7.8863379163510683e-001  0.0000000000000000e+000 -2.3817349373260821e-001  0.0000000000000000e+000  0.0000000000000000e+000  0.0000000000000000e+000  0.0000000000000000e+000  0.0000000000000000e+000  6.2760639236366911e-001  0.0000000000000000e+000  7.4433884828147268e-001  0.0000000000000000e+000
  7.1855056340096868e-002  0.0000000000000000e+000 -8.6009828763723428e-003  0.0000000000000000e+000 -2.7760606241542501e-001  0.0000000000000000e+000 -8.5416436594144773e-001  0.0000000000000000e+000  0.0000000000000000e+000  1.5274237408020774e-001  0.0000000000000000e+000  0.0000000000000000e+000  0.0000000000000000e+000  3.5908134772094685e-001  1.8920979518415859e-001  0.0000000000000000e+000  0.0000000000000000e+000  0.0000000000000000e+000  0.0000000000000000e+000 -5.5668953263637577e-003
 -6.1858042588576390e-001  0.0000000000000000e+000  0.0000000000000000e+000  4.7028226837061582e-001  0.0000000000000000e+000  0.0000000000000000e+000  0.0000000000000000e+000  0.0000000000000000e+000  0.0000000000000000e+000  0.0000000000000000e+000  0.0000000000000000e+000 -1.7162210663597888e-001  0.0000000000000000e+000  0.0000000000000000e+000  3.0069172786545861e-002  0.0000000000000000e+000  0.0000000000000000e+000 -5.7637051967346142e-001  0.0000000000000000e+000  1.8338911140052877e-001
  0.0000000000000000e+000 -1.0553275851315427e-001  0.0000000000000000e+000  0.0000000000000000e+000 -3.8080136273099779e-002 -6.2874023016655611e-001  1.3609793599747425e-001  0.0000000000000000e+000  0.0000000000000000e+000 -7.2969126809659823e-001  0.0000000000000000e+000  0.0000000000000000e+000  0.0000000000000000e+000 -7.7846886561082240e-002  0.0000000000000000e+000  1.6137308439120010e-001  9.5000305471897056e-002  0.0000000000000000e+000  0.0000000000000000e+000  0.0000000000000000e+000
  0.0000000000000000e+000  0.0000000000000000e+000 -1.6178133411713780e-001  0.0000000000000000e+000  0.0000000000000000e+000  0.0000000000000000e+000  0.0000000000000000e+000  1.2014808676572855e-002  9.5895688696617964e-001  0.0000000000000000e+000  9.4995398565629263e-001  0.0000000000000000e+000 -8.8123734171767476e-001  0.0000000000000000e+000  0.0000000000000000e+000  0.0000000000000000e+000  0.0000000000000000e+000  0.0000000000000000e+000  2.9920543347234602e-001  0.0000000000000000e+000
 -1.8471304213333484e-001  0.0000000000000000e+000  0.0000000000000000e+000  5.8096929917459428e-001  0.0000000000000000e+000  0.0000000000000000e+000  0.0000000000000000e+000  0.0000000000000000e+000  0.0000000000000000e+000  0.0000000000000000e+000  0.0000000000000000e+000 -2.9469113061924457e-001  0.0000000000000000e+000  0.0000000000000000e+000 -1.5056967551271208e-001  0.0000000000000000e+000  0.0000000000000000e+000  7.0466402907978143e-001  0.0000000000000000e+000 -1.4929930325967800e-001
  0.0000000000000000e+000  3.3407973294966231e-001  0.0000000000000000e+000  0.0000000000000000e+000  8.0899870523236983e-001 -7.3701037304752942e-002 -1.8678892884367723e-001  0.0000000000000000e+000  0.0000000000000000e+000 -7.4928243405628620e-002  0.0000000000000000e+000  0.0000000000000000e+000  0.0000000000000000e+000 -1.3918233921546658e-001  0.0000000000000000e+000 -2.9458522801525966e-001  2.8604800008411624e-001  0.0000000000000000e+000  0.0000000000000000e+000  0.0000000000000000e+000
  0.0000000000000000e+000 -7.2695487188398822e-001  0.0000000000000000e+000  0.0000000000000000e+000  3.2797315503275609e-001  4.5895349051389062e-001  3.5816709376005507e-002  0.0000000000000000e+000  0.0000000000000000e+000 -2.9018282333243495e-001  0.0000000000000000e+000  0.0000000000000000e+000  0.0000000000000000e+000 -2.3153786347506869e-001  0.0000000000000000e+000  6.2557911822486330e-003 -1.1913896337255533e-001  0.0000000000000000e+000  0.0000000000000000e+000  0.0000000000000000e+000
  0.0000000000000000e+000 -2.8768470371862392e-001  0.0000000000000000e+000  0.0000000000000000e+000 -1.8654068143797653e-001 -3.0595646210346922e-001 -5.0789906216689573e-001  0.0000000000000000e+000  0.0000000000000000e+000  3.2403827279228919e-001  0.0000000000000000e+000  0.0000000000000000e+000  0.0000000000000000e+000 -5.9215804753064250e-001  0.0000000000000000e+000  2.2798525352436851e-002  2.7330851270010004e-001  0.0000000000000000e+000  0.0000000000000000e+000  0.0000000000000000e+000
  0.0000000000000000e+000  0.0000000000000000e+000 -1.1977411951473096e+000  0.0000000000000000e+000  0.0000000000000000e+000  0.0000000000000000e+000  0.0000000000000000e+000  7.1788615800790767e-002  2.4030584040178182e-001  0.0000000000000000e+000 -3.3848162823274525e-001  0.0000000000000000e+000  2.4311298276542709e-001  0.0000000000000000e+000  0.0000000000000000e+000  0.0000000000000000e+000  0.0000000000000000e+000  0.0000000000000000e+000 -3.1957740863328310e-001  0.0000000000000000e+000
  0.0000000000000000e+000  0.0000000000000000e+000 -2.0256929520412315e-001  0.0000000000000000e+000  0.0000000000000000e+000  0.0000000000000000e+000  0.0000000000000000e+000  2.4218429625492705e-001  9.4211341913943503e-001  0.0000000000000000e+000 -9.3379735372157713e-001  0.0000000000000000e+000 -5.9010277114212983e-001  0.0000000000000000e+000  0.0000000000000000e+000  0.0000000000000000e+000  0.0000000000000000e+000  0.0000000000000000e+000  6.5845144172538328e-001  0.0000000000000000e+000
  0.0000000000000000e+000 -4.8712775820026272e-001  0.0000000000000000e+000  0.0000000000000000e+000  2.1782310942240302e-001 -3.5236302910471345e-001  2.4496697166174508e-001  0.0000000000000000e+000  0.0000000000000000e+000  3.9148508975029855e-001  0.0000000000000000e+000  0.0000000000000000e+000  0.0000000000000000e+000  5.1043889246117558e-001  0.0000000000000000e+000 -3.0978754587816133e-002  3.4106157367514067e-001  0.0000000000000000e+000  0.0000000000000000e+000  0.0000000000000000e+000
  0.0000000000000000e+000  0.0000000000000000e+000  8.8287858228067462e-001  0.0000000000000000e+000  0.0000000000000000e+000  0.0000000000000000e+000  0.0000000000000000e+000  8.6389151305005840e-001  4.5333581332573830e-001  0.0000000000000000e+000  1.2956623351103352e-001  0.0000000000000000e+000  1.8116392643623985e-001  0.0000000000000000e+000  0.0000000000000000e+000  0.0000000000000000e+000  0.0000000000000000e+000  0.0000000000000000e+000 -1.0391407622506383e+000  0.0000000000000000e+000
  5.4247069882502408e-001  0.0000000000000000e+000  0.0000000000000000e+000  3.7351940465068717e-001  0.0000000000000000e+000  0.0000000000000000e+000  0.0000000000000000e+000  0.0000000000000000e+000  0.0000000000000000e+000  0.0000000000000000e+000  0.0000000000000000e+000 -1.2914661165264632e-001  0.0000000000000000e+000  0.0000000000000000e+000 -4.1953273706832284e-001  0.0000000000000000e+000  0.0000000000000000e+000 -4.0616569752077075e-001  0.0000000000000000e+000 -4.5667456317354954e-001
  0.0000000000000000e+000  0.0000000000000000e+000  2.0291100250686625e-001  0.0000000000000000e+000  0.0000000000000000e+000  0.0000000000000000e+000  0.0000000000000000e+000  1.2955237661595917e+000 -9.6350547957403415e-002  0.0000000000000000e+000  1.4263142143252239e-001  0.0000000000000000e+000  1.6363910964487627e-001  0.0000000000000000e+000  0.0000000000000000e+000  0.0000000000000000e+000  0.0000000000000000e+000  0.0000000000000000e+000  1.0859959916580901e+000  0.0000000000000000e+000
  0.0000000000000000e+000  1.1485657409119943e-002  0.0000000000000000e+000  0.0000000000000000e+000  6.1022815071146680e-002  1.8010206438000817e-001 -6.2021554810837942e-001  0.0000000000000000e+000  0.0000000000000000e+000 -1.7101836095791248e-001  0.0000000000000000e+000  0.0000000000000000e+000  0.0000000000000000e+000  4.3622239135081609e-001  0.0000000000000000e+000  5.6394556787920114e-001  2.0363781076756066e-001  0.0000000000000000e+000  0.0000000000000000e+000  0.0000000000000000e+000
 -5.2658280679221708e-002  0.0000000000000000e+000  0.0000000000000000e+000 -8.3878929039437056e-003  0.0000000000000000e+000  0.0000000000000000e+000  0.0000000000000000e+000  0.0000000000000000e+000  0.0000000000000000e+000  0.0000000000000000e+000  0.0000000000000000e+000 -1.8324195142916705e-001  0.0000000000000000e+000  0.0000000000000000e+000  7.3969541454129917e-001  0.0000000000000000e+000  0.0000000000000000e+000 -6.1565607791797969e-002  0.0000000000000000e+000 -6.4237022472152305e-001
  0.0000000000000000e+000 -7.8927306453174265e-002  0.0000000000000000e+000  0.0000000000000000e+000 -3.7675976970185299e-001  2.0546394278092003e-001 -2.0157956573675764e-001  0.0000000000000000e+000  0.0000000000000000e+000 -3.0032850997242760e-001  0.0000000000000000e+000  0.0000000000000000e+000  0.0000000000000000e+000  2.2989244986083301e-001  0.0000000000000000e+000 -6.6730393943878230e-001  4.2500647421981796e-001  0.0000000000000000e+000  0.0000000000000000e+000  0.0000000000000000e+000
  0.0000000000000000e+000 -1.4957540427510851e-001  0.0000000000000000e+000  0.0000000000000000e+000  9.2674521184852726e-002 -3.1015210341972910e-001 -4.4948024340898296e-001  0.0000000000000000e+000  0.0000000000000000e+000  4.9466381050915775e-003  0.0000000000000000e+000  0.0000000000000000e+000  0.0000000000000000e+000  2.5810623214002981e-001  0.0000000000000000e+000 -3.4975781482446106e-001 -6.9414551050883211e-001  0.0000000000000000e+000  0.0000000000000000e+000  0.0000000000000000e+000
  5.0264547189251574e-001  0.0000000000000000e+000  0.0000000000000000e+000  2.0217072384678586e-001  0.0000000000000000e+000  0.0000000000000000e+000  0.0000000000000000e+000  0.0000000000000000e+000  0.0000000000000000e+000  0.0000000000000000e+000  0.0000000000000000e+000 -4.8184090922368999e-001  0.0000000000000000e+000  0.0000000000000000e+000  4.0128095504514516e-001  0.0000000000000000e+000  0.0000000000000000e+000 -3.2296147241559506e-002  0.0000000000000000e+000  5.5877940208557331e-001
  0.0000000000000000e+000  0.0000000000000000e+000 -2.7617471986175074e-001  0.0000000000000000e+000  0.0000000000000000e+000  0.0000000000000000e+000  0.0000000000000000e+000  2.7257606685847841e-002 -9.3268453848217281e-001  0.0000000000000000e+000 -4.5876125444881799e-001  0.0000000000000000e+000 -9.9698185483921575e-001  0.0000000000000000e+000  0.0000000000000000e+000  0.0000000000000000e+000  0.0000000000000000e+000  0.0000000000000000e+000 -2.0097209015110790e-001  0.0000000000000000e+000
  1.8313799375056289e-001  0.0000000000000000e+000  0.0000000000000000e+000  5.1073394002558903e-001  0.0000000000000000e+000  0.0000000000000000e+000  0.0000000000000000e+000  0.0000000000000000e+000  0.0000000000000000e+000  0.0000000000000000e+000  0.0000000000000000e+000  7.7541980125718946e-001  0.0000000000000000e+000  0.0000000000000000e+000  3.0371234584145784e-001  0.0000000000000000e+000  0.0000000000000000e+000  3.7969608115420092e-002  0.0000000000000000e+000  1.0321128529507090e-001
 -5.8416038263069081e-001  0.0000000000000000e+000  0.0000000000000000e+000  0.0000000000000000e+000 -1.2813116820016799e+000  0.0000000000000000e+000 -5.6829550943808771e-001  0.0000000000000000e+000  1.9840072411632104e-001  0.0000000000000000e+000  0.0000000000000000e+000 -1.8597878897255687e-001  0.0000000000000000e+000  0.0000000000000000e+000  0.0000000000000000e+000  2.9893324224485263e-001  0.0000000000000000e+000  0.0000000000000000e+000  0.0000000000000000e+000  0.0000000000000000e+000
  0.0000000000000000e+000  3.9872703281756094e-001  0.0000000000000000e+000  0.0000000000000000e+000  0.0000000000000000e+000  0.0000000000000000e+000  0.0000000000000000e+000  0.0000000000000000e+000  0.0000000000000000e+000  3.6668211688918728e-001 -2.7718770312248325e-001  0.0000000000000000e+000 -9.0090080493794605e-002  5.4330176699302901e-001  0.0000000000000000e+000  0.0000000000000000e+000 -4.4857066667555284e-001  3.4771307682820668e-001  0.0000000000000000e+000  6.5687870049476821e-002
  0.0000000000000000e+000  0.0000000000000000e+000 -4.5871978347627462e-003  6.6630238239088124e-001  0.0000000000000000e+000 -3.0252329073576267e-001  0.0000000000000000e+000  2.9433320169952698e-001  0.0000000000000000e+000  0.0000000000000000e+000  0.0000000000000000e+000  0.0000000000000000e+000  0.0000000000000000e+000  0.0000000000000000e+000  6.1462050393112388e-001  0.0000000000000000e+000  0.0000000000000000e+000  0.0000000000000000e+000 -1.0457242630100338e-002  0.0000000000000000e+000
  0.0000000000000000e+000  0.0000000000000000e+000  2.7400520146434226e-001 -4.2206072369715220e-001  0.0000000000000000e+000 -9.6450322131779453e-002  0.0000000000000000e+000 -4.2426260227339108e-001  0.0000000000000000e+000  0.0000000000000000e+000  0.0000000000000000e+000  0.0000000000000000e+000  0.0000000000000000e+000  0.0000000000000000e+000  6.2231468137976786e-001  0.0000000000000000e+000  0.0000000000000000e+000  0.0000000000000000e+000  4.1256382790400581e-001  0.0000000000000000e+000
 -1.1103721064803604e-001  0.0000000000000000e+000  0.0000000000000000e+000  0.0000000000000000e+000  5.3373327855021124e-001  0.0000000000000000e+000 -1.7214161015586251e+000  0.0000000000000000e+000  1.9831719203673495e-001  0.0000000000000000e+000  0.0000000000000000e+000 -1.2314456516152195e-001  0.0000000000000000e+000  0.0000000000000000e+000  0.0000000000000000e+000  1.2364641203141125e-002  0.0000000000000000e+000  0.0000000000000000e+000  0.0000000000000000e+000  0.0000000000000000e+000
  0.0000000000000000e+000  0.0000000000000000e+000  7.1404196275022258e-001  3.0006800214348844e-002  0.0000000000000000e+000 -6.1051007340713759e-001  0.0000000000000000e+000 -3.7119809196172887e-003  0.0000000000000000e+000  0.0000000000000000e+000  0.0000000000000000e+000  0.0000000000000000e+000  0.0000000000000000e+000  0.0000000000000000e+000 -3.2755643456725292e-001  0.0000000000000000e+000  0.0000000000000000e+000  0.0000000000000000e+000 -9.5990213107159827e-002  0.0000000000000000e+000
  1.2466867702833420e+000  0.0000000000000000e+000  0.0000000000000000e+000  0.0000000000000000e+000 -4.6001663518851937e-001  0.0000000000000000e+000 -1.7339738883433864e-001  0.0000000000000000e+000  1.4317953929999414e-001  0.0000000000000000e+000  0.0000000000000000e+000 -6.4141131683002572e-001  0.0000000000000000e+000  0.0000000000000000e+000  0.0000000000000000e+000 -8.8926671957464232e-001  0.0000000000000000e+000  0.0000000000000000e+000  0.0000000000000000e+000  0.0000000000000000e+000
  0.0000000000000000e+000  0.0000000000000000e+000 -5.7186652253636083e-001 -1.0111979419890021e-001  0.0000000000000000e+000 -6.3480122594006239e-001  0.0000000000000000e+000  2.0537467658503658e-002  0.0000000000000000e+000  0.0000000000000000e+000  0.0000000000000000e+000  0.0000000000000000e+000  0.0000000000000000e+000  0.0000000000000000e+000 -2.0903587817022362e-001  0.0000000000000000e+000  0.0000000000000000e+000  0.0000000000000000e+000  4.6438463069756075e-001  0.0000000000000000e+000
 -8.4705732839870473e-001  0.0000000000000000e+000  0.0000000000000000e+000  0.0000000000000000e+000  1.6431726052268728e-001  0.0000000000000000e+000  3.9512421686485627e-001  0.0000000000000000e+000 -1.5019292542989332e-001  0.0000000000000000e+000  0.0000000000000000e+000 -8.0990052286841097e-001  0.0000000000000000e+000  0.0000000000000000e+000  0.0000000000000000e+000 -1.1210528795734591e+000  0.0000000000000000e+000  0.0000000000000000e+000  0.0000000000000000e+000  0.0000000000000000e+000
  0.0000000000000000e+000 -5.5574934669105447e-001  0.0000000000000000e+000  0.0000000000000000e+000  0.0000000000000000e+000  0.0000000000000000e+000  0.0000000000000000e+000  0.0000000000000000e+000  0.0000000000000000e+000  3.0720670115597137e-001  7.7841763766667377e-002  0.0000000000000000e+000 -2.7329701268931705e-001 -2.8328916224182943e-001  0.0000000000000000e+000  0.0000000000000000e+000 -6.5162981856031565e-001 -9.9886256008411320e-002  0.0000000000000000e+000  3.4127336053590085e-002
  0.0000000000000000e+000 -2.4518429748682519e-001  0.0000000000000000e+000  0.0000000000000000e+000  0.0000000000000000e+000  0.0000000000000000e+000  0.0000000000000000e+000  0.0000000000000000e+000  0.0000000000000000e+000 -2.9119593954750228e-001 -4.3834419529887952e-002  0.0000000000000000e+000 -7.9247703309561135e-001  4.1058975945063925e-001  0.0000000000000000e+000  0.0000000000000000e+000  2.1468566726312319e-001  2.7070012694843382e-003  0.0000000000000000e+000 -1.0230868285524564e-001
  1.1451997222226864e-002  0.0000000000000000e+000  0.0000000000000000e+000  0.0000000000000000e+000 -2.0453829397454193e-001  0.0000000000000000e+000 -5.3551564605717372e-001  0.0000000000000000e+000 -1.6514464207020088e+000  0.0000000000000000e+000  0.0000000000000000e+000 -3.8046234412335822e-001  0.0000000000000000e+000  0.0000000000000000e+000  0.0000000000000000e+000 -1.7750438349234954e-002  0.0000000000000000e+000  0.0000000000000000e+000  0.0000000000000000e+000  0.0000000000000000e+000
  0.0000000000000000e+000 -3.7323119603289351e-001  0.0000000000000000e+000  0.0000000000000000e+000  0.0000000000000000e+000  0.0000000000000000e+000  0.0000000000000000e+000  0.0000000000000000e+000  0.0000000000000000e+000  1.9168245731352795e-001 -5.8337877449913178e-001  0.0000000000000000e+000  2.5235594795452898e-001  1.0055770558770774e-001  0.0000000000000000e+000  0.0000000000000000e+000  1.5840128373547666e-001 -9.4304563994983548e-003  0.0000000000000000e+000 -6.2020177241922658e-001
  0.0000000000000000e+000 -3.4437967711248768e-001  0.0000000000000000e+000  0.0000000000000000e+000  0.0000000000000000e+000  0.0000000000000000e+000  0.0000000000000000e+000  0.0000000000000000e+000  0.0000000000000000e+000 -5.9860666730266054e-001  1.5493802369899867e-001  0.0000000000000000e+000  4.2837154553481988e-001  4.0089615498432601e-001  0.0000000000000000e+000  0.0000000000000000e+000 -3.5002126467324907e-001  1.7824364579286089e-001  0.0000000000000000e+000  2.3692057125828440e-002
  0.0000000000000000e+000  0.0000000000000000e+000  2.9010535043393415e-001  6.4313498897695665e-003  0.0000000000000000e+000  2.9768445646468744e-001  0.0000000000000000e+000  5.8809081557195197e-001  0.0000000000000000e+000  0.0000000000000000e+000  0.0000000000000000e+000  0.0000000000000000e+000  0.0000000000000000e+000  0.0000000000000000e+000 -1.2831130077020855e-001  0.0000000000000000e+000  0.0000000000000000e+000  0.0000000000000000e+000  6.8181147724433244e-001  0.0000000000000000e+000
  3.9892349907485325e-001  0.0000000000000000e+000  0.0000000000000000e+000  0.0000000000000000e+000 -4.1664316330272783e-001  0.0000000000000000e+000  1.7828647720489685e-001  0.0000000000000000e+000  2.3228198720217852e-001  0.0000000000000000e+000  0.0000000000000000e+000 -8.7237720843338651e-001  0.0000000000000000e+000  0.0000000000000000e+000  0.0000000000000000e+000  9.0037313965851240e-001  0.0000000000000000e+000  0.0000000000000000e+000  0.0000000000000000e+000  0.0000000000000000e+000
  0.0000000000000000e+000 -3.3420863492188496e-001  0.0000000000000000e+000  0.0000000000000000e+000  0.0000000000000000e+000  0.0000000000000000e+000  0.0000000000000000e+000  0.0000000000000000e+000  0.0000000000000000e+000  4.7817703045154075e-001  5.2382901324701425e-001  0.0000000000000000e+000  1.1219380515126957e-001  2.2577082870986587e-001  0.0000000000000000e+000  0.0000000000000000e+000  3.6232656874940800e-001  4.3568439283539379e-001  0.0000000000000000e+000  2.4354284635898497e-002
  0.0000000000000000e+000  5.0768684044968440e-002  0.0000000000000000e+000  0.0000000000000000e+000  0.0000000000000000e+000  0.0000000000000000e+000  0.0000000000000000e+000  0.0000000000000000e+000  0.0000000000000000e+000  2.2717891168193127e-001  2.8744956992135823e-001  0.0000000000000000e+000  1.2417857852640442e-001  4.6172396395368437e-001  0.0000000000000000e+000  0.0000000000000000e+000 -3.9153338318762013e-002 -7.8890069873614488e-001  0.0000000000000000e+000 -1.0333630987005896e-001
  0.0000000000000000e+000  0.0000000000000000e+000  6.2062457815442437e-002  6.0558971064007971e-001  0.0000000000000000e+000  1.8672389272883783e-001  0.0000000000000000e+000 -6.2215981624439620e-001  0.0000000000000000e+000  0.0000000000000000e+000  0.0000000000000000e+000  0.0000000000000000e+000  0.0000000000000000e+000  0.0000000000000000e+000 -2.5983276812692235e-001  0.0000000000000000e+000  0.0000000000000000e+000  0.0000000000000000e+000  3.7409575945097540e-001  0.0000000000000000e+000
  0.0000000000000000e+000 -3.1602581948728303e-001  0.0000000000000000e+000  0.0000000000000000e+000  0.0000000000000000e+000  0.0000000000000000e+000  0.0000000000000000e+000  0.0000000000000000e+000  0.0000000000000000e+000  1.0505977234027919e-001 -4.4025618067742606e-001  0.0000000000000000e+000  1.1823365636153171e-001  1.4489798050047933e-001  0.0000000000000000e+000  0.0000000000000000e+000  2.1829709594347033e-001 -1.5832274254590484e-001  0.0000000000000000e+000  7.6653133391543893e-001
  5.5142122526070259e-002  0.0000000000000000e+000  0.0000000000000000e+000  0.0000000000000000e+000  0.0000000000000000e+000  0.0000000000000000e+000  0.0000000000000000e+000  6.3378833358869269e-001  0.0000000000000000e+000  3.6095277687854516e-001  0.0000000000000000e+000  0.0000000000000000e+000  0.0000000000000000e+000  0.0000000000000000e+000  9.2300222718877645e-001  0.0000000000000000e+000 -5.5978651931389489e-001  0.0000000000000000e+000  0.0000000000000000e+000 -4.4154341298697497e-002
  0.0000000000000000e+000 -1.0876932788240898e-001  9.8079053745417685e-002  6.4595103821807365e-001 -7.2609766728484859e-001 -7.9024278791072378e-002  0.0000000000000000e+000  0.0000000000000000e+000 -9.7478849647424162e-003  0.0000000000000000e+000  0.0000000000000000e+000  0.0000000000000000e+000  0.0000000000000000e+000  1.6189728975762263e-001  0.0000000000000000e+000  0.0000000000000000e+000  0.0000000000000000e+000 -3.9097007383031505e-002  0.0000000000000000e+000  0.0000000000000000e+000
  0.0000000000000000e+000 -3.2494543157702355e-001  1.8072114588208571e-001 -5.0818705514702467e-001 -4.7579041494827146e-001  5.3371661796476266e-001  0.0000000000000000e+000  0.0000000000000000e+000  2.5886882500777664e-001  0.0000000000000000e+000  0.0000000000000000e+000  0.0000000000000000e+000  0.0000000000000000e+000 -1.3966662906153984e-001  0.0000000000000000e+000  0.0000000000000000e+000  0.0000000000000000e+000  7.5805460400747357e-002  0.0000000000000000e+000  0.0000000000000000e+000
  0.0000000000000000e+000  3.0351474800977163e-001  4.4670321559509046e-001  1.9414705221891806e-001  1.3298646726399779e-001 -5.9670833544436128e-002  0.0000000000000000e+000  0.0000000000000000e+000  6.0491815492491363e-001  0.0000000000000000e+000  0.0000000000000000e+000  0.0000000000000000e+000  0.0000000000000000e+000 -1.1189268310718561e-001  0.0000000000000000e+000  0.0000000000000000e+000  0.0000000000000000e+000  5.2052857893716376e-001  0.0000000000000000e+000  0.0000000000000000e+000
  0.0000000000000000e+000  2.6850256719665240e-002  3.0940498845344538e-001  1.9394779659771572e-001  2.1148472422222500e-001  2.1185828348068536e-001  0.0000000000000000e+000  0.0000000000000000e+000  3.5131044414220142e-001  0.0000000000000000e+000  0.0000000000000000e+000  0.0000000000000000e+000  0.0000000000000000e+000 -6.4679004018650108e-002  0.0000000000000000e+000  0.0000000000000000e+000  0.0000000000000000e+000 -8.0543140393588741e-001  0.0000000000000000e+000  0.0000000000000000e+000
  0.0000000000000000e+000 -2.6068252690363486e-001  2.5995670772399232e-001 -3.8843195302115024e-001 -1.4433657536842173e-001 -7.7358446198918185e-001  0.0000000000000000e+000  0.0000000000000000e+000  1.9631826620626391e-001  0.0000000000000000e+000  0.0000000000000000e+000  0.0000000000000000e+000  0.0000000000000000e+000  1.6272097868645755e-001  0.0000000000000000e+000  0.0000000000000000e+000  0.0000000000000000e+000 -1.7118061449102451e-001  0.0000000000000000e+000  0.0000000000000000e+000
  0.0000000000000000e+000  0.0000000000000000e+000  0.0000000000000000e+000  0.0000000000000000e+000  0.0000000000000000e+000  0.0000000000000000e+000 -3.8562148057878981e-001  0.0000000000000000e+000  0.0000000000000000e+000  0.0000000000000000e+000 -1.4567258342217282e-001 -4.2224889670219901e-001 -1.8977302739376467e-001  0.0000000000000000e+000  0.0000000000000000e+000 -7.0279465014013098e-001  0.0000000000000000e+000  0.0000000000000000e+000 -3.4906635357382010e-001  0.0000000000000000e+000
  2.6394775349369487e-001  0.0000000000000000e+000  0.0000000000000000e+000  0.0000000000000000e+000  0.0000000000000000e+000  0.0000000000000000e+000  0.0000000000000000e+000 -4.4979571518900674e-001  0.0000000000000000e+000  3.8174716286142063e-001  0.0000000000000000e+000  0.0000000000000000e+000  0.0000000000000000e+000  0.0000000000000000e+000  6.5983240319721870e-001  0.0000000000000000e+000  1.2418143527962162e+000  0.0000000000000000e+000  0.0000000000000000e+000  2.1346652725926096e-001
  0.0000000000000000e+000 -8.7639885107329424e-002  6.6881442978984640e-001  3.9642294602051154e-002  5.1458536900625518e-002 -2.6451581132099271e-002  0.0000000000000000e+000  0.0000000000000000e+000 -5.9479937904836966e-001  0.0000000000000000e+000  0.0000000000000000e+000  0.0000000000000000e+000  0.0000000000000000e+000 -4.2925962474678292e-001  0.0000000000000000e+000  0.0000000000000000e+000  0.0000000000000000e+000  4.5135391917268598e-002  0.0000000000000000e+000  0.0000000000000000e+000
  1.1498458705015495e+000  0.0000000000000000e+000  0.0000000000000000e+000  0.0000000000000000e+000  0.0000000000000000e+000  0.0000000000000000e+000  0.0000000000000000e+000 -2.8509583732020533e-003  0.0000000000000000e+000 -6.6121081732774714e-002  0.0000000000000000e+000  0.0000000000000000e+000  0.0000000000000000e+000  0.0000000000000000e+000 -1.9900251958127865e-001  0.0000000000000000e+000  3.2815219913362725e-001  0.0000000000000000e+000  0.0000000000000000e+000  5.1000513276191628e-001
  0.0000000000000000e+000  0.0000000000000000e+000  0.0000000000000000e+000  0.0000000000000000e+000  0.0000000000000000e+000  0.0000000000000000e+000 -2.3568892335495448e-001  0.0000000000000000e+000  0.0000000000000000e+000  0.0000000000000000e+000  6.8676542805621382e-002  7.0491516569125862e-002 -2.8628701275514051e-001  0.0000000000000000e+000  0.0000000000000000e+000  5.2677190219554348e-001  0.0000000000000000e+000  0.0000000000000000e+000 -7.5849609053235167e-001  0.0000000000000000e+000
  0.0000000000000000e+000  0.0000000000000000e+000  0.0000000000000000e+000  0.0000000000000000e+000  0.0000000000000000e+000  0.0000000000000000e+000 -6.5478386441976555e-001  0.0000000000000000e+000  0.0000000000000000e+000  0.0000000000000000e+000 -4.2920759370988992e-001  5.2846225111127532e-001 -1.5136238835145974e-001  0.0000000000000000e+000  0.0000000000000000e+000  2.7572348456484153e-002  0.0000000000000000e+000  0.0000000000000000e+000  2.8999271463404541e-001  0.0000000000000000e+000
  0.0000000000000000e+000  0.0000000000000000e+000  0.0000000000000000e+000  0.0000000000000000e+000  0.0000000000000000e+000  0.0000000000000000e+000 -9.2250960314960828e-002  0.0000000000000000e+000  0.0000000000000000e+000  0.0000000000000000e+000  4.2551742558348460e-001 -2.1619319815711560e-001 -7.6795349010345859e-001  0.0000000000000000e+000  0.0000000000000000e+000  9.8380754883740262e-002  0.0000000000000000e+000  0.0000000000000000e+000  4.0528242747841059e-001  0.0000000000000000e+000
  0.0000000000000000e+000  9.2061222493586031e-002  3.8362208465809916e-001 -9.8980189078653233e-002  1.1222311699648173e-001  2.4070383788006619e-001  0.0000000000000000e+000  0.0000000000000000e+000 -1.9756265539779899e-001  0.0000000000000000e+000  0.0000000000000000e+000  0.0000000000000000e+000  0.0000000000000000e+000  8.4898107918447352e-001  0.0000000000000000e+000  0.0000000000000000e+000  0.0000000000000000e+000  6.5034671259654911e-002  0.0000000000000000e+000  0.0000000000000000e+000
  9.5913831671806671e-003  0.0000000000000000e+000  0.0000000000000000e+000  0.0000000000000000e+000  0.0000000000000000e+000  0.0000000000000000e+000  0.0000000000000000e+000 -3.1607591571881710e-001  0.0000000000000000e+000 -3.9380783414469733e-001  0.0000000000000000e+000  0.0000000000000000e+000  0.0000000000000000e+000  0.0000000000000000e+000  6.6649318639444211e-001  0.0000000000000000e+000 -2.9551387506473981e-001  0.0000000000000000e+000  0.0000000000000000e+000 -1.3406116440072167e+000
  0.0000000000000000e+000  0.0000000000000000e+000  0.0000000000000000e+000  0.0000000000000000e+000  0.0000000000000000e+000  0.0000000000000000e+000  5.7274953593085276e-001  0.0000000000000000e+000  0.0000000000000000e+000  0.0000000000000000e+000 -6.3155799225919163e-001  1.0292809665248159e-001 -5.0078508062723215e-001  0.0000000000000000e+000  0.0000000000000000e+000 -6.8262844180357482e-002  0.0000000000000000e+000  0.0000000000000000e+000 -8.3980745112280694e-002  0.0000000000000000e+000
  9.8816147702964069e-002  0.0000000000000000e+000  0.0000000000000000e+000  0.0000000000000000e+000  0.0000000000000000e+000  0.0000000000000000e+000  0.0000000000000000e+000 -7.1352130362123156e-001  0.0000000000000000e+000  7.2484971612018201e-001  0.0000000000000000e+000  0.0000000000000000e+000  0.0000000000000000e+000  0.0000000000000000e+000  3.8614239049659382e-003  0.0000000000000000e+000 -4.9917588392900514e-001  0.0000000000000000e+000  0.0000000000000000e+000 -3.8380416912487031e-001
  0.0000000000000000e+000 -8.4001557323800868e-001 -1.9723633573935029e-002  2.9484975163021049e-001  3.8460292972714261e-001  5.8191501689361755e-002  0.0000000000000000e+000  0.0000000000000000e+000  1.1040263622878534e-001  0.0000000000000000e+000  0.0000000000000000e+000  0.0000000000000000e+000  0.0000000000000000e+000  7.7899544583340627e-002  0.0000000000000000e+000  0.0000000000000000e+000  0.0000000000000000e+000  1.9361222431381414e-001  0.0000000000000000e+000  0.0000000000000000e+000
  0.0000000000000000e+000  0.0000000000000000e+000  0.0000000000000000e+000  0.0000000000000000e+000  0.0000000000000000e+000  0.0000000000000000e+000  1.7450680626119516e-001  0.0000000000000000e+000  0.0000000000000000e+000  0.0000000000000000e+000  4.5816295719698591e-001  6.9291469349845569e-001 -1.3629787912208918e-001  0.0000000000000000e+000  0.0000000000000000e+000 -4.6205218272962068e-001  0.0000000000000000e+000  0.0000000000000000e+000 -2.1779342353841946e-001  0.0000000000000000e+000
  9.5041498091327781e-002  0.0000000000000000e+000  0.0000000000000000e+000  0.0000000000000000e+000  0.0000000000000000e+000  0.0000000000000000e+000  0.0000000000000000e+000  7.1607676933641118e-001  0.0000000000000000e+000  4.8671590072667015e-001  0.0000000000000000e+000  0.0000000000000000e+000  0.0000000000000000e+000  0.0000000000000000e+000 -6.1703896103039002e-001  0.0000000000000000e+000  5.0526068597144169e-001  0.0000000000000000e+000  0.0000000000000000e+000 -2.8251015739400748e-001
