# Supplementary material for: An adaptive dimension differential evolution algorithm based on ranking scheme for global optimization
Source: PeerJ Comput Sci. 2022 Jun 17;8:e1007. doi: 10.7717/peerj-cs.1007 (PMC9299288; doi:10.7717/peerj-cs.1007)
Supplement: Supplemental Information 1 [file peerj-cs-08-1007-s001.zip › code/input_data/M_28_D30.txt]

 -4.1033822803742143e-001  0.0000000000000000e+000  0.0000000000000000e+000  0.0000000000000000e+000  0.0000000000000000e+000  0.0000000000000000e+000  0.0000000000000000e+000 -1.9549179843340814e-001  2.8078905367745609e-002  0.0000000000000000e+000  0.0000000000000000e+000  0.0000000000000000e+000 -4.3741706304484951e-001  0.0000000000000000e+000  0.0000000000000000e+000  0.0000000000000000e+000  0.0000000000000000e+000  0.0000000000000000e+000  0.0000000000000000e+000  0.0000000000000000e+000  0.0000000000000000e+000  0.0000000000000000e+000  3.7968109439050057e-001  0.0000000000000000e+000  0.0000000000000000e+000  0.0000000000000000e+000  0.0000000000000000e+000  6.7611067877188546e-001  0.0000000000000000e+000  0.0000000000000000e+000
  0.0000000000000000e+000 -2.5347016118288312e-001  0.0000000000000000e+000  0.0000000000000000e+000  0.0000000000000000e+000  0.0000000000000000e+000  0.0000000000000000e+000  0.0000000000000000e+000  0.0000000000000000e+000  0.0000000000000000e+000  0.0000000000000000e+000  0.0000000000000000e+000  0.0000000000000000e+000  2.0368951216896913e-002  0.0000000000000000e+000 -3.4945845154481481e-001  0.0000000000000000e+000 -2.9126591360128451e-001  0.0000000000000000e+000  0.0000000000000000e+000  0.0000000000000000e+000  0.0000000000000000e+000  0.0000000000000000e+000  2.9076987091887899e-002  0.0000000000000000e+000  7.7342222748254885e-001  7.0182235134975590e-001  0.0000000000000000e+000  3.7545686675645618e-001  0.0000000000000000e+000
  0.0000000000000000e+000  0.0000000000000000e+000  2.1733479755782775e-001  0.0000000000000000e+000  0.0000000000000000e+000  0.0000000000000000e+000  4.9149560202650910e-001  0.0000000000000000e+000  0.0000000000000000e+000  0.0000000000000000e+000  0.0000000000000000e+000  2.8747531901483403e-001  0.0000000000000000e+000  0.0000000000000000e+000 -9.6712589521687042e-002  0.0000000000000000e+000  0.0000000000000000e+000  0.0000000000000000e+000 -7.1216741023052565e-001 -3.3266858948312766e-001  5.7335900251077321e-003  0.0000000000000000e+000  0.0000000000000000e+000  0.0000000000000000e+000 -3.6312398250564634e-002  0.0000000000000000e+000  0.0000000000000000e+000  0.0000000000000000e+000  0.0000000000000000e+000  0.0000000000000000e+000
  0.0000000000000000e+000  0.0000000000000000e+000  0.0000000000000000e+000  3.1086697857858103e-001  0.0000000000000000e+000 -1.1885985797217011e+000  0.0000000000000000e+000  0.0000000000000000e+000  0.0000000000000000e+000  5.7287497968240875e-001  0.0000000000000000e+000  0.0000000000000000e+000  0.0000000000000000e+000  0.0000000000000000e+000  0.0000000000000000e+000  0.0000000000000000e+000  4.5980664997851495e-001  0.0000000000000000e+000  0.0000000000000000e+000  0.0000000000000000e+000  0.0000000000000000e+000  3.1928607653182162e-001  0.0000000000000000e+000  0.0000000000000000e+000  0.0000000000000000e+000  0.0000000000000000e+000  0.0000000000000000e+000  0.0000000000000000e+000  0.0000000000000000e+000 -1.0479314347235602e-001
  0.0000000000000000e+000  0.0000000000000000e+000  0.0000000000000000e+000  0.0000000000000000e+000  3.3897437152585636e-001  0.0000000000000000e+000  0.0000000000000000e+000  0.0000000000000000e+000  0.0000000000000000e+000  0.0000000000000000e+000 -9.2566665548252242e-002  0.0000000000000000e+000  0.0000000000000000e+000  0.0000000000000000e+000  0.0000000000000000e+000  0.0000000000000000e+000  0.0000000000000000e+000  0.0000000000000000e+000  0.0000000000000000e+000  0.0000000000000000e+000  0.0000000000000000e+000  0.0000000000000000e+000  0.0000000000000000e+000  0.0000000000000000e+000  0.0000000000000000e+000  0.0000000000000000e+000  0.0000000000000000e+000  0.0000000000000000e+000  0.0000000000000000e+000  0.0000000000000000e+000
  0.0000000000000000e+000  0.0000000000000000e+000  0.0000000000000000e+000 -5.6701669515464803e-001  0.0000000000000000e+000 -1.5726274264088103e-001  0.0000000000000000e+000  0.0000000000000000e+000  0.0000000000000000e+000  2.8760199725843233e-002  0.0000000000000000e+000  0.0000000000000000e+000  0.0000000000000000e+000  0.0000000000000000e+000  0.0000000000000000e+000  0.0000000000000000e+000 -6.6698427613810463e-001  0.0000000000000000e+000  0.0000000000000000e+000  0.0000000000000000e+000  0.0000000000000000e+000 -5.6679173164317775e-001  0.0000000000000000e+000  0.0000000000000000e+000  0.0000000000000000e+000  0.0000000000000000e+000  0.0000000000000000e+000  0.0000000000000000e+000  0.0000000000000000e+000  1.0995490531238035e+000
  0.0000000000000000e+000  0.0000000000000000e+000 -2.8629790796606019e-001  0.0000000000000000e+000  0.0000000000000000e+000  0.0000000000000000e+000 -2.6339248676251359e-001  0.0000000000000000e+000  0.0000000000000000e+000  0.0000000000000000e+000  0.0000000000000000e+000  5.1365499297745487e-001  0.0000000000000000e+000  0.0000000000000000e+000  6.2711957623207626e-001  0.0000000000000000e+000  0.0000000000000000e+000  0.0000000000000000e+000 -1.7709901492493640e-001  7.3058219492157933e-002 -3.6900598307303834e-001  0.0000000000000000e+000  0.0000000000000000e+000  0.0000000000000000e+000 -1.3664007845688056e-001  0.0000000000000000e+000  0.0000000000000000e+000  0.0000000000000000e+000  0.0000000000000000e+000  0.0000000000000000e+000
  4.4624942396669920e-003  0.0000000000000000e+000  0.0000000000000000e+000  0.0000000000000000e+000  0.0000000000000000e+000  0.0000000000000000e+000  0.0000000000000000e+000 -8.2865351714788260e-001 -1.2341115019390148e-001  0.0000000000000000e+000  0.0000000000000000e+000  0.0000000000000000e+000 -2.6454381786216469e-001  0.0000000000000000e+000  0.0000000000000000e+000  0.0000000000000000e+000  0.0000000000000000e+000  0.0000000000000000e+000  0.0000000000000000e+000  0.0000000000000000e+000  0.0000000000000000e+000  0.0000000000000000e+000 -4.5412217222170254e-001  0.0000000000000000e+000  0.0000000000000000e+000  0.0000000000000000e+000  0.0000000000000000e+000 -1.4789436702922829e-001  0.0000000000000000e+000  0.0000000000000000e+000
  9.5472543140882021e-002  0.0000000000000000e+000  0.0000000000000000e+000  0.0000000000000000e+000  0.0000000000000000e+000  0.0000000000000000e+000  0.0000000000000000e+000  2.3971200259983497e-001 -1.3296236330918025e-002  0.0000000000000000e+000  0.0000000000000000e+000  0.0000000000000000e+000 -8.0159180971536226e-001  0.0000000000000000e+000  0.0000000000000000e+000  0.0000000000000000e+000  0.0000000000000000e+000  0.0000000000000000e+000  0.0000000000000000e+000  0.0000000000000000e+000  0.0000000000000000e+000  0.0000000000000000e+000  1.9748553382379141e-001  0.0000000000000000e+000  0.0000000000000000e+000  0.0000000000000000e+000  0.0000000000000000e+000 -5.0169352591278660e-001  0.0000000000000000e+000  0.0000000000000000e+000
  0.0000000000000000e+000  0.0000000000000000e+000  0.0000000000000000e+000 -3.3874687542021181e-001  0.0000000000000000e+000  4.8786389546038575e-002  0.0000000000000000e+000  0.0000000000000000e+000  0.0000000000000000e+000  1.3416035514973577e+000  0.0000000000000000e+000  0.0000000000000000e+000  0.0000000000000000e+000  0.0000000000000000e+000  0.0000000000000000e+000  0.0000000000000000e+000  1.5431355471525549e-001  0.0000000000000000e+000  0.0000000000000000e+000  0.0000000000000000e+000  0.0000000000000000e+000  2.4867019444625602e-001  0.0000000000000000e+000  0.0000000000000000e+000  0.0000000000000000e+000  0.0000000000000000e+000  0.0000000000000000e+000  0.0000000000000000e+000  0.0000000000000000e+000 -4.8057302027185267e-001
  0.0000000000000000e+000  0.0000000000000000e+000  0.0000000000000000e+000  0.0000000000000000e+000 -1.4454350375297795e-001  0.0000000000000000e+000  0.0000000000000000e+000  0.0000000000000000e+000  0.0000000000000000e+000  0.0000000000000000e+000 -2.1410537040349684e-001  0.0000000000000000e+000  0.0000000000000000e+000  0.0000000000000000e+000  0.0000000000000000e+000  0.0000000000000000e+000  0.0000000000000000e+000  0.0000000000000000e+000  0.0000000000000000e+000  0.0000000000000000e+000  0.0000000000000000e+000  0.0000000000000000e+000  0.0000000000000000e+000  0.0000000000000000e+000  0.0000000000000000e+000  0.0000000000000000e+000  0.0000000000000000e+000  0.0000000000000000e+000  0.0000000000000000e+000  0.0000000000000000e+000
  0.0000000000000000e+000  0.0000000000000000e+000  3.5580669485648708e-001  0.0000000000000000e+000  0.0000000000000000e+000  0.0000000000000000e+000 -1.7314205394300070e-001  0.0000000000000000e+000  0.0000000000000000e+000  0.0000000000000000e+000  0.0000000000000000e+000 -2.3368122174800665e-001  0.0000000000000000e+000  0.0000000000000000e+000  4.6916965604965033e-001  0.0000000000000000e+000  0.0000000000000000e+000  0.0000000000000000e+000  1.4078750433004383e-001 -6.2453380738106334e-001  2.4482219361674590e-001  0.0000000000000000e+000  0.0000000000000000e+000  0.0000000000000000e+000 -3.1447550154444182e-001  0.0000000000000000e+000  0.0000000000000000e+000  0.0000000000000000e+000  0.0000000000000000e+000  0.0000000000000000e+000
 -1.8826679268755578e-001  0.0000000000000000e+000  0.0000000000000000e+000  0.0000000000000000e+000  0.0000000000000000e+000  0.0000000000000000e+000  0.0000000000000000e+000  4.4021962925105590e-001 -5.1089735831823924e-001  0.0000000000000000e+000  0.0000000000000000e+000  0.0000000000000000e+000 -2.0117242469297658e-001  0.0000000000000000e+000  0.0000000000000000e+000  0.0000000000000000e+000  0.0000000000000000e+000  0.0000000000000000e+000  0.0000000000000000e+000  0.0000000000000000e+000  0.0000000000000000e+000  0.0000000000000000e+000 -6.3377872463822482e-001  0.0000000000000000e+000  0.0000000000000000e+000  0.0000000000000000e+000  0.0000000000000000e+000  2.6000070345239962e-001  0.0000000000000000e+000  0.0000000000000000e+000
  0.0000000000000000e+000  4.7521249928502374e-001  0.0000000000000000e+000  0.0000000000000000e+000  0.0000000000000000e+000  0.0000000000000000e+000  0.0000000000000000e+000  0.0000000000000000e+000  0.0000000000000000e+000  0.0000000000000000e+000  0.0000000000000000e+000  0.0000000000000000e+000  0.0000000000000000e+000 -3.1787059754808999e-001  0.0000000000000000e+000 -6.7301610580231686e-001  0.0000000000000000e+000  8.1968849793314280e-001  0.0000000000000000e+000  0.0000000000000000e+000  0.0000000000000000e+000  0.0000000000000000e+000  0.0000000000000000e+000  3.4464941784762526e-001  0.0000000000000000e+000 -2.7986834850198433e-001  1.1303784104719788e-001  0.0000000000000000e+000  8.7699027073009095e-001  0.0000000000000000e+000
  0.0000000000000000e+000  0.0000000000000000e+000  5.1557036199577089e-001  0.0000000000000000e+000  0.0000000000000000e+000  0.0000000000000000e+000 -3.1604158599103643e-001  0.0000000000000000e+000  0.0000000000000000e+000  0.0000000000000000e+000  0.0000000000000000e+000  2.5035607921419323e-001  0.0000000000000000e+000  0.0000000000000000e+000 -1.7366488010862541e-001  0.0000000000000000e+000  0.0000000000000000e+000  0.0000000000000000e+000 -1.2791540546513064e-001  4.6958784393716296e-001  2.2061810908030510e-001  0.0000000000000000e+000  0.0000000000000000e+000  0.0000000000000000e+000 -5.0588518123200699e-001  0.0000000000000000e+000  0.0000000000000000e+000  0.0000000000000000e+000  0.0000000000000000e+000  0.0000000000000000e+000
  0.0000000000000000e+000  1.4511258474610084e-001  0.0000000000000000e+000  0.0000000000000000e+000  0.0000000000000000e+000  0.0000000000000000e+000  0.0000000000000000e+000  0.0000000000000000e+000  0.0000000000000000e+000  0.0000000000000000e+000  0.0000000000000000e+000  0.0000000000000000e+000  0.0000000000000000e+000  1.2597117604622265e-001  0.0000000000000000e+000 -2.9519857089997659e-003  0.0000000000000000e+000  2.4775152564399130e-001  0.0000000000000000e+000  0.0000000000000000e+000  0.0000000000000000e+000  0.0000000000000000e+000  0.0000000000000000e+000 -1.0558081321408508e+000  0.0000000000000000e+000  2.8954107368259657e-001 -1.8727513117815178e-001  0.0000000000000000e+000 -2.8202178382136800e-001  0.0000000000000000e+000
  0.0000000000000000e+000  0.0000000000000000e+000  0.0000000000000000e+000  2.3498318539766844e-001  0.0000000000000000e+000 -5.9914689123543655e-002  0.0000000000000000e+000  0.0000000000000000e+000  0.0000000000000000e+000  4.9683747975918541e-001  0.0000000000000000e+000  0.0000000000000000e+000  0.0000000000000000e+000  0.0000000000000000e+000  0.0000000000000000e+000  0.0000000000000000e+000 -8.3973866889441884e-001  0.0000000000000000e+000  0.0000000000000000e+000  0.0000000000000000e+000  0.0000000000000000e+000  9.1439042293522588e-001  0.0000000000000000e+000  0.0000000000000000e+000  0.0000000000000000e+000  0.0000000000000000e+000  0.0000000000000000e+000  0.0000000000000000e+000  0.0000000000000000e+000  8.7064056644411192e-001
  0.0000000000000000e+000 -2.1367984726359049e-001  0.0000000000000000e+000  0.0000000000000000e+000  0.0000000000000000e+000  0.0000000000000000e+000  0.0000000000000000e+000  0.0000000000000000e+000  0.0000000000000000e+000  0.0000000000000000e+000  0.0000000000000000e+000  0.0000000000000000e+000  0.0000000000000000e+000 -7.3106011707260832e-001  0.0000000000000000e+000 -3.5033853193746778e-001  0.0000000000000000e+000  2.5448608488164648e-001  0.0000000000000000e+000  0.0000000000000000e+000  0.0000000000000000e+000  0.0000000000000000e+000  0.0000000000000000e+000  4.1293366930593534e-001  0.0000000000000000e+000  4.2733570695268885e-001 -3.2559630528751282e-001  0.0000000000000000e+000 -6.1685291480491844e-001  0.0000000000000000e+000
  0.0000000000000000e+000  0.0000000000000000e+000  1.0901064660976989e-001  0.0000000000000000e+000  0.0000000000000000e+000  0.0000000000000000e+000  6.6539133462878919e-001  0.0000000000000000e+000  0.0000000000000000e+000  0.0000000000000000e+000  0.0000000000000000e+000 -5.8891697507418135e-002  0.0000000000000000e+000  0.0000000000000000e+000  1.5241698380055962e-001  0.0000000000000000e+000  0.0000000000000000e+000  0.0000000000000000e+000  3.7916596817646037e-001  1.9141181147112976e-001 -3.5634351306177914e-001  0.0000000000000000e+000  0.0000000000000000e+000  0.0000000000000000e+000 -4.5965842692744091e-001  0.0000000000000000e+000  0.0000000000000000e+000  0.0000000000000000e+000  0.0000000000000000e+000  0.0000000000000000e+000
  0.0000000000000000e+000  0.0000000000000000e+000  3.6531269864514682e-001  0.0000000000000000e+000  0.0000000000000000e+000  0.0000000000000000e+000  1.5140281284564483e-001  0.0000000000000000e+000  0.0000000000000000e+000  0.0000000000000000e+000  0.0000000000000000e+000 -3.1300024937127291e-001  0.0000000000000000e+000  0.0000000000000000e+000  5.3298590975640636e-001  0.0000000000000000e+000  0.0000000000000000e+000  0.0000000000000000e+000 -2.1389563765055716e-001  4.4709036358161525e-001  1.0189260334012523e-001  0.0000000000000000e+000  0.0000000000000000e+000  0.0000000000000000e+000  4.5338443371687615e-001  0.0000000000000000e+000  0.0000000000000000e+000  0.0000000000000000e+000  0.0000000000000000e+000  0.0000000000000000e+000
  0.0000000000000000e+000  0.0000000000000000e+000  3.7291053581967132e-001  0.0000000000000000e+000  0.0000000000000000e+000  0.0000000000000000e+000 -2.9992716501652283e-001  0.0000000000000000e+000  0.0000000000000000e+000  0.0000000000000000e+000  0.0000000000000000e+000 -2.7846463090899432e-001  0.0000000000000000e+000  0.0000000000000000e+000 -1.9658790286762218e-001  0.0000000000000000e+000  0.0000000000000000e+000  0.0000000000000000e+000 -1.3167237648704724e-001 -1.2270989206316506e-001 -7.8544737678513243e-001  0.0000000000000000e+000  0.0000000000000000e+000  0.0000000000000000e+000  7.3953767315281027e-002  0.0000000000000000e+000  0.0000000000000000e+000  0.0000000000000000e+000  0.0000000000000000e+000  0.0000000000000000e+000
  0.0000000000000000e+000  0.0000000000000000e+000  0.0000000000000000e+000 -9.5827538814159974e-001  0.0000000000000000e+000 -3.4077687591185224e-001  0.0000000000000000e+000  0.0000000000000000e+000  0.0000000000000000e+000 -4.1884844197984977e-001  0.0000000000000000e+000  0.0000000000000000e+000  0.0000000000000000e+000  0.0000000000000000e+000  0.0000000000000000e+000  0.0000000000000000e+000  5.7601395547510381e-001  0.0000000000000000e+000  0.0000000000000000e+000  0.0000000000000000e+000  0.0000000000000000e+000  4.2215523965341550e-001  0.0000000000000000e+000  0.0000000000000000e+000  0.0000000000000000e+000  0.0000000000000000e+000  0.0000000000000000e+000  0.0000000000000000e+000  0.0000000000000000e+000 -4.0081886873952777e-001
 -7.7469108598316394e-001  0.0000000000000000e+000  0.0000000000000000e+000  0.0000000000000000e+000  0.0000000000000000e+000  0.0000000000000000e+000  0.0000000000000000e+000 -5.8457302357170032e-002 -3.3024330523951095e-001  0.0000000000000000e+000  0.0000000000000000e+000  0.0000000000000000e+000  2.2309810625689555e-001  0.0000000000000000e+000  0.0000000000000000e+000  0.0000000000000000e+000  0.0000000000000000e+000  0.0000000000000000e+000  0.0000000000000000e+000  0.0000000000000000e+000  0.0000000000000000e+000  0.0000000000000000e+000  2.0314349391424932e-001  0.0000000000000000e+000  0.0000000000000000e+000  0.0000000000000000e+000  0.0000000000000000e+000 -4.4309793534694997e-001  0.0000000000000000e+000  0.0000000000000000e+000
  0.0000000000000000e+000 -1.1387182479956008e+000  0.0000000000000000e+000  0.0000000000000000e+000  0.0000000000000000e+000  0.0000000000000000e+000  0.0000000000000000e+000  0.0000000000000000e+000  0.0000000000000000e+000  0.0000000000000000e+000  0.0000000000000000e+000  0.0000000000000000e+000  0.0000000000000000e+000 -4.6856190483077143e-001  0.0000000000000000e+000 -8.0706345785965125e-002  0.0000000000000000e+000 -5.0303949206346976e-001  0.0000000000000000e+000  0.0000000000000000e+000  0.0000000000000000e+000  0.0000000000000000e+000  0.0000000000000000e+000 -2.4775527117608601e-001  0.0000000000000000e+000  1.7544306813617475e-002 -1.6062513882222212e-001  0.0000000000000000e+000  3.8687926836702285e-001  0.0000000000000000e+000
  0.0000000000000000e+000  0.0000000000000000e+000  4.4044174961124383e-001  0.0000000000000000e+000  0.0000000000000000e+000  0.0000000000000000e+000  5.9760119936508274e-002  0.0000000000000000e+000  0.0000000000000000e+000  0.0000000000000000e+000  0.0000000000000000e+000  5.9770517024736958e-001  0.0000000000000000e+000  0.0000000000000000e+000 -3.3709566743083966e-002  0.0000000000000000e+000  0.0000000000000000e+000  0.0000000000000000e+000  4.6734811054341041e-001 -1.4782724380893711e-001 -3.0017832116213734e-002  0.0000000000000000e+000  0.0000000000000000e+000  0.0000000000000000e+000  4.5042620610763229e-001  0.0000000000000000e+000  0.0000000000000000e+000  0.0000000000000000e+000  0.0000000000000000e+000  0.0000000000000000e+000
  0.0000000000000000e+000  9.8909754699367525e-001  0.0000000000000000e+000  0.0000000000000000e+000  0.0000000000000000e+000  0.0000000000000000e+000  0.0000000000000000e+000  0.0000000000000000e+000  0.0000000000000000e+000  0.0000000000000000e+000  0.0000000000000000e+000  0.0000000000000000e+000  0.0000000000000000e+000 -3.5236702739119841e-001  0.0000000000000000e+000  6.5645818185896110e-001  0.0000000000000000e+000  2.5161744914181061e-001  0.0000000000000000e+000  0.0000000000000000e+000  0.0000000000000000e+000  0.0000000000000000e+000  0.0000000000000000e+000 -5.9208800068725240e-002  0.0000000000000000e+000  6.1291107042484894e-001 -5.3319590422689556e-001  0.0000000000000000e+000  4.7687904937102205e-001  0.0000000000000000e+000
  0.0000000000000000e+000 -2.2229489945693842e-001  0.0000000000000000e+000  0.0000000000000000e+000  0.0000000000000000e+000  0.0000000000000000e+000  0.0000000000000000e+000  0.0000000000000000e+000  0.0000000000000000e+000  0.0000000000000000e+000  0.0000000000000000e+000  0.0000000000000000e+000  0.0000000000000000e+000 -4.9021034861983281e-001  0.0000000000000000e+000  6.2133843406983702e-001  0.0000000000000000e+000  7.4948531581550215e-001  0.0000000000000000e+000  0.0000000000000000e+000  0.0000000000000000e+000  0.0000000000000000e+000  0.0000000000000000e+000  6.5043455801330863e-002  0.0000000000000000e+000  2.6054868507505025e-001  4.5723889478890384e-001  0.0000000000000000e+000  1.2853362862483536e-001  0.0000000000000000e+000
 -4.3231580393486552e-001  0.0000000000000000e+000  0.0000000000000000e+000  0.0000000000000000e+000  0.0000000000000000e+000  0.0000000000000000e+000  0.0000000000000000e+000  1.4298210691019531e-001  7.8340776214467511e-001  0.0000000000000000e+000  0.0000000000000000e+000  0.0000000000000000e+000 -7.6748566847294392e-002  0.0000000000000000e+000  0.0000000000000000e+000  0.0000000000000000e+000  0.0000000000000000e+000  0.0000000000000000e+000  0.0000000000000000e+000  0.0000000000000000e+000  0.0000000000000000e+000  0.0000000000000000e+000 -4.0947775551995891e-001  0.0000000000000000e+000  0.0000000000000000e+000  0.0000000000000000e+000  0.0000000000000000e+000 -7.3273912167755847e-002  0.0000000000000000e+000  0.0000000000000000e+000
  0.0000000000000000e+000  2.2801569706843666e-001  0.0000000000000000e+000  0.0000000000000000e+000  0.0000000000000000e+000  0.0000000000000000e+000  0.0000000000000000e+000  0.0000000000000000e+000  0.0000000000000000e+000  0.0000000000000000e+000  0.0000000000000000e+000  0.0000000000000000e+000  0.0000000000000000e+000 -8.3910306074803498e-001  0.0000000000000000e+000  6.4239715934398256e-003  0.0000000000000000e+000 -6.7016400048869684e-001  0.0000000000000000e+000  0.0000000000000000e+000  0.0000000000000000e+000  0.0000000000000000e+000  0.0000000000000000e+000 -4.3702739100669780e-001  0.0000000000000000e+000 -2.3880363908293056e-001  7.7279478491578668e-001  0.0000000000000000e+000 -3.1762516352636444e-001  0.0000000000000000e+000
  0.0000000000000000e+000  0.0000000000000000e+000  0.0000000000000000e+000  6.1405809347151452e-002  0.0000000000000000e+000  4.3880890150165897e-001  0.0000000000000000e+000  0.0000000000000000e+000  0.0000000000000000e+000 -2.8478866985226337e-002  0.0000000000000000e+000  0.0000000000000000e+000  0.0000000000000000e+000  0.0000000000000000e+000  0.0000000000000000e+000  0.0000000000000000e+000  9.3312559452819088e-001  0.0000000000000000e+000  0.0000000000000000e+000  0.0000000000000000e+000  0.0000000000000000e+000 -4.1859608748927322e-002  0.0000000000000000e+000  0.0000000000000000e+000  0.0000000000000000e+000  0.0000000000000000e+000  0.0000000000000000e+000  0.0000000000000000e+000  0.0000000000000000e+000  7.4092639700222296e-001
  3.9468213188320833e-002  0.0000000000000000e+000  0.0000000000000000e+000  0.0000000000000000e+000  0.0000000000000000e+000  0.0000000000000000e+000  0.0000000000000000e+000  0.0000000000000000e+000  0.0000000000000000e+000  0.0000000000000000e+000  0.0000000000000000e+000  0.0000000000000000e+000  5.4040812480284328e-001  0.0000000000000000e+000  2.6859130774174284e-001  0.0000000000000000e+000  0.0000000000000000e+000  0.0000000000000000e+000  0.0000000000000000e+000  0.0000000000000000e+000  0.0000000000000000e+000  0.0000000000000000e+000  0.0000000000000000e+000 -7.2861157019867595e-001  0.0000000000000000e+000  0.0000000000000000e+000  0.0000000000000000e+000  0.0000000000000000e+000 -2.9243818911225211e-001  1.3366044112505310e-001
  0.0000000000000000e+000 -2.5621501918768275e-001  0.0000000000000000e+000  0.0000000000000000e+000  0.0000000000000000e+000 -8.9855225720296639e-001  0.0000000000000000e+000  0.0000000000000000e+000  5.1518132354230606e-001  0.0000000000000000e+000  6.4505561012670054e-001  0.0000000000000000e+000  0.0000000000000000e+000  7.3077185825798474e-001  0.0000000000000000e+000  0.0000000000000000e+000  0.0000000000000000e+000  0.0000000000000000e+000  0.0000000000000000e+000  0.0000000000000000e+000 -1.2742765000802722e-001  0.0000000000000000e+000  0.0000000000000000e+000  0.0000000000000000e+000  1.2778565191291782e-001  0.0000000000000000e+000  2.0703928280028749e-001  0.0000000000000000e+000  0.0000000000000000e+000  0.0000000000000000e+000
  0.0000000000000000e+000  0.0000000000000000e+000 -2.5921950827888657e-001  0.0000000000000000e+000  5.8346577727422555e-001  0.0000000000000000e+000 -1.6800377399542321e-001  0.0000000000000000e+000  0.0000000000000000e+000  1.1571623456812072e-001  0.0000000000000000e+000 -2.7681154816900211e-001  0.0000000000000000e+000  0.0000000000000000e+000  0.0000000000000000e+000  0.0000000000000000e+000 -4.6421312643848456e-001  1.0630238410904207e-001  0.0000000000000000e+000  0.0000000000000000e+000  0.0000000000000000e+000  0.0000000000000000e+000  0.0000000000000000e+000  0.0000000000000000e+000  0.0000000000000000e+000  4.9733164129515228e-001  0.0000000000000000e+000  0.0000000000000000e+000  0.0000000000000000e+000  0.0000000000000000e+000
  0.0000000000000000e+000  0.0000000000000000e+000  0.0000000000000000e+000  2.0748993379804370e-001  0.0000000000000000e+000  0.0000000000000000e+000  0.0000000000000000e+000 -6.8618468028626234e-001  0.0000000000000000e+000  0.0000000000000000e+000  0.0000000000000000e+000  0.0000000000000000e+000  0.0000000000000000e+000  0.0000000000000000e+000  0.0000000000000000e+000  0.0000000000000000e+000  0.0000000000000000e+000  0.0000000000000000e+000  2.9775248131449633e-001  1.0425305888131642e+000  0.0000000000000000e+000 -1.1826276247913563e+000 -6.3003150634649119e-002  0.0000000000000000e+000  0.0000000000000000e+000  0.0000000000000000e+000  0.0000000000000000e+000  0.0000000000000000e+000  0.0000000000000000e+000  0.0000000000000000e+000
  0.0000000000000000e+000  0.0000000000000000e+000 -1.1629288396928503e-001  0.0000000000000000e+000 -4.3530160263713508e-001  0.0000000000000000e+000  1.4325234154587557e-001  0.0000000000000000e+000  0.0000000000000000e+000  3.3305638534372567e-001  0.0000000000000000e+000  1.9991534664041227e-001  0.0000000000000000e+000  0.0000000000000000e+000  0.0000000000000000e+000  0.0000000000000000e+000 -7.3135818348507431e-001  2.2623597900228531e-001  0.0000000000000000e+000  0.0000000000000000e+000  0.0000000000000000e+000  0.0000000000000000e+000  0.0000000000000000e+000  0.0000000000000000e+000  0.0000000000000000e+000 -1.9876376464279497e-001  0.0000000000000000e+000  0.0000000000000000e+000  0.0000000000000000e+000  0.0000000000000000e+000
  0.0000000000000000e+000 -1.3683800034039184e-001  0.0000000000000000e+000  0.0000000000000000e+000  0.0000000000000000e+000 -1.2113824711107348e+000  0.0000000000000000e+000  0.0000000000000000e+000  4.0687404439977237e-001  0.0000000000000000e+000 -3.4980695391710687e-001  0.0000000000000000e+000  0.0000000000000000e+000 -2.5291941470278839e-001  0.0000000000000000e+000  0.0000000000000000e+000  0.0000000000000000e+000  0.0000000000000000e+000  0.0000000000000000e+000  0.0000000000000000e+000 -5.8865138449041732e-001  0.0000000000000000e+000  0.0000000000000000e+000  0.0000000000000000e+000 -3.0657508215258511e-001  0.0000000000000000e+000 -7.9136883422266502e-001  0.0000000000000000e+000  0.0000000000000000e+000  0.0000000000000000e+000
  0.0000000000000000e+000  0.0000000000000000e+000 -2.9173864134586702e-001  0.0000000000000000e+000  3.6831260487435202e-001  0.0000000000000000e+000  5.7070062532181276e-003  0.0000000000000000e+000  0.0000000000000000e+000 -2.6687729462578169e-001  0.0000000000000000e+000 -1.0106209874155489e-002  0.0000000000000000e+000  0.0000000000000000e+000  0.0000000000000000e+000  0.0000000000000000e+000 -2.5307967004164245e-001 -4.4678306238033633e-001  0.0000000000000000e+000  0.0000000000000000e+000  0.0000000000000000e+000  0.0000000000000000e+000  0.0000000000000000e+000  0.0000000000000000e+000  0.0000000000000000e+000 -6.6649213816280517e-001  0.0000000000000000e+000  0.0000000000000000e+000  0.0000000000000000e+000  0.0000000000000000e+000
  0.0000000000000000e+000  0.0000000000000000e+000  0.0000000000000000e+000 -1.0698238543485796e+000  0.0000000000000000e+000  0.0000000000000000e+000  0.0000000000000000e+000  4.9323704694394610e-001  0.0000000000000000e+000  0.0000000000000000e+000  0.0000000000000000e+000  0.0000000000000000e+000  0.0000000000000000e+000  0.0000000000000000e+000  0.0000000000000000e+000  0.0000000000000000e+000  0.0000000000000000e+000  0.0000000000000000e+000  3.5021732330225730e-001 -7.4197445520669780e-001  0.0000000000000000e+000 -9.2002263920852578e-001 -1.3845488515174365e-001  0.0000000000000000e+000  0.0000000000000000e+000  0.0000000000000000e+000  0.0000000000000000e+000  0.0000000000000000e+000  0.0000000000000000e+000  0.0000000000000000e+000
  0.0000000000000000e+000 -8.3480184838256766e-001  0.0000000000000000e+000  0.0000000000000000e+000  0.0000000000000000e+000  2.7874724768072717e-001  0.0000000000000000e+000  0.0000000000000000e+000  4.8308098406960320e-002  0.0000000000000000e+000 -2.0409304268323591e-001  0.0000000000000000e+000  0.0000000000000000e+000  2.7398372227716983e-001  0.0000000000000000e+000  0.0000000000000000e+000  0.0000000000000000e+000  0.0000000000000000e+000  0.0000000000000000e+000  0.0000000000000000e+000 -3.1859967501645581e-001  0.0000000000000000e+000  0.0000000000000000e+000  0.0000000000000000e+000 -5.6547733753694662e-001  0.0000000000000000e+000  4.1747978156846710e-001  0.0000000000000000e+000  0.0000000000000000e+000  0.0000000000000000e+000
  0.0000000000000000e+000  0.0000000000000000e+000  7.9800443970913071e-001  0.0000000000000000e+000  1.6502067077078736e-001  0.0000000000000000e+000 -4.1585700106047463e-001  0.0000000000000000e+000  0.0000000000000000e+000  2.3158362474618358e-001  0.0000000000000000e+000 -1.1678058687172713e-001  0.0000000000000000e+000  0.0000000000000000e+000  0.0000000000000000e+000  0.0000000000000000e+000 -2.0643115059853789e-001 -9.7533767574920299e-002  0.0000000000000000e+000  0.0000000000000000e+000  0.0000000000000000e+000  0.0000000000000000e+000  0.0000000000000000e+000  0.0000000000000000e+000  0.0000000000000000e+000 -2.0886529299139958e-001  0.0000000000000000e+000  0.0000000000000000e+000  0.0000000000000000e+000  0.0000000000000000e+000
  0.0000000000000000e+000 -7.2911562439984401e-001  0.0000000000000000e+000  0.0000000000000000e+000  0.0000000000000000e+000  4.9372066505147250e-003  0.0000000000000000e+000  0.0000000000000000e+000 -4.5007482660736620e-003  0.0000000000000000e+000  4.5352389172629720e-001  0.0000000000000000e+000  0.0000000000000000e+000 -5.6448872235431780e-001  0.0000000000000000e+000  0.0000000000000000e+000  0.0000000000000000e+000  0.0000000000000000e+000  0.0000000000000000e+000  0.0000000000000000e+000  7.9117753621413511e-001  0.0000000000000000e+000  0.0000000000000000e+000  0.0000000000000000e+000  1.1067097639026459e-001  0.0000000000000000e+000  1.4569825227917282e-001  0.0000000000000000e+000  0.0000000000000000e+000  0.0000000000000000e+000
  0.0000000000000000e+000  0.0000000000000000e+000 -6.7915173756974340e-002  0.0000000000000000e+000  4.5768284339362003e-002  0.0000000000000000e+000 -5.5572527101205949e-001  0.0000000000000000e+000  0.0000000000000000e+000 -4.8604435092460091e-001  0.0000000000000000e+000  4.2879730205344835e-001  0.0000000000000000e+000  0.0000000000000000e+000  0.0000000000000000e+000  0.0000000000000000e+000 -5.1187800178638797e-002  5.0517615585130449e-001  0.0000000000000000e+000  0.0000000000000000e+000  0.0000000000000000e+000  0.0000000000000000e+000  0.0000000000000000e+000  0.0000000000000000e+000  0.0000000000000000e+000 -8.0825984923795668e-002  0.0000000000000000e+000  0.0000000000000000e+000  0.0000000000000000e+000  0.0000000000000000e+000
 -8.3637261851141076e-001  0.0000000000000000e+000  0.0000000000000000e+000  0.0000000000000000e+000  0.0000000000000000e+000  0.0000000000000000e+000  0.0000000000000000e+000  0.0000000000000000e+000  0.0000000000000000e+000  0.0000000000000000e+000  0.0000000000000000e+000  0.0000000000000000e+000  1.6062701318572134e-001  0.0000000000000000e+000 -1.6044717903130457e-001  0.0000000000000000e+000  0.0000000000000000e+000  0.0000000000000000e+000  0.0000000000000000e+000  0.0000000000000000e+000  0.0000000000000000e+000  0.0000000000000000e+000  0.0000000000000000e+000  1.4074131896167949e-001  0.0000000000000000e+000  0.0000000000000000e+000  0.0000000000000000e+000  0.0000000000000000e+000 -4.1946743652481971e-001 -2.3059804685321908e-001
  0.0000000000000000e+000  6.5255984105487552e-002  0.0000000000000000e+000  0.0000000000000000e+000  0.0000000000000000e+000 -4.3054586466070055e-001  0.0000000000000000e+000  0.0000000000000000e+000 -2.9011871761710040e-001  0.0000000000000000e+000 -9.3663671509725943e-001  0.0000000000000000e+000  0.0000000000000000e+000  7.4575438496277435e-001  0.0000000000000000e+000  0.0000000000000000e+000  0.0000000000000000e+000  0.0000000000000000e+000  0.0000000000000000e+000  0.0000000000000000e+000  5.0473541367901098e-001  0.0000000000000000e+000  0.0000000000000000e+000  0.0000000000000000e+000 -6.6211827341070906e-001  0.0000000000000000e+000  4.5519786039781485e-001  0.0000000000000000e+000  0.0000000000000000e+000  0.0000000000000000e+000
  2.0454023788879760e-001  0.0000000000000000e+000  0.0000000000000000e+000  0.0000000000000000e+000  0.0000000000000000e+000  0.0000000000000000e+000  0.0000000000000000e+000  0.0000000000000000e+000  0.0000000000000000e+000  0.0000000000000000e+000  0.0000000000000000e+000  0.0000000000000000e+000  4.3896097610408547e-001  0.0000000000000000e+000 -1.2990673316284229e-001  0.0000000000000000e+000  0.0000000000000000e+000  0.0000000000000000e+000  0.0000000000000000e+000  0.0000000000000000e+000  0.0000000000000000e+000  0.0000000000000000e+000  0.0000000000000000e+000  2.9300734274047613e-002  0.0000000000000000e+000  0.0000000000000000e+000  0.0000000000000000e+000  0.0000000000000000e+000  2.7117352187645072e-001 -8.2110120035548850e-001
  0.0000000000000000e+000  0.0000000000000000e+000  0.0000000000000000e+000  0.0000000000000000e+000  0.0000000000000000e+000  0.0000000000000000e+000  0.0000000000000000e+000  0.0000000000000000e+000  0.0000000000000000e+000  0.0000000000000000e+000  0.0000000000000000e+000  0.0000000000000000e+000  0.0000000000000000e+000  0.0000000000000000e+000  0.0000000000000000e+000 -6.7989370927236215e-001  0.0000000000000000e+000  0.0000000000000000e+000  0.0000000000000000e+000  0.0000000000000000e+000  0.0000000000000000e+000  0.0000000000000000e+000  0.0000000000000000e+000  0.0000000000000000e+000  0.0000000000000000e+000  0.0000000000000000e+000  0.0000000000000000e+000 -1.4441055279949011e-001  0.0000000000000000e+000  0.0000000000000000e+000
  0.0000000000000000e+000  0.0000000000000000e+000  3.3044182336405920e-001  0.0000000000000000e+000 -1.8504939533071613e-002  0.0000000000000000e+000  4.6551413309309014e-001  0.0000000000000000e+000  0.0000000000000000e+000 -5.9641515013535173e-001  0.0000000000000000e+000 -4.1134349253730790e-001  0.0000000000000000e+000  0.0000000000000000e+000  0.0000000000000000e+000  0.0000000000000000e+000 -2.3355404777950586e-001  3.0626224826478032e-001  0.0000000000000000e+000  0.0000000000000000e+000  0.0000000000000000e+000  0.0000000000000000e+000  0.0000000000000000e+000  0.0000000000000000e+000  0.0000000000000000e+000 -2.2445542210985967e-002  0.0000000000000000e+000  0.0000000000000000e+000  0.0000000000000000e+000  0.0000000000000000e+000
  0.0000000000000000e+000  0.0000000000000000e+000  1.3753018190316812e-001  0.0000000000000000e+000  5.5067995611986009e-001  0.0000000000000000e+000  4.5948698694717893e-001  0.0000000000000000e+000  0.0000000000000000e+000  2.8945019764014190e-001  0.0000000000000000e+000  4.0156992457626667e-001  0.0000000000000000e+000  0.0000000000000000e+000  0.0000000000000000e+000  0.0000000000000000e+000  1.5862840715775087e-001  3.9584457529327544e-001  0.0000000000000000e+000  0.0000000000000000e+000  0.0000000000000000e+000  0.0000000000000000e+000  0.0000000000000000e+000  0.0000000000000000e+000  0.0000000000000000e+000 -1.9953201055241632e-001  0.0000000000000000e+000  0.0000000000000000e+000  0.0000000000000000e+000  0.0000000000000000e+000
  0.0000000000000000e+000  0.0000000000000000e+000  0.0000000000000000e+000  6.2476710589653961e-001  0.0000000000000000e+000  0.0000000000000000e+000  0.0000000000000000e+000 -6.2325478117561528e-001  0.0000000000000000e+000  0.0000000000000000e+000  0.0000000000000000e+000  0.0000000000000000e+000  0.0000000000000000e+000  0.0000000000000000e+000  0.0000000000000000e+000  0.0000000000000000e+000  0.0000000000000000e+000  0.0000000000000000e+000 -8.4997833398980516e-001 -6.8274994042893844e-001  0.0000000000000000e+000 -3.9684310650286270e-001 -5.1013559890296056e-001  0.0000000000000000e+000  0.0000000000000000e+000  0.0000000000000000e+000  0.0000000000000000e+000  0.0000000000000000e+000  0.0000000000000000e+000  0.0000000000000000e+000
  0.0000000000000000e+000  0.0000000000000000e+000  0.0000000000000000e+000 -2.0979093829080731e-001  0.0000000000000000e+000  0.0000000000000000e+000  0.0000000000000000e+000 -7.3620737146537096e-001  0.0000000000000000e+000  0.0000000000000000e+000  0.0000000000000000e+000  0.0000000000000000e+000  0.0000000000000000e+000  0.0000000000000000e+000  0.0000000000000000e+000  0.0000000000000000e+000  0.0000000000000000e+000  0.0000000000000000e+000  1.3333422951892804e+000 -5.1673241341908371e-001  0.0000000000000000e+000  2.4602519642259152e-002 -6.7654935976108943e-001  0.0000000000000000e+000  0.0000000000000000e+000  0.0000000000000000e+000  0.0000000000000000e+000  0.0000000000000000e+000  0.0000000000000000e+000  0.0000000000000000e+000
  0.0000000000000000e+000 -2.1832838309683239e-001  0.0000000000000000e+000  0.0000000000000000e+000  0.0000000000000000e+000 -4.5791646282824744e-001  0.0000000000000000e+000  0.0000000000000000e+000 -4.7980666371156566e-001  0.0000000000000000e+000 -3.4915506247779549e-001  0.0000000000000000e+000  0.0000000000000000e+000 -4.3542905940769167e-001  0.0000000000000000e+000  0.0000000000000000e+000  0.0000000000000000e+000  0.0000000000000000e+000  0.0000000000000000e+000  0.0000000000000000e+000 -5.4319328636552378e-001  0.0000000000000000e+000  0.0000000000000000e+000  0.0000000000000000e+000  4.5672214908061592e-001  0.0000000000000000e+000  5.9080587189489653e-001  0.0000000000000000e+000  0.0000000000000000e+000  0.0000000000000000e+000
  0.0000000000000000e+000  0.0000000000000000e+000  0.0000000000000000e+000  8.4319908202765026e-002  0.0000000000000000e+000  0.0000000000000000e+000  0.0000000000000000e+000 -4.9977129570220907e-001  0.0000000000000000e+000  0.0000000000000000e+000  0.0000000000000000e+000  0.0000000000000000e+000  0.0000000000000000e+000  0.0000000000000000e+000  0.0000000000000000e+000  0.0000000000000000e+000  0.0000000000000000e+000  0.0000000000000000e+000 -1.1332623105689357e-001 -4.3756984386296160e-001  0.0000000000000000e+000 -1.2439109849580791e-001  1.2985357955755010e+000  0.0000000000000000e+000  0.0000000000000000e+000  0.0000000000000000e+000  0.0000000000000000e+000  0.0000000000000000e+000  0.0000000000000000e+000  0.0000000000000000e+000
  0.0000000000000000e+000  0.0000000000000000e+000  0.0000000000000000e+000  7.1417811206870130e-001  0.0000000000000000e+000  0.0000000000000000e+000  0.0000000000000000e+000  9.0064470511581862e-001  0.0000000000000000e+000  0.0000000000000000e+000  0.0000000000000000e+000  0.0000000000000000e+000  0.0000000000000000e+000  0.0000000000000000e+000  0.0000000000000000e+000  0.0000000000000000e+000  0.0000000000000000e+000  0.0000000000000000e+000  1.5429244519704399e-001 -1.9906575697549966e-001  0.0000000000000000e+000 -3.2738284609915097e-001 -1.5435750714010479e-001  0.0000000000000000e+000  0.0000000000000000e+000  0.0000000000000000e+000  0.0000000000000000e+000  0.0000000000000000e+000  0.0000000000000000e+000  0.0000000000000000e+000
  3.9891638032981958e-001  0.0000000000000000e+000  0.0000000000000000e+000  0.0000000000000000e+000  0.0000000000000000e+000  0.0000000000000000e+000  0.0000000000000000e+000  0.0000000000000000e+000  0.0000000000000000e+000  0.0000000000000000e+000  0.0000000000000000e+000  0.0000000000000000e+000  1.3034064259827732e-001  0.0000000000000000e+000 -7.4063880762205125e-001  0.0000000000000000e+000  0.0000000000000000e+000  0.0000000000000000e+000  0.0000000000000000e+000  0.0000000000000000e+000  0.0000000000000000e+000  0.0000000000000000e+000  0.0000000000000000e+000  7.0488937492165366e-002  0.0000000000000000e+000  0.0000000000000000e+000  0.0000000000000000e+000  0.0000000000000000e+000 -5.0549682025675513e-001  1.2180094185737875e-001
  0.0000000000000000e+000  4.4842490210919034e-001  0.0000000000000000e+000  0.0000000000000000e+000  0.0000000000000000e+000 -1.5975138322066595e-001  0.0000000000000000e+000  0.0000000000000000e+000  7.0557226163284281e-001  0.0000000000000000e+000 -1.7302114735996027e-001  0.0000000000000000e+000  0.0000000000000000e+000 -5.3776000889734540e-002  0.0000000000000000e+000  0.0000000000000000e+000  0.0000000000000000e+000  0.0000000000000000e+000  0.0000000000000000e+000  0.0000000000000000e+000  7.1367322765470934e-002  0.0000000000000000e+000  0.0000000000000000e+000  0.0000000000000000e+000 -6.0866568190688897e-001  0.0000000000000000e+000  6.3316173501034645e-001  0.0000000000000000e+000  0.0000000000000000e+000  0.0000000000000000e+000
  0.0000000000000000e+000  0.0000000000000000e+000 -2.5424372288616998e-001  0.0000000000000000e+000 -3.8840984664292470e-002  0.0000000000000000e+000 -2.0401374264714961e-001  0.0000000000000000e+000  0.0000000000000000e+000  2.7403863288080793e-001  0.0000000000000000e+000 -5.9610433701198962e-001  0.0000000000000000e+000  0.0000000000000000e+000  0.0000000000000000e+000  0.0000000000000000e+000  2.4622669572382208e-001  4.7190751567260308e-001  0.0000000000000000e+000  0.0000000000000000e+000  0.0000000000000000e+000  0.0000000000000000e+000  0.0000000000000000e+000  0.0000000000000000e+000  0.0000000000000000e+000 -4.2245480011871833e-001  0.0000000000000000e+000  0.0000000000000000e+000  0.0000000000000000e+000  0.0000000000000000e+000
  0.0000000000000000e+000 -6.9613218615999239e-001  0.0000000000000000e+000  0.0000000000000000e+000  0.0000000000000000e+000 -1.8508734241998398e-001  0.0000000000000000e+000  0.0000000000000000e+000  6.5258927468012384e-001  0.0000000000000000e+000 -6.8471734839764420e-001  0.0000000000000000e+000  0.0000000000000000e+000  4.0769518288057499e-002  0.0000000000000000e+000  0.0000000000000000e+000  0.0000000000000000e+000  0.0000000000000000e+000  0.0000000000000000e+000  0.0000000000000000e+000 -1.3691637746059906e-001  0.0000000000000000e+000  0.0000000000000000e+000  0.0000000000000000e+000  1.1542424013182921e+000  0.0000000000000000e+000  1.7564086040227561e-001  0.0000000000000000e+000  0.0000000000000000e+000  0.0000000000000000e+000
  0.0000000000000000e+000  0.0000000000000000e+000  0.0000000000000000e+000  0.0000000000000000e+000  0.0000000000000000e+000  0.0000000000000000e+000  0.0000000000000000e+000  0.0000000000000000e+000  0.0000000000000000e+000  0.0000000000000000e+000  0.0000000000000000e+000  0.0000000000000000e+000  0.0000000000000000e+000  0.0000000000000000e+000  0.0000000000000000e+000  3.2944229202333608e-001  0.0000000000000000e+000  0.0000000000000000e+000  0.0000000000000000e+000  0.0000000000000000e+000  0.0000000000000000e+000  0.0000000000000000e+000  0.0000000000000000e+000  0.0000000000000000e+000  0.0000000000000000e+000  0.0000000000000000e+000  0.0000000000000000e+000  2.9252228299916871e-001  0.0000000000000000e+000  0.0000000000000000e+000
 -2.3268062209931209e-001  0.0000000000000000e+000  0.0000000000000000e+000  0.0000000000000000e+000  0.0000000000000000e+000  0.0000000000000000e+000  0.0000000000000000e+000  0.0000000000000000e+000  0.0000000000000000e+000  0.0000000000000000e+000  0.0000000000000000e+000  0.0000000000000000e+000  5.2390985079825336e-001  0.0000000000000000e+000 -3.3634323423050078e-001  0.0000000000000000e+000  0.0000000000000000e+000  0.0000000000000000e+000  0.0000000000000000e+000  0.0000000000000000e+000  0.0000000000000000e+000  0.0000000000000000e+000  0.0000000000000000e+000  1.0822593205896240e-001  0.0000000000000000e+000  0.0000000000000000e+000  0.0000000000000000e+000  0.0000000000000000e+000  5.7216181836278268e-001  4.6815534426209249e-001
  2.0931278948146648e-001  0.0000000000000000e+000  0.0000000000000000e+000  0.0000000000000000e+000  0.0000000000000000e+000  0.0000000000000000e+000  0.0000000000000000e+000  0.0000000000000000e+000  0.0000000000000000e+000  0.0000000000000000e+000  0.0000000000000000e+000  0.0000000000000000e+000  4.4497310914646937e-001  0.0000000000000000e+000  4.7282876208727798e-001  0.0000000000000000e+000  0.0000000000000000e+000  0.0000000000000000e+000  0.0000000000000000e+000  0.0000000000000000e+000  0.0000000000000000e+000  0.0000000000000000e+000  0.0000000000000000e+000  6.5709739400011657e-001  0.0000000000000000e+000  0.0000000000000000e+000  0.0000000000000000e+000  0.0000000000000000e+000 -2.8652349745748473e-001  1.4403940517098263e-001
  2.2058737088907229e-001  0.0000000000000000e+000  0.0000000000000000e+000  0.0000000000000000e+000  4.8554833648217485e-002  0.0000000000000000e+000  0.0000000000000000e+000  6.7267184796271340e-001  0.0000000000000000e+000  0.0000000000000000e+000  0.0000000000000000e+000 -6.3228405837739254e-001  0.0000000000000000e+000  0.0000000000000000e+000  0.0000000000000000e+000 -2.5790994049971860e-001  0.0000000000000000e+000  0.0000000000000000e+000  0.0000000000000000e+000  0.0000000000000000e+000  0.0000000000000000e+000  0.0000000000000000e+000  0.0000000000000000e+000  0.0000000000000000e+000  1.7376868821890501e-001  0.0000000000000000e+000  0.0000000000000000e+000  0.0000000000000000e+000  0.0000000000000000e+000  0.0000000000000000e+000
  0.0000000000000000e+000  4.2826857474871532e-001 -6.1248076272179741e-001  0.0000000000000000e+000  0.0000000000000000e+000  0.0000000000000000e+000  0.0000000000000000e+000  0.0000000000000000e+000  6.6547100924299066e-002  0.0000000000000000e+000  0.0000000000000000e+000  0.0000000000000000e+000  0.0000000000000000e+000  0.0000000000000000e+000  0.0000000000000000e+000  0.0000000000000000e+000  3.0973012921427445e-001  0.0000000000000000e+000  0.0000000000000000e+000  0.0000000000000000e+000  0.0000000000000000e+000  0.0000000000000000e+000  1.3186632584091704e-001  5.2702203156682240e-002  0.0000000000000000e+000  0.0000000000000000e+000  1.1078407264345250e-001 -5.5556521915441026e-001  0.0000000000000000e+000  0.0000000000000000e+000
  0.0000000000000000e+000  7.0993775531154241e-002  3.5339722158760682e-002  0.0000000000000000e+000  0.0000000000000000e+000  0.0000000000000000e+000  0.0000000000000000e+000  0.0000000000000000e+000  4.9404588127657773e-002  0.0000000000000000e+000  0.0000000000000000e+000  0.0000000000000000e+000  0.0000000000000000e+000  0.0000000000000000e+000  0.0000000000000000e+000  0.0000000000000000e+000 -3.5061628248579735e-001  0.0000000000000000e+000  0.0000000000000000e+000  0.0000000000000000e+000  0.0000000000000000e+000  0.0000000000000000e+000 -5.9156415950159469e-002  1.1396952855848247e-001  0.0000000000000000e+000  0.0000000000000000e+000 -8.5503376286387323e-001 -3.4751564910991367e-001  0.0000000000000000e+000  0.0000000000000000e+000
  0.0000000000000000e+000  0.0000000000000000e+000  0.0000000000000000e+000 -8.9889599449636245e-002  0.0000000000000000e+000  0.0000000000000000e+000  0.0000000000000000e+000  0.0000000000000000e+000  0.0000000000000000e+000  0.0000000000000000e+000  0.0000000000000000e+000  0.0000000000000000e+000  0.0000000000000000e+000  0.0000000000000000e+000 -1.2057537439620297e-001  0.0000000000000000e+000  0.0000000000000000e+000  0.0000000000000000e+000  0.0000000000000000e+000  0.0000000000000000e+000  0.0000000000000000e+000  0.0000000000000000e+000  0.0000000000000000e+000  0.0000000000000000e+000  0.0000000000000000e+000  0.0000000000000000e+000  0.0000000000000000e+000  0.0000000000000000e+000  0.0000000000000000e+000  0.0000000000000000e+000
  3.2944779025620569e-001  0.0000000000000000e+000  0.0000000000000000e+000  0.0000000000000000e+000  8.7226967674037301e-002  0.0000000000000000e+000  0.0000000000000000e+000 -2.6436990453718140e-001  0.0000000000000000e+000  0.0000000000000000e+000  0.0000000000000000e+000 -7.9199677920725783e-002  0.0000000000000000e+000  0.0000000000000000e+000  0.0000000000000000e+000 -6.2939454632286795e-001  0.0000000000000000e+000  0.0000000000000000e+000  0.0000000000000000e+000  0.0000000000000000e+000  0.0000000000000000e+000  0.0000000000000000e+000  0.0000000000000000e+000  0.0000000000000000e+000 -6.4152480798250289e-001  0.0000000000000000e+000  0.0000000000000000e+000  0.0000000000000000e+000  0.0000000000000000e+000  0.0000000000000000e+000
  0.0000000000000000e+000  0.0000000000000000e+000  0.0000000000000000e+000  0.0000000000000000e+000  0.0000000000000000e+000  8.0340415903390294e-001 -5.2698745500155364e-001  0.0000000000000000e+000  0.0000000000000000e+000 -9.3391041041089018e-001  0.0000000000000000e+000  0.0000000000000000e+000  0.0000000000000000e+000  0.0000000000000000e+000  0.0000000000000000e+000  0.0000000000000000e+000  0.0000000000000000e+000  0.0000000000000000e+000  0.0000000000000000e+000  1.1231980294522759e+000  0.0000000000000000e+000  0.0000000000000000e+000  0.0000000000000000e+000  0.0000000000000000e+000  0.0000000000000000e+000 -6.5601621813348610e-001  0.0000000000000000e+000  0.0000000000000000e+000  0.0000000000000000e+000 -2.2767740188311361e-001
  0.0000000000000000e+000  0.0000000000000000e+000  0.0000000000000000e+000  0.0000000000000000e+000  0.0000000000000000e+000  1.1495311342631767e+000  3.8990297054339867e-001  0.0000000000000000e+000  0.0000000000000000e+000  2.6483541128447924e-001  0.0000000000000000e+000  0.0000000000000000e+000  0.0000000000000000e+000  0.0000000000000000e+000  0.0000000000000000e+000  0.0000000000000000e+000  0.0000000000000000e+000  0.0000000000000000e+000  0.0000000000000000e+000 -5.1080936665180965e-001  0.0000000000000000e+000  0.0000000000000000e+000  0.0000000000000000e+000  0.0000000000000000e+000  0.0000000000000000e+000  2.4163339567114331e-001  0.0000000000000000e+000  0.0000000000000000e+000  0.0000000000000000e+000 -2.1131957460347411e-001
  5.3608046315047453e-001  0.0000000000000000e+000  0.0000000000000000e+000  0.0000000000000000e+000 -1.6438548323600127e-001  0.0000000000000000e+000  0.0000000000000000e+000 -4.5733949276056907e-001  0.0000000000000000e+000  0.0000000000000000e+000  0.0000000000000000e+000 -4.5514334254189298e-002  0.0000000000000000e+000  0.0000000000000000e+000  0.0000000000000000e+000 -2.1221192499148411e-001  0.0000000000000000e+000  0.0000000000000000e+000  0.0000000000000000e+000  0.0000000000000000e+000  0.0000000000000000e+000  0.0000000000000000e+000  0.0000000000000000e+000  0.0000000000000000e+000  6.5523299868057627e-001  0.0000000000000000e+000  0.0000000000000000e+000  0.0000000000000000e+000  0.0000000000000000e+000  0.0000000000000000e+000
  0.0000000000000000e+000 -4.7034562555509934e-001  4.4882542056091279e-001  0.0000000000000000e+000  0.0000000000000000e+000  0.0000000000000000e+000  0.0000000000000000e+000  0.0000000000000000e+000 -1.4320969993718721e-001  0.0000000000000000e+000  0.0000000000000000e+000  0.0000000000000000e+000  0.0000000000000000e+000  0.0000000000000000e+000  0.0000000000000000e+000  0.0000000000000000e+000  4.0407093246022086e-001  0.0000000000000000e+000  0.0000000000000000e+000  0.0000000000000000e+000  0.0000000000000000e+000  0.0000000000000000e+000  5.0052004624456831e-002  5.9326768332853996e-002  0.0000000000000000e+000  0.0000000000000000e+000  6.1737941705017237e-002 -6.1944487705558837e-001  0.0000000000000000e+000  0.0000000000000000e+000
  0.0000000000000000e+000  0.0000000000000000e+000  0.0000000000000000e+000  0.0000000000000000e+000  0.0000000000000000e+000  2.6254036379804918e-001 -8.0507818926699493e-001  0.0000000000000000e+000  0.0000000000000000e+000  1.4156768211695314e-002  0.0000000000000000e+000  0.0000000000000000e+000  0.0000000000000000e+000  0.0000000000000000e+000  0.0000000000000000e+000  0.0000000000000000e+000  0.0000000000000000e+000  0.0000000000000000e+000  0.0000000000000000e+000 -2.1354564341348983e-001  0.0000000000000000e+000  0.0000000000000000e+000  0.0000000000000000e+000  0.0000000000000000e+000  0.0000000000000000e+000  2.3513006246964069e-001  0.0000000000000000e+000  0.0000000000000000e+000  0.0000000000000000e+000  5.4375192980717468e-001
  0.0000000000000000e+000  0.0000000000000000e+000  0.0000000000000000e+000  0.0000000000000000e+000  0.0000000000000000e+000  0.0000000000000000e+000  0.0000000000000000e+000  0.0000000000000000e+000  0.0000000000000000e+000  0.0000000000000000e+000 -5.9073354866867245e-001  0.0000000000000000e+000 -3.8068305317502510e-001 -1.1218627619645787e+000  0.0000000000000000e+000  0.0000000000000000e+000  0.0000000000000000e+000 -1.1863271682860047e-001 -3.3436656106668433e-001  0.0000000000000000e+000 -5.3440418077649487e-001 -6.0773454647233160e-001  0.0000000000000000e+000  0.0000000000000000e+000  0.0000000000000000e+000  0.0000000000000000e+000  0.0000000000000000e+000  0.0000000000000000e+000  3.7736404293347658e-001  0.0000000000000000e+000
 -2.2198309796352902e-001  0.0000000000000000e+000  0.0000000000000000e+000  0.0000000000000000e+000 -9.2252951876072975e-001  0.0000000000000000e+000  0.0000000000000000e+000 -8.7745610626348253e-002  0.0000000000000000e+000  0.0000000000000000e+000  0.0000000000000000e+000 -2.6734070425683359e-001  0.0000000000000000e+000  0.0000000000000000e+000  0.0000000000000000e+000 -3.1129826159393303e-002  0.0000000000000000e+000  0.0000000000000000e+000  0.0000000000000000e+000  0.0000000000000000e+000  0.0000000000000000e+000  0.0000000000000000e+000  0.0000000000000000e+000  0.0000000000000000e+000 -1.3972609212371312e-001  0.0000000000000000e+000  0.0000000000000000e+000  0.0000000000000000e+000  0.0000000000000000e+000  0.0000000000000000e+000
  0.0000000000000000e+000  0.0000000000000000e+000  0.0000000000000000e+000  0.0000000000000000e+000  0.0000000000000000e+000  0.0000000000000000e+000  0.0000000000000000e+000  0.0000000000000000e+000  0.0000000000000000e+000  0.0000000000000000e+000  4.0085541385995049e-001  0.0000000000000000e+000  2.8668780299662233e-001 -3.7160230336696559e-001  0.0000000000000000e+000  0.0000000000000000e+000  0.0000000000000000e+000  3.6048899343199248e-001 -8.1371841235688480e-001  0.0000000000000000e+000 -1.3874097977160590e-002 -8.8699210027854702e-001  0.0000000000000000e+000  0.0000000000000000e+000  0.0000000000000000e+000  0.0000000000000000e+000  0.0000000000000000e+000  0.0000000000000000e+000  3.5883059668193107e-001  0.0000000000000000e+000
  0.0000000000000000e+000  0.0000000000000000e+000  0.0000000000000000e+000  0.0000000000000000e+000  0.0000000000000000e+000  0.0000000000000000e+000  0.0000000000000000e+000  0.0000000000000000e+000  0.0000000000000000e+000  0.0000000000000000e+000 -1.3494332876813508e-001  0.0000000000000000e+000 -1.1264748552710130e-001  6.1535638360677258e-001  0.0000000000000000e+000  0.0000000000000000e+000  0.0000000000000000e+000 -4.4675050607769606e-001 -1.1133541507942866e+000  0.0000000000000000e+000  5.8143766538043562e-001  5.6146029236648121e-001  0.0000000000000000e+000  0.0000000000000000e+000  0.0000000000000000e+000  0.0000000000000000e+000  0.0000000000000000e+000  0.0000000000000000e+000  4.6959399845480476e-001  0.0000000000000000e+000
  0.0000000000000000e+000  0.0000000000000000e+000  0.0000000000000000e+000 -7.4624311605928639e-003  0.0000000000000000e+000  0.0000000000000000e+000  0.0000000000000000e+000  0.0000000000000000e+000  0.0000000000000000e+000  0.0000000000000000e+000  0.0000000000000000e+000  0.0000000000000000e+000  0.0000000000000000e+000  0.0000000000000000e+000 -6.1458790093231919e-001  0.0000000000000000e+000  0.0000000000000000e+000  0.0000000000000000e+000  0.0000000000000000e+000  0.0000000000000000e+000  0.0000000000000000e+000  0.0000000000000000e+000  0.0000000000000000e+000  0.0000000000000000e+000  0.0000000000000000e+000  0.0000000000000000e+000  0.0000000000000000e+000  0.0000000000000000e+000  0.0000000000000000e+000  0.0000000000000000e+000
  4.1194189517124463e-001  0.0000000000000000e+000  0.0000000000000000e+000  0.0000000000000000e+000  7.8885612172030481e-002  0.0000000000000000e+000  0.0000000000000000e+000 -2.3745961792252918e-001  0.0000000000000000e+000  0.0000000000000000e+000  0.0000000000000000e+000 -4.6247821299467240e-001  0.0000000000000000e+000  0.0000000000000000e+000  0.0000000000000000e+000  6.8379901791782294e-001  0.0000000000000000e+000  0.0000000000000000e+000  0.0000000000000000e+000  0.0000000000000000e+000  0.0000000000000000e+000  0.0000000000000000e+000  0.0000000000000000e+000  0.0000000000000000e+000 -2.9364378190408486e-001  0.0000000000000000e+000  0.0000000000000000e+000  0.0000000000000000e+000  0.0000000000000000e+000  0.0000000000000000e+000
  0.0000000000000000e+000  4.9520741157033255e-001  4.3700474020128649e-001  0.0000000000000000e+000  0.0000000000000000e+000  0.0000000000000000e+000  0.0000000000000000e+000  0.0000000000000000e+000 -1.4669832949299108e-001  0.0000000000000000e+000  0.0000000000000000e+000  0.0000000000000000e+000  0.0000000000000000e+000  0.0000000000000000e+000  0.0000000000000000e+000  0.0000000000000000e+000 -6.8019702531370185e-002  0.0000000000000000e+000  0.0000000000000000e+000  0.0000000000000000e+000  0.0000000000000000e+000  0.0000000000000000e+000  4.8408407436781820e-001  5.3985846550153638e-001  0.0000000000000000e+000  0.0000000000000000e+000  1.0430646564806667e-001  3.1384775811068577e-002  0.0000000000000000e+000  0.0000000000000000e+000
  0.0000000000000000e+000  0.0000000000000000e+000  0.0000000000000000e+000  0.0000000000000000e+000  0.0000000000000000e+000  0.0000000000000000e+000  0.0000000000000000e+000  0.0000000000000000e+000  0.0000000000000000e+000  0.0000000000000000e+000  3.0195592569446095e-003  0.0000000000000000e+000  1.0090049688344795e+000  3.5984456021151789e-001  0.0000000000000000e+000  0.0000000000000000e+000  0.0000000000000000e+000 -3.1275167863226860e-001  1.7552517685639152e-001  0.0000000000000000e+000 -7.8964167148811593e-001  2.0074065925613932e-001  0.0000000000000000e+000  0.0000000000000000e+000  0.0000000000000000e+000  0.0000000000000000e+000  0.0000000000000000e+000  0.0000000000000000e+000  7.8587889395170252e-001  0.0000000000000000e+000
  0.0000000000000000e+000  0.0000000000000000e+000  0.0000000000000000e+000  0.0000000000000000e+000  0.0000000000000000e+000  0.0000000000000000e+000  0.0000000000000000e+000  0.0000000000000000e+000  0.0000000000000000e+000  0.0000000000000000e+000 -5.2123607580618347e-001  0.0000000000000000e+000 -8.1441286650278855e-001  9.6597927706894227e-001  0.0000000000000000e+000  0.0000000000000000e+000  0.0000000000000000e+000  6.6689428735340051e-001  1.8461192979950314e-001  0.0000000000000000e+000 -2.1632524585655519e-001 -9.6052844634030174e-002  0.0000000000000000e+000  0.0000000000000000e+000  0.0000000000000000e+000  0.0000000000000000e+000  0.0000000000000000e+000  0.0000000000000000e+000  6.0592325601161856e-001  0.0000000000000000e+000
  0.0000000000000000e+000  0.0000000000000000e+000  0.0000000000000000e+000  0.0000000000000000e+000  0.0000000000000000e+000 -4.1317462952171696e-001 -2.4250029909244991e-001  0.0000000000000000e+000  0.0000000000000000e+000  1.0506124622888624e+000  0.0000000000000000e+000  0.0000000000000000e+000  0.0000000000000000e+000  0.0000000000000000e+000  0.0000000000000000e+000  0.0000000000000000e+000  0.0000000000000000e+000  0.0000000000000000e+000  0.0000000000000000e+000 -9.8456717791042050e-002  0.0000000000000000e+000  0.0000000000000000e+000  0.0000000000000000e+000  0.0000000000000000e+000  0.0000000000000000e+000 -4.9499183541490266e-001  0.0000000000000000e+000  0.0000000000000000e+000  0.0000000000000000e+000 -3.5465184901872987e-001
  0.0000000000000000e+000  0.0000000000000000e+000  0.0000000000000000e+000  0.0000000000000000e+000  0.0000000000000000e+000  0.0000000000000000e+000  0.0000000000000000e+000  0.0000000000000000e+000  0.0000000000000000e+000  0.0000000000000000e+000  6.0745957894240643e-001  0.0000000000000000e+000 -8.1821238363293447e-001 -8.0510989722395801e-002  0.0000000000000000e+000  0.0000000000000000e+000  0.0000000000000000e+000 -3.2933853576245942e-001 -5.2156314563534334e-001  0.0000000000000000e+000 -1.0517606818809802e+000  3.8366105499480729e-001  0.0000000000000000e+000  0.0000000000000000e+000  0.0000000000000000e+000  0.0000000000000000e+000  0.0000000000000000e+000  0.0000000000000000e+000 -1.0122439633478630e-001  0.0000000000000000e+000
  0.0000000000000000e+000  0.0000000000000000e+000  0.0000000000000000e+000  0.0000000000000000e+000  0.0000000000000000e+000  0.0000000000000000e+000  0.0000000000000000e+000  0.0000000000000000e+000  0.0000000000000000e+000  0.0000000000000000e+000 -1.4849445266868883e-001  0.0000000000000000e+000 -3.0813324319999913e-001  5.9639660218863277e-001  0.0000000000000000e+000  0.0000000000000000e+000  0.0000000000000000e+000 -1.0721272407709197e+000  1.4421888399237012e-001  0.0000000000000000e+000  6.4254119828999257e-002 -8.0584121535425446e-001  0.0000000000000000e+000  0.0000000000000000e+000  0.0000000000000000e+000  0.0000000000000000e+000  0.0000000000000000e+000  0.0000000000000000e+000  1.9664646871849101e-002  0.0000000000000000e+000
  0.0000000000000000e+000  1.6596777262287080e-001  2.7398463208549251e-001  0.0000000000000000e+000  0.0000000000000000e+000  0.0000000000000000e+000  0.0000000000000000e+000  0.0000000000000000e+000  6.6553206733896864e-001  0.0000000000000000e+000  0.0000000000000000e+000  0.0000000000000000e+000  0.0000000000000000e+000  0.0000000000000000e+000  0.0000000000000000e+000  0.0000000000000000e+000  2.8703067472086119e-001  0.0000000000000000e+000  0.0000000000000000e+000  0.0000000000000000e+000  0.0000000000000000e+000  0.0000000000000000e+000  3.6278173124294971e-001 -4.5379335519829739e-001  0.0000000000000000e+000  0.0000000000000000e+000 -1.7011422046097974e-001  7.4764545043601055e-002  0.0000000000000000e+000  0.0000000000000000e+000
  0.0000000000000000e+000 -9.5292700665105382e-002  5.8932844301292000e-003  0.0000000000000000e+000  0.0000000000000000e+000  0.0000000000000000e+000  0.0000000000000000e+000  0.0000000000000000e+000 -2.7586960685191744e-004  0.0000000000000000e+000  0.0000000000000000e+000  0.0000000000000000e+000  0.0000000000000000e+000  0.0000000000000000e+000  0.0000000000000000e+000  0.0000000000000000e+000 -6.9524431581685864e-001  0.0000000000000000e+000  0.0000000000000000e+000  0.0000000000000000e+000  0.0000000000000000e+000  0.0000000000000000e+000  3.5782204034881410e-001 -3.7223568413196140e-001  0.0000000000000000e+000  0.0000000000000000e+000  3.4495613812636616e-001 -3.4918344933179357e-001  0.0000000000000000e+000  0.0000000000000000e+000
  5.8004351694434098e-001  0.0000000000000000e+000  0.0000000000000000e+000  0.0000000000000000e+000 -3.2515787603623147e-001  0.0000000000000000e+000  0.0000000000000000e+000  4.5207893621228468e-001  0.0000000000000000e+000  0.0000000000000000e+000  0.0000000000000000e+000  5.5363848878955324e-001  0.0000000000000000e+000  0.0000000000000000e+000  0.0000000000000000e+000  1.5414572183417652e-001  0.0000000000000000e+000  0.0000000000000000e+000  0.0000000000000000e+000  0.0000000000000000e+000  0.0000000000000000e+000  0.0000000000000000e+000  0.0000000000000000e+000  0.0000000000000000e+000 -1.5221704801583177e-001  0.0000000000000000e+000  0.0000000000000000e+000  0.0000000000000000e+000  0.0000000000000000e+000  0.0000000000000000e+000
  0.0000000000000000e+000  0.0000000000000000e+000  0.0000000000000000e+000  0.0000000000000000e+000  0.0000000000000000e+000  2.5235992213715691e-001 -2.6059323893828162e-001  0.0000000000000000e+000  0.0000000000000000e+000 -6.7885385657085906e-001  0.0000000000000000e+000  0.0000000000000000e+000  0.0000000000000000e+000  0.0000000000000000e+000  0.0000000000000000e+000  0.0000000000000000e+000  0.0000000000000000e+000  0.0000000000000000e+000  0.0000000000000000e+000 -8.9094318439785247e-001  0.0000000000000000e+000  0.0000000000000000e+000  0.0000000000000000e+000  0.0000000000000000e+000  0.0000000000000000e+000 -7.2349000800666197e-002  0.0000000000000000e+000  0.0000000000000000e+000  0.0000000000000000e+000 -8.3255171499028824e-001
  0.0000000000000000e+000  8.4770140214128875e-002  1.7327928208968252e-001  0.0000000000000000e+000  0.0000000000000000e+000  0.0000000000000000e+000  0.0000000000000000e+000  0.0000000000000000e+000  6.2314666674181207e-001  0.0000000000000000e+000  0.0000000000000000e+000  0.0000000000000000e+000  0.0000000000000000e+000  0.0000000000000000e+000  0.0000000000000000e+000  0.0000000000000000e+000 -2.1474871276377216e-001  0.0000000000000000e+000  0.0000000000000000e+000  0.0000000000000000e+000  0.0000000000000000e+000  0.0000000000000000e+000 -5.2438783979244541e-001  3.4766592213585801e-001  0.0000000000000000e+000  0.0000000000000000e+000  3.0292517261162905e-001 -2.0184567293575875e-001  0.0000000000000000e+000  0.0000000000000000e+000
  0.0000000000000000e+000 -5.4888846475778652e-001 -3.5506759808729343e-001  0.0000000000000000e+000  0.0000000000000000e+000  0.0000000000000000e+000  0.0000000000000000e+000  0.0000000000000000e+000  3.4620293899160010e-001  0.0000000000000000e+000  0.0000000000000000e+000  0.0000000000000000e+000  0.0000000000000000e+000  0.0000000000000000e+000  0.0000000000000000e+000  0.0000000000000000e+000 -3.6975594396289981e-002  0.0000000000000000e+000  0.0000000000000000e+000  0.0000000000000000e+000  0.0000000000000000e+000  0.0000000000000000e+000  4.5567465667125495e-001  4.7318832292249263e-001  0.0000000000000000e+000  0.0000000000000000e+000 -4.7492062005394436e-002  1.3275054373067235e-001  0.0000000000000000e+000  0.0000000000000000e+000
  0.0000000000000000e+000  0.0000000000000000e+000  0.0000000000000000e+000  0.0000000000000000e+000  0.0000000000000000e+000  0.0000000000000000e+000  0.0000000000000000e+000  0.0000000000000000e+000  0.0000000000000000e+000  0.0000000000000000e+000  5.9463319454394403e-001  0.0000000000000000e+000 -3.1202268238198172e-001 -4.2162657098827122e-001  0.0000000000000000e+000  0.0000000000000000e+000  0.0000000000000000e+000 -3.8691270138146333e-001  9.4328654181408855e-001  0.0000000000000000e+000  6.0266818783967102e-001  1.5446190032777557e-001  0.0000000000000000e+000  0.0000000000000000e+000  0.0000000000000000e+000  0.0000000000000000e+000  0.0000000000000000e+000  0.0000000000000000e+000  6.9485375978772157e-001  0.0000000000000000e+000
  0.0000000000000000e+000  0.0000000000000000e+000  0.0000000000000000e+000  0.0000000000000000e+000  0.0000000000000000e+000  2.5044100999283447e-002  2.8861499055895801e-001  0.0000000000000000e+000  0.0000000000000000e+000 -2.9390423591622927e-001  0.0000000000000000e+000  0.0000000000000000e+000  0.0000000000000000e+000  0.0000000000000000e+000  0.0000000000000000e+000  0.0000000000000000e+000  0.0000000000000000e+000  0.0000000000000000e+000  0.0000000000000000e+000 -2.5176068938316509e-001  0.0000000000000000e+000  0.0000000000000000e+000  0.0000000000000000e+000  0.0000000000000000e+000  0.0000000000000000e+000 -8.6017835569202294e-001  0.0000000000000000e+000  0.0000000000000000e+000  0.0000000000000000e+000  6.4366684441135225e-001
 -1.1139662739218023e-001  9.7055967641085306e-001  0.0000000000000000e+000  0.0000000000000000e+000  0.0000000000000000e+000  0.0000000000000000e+000 -8.7745999125348362e-002  0.0000000000000000e+000  0.0000000000000000e+000  0.0000000000000000e+000  0.0000000000000000e+000  0.0000000000000000e+000 -3.0293881390545598e-002  0.0000000000000000e+000  0.0000000000000000e+000  0.0000000000000000e+000  0.0000000000000000e+000  0.0000000000000000e+000 -7.7394099001377326e-001 -3.2038575926209634e-001  0.0000000000000000e+000  0.0000000000000000e+000  0.0000000000000000e+000  0.0000000000000000e+000  0.0000000000000000e+000 -3.8227607553596937e-001  0.0000000000000000e+000 -2.7358715336589934e-001  0.0000000000000000e+000  0.0000000000000000e+000
 -9.1988143727754268e-001  5.8161549632051845e-001  0.0000000000000000e+000  0.0000000000000000e+000  0.0000000000000000e+000  0.0000000000000000e+000  2.2146107483192282e-001  0.0000000000000000e+000  0.0000000000000000e+000  0.0000000000000000e+000  0.0000000000000000e+000  0.0000000000000000e+000  4.1389074773219603e-001  0.0000000000000000e+000  0.0000000000000000e+000  0.0000000000000000e+000  0.0000000000000000e+000  0.0000000000000000e+000 -1.6290785552070258e-001  2.4221374500704007e-001  0.0000000000000000e+000  0.0000000000000000e+000  0.0000000000000000e+000  0.0000000000000000e+000  0.0000000000000000e+000  1.0141312643815685e+000  0.0000000000000000e+000  1.1858663432404276e-001  0.0000000000000000e+000  0.0000000000000000e+000
  0.0000000000000000e+000  0.0000000000000000e+000  1.1822710637264496e-001 -3.3559764637318751e-001  6.8207211994347183e-001  0.0000000000000000e+000  0.0000000000000000e+000  0.0000000000000000e+000  0.0000000000000000e+000 -1.5259557604688118e-001  0.0000000000000000e+000  0.0000000000000000e+000  0.0000000000000000e+000  0.0000000000000000e+000  0.0000000000000000e+000  5.1593737328182621e-001  3.4452490662551061e-001  0.0000000000000000e+000  0.0000000000000000e+000  0.0000000000000000e+000  0.0000000000000000e+000  0.0000000000000000e+000  0.0000000000000000e+000  0.0000000000000000e+000  0.0000000000000000e+000  0.0000000000000000e+000  0.0000000000000000e+000  0.0000000000000000e+000  0.0000000000000000e+000  0.0000000000000000e+000
  0.0000000000000000e+000  0.0000000000000000e+000  3.1256445332559127e-002 -2.2040986858200273e-001  1.7792423868242471e-001  0.0000000000000000e+000  0.0000000000000000e+000  0.0000000000000000e+000  0.0000000000000000e+000 -3.5546589978061804e-001  0.0000000000000000e+000  0.0000000000000000e+000  0.0000000000000000e+000  0.0000000000000000e+000  0.0000000000000000e+000 -7.7879811098592466e-001  4.3116468566433919e-001  0.0000000000000000e+000  0.0000000000000000e+000  0.0000000000000000e+000  0.0000000000000000e+000  0.0000000000000000e+000  0.0000000000000000e+000  0.0000000000000000e+000  0.0000000000000000e+000  0.0000000000000000e+000  0.0000000000000000e+000  0.0000000000000000e+000  0.0000000000000000e+000  0.0000000000000000e+000
  0.0000000000000000e+000  0.0000000000000000e+000 -5.9984891697008291e-001  6.8464847465661927e-001  3.8274959308363227e-001  0.0000000000000000e+000  0.0000000000000000e+000  0.0000000000000000e+000  0.0000000000000000e+000 -1.2683420651577629e-001  0.0000000000000000e+000  0.0000000000000000e+000  0.0000000000000000e+000  0.0000000000000000e+000  0.0000000000000000e+000 -2.1834104887683985e-002  9.1525121555582512e-002  0.0000000000000000e+000  0.0000000000000000e+000  0.0000000000000000e+000  0.0000000000000000e+000  0.0000000000000000e+000  0.0000000000000000e+000  0.0000000000000000e+000  0.0000000000000000e+000  0.0000000000000000e+000  0.0000000000000000e+000  0.0000000000000000e+000  0.0000000000000000e+000  0.0000000000000000e+000
  0.0000000000000000e+000  0.0000000000000000e+000  0.0000000000000000e+000  0.0000000000000000e+000  0.0000000000000000e+000  2.1235589488882350e-002  0.0000000000000000e+000  0.0000000000000000e+000  0.0000000000000000e+000  0.0000000000000000e+000  0.0000000000000000e+000 -2.3523615396150252e-001  0.0000000000000000e+000  5.7715660438933059e-002 -6.8291060658104574e-001  0.0000000000000000e+000  0.0000000000000000e+000 -4.6008604736658665e-001  0.0000000000000000e+000  0.0000000000000000e+000  0.0000000000000000e+000  5.1161217893165978e-001  0.0000000000000000e+000  0.0000000000000000e+000 -1.3235292295634749e-002  0.0000000000000000e+000  3.0226511424645913e-002  0.0000000000000000e+000  0.0000000000000000e+000  0.0000000000000000e+000
  6.9109152368308235e-001 -2.2855173843734541e-001  0.0000000000000000e+000  0.0000000000000000e+000  0.0000000000000000e+000  0.0000000000000000e+000  2.3539047646717848e-001  0.0000000000000000e+000  0.0000000000000000e+000  0.0000000000000000e+000  0.0000000000000000e+000  0.0000000000000000e+000 -3.7067362802917753e-002  0.0000000000000000e+000  0.0000000000000000e+000  0.0000000000000000e+000  0.0000000000000000e+000  0.0000000000000000e+000  1.9013466276134455e-001  9.7730866597896604e-001  0.0000000000000000e+000  0.0000000000000000e+000  0.0000000000000000e+000  0.0000000000000000e+000  0.0000000000000000e+000  3.5066629972602614e-001  0.0000000000000000e+000 -6.4415788503239158e-001  0.0000000000000000e+000  0.0000000000000000e+000
  0.0000000000000000e+000  0.0000000000000000e+000  0.0000000000000000e+000  0.0000000000000000e+000  0.0000000000000000e+000  0.0000000000000000e+000  0.0000000000000000e+000  2.1736475567620109e-001  0.0000000000000000e+000  0.0000000000000000e+000  6.9489919998816929e-001  0.0000000000000000e+000  0.0000000000000000e+000  0.0000000000000000e+000  0.0000000000000000e+000  0.0000000000000000e+000  0.0000000000000000e+000  0.0000000000000000e+000  0.0000000000000000e+000  0.0000000000000000e+000  2.5324252698284999e-001  0.0000000000000000e+000  0.0000000000000000e+000  7.9741830840873140e-001  0.0000000000000000e+000  0.0000000000000000e+000  0.0000000000000000e+000  0.0000000000000000e+000 -3.8739364328414028e-001  7.4723482427636101e-001
  0.0000000000000000e+000  0.0000000000000000e+000  0.0000000000000000e+000  0.0000000000000000e+000  0.0000000000000000e+000  0.0000000000000000e+000  0.0000000000000000e+000  0.0000000000000000e+000  5.3361719524515139e-001  0.0000000000000000e+000  0.0000000000000000e+000  0.0000000000000000e+000  0.0000000000000000e+000  0.0000000000000000e+000  0.0000000000000000e+000  0.0000000000000000e+000  0.0000000000000000e+000  0.0000000000000000e+000  0.0000000000000000e+000  0.0000000000000000e+000  0.0000000000000000e+000  0.0000000000000000e+000  5.0333558590744631e-001  0.0000000000000000e+000  0.0000000000000000e+000  0.0000000000000000e+000  0.0000000000000000e+000  0.0000000000000000e+000  0.0000000000000000e+000  0.0000000000000000e+000
  0.0000000000000000e+000  0.0000000000000000e+000  1.2846610824638943e-001  7.4034625172702331e-002  3.0381079411020595e-001  0.0000000000000000e+000  0.0000000000000000e+000  0.0000000000000000e+000  0.0000000000000000e+000  8.8817465642593374e-001  0.0000000000000000e+000  0.0000000000000000e+000  0.0000000000000000e+000  0.0000000000000000e+000  0.0000000000000000e+000 -2.4682261974106312e-001  1.8957507419627606e-001  0.0000000000000000e+000  0.0000000000000000e+000  0.0000000000000000e+000  0.0000000000000000e+000  0.0000000000000000e+000  0.0000000000000000e+000  0.0000000000000000e+000  0.0000000000000000e+000  0.0000000000000000e+000  0.0000000000000000e+000  0.0000000000000000e+000  0.0000000000000000e+000  0.0000000000000000e+000
  0.0000000000000000e+000  0.0000000000000000e+000  0.0000000000000000e+000  0.0000000000000000e+000  0.0000000000000000e+000  0.0000000000000000e+000  0.0000000000000000e+000  2.9833698511883416e-002  0.0000000000000000e+000  0.0000000000000000e+000  1.5193828027175979e-001  0.0000000000000000e+000  0.0000000000000000e+000  0.0000000000000000e+000  0.0000000000000000e+000  0.0000000000000000e+000  0.0000000000000000e+000  0.0000000000000000e+000  0.0000000000000000e+000  0.0000000000000000e+000 -1.7333201613570826e-002  0.0000000000000000e+000  0.0000000000000000e+000 -1.7428668397283198e-001  0.0000000000000000e+000  0.0000000000000000e+000  0.0000000000000000e+000  0.0000000000000000e+000  8.2922099714395436e-001  8.7342640614310885e-001
  0.0000000000000000e+000  0.0000000000000000e+000  0.0000000000000000e+000  0.0000000000000000e+000  0.0000000000000000e+000  4.7726422637232979e-002  0.0000000000000000e+000  0.0000000000000000e+000  0.0000000000000000e+000  0.0000000000000000e+000  0.0000000000000000e+000  2.6148086268321935e-001  0.0000000000000000e+000 -2.1235182328692254e-001 -2.3238918200640124e-001  0.0000000000000000e+000  0.0000000000000000e+000  3.1707608830195066e-001  0.0000000000000000e+000  0.0000000000000000e+000  0.0000000000000000e+000  1.2889343617131205e-001  0.0000000000000000e+000  0.0000000000000000e+000  8.2839481938507475e-001  0.0000000000000000e+000  1.6389990183298625e-001  0.0000000000000000e+000  0.0000000000000000e+000  0.0000000000000000e+000
  8.9177303389570106e-001  3.2842438070990199e-001  0.0000000000000000e+000  0.0000000000000000e+000  0.0000000000000000e+000  0.0000000000000000e+000  5.2832672812577264e-001  0.0000000000000000e+000  0.0000000000000000e+000  0.0000000000000000e+000  0.0000000000000000e+000  0.0000000000000000e+000  1.5347067831223185e-001  0.0000000000000000e+000  0.0000000000000000e+000  0.0000000000000000e+000  0.0000000000000000e+000  0.0000000000000000e+000 -2.9939289250712409e-001 -6.8978918843761572e-001  0.0000000000000000e+000  0.0000000000000000e+000  0.0000000000000000e+000  0.0000000000000000e+000  0.0000000000000000e+000  2.1200395713612574e-001  0.0000000000000000e+000  8.3319296358369055e-001  0.0000000000000000e+000  0.0000000000000000e+000
  0.0000000000000000e+000  0.0000000000000000e+000  0.0000000000000000e+000  0.0000000000000000e+000  0.0000000000000000e+000 -6.4222627567261681e-001  0.0000000000000000e+000  0.0000000000000000e+000  0.0000000000000000e+000  0.0000000000000000e+000  0.0000000000000000e+000  2.6285263634024597e-001  0.0000000000000000e+000 -2.1299640033686484e-001 -1.5901205037309862e-001  0.0000000000000000e+000  0.0000000000000000e+000 -4.3817762764504631e-001  0.0000000000000000e+000  0.0000000000000000e+000  0.0000000000000000e+000 -4.1629915861138689e-001  0.0000000000000000e+000  0.0000000000000000e+000  1.3723621176028356e-001  0.0000000000000000e+000 -2.5231568131378646e-001  0.0000000000000000e+000  0.0000000000000000e+000  0.0000000000000000e+000
  0.0000000000000000e+000  0.0000000000000000e+000  0.0000000000000000e+000  0.0000000000000000e+000  0.0000000000000000e+000 -1.9706623889611585e-002  0.0000000000000000e+000  0.0000000000000000e+000  0.0000000000000000e+000  0.0000000000000000e+000  0.0000000000000000e+000 -3.5716906869432896e-001  0.0000000000000000e+000  7.0949185799238934e-001  9.8159673928501667e-002  0.0000000000000000e+000  0.0000000000000000e+000 -7.6442104020120971e-002  0.0000000000000000e+000  0.0000000000000000e+000  0.0000000000000000e+000 -1.4819371669979339e-001  0.0000000000000000e+000  0.0000000000000000e+000  4.4726071833558889e-001  0.0000000000000000e+000 -3.6218912752492716e-001  0.0000000000000000e+000  0.0000000000000000e+000  0.0000000000000000e+000
  0.0000000000000000e+000  0.0000000000000000e+000 -4.0028050257922537e-001 -4.5555151268838834e-001  3.5748029310318974e-001  0.0000000000000000e+000  0.0000000000000000e+000  0.0000000000000000e+000  0.0000000000000000e+000  6.0315874545620513e-002  0.0000000000000000e+000  0.0000000000000000e+000  0.0000000000000000e+000  0.0000000000000000e+000  0.0000000000000000e+000 -2.0756187790523287e-001 -6.7656207453813966e-001  0.0000000000000000e+000  0.0000000000000000e+000  0.0000000000000000e+000  0.0000000000000000e+000  0.0000000000000000e+000  0.0000000000000000e+000  0.0000000000000000e+000  0.0000000000000000e+000  0.0000000000000000e+000  0.0000000000000000e+000  0.0000000000000000e+000  0.0000000000000000e+000  0.0000000000000000e+000
  0.0000000000000000e+000  0.0000000000000000e+000  6.6970041140848369e-001  3.9628508588346489e-001  3.6949990379484149e-001  0.0000000000000000e+000  0.0000000000000000e+000  0.0000000000000000e+000  0.0000000000000000e+000 -2.0440020372313922e-001  0.0000000000000000e+000  0.0000000000000000e+000  0.0000000000000000e+000  0.0000000000000000e+000  0.0000000000000000e+000 -1.5100351739006074e-001 -4.3971332162559512e-001  0.0000000000000000e+000  0.0000000000000000e+000  0.0000000000000000e+000  0.0000000000000000e+000  0.0000000000000000e+000  0.0000000000000000e+000  0.0000000000000000e+000  0.0000000000000000e+000  0.0000000000000000e+000  0.0000000000000000e+000  0.0000000000000000e+000  0.0000000000000000e+000  0.0000000000000000e+000
  0.0000000000000000e+000  0.0000000000000000e+000  0.0000000000000000e+000  0.0000000000000000e+000  0.0000000000000000e+000  4.9091676858330074e-003  0.0000000000000000e+000  0.0000000000000000e+000  0.0000000000000000e+000  0.0000000000000000e+000  0.0000000000000000e+000 -7.5193587183176336e-001  0.0000000000000000e+000 -5.9215151105840269e-001  1.7763198445290304e-001  0.0000000000000000e+000  0.0000000000000000e+000 -4.7869700891721489e-002  0.0000000000000000e+000  0.0000000000000000e+000  0.0000000000000000e+000 -7.4293142627827657e-002  0.0000000000000000e+000  0.0000000000000000e+000  1.8507273750034209e-001  0.0000000000000000e+000 -1.0153281885656258e-001  0.0000000000000000e+000  0.0000000000000000e+000  0.0000000000000000e+000
 -4.7747283256649053e-001  4.5685002320606849e-002  0.0000000000000000e+000  0.0000000000000000e+000  0.0000000000000000e+000  0.0000000000000000e+000  9.6652733738198837e-001  0.0000000000000000e+000  0.0000000000000000e+000  0.0000000000000000e+000  0.0000000000000000e+000  0.0000000000000000e+000 -1.3526885545017786e-001  0.0000000000000000e+000  0.0000000000000000e+000  0.0000000000000000e+000  0.0000000000000000e+000  0.0000000000000000e+000  4.4132449942063778e-001 -7.7059368948298623e-002  0.0000000000000000e+000  0.0000000000000000e+000  0.0000000000000000e+000  0.0000000000000000e+000  0.0000000000000000e+000 -7.3598695082347870e-002  0.0000000000000000e+000 -2.5295726603046786e-001  0.0000000000000000e+000  0.0000000000000000e+000
  4.3783198779717625e-001  7.4271337299517037e-001  0.0000000000000000e+000  0.0000000000000000e+000  0.0000000000000000e+000  0.0000000000000000e+000 -9.0835931839760020e-002  0.0000000000000000e+000  0.0000000000000000e+000  0.0000000000000000e+000  0.0000000000000000e+000  0.0000000000000000e+000 -9.9767650805071745e-002  0.0000000000000000e+000  0.0000000000000000e+000  0.0000000000000000e+000  0.0000000000000000e+000  0.0000000000000000e+000  8.7938790409154044e-001 -3.4241761442800545e-001  0.0000000000000000e+000  0.0000000000000000e+000  0.0000000000000000e+000  0.0000000000000000e+000  0.0000000000000000e+000  4.6961792014669090e-001  0.0000000000000000e+000 -2.7386031649299342e-001  0.0000000000000000e+000  0.0000000000000000e+000
  0.0000000000000000e+000  0.0000000000000000e+000  0.0000000000000000e+000  0.0000000000000000e+000  0.0000000000000000e+000  0.0000000000000000e+000  0.0000000000000000e+000 -6.2352599055836766e-001  0.0000000000000000e+000  0.0000000000000000e+000  5.3307009362941826e-001  0.0000000000000000e+000  0.0000000000000000e+000  0.0000000000000000e+000  0.0000000000000000e+000  0.0000000000000000e+000  0.0000000000000000e+000  0.0000000000000000e+000  0.0000000000000000e+000  0.0000000000000000e+000 -4.1431322616715849e-001  0.0000000000000000e+000  0.0000000000000000e+000  9.0488250272745518e-001  0.0000000000000000e+000  0.0000000000000000e+000  0.0000000000000000e+000  0.0000000000000000e+000  3.1097915131423914e-001 -7.9499194107660509e-001
  0.0000000000000000e+000  0.0000000000000000e+000  0.0000000000000000e+000  0.0000000000000000e+000  0.0000000000000000e+000  2.3152300735488060e-002  0.0000000000000000e+000  0.0000000000000000e+000  0.0000000000000000e+000  0.0000000000000000e+000  0.0000000000000000e+000 -1.5285994356729685e-001  0.0000000000000000e+000 -1.1374436402356003e-002 -6.1924075263314271e-001  0.0000000000000000e+000  0.0000000000000000e+000  5.5990879143062189e-001  0.0000000000000000e+000  0.0000000000000000e+000  0.0000000000000000e+000 -3.8212380139977764e-001  0.0000000000000000e+000  0.0000000000000000e+000 -2.2830475204205580e-001  0.0000000000000000e+000 -2.8437617160307777e-001  0.0000000000000000e+000  0.0000000000000000e+000  0.0000000000000000e+000
  0.0000000000000000e+000  0.0000000000000000e+000  0.0000000000000000e+000  0.0000000000000000e+000  0.0000000000000000e+000  0.0000000000000000e+000  0.0000000000000000e+000  0.0000000000000000e+000 -1.8134254447892320e-001  0.0000000000000000e+000  0.0000000000000000e+000  0.0000000000000000e+000  0.0000000000000000e+000  0.0000000000000000e+000  0.0000000000000000e+000  0.0000000000000000e+000  0.0000000000000000e+000  0.0000000000000000e+000  0.0000000000000000e+000  0.0000000000000000e+000  0.0000000000000000e+000  0.0000000000000000e+000 -2.6605814126272231e-001  0.0000000000000000e+000  0.0000000000000000e+000  0.0000000000000000e+000  0.0000000000000000e+000  0.0000000000000000e+000  0.0000000000000000e+000  0.0000000000000000e+000
  0.0000000000000000e+000  0.0000000000000000e+000  0.0000000000000000e+000  0.0000000000000000e+000  0.0000000000000000e+000  0.0000000000000000e+000  0.0000000000000000e+000 -4.9406102461685475e-001  0.0000000000000000e+000  0.0000000000000000e+000  2.7597041135548039e-001  0.0000000000000000e+000  0.0000000000000000e+000  0.0000000000000000e+000  0.0000000000000000e+000  0.0000000000000000e+000  0.0000000000000000e+000  0.0000000000000000e+000  0.0000000000000000e+000  0.0000000000000000e+000  1.5141005078345890e+000  0.0000000000000000e+000  0.0000000000000000e+000 -4.4095677426799995e-001  0.0000000000000000e+000  0.0000000000000000e+000  0.0000000000000000e+000  0.0000000000000000e+000  4.9982465617360322e-001 -3.8794018699139027e-001
  0.0000000000000000e+000  0.0000000000000000e+000  0.0000000000000000e+000  0.0000000000000000e+000  0.0000000000000000e+000  3.6693026616886726e-001  0.0000000000000000e+000  0.0000000000000000e+000  0.0000000000000000e+000  0.0000000000000000e+000  0.0000000000000000e+000 -8.6980808289127229e-002  0.0000000000000000e+000  8.4991764081222138e-002 -1.7229697562284019e-001  0.0000000000000000e+000  0.0000000000000000e+000 -3.0998133369623510e-001  0.0000000000000000e+000  0.0000000000000000e+000  0.0000000000000000e+000 -6.0661246580031969e-001  0.0000000000000000e+000  0.0000000000000000e+000  7.5565092386479654e-002  0.0000000000000000e+000  5.9254491550968624e-001  0.0000000000000000e+000  0.0000000000000000e+000  0.0000000000000000e+000
 -4.7386344868711835e-002 -2.9795115967797553e-001  0.0000000000000000e+000  0.0000000000000000e+000  0.0000000000000000e+000  0.0000000000000000e+000  1.1963349880702387e-001  0.0000000000000000e+000  0.0000000000000000e+000  0.0000000000000000e+000  0.0000000000000000e+000  0.0000000000000000e+000 -1.3456370588435393e+000  0.0000000000000000e+000  0.0000000000000000e+000  0.0000000000000000e+000  0.0000000000000000e+000  0.0000000000000000e+000  1.4988143570401405e-001  5.1476439057079371e-001  0.0000000000000000e+000  0.0000000000000000e+000  0.0000000000000000e+000  0.0000000000000000e+000  0.0000000000000000e+000  2.5492161879079439e-001  0.0000000000000000e+000  6.4039020602205299e-001  0.0000000000000000e+000  0.0000000000000000e+000
  0.0000000000000000e+000  0.0000000000000000e+000  0.0000000000000000e+000  0.0000000000000000e+000  0.0000000000000000e+000 -6.7024648372400653e-001  0.0000000000000000e+000  0.0000000000000000e+000  0.0000000000000000e+000  0.0000000000000000e+000  0.0000000000000000e+000 -2.8860193961826930e-001  0.0000000000000000e+000  2.1173817029294292e-001 -3.1206289082113259e-003  0.0000000000000000e+000  0.0000000000000000e+000  2.7939714455448716e-001  0.0000000000000000e+000  0.0000000000000000e+000  0.0000000000000000e+000  8.2803013525021188e-002  0.0000000000000000e+000  0.0000000000000000e+000 -5.1243156725612110e-002  0.0000000000000000e+000  5.7887029279032876e-001  0.0000000000000000e+000  0.0000000000000000e+000  0.0000000000000000e+000
 -1.1220698814888291e-001  6.2433862584937505e-001  0.0000000000000000e+000  0.0000000000000000e+000  0.0000000000000000e+000  0.0000000000000000e+000 -2.3470467265836434e-001  0.0000000000000000e+000  0.0000000000000000e+000  0.0000000000000000e+000  0.0000000000000000e+000  0.0000000000000000e+000  1.4767316959498838e-001  0.0000000000000000e+000  0.0000000000000000e+000  0.0000000000000000e+000  0.0000000000000000e+000  0.0000000000000000e+000 -5.0492952741681557e-003  8.5808624752518026e-001  0.0000000000000000e+000  0.0000000000000000e+000  0.0000000000000000e+000  0.0000000000000000e+000  0.0000000000000000e+000 -8.6393537884802596e-001  0.0000000000000000e+000  1.1035752187757275e+000  0.0000000000000000e+000  0.0000000000000000e+000
  0.0000000000000000e+000  0.0000000000000000e+000  0.0000000000000000e+000  0.0000000000000000e+000  0.0000000000000000e+000  0.0000000000000000e+000  0.0000000000000000e+000  1.9386025882895555e-001  0.0000000000000000e+000  0.0000000000000000e+000  8.7508483798511527e-001  0.0000000000000000e+000  0.0000000000000000e+000  0.0000000000000000e+000  0.0000000000000000e+000  0.0000000000000000e+000  0.0000000000000000e+000  0.0000000000000000e+000  0.0000000000000000e+000  0.0000000000000000e+000 -3.4085237493250264e-001  0.0000000000000000e+000  0.0000000000000000e+000 -5.1710074170981701e-001  0.0000000000000000e+000  0.0000000000000000e+000  0.0000000000000000e+000  0.0000000000000000e+000 -1.9991683181419401e-001  1.5735788883287871e-001
  0.0000000000000000e+000  0.0000000000000000e+000  0.0000000000000000e+000  0.0000000000000000e+000  0.0000000000000000e+000  0.0000000000000000e+000  0.0000000000000000e+000  1.1540461199452539e+000  0.0000000000000000e+000  0.0000000000000000e+000 -2.8493828214855219e-002  0.0000000000000000e+000  0.0000000000000000e+000  0.0000000000000000e+000  0.0000000000000000e+000  0.0000000000000000e+000  0.0000000000000000e+000  0.0000000000000000e+000  0.0000000000000000e+000  0.0000000000000000e+000  5.6774382297738268e-001  0.0000000000000000e+000  0.0000000000000000e+000 -1.1183198237117217e-001  0.0000000000000000e+000  0.0000000000000000e+000  0.0000000000000000e+000  0.0000000000000000e+000  7.4681956448605780e-001 -1.3705355963253174e-001
 -1.2117498630981496e+000  0.0000000000000000e+000  0.0000000000000000e+000 -4.7988466831368665e-001  0.0000000000000000e+000  0.0000000000000000e+000  0.0000000000000000e+000  0.0000000000000000e+000  0.0000000000000000e+000  5.6609836607289976e-001  0.0000000000000000e+000  0.0000000000000000e+000  0.0000000000000000e+000  0.0000000000000000e+000 -3.3690611947071714e-001  0.0000000000000000e+000  0.0000000000000000e+000  6.2860363368791750e-001  0.0000000000000000e+000  0.0000000000000000e+000  0.0000000000000000e+000  0.0000000000000000e+000  0.0000000000000000e+000  0.0000000000000000e+000  0.0000000000000000e+000  0.0000000000000000e+000  0.0000000000000000e+000 -4.0713241380501536e-001  0.0000000000000000e+000  0.0000000000000000e+000
  0.0000000000000000e+000  4.3447874498761024e-001  0.0000000000000000e+000  0.0000000000000000e+000  0.0000000000000000e+000 -8.1597788360675849e-001  0.0000000000000000e+000  0.0000000000000000e+000  1.2368573499155902e-001  0.0000000000000000e+000  0.0000000000000000e+000  3.2831363587310092e-001  2.7454524293373184e-001  0.0000000000000000e+000  0.0000000000000000e+000  0.0000000000000000e+000  0.0000000000000000e+000  0.0000000000000000e+000  0.0000000000000000e+000  0.0000000000000000e+000  0.0000000000000000e+000  0.0000000000000000e+000  0.0000000000000000e+000 -2.6846958318329867e-001  0.0000000000000000e+000  0.0000000000000000e+000  0.0000000000000000e+000  0.0000000000000000e+000  8.4832327941189611e-001 -1.5489124877318994e-001
  0.0000000000000000e+000  0.0000000000000000e+000 -6.0373917674142763e-001  0.0000000000000000e+000 -4.9597921138098527e-001  0.0000000000000000e+000  0.0000000000000000e+000  0.0000000000000000e+000  0.0000000000000000e+000  0.0000000000000000e+000 -2.6692699884620030e-001  0.0000000000000000e+000  0.0000000000000000e+000  0.0000000000000000e+000  0.0000000000000000e+000  0.0000000000000000e+000  0.0000000000000000e+000  0.0000000000000000e+000  0.0000000000000000e+000  0.0000000000000000e+000  0.0000000000000000e+000  0.0000000000000000e+000 -1.9452602843861416e-001  0.0000000000000000e+000  0.0000000000000000e+000 -5.0937988241352583e-001 -1.4472513701745721e-001  0.0000000000000000e+000  0.0000000000000000e+000  0.0000000000000000e+000
  3.5914501632803775e-001  0.0000000000000000e+000  0.0000000000000000e+000  6.8012812588573146e-001  0.0000000000000000e+000  0.0000000000000000e+000  0.0000000000000000e+000  0.0000000000000000e+000  0.0000000000000000e+000  8.3587168867251549e-001  0.0000000000000000e+000  0.0000000000000000e+000  0.0000000000000000e+000  0.0000000000000000e+000  4.2716334682369350e-002  0.0000000000000000e+000  0.0000000000000000e+000  8.3023862943477300e-001  0.0000000000000000e+000  0.0000000000000000e+000  0.0000000000000000e+000  0.0000000000000000e+000  0.0000000000000000e+000  0.0000000000000000e+000  0.0000000000000000e+000  0.0000000000000000e+000  0.0000000000000000e+000  4.5622103120428859e-001  0.0000000000000000e+000  0.0000000000000000e+000
  0.0000000000000000e+000  0.0000000000000000e+000 -4.5054313920028394e-001  0.0000000000000000e+000  3.7415394133880925e-001  0.0000000000000000e+000  0.0000000000000000e+000  0.0000000000000000e+000  0.0000000000000000e+000  0.0000000000000000e+000 -1.8086073390649898e-001  0.0000000000000000e+000  0.0000000000000000e+000  0.0000000000000000e+000  0.0000000000000000e+000  0.0000000000000000e+000  0.0000000000000000e+000  0.0000000000000000e+000  0.0000000000000000e+000  0.0000000000000000e+000  0.0000000000000000e+000  0.0000000000000000e+000 -5.6530105809280717e-001  0.0000000000000000e+000  0.0000000000000000e+000  5.2702510676679115e-001 -1.6428132391600439e-001  0.0000000000000000e+000  0.0000000000000000e+000  0.0000000000000000e+000
  0.0000000000000000e+000 -7.2884143419048208e-001  0.0000000000000000e+000  0.0000000000000000e+000  0.0000000000000000e+000 -4.5913685025244400e-001  0.0000000000000000e+000  0.0000000000000000e+000  4.7154599978443357e-001  0.0000000000000000e+000  0.0000000000000000e+000  3.4744660676976541e-001  1.7628515626424901e-001  0.0000000000000000e+000  0.0000000000000000e+000  0.0000000000000000e+000  0.0000000000000000e+000  0.0000000000000000e+000  0.0000000000000000e+000  0.0000000000000000e+000  0.0000000000000000e+000  0.0000000000000000e+000  0.0000000000000000e+000 -7.2422439611212419e-001  0.0000000000000000e+000  0.0000000000000000e+000  0.0000000000000000e+000  0.0000000000000000e+000 -1.7191548457197534e-001  3.3438079917682478e-001
  0.0000000000000000e+000  0.0000000000000000e+000  0.0000000000000000e+000  0.0000000000000000e+000  0.0000000000000000e+000  0.0000000000000000e+000 -3.0204299826841607e-001  0.0000000000000000e+000  0.0000000000000000e+000  0.0000000000000000e+000  0.0000000000000000e+000  0.0000000000000000e+000  0.0000000000000000e+000  0.0000000000000000e+000  0.0000000000000000e+000  0.0000000000000000e+000  0.0000000000000000e+000  0.0000000000000000e+000  0.0000000000000000e+000 -6.4599239357203742e-002  0.0000000000000000e+000  0.0000000000000000e+000  0.0000000000000000e+000  0.0000000000000000e+000  0.0000000000000000e+000  0.0000000000000000e+000  0.0000000000000000e+000  0.0000000000000000e+000  0.0000000000000000e+000  0.0000000000000000e+000
  0.0000000000000000e+000  0.0000000000000000e+000  0.0000000000000000e+000  0.0000000000000000e+000  0.0000000000000000e+000  0.0000000000000000e+000  0.0000000000000000e+000  6.0861817284978104e-001  0.0000000000000000e+000  0.0000000000000000e+000  0.0000000000000000e+000  0.0000000000000000e+000  0.0000000000000000e+000  2.9171184029972916e-002  0.0000000000000000e+000 -1.4061932456107010e-001  2.3467868336442405e-001  0.0000000000000000e+000 -3.9236570507603791e-003  0.0000000000000000e+000  1.9809129587389232e-001  7.1722792537201663e-001  0.0000000000000000e+000  0.0000000000000000e+000  1.4616063577966965e-002  0.0000000000000000e+000  0.0000000000000000e+000  0.0000000000000000e+000  0.0000000000000000e+000  0.0000000000000000e+000
  0.0000000000000000e+000  4.8226621873713760e-001  0.0000000000000000e+000  0.0000000000000000e+000  0.0000000000000000e+000  1.2440246773294691e-001  0.0000000000000000e+000  0.0000000000000000e+000  6.3756821353401116e-001  0.0000000000000000e+000  0.0000000000000000e+000 -1.7695163047393109e-001  1.9921223557936973e-002  0.0000000000000000e+000  0.0000000000000000e+000  0.0000000000000000e+000  0.0000000000000000e+000  0.0000000000000000e+000  0.0000000000000000e+000  0.0000000000000000e+000  0.0000000000000000e+000  0.0000000000000000e+000  0.0000000000000000e+000 -1.4638802879754501e-001  0.0000000000000000e+000  0.0000000000000000e+000  0.0000000000000000e+000  0.0000000000000000e+000 -9.7000735944128016e-002  9.5072694441986760e-001
  1.8803577098128466e-002  0.0000000000000000e+000  0.0000000000000000e+000  9.4008843987228197e-001  0.0000000000000000e+000  0.0000000000000000e+000  0.0000000000000000e+000  0.0000000000000000e+000  0.0000000000000000e+000  3.8267960770990711e-001  0.0000000000000000e+000  0.0000000000000000e+000  0.0000000000000000e+000  0.0000000000000000e+000 -5.0699861215945752e-001  0.0000000000000000e+000  0.0000000000000000e+000 -5.7274290765941682e-001  0.0000000000000000e+000  0.0000000000000000e+000  0.0000000000000000e+000  0.0000000000000000e+000  0.0000000000000000e+000  0.0000000000000000e+000  0.0000000000000000e+000  0.0000000000000000e+000  0.0000000000000000e+000 -5.4006599424880986e-001  0.0000000000000000e+000  0.0000000000000000e+000
  0.0000000000000000e+000  0.0000000000000000e+000  3.7594205300247563e-001  0.0000000000000000e+000  3.2440004064762384e-002  0.0000000000000000e+000  0.0000000000000000e+000  0.0000000000000000e+000  0.0000000000000000e+000  0.0000000000000000e+000 -4.5295244936943591e-001  0.0000000000000000e+000  0.0000000000000000e+000  0.0000000000000000e+000  0.0000000000000000e+000  0.0000000000000000e+000  0.0000000000000000e+000  0.0000000000000000e+000  0.0000000000000000e+000  0.0000000000000000e+000  0.0000000000000000e+000  0.0000000000000000e+000 -5.0567073554166209e-001  0.0000000000000000e+000  0.0000000000000000e+000 -2.1492308292351681e-001  5.9207640822295937e-001  0.0000000000000000e+000  0.0000000000000000e+000  0.0000000000000000e+000
  0.0000000000000000e+000  4.2288765395601247e-001  0.0000000000000000e+000  0.0000000000000000e+000  0.0000000000000000e+000 -4.1798313558530309e-001  0.0000000000000000e+000  0.0000000000000000e+000 -7.7635802759636530e-001  0.0000000000000000e+000  0.0000000000000000e+000  9.4431095510270191e-001 -4.9264057395128935e-001  0.0000000000000000e+000  0.0000000000000000e+000  0.0000000000000000e+000  0.0000000000000000e+000  0.0000000000000000e+000  0.0000000000000000e+000  0.0000000000000000e+000  0.0000000000000000e+000  0.0000000000000000e+000  0.0000000000000000e+000 -1.7904337040455989e-001  0.0000000000000000e+000  0.0000000000000000e+000  0.0000000000000000e+000  0.0000000000000000e+000 -6.1988318132337894e-001  1.8986588996312276e-001
  0.0000000000000000e+000 -6.0022513652983112e-001  0.0000000000000000e+000  0.0000000000000000e+000  0.0000000000000000e+000 -5.3667498496749885e-002  0.0000000000000000e+000  0.0000000000000000e+000  2.9634255894545847e-001  0.0000000000000000e+000  0.0000000000000000e+000  5.9102182523508384e-001 -1.4005887052753199e-001  0.0000000000000000e+000  0.0000000000000000e+000  0.0000000000000000e+000  0.0000000000000000e+000  0.0000000000000000e+000  0.0000000000000000e+000  0.0000000000000000e+000  0.0000000000000000e+000  0.0000000000000000e+000  0.0000000000000000e+000  8.2994022387036448e-001  0.0000000000000000e+000  0.0000000000000000e+000  0.0000000000000000e+000  0.0000000000000000e+000  3.9862122887576629e-001  2.4115045558658224e-001
  0.0000000000000000e+000  0.0000000000000000e+000  0.0000000000000000e+000  0.0000000000000000e+000  0.0000000000000000e+000  0.0000000000000000e+000  0.0000000000000000e+000  2.8338913195763105e-001  0.0000000000000000e+000  0.0000000000000000e+000  0.0000000000000000e+000  0.0000000000000000e+000  0.0000000000000000e+000 -4.4348723698957516e-002  0.0000000000000000e+000 -9.9336013300331122e-002  1.1113787749123596e-001  0.0000000000000000e+000 -3.2038206948707404e-001  0.0000000000000000e+000  1.1256918285303077e-001 -3.4393469471778321e-001  0.0000000000000000e+000  0.0000000000000000e+000  8.1357049702854811e-001  0.0000000000000000e+000  0.0000000000000000e+000  0.0000000000000000e+000  0.0000000000000000e+000  0.0000000000000000e+000
  6.8199438630184916e-001  0.0000000000000000e+000  0.0000000000000000e+000 -3.1827513759156761e-001  0.0000000000000000e+000  0.0000000000000000e+000  0.0000000000000000e+000  0.0000000000000000e+000  0.0000000000000000e+000  5.0684554610466184e-002  0.0000000000000000e+000  0.0000000000000000e+000  0.0000000000000000e+000  0.0000000000000000e+000 -9.9896379934948176e-001  0.0000000000000000e+000  0.0000000000000000e+000  7.5138281665474083e-001  0.0000000000000000e+000  0.0000000000000000e+000  0.0000000000000000e+000  0.0000000000000000e+000  0.0000000000000000e+000  0.0000000000000000e+000  0.0000000000000000e+000  0.0000000000000000e+000  0.0000000000000000e+000  2.5462119501010773e-003  0.0000000000000000e+000  0.0000000000000000e+000
  0.0000000000000000e+000  0.0000000000000000e+000  0.0000000000000000e+000  0.0000000000000000e+000  0.0000000000000000e+000  0.0000000000000000e+000  0.0000000000000000e+000  4.0089166897871131e-001  0.0000000000000000e+000  0.0000000000000000e+000  0.0000000000000000e+000  0.0000000000000000e+000  0.0000000000000000e+000  1.6072969535405218e-001  0.0000000000000000e+000 -6.2834918660167105e-001 -1.9076517692912881e-001  0.0000000000000000e+000  1.2801400649671879e-001  0.0000000000000000e+000 -5.1930307760642758e-001 -2.5992297485332883e-001  0.0000000000000000e+000  0.0000000000000000e+000 -1.6915837731433753e-001  0.0000000000000000e+000  0.0000000000000000e+000  0.0000000000000000e+000  0.0000000000000000e+000  0.0000000000000000e+000
  0.0000000000000000e+000  0.0000000000000000e+000  0.0000000000000000e+000  0.0000000000000000e+000  0.0000000000000000e+000  0.0000000000000000e+000  0.0000000000000000e+000 -3.9659851264633694e-001  0.0000000000000000e+000  0.0000000000000000e+000  0.0000000000000000e+000  0.0000000000000000e+000  0.0000000000000000e+000 -3.5948644621471398e-001  0.0000000000000000e+000 -3.9251909506366944e-001  5.6501268947330457e-002  0.0000000000000000e+000  5.4790529935226262e-001  0.0000000000000000e+000 -1.0111886799126453e-001  2.7828228738411215e-001  0.0000000000000000e+000  0.0000000000000000e+000  4.1030379888383650e-001  0.0000000000000000e+000  0.0000000000000000e+000  0.0000000000000000e+000  0.0000000000000000e+000  0.0000000000000000e+000
 -1.0254331126267178e+000  0.0000000000000000e+000  0.0000000000000000e+000 -1.2356163174128748e-001  0.0000000000000000e+000  0.0000000000000000e+000  0.0000000000000000e+000  0.0000000000000000e+000  0.0000000000000000e+000  2.3311241402300609e-001  0.0000000000000000e+000  0.0000000000000000e+000  0.0000000000000000e+000  0.0000000000000000e+000 -5.4817757658289912e-001  0.0000000000000000e+000  0.0000000000000000e+000 -8.3128698668728662e-001  0.0000000000000000e+000  0.0000000000000000e+000  0.0000000000000000e+000  0.0000000000000000e+000  0.0000000000000000e+000  0.0000000000000000e+000  0.0000000000000000e+000  0.0000000000000000e+000  0.0000000000000000e+000  8.7177478277669185e-001  0.0000000000000000e+000  0.0000000000000000e+000
  0.0000000000000000e+000  0.0000000000000000e+000  0.0000000000000000e+000  0.0000000000000000e+000  0.0000000000000000e+000  0.0000000000000000e+000  0.0000000000000000e+000 -1.9746471285447209e-001  0.0000000000000000e+000  0.0000000000000000e+000  0.0000000000000000e+000  0.0000000000000000e+000  0.0000000000000000e+000  4.8071612158984195e-001  0.0000000000000000e+000 -2.8246384243791117e-001  7.2031654723499827e-001  0.0000000000000000e+000  1.2814278152145606e-001  0.0000000000000000e+000  2.4459079015818214e-001 -2.0768774783052765e-001  0.0000000000000000e+000  0.0000000000000000e+000 -1.0908033475565712e-001  0.0000000000000000e+000  0.0000000000000000e+000  0.0000000000000000e+000  0.0000000000000000e+000  0.0000000000000000e+000
  0.0000000000000000e+000  0.0000000000000000e+000  0.0000000000000000e+000  0.0000000000000000e+000  0.0000000000000000e+000  0.0000000000000000e+000 -2.3259982152326095e-001  0.0000000000000000e+000  0.0000000000000000e+000  0.0000000000000000e+000  0.0000000000000000e+000  0.0000000000000000e+000  0.0000000000000000e+000  0.0000000000000000e+000  0.0000000000000000e+000  0.0000000000000000e+000  0.0000000000000000e+000  0.0000000000000000e+000  0.0000000000000000e+000  3.9936393205760368e-001  0.0000000000000000e+000  0.0000000000000000e+000  0.0000000000000000e+000  0.0000000000000000e+000  0.0000000000000000e+000  0.0000000000000000e+000  0.0000000000000000e+000  0.0000000000000000e+000  0.0000000000000000e+000  0.0000000000000000e+000
  0.0000000000000000e+000  0.0000000000000000e+000  0.0000000000000000e+000  0.0000000000000000e+000  0.0000000000000000e+000  0.0000000000000000e+000  0.0000000000000000e+000 -2.0020209274546050e-001  0.0000000000000000e+000  0.0000000000000000e+000  0.0000000000000000e+000  0.0000000000000000e+000  0.0000000000000000e+000  1.5203195984126336e-001  0.0000000000000000e+000 -4.9601251979086547e-001 -5.0908881690321994e-001  0.0000000000000000e+000 -2.2379128328883924e-001  0.0000000000000000e+000  6.1153541333092643e-001  6.4099837479325933e-002  0.0000000000000000e+000  0.0000000000000000e+000 -5.8640195797676570e-002  0.0000000000000000e+000  0.0000000000000000e+000  0.0000000000000000e+000  0.0000000000000000e+000  0.0000000000000000e+000
  0.0000000000000000e+000  0.0000000000000000e+000  0.0000000000000000e+000  0.0000000000000000e+000  0.0000000000000000e+000  0.0000000000000000e+000  0.0000000000000000e+000 -3.0933348841514691e-001  0.0000000000000000e+000  0.0000000000000000e+000  0.0000000000000000e+000  0.0000000000000000e+000  0.0000000000000000e+000  6.2357816222095042e-001  0.0000000000000000e+000  5.6281977125558817e-002 -1.2779862690648661e-001  0.0000000000000000e+000 -2.6167231101957278e-001  0.0000000000000000e+000 -4.2683012342551951e-001  4.0049615977717679e-001  0.0000000000000000e+000  0.0000000000000000e+000  2.9139216177460703e-001  0.0000000000000000e+000  0.0000000000000000e+000  0.0000000000000000e+000  0.0000000000000000e+000  0.0000000000000000e+000
  0.0000000000000000e+000  0.0000000000000000e+000 -4.5104544698763344e-001  0.0000000000000000e+000  3.7623616106317614e-001  0.0000000000000000e+000  0.0000000000000000e+000  0.0000000000000000e+000  0.0000000000000000e+000  0.0000000000000000e+000  4.9956529994400145e-001  0.0000000000000000e+000  0.0000000000000000e+000  0.0000000000000000e+000  0.0000000000000000e+000  0.0000000000000000e+000  0.0000000000000000e+000  0.0000000000000000e+000  0.0000000000000000e+000  0.0000000000000000e+000  0.0000000000000000e+000  0.0000000000000000e+000  3.0467109597359182e-002  0.0000000000000000e+000  0.0000000000000000e+000 -2.6891512649698801e-001  5.7636384075158620e-001  0.0000000000000000e+000  0.0000000000000000e+000  0.0000000000000000e+000
  0.0000000000000000e+000 -3.3840322662954592e-001  0.0000000000000000e+000  0.0000000000000000e+000  0.0000000000000000e+000  5.8503349054755704e-001  0.0000000000000000e+000  0.0000000000000000e+000  3.0073454988274984e-001  0.0000000000000000e+000  0.0000000000000000e+000 -1.0127622564506222e-002 -8.3540557144752292e-001  0.0000000000000000e+000  0.0000000000000000e+000  0.0000000000000000e+000  0.0000000000000000e+000  0.0000000000000000e+000  0.0000000000000000e+000  0.0000000000000000e+000  0.0000000000000000e+000  0.0000000000000000e+000  0.0000000000000000e+000 -3.9602628379490512e-001  0.0000000000000000e+000  0.0000000000000000e+000  0.0000000000000000e+000  0.0000000000000000e+000  4.9691254231527665e-001  5.9559583120347565e-003
  0.0000000000000000e+000  0.0000000000000000e+000  0.0000000000000000e+000  0.0000000000000000e+000  0.0000000000000000e+000  0.0000000000000000e+000  0.0000000000000000e+000  2.3771750305357456e-001  0.0000000000000000e+000  0.0000000000000000e+000  0.0000000000000000e+000  0.0000000000000000e+000  0.0000000000000000e+000  4.4616842333300433e-001  0.0000000000000000e+000  3.0410971491513716e-001 -3.1405525132366474e-001  0.0000000000000000e+000  6.6766505244954089e-001  0.0000000000000000e+000  2.2848005393028403e-001 -1.2104495341624760e-001  0.0000000000000000e+000  0.0000000000000000e+000  2.0169052808400142e-001  0.0000000000000000e+000  0.0000000000000000e+000  0.0000000000000000e+000  0.0000000000000000e+000  0.0000000000000000e+000
  0.0000000000000000e+000  0.0000000000000000e+000 -2.4712064943371770e-001  0.0000000000000000e+000  3.0024625923976256e-001  0.0000000000000000e+000  0.0000000000000000e+000  0.0000000000000000e+000  0.0000000000000000e+000  0.0000000000000000e+000 -6.6123077019798759e-001  0.0000000000000000e+000  0.0000000000000000e+000  0.0000000000000000e+000  0.0000000000000000e+000  0.0000000000000000e+000  0.0000000000000000e+000  0.0000000000000000e+000  0.0000000000000000e+000  0.0000000000000000e+000  0.0000000000000000e+000  0.0000000000000000e+000  6.1256546012836088e-001  0.0000000000000000e+000  0.0000000000000000e+000  6.1908452031331274e-002  1.8024521520466796e-001  0.0000000000000000e+000  0.0000000000000000e+000  0.0000000000000000e+000
  0.0000000000000000e+000  0.0000000000000000e+000  1.6329987246352687e-001  0.0000000000000000e+000  6.1746225076176275e-001  0.0000000000000000e+000  0.0000000000000000e+000  0.0000000000000000e+000  0.0000000000000000e+000  0.0000000000000000e+000 -6.3889204590662371e-002  0.0000000000000000e+000  0.0000000000000000e+000  0.0000000000000000e+000  0.0000000000000000e+000  0.0000000000000000e+000  0.0000000000000000e+000  0.0000000000000000e+000  0.0000000000000000e+000  0.0000000000000000e+000  0.0000000000000000e+000  0.0000000000000000e+000 -1.0357006076235888e-001  0.0000000000000000e+000  0.0000000000000000e+000 -5.8346956987033982e-001 -4.8664997033122848e-001  0.0000000000000000e+000  0.0000000000000000e+000  0.0000000000000000e+000
  3.4099550314718968e-001  0.0000000000000000e+000  0.0000000000000000e+000 -1.0351156757788416e+000  0.0000000000000000e+000  0.0000000000000000e+000  0.0000000000000000e+000  0.0000000000000000e+000  0.0000000000000000e+000  8.0371506742035459e-001  0.0000000000000000e+000  0.0000000000000000e+000  0.0000000000000000e+000  0.0000000000000000e+000 -9.0746875942811278e-002  0.0000000000000000e+000  0.0000000000000000e+000  3.8817418684269800e-002  0.0000000000000000e+000  0.0000000000000000e+000  0.0000000000000000e+000  0.0000000000000000e+000  0.0000000000000000e+000  0.0000000000000000e+000  0.0000000000000000e+000  0.0000000000000000e+000  0.0000000000000000e+000 -2.8804244416906727e-001  0.0000000000000000e+000  0.0000000000000000e+000
  0.0000000000000000e+000  3.4592018619008147e-001  0.0000000000000000e+000  0.0000000000000000e+000  0.0000000000000000e+000 -1.1123771545407444e+000  0.0000000000000000e+000  0.0000000000000000e+000  4.2642281216228234e-001  0.0000000000000000e+000  0.0000000000000000e+000 -1.3174262982238838e-001 -8.4397110826859767e-001  0.0000000000000000e+000  0.0000000000000000e+000  0.0000000000000000e+000  0.0000000000000000e+000  0.0000000000000000e+000  0.0000000000000000e+000  0.0000000000000000e+000  0.0000000000000000e+000  0.0000000000000000e+000  0.0000000000000000e+000  3.7779733602050652e-001  0.0000000000000000e+000  0.0000000000000000e+000  0.0000000000000000e+000  0.0000000000000000e+000 -4.8648689285725566e-001 -2.0769680602802532e-001
  0.0000000000000000e+000  3.1673714957374666e-001  0.0000000000000000e+000  0.0000000000000000e+000  0.0000000000000000e+000  1.3512177314517275e-002  0.0000000000000000e+000  0.0000000000000000e+000  4.3015823364207550e-001  0.0000000000000000e+000  0.0000000000000000e+000  7.6732721898615885e-001 -1.6235063843277664e-002  0.0000000000000000e+000  0.0000000000000000e+000  0.0000000000000000e+000  0.0000000000000000e+000  0.0000000000000000e+000  0.0000000000000000e+000  0.0000000000000000e+000  0.0000000000000000e+000  0.0000000000000000e+000  0.0000000000000000e+000  7.0579559969297850e-002  0.0000000000000000e+000  0.0000000000000000e+000  0.0000000000000000e+000  0.0000000000000000e+000 -3.6710774934519225e-001 -8.3132113188696943e-001
 -1.1361206202610135e+000  0.0000000000000000e+000  0.0000000000000000e+000  1.9884512812927033e-001  0.0000000000000000e+000  0.0000000000000000e+000  5.7833332053196040e-001  0.0000000000000000e+000  0.0000000000000000e+000  0.0000000000000000e+000  0.0000000000000000e+000  0.0000000000000000e+000  0.0000000000000000e+000  0.0000000000000000e+000  0.0000000000000000e+000  6.4232203385957587e-001  0.0000000000000000e+000  0.0000000000000000e+000  0.0000000000000000e+000  0.0000000000000000e+000  0.0000000000000000e+000  1.8917583251736705e-001  0.0000000000000000e+000  0.0000000000000000e+000 -2.2819616749725796e-002 -3.6950471891156195e-001  0.0000000000000000e+000  0.0000000000000000e+000  0.0000000000000000e+000  2.9892005223634810e-001
  0.0000000000000000e+000 -9.7490606217955689e-001  0.0000000000000000e+000  0.0000000000000000e+000  0.0000000000000000e+000  0.0000000000000000e+000  0.0000000000000000e+000 -8.1865389316650827e-001  0.0000000000000000e+000  0.0000000000000000e+000  0.0000000000000000e+000  1.0155427616350856e+000  0.0000000000000000e+000  0.0000000000000000e+000  0.0000000000000000e+000  0.0000000000000000e+000  0.0000000000000000e+000  0.0000000000000000e+000  0.0000000000000000e+000  0.0000000000000000e+000  1.6397762541767372e-001  0.0000000000000000e+000  0.0000000000000000e+000  0.0000000000000000e+000  0.0000000000000000e+000  0.0000000000000000e+000  0.0000000000000000e+000  5.0240654079741676e-001 -1.0140688558244654e-002  0.0000000000000000e+000
  0.0000000000000000e+000  0.0000000000000000e+000 -5.2664607340727354e-001  0.0000000000000000e+000  0.0000000000000000e+000  0.0000000000000000e+000  0.0000000000000000e+000  0.0000000000000000e+000  0.0000000000000000e+000  7.9611172880097392e-001 -6.8551244659785071e-002  0.0000000000000000e+000  0.0000000000000000e+000  1.5268488347010301e-001 -2.3923384227422070e-001  0.0000000000000000e+000  0.0000000000000000e+000  0.0000000000000000e+000  0.0000000000000000e+000  0.0000000000000000e+000  0.0000000000000000e+000  0.0000000000000000e+000  6.0043738693168952e-002  0.0000000000000000e+000  0.0000000000000000e+000  0.0000000000000000e+000  0.0000000000000000e+000  0.0000000000000000e+000  0.0000000000000000e+000  0.0000000000000000e+000
  4.6589019952128197e-001  0.0000000000000000e+000  0.0000000000000000e+000  9.7004122866936160e-002  0.0000000000000000e+000  0.0000000000000000e+000 -6.2211514171042070e-001  0.0000000000000000e+000  0.0000000000000000e+000  0.0000000000000000e+000  0.0000000000000000e+000  0.0000000000000000e+000  0.0000000000000000e+000  0.0000000000000000e+000  0.0000000000000000e+000  4.9907206726520753e-001  0.0000000000000000e+000  0.0000000000000000e+000  0.0000000000000000e+000  0.0000000000000000e+000  0.0000000000000000e+000 -8.1687467154036475e-001  0.0000000000000000e+000  0.0000000000000000e+000 -7.3947846687660790e-001 -1.3028769948674090e-001  0.0000000000000000e+000  0.0000000000000000e+000  0.0000000000000000e+000  9.5275435881607140e-001
  0.0000000000000000e+000  0.0000000000000000e+000  0.0000000000000000e+000  0.0000000000000000e+000  5.6432179923027026e-001  3.9812773932772227e-001  0.0000000000000000e+000  0.0000000000000000e+000  2.6329127340760006e-001  0.0000000000000000e+000  0.0000000000000000e+000  0.0000000000000000e+000  0.0000000000000000e+000  0.0000000000000000e+000  0.0000000000000000e+000  0.0000000000000000e+000  4.4017455641000064e-001  7.4972411982352327e-002  3.1360205525450457e-001  0.0000000000000000e+000  0.0000000000000000e+000  0.0000000000000000e+000  0.0000000000000000e+000  3.5809628591985332e-001  0.0000000000000000e+000  0.0000000000000000e+000 -1.6661096518559920e-001  0.0000000000000000e+000  0.0000000000000000e+000  0.0000000000000000e+000
  0.0000000000000000e+000  0.0000000000000000e+000  0.0000000000000000e+000  0.0000000000000000e+000 -2.7285364770679488e-001 -3.8089670243580766e-002  0.0000000000000000e+000  0.0000000000000000e+000  7.6881619702940318e-001  0.0000000000000000e+000  0.0000000000000000e+000  0.0000000000000000e+000  0.0000000000000000e+000  0.0000000000000000e+000  0.0000000000000000e+000  0.0000000000000000e+000 -1.2952137176011769e-001 -3.2178461795752322e-001  1.4806479804443698e-001  0.0000000000000000e+000  0.0000000000000000e+000  0.0000000000000000e+000  0.0000000000000000e+000 -1.8098106565039868e-001  0.0000000000000000e+000  0.0000000000000000e+000 -3.9752139879318660e-001  0.0000000000000000e+000  0.0000000000000000e+000  0.0000000000000000e+000
 -5.8638655913750370e-001  0.0000000000000000e+000  0.0000000000000000e+000  7.9529901369123723e-001  0.0000000000000000e+000  0.0000000000000000e+000  4.1954444622145992e-001  0.0000000000000000e+000  0.0000000000000000e+000  0.0000000000000000e+000  0.0000000000000000e+000  0.0000000000000000e+000  0.0000000000000000e+000  0.0000000000000000e+000  0.0000000000000000e+000  1.7116792583786297e-001  0.0000000000000000e+000  0.0000000000000000e+000  0.0000000000000000e+000  0.0000000000000000e+000  0.0000000000000000e+000 -4.4547688051445644e-001  0.0000000000000000e+000  0.0000000000000000e+000 -6.1828667607868903e-001  6.3775017494203967e-001  0.0000000000000000e+000  0.0000000000000000e+000  0.0000000000000000e+000 -8.7486574324105199e-002
  0.0000000000000000e+000  5.4304635845972016e-001  0.0000000000000000e+000  0.0000000000000000e+000  0.0000000000000000e+000  0.0000000000000000e+000  0.0000000000000000e+000  5.3685096288050749e-001  0.0000000000000000e+000  0.0000000000000000e+000  0.0000000000000000e+000  1.6607687926027495e-001  0.0000000000000000e+000  0.0000000000000000e+000  0.0000000000000000e+000  0.0000000000000000e+000  0.0000000000000000e+000  0.0000000000000000e+000  0.0000000000000000e+000  0.0000000000000000e+000 -4.1541751029895857e-001  0.0000000000000000e+000  0.0000000000000000e+000  0.0000000000000000e+000  0.0000000000000000e+000  0.0000000000000000e+000  0.0000000000000000e+000  9.4465985519291507e-001  5.1565062548710772e-001  0.0000000000000000e+000
  0.0000000000000000e+000  0.0000000000000000e+000  0.0000000000000000e+000  0.0000000000000000e+000  2.6788066656610104e-001  3.8729552162755138e-001  0.0000000000000000e+000  0.0000000000000000e+000 -3.1354017557726482e-001  0.0000000000000000e+000  0.0000000000000000e+000  0.0000000000000000e+000  0.0000000000000000e+000  0.0000000000000000e+000  0.0000000000000000e+000  0.0000000000000000e+000 -2.8424420449928867e-001 -1.3861085611388502e-001 -3.3794717276690484e-001  0.0000000000000000e+000  0.0000000000000000e+000  0.0000000000000000e+000  0.0000000000000000e+000 -2.4431139704782459e-001  0.0000000000000000e+000  0.0000000000000000e+000 -6.3720530300183542e-001  0.0000000000000000e+000  0.0000000000000000e+000  0.0000000000000000e+000
  0.0000000000000000e+000  0.0000000000000000e+000  4.3297844989007100e-001  0.0000000000000000e+000  0.0000000000000000e+000  0.0000000000000000e+000  0.0000000000000000e+000  0.0000000000000000e+000  0.0000000000000000e+000  3.4653173127685633e-001 -9.8832998864383403e-002  0.0000000000000000e+000  0.0000000000000000e+000  1.6946861129848992e-001  1.3644463625646183e-001  0.0000000000000000e+000  0.0000000000000000e+000  0.0000000000000000e+000  0.0000000000000000e+000  0.0000000000000000e+000  0.0000000000000000e+000  0.0000000000000000e+000 -7.9708262464184487e-001  0.0000000000000000e+000  0.0000000000000000e+000  0.0000000000000000e+000  0.0000000000000000e+000  0.0000000000000000e+000  0.0000000000000000e+000  0.0000000000000000e+000
  0.0000000000000000e+000  0.0000000000000000e+000  4.2477467133179092e-001  0.0000000000000000e+000  0.0000000000000000e+000  0.0000000000000000e+000  0.0000000000000000e+000  0.0000000000000000e+000  0.0000000000000000e+000  2.6899953676292437e-001  8.0177738792381636e-001  0.0000000000000000e+000  0.0000000000000000e+000  1.5514044885301523e-001 -1.0456082710515235e-001  0.0000000000000000e+000  0.0000000000000000e+000  0.0000000000000000e+000  0.0000000000000000e+000  0.0000000000000000e+000  0.0000000000000000e+000  0.0000000000000000e+000  2.6335759452716673e-001  0.0000000000000000e+000  0.0000000000000000e+000  0.0000000000000000e+000  0.0000000000000000e+000  0.0000000000000000e+000  0.0000000000000000e+000  0.0000000000000000e+000
  0.0000000000000000e+000  1.4380446096157740e-002  0.0000000000000000e+000  0.0000000000000000e+000  0.0000000000000000e+000  0.0000000000000000e+000  0.0000000000000000e+000  1.7301557749192509e-001  0.0000000000000000e+000  0.0000000000000000e+000  0.0000000000000000e+000 -3.3658404786996543e-001  0.0000000000000000e+000  0.0000000000000000e+000  0.0000000000000000e+000  0.0000000000000000e+000  0.0000000000000000e+000  0.0000000000000000e+000  0.0000000000000000e+000  0.0000000000000000e+000 -8.8920114420916141e-001  0.0000000000000000e+000  0.0000000000000000e+000  0.0000000000000000e+000  0.0000000000000000e+000  0.0000000000000000e+000  0.0000000000000000e+000  2.2334045775397102e-001 -6.7551393120777370e-001  0.0000000000000000e+000
  0.0000000000000000e+000  0.0000000000000000e+000  0.0000000000000000e+000  0.0000000000000000e+000  0.0000000000000000e+000  0.0000000000000000e+000  0.0000000000000000e+000  0.0000000000000000e+000  0.0000000000000000e+000  0.0000000000000000e+000  0.0000000000000000e+000  0.0000000000000000e+000 -4.2724600401536256e-001  0.0000000000000000e+000  0.0000000000000000e+000  0.0000000000000000e+000  0.0000000000000000e+000  0.0000000000000000e+000  0.0000000000000000e+000 -3.2858698856714186e-001  0.0000000000000000e+000  0.0000000000000000e+000  0.0000000000000000e+000  0.0000000000000000e+000  0.0000000000000000e+000  0.0000000000000000e+000  0.0000000000000000e+000  0.0000000000000000e+000  0.0000000000000000e+000  0.0000000000000000e+000
  0.0000000000000000e+000  0.0000000000000000e+000  1.9833715896458778e-001  0.0000000000000000e+000  0.0000000000000000e+000  0.0000000000000000e+000  0.0000000000000000e+000  0.0000000000000000e+000  0.0000000000000000e+000  6.9799326380713012e-002 -3.3864113319780353e-001  0.0000000000000000e+000  0.0000000000000000e+000  6.9703049196000200e-001  4.3879841735440206e-001  0.0000000000000000e+000  0.0000000000000000e+000  0.0000000000000000e+000  0.0000000000000000e+000  0.0000000000000000e+000  0.0000000000000000e+000  0.0000000000000000e+000  4.0338201561600584e-001  0.0000000000000000e+000  0.0000000000000000e+000  0.0000000000000000e+000  0.0000000000000000e+000  0.0000000000000000e+000  0.0000000000000000e+000  0.0000000000000000e+000
  0.0000000000000000e+000  0.0000000000000000e+000 -2.8449228953773120e-001  0.0000000000000000e+000  0.0000000000000000e+000  0.0000000000000000e+000  0.0000000000000000e+000  0.0000000000000000e+000  0.0000000000000000e+000 -4.0766799617654303e-001  1.9783865516765309e-001  0.0000000000000000e+000  0.0000000000000000e+000  6.6159682208932269e-001 -4.3771178711202946e-001  0.0000000000000000e+000  0.0000000000000000e+000  0.0000000000000000e+000  0.0000000000000000e+000  0.0000000000000000e+000  0.0000000000000000e+000  0.0000000000000000e+000 -2.9056642103474073e-001  0.0000000000000000e+000  0.0000000000000000e+000  0.0000000000000000e+000  0.0000000000000000e+000  0.0000000000000000e+000  0.0000000000000000e+000  0.0000000000000000e+000
  8.6428847152964916e-001  0.0000000000000000e+000  0.0000000000000000e+000 -2.6016147280239105e-001  0.0000000000000000e+000  0.0000000000000000e+000  7.8991774971220771e-002  0.0000000000000000e+000  0.0000000000000000e+000  0.0000000000000000e+000  0.0000000000000000e+000  0.0000000000000000e+000  0.0000000000000000e+000  0.0000000000000000e+000  0.0000000000000000e+000  4.9885884520057450e-001  0.0000000000000000e+000  0.0000000000000000e+000  0.0000000000000000e+000  0.0000000000000000e+000  0.0000000000000000e+000  3.1858245810126062e-001  0.0000000000000000e+000  0.0000000000000000e+000 -8.0016876197754583e-001 -8.3603756691219819e-002  0.0000000000000000e+000  0.0000000000000000e+000  0.0000000000000000e+000 -7.4576051797854304e-001
  0.0000000000000000e+000  0.0000000000000000e+000  0.0000000000000000e+000  0.0000000000000000e+000  2.0555742011840100e-001 -2.6667241459360264e-001  0.0000000000000000e+000  0.0000000000000000e+000  2.2939036823751435e-001  0.0000000000000000e+000  0.0000000000000000e+000  0.0000000000000000e+000  0.0000000000000000e+000  0.0000000000000000e+000  0.0000000000000000e+000  0.0000000000000000e+000 -4.6615649462788056e-001  7.4882262695051427e-001 -8.2084112931764819e-003  0.0000000000000000e+000  0.0000000000000000e+000  0.0000000000000000e+000  0.0000000000000000e+000  1.3795671365365011e-001  0.0000000000000000e+000  0.0000000000000000e+000 -1.9202966519276954e-001  0.0000000000000000e+000  0.0000000000000000e+000  0.0000000000000000e+000
  0.0000000000000000e+000  0.0000000000000000e+000  0.0000000000000000e+000  0.0000000000000000e+000  2.0111313206825981e-001 -5.8779734549708063e-001  0.0000000000000000e+000  0.0000000000000000e+000  1.1849427972147580e-002  0.0000000000000000e+000  0.0000000000000000e+000  0.0000000000000000e+000  0.0000000000000000e+000  0.0000000000000000e+000  0.0000000000000000e+000  0.0000000000000000e+000  5.9221348844399491e-001  7.6680619341088246e-002 -2.9530277334985811e-001  0.0000000000000000e+000  0.0000000000000000e+000  0.0000000000000000e+000  0.0000000000000000e+000 -2.9272048052178290e-001  0.0000000000000000e+000  0.0000000000000000e+000 -2.9055402053741086e-001  0.0000000000000000e+000  0.0000000000000000e+000  0.0000000000000000e+000
  0.0000000000000000e+000  0.0000000000000000e+000  0.0000000000000000e+000  0.0000000000000000e+000 -6.0491348802645073e-001  3.2548455237647114e-002  0.0000000000000000e+000  0.0000000000000000e+000 -2.9911900909435218e-001  0.0000000000000000e+000  0.0000000000000000e+000  0.0000000000000000e+000  0.0000000000000000e+000  0.0000000000000000e+000  0.0000000000000000e+000  0.0000000000000000e+000  2.5027156813534551e-001  2.3575894449896415e-001  2.3577721838776777e-001  0.0000000000000000e+000  0.0000000000000000e+000  0.0000000000000000e+000  0.0000000000000000e+000  3.3853313773619415e-001  0.0000000000000000e+000  0.0000000000000000e+000 -5.0510827421390725e-001  0.0000000000000000e+000  0.0000000000000000e+000  0.0000000000000000e+000
  0.0000000000000000e+000  0.0000000000000000e+000  0.0000000000000000e+000  0.0000000000000000e+000  0.0000000000000000e+000  0.0000000000000000e+000  0.0000000000000000e+000  0.0000000000000000e+000  0.0000000000000000e+000  0.0000000000000000e+000  0.0000000000000000e+000  0.0000000000000000e+000  1.1446838782472513e-001  0.0000000000000000e+000  0.0000000000000000e+000  0.0000000000000000e+000  0.0000000000000000e+000  0.0000000000000000e+000  0.0000000000000000e+000 -9.7335988095127918e-002  0.0000000000000000e+000  0.0000000000000000e+000  0.0000000000000000e+000  0.0000000000000000e+000  0.0000000000000000e+000  0.0000000000000000e+000  0.0000000000000000e+000  0.0000000000000000e+000  0.0000000000000000e+000  0.0000000000000000e+000
  0.0000000000000000e+000 -4.7393750796599216e-001  0.0000000000000000e+000  0.0000000000000000e+000  0.0000000000000000e+000  0.0000000000000000e+000  0.0000000000000000e+000  1.7059154347877967e-001  0.0000000000000000e+000  0.0000000000000000e+000  0.0000000000000000e+000 -5.0037401704017248e-001  0.0000000000000000e+000  0.0000000000000000e+000  0.0000000000000000e+000  0.0000000000000000e+000  0.0000000000000000e+000  0.0000000000000000e+000  0.0000000000000000e+000  0.0000000000000000e+000  1.3496115496938734e+000  0.0000000000000000e+000  0.0000000000000000e+000  0.0000000000000000e+000  0.0000000000000000e+000  0.0000000000000000e+000  0.0000000000000000e+000  6.0785992949690171e-001 -2.2196598345849922e-001  0.0000000000000000e+000
  3.4496373551594545e-001  0.0000000000000000e+000  0.0000000000000000e+000  5.3554350650805427e-001  0.0000000000000000e+000  0.0000000000000000e+000  5.3145723432014080e-001  0.0000000000000000e+000  0.0000000000000000e+000  0.0000000000000000e+000  0.0000000000000000e+000  0.0000000000000000e+000  0.0000000000000000e+000  0.0000000000000000e+000  0.0000000000000000e+000 -4.0465117203995360e-001  0.0000000000000000e+000  0.0000000000000000e+000  0.0000000000000000e+000  0.0000000000000000e+000  0.0000000000000000e+000  1.4136712574196272e-001  0.0000000000000000e+000  0.0000000000000000e+000  3.6222313209184565e-001 -1.0357305612085657e+000  0.0000000000000000e+000  0.0000000000000000e+000  0.0000000000000000e+000 -3.4746491059315765e-002
  0.0000000000000000e+000  0.0000000000000000e+000 -4.8421747434174345e-001  0.0000000000000000e+000  0.0000000000000000e+000  0.0000000000000000e+000  0.0000000000000000e+000  0.0000000000000000e+000  0.0000000000000000e+000 -5.1922852727114943e-002  4.3458927141968395e-001  0.0000000000000000e+000  0.0000000000000000e+000  1.8365607892856173e-002  7.2737982081791852e-001  0.0000000000000000e+000  0.0000000000000000e+000  0.0000000000000000e+000  0.0000000000000000e+000  0.0000000000000000e+000  0.0000000000000000e+000  0.0000000000000000e+000 -2.1107089043093694e-001  0.0000000000000000e+000  0.0000000000000000e+000  0.0000000000000000e+000  0.0000000000000000e+000  0.0000000000000000e+000  0.0000000000000000e+000  0.0000000000000000e+000
  0.0000000000000000e+000  0.0000000000000000e+000  0.0000000000000000e+000  0.0000000000000000e+000 -7.4187812448184870e-002 -3.1705103803254434e-002  0.0000000000000000e+000  0.0000000000000000e+000  1.9213765839628283e-001  0.0000000000000000e+000  0.0000000000000000e+000  0.0000000000000000e+000  0.0000000000000000e+000  0.0000000000000000e+000  0.0000000000000000e+000  0.0000000000000000e+000 -1.5210384998652904e-003 -1.7831154322507303e-001 -6.9584999509657997e-001  0.0000000000000000e+000  0.0000000000000000e+000  0.0000000000000000e+000  0.0000000000000000e+000  6.6369245079212535e-001  0.0000000000000000e+000  0.0000000000000000e+000  9.0482143640096893e-003  0.0000000000000000e+000  0.0000000000000000e+000  0.0000000000000000e+000
  7.8394830095996582e-001  0.0000000000000000e+000  0.0000000000000000e+000  1.3705866031128883e-001  0.0000000000000000e+000  0.0000000000000000e+000  4.7621131341731782e-001  0.0000000000000000e+000  0.0000000000000000e+000  0.0000000000000000e+000  0.0000000000000000e+000  0.0000000000000000e+000  0.0000000000000000e+000  0.0000000000000000e+000  0.0000000000000000e+000  3.8605615848154551e-001  0.0000000000000000e+000  0.0000000000000000e+000  0.0000000000000000e+000  0.0000000000000000e+000  0.0000000000000000e+000 -2.0858985258365545e-001  0.0000000000000000e+000  0.0000000000000000e+000  9.8456153062136176e-001  6.6527940727040269e-001  0.0000000000000000e+000  0.0000000000000000e+000  0.0000000000000000e+000  7.2242808281812110e-001
 -1.3704505377211354e-001  0.0000000000000000e+000  0.0000000000000000e+000  2.4355780096604418e-001  0.0000000000000000e+000  0.0000000000000000e+000 -8.8392655778744600e-001  0.0000000000000000e+000  0.0000000000000000e+000  0.0000000000000000e+000  0.0000000000000000e+000  0.0000000000000000e+000  0.0000000000000000e+000  0.0000000000000000e+000  0.0000000000000000e+000  6.2624656175240723e-001  0.0000000000000000e+000  0.0000000000000000e+000  0.0000000000000000e+000  0.0000000000000000e+000  0.0000000000000000e+000 -5.3195771068219766e-001  0.0000000000000000e+000  0.0000000000000000e+000  6.9691314854373976e-001 -2.1106551178034066e-001  0.0000000000000000e+000  0.0000000000000000e+000  0.0000000000000000e+000 -5.8464470560198523e-001
  0.0000000000000000e+000  0.0000000000000000e+000  0.0000000000000000e+000  0.0000000000000000e+000  2.8496883681991575e-001 -5.2092336048755450e-001  0.0000000000000000e+000  0.0000000000000000e+000 -2.4928398960347309e-001  0.0000000000000000e+000  0.0000000000000000e+000  0.0000000000000000e+000  0.0000000000000000e+000  0.0000000000000000e+000  0.0000000000000000e+000  0.0000000000000000e+000 -2.7931870972314327e-001 -4.6650648149911150e-001  3.7209280641851522e-001  0.0000000000000000e+000  0.0000000000000000e+000  0.0000000000000000e+000  0.0000000000000000e+000  3.4570964119619707e-001  0.0000000000000000e+000  0.0000000000000000e+000 -1.7797094027042787e-001  0.0000000000000000e+000  0.0000000000000000e+000  0.0000000000000000e+000
  0.0000000000000000e+000  6.0945921794464630e-001  0.0000000000000000e+000  0.0000000000000000e+000  0.0000000000000000e+000  0.0000000000000000e+000  0.0000000000000000e+000 -1.4876518184989789e+000  0.0000000000000000e+000  0.0000000000000000e+000  0.0000000000000000e+000  8.2740249534508203e-002  0.0000000000000000e+000  0.0000000000000000e+000  0.0000000000000000e+000  0.0000000000000000e+000  0.0000000000000000e+000  0.0000000000000000e+000  0.0000000000000000e+000  0.0000000000000000e+000 -1.7254821277884275e-001  0.0000000000000000e+000  0.0000000000000000e+000  0.0000000000000000e+000  0.0000000000000000e+000  0.0000000000000000e+000  0.0000000000000000e+000  4.9407197142327497e-001 -1.1265250027868039e-001  0.0000000000000000e+000
  0.0000000000000000e+000 -8.6665110388655631e-001  0.0000000000000000e+000  0.0000000000000000e+000  0.0000000000000000e+000  0.0000000000000000e+000  0.0000000000000000e+000 -4.0975727364922138e-002  0.0000000000000000e+000  0.0000000000000000e+000  0.0000000000000000e+000 -9.5853364899465854e-001  0.0000000000000000e+000  0.0000000000000000e+000  0.0000000000000000e+000  0.0000000000000000e+000  0.0000000000000000e+000  0.0000000000000000e+000  0.0000000000000000e+000  0.0000000000000000e+000 -1.2490737823740870e-001  0.0000000000000000e+000  0.0000000000000000e+000  0.0000000000000000e+000  0.0000000000000000e+000  0.0000000000000000e+000  0.0000000000000000e+000  3.3233679482256978e-001  7.9295912174561589e-001  0.0000000000000000e+000
 -3.3474429351641233e-001  0.0000000000000000e+000  0.0000000000000000e+000  5.7402087900493759e-001  0.0000000000000000e+000  0.0000000000000000e+000 -6.0993545518766634e-001  0.0000000000000000e+000  0.0000000000000000e+000  0.0000000000000000e+000  0.0000000000000000e+000  0.0000000000000000e+000  0.0000000000000000e+000  0.0000000000000000e+000  0.0000000000000000e+000 -1.1565784946647806e-001  0.0000000000000000e+000  0.0000000000000000e+000  0.0000000000000000e+000  0.0000000000000000e+000  0.0000000000000000e+000  9.3143265789924579e-001  0.0000000000000000e+000  0.0000000000000000e+000 -2.9174429798495738e-001  4.3810657564816535e-001  0.0000000000000000e+000  0.0000000000000000e+000  0.0000000000000000e+000  3.0399087571346323e-001
 -9.9598913389884608e-003  0.0000000000000000e+000  2.8489445942499952e-001  0.0000000000000000e+000  0.0000000000000000e+000  0.0000000000000000e+000  0.0000000000000000e+000  0.0000000000000000e+000  0.0000000000000000e+000  0.0000000000000000e+000  0.0000000000000000e+000  3.7870353892325037e-001  0.0000000000000000e+000  9.5760888132105881e-001  0.0000000000000000e+000  0.0000000000000000e+000  0.0000000000000000e+000  0.0000000000000000e+000 -4.6566958695918270e-001  0.0000000000000000e+000  0.0000000000000000e+000  8.8027988980899058e-002  0.0000000000000000e+000  0.0000000000000000e+000  0.0000000000000000e+000 -4.1120913170447371e-001  0.0000000000000000e+000  7.2850334161382846e-001  0.0000000000000000e+000  0.0000000000000000e+000
  0.0000000000000000e+000  5.7246349518775241e-001  0.0000000000000000e+000  0.0000000000000000e+000  0.0000000000000000e+000  0.0000000000000000e+000  0.0000000000000000e+000  0.0000000000000000e+000  0.0000000000000000e+000  0.0000000000000000e+000  5.3474828906238425e-001  0.0000000000000000e+000  2.0432596783874882e-001  0.0000000000000000e+000 -4.9886856748603259e-001  2.0923359542827710e-001  9.6091400448140207e-001  0.0000000000000000e+000  0.0000000000000000e+000  0.0000000000000000e+000  0.0000000000000000e+000  0.0000000000000000e+000  0.0000000000000000e+000  0.0000000000000000e+000  0.0000000000000000e+000  0.0000000000000000e+000  0.0000000000000000e+000  0.0000000000000000e+000  0.0000000000000000e+000  0.0000000000000000e+000
 -2.0937844074270606e-001  0.0000000000000000e+000  5.8401617648640924e-001  0.0000000000000000e+000  0.0000000000000000e+000  0.0000000000000000e+000  0.0000000000000000e+000  0.0000000000000000e+000  0.0000000000000000e+000  0.0000000000000000e+000  0.0000000000000000e+000  1.2068673768706005e-001  0.0000000000000000e+000  1.8649009194013283e-001  0.0000000000000000e+000  0.0000000000000000e+000  0.0000000000000000e+000  0.0000000000000000e+000 -5.1620165480087488e-001  0.0000000000000000e+000  0.0000000000000000e+000  6.3296116418823489e-002  0.0000000000000000e+000  0.0000000000000000e+000  0.0000000000000000e+000  1.4713572341578898e-002  0.0000000000000000e+000 -1.0513230541404992e+000  0.0000000000000000e+000  0.0000000000000000e+000
  0.0000000000000000e+000  0.0000000000000000e+000  0.0000000000000000e+000 -3.9509171110094865e-001  0.0000000000000000e+000 -5.6168134007452064e-001  0.0000000000000000e+000  0.0000000000000000e+000  0.0000000000000000e+000  0.0000000000000000e+000  0.0000000000000000e+000  0.0000000000000000e+000  0.0000000000000000e+000  0.0000000000000000e+000  0.0000000000000000e+000  0.0000000000000000e+000  0.0000000000000000e+000  0.0000000000000000e+000  0.0000000000000000e+000  0.0000000000000000e+000  0.0000000000000000e+000  0.0000000000000000e+000  0.0000000000000000e+000  0.0000000000000000e+000  0.0000000000000000e+000  0.0000000000000000e+000  0.0000000000000000e+000  0.0000000000000000e+000  0.0000000000000000e+000  0.0000000000000000e+000
  0.0000000000000000e+000  0.0000000000000000e+000  0.0000000000000000e+000  0.0000000000000000e+000  1.5337620231398283e-001  0.0000000000000000e+000  0.0000000000000000e+000  0.0000000000000000e+000 -3.7423748785554034e-001  0.0000000000000000e+000  0.0000000000000000e+000  0.0000000000000000e+000  0.0000000000000000e+000  0.0000000000000000e+000  0.0000000000000000e+000  0.0000000000000000e+000  0.0000000000000000e+000  0.0000000000000000e+000  0.0000000000000000e+000  0.0000000000000000e+000 -6.3648402974729446e-001  0.0000000000000000e+000  7.2905184679252499e-003  4.4937951048968736e-002 -2.2310910409009638e-001  0.0000000000000000e+000  0.0000000000000000e+000  0.0000000000000000e+000  5.7284457218500273e-001 -2.2651484677663947e-001
  0.0000000000000000e+000  0.0000000000000000e+000  0.0000000000000000e+000  1.2184122742032190e-001  0.0000000000000000e+000  1.3521787467408617e-005  0.0000000000000000e+000  0.0000000000000000e+000  0.0000000000000000e+000  0.0000000000000000e+000  0.0000000000000000e+000  0.0000000000000000e+000  0.0000000000000000e+000  0.0000000000000000e+000  0.0000000000000000e+000  0.0000000000000000e+000  0.0000000000000000e+000  0.0000000000000000e+000  0.0000000000000000e+000  0.0000000000000000e+000  0.0000000000000000e+000  0.0000000000000000e+000  0.0000000000000000e+000  0.0000000000000000e+000  0.0000000000000000e+000  0.0000000000000000e+000  0.0000000000000000e+000  0.0000000000000000e+000  0.0000000000000000e+000  0.0000000000000000e+000
  0.0000000000000000e+000  0.0000000000000000e+000  0.0000000000000000e+000  0.0000000000000000e+000  0.0000000000000000e+000  0.0000000000000000e+000 -1.8434657068341381e-001  3.0947593618543667e-001  0.0000000000000000e+000  7.0107903640519387e-001  0.0000000000000000e+000  0.0000000000000000e+000  0.0000000000000000e+000  0.0000000000000000e+000  0.0000000000000000e+000  0.0000000000000000e+000  0.0000000000000000e+000  2.1392353283386623e-002  0.0000000000000000e+000  6.1370229352050254e-001  0.0000000000000000e+000  0.0000000000000000e+000  0.0000000000000000e+000  0.0000000000000000e+000  0.0000000000000000e+000  0.0000000000000000e+000 -4.0509673674970610e-002  0.0000000000000000e+000  0.0000000000000000e+000  0.0000000000000000e+000
  0.0000000000000000e+000  0.0000000000000000e+000  0.0000000000000000e+000  0.0000000000000000e+000  0.0000000000000000e+000  0.0000000000000000e+000  4.0292524141186517e-002 -2.0338386186506299e-001  0.0000000000000000e+000  3.2784134389361569e-001  0.0000000000000000e+000  0.0000000000000000e+000  0.0000000000000000e+000  0.0000000000000000e+000  0.0000000000000000e+000  0.0000000000000000e+000  0.0000000000000000e+000  1.2876149641885093e-001  0.0000000000000000e+000 -3.2074231926591518e-001  0.0000000000000000e+000  0.0000000000000000e+000  0.0000000000000000e+000  0.0000000000000000e+000  0.0000000000000000e+000  0.0000000000000000e+000 -8.5444509018258319e-001  0.0000000000000000e+000  0.0000000000000000e+000  0.0000000000000000e+000
  0.0000000000000000e+000  0.0000000000000000e+000  0.0000000000000000e+000  0.0000000000000000e+000 -6.8294370793217363e-001  0.0000000000000000e+000  0.0000000000000000e+000  0.0000000000000000e+000 -2.1353961188019904e-001  0.0000000000000000e+000  0.0000000000000000e+000  0.0000000000000000e+000  0.0000000000000000e+000  0.0000000000000000e+000  0.0000000000000000e+000  0.0000000000000000e+000  0.0000000000000000e+000  0.0000000000000000e+000  0.0000000000000000e+000  0.0000000000000000e+000 -9.0052220559127510e-002  0.0000000000000000e+000  1.9834091565208017e-001 -1.9731799382600457e-001 -2.2386766161677310e-001  0.0000000000000000e+000  0.0000000000000000e+000  0.0000000000000000e+000 -3.2659600937868100e-001 -4.9479706017438269e-001
  0.0000000000000000e+000  0.0000000000000000e+000  0.0000000000000000e+000  0.0000000000000000e+000  0.0000000000000000e+000  0.0000000000000000e+000 -9.4920208533639749e-001 -1.3884198216854818e-001  0.0000000000000000e+000 -2.3798751287008299e-002  0.0000000000000000e+000  0.0000000000000000e+000  0.0000000000000000e+000  0.0000000000000000e+000  0.0000000000000000e+000  0.0000000000000000e+000  0.0000000000000000e+000  1.9240480592500617e-001  0.0000000000000000e+000 -1.8939928810696538e-001  0.0000000000000000e+000  0.0000000000000000e+000  0.0000000000000000e+000  0.0000000000000000e+000  0.0000000000000000e+000  0.0000000000000000e+000  7.9247870250610780e-002  0.0000000000000000e+000  0.0000000000000000e+000  0.0000000000000000e+000
  0.0000000000000000e+000  1.7492703130851556e-001  0.0000000000000000e+000  0.0000000000000000e+000  0.0000000000000000e+000  0.0000000000000000e+000  0.0000000000000000e+000  0.0000000000000000e+000  0.0000000000000000e+000  0.0000000000000000e+000  2.8832744204605487e-001  0.0000000000000000e+000  9.5560078376630053e-001  0.0000000000000000e+000 -7.5148496899676620e-001  7.1831912528335851e-001 -6.6975895796249385e-001  0.0000000000000000e+000  0.0000000000000000e+000  0.0000000000000000e+000  0.0000000000000000e+000  0.0000000000000000e+000  0.0000000000000000e+000  0.0000000000000000e+000  0.0000000000000000e+000  0.0000000000000000e+000  0.0000000000000000e+000  0.0000000000000000e+000  0.0000000000000000e+000  0.0000000000000000e+000
  2.2590193846623913e-001  0.0000000000000000e+000 -1.7741176953197191e-001  0.0000000000000000e+000  0.0000000000000000e+000  0.0000000000000000e+000  0.0000000000000000e+000  0.0000000000000000e+000  0.0000000000000000e+000  0.0000000000000000e+000  0.0000000000000000e+000 -9.2560130107410976e-001  0.0000000000000000e+000  2.7163766995977245e-001  0.0000000000000000e+000  0.0000000000000000e+000  0.0000000000000000e+000  0.0000000000000000e+000 -1.7429972989743631e-001  0.0000000000000000e+000  0.0000000000000000e+000  6.2205544034765126e-001  0.0000000000000000e+000  0.0000000000000000e+000  0.0000000000000000e+000  1.8324234918309421e-001  0.0000000000000000e+000 -1.4210827341068655e-001  0.0000000000000000e+000  0.0000000000000000e+000
  0.0000000000000000e+000  3.4346506673868005e-001  0.0000000000000000e+000  0.0000000000000000e+000  0.0000000000000000e+000  0.0000000000000000e+000  0.0000000000000000e+000  0.0000000000000000e+000  0.0000000000000000e+000  0.0000000000000000e+000  1.1790969074801252e+000  0.0000000000000000e+000 -7.9181863601639705e-003  0.0000000000000000e+000  2.0481509634665121e-001 -6.9546034177465799e-001  2.0702181091828087e-001  0.0000000000000000e+000  0.0000000000000000e+000  0.0000000000000000e+000  0.0000000000000000e+000  0.0000000000000000e+000  0.0000000000000000e+000  0.0000000000000000e+000  0.0000000000000000e+000  0.0000000000000000e+000  0.0000000000000000e+000  0.0000000000000000e+000  0.0000000000000000e+000  0.0000000000000000e+000
  1.2067301138293444e-001  0.0000000000000000e+000  1.8047319663237452e-001  0.0000000000000000e+000  0.0000000000000000e+000  0.0000000000000000e+000  0.0000000000000000e+000  0.0000000000000000e+000  0.0000000000000000e+000  0.0000000000000000e+000  0.0000000000000000e+000  6.7654882887445122e-001  0.0000000000000000e+000  2.6522243854295441e-002  0.0000000000000000e+000  0.0000000000000000e+000  0.0000000000000000e+000  0.0000000000000000e+000  5.5963674555769072e-001  0.0000000000000000e+000  0.0000000000000000e+000  8.9134734159550688e-001  0.0000000000000000e+000  0.0000000000000000e+000  0.0000000000000000e+000 -1.5322251865310949e-001  0.0000000000000000e+000  3.5785409961963377e-001  0.0000000000000000e+000  0.0000000000000000e+000
  0.0000000000000000e+000  9.7955427237349657e-001  0.0000000000000000e+000  0.0000000000000000e+000  0.0000000000000000e+000  0.0000000000000000e+000  0.0000000000000000e+000  0.0000000000000000e+000  0.0000000000000000e+000  0.0000000000000000e+000 -9.1325138999809163e-001  0.0000000000000000e+000  8.4856172753191661e-001  0.0000000000000000e+000  4.5698354889097925e-001 -8.9885699939638675e-001 -1.2005134154398375e-001  0.0000000000000000e+000  0.0000000000000000e+000  0.0000000000000000e+000  0.0000000000000000e+000  0.0000000000000000e+000  0.0000000000000000e+000  0.0000000000000000e+000  0.0000000000000000e+000  0.0000000000000000e+000  0.0000000000000000e+000  0.0000000000000000e+000  0.0000000000000000e+000  0.0000000000000000e+000
  0.0000000000000000e+000  8.7022979938373390e-001  0.0000000000000000e+000  0.0000000000000000e+000  0.0000000000000000e+000  0.0000000000000000e+000  0.0000000000000000e+000  0.0000000000000000e+000  0.0000000000000000e+000  0.0000000000000000e+000  2.0072552018975029e-001  0.0000000000000000e+000 -5.8294302627971795e-001  0.0000000000000000e+000  7.6912794598015854e-001  9.9612541598972504e-001 -2.7993032607595636e-001  0.0000000000000000e+000  0.0000000000000000e+000  0.0000000000000000e+000  0.0000000000000000e+000  0.0000000000000000e+000  0.0000000000000000e+000  0.0000000000000000e+000  0.0000000000000000e+000  0.0000000000000000e+000  0.0000000000000000e+000  0.0000000000000000e+000  0.0000000000000000e+000  0.0000000000000000e+000
  0.0000000000000000e+000 -7.9885490304329965e-001  0.0000000000000000e+000  0.0000000000000000e+000  0.0000000000000000e+000  0.0000000000000000e+000  0.0000000000000000e+000  0.0000000000000000e+000  0.0000000000000000e+000  0.0000000000000000e+000 -4.6467532458905711e-002  0.0000000000000000e+000  8.7409366687744094e-001  0.0000000000000000e+000  1.2858618224919727e+000  4.2105853423405049e-001  2.8386709890973538e-001  0.0000000000000000e+000  0.0000000000000000e+000  0.0000000000000000e+000  0.0000000000000000e+000  0.0000000000000000e+000  0.0000000000000000e+000  0.0000000000000000e+000  0.0000000000000000e+000  0.0000000000000000e+000  0.0000000000000000e+000  0.0000000000000000e+000  0.0000000000000000e+000  0.0000000000000000e+000
  0.0000000000000000e+000  0.0000000000000000e+000  0.0000000000000000e+000  0.0000000000000000e+000  0.0000000000000000e+000  0.0000000000000000e+000 -1.5638730840134385e-001 -4.7617249043077681e-001  0.0000000000000000e+000 -3.3232226804404330e-001  0.0000000000000000e+000  0.0000000000000000e+000  0.0000000000000000e+000  0.0000000000000000e+000  0.0000000000000000e+000  0.0000000000000000e+000  0.0000000000000000e+000 -4.7012377516719889e-001  0.0000000000000000e+000  5.6897464614466875e-001  0.0000000000000000e+000  0.0000000000000000e+000  0.0000000000000000e+000  0.0000000000000000e+000  0.0000000000000000e+000  0.0000000000000000e+000 -3.0596759200459356e-001  0.0000000000000000e+000  0.0000000000000000e+000  0.0000000000000000e+000
 -2.4154261701491081e-001  0.0000000000000000e+000  3.2279677027140924e-001  0.0000000000000000e+000  0.0000000000000000e+000  0.0000000000000000e+000  0.0000000000000000e+000  0.0000000000000000e+000  0.0000000000000000e+000  0.0000000000000000e+000  0.0000000000000000e+000 -3.6537305702191486e-001  0.0000000000000000e+000  4.5793767991614853e-001  0.0000000000000000e+000  0.0000000000000000e+000  0.0000000000000000e+000  0.0000000000000000e+000  7.0036707578293822e-001  0.0000000000000000e+000  0.0000000000000000e+000 -8.2305111486380617e-002  0.0000000000000000e+000  0.0000000000000000e+000  0.0000000000000000e+000 -7.7462131658168798e-001  0.0000000000000000e+000  1.5323327482361107e-002  0.0000000000000000e+000  0.0000000000000000e+000
  0.0000000000000000e+000  0.0000000000000000e+000  0.0000000000000000e+000  0.0000000000000000e+000  0.0000000000000000e+000  0.0000000000000000e+000 -1.8223009404131998e-001  5.3447610422471303e-001  0.0000000000000000e+000 -3.6218567663721113e-003  0.0000000000000000e+000  0.0000000000000000e+000  0.0000000000000000e+000  0.0000000000000000e+000  0.0000000000000000e+000  0.0000000000000000e+000  0.0000000000000000e+000 -7.5533191471823380e-001  0.0000000000000000e+000 -3.0286200613441877e-001  0.0000000000000000e+000  0.0000000000000000e+000  0.0000000000000000e+000  0.0000000000000000e+000  0.0000000000000000e+000  0.0000000000000000e+000 -1.3734144618560779e-001  0.0000000000000000e+000  0.0000000000000000e+000  0.0000000000000000e+000
  0.0000000000000000e+000  0.0000000000000000e+000  0.0000000000000000e+000  0.0000000000000000e+000 -3.6481989526977698e-001  0.0000000000000000e+000  0.0000000000000000e+000  0.0000000000000000e+000  3.7852493897538431e-001  0.0000000000000000e+000  0.0000000000000000e+000  0.0000000000000000e+000  0.0000000000000000e+000  0.0000000000000000e+000  0.0000000000000000e+000  0.0000000000000000e+000  0.0000000000000000e+000  0.0000000000000000e+000  0.0000000000000000e+000  0.0000000000000000e+000 -1.8007781356806773e-001  0.0000000000000000e+000 -3.4783523528047811e-001 -1.4080424780981424e-001  6.3340132915555292e-001  0.0000000000000000e+000  0.0000000000000000e+000  0.0000000000000000e+000  3.2377155516457329e-001 -2.1061064748951952e-001
  3.9874513511670689e-001  0.0000000000000000e+000 -4.6306854450415813e-001  0.0000000000000000e+000  0.0000000000000000e+000  0.0000000000000000e+000  0.0000000000000000e+000  0.0000000000000000e+000  0.0000000000000000e+000  0.0000000000000000e+000  0.0000000000000000e+000  1.2699268193577079e-001  0.0000000000000000e+000 -6.1939562857142583e-002  0.0000000000000000e+000  0.0000000000000000e+000  0.0000000000000000e+000  0.0000000000000000e+000 -2.6443427186882817e-001  0.0000000000000000e+000  0.0000000000000000e+000  4.4833236729473375e-001  0.0000000000000000e+000  0.0000000000000000e+000  0.0000000000000000e+000 -9.6417896429850558e-001  0.0000000000000000e+000 -4.1335228702551824e-002  0.0000000000000000e+000  0.0000000000000000e+000
  0.0000000000000000e+000  0.0000000000000000e+000  0.0000000000000000e+000  0.0000000000000000e+000 -2.3642134242322116e-001  0.0000000000000000e+000  0.0000000000000000e+000  0.0000000000000000e+000 -2.9555229235368580e-001  0.0000000000000000e+000  0.0000000000000000e+000  0.0000000000000000e+000  0.0000000000000000e+000  0.0000000000000000e+000  0.0000000000000000e+000  0.0000000000000000e+000  0.0000000000000000e+000  0.0000000000000000e+000  0.0000000000000000e+000  0.0000000000000000e+000  2.3878820826055888e-001  0.0000000000000000e+000 -1.1577698469164890e-001 -6.6864630811606407e-001 -1.1666213876860493e-001  0.0000000000000000e+000  0.0000000000000000e+000  0.0000000000000000e+000  3.2852207086769269e-001  4.6658866436744906e-001
  0.0000000000000000e+000  0.0000000000000000e+000  0.0000000000000000e+000  0.0000000000000000e+000 -2.6546338468975672e-001  0.0000000000000000e+000  0.0000000000000000e+000  0.0000000000000000e+000 -6.2664204120344819e-002  0.0000000000000000e+000  0.0000000000000000e+000  0.0000000000000000e+000  0.0000000000000000e+000  0.0000000000000000e+000  0.0000000000000000e+000  0.0000000000000000e+000  0.0000000000000000e+000  0.0000000000000000e+000  0.0000000000000000e+000  0.0000000000000000e+000  5.6288133882513813e-001  0.0000000000000000e+000 -2.3729877548213854e-001  5.0257290899425655e-001 -2.6187585838020466e-001  0.0000000000000000e+000  0.0000000000000000e+000  0.0000000000000000e+000  4.4584435867690198e-001 -1.8033466734597409e-001
  0.0000000000000000e+000  0.0000000000000000e+000  0.0000000000000000e+000  0.0000000000000000e+000  2.2372951561355318e-002  0.0000000000000000e+000  0.0000000000000000e+000  0.0000000000000000e+000  5.0571732566495042e-001  0.0000000000000000e+000  0.0000000000000000e+000  0.0000000000000000e+000  0.0000000000000000e+000  0.0000000000000000e+000  0.0000000000000000e+000  0.0000000000000000e+000  0.0000000000000000e+000  0.0000000000000000e+000  0.0000000000000000e+000  0.0000000000000000e+000 -2.0174090069403924e-001  0.0000000000000000e+000 -5.3227315391649654e-001 -1.6486736994964710e-001 -6.1485015698133694e-001  0.0000000000000000e+000  0.0000000000000000e+000  0.0000000000000000e+000 -1.2044863689441607e-001 -2.3445306260050924e-003
 -5.4013194893444638e-001  0.0000000000000000e+000 -8.9529246912644034e-001  0.0000000000000000e+000  0.0000000000000000e+000  0.0000000000000000e+000  0.0000000000000000e+000  0.0000000000000000e+000  0.0000000000000000e+000  0.0000000000000000e+000  0.0000000000000000e+000  6.0027606075611514e-002  0.0000000000000000e+000  3.3254412102430847e-001  0.0000000000000000e+000  0.0000000000000000e+000  0.0000000000000000e+000  0.0000000000000000e+000  1.8364015860113383e-001  0.0000000000000000e+000  0.0000000000000000e+000 -2.5301937802062441e-001  0.0000000000000000e+000  0.0000000000000000e+000  0.0000000000000000e+000  5.5960451657599775e-001  0.0000000000000000e+000 -6.9398893739993794e-001  0.0000000000000000e+000  0.0000000000000000e+000
  0.0000000000000000e+000  0.0000000000000000e+000  0.0000000000000000e+000  0.0000000000000000e+000  0.0000000000000000e+000  0.0000000000000000e+000 -7.5785606584006932e-002  5.7548032721565190e-001  0.0000000000000000e+000 -5.3850779910786872e-001  0.0000000000000000e+000  0.0000000000000000e+000  0.0000000000000000e+000  0.0000000000000000e+000  0.0000000000000000e+000  0.0000000000000000e+000  0.0000000000000000e+000  3.9293837881856974e-001  0.0000000000000000e+000  2.6299092476539065e-001  0.0000000000000000e+000  0.0000000000000000e+000  0.0000000000000000e+000  0.0000000000000000e+000  0.0000000000000000e+000  0.0000000000000000e+000 -3.8668267231015552e-001  0.0000000000000000e+000  0.0000000000000000e+000  0.0000000000000000e+000
  1.0116380279624135e+000  0.0000000000000000e+000  4.7077201016071393e-002  0.0000000000000000e+000  0.0000000000000000e+000  0.0000000000000000e+000  0.0000000000000000e+000  0.0000000000000000e+000  0.0000000000000000e+000  0.0000000000000000e+000  0.0000000000000000e+000  7.1342928888131638e-002  0.0000000000000000e+000  4.0620843423378139e-001  0.0000000000000000e+000  0.0000000000000000e+000  0.0000000000000000e+000  0.0000000000000000e+000  4.6626939632664727e-001  0.0000000000000000e+000  0.0000000000000000e+000 -1.5291394026901156e-001  0.0000000000000000e+000  0.0000000000000000e+000  0.0000000000000000e+000 -7.5498925436877182e-002  0.0000000000000000e+000 -8.2009365869465292e-002  0.0000000000000000e+000  0.0000000000000000e+000
  0.0000000000000000e+000  0.0000000000000000e+000  0.0000000000000000e+000  0.0000000000000000e+000 -4.8404627826533833e-002  0.0000000000000000e+000  0.0000000000000000e+000  0.0000000000000000e+000  5.6772421608778023e-001  0.0000000000000000e+000  0.0000000000000000e+000  0.0000000000000000e+000  0.0000000000000000e+000  0.0000000000000000e+000  0.0000000000000000e+000  0.0000000000000000e+000  0.0000000000000000e+000  0.0000000000000000e+000  0.0000000000000000e+000  0.0000000000000000e+000  5.9796424204774351e-002  0.0000000000000000e+000  6.9348981487239336e-001 -1.2886299774146137e-001 -1.9262879908201294e-001  0.0000000000000000e+000  0.0000000000000000e+000  0.0000000000000000e+000  3.6993367122294291e-001 -1.6733895717591596e-002
  0.0000000000000000e+000  0.0000000000000000e+000  0.0000000000000000e+000  0.0000000000000000e+000  4.9775562242350507e-001  0.0000000000000000e+000  0.0000000000000000e+000  0.0000000000000000e+000 -4.1560178194529035e-002  0.0000000000000000e+000  0.0000000000000000e+000  0.0000000000000000e+000  0.0000000000000000e+000  0.0000000000000000e+000  0.0000000000000000e+000  0.0000000000000000e+000  0.0000000000000000e+000  0.0000000000000000e+000  0.0000000000000000e+000  0.0000000000000000e+000  3.6908054019031200e-001  0.0000000000000000e+000 -7.5236466388073547e-002 -4.4245453731823386e-001  3.9658093475910552e-002  0.0000000000000000e+000  0.0000000000000000e+000  0.0000000000000000e+000  4.7889293135236946e-002 -6.3953026085077691e-001
 -6.0624742332302961e-001  0.0000000000000000e+000  0.0000000000000000e+000 -7.2536952967347101e-001  0.0000000000000000e+000  0.0000000000000000e+000  1.8110564404571722e-001  0.0000000000000000e+000  0.0000000000000000e+000  0.0000000000000000e+000  0.0000000000000000e+000  9.9157072055777187e-002  3.7222569717905746e-001  0.0000000000000000e+000  0.0000000000000000e+000  0.0000000000000000e+000  0.0000000000000000e+000  0.0000000000000000e+000  0.0000000000000000e+000  1.4250204997581795e-001  0.0000000000000000e+000  0.0000000000000000e+000  0.0000000000000000e+000  0.0000000000000000e+000  5.0137312062067330e-001  0.0000000000000000e+000  0.0000000000000000e+000  0.0000000000000000e+000  8.3507374608816987e-001  0.0000000000000000e+000
  0.0000000000000000e+000  2.9455305948195409e-001  0.0000000000000000e+000  0.0000000000000000e+000  0.0000000000000000e+000  3.9539645424137876e-002  0.0000000000000000e+000  0.0000000000000000e+000  0.0000000000000000e+000  0.0000000000000000e+000  0.0000000000000000e+000  0.0000000000000000e+000  0.0000000000000000e+000 -1.3012155634649893e+000 -8.5535913989691148e-001  0.0000000000000000e+000  0.0000000000000000e+000  0.0000000000000000e+000  0.0000000000000000e+000  0.0000000000000000e+000  0.0000000000000000e+000  0.0000000000000000e+000  0.0000000000000000e+000  0.0000000000000000e+000  0.0000000000000000e+000  0.0000000000000000e+000  0.0000000000000000e+000  2.2009845411629558e-001  0.0000000000000000e+000 -1.1035993256593873e-001
  0.0000000000000000e+000  0.0000000000000000e+000  5.2248944744777892e-001  0.0000000000000000e+000  0.0000000000000000e+000  0.0000000000000000e+000  0.0000000000000000e+000  0.0000000000000000e+000  0.0000000000000000e+000  0.0000000000000000e+000 -6.9167366083910359e-002  0.0000000000000000e+000  0.0000000000000000e+000  0.0000000000000000e+000  0.0000000000000000e+000  0.0000000000000000e+000  0.0000000000000000e+000  0.0000000000000000e+000  0.0000000000000000e+000  0.0000000000000000e+000  0.0000000000000000e+000  0.0000000000000000e+000  0.0000000000000000e+000  0.0000000000000000e+000  0.0000000000000000e+000  0.0000000000000000e+000  0.0000000000000000e+000  0.0000000000000000e+000  0.0000000000000000e+000  0.0000000000000000e+000
 -1.4462298197787424e-001  0.0000000000000000e+000  0.0000000000000000e+000  3.1464557038157537e-002  0.0000000000000000e+000  0.0000000000000000e+000 -6.9654108042180285e-001  0.0000000000000000e+000  0.0000000000000000e+000  0.0000000000000000e+000  0.0000000000000000e+000 -4.2674772721444609e-001 -1.2600204201031134e-001  0.0000000000000000e+000  0.0000000000000000e+000  0.0000000000000000e+000  0.0000000000000000e+000  0.0000000000000000e+000  0.0000000000000000e+000  1.0440993345776020e+000  0.0000000000000000e+000  0.0000000000000000e+000  0.0000000000000000e+000  0.0000000000000000e+000  1.1533141060052660e-001  0.0000000000000000e+000  0.0000000000000000e+000  0.0000000000000000e+000  7.3739802460525361e-001  0.0000000000000000e+000
  0.0000000000000000e+000  0.0000000000000000e+000  0.0000000000000000e+000  0.0000000000000000e+000  3.0572113759329882e-002  0.0000000000000000e+000  0.0000000000000000e+000  0.0000000000000000e+000 -9.8628230040823217e-002  0.0000000000000000e+000  0.0000000000000000e+000  0.0000000000000000e+000  0.0000000000000000e+000  0.0000000000000000e+000  0.0000000000000000e+000  0.0000000000000000e+000 -5.0700663368118759e-001  0.0000000000000000e+000  6.7659794775966420e-001  0.0000000000000000e+000  0.0000000000000000e+000  1.6660292110963754e-001  2.2359227830787942e-001  1.6600236761483805e-001  0.0000000000000000e+000  4.1132770669513380e-001  0.0000000000000000e+000  0.0000000000000000e+000  0.0000000000000000e+000  0.0000000000000000e+000
  0.0000000000000000e+000  4.0843720018156737e-001  0.0000000000000000e+000  0.0000000000000000e+000  0.0000000000000000e+000 -9.7647726224464004e-001  0.0000000000000000e+000  0.0000000000000000e+000  0.0000000000000000e+000  0.0000000000000000e+000  0.0000000000000000e+000  0.0000000000000000e+000  0.0000000000000000e+000  2.1556387185023451e-002 -4.2902162806805588e-002  0.0000000000000000e+000  0.0000000000000000e+000  0.0000000000000000e+000  0.0000000000000000e+000  0.0000000000000000e+000  0.0000000000000000e+000  0.0000000000000000e+000  0.0000000000000000e+000  0.0000000000000000e+000  0.0000000000000000e+000  0.0000000000000000e+000  0.0000000000000000e+000  1.3126182295059019e+000  0.0000000000000000e+000 -3.0822248141759001e-001
  5.4925171114060745e-001  0.0000000000000000e+000  0.0000000000000000e+000 -3.0984530723909420e-001  0.0000000000000000e+000  0.0000000000000000e+000 -9.0798896713485822e-001  0.0000000000000000e+000  0.0000000000000000e+000  0.0000000000000000e+000  0.0000000000000000e+000  1.1484676395257953e+000  4.2072408158704888e-001  0.0000000000000000e+000  0.0000000000000000e+000  0.0000000000000000e+000  0.0000000000000000e+000  0.0000000000000000e+000  0.0000000000000000e+000 -2.2956729125674168e-002  0.0000000000000000e+000  0.0000000000000000e+000  0.0000000000000000e+000  0.0000000000000000e+000  7.4210450799842953e-002  0.0000000000000000e+000  0.0000000000000000e+000  0.0000000000000000e+000 -2.8491685248463067e-001  0.0000000000000000e+000
  0.0000000000000000e+000  0.0000000000000000e+000  0.0000000000000000e+000  0.0000000000000000e+000  0.0000000000000000e+000  0.0000000000000000e+000  0.0000000000000000e+000  5.3534302353170943e-002  0.0000000000000000e+000 -3.7682769297713131e-001  0.0000000000000000e+000  0.0000000000000000e+000  0.0000000000000000e+000  0.0000000000000000e+000  0.0000000000000000e+000  3.6042120871979771e-001  0.0000000000000000e+000 -7.5646712734680710e-001  0.0000000000000000e+000  0.0000000000000000e+000 -3.1828754807251147e-001  0.0000000000000000e+000  0.0000000000000000e+000  0.0000000000000000e+000  0.0000000000000000e+000  0.0000000000000000e+000 -2.2733684824002950e-001  0.0000000000000000e+000  0.0000000000000000e+000  0.0000000000000000e+000
  0.0000000000000000e+000  0.0000000000000000e+000  0.0000000000000000e+000  0.0000000000000000e+000 -1.0938252308812421e-001  0.0000000000000000e+000  0.0000000000000000e+000  0.0000000000000000e+000  5.2736215227966454e-001  0.0000000000000000e+000  0.0000000000000000e+000  0.0000000000000000e+000  0.0000000000000000e+000  0.0000000000000000e+000  0.0000000000000000e+000  0.0000000000000000e+000 -2.1812704723956072e-001  0.0000000000000000e+000  1.9217427300149351e-001  0.0000000000000000e+000  0.0000000000000000e+000 -7.2133265264210722e-001  1.7189522987825091e-002  2.0519634324409636e-001  0.0000000000000000e+000 -2.5038460275291846e-001  0.0000000000000000e+000  0.0000000000000000e+000  0.0000000000000000e+000  0.0000000000000000e+000
  0.0000000000000000e+000  0.0000000000000000e+000  0.0000000000000000e+000  0.0000000000000000e+000  0.0000000000000000e+000  0.0000000000000000e+000  0.0000000000000000e+000 -1.6071260090541084e-001  0.0000000000000000e+000  6.9359758633918878e-001  0.0000000000000000e+000  0.0000000000000000e+000  0.0000000000000000e+000  0.0000000000000000e+000  0.0000000000000000e+000  1.9871815979019591e-001  0.0000000000000000e+000 -2.4839931868295906e-001  0.0000000000000000e+000  0.0000000000000000e+000 -3.8524911767293618e-001  0.0000000000000000e+000  0.0000000000000000e+000  0.0000000000000000e+000  0.0000000000000000e+000  0.0000000000000000e+000  4.9344284057460414e-001  0.0000000000000000e+000  0.0000000000000000e+000  0.0000000000000000e+000
  0.0000000000000000e+000  0.0000000000000000e+000 -2.1982514501124364e-001  0.0000000000000000e+000  0.0000000000000000e+000  0.0000000000000000e+000  0.0000000000000000e+000  0.0000000000000000e+000  0.0000000000000000e+000  0.0000000000000000e+000 -4.3352979005103409e-001  0.0000000000000000e+000  0.0000000000000000e+000  0.0000000000000000e+000  0.0000000000000000e+000  0.0000000000000000e+000  0.0000000000000000e+000  0.0000000000000000e+000  0.0000000000000000e+000  0.0000000000000000e+000  0.0000000000000000e+000  0.0000000000000000e+000  0.0000000000000000e+000  0.0000000000000000e+000  0.0000000000000000e+000  0.0000000000000000e+000  0.0000000000000000e+000  0.0000000000000000e+000  0.0000000000000000e+000  0.0000000000000000e+000
 -8.4552439303903909e-002  0.0000000000000000e+000  0.0000000000000000e+000 -9.8376916972773865e-001  0.0000000000000000e+000  0.0000000000000000e+000  4.1520258204392479e-001  0.0000000000000000e+000  0.0000000000000000e+000  0.0000000000000000e+000  0.0000000000000000e+000 -6.6842507926726788e-002  1.5144352283014549e-002  0.0000000000000000e+000  0.0000000000000000e+000  0.0000000000000000e+000  0.0000000000000000e+000  0.0000000000000000e+000  0.0000000000000000e+000  8.0721114338344502e-001  0.0000000000000000e+000  0.0000000000000000e+000  0.0000000000000000e+000  0.0000000000000000e+000 -1.4376172406727836e-001  0.0000000000000000e+000  0.0000000000000000e+000  0.0000000000000000e+000 -5.3535097408986976e-001  0.0000000000000000e+000
  1.0888850422983859e-001  0.0000000000000000e+000  0.0000000000000000e+000 -3.2250571323485372e-001  0.0000000000000000e+000  0.0000000000000000e+000 -6.2658511192681610e-001  0.0000000000000000e+000  0.0000000000000000e+000  0.0000000000000000e+000  0.0000000000000000e+000 -5.6384686472780476e-001  1.0687827643907273e+000  0.0000000000000000e+000  0.0000000000000000e+000  0.0000000000000000e+000  0.0000000000000000e+000  0.0000000000000000e+000  0.0000000000000000e+000 -2.8913619619896069e-001  0.0000000000000000e+000  0.0000000000000000e+000  0.0000000000000000e+000  0.0000000000000000e+000  7.3176303787204278e-001  0.0000000000000000e+000  0.0000000000000000e+000  0.0000000000000000e+000 -9.1563460311897563e-002  0.0000000000000000e+000
  0.0000000000000000e+000 -5.3626189455964612e-001  0.0000000000000000e+000  0.0000000000000000e+000  0.0000000000000000e+000  7.2753026905135876e-001  0.0000000000000000e+000  0.0000000000000000e+000  0.0000000000000000e+000  0.0000000000000000e+000  0.0000000000000000e+000  0.0000000000000000e+000  0.0000000000000000e+000 -1.0858082303637177e-001  2.7204548739979373e-001  0.0000000000000000e+000  0.0000000000000000e+000  0.0000000000000000e+000  0.0000000000000000e+000  0.0000000000000000e+000  0.0000000000000000e+000  0.0000000000000000e+000  0.0000000000000000e+000  0.0000000000000000e+000  0.0000000000000000e+000  0.0000000000000000e+000  0.0000000000000000e+000  1.2017112468328188e+000  0.0000000000000000e+000 -2.2517636681938041e-002
  0.0000000000000000e+000  7.3955161898095678e-001  0.0000000000000000e+000  0.0000000000000000e+000  0.0000000000000000e+000  3.3034497116276607e-001  0.0000000000000000e+000  0.0000000000000000e+000  0.0000000000000000e+000  0.0000000000000000e+000  0.0000000000000000e+000  0.0000000000000000e+000  0.0000000000000000e+000  3.1492250280498096e-001 -1.1477525109740792e+000  0.0000000000000000e+000  0.0000000000000000e+000  0.0000000000000000e+000  0.0000000000000000e+000  0.0000000000000000e+000  0.0000000000000000e+000  0.0000000000000000e+000  0.0000000000000000e+000  0.0000000000000000e+000  0.0000000000000000e+000  0.0000000000000000e+000  0.0000000000000000e+000  4.2477001563038641e-001  0.0000000000000000e+000  8.5046733810799502e-001
  0.0000000000000000e+000  0.0000000000000000e+000  0.0000000000000000e+000  0.0000000000000000e+000  0.0000000000000000e+000  0.0000000000000000e+000  0.0000000000000000e+000  6.4286695661803595e-001  0.0000000000000000e+000  5.3740168858529214e-001  0.0000000000000000e+000  0.0000000000000000e+000  0.0000000000000000e+000  0.0000000000000000e+000  0.0000000000000000e+000 -5.1843211432471920e-002  0.0000000000000000e+000 -1.2685539629932363e-001  0.0000000000000000e+000  0.0000000000000000e+000  8.6899795834957064e-002  0.0000000000000000e+000  0.0000000000000000e+000  0.0000000000000000e+000  0.0000000000000000e+000  0.0000000000000000e+000 -5.2114289454648854e-001  0.0000000000000000e+000  0.0000000000000000e+000  0.0000000000000000e+000
  0.0000000000000000e+000  0.0000000000000000e+000  0.0000000000000000e+000  0.0000000000000000e+000 -3.1748255562535210e-001  0.0000000000000000e+000  0.0000000000000000e+000  0.0000000000000000e+000 -5.4199404828143427e-001  0.0000000000000000e+000  0.0000000000000000e+000  0.0000000000000000e+000  0.0000000000000000e+000  0.0000000000000000e+000  0.0000000000000000e+000  0.0000000000000000e+000 -9.4591095094227737e-002  0.0000000000000000e+000  3.0073233494947482e-001  0.0000000000000000e+000  0.0000000000000000e+000 -2.6136628533201245e-001 -2.3194312971902296e-002 -5.4035170643679131e-001  0.0000000000000000e+000 -3.8108999991362030e-001  0.0000000000000000e+000  0.0000000000000000e+000  0.0000000000000000e+000  0.0000000000000000e+000
  0.0000000000000000e+000  0.0000000000000000e+000  0.0000000000000000e+000  0.0000000000000000e+000  0.0000000000000000e+000  0.0000000000000000e+000  0.0000000000000000e+000 -6.5727672681883420e-001  0.0000000000000000e+000  2.1837486508425386e-001  0.0000000000000000e+000  0.0000000000000000e+000  0.0000000000000000e+000  0.0000000000000000e+000  0.0000000000000000e+000 -1.3793178727679042e-001  0.0000000000000000e+000  9.1658149136827557e-002  0.0000000000000000e+000  0.0000000000000000e+000 -2.8479566431626158e-001  0.0000000000000000e+000  0.0000000000000000e+000  0.0000000000000000e+000  0.0000000000000000e+000  0.0000000000000000e+000 -6.4168898854807710e-001  0.0000000000000000e+000  0.0000000000000000e+000  0.0000000000000000e+000
  0.0000000000000000e+000  0.0000000000000000e+000  0.0000000000000000e+000  0.0000000000000000e+000  2.6651657787907268e-001  0.0000000000000000e+000  0.0000000000000000e+000  0.0000000000000000e+000 -1.1230164254112243e-001  0.0000000000000000e+000  0.0000000000000000e+000  0.0000000000000000e+000  0.0000000000000000e+000  0.0000000000000000e+000  0.0000000000000000e+000  0.0000000000000000e+000 -7.4587450578702807e-001  0.0000000000000000e+000 -5.3923188779471920e-001  0.0000000000000000e+000  0.0000000000000000e+000 -1.2982657360188379e-001 -4.8443887233167032e-002 -2.0754242294336678e-001  0.0000000000000000e+000  8.3557410538059873e-002  0.0000000000000000e+000  0.0000000000000000e+000  0.0000000000000000e+000  0.0000000000000000e+000
 -1.6301304552545914e-001  0.0000000000000000e+000  0.0000000000000000e+000  1.0444343565283021e+000  0.0000000000000000e+000  0.0000000000000000e+000  2.1777298021754868e-001  0.0000000000000000e+000  0.0000000000000000e+000  0.0000000000000000e+000  0.0000000000000000e+000 -1.9721737456367183e-002  8.7903953855933137e-001  0.0000000000000000e+000  0.0000000000000000e+000  0.0000000000000000e+000  0.0000000000000000e+000  0.0000000000000000e+000  0.0000000000000000e+000  9.0351338655137658e-001  0.0000000000000000e+000  0.0000000000000000e+000  0.0000000000000000e+000  0.0000000000000000e+000  3.5728272031505404e-001  0.0000000000000000e+000  0.0000000000000000e+000  0.0000000000000000e+000  5.1689657072954420e-003  0.0000000000000000e+000
  0.0000000000000000e+000  0.0000000000000000e+000  0.0000000000000000e+000  0.0000000000000000e+000  0.0000000000000000e+000  0.0000000000000000e+000  0.0000000000000000e+000  3.2772381894479241e-001  0.0000000000000000e+000 -1.6943882540608463e-001  0.0000000000000000e+000  0.0000000000000000e+000  0.0000000000000000e+000  0.0000000000000000e+000  0.0000000000000000e+000  2.2602060680903041e-001  0.0000000000000000e+000  5.3363465627678119e-001  0.0000000000000000e+000  0.0000000000000000e+000 -7.2534078031890947e-001  0.0000000000000000e+000  0.0000000000000000e+000  0.0000000000000000e+000  0.0000000000000000e+000  0.0000000000000000e+000 -4.3784406649425414e-002  0.0000000000000000e+000  0.0000000000000000e+000  0.0000000000000000e+000
  0.0000000000000000e+000  0.0000000000000000e+000  0.0000000000000000e+000  0.0000000000000000e+000 -2.8449994488511582e-001  0.0000000000000000e+000  0.0000000000000000e+000  0.0000000000000000e+000 -2.9147089539750815e-001  0.0000000000000000e+000  0.0000000000000000e+000  0.0000000000000000e+000  0.0000000000000000e+000  0.0000000000000000e+000  0.0000000000000000e+000  0.0000000000000000e+000  2.2435049943897936e-001  0.0000000000000000e+000 -1.9108271813872729e-001  0.0000000000000000e+000  0.0000000000000000e+000 -5.0880200931774500e-001  4.9258538201282634e-002  6.8632603512811446e-002  0.0000000000000000e+000  6.9371638598946750e-001  0.0000000000000000e+000  0.0000000000000000e+000  0.0000000000000000e+000  0.0000000000000000e+000
  0.0000000000000000e+000  0.0000000000000000e+000  0.0000000000000000e+000  0.0000000000000000e+000 -1.6319916443891824e-001  0.0000000000000000e+000  0.0000000000000000e+000  0.0000000000000000e+000 -3.3796996571771182e-001  0.0000000000000000e+000  0.0000000000000000e+000  0.0000000000000000e+000  0.0000000000000000e+000  0.0000000000000000e+000  0.0000000000000000e+000  0.0000000000000000e+000 -6.6693096152579248e-002  0.0000000000000000e+000 -2.3203381009723095e-001  0.0000000000000000e+000  0.0000000000000000e+000  1.6059563113375017e-002  6.4605458815070271e-001  5.1942580481716116e-001  0.0000000000000000e+000 -3.3675966170049304e-001  0.0000000000000000e+000  0.0000000000000000e+000  0.0000000000000000e+000  0.0000000000000000e+000
  0.0000000000000000e+000  0.0000000000000000e+000  0.0000000000000000e+000  0.0000000000000000e+000 -8.3007780999505421e-001  0.0000000000000000e+000  0.0000000000000000e+000  0.0000000000000000e+000  1.9703177446395134e-001  0.0000000000000000e+000  0.0000000000000000e+000  0.0000000000000000e+000  0.0000000000000000e+000  0.0000000000000000e+000  0.0000000000000000e+000  0.0000000000000000e+000 -2.6726401916949871e-001  0.0000000000000000e+000 -1.6377657736008033e-001  0.0000000000000000e+000  0.0000000000000000e+000  3.1648717554947325e-001 -2.5641486604445135e-001  8.5622417115434682e-002  0.0000000000000000e+000  2.5545485754197149e-002  0.0000000000000000e+000  0.0000000000000000e+000  0.0000000000000000e+000  0.0000000000000000e+000
 -2.9151940934995646e-001  0.0000000000000000e+000  0.0000000000000000e+000  3.1447094256526947e-001  0.0000000000000000e+000  0.0000000000000000e+000 -3.6296970213782259e-001  0.0000000000000000e+000  0.0000000000000000e+000  0.0000000000000000e+000  0.0000000000000000e+000  3.6490194199246262e-002 -5.8154944591776137e-001  0.0000000000000000e+000  0.0000000000000000e+000  0.0000000000000000e+000  0.0000000000000000e+000  0.0000000000000000e+000  0.0000000000000000e+000 -5.0686832782011429e-002  0.0000000000000000e+000  0.0000000000000000e+000  0.0000000000000000e+000  0.0000000000000000e+000  1.0192755126370139e+000  0.0000000000000000e+000  0.0000000000000000e+000  0.0000000000000000e+000 -1.5337848594569137e-001  0.0000000000000000e+000
  0.0000000000000000e+000  0.0000000000000000e+000  0.0000000000000000e+000  0.0000000000000000e+000  1.3664257584298345e-001  0.0000000000000000e+000  0.0000000000000000e+000  0.0000000000000000e+000 -4.0962412594056602e-001  0.0000000000000000e+000  0.0000000000000000e+000  0.0000000000000000e+000  0.0000000000000000e+000  0.0000000000000000e+000  0.0000000000000000e+000  0.0000000000000000e+000 -6.2269088608083667e-002  0.0000000000000000e+000  8.3055633726037484e-002  0.0000000000000000e+000  0.0000000000000000e+000 -8.6335798184332263e-002 -6.7916471421235436e-001  5.5985627745660893e-001  0.0000000000000000e+000 -1.4353945010992736e-001  0.0000000000000000e+000  0.0000000000000000e+000  0.0000000000000000e+000  0.0000000000000000e+000
  0.0000000000000000e+000  0.0000000000000000e+000  0.0000000000000000e+000  0.0000000000000000e+000  0.0000000000000000e+000  0.0000000000000000e+000  0.0000000000000000e+000  1.3642586759483100e-001  0.0000000000000000e+000 -1.0828483679676036e-001  0.0000000000000000e+000  0.0000000000000000e+000  0.0000000000000000e+000  0.0000000000000000e+000  0.0000000000000000e+000 -8.7052250634847705e-001  0.0000000000000000e+000 -2.3831871405415417e-001  0.0000000000000000e+000  0.0000000000000000e+000 -3.6809884752749517e-001  0.0000000000000000e+000  0.0000000000000000e+000  0.0000000000000000e+000  0.0000000000000000e+000  0.0000000000000000e+000  1.3985839871872724e-001  0.0000000000000000e+000  0.0000000000000000e+000  0.0000000000000000e+000
  0.0000000000000000e+000  1.0496682566285699e-001  0.0000000000000000e+000  0.0000000000000000e+000  0.0000000000000000e+000 -4.0216103179057133e-001  0.0000000000000000e+000  0.0000000000000000e+000  0.0000000000000000e+000  0.0000000000000000e+000  0.0000000000000000e+000  0.0000000000000000e+000  0.0000000000000000e+000 -1.0581569378079043e+000  4.8842969424267413e-001  0.0000000000000000e+000  0.0000000000000000e+000  0.0000000000000000e+000  0.0000000000000000e+000  0.0000000000000000e+000  0.0000000000000000e+000  0.0000000000000000e+000  0.0000000000000000e+000  0.0000000000000000e+000  0.0000000000000000e+000  0.0000000000000000e+000  0.0000000000000000e+000 -1.5816850267647209e-001  0.0000000000000000e+000  8.2569632700224194e-001
  1.0505616601678545e+000  0.0000000000000000e+000  0.0000000000000000e+000 -2.2471259577690475e-001  0.0000000000000000e+000  0.0000000000000000e+000  4.8245552696630389e-001  0.0000000000000000e+000  0.0000000000000000e+000  0.0000000000000000e+000  0.0000000000000000e+000  9.5488176637141861e-002 -2.3841963422702145e-001  0.0000000000000000e+000  0.0000000000000000e+000  0.0000000000000000e+000  0.0000000000000000e+000  0.0000000000000000e+000  0.0000000000000000e+000 -5.7904236159988437e-002  0.0000000000000000e+000  0.0000000000000000e+000  0.0000000000000000e+000  0.0000000000000000e+000  8.3141186409061141e-001  0.0000000000000000e+000  0.0000000000000000e+000  0.0000000000000000e+000  2.8724286841988539e-001  0.0000000000000000e+000
  0.0000000000000000e+000 -1.5653010290909499e+000  0.0000000000000000e+000  0.0000000000000000e+000  0.0000000000000000e+000  3.2520483727464647e-002  0.0000000000000000e+000  0.0000000000000000e+000  0.0000000000000000e+000  0.0000000000000000e+000  0.0000000000000000e+000  0.0000000000000000e+000  0.0000000000000000e+000 -1.4525931356497149e-001 -6.7960181184792634e-001  0.0000000000000000e+000  0.0000000000000000e+000  0.0000000000000000e+000  0.0000000000000000e+000  0.0000000000000000e+000  0.0000000000000000e+000  0.0000000000000000e+000  0.0000000000000000e+000  0.0000000000000000e+000  0.0000000000000000e+000  0.0000000000000000e+000  0.0000000000000000e+000  1.3252471736492766e-001  0.0000000000000000e+000  1.2550655003899536e-001
 -3.6160282053786075e-002  2.7816913138817057e-001  0.0000000000000000e+000  0.0000000000000000e+000  0.0000000000000000e+000  6.3323442628285864e-001  0.0000000000000000e+000  0.0000000000000000e+000  0.0000000000000000e+000  0.0000000000000000e+000 -4.2071413019232129e-001 -2.0592607512339774e-002 -5.5645311502844041e-001  0.0000000000000000e+000  0.0000000000000000e+000  0.0000000000000000e+000 -1.3226342496819216e-001  0.0000000000000000e+000  0.0000000000000000e+000  1.2558030131332681e-001  0.0000000000000000e+000  0.0000000000000000e+000  0.0000000000000000e+000  0.0000000000000000e+000  0.0000000000000000e+000  0.0000000000000000e+000  0.0000000000000000e+000  0.0000000000000000e+000  0.0000000000000000e+000  0.0000000000000000e+000
  4.8062038932816431e-001  1.1836543298534627e-001  0.0000000000000000e+000  0.0000000000000000e+000  0.0000000000000000e+000 -2.2842632081428640e-001  0.0000000000000000e+000  0.0000000000000000e+000  0.0000000000000000e+000  0.0000000000000000e+000 -3.0064929558802844e-001 -8.0278256083225502e-002  1.8118038074300541e-001  0.0000000000000000e+000  0.0000000000000000e+000  0.0000000000000000e+000 -7.5695380425339820e-001  0.0000000000000000e+000  0.0000000000000000e+000  1.3232237843315642e-002  0.0000000000000000e+000  0.0000000000000000e+000  0.0000000000000000e+000  0.0000000000000000e+000  0.0000000000000000e+000  0.0000000000000000e+000  0.0000000000000000e+000  0.0000000000000000e+000  0.0000000000000000e+000  0.0000000000000000e+000
  0.0000000000000000e+000  0.0000000000000000e+000  7.8036459532278157e-001  0.0000000000000000e+000 -2.5026889645742062e-001  0.0000000000000000e+000  0.0000000000000000e+000  0.0000000000000000e+000  0.0000000000000000e+000 -3.8166669662266522e-001  0.0000000000000000e+000  0.0000000000000000e+000  0.0000000000000000e+000  3.3145122237149205e-001  0.0000000000000000e+000  0.0000000000000000e+000  0.0000000000000000e+000  0.0000000000000000e+000  0.0000000000000000e+000  0.0000000000000000e+000  6.7471456171717070e-002  0.0000000000000000e+000  0.0000000000000000e+000  0.0000000000000000e+000  0.0000000000000000e+000  0.0000000000000000e+000  0.0000000000000000e+000  0.0000000000000000e+000  0.0000000000000000e+000 -2.6137100128428614e-001
  0.0000000000000000e+000  0.0000000000000000e+000  0.0000000000000000e+000 -4.8364244775214338e-001  0.0000000000000000e+000  0.0000000000000000e+000  0.0000000000000000e+000  0.0000000000000000e+000  0.0000000000000000e+000  0.0000000000000000e+000  0.0000000000000000e+000  0.0000000000000000e+000  0.0000000000000000e+000  0.0000000000000000e+000  4.8080146931716972e-001  0.0000000000000000e+000  0.0000000000000000e+000  0.0000000000000000e+000  4.1731276860030247e-001  0.0000000000000000e+000  0.0000000000000000e+000 -1.1205526271540880e+000 -1.9928651853188767e-001  0.0000000000000000e+000 -1.7259283367782097e-001 -9.2570728248041106e-002  0.0000000000000000e+000 -3.6679861816249482e-001  0.0000000000000000e+000  0.0000000000000000e+000
  0.0000000000000000e+000  0.0000000000000000e+000 -5.2213702701643117e-001  0.0000000000000000e+000 -4.1671958722379893e-001  0.0000000000000000e+000  0.0000000000000000e+000  0.0000000000000000e+000  0.0000000000000000e+000 -9.3619618031022006e-002  0.0000000000000000e+000  0.0000000000000000e+000  0.0000000000000000e+000  5.6347841482541750e-001  0.0000000000000000e+000  0.0000000000000000e+000  0.0000000000000000e+000  0.0000000000000000e+000  0.0000000000000000e+000  0.0000000000000000e+000  4.3457035354815909e-001  0.0000000000000000e+000  0.0000000000000000e+000  0.0000000000000000e+000  0.0000000000000000e+000  0.0000000000000000e+000  0.0000000000000000e+000  0.0000000000000000e+000  0.0000000000000000e+000 -1.9645295010525388e-001
 -2.3919996072051833e-001 -1.2449213145031321e-002  0.0000000000000000e+000  0.0000000000000000e+000  0.0000000000000000e+000 -5.4463159395930272e-001  0.0000000000000000e+000  0.0000000000000000e+000  0.0000000000000000e+000  0.0000000000000000e+000 -5.4427854594931691e-001  1.0182799165473155e-001 -1.2845519499962377e-001  0.0000000000000000e+000  0.0000000000000000e+000  0.0000000000000000e+000  1.9449535966569220e-001  0.0000000000000000e+000  0.0000000000000000e+000  5.3391718948316202e-001  0.0000000000000000e+000  0.0000000000000000e+000  0.0000000000000000e+000  0.0000000000000000e+000  0.0000000000000000e+000  0.0000000000000000e+000  0.0000000000000000e+000  0.0000000000000000e+000  0.0000000000000000e+000  0.0000000000000000e+000
  0.0000000000000000e+000  0.0000000000000000e+000  0.0000000000000000e+000  0.0000000000000000e+000  0.0000000000000000e+000  0.0000000000000000e+000  1.6692727721242984e-001  0.0000000000000000e+000  0.0000000000000000e+000  0.0000000000000000e+000  0.0000000000000000e+000  0.0000000000000000e+000  0.0000000000000000e+000  0.0000000000000000e+000  0.0000000000000000e+000 -1.0646475075925642e-001  0.0000000000000000e+000 -4.6968101375708821e-001  0.0000000000000000e+000  0.0000000000000000e+000  0.0000000000000000e+000  0.0000000000000000e+000  0.0000000000000000e+000 -3.2486780794960812e-002  0.0000000000000000e+000  0.0000000000000000e+000 -3.6324521523920172e-001  0.0000000000000000e+000  1.3329584209290559e+000  0.0000000000000000e+000
  0.0000000000000000e+000  0.0000000000000000e+000  0.0000000000000000e+000  0.0000000000000000e+000  0.0000000000000000e+000  0.0000000000000000e+000  0.0000000000000000e+000 -1.3861870302667789e-001  3.4819129960364847e-001  0.0000000000000000e+000  0.0000000000000000e+000  0.0000000000000000e+000  0.0000000000000000e+000  0.0000000000000000e+000  0.0000000000000000e+000  0.0000000000000000e+000  0.0000000000000000e+000  0.0000000000000000e+000  0.0000000000000000e+000  0.0000000000000000e+000  0.0000000000000000e+000  0.0000000000000000e+000  0.0000000000000000e+000  0.0000000000000000e+000  0.0000000000000000e+000  0.0000000000000000e+000  0.0000000000000000e+000  0.0000000000000000e+000  0.0000000000000000e+000  0.0000000000000000e+000
  0.0000000000000000e+000  0.0000000000000000e+000  0.0000000000000000e+000  0.0000000000000000e+000  0.0000000000000000e+000  0.0000000000000000e+000  0.0000000000000000e+000 -2.9820538620823744e-001  2.4569683505355586e-002  0.0000000000000000e+000  0.0000000000000000e+000  0.0000000000000000e+000  0.0000000000000000e+000  0.0000000000000000e+000  0.0000000000000000e+000  0.0000000000000000e+000  0.0000000000000000e+000  0.0000000000000000e+000  0.0000000000000000e+000  0.0000000000000000e+000  0.0000000000000000e+000  0.0000000000000000e+000  0.0000000000000000e+000  0.0000000000000000e+000  0.0000000000000000e+000  0.0000000000000000e+000  0.0000000000000000e+000  0.0000000000000000e+000  0.0000000000000000e+000  0.0000000000000000e+000
  0.0000000000000000e+000  0.0000000000000000e+000 -1.3782213860731246e-001  0.0000000000000000e+000 -1.2426143016729269e-001  0.0000000000000000e+000  0.0000000000000000e+000  0.0000000000000000e+000  0.0000000000000000e+000 -7.4809627996582551e-001  0.0000000000000000e+000  0.0000000000000000e+000  0.0000000000000000e+000 -1.4763553992773870e-001  0.0000000000000000e+000  0.0000000000000000e+000  0.0000000000000000e+000  0.0000000000000000e+000  0.0000000000000000e+000  0.0000000000000000e+000  2.5456020680309575e-002  0.0000000000000000e+000  0.0000000000000000e+000  0.0000000000000000e+000  0.0000000000000000e+000  0.0000000000000000e+000  0.0000000000000000e+000  0.0000000000000000e+000  0.0000000000000000e+000  6.1925103903437106e-001
 -1.2073427334624016e-001  1.6159642732698953e-001  0.0000000000000000e+000  0.0000000000000000e+000  0.0000000000000000e+000 -2.1101020715965180e-001  0.0000000000000000e+000  0.0000000000000000e+000  0.0000000000000000e+000  0.0000000000000000e+000 -3.7933614085310263e-001 -5.8108835002066583e-001 -3.3001074238325490e-002  0.0000000000000000e+000  0.0000000000000000e+000  0.0000000000000000e+000  2.0576652001660492e-001  0.0000000000000000e+000  0.0000000000000000e+000 -6.2433645772251267e-001  0.0000000000000000e+000  0.0000000000000000e+000  0.0000000000000000e+000  0.0000000000000000e+000  0.0000000000000000e+000  0.0000000000000000e+000  0.0000000000000000e+000  0.0000000000000000e+000  0.0000000000000000e+000  0.0000000000000000e+000
 -6.3632106384828990e-001 -5.6051028560109989e-003  0.0000000000000000e+000  0.0000000000000000e+000  0.0000000000000000e+000  2.3262761840387358e-001  0.0000000000000000e+000  0.0000000000000000e+000  0.0000000000000000e+000  0.0000000000000000e+000 -2.8216255931087836e-001  2.8047362943462550e-001  5.3311707947392684e-001  0.0000000000000000e+000  0.0000000000000000e+000  0.0000000000000000e+000 -2.6802554511439397e-001  0.0000000000000000e+000  0.0000000000000000e+000 -1.6314348817807509e-001  0.0000000000000000e+000  0.0000000000000000e+000  0.0000000000000000e+000  0.0000000000000000e+000  0.0000000000000000e+000  0.0000000000000000e+000  0.0000000000000000e+000  0.0000000000000000e+000  0.0000000000000000e+000  0.0000000000000000e+000
  2.0503910289966251e-001  4.6861267920194793e-002  0.0000000000000000e+000  0.0000000000000000e+000  0.0000000000000000e+000 -1.8946343433089996e-001  0.0000000000000000e+000  0.0000000000000000e+000  0.0000000000000000e+000  0.0000000000000000e+000 -1.6290341699002991e-001  7.4691830213848076e-001 -2.5143306847846392e-001  0.0000000000000000e+000  0.0000000000000000e+000  0.0000000000000000e+000  1.1108509977390760e-001  0.0000000000000000e+000  0.0000000000000000e+000 -5.0978783258314520e-001  0.0000000000000000e+000  0.0000000000000000e+000  0.0000000000000000e+000  0.0000000000000000e+000  0.0000000000000000e+000  0.0000000000000000e+000  0.0000000000000000e+000  0.0000000000000000e+000  0.0000000000000000e+000  0.0000000000000000e+000
  0.0000000000000000e+000  0.0000000000000000e+000 -1.0335972440613542e-001  0.0000000000000000e+000 -7.5081793327553015e-001  0.0000000000000000e+000  0.0000000000000000e+000  0.0000000000000000e+000  0.0000000000000000e+000 -2.9408161405279909e-003  0.0000000000000000e+000  0.0000000000000000e+000  0.0000000000000000e+000 -4.7044716114073248e-001  0.0000000000000000e+000  0.0000000000000000e+000  0.0000000000000000e+000  0.0000000000000000e+000  0.0000000000000000e+000  0.0000000000000000e+000 -3.5894626430098087e-001  0.0000000000000000e+000  0.0000000000000000e+000  0.0000000000000000e+000  0.0000000000000000e+000  0.0000000000000000e+000  0.0000000000000000e+000  0.0000000000000000e+000  0.0000000000000000e+000 -2.7462264648417517e-001
  0.0000000000000000e+000  0.0000000000000000e+000  0.0000000000000000e+000  7.0362445150529462e-001  0.0000000000000000e+000  0.0000000000000000e+000  0.0000000000000000e+000  0.0000000000000000e+000  0.0000000000000000e+000  0.0000000000000000e+000  0.0000000000000000e+000  0.0000000000000000e+000  0.0000000000000000e+000  0.0000000000000000e+000 -1.4703663326738156e-001  0.0000000000000000e+000  0.0000000000000000e+000  0.0000000000000000e+000 -6.8266494471716388e-001  0.0000000000000000e+000  0.0000000000000000e+000 -6.0632677502446652e-001  8.3642002649235159e-003  0.0000000000000000e+000  6.7902542293401758e-002  5.2287519816328210e-001  0.0000000000000000e+000  2.2324109257592900e-001  0.0000000000000000e+000  0.0000000000000000e+000
  0.0000000000000000e+000  0.0000000000000000e+000  0.0000000000000000e+000  0.0000000000000000e+000  0.0000000000000000e+000  0.0000000000000000e+000 -6.9009362275650166e-001  0.0000000000000000e+000  0.0000000000000000e+000  0.0000000000000000e+000  0.0000000000000000e+000  0.0000000000000000e+000  0.0000000000000000e+000  0.0000000000000000e+000  0.0000000000000000e+000 -7.8358470393688695e-001  0.0000000000000000e+000 -1.7735417813891735e-002  0.0000000000000000e+000  0.0000000000000000e+000  0.0000000000000000e+000  0.0000000000000000e+000  0.0000000000000000e+000  7.0234689553319452e-001  0.0000000000000000e+000  0.0000000000000000e+000  6.4613411022467138e-001  0.0000000000000000e+000  2.1383178700557331e-001  0.0000000000000000e+000
  1.6413528019739687e-001  8.5344210786963814e-001  0.0000000000000000e+000  0.0000000000000000e+000  0.0000000000000000e+000  2.4079942365864943e-002  0.0000000000000000e+000  0.0000000000000000e+000  0.0000000000000000e+000  0.0000000000000000e+000  5.4343591957928136e-002  9.2327478934758275e-002  3.6153104694755317e-001  0.0000000000000000e+000  0.0000000000000000e+000  0.0000000000000000e+000  2.8797088974264790e-001  0.0000000000000000e+000  0.0000000000000000e+000  1.3786520259196566e-001  0.0000000000000000e+000  0.0000000000000000e+000  0.0000000000000000e+000  0.0000000000000000e+000  0.0000000000000000e+000  0.0000000000000000e+000  0.0000000000000000e+000  0.0000000000000000e+000  0.0000000000000000e+000  0.0000000000000000e+000
  0.0000000000000000e+000  0.0000000000000000e+000  0.0000000000000000e+000  0.0000000000000000e+000  0.0000000000000000e+000  0.0000000000000000e+000 -4.1377642023467431e-001  0.0000000000000000e+000  0.0000000000000000e+000  0.0000000000000000e+000  0.0000000000000000e+000  0.0000000000000000e+000  0.0000000000000000e+000  0.0000000000000000e+000  0.0000000000000000e+000 -2.0233435386155488e-001  0.0000000000000000e+000  1.4738526840688060e-001  0.0000000000000000e+000  0.0000000000000000e+000  0.0000000000000000e+000  0.0000000000000000e+000  0.0000000000000000e+000 -3.5079721331654190e-001  0.0000000000000000e+000  0.0000000000000000e+000 -1.4514138458478991e+000  0.0000000000000000e+000  1.9103700873857724e-001  0.0000000000000000e+000
  0.0000000000000000e+000  0.0000000000000000e+000  0.0000000000000000e+000  2.4948085399714870e-001  0.0000000000000000e+000  0.0000000000000000e+000  0.0000000000000000e+000  0.0000000000000000e+000  0.0000000000000000e+000  0.0000000000000000e+000  0.0000000000000000e+000  0.0000000000000000e+000  0.0000000000000000e+000  0.0000000000000000e+000 -1.3361333793641827e-001  0.0000000000000000e+000  0.0000000000000000e+000  0.0000000000000000e+000 -9.5275314736267158e-002  0.0000000000000000e+000  0.0000000000000000e+000 -1.6536729717598450e-001 -8.3971398877615744e-001  0.0000000000000000e+000 -1.5117134499292981e-001 -5.3206585699109943e-001  0.0000000000000000e+000  2.5846890200244504e-001  0.0000000000000000e+000  0.0000000000000000e+000
 -4.7118697899486783e-001  3.8955403128460658e-001  0.0000000000000000e+000  0.0000000000000000e+000  0.0000000000000000e+000 -3.3925632086694124e-001  0.0000000000000000e+000  0.0000000000000000e+000  0.0000000000000000e+000  0.0000000000000000e+000  4.2821503856133442e-001 -4.6867321016862643e-003 -4.0225201817689338e-001  0.0000000000000000e+000  0.0000000000000000e+000  0.0000000000000000e+000 -4.0280788644960425e-001  0.0000000000000000e+000  0.0000000000000000e+000 -6.0701499702733135e-002  0.0000000000000000e+000  0.0000000000000000e+000  0.0000000000000000e+000  0.0000000000000000e+000  0.0000000000000000e+000  0.0000000000000000e+000  0.0000000000000000e+000  0.0000000000000000e+000  0.0000000000000000e+000  0.0000000000000000e+000
  0.0000000000000000e+000  0.0000000000000000e+000 -5.4243197360377970e-003  0.0000000000000000e+000  1.8096534409450715e-001  0.0000000000000000e+000  0.0000000000000000e+000  0.0000000000000000e+000  0.0000000000000000e+000 -2.2599453575374046e-001  0.0000000000000000e+000  0.0000000000000000e+000  0.0000000000000000e+000 -5.6083178217001894e-001  0.0000000000000000e+000  0.0000000000000000e+000  0.0000000000000000e+000  0.0000000000000000e+000  0.0000000000000000e+000  0.0000000000000000e+000  6.6516605570402032e-001  0.0000000000000000e+000  0.0000000000000000e+000  0.0000000000000000e+000  0.0000000000000000e+000  0.0000000000000000e+000  0.0000000000000000e+000  0.0000000000000000e+000  0.0000000000000000e+000 -3.9896167892263262e-001
  0.0000000000000000e+000  0.0000000000000000e+000  0.0000000000000000e+000  1.2032174316439752e+000  0.0000000000000000e+000  0.0000000000000000e+000  0.0000000000000000e+000  0.0000000000000000e+000  0.0000000000000000e+000  0.0000000000000000e+000  0.0000000000000000e+000  0.0000000000000000e+000  0.0000000000000000e+000  0.0000000000000000e+000  9.8686788536159184e-002  0.0000000000000000e+000  0.0000000000000000e+000  0.0000000000000000e+000  8.2198903912013122e-001  0.0000000000000000e+000  0.0000000000000000e+000  2.9748638238484759e-001  5.6820524556047670e-002  0.0000000000000000e+000 -5.5725539448720118e-001 -2.1025971701165497e-001  0.0000000000000000e+000 -9.4071993894342110e-001  0.0000000000000000e+000  0.0000000000000000e+000
  0.0000000000000000e+000  0.0000000000000000e+000  0.0000000000000000e+000 -4.1935905184487005e-001  0.0000000000000000e+000  0.0000000000000000e+000  0.0000000000000000e+000  0.0000000000000000e+000  0.0000000000000000e+000  0.0000000000000000e+000  0.0000000000000000e+000  0.0000000000000000e+000  0.0000000000000000e+000  0.0000000000000000e+000  4.0118474685704902e-001  0.0000000000000000e+000  0.0000000000000000e+000  0.0000000000000000e+000 -5.2420160917410530e-001  0.0000000000000000e+000  0.0000000000000000e+000  5.9434792542220827e-001 -3.9616508813445500e-002  0.0000000000000000e+000  5.2172047550076783e-001 -3.4264954365314049e-001  0.0000000000000000e+000 -8.4509698141270517e-001  0.0000000000000000e+000  0.0000000000000000e+000
  0.0000000000000000e+000  0.0000000000000000e+000  0.0000000000000000e+000  0.0000000000000000e+000  0.0000000000000000e+000  0.0000000000000000e+000  4.6665789044546213e-001  0.0000000000000000e+000  0.0000000000000000e+000  0.0000000000000000e+000  0.0000000000000000e+000  0.0000000000000000e+000  0.0000000000000000e+000  0.0000000000000000e+000  0.0000000000000000e+000 -3.2495886376555405e-001  0.0000000000000000e+000 -4.8301811372608749e-002  0.0000000000000000e+000  0.0000000000000000e+000  0.0000000000000000e+000  0.0000000000000000e+000  0.0000000000000000e+000  1.5905157223047655e+000  0.0000000000000000e+000  0.0000000000000000e+000 -2.2437614004240741e-001  0.0000000000000000e+000  2.9031551651404591e-001  0.0000000000000000e+000
  0.0000000000000000e+000  0.0000000000000000e+000  0.0000000000000000e+000 -4.9683125310606163e-001  0.0000000000000000e+000  0.0000000000000000e+000  0.0000000000000000e+000  0.0000000000000000e+000  0.0000000000000000e+000  0.0000000000000000e+000  0.0000000000000000e+000  0.0000000000000000e+000  0.0000000000000000e+000  0.0000000000000000e+000 -9.4629608606520754e-001  0.0000000000000000e+000  0.0000000000000000e+000  0.0000000000000000e+000 -4.1153025226981020e-002  0.0000000000000000e+000  0.0000000000000000e+000 -5.0213568486726190e-001  1.2819757304440818e-001  0.0000000000000000e+000 -4.9979814704957615e-001  5.2058820329583866e-002  0.0000000000000000e+000 -9.6613635449322022e-001  0.0000000000000000e+000  0.0000000000000000e+000
  0.0000000000000000e+000  0.0000000000000000e+000  0.0000000000000000e+000 -2.8478287871355168e-001  0.0000000000000000e+000  0.0000000000000000e+000  0.0000000000000000e+000  0.0000000000000000e+000  0.0000000000000000e+000  0.0000000000000000e+000  0.0000000000000000e+000  0.0000000000000000e+000  0.0000000000000000e+000  0.0000000000000000e+000  1.1864008979981024e-001  0.0000000000000000e+000  0.0000000000000000e+000  0.0000000000000000e+000 -5.7754616866220909e-001  0.0000000000000000e+000  0.0000000000000000e+000 -2.4716477480400181e-001  6.4548643247496551e-001  0.0000000000000000e+000 -1.1460296314495169e-001 -1.0045165525484712e+000  0.0000000000000000e+000  3.0485943223141521e-001  0.0000000000000000e+000  0.0000000000000000e+000
  0.0000000000000000e+000  0.0000000000000000e+000  0.0000000000000000e+000  0.0000000000000000e+000  0.0000000000000000e+000  0.0000000000000000e+000 -7.5719932009624735e-001  0.0000000000000000e+000  0.0000000000000000e+000  0.0000000000000000e+000  0.0000000000000000e+000  0.0000000000000000e+000  0.0000000000000000e+000  0.0000000000000000e+000  0.0000000000000000e+000  7.0933455231346298e-001  0.0000000000000000e+000 -8.7510816610013542e-001  0.0000000000000000e+000  0.0000000000000000e+000  0.0000000000000000e+000  0.0000000000000000e+000  0.0000000000000000e+000  4.3778760567515773e-001  0.0000000000000000e+000  0.0000000000000000e+000 -3.8922773171251035e-002  0.0000000000000000e+000 -9.3804619682860346e-001  0.0000000000000000e+000
  0.0000000000000000e+000  0.0000000000000000e+000  0.0000000000000000e+000 -2.9056376242551807e-001  0.0000000000000000e+000  0.0000000000000000e+000  0.0000000000000000e+000  0.0000000000000000e+000  0.0000000000000000e+000  0.0000000000000000e+000  0.0000000000000000e+000  0.0000000000000000e+000  0.0000000000000000e+000  0.0000000000000000e+000  3.8268552721020710e-001  0.0000000000000000e+000  0.0000000000000000e+000  0.0000000000000000e+000 -4.8855481918058036e-001  0.0000000000000000e+000  0.0000000000000000e+000  2.0271097948868194e-001 -4.9785398860192807e-002  0.0000000000000000e+000 -8.3171074857127780e-001  1.3258027660050861e-001  0.0000000000000000e+000 -2.9349000863948885e-003  0.0000000000000000e+000  0.0000000000000000e+000
  0.0000000000000000e+000  0.0000000000000000e+000  0.0000000000000000e+000  0.0000000000000000e+000  0.0000000000000000e+000  0.0000000000000000e+000  6.7490626779546870e-001  0.0000000000000000e+000  0.0000000000000000e+000  0.0000000000000000e+000  0.0000000000000000e+000  0.0000000000000000e+000  0.0000000000000000e+000  0.0000000000000000e+000  0.0000000000000000e+000 -5.6495010897540854e-001  0.0000000000000000e+000 -7.1521336044394124e-001  0.0000000000000000e+000  0.0000000000000000e+000  0.0000000000000000e+000  0.0000000000000000e+000  0.0000000000000000e+000 -1.1708350260973435e-001  0.0000000000000000e+000  0.0000000000000000e+000 -1.8625500488200430e-001  0.0000000000000000e+000 -5.1788034207102673e-001  0.0000000000000000e+000
  0.0000000000000000e+000  0.0000000000000000e+000  2.9781945138111721e-001  0.0000000000000000e+000 -3.8960664441383508e-001  0.0000000000000000e+000  0.0000000000000000e+000  0.0000000000000000e+000  0.0000000000000000e+000  4.8459846999349915e-001  0.0000000000000000e+000  0.0000000000000000e+000  0.0000000000000000e+000 -1.2240543798030279e-001  0.0000000000000000e+000  0.0000000000000000e+000  0.0000000000000000e+000  0.0000000000000000e+000  0.0000000000000000e+000  0.0000000000000000e+000  4.8441707145160107e-001  0.0000000000000000e+000  0.0000000000000000e+000  0.0000000000000000e+000  0.0000000000000000e+000  0.0000000000000000e+000  0.0000000000000000e+000  0.0000000000000000e+000  0.0000000000000000e+000  5.2443452358393261e-001
 -2.0045364574470853e-001  0.0000000000000000e+000  0.0000000000000000e+000  0.0000000000000000e+000  0.0000000000000000e+000  0.0000000000000000e+000  0.0000000000000000e+000  0.0000000000000000e+000  0.0000000000000000e+000 -9.3320254251158530e-001  0.0000000000000000e+000  0.0000000000000000e+000 -1.1026492246436252e+000  0.0000000000000000e+000  0.0000000000000000e+000 -1.6547542780501101e-001  0.0000000000000000e+000  0.0000000000000000e+000  0.0000000000000000e+000  0.0000000000000000e+000 -4.1466706589128582e-001  0.0000000000000000e+000  0.0000000000000000e+000 -9.9878139414516148e-002  0.0000000000000000e+000  0.0000000000000000e+000  7.6025748896871959e-001  0.0000000000000000e+000  0.0000000000000000e+000 -5.8026757471589516e-002
  0.0000000000000000e+000  1.1205232149123859e-001  7.4137538490358590e-001  4.6396591822633226e-001  0.0000000000000000e+000  3.5639326356614931e-002  0.0000000000000000e+000  0.0000000000000000e+000  0.0000000000000000e+000  0.0000000000000000e+000  0.0000000000000000e+000  0.0000000000000000e+000  0.0000000000000000e+000  0.0000000000000000e+000  0.0000000000000000e+000  0.0000000000000000e+000  0.0000000000000000e+000  0.0000000000000000e+000  0.0000000000000000e+000  2.7824181111572166e-001  0.0000000000000000e+000  0.0000000000000000e+000 -3.7928060271489006e-001  0.0000000000000000e+000  0.0000000000000000e+000  0.0000000000000000e+000  0.0000000000000000e+000  0.0000000000000000e+000  0.0000000000000000e+000  0.0000000000000000e+000
  0.0000000000000000e+000  2.5313335382579982e-001  3.5000784310402316e-001 -2.5064551156905623e-001  0.0000000000000000e+000  1.0630331343825719e-001  0.0000000000000000e+000  0.0000000000000000e+000  0.0000000000000000e+000  0.0000000000000000e+000  0.0000000000000000e+000  0.0000000000000000e+000  0.0000000000000000e+000  0.0000000000000000e+000  0.0000000000000000e+000  0.0000000000000000e+000  0.0000000000000000e+000  0.0000000000000000e+000  0.0000000000000000e+000  4.0423878541176134e-001  0.0000000000000000e+000  0.0000000000000000e+000  7.5887116982906189e-001  0.0000000000000000e+000  0.0000000000000000e+000  0.0000000000000000e+000  0.0000000000000000e+000  0.0000000000000000e+000  0.0000000000000000e+000  0.0000000000000000e+000
  0.0000000000000000e+000 -2.9889967136494056e-001  4.1498464973460619e-001  1.0268205659562678e-001  0.0000000000000000e+000  2.3228932402492236e-001  0.0000000000000000e+000  0.0000000000000000e+000  0.0000000000000000e+000  0.0000000000000000e+000  0.0000000000000000e+000  0.0000000000000000e+000  0.0000000000000000e+000  0.0000000000000000e+000  0.0000000000000000e+000  0.0000000000000000e+000  0.0000000000000000e+000  0.0000000000000000e+000  0.0000000000000000e+000 -7.5860957575877286e-001  0.0000000000000000e+000  0.0000000000000000e+000  3.1377747482413199e-001  0.0000000000000000e+000  0.0000000000000000e+000  0.0000000000000000e+000  0.0000000000000000e+000  0.0000000000000000e+000  0.0000000000000000e+000  0.0000000000000000e+000
  0.0000000000000000e+000  0.0000000000000000e+000  0.0000000000000000e+000  0.0000000000000000e+000  4.5585005128010822e-002  0.0000000000000000e+000  0.0000000000000000e+000  0.0000000000000000e+000  2.2843475370165681e-001  0.0000000000000000e+000  0.0000000000000000e+000 -2.6409307863234269e-002  0.0000000000000000e+000 -2.1535224786851229e-001 -7.8619105751141227e-001  0.0000000000000000e+000 -3.5643960098471028e-001 -2.9030721430024331e-001  0.0000000000000000e+000  0.0000000000000000e+000  0.0000000000000000e+000 -2.6313814179834616e-001  0.0000000000000000e+000  0.0000000000000000e+000  0.0000000000000000e+000  0.0000000000000000e+000  0.0000000000000000e+000  0.0000000000000000e+000  0.0000000000000000e+000  0.0000000000000000e+000
  0.0000000000000000e+000  5.8411230267872472e-001 -2.7456649417691198e-001  3.2882194527528785e-001  0.0000000000000000e+000  6.7816993135074344e-001  0.0000000000000000e+000  0.0000000000000000e+000  0.0000000000000000e+000  0.0000000000000000e+000  0.0000000000000000e+000  0.0000000000000000e+000  0.0000000000000000e+000  0.0000000000000000e+000  0.0000000000000000e+000  0.0000000000000000e+000  0.0000000000000000e+000  0.0000000000000000e+000  0.0000000000000000e+000 -1.2353964987796136e-001  0.0000000000000000e+000  0.0000000000000000e+000  1.1210957135415811e-002  0.0000000000000000e+000  0.0000000000000000e+000  0.0000000000000000e+000  0.0000000000000000e+000  0.0000000000000000e+000  0.0000000000000000e+000  0.0000000000000000e+000
  0.0000000000000000e+000  0.0000000000000000e+000  0.0000000000000000e+000  0.0000000000000000e+000  0.0000000000000000e+000  0.0000000000000000e+000 -4.9248717357723383e-002  0.0000000000000000e+000  0.0000000000000000e+000  0.0000000000000000e+000  0.0000000000000000e+000  0.0000000000000000e+000  0.0000000000000000e+000  0.0000000000000000e+000  0.0000000000000000e+000  0.0000000000000000e+000  0.0000000000000000e+000  0.0000000000000000e+000 -9.2637245174941918e-001  0.0000000000000000e+000  0.0000000000000000e+000  0.0000000000000000e+000  0.0000000000000000e+000  0.0000000000000000e+000  4.4126963946707037e-001 -5.5839628271319119e-001  0.0000000000000000e+000  9.3450220628549618e-001 -3.1460353600992896e-001  0.0000000000000000e+000
  0.0000000000000000e+000  0.0000000000000000e+000  0.0000000000000000e+000  0.0000000000000000e+000  0.0000000000000000e+000  0.0000000000000000e+000  0.0000000000000000e+000  3.8375739287920119e-001  0.0000000000000000e+000  0.0000000000000000e+000  2.3174930825324463e-001  0.0000000000000000e+000  0.0000000000000000e+000  0.0000000000000000e+000  0.0000000000000000e+000  0.0000000000000000e+000  0.0000000000000000e+000  0.0000000000000000e+000  0.0000000000000000e+000  0.0000000000000000e+000  0.0000000000000000e+000  0.0000000000000000e+000  0.0000000000000000e+000  0.0000000000000000e+000  0.0000000000000000e+000  0.0000000000000000e+000  0.0000000000000000e+000  0.0000000000000000e+000  0.0000000000000000e+000  0.0000000000000000e+000
  0.0000000000000000e+000  0.0000000000000000e+000  0.0000000000000000e+000  0.0000000000000000e+000 -5.3143992562980080e-003  0.0000000000000000e+000  0.0000000000000000e+000  0.0000000000000000e+000 -2.7410953417904571e-001  0.0000000000000000e+000  0.0000000000000000e+000 -2.1479495840575735e-002  0.0000000000000000e+000  6.4396656052712464e-001 -3.6003065609941109e-001  0.0000000000000000e+000  2.2104251039227396e-001 -3.8022729799869359e-001  0.0000000000000000e+000  0.0000000000000000e+000  0.0000000000000000e+000  4.3200319181542268e-001  0.0000000000000000e+000  0.0000000000000000e+000  0.0000000000000000e+000  0.0000000000000000e+000  0.0000000000000000e+000  0.0000000000000000e+000  0.0000000000000000e+000  0.0000000000000000e+000
  3.9885556687583967e-001  0.0000000000000000e+000  0.0000000000000000e+000  0.0000000000000000e+000  0.0000000000000000e+000  0.0000000000000000e+000  0.0000000000000000e+000  0.0000000000000000e+000  0.0000000000000000e+000 -8.7856653127614648e-001  0.0000000000000000e+000  0.0000000000000000e+000  9.4145196182340657e-002  0.0000000000000000e+000  0.0000000000000000e+000  4.5948961627203055e-001  0.0000000000000000e+000  0.0000000000000000e+000  0.0000000000000000e+000  0.0000000000000000e+000  7.6499471634667149e-001  0.0000000000000000e+000  0.0000000000000000e+000 -8.0194517389102427e-001  0.0000000000000000e+000  0.0000000000000000e+000 -4.4405948174738308e-001  0.0000000000000000e+000  0.0000000000000000e+000  4.4697361272656411e-001
  0.0000000000000000e+000  0.0000000000000000e+000  0.0000000000000000e+000  0.0000000000000000e+000  0.0000000000000000e+000  0.0000000000000000e+000  0.0000000000000000e+000 -3.1981740443305928e-003  0.0000000000000000e+000  0.0000000000000000e+000  5.5217668203381975e-001  0.0000000000000000e+000  0.0000000000000000e+000  0.0000000000000000e+000  0.0000000000000000e+000  0.0000000000000000e+000  0.0000000000000000e+000  0.0000000000000000e+000  0.0000000000000000e+000  0.0000000000000000e+000  0.0000000000000000e+000  0.0000000000000000e+000  0.0000000000000000e+000  0.0000000000000000e+000  0.0000000000000000e+000  0.0000000000000000e+000  0.0000000000000000e+000  0.0000000000000000e+000  0.0000000000000000e+000  0.0000000000000000e+000
  0.0000000000000000e+000  0.0000000000000000e+000  0.0000000000000000e+000  0.0000000000000000e+000  4.9143298556902956e-002  0.0000000000000000e+000  0.0000000000000000e+000  0.0000000000000000e+000 -6.5010478601970428e-002  0.0000000000000000e+000  0.0000000000000000e+000 -4.0224047063293034e-001  0.0000000000000000e+000  4.3459513873213840e-002 -4.1565544722562409e-002  0.0000000000000000e+000 -6.3978931477242329e-001  3.9347393082053117e-001  0.0000000000000000e+000  0.0000000000000000e+000  0.0000000000000000e+000  5.1360748853320048e-001  0.0000000000000000e+000  0.0000000000000000e+000  0.0000000000000000e+000  0.0000000000000000e+000  0.0000000000000000e+000  0.0000000000000000e+000  0.0000000000000000e+000  0.0000000000000000e+000
  6.6766658825852798e-001  0.0000000000000000e+000  0.0000000000000000e+000  0.0000000000000000e+000  0.0000000000000000e+000  0.0000000000000000e+000  0.0000000000000000e+000  0.0000000000000000e+000  0.0000000000000000e+000  4.7495163741300694e-002  0.0000000000000000e+000  0.0000000000000000e+000  3.4281222912570200e-002  0.0000000000000000e+000  0.0000000000000000e+000 -9.2088037567756809e-001  0.0000000000000000e+000  0.0000000000000000e+000  0.0000000000000000e+000  0.0000000000000000e+000 -3.8078769616046582e-001  0.0000000000000000e+000  0.0000000000000000e+000  2.6559198918221194e-001  0.0000000000000000e+000  0.0000000000000000e+000 -1.1278987320906226e+000  0.0000000000000000e+000  0.0000000000000000e+000  5.4849545402632105e-001
  0.0000000000000000e+000  0.0000000000000000e+000  0.0000000000000000e+000  0.0000000000000000e+000 -3.9796490579315447e-002  0.0000000000000000e+000  0.0000000000000000e+000  0.0000000000000000e+000  1.5513522431481967e-002  0.0000000000000000e+000  0.0000000000000000e+000  7.1042792432062696e-001  0.0000000000000000e+000 -2.3704226699167802e-001 -3.0088918953598559e-001  0.0000000000000000e+000  1.3049894623659597e-001  3.8872043801666534e-001  0.0000000000000000e+000  0.0000000000000000e+000  0.0000000000000000e+000  4.2262375664876933e-001  0.0000000000000000e+000  0.0000000000000000e+000  0.0000000000000000e+000  0.0000000000000000e+000  0.0000000000000000e+000  0.0000000000000000e+000  0.0000000000000000e+000  0.0000000000000000e+000
  0.0000000000000000e+000  0.0000000000000000e+000  0.0000000000000000e+000  0.0000000000000000e+000  6.3747421696975914e-001  0.0000000000000000e+000  0.0000000000000000e+000  0.0000000000000000e+000  9.0098661618566361e-002  0.0000000000000000e+000  0.0000000000000000e+000 -1.2871912538494820e-001  0.0000000000000000e+000 -4.5509899764475781e-001  1.2123701924063369e-001  0.0000000000000000e+000  1.7107611996163982e-001 -3.8844858384275571e-001  0.0000000000000000e+000  0.0000000000000000e+000  0.0000000000000000e+000  4.0861643020231203e-001  0.0000000000000000e+000  0.0000000000000000e+000  0.0000000000000000e+000  0.0000000000000000e+000  0.0000000000000000e+000  0.0000000000000000e+000  0.0000000000000000e+000  0.0000000000000000e+000
  1.7667216656693260e-001  0.0000000000000000e+000  0.0000000000000000e+000  0.0000000000000000e+000  0.0000000000000000e+000  0.0000000000000000e+000  0.0000000000000000e+000  0.0000000000000000e+000  0.0000000000000000e+000  1.7581049871679108e-001  0.0000000000000000e+000  0.0000000000000000e+000  3.3454771383657500e-001  0.0000000000000000e+000  0.0000000000000000e+000 -1.1111438018806419e-001  0.0000000000000000e+000  0.0000000000000000e+000  0.0000000000000000e+000  0.0000000000000000e+000 -1.0679967329632191e-001  0.0000000000000000e+000  0.0000000000000000e+000 -1.2638998163829720e+000  0.0000000000000000e+000  0.0000000000000000e+000 -1.6381478086845158e-001  0.0000000000000000e+000  0.0000000000000000e+000 -6.7976421416602373e-001
  0.0000000000000000e+000  0.0000000000000000e+000  0.0000000000000000e+000  0.0000000000000000e+000  1.1012712764040349e-001  0.0000000000000000e+000  0.0000000000000000e+000  0.0000000000000000e+000  8.5055321128668371e-001  0.0000000000000000e+000  0.0000000000000000e+000 -1.6086923947335152e-001  0.0000000000000000e+000  3.1882663920456239e-001 -6.3209670363680304e-002  0.0000000000000000e+000  2.6215436454004015e-001  2.3971907876498427e-001  0.0000000000000000e+000  0.0000000000000000e+000  0.0000000000000000e+000  8.1953050300544353e-002  0.0000000000000000e+000  0.0000000000000000e+000  0.0000000000000000e+000  0.0000000000000000e+000  0.0000000000000000e+000  0.0000000000000000e+000  0.0000000000000000e+000  0.0000000000000000e+000
  0.0000000000000000e+000  0.0000000000000000e+000  0.0000000000000000e+000  0.0000000000000000e+000  7.5267690753723782e-001  0.0000000000000000e+000  0.0000000000000000e+000  0.0000000000000000e+000 -2.4599164254756722e-001  0.0000000000000000e+000  0.0000000000000000e+000  1.3252696701991407e-001  0.0000000000000000e+000  3.0595761039141611e-001 -1.0666392353332198e-001  0.0000000000000000e+000 -4.3131328451735187e-002  3.4959696382640726e-001  0.0000000000000000e+000  0.0000000000000000e+000  0.0000000000000000e+000 -3.5543858417289176e-001  0.0000000000000000e+000  0.0000000000000000e+000  0.0000000000000000e+000  0.0000000000000000e+000  0.0000000000000000e+000  0.0000000000000000e+000  0.0000000000000000e+000  0.0000000000000000e+000
  0.0000000000000000e+000  0.0000000000000000e+000  0.0000000000000000e+000  0.0000000000000000e+000  0.0000000000000000e+000  0.0000000000000000e+000 -6.6145730944567660e-001  0.0000000000000000e+000  0.0000000000000000e+000  0.0000000000000000e+000  0.0000000000000000e+000  0.0000000000000000e+000  0.0000000000000000e+000  0.0000000000000000e+000  0.0000000000000000e+000  0.0000000000000000e+000  0.0000000000000000e+000  0.0000000000000000e+000  6.5844199639485956e-002  0.0000000000000000e+000  0.0000000000000000e+000  0.0000000000000000e+000  0.0000000000000000e+000  0.0000000000000000e+000 -6.0848531456637289e-001  5.4269279013140403e-001  0.0000000000000000e+000  5.2645360278657105e-001 -3.2059985772694824e-002  0.0000000000000000e+000
  0.0000000000000000e+000 -3.5364401362439485e-001  1.2070294697936085e-001 -5.3750669183370348e-001  0.0000000000000000e+000  6.5629988269909711e-001  0.0000000000000000e+000  0.0000000000000000e+000  0.0000000000000000e+000  0.0000000000000000e+000  0.0000000000000000e+000  0.0000000000000000e+000  0.0000000000000000e+000  0.0000000000000000e+000  0.0000000000000000e+000  0.0000000000000000e+000  0.0000000000000000e+000  0.0000000000000000e+000  0.0000000000000000e+000  2.0312803932848603e-001  0.0000000000000000e+000  0.0000000000000000e+000 -3.1537712355183767e-001  0.0000000000000000e+000  0.0000000000000000e+000  0.0000000000000000e+000  0.0000000000000000e+000  0.0000000000000000e+000  0.0000000000000000e+000  0.0000000000000000e+000
 -2.7598404628866274e-001  0.0000000000000000e+000  0.0000000000000000e+000  0.0000000000000000e+000  0.0000000000000000e+000  0.0000000000000000e+000  0.0000000000000000e+000  0.0000000000000000e+000  0.0000000000000000e+000 -6.9369720253488354e-001  0.0000000000000000e+000  0.0000000000000000e+000  1.2293554613094975e+000  0.0000000000000000e+000  0.0000000000000000e+000 -1.4965266273498637e-001  0.0000000000000000e+000  0.0000000000000000e+000  0.0000000000000000e+000  0.0000000000000000e+000 -2.7127641049720297e-001  0.0000000000000000e+000  0.0000000000000000e+000  2.7493085887305108e-001  0.0000000000000000e+000  0.0000000000000000e+000  3.4581682785485479e-001  0.0000000000000000e+000  0.0000000000000000e+000  2.6367727393670348e-001
  0.0000000000000000e+000  0.0000000000000000e+000  0.0000000000000000e+000  0.0000000000000000e+000 -9.4186258706817585e-002  0.0000000000000000e+000  0.0000000000000000e+000  0.0000000000000000e+000 -2.7594215446053860e-001  0.0000000000000000e+000  0.0000000000000000e+000 -5.2184770327271657e-001  0.0000000000000000e+000 -2.8013769773814490e-001 -3.6048367372829526e-001  0.0000000000000000e+000  5.4578238888862984e-001  3.6694418360916647e-001  0.0000000000000000e+000  0.0000000000000000e+000  0.0000000000000000e+000 -4.1325440435966643e-002  0.0000000000000000e+000  0.0000000000000000e+000  0.0000000000000000e+000  0.0000000000000000e+000  0.0000000000000000e+000  0.0000000000000000e+000  0.0000000000000000e+000  0.0000000000000000e+000
  0.0000000000000000e+000  6.0644496730885977e-001  2.5629831793297692e-001 -5.6065277493947996e-001  0.0000000000000000e+000 -2.0694714806881964e-001  0.0000000000000000e+000  0.0000000000000000e+000  0.0000000000000000e+000  0.0000000000000000e+000  0.0000000000000000e+000  0.0000000000000000e+000  0.0000000000000000e+000  0.0000000000000000e+000  0.0000000000000000e+000  0.0000000000000000e+000  0.0000000000000000e+000  0.0000000000000000e+000  0.0000000000000000e+000 -3.5659636149231433e-001  0.0000000000000000e+000  0.0000000000000000e+000 -2.8673341744513819e-001  0.0000000000000000e+000  0.0000000000000000e+000  0.0000000000000000e+000  0.0000000000000000e+000  0.0000000000000000e+000  0.0000000000000000e+000  0.0000000000000000e+000
 -8.5104124062576281e-001  0.0000000000000000e+000  0.0000000000000000e+000  0.0000000000000000e+000  0.0000000000000000e+000  0.0000000000000000e+000  0.0000000000000000e+000  0.0000000000000000e+000  0.0000000000000000e+000  6.3322404777257080e-001  0.0000000000000000e+000  0.0000000000000000e+000 -3.3080981708680030e-001  0.0000000000000000e+000  0.0000000000000000e+000 -3.8690448905990299e-001  0.0000000000000000e+000  0.0000000000000000e+000  0.0000000000000000e+000  0.0000000000000000e+000  4.4111501785619889e-001  0.0000000000000000e+000  0.0000000000000000e+000 -2.5093793707171397e-001  0.0000000000000000e+000  0.0000000000000000e+000 -2.4129870470674671e-002  0.0000000000000000e+000  0.0000000000000000e+000  5.8131774317736240e-001
  0.0000000000000000e+000  0.0000000000000000e+000  0.0000000000000000e+000  0.0000000000000000e+000  0.0000000000000000e+000  0.0000000000000000e+000 -3.9872816448928328e-001  0.0000000000000000e+000  0.0000000000000000e+000  0.0000000000000000e+000  0.0000000000000000e+000  0.0000000000000000e+000  0.0000000000000000e+000  0.0000000000000000e+000  0.0000000000000000e+000  0.0000000000000000e+000  0.0000000000000000e+000  0.0000000000000000e+000  6.4822776388366243e-001  0.0000000000000000e+000  0.0000000000000000e+000  0.0000000000000000e+000  0.0000000000000000e+000  0.0000000000000000e+000 -2.5262491212112459e-001 -1.2533685103320198e+000  0.0000000000000000e+000  8.3727061767168942e-001  2.2038318665901613e-001  0.0000000000000000e+000
  0.0000000000000000e+000  0.0000000000000000e+000  0.0000000000000000e+000  0.0000000000000000e+000  0.0000000000000000e+000  0.0000000000000000e+000  6.8038308443308260e-001  0.0000000000000000e+000  0.0000000000000000e+000  0.0000000000000000e+000  0.0000000000000000e+000  0.0000000000000000e+000  0.0000000000000000e+000  0.0000000000000000e+000  0.0000000000000000e+000  0.0000000000000000e+000  0.0000000000000000e+000  0.0000000000000000e+000  6.5640283267135918e-002  0.0000000000000000e+000  0.0000000000000000e+000  0.0000000000000000e+000  0.0000000000000000e+000  0.0000000000000000e+000 -9.6427675137736257e-001  2.4233457524936819e-001  0.0000000000000000e+000  5.7885816556923353e-001  4.7460097708206761e-001  0.0000000000000000e+000
 -5.0585846408356061e-001  0.0000000000000000e+000  0.0000000000000000e+000  0.0000000000000000e+000  0.0000000000000000e+000  0.0000000000000000e+000  0.0000000000000000e+000  0.0000000000000000e+000  0.0000000000000000e+000  6.2914638927865779e-003  0.0000000000000000e+000  0.0000000000000000e+000 -2.4053445552640854e-001  0.0000000000000000e+000  0.0000000000000000e+000  9.2434937133168704e-001  0.0000000000000000e+000  0.0000000000000000e+000  0.0000000000000000e+000  0.0000000000000000e+000 -1.0400151164617215e+000  0.0000000000000000e+000  0.0000000000000000e+000 -1.3384469789066489e-001  0.0000000000000000e+000  0.0000000000000000e+000 -7.9793883760018258e-001  0.0000000000000000e+000  0.0000000000000000e+000  3.1280364980238917e-001
  0.0000000000000000e+000  0.0000000000000000e+000  0.0000000000000000e+000  0.0000000000000000e+000  0.0000000000000000e+000  0.0000000000000000e+000  5.0953110279563130e-001  0.0000000000000000e+000  0.0000000000000000e+000  0.0000000000000000e+000  0.0000000000000000e+000  0.0000000000000000e+000  0.0000000000000000e+000  0.0000000000000000e+000  0.0000000000000000e+000  0.0000000000000000e+000  0.0000000000000000e+000  0.0000000000000000e+000  6.2664174948355245e-001  0.0000000000000000e+000  0.0000000000000000e+000  0.0000000000000000e+000  0.0000000000000000e+000  0.0000000000000000e+000 -9.8833585864654461e-001 -1.5126246161146356e-002  0.0000000000000000e+000 -2.7802420709232678e-001 -1.0892471506481867e+000  0.0000000000000000e+000
  0.0000000000000000e+000  0.0000000000000000e+000  0.0000000000000000e+000  0.0000000000000000e+000  0.0000000000000000e+000  0.0000000000000000e+000 -3.5659672353738087e-001  0.0000000000000000e+000  0.0000000000000000e+000  0.0000000000000000e+000  0.0000000000000000e+000  0.0000000000000000e+000  0.0000000000000000e+000  0.0000000000000000e+000  0.0000000000000000e+000  0.0000000000000000e+000  0.0000000000000000e+000  0.0000000000000000e+000 -1.1002207223164842e+000  0.0000000000000000e+000  0.0000000000000000e+000  0.0000000000000000e+000  0.0000000000000000e+000  0.0000000000000000e+000 -5.4496160809803751e-001  8.3129121956971530e-002  0.0000000000000000e+000 -7.0573464618973225e-001  3.3878746330435783e-001  0.0000000000000000e+000
 -7.8279643779531194e-001  0.0000000000000000e+000  0.0000000000000000e+000  0.0000000000000000e+000  0.0000000000000000e+000  0.0000000000000000e+000  0.0000000000000000e+000  0.0000000000000000e+000  0.0000000000000000e+000 -6.8235287925757038e-001  0.0000000000000000e+000  0.0000000000000000e+000  9.5620091334541135e-002  0.0000000000000000e+000  0.0000000000000000e+000 -5.5284979842106752e-001  0.0000000000000000e+000  0.0000000000000000e+000  0.0000000000000000e+000  0.0000000000000000e+000  1.9807055476378460e-001  0.0000000000000000e+000  0.0000000000000000e+000  1.5648144461804331e-001  0.0000000000000000e+000  0.0000000000000000e+000 -5.4559479904637453e-001  0.0000000000000000e+000  0.0000000000000000e+000 -1.1212309683137860e+000
