# Supplementary material for: An adaptive dimension differential evolution algorithm based on ranking scheme for global optimization
Source: PeerJ Comput Sci. 2022 Jun 17;8:e1007. doi: 10.7717/peerj-cs.1007 (PMC9299288; doi:10.7717/peerj-cs.1007)
Supplement: Supplemental Information 1 [file peerj-cs-08-1007-s001.zip › code/input_data/M_29_D10.txt]

 -4.8774541947168826e-001  3.3900054105026439e-001  0.0000000000000000e+000 -6.2124154024003370e-002  1.0138560709798511e-001  3.9363587880307782e-001  0.0000000000000000e+000  0.0000000000000000e+000  0.0000000000000000e+000  6.9144441716678751e-001
  1.9616771960406612e-001  3.3980165741402657e-001  0.0000000000000000e+000  6.3291286002519409e-001 -4.0913692890414088e-001 -4.1525054883994778e-001  0.0000000000000000e+000  0.0000000000000000e+000  0.0000000000000000e+000  3.2503588434780650e-001
  0.0000000000000000e+000  0.0000000000000000e+000  2.1883329852770719e-001  0.0000000000000000e+000  0.0000000000000000e+000  0.0000000000000000e+000  5.1853948255709392e-001 -7.3430540918323406e-001  8.1538193402801951e-001  0.0000000000000000e+000
 -3.1249900792606999e-001  2.1825525989188069e-001  0.0000000000000000e+000  4.2541839235329815e-001 -2.9066526909726209e-001  5.3454317153636699e-001  0.0000000000000000e+000  0.0000000000000000e+000  0.0000000000000000e+000 -5.5091333449712743e-001
  4.5158602843560852e-001  7.1142168323643840e-001  0.0000000000000000e+000 -4.3644082540086754e-002  4.9855660984555938e-001  1.0638408086540467e-001  0.0000000000000000e+000  0.0000000000000000e+000  0.0000000000000000e+000 -1.6783377407347502e-001
  5.3556081526151912e-002  3.7828602227735253e-001  0.0000000000000000e+000 -6.4043537192006861e-001 -6.5949020987971307e-001 -5.2883120227580425e-002  0.0000000000000000e+000  0.0000000000000000e+000  0.0000000000000000e+000 -7.8421964669040667e-002
  0.0000000000000000e+000  0.0000000000000000e+000  7.9370235757825133e-002  0.0000000000000000e+000  0.0000000000000000e+000  0.0000000000000000e+000 -1.0126736833415664e+000 -4.4048385276580482e-001  3.7302572503926401e-001  0.0000000000000000e+000
  0.0000000000000000e+000  0.0000000000000000e+000  3.8273479499467211e-001  0.0000000000000000e+000  0.0000000000000000e+000  0.0000000000000000e+000  6.6851173734602454e-001 -2.1489357098251158e-001  2.3437815677230420e-001  0.0000000000000000e+000
  0.0000000000000000e+000  0.0000000000000000e+000  1.0679971825660670e+000  0.0000000000000000e+000  0.0000000000000000e+000  0.0000000000000000e+000 -9.5315916600315576e-002  1.5068296684838349e+000  3.1652359925641568e-002  0.0000000000000000e+000
 -6.4743247267052284e-001  2.6973502235795638e-001  0.0000000000000000e+000 -5.0187857116073084e-002  2.3314288166914257e-001 -6.1054662172868568e-001  0.0000000000000000e+000  0.0000000000000000e+000  0.0000000000000000e+000 -2.8005822513555734e-001
 -1.0705704037524404e+000  0.0000000000000000e+000  0.0000000000000000e+000 -9.4212106532683904e-001 -3.6858072405552023e-001  0.0000000000000000e+000  0.0000000000000000e+000 -7.7862713989898513e-001  0.0000000000000000e+000  0.0000000000000000e+000
  0.0000000000000000e+000 -2.5957193410429313e-001  5.7971407738111769e-002  0.0000000000000000e+000  0.0000000000000000e+000 -5.7517794829189373e-001  2.9063935023079090e-001  0.0000000000000000e+000  1.4824404409735800e-001  7.0141608635390651e-001
  0.0000000000000000e+000 -6.4578367541620940e-001  2.8680734649520512e-001  0.0000000000000000e+000  0.0000000000000000e+000 -5.7884409488337549e-002 -6.8319281906445328e-001  0.0000000000000000e+000 -1.7465679608840501e-001  9.8468908491363173e-003
  6.2510481035783716e-001  0.0000000000000000e+000  0.0000000000000000e+000  1.9538397010109876e-001 -6.8687699014908976e-001  0.0000000000000000e+000  0.0000000000000000e+000 -6.1121711319563143e-001  0.0000000000000000e+000  0.0000000000000000e+000
  1.0859302170471681e+000  0.0000000000000000e+000  0.0000000000000000e+000 -7.9442931602776656e-001 -2.1066267794522561e-001  0.0000000000000000e+000  0.0000000000000000e+000  5.2543952313321829e-001  0.0000000000000000e+000  0.0000000000000000e+000
  0.0000000000000000e+000 -4.7772883038750330e-001 -8.3105457918773740e-001  0.0000000000000000e+000  0.0000000000000000e+000 -1.0539404790766083e-001  1.1547605267890718e-001  0.0000000000000000e+000 -2.8412202690496657e-002 -2.3637591605171654e-001
  0.0000000000000000e+000  3.8699743072079262e-001 -3.6372313292347891e-001  0.0000000000000000e+000  0.0000000000000000e+000 -3.6348547745040982e-002 -3.4370298380383929e-001  0.0000000000000000e+000 -6.4785506020297234e-001  4.2281122757372575e-001
 -5.6219466495866044e-001  0.0000000000000000e+000  0.0000000000000000e+000 -4.6533758354360066e-001  4.4724073302372930e-001  0.0000000000000000e+000  0.0000000000000000e+000  4.4377838609301890e-003  0.0000000000000000e+000  0.0000000000000000e+000
  0.0000000000000000e+000  3.2348542377395834e-001 -3.4294762904002324e-003  0.0000000000000000e+000  0.0000000000000000e+000 -7.8867161944539665e-001 -2.7219658114087225e-001  0.0000000000000000e+000  9.9883746021346198e-002 -4.3505718529349457e-001
  0.0000000000000000e+000 -1.8152462485614743e-001  3.0236214968318303e-001  0.0000000000000000e+000  0.0000000000000000e+000 -1.7716567771652142e-001  4.9317228376445243e-001  0.0000000000000000e+000 -7.1903999329537538e-001 -2.8982900168441855e-001
 -5.0114037171838277e-001 -4.8801070221770160e-001  3.4059311971817696e-001  2.8435842372831233e-001  0.0000000000000000e+000  0.0000000000000000e+000  0.0000000000000000e+000  0.0000000000000000e+000  2.8231460339818776e-001  4.8387907654542950e-001
  2.0355663567242932e-001  2.8052375484409320e-001  4.4192893915321380e-001 -5.6469430143360400e-001  0.0000000000000000e+000  0.0000000000000000e+000  0.0000000000000000e+000  0.0000000000000000e+000  5.7818237172217313e-001  1.7718753550672209e-001
  6.2264136685100702e-001  1.5582035512738016e-001  3.1178604066586924e-001  6.8259371115950962e-001  0.0000000000000000e+000  0.0000000000000000e+000  0.0000000000000000e+000  0.0000000000000000e+000  9.4928160394220543e-002  1.2602253730761304e-001
  2.9813588313242034e-001 -6.1142284088122878e-001 -2.7763015607392133e-001 -1.6452212190457977e-003  0.0000000000000000e+000  0.0000000000000000e+000  0.0000000000000000e+000  0.0000000000000000e+000  5.3148024238651093e-001 -4.2157401067412192e-001
  0.0000000000000000e+000  0.0000000000000000e+000  0.0000000000000000e+000  0.0000000000000000e+000 -6.1456268249454782e-001  5.2293447378600855e-001  6.1885176893425475e-001  5.9097979279845569e-001  0.0000000000000000e+000  0.0000000000000000e+000
  0.0000000000000000e+000  0.0000000000000000e+000  0.0000000000000000e+000  0.0000000000000000e+000  4.7204954803588300e-002 -6.9395741768018149e-001  5.6997610543177557e-001  2.5881830970809844e-001  0.0000000000000000e+000  0.0000000000000000e+000
  0.0000000000000000e+000  0.0000000000000000e+000  0.0000000000000000e+000  0.0000000000000000e+000 -9.9413483441700445e-001  4.9917987973775146e-001  5.4335947626739600e-001 -5.5100356077377988e-001  0.0000000000000000e+000  0.0000000000000000e+000
  0.0000000000000000e+000  0.0000000000000000e+000  0.0000000000000000e+000  0.0000000000000000e+000  9.2767802166050783e-001  4.2423572895679901e-001  3.5540765830208709e-001  5.7913912608281248e-001  0.0000000000000000e+000  0.0000000000000000e+000
 -4.7143751505754622e-001  4.9725289862764244e-001 -7.5347443707607764e-002  3.6353702191761988e-001  0.0000000000000000e+000  0.0000000000000000e+000  0.0000000000000000e+000  0.0000000000000000e+000  4.6581020358791020e-001 -4.1913085648536685e-001
  9.2749214437698235e-002  1.9435446707567264e-001 -7.1325231408706546e-001  4.6525103020414627e-002  0.0000000000000000e+000  0.0000000000000000e+000  0.0000000000000000e+000  0.0000000000000000e+000  2.7846339128901859e-001  6.0430837765095302e-001
  5.0992451019399410e-001  0.0000000000000000e+000  4.3737180091165018e-001  0.0000000000000000e+000  0.0000000000000000e+000 -1.8427364827324355e-001  0.0000000000000000e+000 -7.1115492849502404e-001  0.0000000000000000e+000  0.0000000000000000e+000
  0.0000000000000000e+000 -3.1510753729805946e-001  0.0000000000000000e+000 -1.0442083103571098e-001  7.7701540283148227e-002  0.0000000000000000e+000  6.9513090992733095e-001  0.0000000000000000e+000 -6.0360324316436731e-001 -1.9032115890370449e-001
 -2.7140324374517688e-002  0.0000000000000000e+000  8.8554102530842704e-001  0.0000000000000000e+000  0.0000000000000000e+000  5.8091880479083124e-001  0.0000000000000000e+000 -3.7573658938861543e-001  0.0000000000000000e+000  0.0000000000000000e+000
  0.0000000000000000e+000  1.8466147640494410e-002  0.0000000000000000e+000 -2.8653751003498751e-001  7.8314919173315756e-001  0.0000000000000000e+000 -1.8884889224239951e-001  0.0000000000000000e+000 -2.2408038954547232e-001  4.6728650220388229e-001
  0.0000000000000000e+000  2.4006221161136646e-001  0.0000000000000000e+000  4.3152559086581388e-003  9.5829566131172272e-002  0.0000000000000000e+000 -5.2217970050266083e-001  0.0000000000000000e+000 -5.1750831785163276e-001 -6.2664320686905906e-001
 -1.2247247047971264e+000  0.0000000000000000e+000  5.3956077797208712e-001  0.0000000000000000e+000  0.0000000000000000e+000  2.4120491755288917e-001  0.0000000000000000e+000  4.2191745820484239e-001  0.0000000000000000e+000  0.0000000000000000e+000
  0.0000000000000000e+000 -6.7988119064856389e-001  0.0000000000000000e+000  5.3372259584948822e-001 -8.4990059789977396e-002  0.0000000000000000e+000 -3.6441963328666555e-001  0.0000000000000000e+000 -2.4162772000127522e-001  2.3343697826408755e-001
  1.1777565307587169e-001  0.0000000000000000e+000 -3.7789454716831622e-001  0.0000000000000000e+000  0.0000000000000000e+000 -7.6584573120473787e-001  0.0000000000000000e+000 -4.3023303233558652e-001  0.0000000000000000e+000  0.0000000000000000e+000
  0.0000000000000000e+000  5.1691432173950236e-001  0.0000000000000000e+000  7.6681840936678691e-001  2.2718319411204246e-001  0.0000000000000000e+000  2.5718986201661365e-001  0.0000000000000000e+000 -1.1432796857062710e-001  1.1814989559123604e-001
  0.0000000000000000e+000  3.3659697929187177e-001  0.0000000000000000e+000 -1.8467171329437060e-001 -5.5912520461018900e-001  0.0000000000000000e+000 -9.7515024977992276e-002  0.0000000000000000e+000 -4.9616671124379008e-001  5.3318594502029593e-001
 -5.6756368534101997e-001 -6.6635123997216339e-001  0.0000000000000000e+000  2.5814002488329774e-001  2.1100103585804636e-001  0.0000000000000000e+000  0.0000000000000000e+000  2.7056121850297571e-001  0.0000000000000000e+000  2.2245540121999025e-001
 -9.0940788329174869e-003  3.1957837477425832e-001  0.0000000000000000e+000 -3.2413486744498143e-001 -6.8854418574982673e-002  0.0000000000000000e+000  0.0000000000000000e+000  7.7487354379422979e-001  0.0000000000000000e+000  4.3307459863598685e-001
  0.0000000000000000e+000  0.0000000000000000e+000 -1.5311973056179045e+000  0.0000000000000000e+000  0.0000000000000000e+000 -3.7446631984981132e-001 -7.8238734741013816e-001  0.0000000000000000e+000 -6.2512841846538617e-002  0.0000000000000000e+000
 -6.7443437974331821e-001  6.4374543763302650e-001  0.0000000000000000e+000  1.5873582605621847e-001  2.4955796243741024e-001  0.0000000000000000e+000  0.0000000000000000e+000 -2.0486512396583223e-001  0.0000000000000000e+000  3.5834631848399301e-002
  1.3181883425668429e-002  1.2064302758329291e-001  0.0000000000000000e+000  6.7113821185500344e-001 -6.9594720515171771e-001  0.0000000000000000e+000  0.0000000000000000e+000  4.6406405289813185e-002  0.0000000000000000e+000  2.1988390487379805e-001
  0.0000000000000000e+000  0.0000000000000000e+000  2.3706968269547349e-001  0.0000000000000000e+000  0.0000000000000000e+000  7.6491206828748681e-001  4.4145815120704224e-001  0.0000000000000000e+000  3.7258833785498968e-001  0.0000000000000000e+000
  0.0000000000000000e+000  0.0000000000000000e+000  4.5924528073710763e-001  0.0000000000000000e+000  0.0000000000000000e+000  6.0885923568617745e-002 -3.0673833371171866e-001  0.0000000000000000e+000 -8.5006599407439198e-001  0.0000000000000000e+000
  3.0697406717726639e-001  2.4091616312788555e-003  0.0000000000000000e+000  1.0498291084554506e-001  3.3610974039022645e-001  0.0000000000000000e+000  0.0000000000000000e+000 -3.7192723048207565e-001  0.0000000000000000e+000  8.0214717109270284e-001
  0.0000000000000000e+000  0.0000000000000000e+000 -2.8883398324998888e-001  0.0000000000000000e+000  0.0000000000000000e+000 -4.7252917824689400e-001  6.3295693625243765e-001  0.0000000000000000e+000 -8.6399757646370867e-001  0.0000000000000000e+000
 -3.5849712448295179e-001 -1.5772429973418114e-001  0.0000000000000000e+000 -5.8451290986973869e-001 -5.3957963763465866e-001  0.0000000000000000e+000  0.0000000000000000e+000 -3.7936061989409420e-001  0.0000000000000000e+000  2.6436121109203342e-001
  7.0864134548499225e-001 -5.3443737900130073e-001 -1.5657705190412075e-001  3.0184069605943420e-001  0.0000000000000000e+000  0.0000000000000000e+000  0.0000000000000000e+000  2.3886963220341331e-001  1.9879952521527205e-001  0.0000000000000000e+000
 -6.3178258263485865e-001 -6.5346710042025369e-001  2.5840542180005438e-001  2.1100599360714939e-001  0.0000000000000000e+000  0.0000000000000000e+000  0.0000000000000000e+000  2.2613687014654973e-001  1.0675552235876486e-001  0.0000000000000000e+000
  1.7134914265569823e-001 -4.0670954349756999e-001  2.2747753458158484e-001 -1.6702508373060510e-001  0.0000000000000000e+000  0.0000000000000000e+000  0.0000000000000000e+000 -4.6314814821291339e-001 -7.1489663869091824e-001  0.0000000000000000e+000
 -1.7463057682488053e-001  2.4306251327928484e-002 -4.2096084404622003e-001  6.7467319963256611e-001  0.0000000000000000e+000  0.0000000000000000e+000  0.0000000000000000e+000 -5.7942265599571630e-001  2.8121077157759182e-002  0.0000000000000000e+000
  0.0000000000000000e+000  0.0000000000000000e+000  0.0000000000000000e+000  0.0000000000000000e+000 -2.1442695774873960e-001  4.3933505888549790e-001  6.0666240703969743e-001  0.0000000000000000e+000  0.0000000000000000e+000 -4.6693288617524961e-002
  0.0000000000000000e+000  0.0000000000000000e+000  0.0000000000000000e+000  0.0000000000000000e+000  6.4575476281310706e-001  3.4824659875242664e-002  4.0247924928689571e-001  0.0000000000000000e+000  0.0000000000000000e+000 -5.0483919372024544e-001
  0.0000000000000000e+000  0.0000000000000000e+000  0.0000000000000000e+000  0.0000000000000000e+000  5.5488597155381281e-001 -6.2539636446380187e-001  9.4196192448117400e-001  0.0000000000000000e+000  0.0000000000000000e+000  3.9259960461711879e-001
  1.2883235294634474e-001  3.4682220487150417e-001  5.9558664201153277e-001  6.1137817420654628e-001  0.0000000000000000e+000  0.0000000000000000e+000  0.0000000000000000e+000  2.4149282737625186e-001 -2.7620839474841297e-001  0.0000000000000000e+000
  1.4907739443564808e-001 -3.2685595864495931e-002  5.7011644047453636e-001 -8.6626139648637329e-002  0.0000000000000000e+000  0.0000000000000000e+000  0.0000000000000000e+000 -5.3221030394287894e-001  6.0076861677230498e-001  0.0000000000000000e+000
  0.0000000000000000e+000  0.0000000000000000e+000  0.0000000000000000e+000  0.0000000000000000e+000  3.7691766568184765e-001 -4.5438025472199267e-001 -5.5213642969060561e-001  0.0000000000000000e+000  0.0000000000000000e+000 -3.9328248767593593e-001
  6.2601907487463759e-001 -3.2128434564814246e-001  0.0000000000000000e+000  0.0000000000000000e+000  0.0000000000000000e+000  2.0652113851904699e-001 -6.2012078999610287e-001  5.7205865000230116e-002  0.0000000000000000e+000 -2.7276950215067963e-001
 -2.2370294950677011e-001 -6.4914616586446638e-001  0.0000000000000000e+000  0.0000000000000000e+000  0.0000000000000000e+000  1.3794596375832960e-001  1.3643054636858284e-001 -6.9349134416709668e-001  0.0000000000000000e+000 -9.9968086863262168e-002
  0.0000000000000000e+000  0.0000000000000000e+000  2.2309956731729627e-002  4.5100947160650950e-001 -9.1678102819799379e-002  0.0000000000000000e+000  0.0000000000000000e+000  0.0000000000000000e+000 -1.2789592905072528e-001  0.0000000000000000e+000
  0.0000000000000000e+000  0.0000000000000000e+000 -1.6320921929657203e-001 -7.4122736921478416e-002  6.3576118819137911e-002  0.0000000000000000e+000  0.0000000000000000e+000  0.0000000000000000e+000  1.2818292665693882e+000  0.0000000000000000e+000
  0.0000000000000000e+000  0.0000000000000000e+000 -7.1693736626811111e-002  6.0226287757168806e-001  1.1513669094115238e+000  0.0000000000000000e+000  0.0000000000000000e+000  0.0000000000000000e+000 -2.1272272176642565e-001  0.0000000000000000e+000
 -1.7646275621517934e-001 -6.8523172945743893e-002  0.0000000000000000e+000  0.0000000000000000e+000  0.0000000000000000e+000  6.8696959655716971e-001 -1.9393745294974429e-001  1.2402183187900195e-001  0.0000000000000000e+000  6.6275568153371567e-001
 -3.3831341499216289e-001 -5.4886252159031013e-001  0.0000000000000000e+000  0.0000000000000000e+000  0.0000000000000000e+000 -5.1559754892200205e-001 -2.8705838740974665e-001  4.3174437878444066e-001  0.0000000000000000e+000  2.2281698045983581e-001
 -3.0605637028743216e-001 -2.0009685625998988e-001  0.0000000000000000e+000  0.0000000000000000e+000  0.0000000000000000e+000  4.4706131466904142e-001  2.4910197183509050e-001  5.0870402650112978e-001  0.0000000000000000e+000 -5.8787358190102923e-001
  0.0000000000000000e+000  0.0000000000000000e+000  1.0605890571248269e+000  6.7511306629500600e-001  2.9390007106675187e-001  0.0000000000000000e+000  0.0000000000000000e+000  0.0000000000000000e+000  3.9876120960459061e-001  0.0000000000000000e+000
 -5.6461627269043413e-001  3.5972403292350441e-001  0.0000000000000000e+000  0.0000000000000000e+000  0.0000000000000000e+000  2.6230751145791778e-002 -6.4402706932327825e-001 -2.3501666877445335e-001  0.0000000000000000e+000 -2.8480753469977899e-001
 -1.7832121567215573e-002  4.2143198183235475e-001  0.0000000000000000e+000  0.0000000000000000e+000  0.0000000000000000e+000 -2.9001580719593584e-001 -2.8325201692028462e-001  0.0000000000000000e+000 -7.5021360801502068e-001  3.0808402906582977e-001
 -2.3673393446167049e-001 -6.8106167204353052e-001  0.0000000000000000e+000  0.0000000000000000e+000  0.0000000000000000e+000  3.9924042731999887e-001 -4.2871392081611559e-001  0.0000000000000000e+000 -2.6220919050587693e-001  2.6109354425883335e-001
  0.0000000000000000e+000  0.0000000000000000e+000  6.5873110986650152e-001 -9.2083240201646621e-001  2.1270475048928139e-001  0.0000000000000000e+000  0.0000000000000000e+000  5.0427485364810498e-001  0.0000000000000000e+000  0.0000000000000000e+000
  0.0000000000000000e+000  0.0000000000000000e+000  6.1899956508812826e-001  2.6654356038505889e-001  4.3581531168832000e-001  0.0000000000000000e+000  0.0000000000000000e+000 -6.8056402187729037e-001  0.0000000000000000e+000  0.0000000000000000e+000
  0.0000000000000000e+000  0.0000000000000000e+000 -9.5293860535305364e-001  6.7436254832932185e-001  5.3912849409175478e-001  0.0000000000000000e+000  0.0000000000000000e+000 -4.2632062995203546e-001  0.0000000000000000e+000  0.0000000000000000e+000
  2.7337779763670461e-001  4.2865395675491536e-001  0.0000000000000000e+000  0.0000000000000000e+000  0.0000000000000000e+000  7.3735271537456848e-001 -2.9844104264200355e-001  0.0000000000000000e+000 -7.0380081142937950e-002 -3.2219703054571691e-001
 -5.4245658501691418e-001  1.6814227351090436e-002  0.0000000000000000e+000  0.0000000000000000e+000  0.0000000000000000e+000 -2.7072990220701404e-001 -3.9508939232958340e-001  0.0000000000000000e+000 -7.1637150561528612e-003 -6.8993949621440531e-001
  0.0000000000000000e+000  0.0000000000000000e+000 -2.6875552420178300e-001 -1.1706685678632716e+000 -6.6376003810003792e-001  0.0000000000000000e+000  0.0000000000000000e+000 -6.1286911424578483e-001  0.0000000000000000e+000  0.0000000000000000e+000
 -1.2907041662433394e-002  2.4094140105075862e-001  0.0000000000000000e+000  0.0000000000000000e+000  0.0000000000000000e+000 -1.4480944543347929e-001 -6.1997868465465111e-001  0.0000000000000000e+000  5.9887187583734325e-001  4.2165125513084839e-001
 -7.5794320441661456e-001  3.4127758780611872e-001  0.0000000000000000e+000  0.0000000000000000e+000  0.0000000000000000e+000  3.4430281797251350e-001  3.2624594360443426e-001  0.0000000000000000e+000  6.9091855231329102e-002  2.8159754313282054e-001
  4.0452553837131422e-001  1.9140419284015242e-001  0.0000000000000000e+000  0.0000000000000000e+000  0.0000000000000000e+000 -7.8931980781062216e-001  8.4063291307591631e-002  7.0554006260930863e-002  4.0577488835740927e-001  0.0000000000000000e+000
 -8.2531764402242025e-001  2.2297921598350892e-001  0.0000000000000000e+000  0.0000000000000000e+000  0.0000000000000000e+000 -2.3655753831345019e-001  2.8090584993105572e-001 -2.7120018805544738e-001  2.4640200535901838e-001  0.0000000000000000e+000
  0.0000000000000000e+000  0.0000000000000000e+000  2.2401205197564167e-001 -5.8135214606173580e-001  1.0709902649258540e-001  0.0000000000000000e+000  0.0000000000000000e+000  0.0000000000000000e+000  0.0000000000000000e+000  5.3057195546701108e-001
  0.0000000000000000e+000  0.0000000000000000e+000 -7.0373990051384738e-001 -8.4010041314225348e-001  3.1977377976531213e-001  0.0000000000000000e+000  0.0000000000000000e+000  0.0000000000000000e+000  0.0000000000000000e+000  5.9637250947867915e-001
  0.0000000000000000e+000  0.0000000000000000e+000  2.1022814801313228e-001 -2.2816507392102250e-001 -5.0973952117196286e-001  0.0000000000000000e+000  0.0000000000000000e+000  0.0000000000000000e+000  0.0000000000000000e+000  9.5523332336602984e-001
  1.4080200193830147e-001  5.0532048290365184e-001  0.0000000000000000e+000  0.0000000000000000e+000  0.0000000000000000e+000  3.6302961686606894e-001  6.2644401777414316e-001  4.3073290705117667e-001  1.2277034847426795e-001  0.0000000000000000e+000
 -7.4561803943862803e-003 -5.7307389269078601e-001  0.0000000000000000e+000  0.0000000000000000e+000  0.0000000000000000e+000 -2.7810591573865096e-001  6.4537267643252805e-001  8.8027194247091434e-002 -4.1222947506046531e-001  0.0000000000000000e+000
  1.0639840432860591e-001  5.6829994859071620e-001  0.0000000000000000e+000  0.0000000000000000e+000  0.0000000000000000e+000 -2.0601513783733588e-001  2.6847169331467718e-003 -3.2694335918715539e-001 -7.1859108201284339e-001  0.0000000000000000e+000
 -3.5214834438217496e-001  8.3170882576946825e-002  0.0000000000000000e+000  0.0000000000000000e+000  0.0000000000000000e+000 -2.6351305841643513e-001 -3.2416054654035448e-001  7.8822649406047574e-001 -2.7065466929663856e-001  0.0000000000000000e+000
  0.0000000000000000e+000  0.0000000000000000e+000  2.7670348848759485e-001 -1.0585737242202533e+000  3.0682935503084574e-001  0.0000000000000000e+000  0.0000000000000000e+000  0.0000000000000000e+000  0.0000000000000000e+000 -8.4933893102410818e-001
 -2.4547479351608889e-001 -4.3226283655349396e-001  1.1595422808628293e+000  0.0000000000000000e+000  0.0000000000000000e+000  0.0000000000000000e+000  0.0000000000000000e+000  1.8378527180312881e-001  0.0000000000000000e+000  0.0000000000000000e+000
  7.4636824634238430e-002  9.7898743464807336e-001  1.1165862490276290e-002  0.0000000000000000e+000  0.0000000000000000e+000  0.0000000000000000e+000  0.0000000000000000e+000  5.9735442680860618e-001  0.0000000000000000e+000  0.0000000000000000e+000
  6.8349417982208294e-001 -5.0960607548089099e-001 -4.4232974143447235e-001  0.0000000000000000e+000  0.0000000000000000e+000  0.0000000000000000e+000  0.0000000000000000e+000 -1.2720088579088178e+000  0.0000000000000000e+000  0.0000000000000000e+000
  0.0000000000000000e+000  0.0000000000000000e+000  0.0000000000000000e+000  2.9278470287224406e-001  3.5865257399399686e-001 -3.2007525820615057e-001 -5.1982903992094409e-001  0.0000000000000000e+000 -5.6808714270459704e-001  3.0041978224536814e-001
  0.0000000000000000e+000  0.0000000000000000e+000  0.0000000000000000e+000 -1.5464567439261134e-001  3.8120138368841255e-001  3.1968728383598183e-001 -4.8103987104649408e-002  0.0000000000000000e+000 -3.7883307134181382e-001 -7.6337524946885127e-001
  0.0000000000000000e+000  0.0000000000000000e+000  0.0000000000000000e+000  9.2754443318747160e-001  7.1817135144636612e-002  4.5617711548309320e-002  2.1001109990696243e-001  0.0000000000000000e+000  1.8077177624673263e-001 -2.3588037388497124e-001
  0.0000000000000000e+000  0.0000000000000000e+000  0.0000000000000000e+000  2.3261037239829335e-002 -3.3714232844773034e-001 -2.2462315402959493e-001  6.4043090780514889e-001  0.0000000000000000e+000 -6.5186699737845699e-001  1.6002601220884888e-002
 -6.7420427518515669e-001 -5.1824021372139428e-001  3.4801101987063054e-001  0.0000000000000000e+000  0.0000000000000000e+000  0.0000000000000000e+000  0.0000000000000000e+000 -6.1205364001357732e-001  0.0000000000000000e+000  0.0000000000000000e+000
  0.0000000000000000e+000  0.0000000000000000e+000  0.0000000000000000e+000  7.5922540734177174e-002 -7.0429309340620849e-001 -2.6594936247836842e-001 -4.9085219274722769e-001  0.0000000000000000e+000 -3.4202346686115367e-002 -4.3054879786445910e-001
  0.0000000000000000e+000  0.0000000000000000e+000  0.0000000000000000e+000  1.5400600499199005e-001 -3.3347027497258785e-001  8.1980867847448413e-001 -1.7964267532656139e-001  0.0000000000000000e+000 -2.7383148919365291e-001  2.9281099972769997e-001
