# Supplementary material for: An adaptive dimension differential evolution algorithm based on ranking scheme for global optimization
Source: PeerJ Comput Sci. 2022 Jun 17;8:e1007. doi: 10.7717/peerj-cs.1007 (PMC9299288; doi:10.7717/peerj-cs.1007)
Supplement: Supplemental Information 1 [file peerj-cs-08-1007-s001.zip › code/input_data/M_29_D2.txt]

 -5.3308319089529932e-001  1.2313192911414299e+000
  2.7626060502303957e+000 -7.5344736118607614e-001
 -9.7600849664721367e-001  2.1773243780485652e-001
 -2.1773243780485674e-001 -9.7600849664721379e-001
  7.9570910292857511e-001  6.0567897727806508e-001
  6.0567897727806475e-001 -7.9570910292857477e-001
  4.5037081454748373e-001  8.9284160375949984e-001
 -8.9284160375949995e-001  4.5037081454748390e-001
 -3.8627289980199464e-001  9.2238454392870117e-001
  9.2238454392870128e-001  3.8627289980199475e-001
  8.8265681685200714e-001  4.7001802482956168e-001
  4.7001802482956168e-001 -8.8265681685200681e-001
  7.9755547924878534e-001 -6.0324560298458929e-001
  6.0324560298458918e-001  7.9755547924878512e-001
  1.7356780055707255e-001  9.8482192228330323e-001
  9.8482192228330312e-001 -1.7356780055707255e-001
