# Supplementary material for: An adaptive dimension differential evolution algorithm based on ranking scheme for global optimization
Source: PeerJ Comput Sci. 2022 Jun 17;8:e1007. doi: 10.7717/peerj-cs.1007 (PMC9299288; doi:10.7717/peerj-cs.1007)
Supplement: Supplemental Information 1 [file peerj-cs-08-1007-s001.zip › code/input_data/M_29_D20.txt]

  3.2789517277783492e-001  0.0000000000000000e+000  0.0000000000000000e+000  0.0000000000000000e+000  0.0000000000000000e+000  4.0504622219887498e-001  0.0000000000000000e+000  0.0000000000000000e+000  0.0000000000000000e+000  0.0000000000000000e+000  1.9630530436738006e-001  0.0000000000000000e+000 -3.6322304101716707e-001 -1.8682631579509423e-001  6.4020445560767569e-001  0.0000000000000000e+000  0.0000000000000000e+000  0.0000000000000000e+000 -2.3428634882708890e-001  2.4145321079386811e-001
  0.0000000000000000e+000 -4.9003868762842673e-001  0.0000000000000000e+000 -2.7819880649077683e-001  4.3877089498439609e-001  0.0000000000000000e+000 -3.9737386780083470e-002  0.0000000000000000e+000  0.0000000000000000e+000  0.0000000000000000e+000  0.0000000000000000e+000  0.0000000000000000e+000  0.0000000000000000e+000  0.0000000000000000e+000  0.0000000000000000e+000 -5.1330286368650957e-001  0.0000000000000000e+000  4.7422433576549716e-001  0.0000000000000000e+000  0.0000000000000000e+000
  0.0000000000000000e+000  0.0000000000000000e+000  2.2996493394005391e-002  0.0000000000000000e+000  0.0000000000000000e+000  0.0000000000000000e+000  0.0000000000000000e+000  6.1099839588455040e-001  3.7544497477683858e-001  4.5818807464384970e-001  0.0000000000000000e+000  4.7656848005469166e-001  0.0000000000000000e+000  0.0000000000000000e+000  0.0000000000000000e+000  0.0000000000000000e+000 -5.0373709890357743e-001  0.0000000000000000e+000  0.0000000000000000e+000  0.0000000000000000e+000
  0.0000000000000000e+000 -4.6512390335648079e-001  0.0000000000000000e+000  5.7362300377535946e-001 -2.4630061391757738e-001  0.0000000000000000e+000  2.5126869112308825e-001  0.0000000000000000e+000  0.0000000000000000e+000  0.0000000000000000e+000  0.0000000000000000e+000  0.0000000000000000e+000  0.0000000000000000e+000  0.0000000000000000e+000  0.0000000000000000e+000 -4.3955317300109764e-001  0.0000000000000000e+000 -3.7095749704777259e-001  0.0000000000000000e+000  0.0000000000000000e+000
  0.0000000000000000e+000  3.7889215874196047e-001  0.0000000000000000e+000  2.9273212598841292e-001 -4.8823643092110358e-001  0.0000000000000000e+000 -1.0608491620383453e-001  0.0000000000000000e+000  0.0000000000000000e+000  0.0000000000000000e+000  0.0000000000000000e+000  0.0000000000000000e+000  0.0000000000000000e+000  0.0000000000000000e+000  0.0000000000000000e+000 -3.4234314926299581e-001  0.0000000000000000e+000  6.3554778001838919e-001  0.0000000000000000e+000  0.0000000000000000e+000
 -3.4638955703170821e-001  0.0000000000000000e+000  0.0000000000000000e+000  0.0000000000000000e+000  0.0000000000000000e+000 -1.8179739928106209e-001  0.0000000000000000e+000  0.0000000000000000e+000  0.0000000000000000e+000  0.0000000000000000e+000  3.6051243430858493e-001  0.0000000000000000e+000 -2.4784955746284565e-001  6.1120396875189187e-001  2.2258933531392905e-001  0.0000000000000000e+000  0.0000000000000000e+000  0.0000000000000000e+000  3.4990852479969070e-001  3.3168220125194020e-001
  0.0000000000000000e+000 -1.9749820521355438e-001  0.0000000000000000e+000  6.6562452011183804e-001  3.7987221284787381e-001  0.0000000000000000e+000 -2.9167442199389965e-001  0.0000000000000000e+000  0.0000000000000000e+000  0.0000000000000000e+000  0.0000000000000000e+000  0.0000000000000000e+000  0.0000000000000000e+000  0.0000000000000000e+000  0.0000000000000000e+000  4.4838760973870950e-001  0.0000000000000000e+000  2.9582113186299153e-001  0.0000000000000000e+000  0.0000000000000000e+000
  0.0000000000000000e+000  0.0000000000000000e+000 -5.1065136706787295e-001  0.0000000000000000e+000  0.0000000000000000e+000  0.0000000000000000e+000  0.0000000000000000e+000  1.3343216916922849e+000  2.6284996943775985e-001 -6.4722494993536661e-002  0.0000000000000000e+000 -3.5257712906648264e-001  0.0000000000000000e+000  0.0000000000000000e+000  0.0000000000000000e+000  0.0000000000000000e+000  5.4478333758074915e-001  0.0000000000000000e+000  0.0000000000000000e+000  0.0000000000000000e+000
  0.0000000000000000e+000  0.0000000000000000e+000  5.6879378423116300e-001  0.0000000000000000e+000  0.0000000000000000e+000  0.0000000000000000e+000  0.0000000000000000e+000 -7.5061115370744169e-001  9.5993569880740959e-001  3.0415474941665704e-001  0.0000000000000000e+000 -4.5720206530214696e-001  0.0000000000000000e+000  0.0000000000000000e+000  0.0000000000000000e+000  0.0000000000000000e+000  1.6045025780388003e-001  0.0000000000000000e+000  0.0000000000000000e+000  0.0000000000000000e+000
  0.0000000000000000e+000  0.0000000000000000e+000 -8.7519356193682130e-001  0.0000000000000000e+000  0.0000000000000000e+000  0.0000000000000000e+000  0.0000000000000000e+000 -3.2956212262512180e-001  2.7471489380213493e-001  4.9754214018901616e-001  0.0000000000000000e+000  1.0753236565862062e-001  0.0000000000000000e+000  0.0000000000000000e+000  0.0000000000000000e+000  0.0000000000000000e+000  2.2879000816738604e-001  0.0000000000000000e+000  0.0000000000000000e+000  0.0000000000000000e+000
  2.2415444502333612e-001  0.0000000000000000e+000  0.0000000000000000e+000  0.0000000000000000e+000  0.0000000000000000e+000  3.7181849903271103e-001  0.0000000000000000e+000  0.0000000000000000e+000  0.0000000000000000e+000  0.0000000000000000e+000  4.2943060715587100e-001  0.0000000000000000e+000 -3.4497691781317508e-002  4.5328466565151138e-001 -1.9794796720106633e-001  0.0000000000000000e+000  0.0000000000000000e+000  0.0000000000000000e+000 -1.4985802083091843e-001 -5.9899686076944181e-001
  0.0000000000000000e+000  0.0000000000000000e+000 -1.6677993336516170e-001  0.0000000000000000e+000  0.0000000000000000e+000  0.0000000000000000e+000  0.0000000000000000e+000 -3.2690063387641438e-002  3.4006569443842843e-001 -8.1959601930236103e-001  0.0000000000000000e+000  7.0854865423669589e-001  0.0000000000000000e+000  0.0000000000000000e+000  0.0000000000000000e+000  0.0000000000000000e+000  3.6980155373314394e-001  0.0000000000000000e+000  0.0000000000000000e+000  0.0000000000000000e+000
 -5.4732654371379597e-001  0.0000000000000000e+000  0.0000000000000000e+000  0.0000000000000000e+000  0.0000000000000000e+000 -1.8270818862064644e-001  0.0000000000000000e+000  0.0000000000000000e+000  0.0000000000000000e+000  0.0000000000000000e+000  1.8325370337813110e-001  0.0000000000000000e+000 -2.4966197751950969e-001 -9.8486679168836785e-002 -9.0889139282120376e-002  0.0000000000000000e+000  0.0000000000000000e+000  0.0000000000000000e+000 -7.4311062610644785e-001 -3.1056163495408143e-002
  1.5562904991182341e-001  0.0000000000000000e+000  0.0000000000000000e+000  0.0000000000000000e+000  0.0000000000000000e+000 -4.4922461968004490e-001  0.0000000000000000e+000  0.0000000000000000e+000  0.0000000000000000e+000  0.0000000000000000e+000 -3.7082535208466755e-001  0.0000000000000000e+000 -5.7557304096269557e-001  7.7053479196283914e-002  2.2846557253102895e-001  0.0000000000000000e+000  0.0000000000000000e+000  0.0000000000000000e+000  8.0097456896358443e-002 -4.9054226482093588e-001
  5.7717647505559147e-003  0.0000000000000000e+000  0.0000000000000000e+000  0.0000000000000000e+000  0.0000000000000000e+000 -7.4423768099578902e-002  0.0000000000000000e+000  0.0000000000000000e+000  0.0000000000000000e+000  0.0000000000000000e+000 -3.6316631702789137e-001  0.0000000000000000e+000  5.2713446966363098e-001  4.7186805825825162e-001  4.7179917986171716e-001  0.0000000000000000e+000  0.0000000000000000e+000  0.0000000000000000e+000 -3.7115246600948454e-001 -4.0733070039452979e-002
  0.0000000000000000e+000  5.9885349942963251e-001  0.0000000000000000e+000  2.5379956139524246e-001  6.0322484474094273e-001  0.0000000000000000e+000  2.0553780577367206e-001  0.0000000000000000e+000  0.0000000000000000e+000  0.0000000000000000e+000  0.0000000000000000e+000  0.0000000000000000e+000  0.0000000000000000e+000  0.0000000000000000e+000  0.0000000000000000e+000 -3.7335542694336343e-001  0.0000000000000000e+000 -1.7731325701540884e-001  0.0000000000000000e+000  0.0000000000000000e+000
  0.0000000000000000e+000  0.0000000000000000e+000  6.7782178384134228e-001  0.0000000000000000e+000  0.0000000000000000e+000  0.0000000000000000e+000  0.0000000000000000e+000 -4.8396872738691288e-001 -3.8519195433893283e-001  8.1960489916592405e-001  0.0000000000000000e+000  5.1735329069321190e-001  0.0000000000000000e+000  0.0000000000000000e+000  0.0000000000000000e+000  0.0000000000000000e+000  6.0273190561348600e-001  0.0000000000000000e+000  0.0000000000000000e+000  0.0000000000000000e+000
  0.0000000000000000e+000  4.8285777989020069e-002  0.0000000000000000e+000 -1.9993921141526594e-002 -1.6068149027276171e-002  0.0000000000000000e+000 -8.9258681228185055e-001  0.0000000000000000e+000  0.0000000000000000e+000  0.0000000000000000e+000  0.0000000000000000e+000  0.0000000000000000e+000  0.0000000000000000e+000  0.0000000000000000e+000  0.0000000000000000e+000 -2.9269202755342594e-001  0.0000000000000000e+000 -3.3857155948987799e-001  0.0000000000000000e+000  0.0000000000000000e+000
 -3.4208789948485932e-002  0.0000000000000000e+000  0.0000000000000000e+000  0.0000000000000000e+000  0.0000000000000000e+000 -4.0250777630236156e-001  0.0000000000000000e+000  0.0000000000000000e+000  0.0000000000000000e+000  0.0000000000000000e+000  5.4103842571634386e-001  0.0000000000000000e+000  3.6597062507387979e-001 -3.5654175831541313e-001  3.8902820409806471e-001  0.0000000000000000e+000  0.0000000000000000e+000  0.0000000000000000e+000  1.4814448936593411e-001 -3.3128298092702824e-001
  6.3028843715907468e-001  0.0000000000000000e+000  0.0000000000000000e+000  0.0000000000000000e+000  0.0000000000000000e+000 -5.1176344038666199e-001  0.0000000000000000e+000  0.0000000000000000e+000  0.0000000000000000e+000  0.0000000000000000e+000  2.2666859585775845e-001  0.0000000000000000e+000  5.3714592945435791e-003  1.4366730225263746e-001 -2.5887078230696026e-001  0.0000000000000000e+000  0.0000000000000000e+000  0.0000000000000000e+000 -2.8615827199369936e-001  3.4624590949917361e-001
  1.1442133924831979e-001  3.9218278708137999e-001  0.0000000000000000e+000  0.0000000000000000e+000  0.0000000000000000e+000  0.0000000000000000e+000  0.0000000000000000e+000  0.0000000000000000e+000 -8.4473483017832446e-003 -1.0298268597612463e+000  0.0000000000000000e+000  0.0000000000000000e+000  0.0000000000000000e+000  0.0000000000000000e+000  0.0000000000000000e+000  0.0000000000000000e+000  0.0000000000000000e+000  9.5786422025272411e-001 -3.8007991034879507e-001  0.0000000000000000e+000
 -4.3672366395180534e-001 -2.4525133869304622e-001  0.0000000000000000e+000  0.0000000000000000e+000  0.0000000000000000e+000  0.0000000000000000e+000  0.0000000000000000e+000  0.0000000000000000e+000 -3.0513751701786562e-001 -1.4084503732562916e+000  0.0000000000000000e+000  0.0000000000000000e+000  0.0000000000000000e+000  0.0000000000000000e+000  0.0000000000000000e+000  0.0000000000000000e+000  0.0000000000000000e+000 -4.4678970146445263e-001  1.0483323947233005e+000  0.0000000000000000e+000
  0.0000000000000000e+000  0.0000000000000000e+000  2.6487368863785450e-002 -4.3834935826858151e-001  6.9630701347900015e-001  0.0000000000000000e+000 -2.7655403347724961e-001 -3.9074134019650868e-002  0.0000000000000000e+000  0.0000000000000000e+000  0.0000000000000000e+000  0.0000000000000000e+000  0.0000000000000000e+000  7.1693763408653688e-003  0.0000000000000000e+000  4.9398517454312513e-001  0.0000000000000000e+000  0.0000000000000000e+000  0.0000000000000000e+000  1.4937482007101710e-002
  0.0000000000000000e+000  0.0000000000000000e+000 -4.0687190035521914e-001 -1.6680968602288873e-001 -2.3394442877898330e-001  0.0000000000000000e+000 -1.8387323437653075e-001 -7.5073866060982736e-002  0.0000000000000000e+000  0.0000000000000000e+000  0.0000000000000000e+000  0.0000000000000000e+000  0.0000000000000000e+000 -4.6298965284356836e-001  0.0000000000000000e+000  1.2241393820426265e-001  0.0000000000000000e+000  0.0000000000000000e+000  0.0000000000000000e+000 -6.9506096639161030e-001
  0.0000000000000000e+000  0.0000000000000000e+000 -3.2886115573567876e-001  1.5579593591370344e-001  2.2133349528578281e-001  0.0000000000000000e+000  7.6067466897453939e-001  2.3278771024832129e-001  0.0000000000000000e+000  0.0000000000000000e+000  0.0000000000000000e+000  0.0000000000000000e+000  0.0000000000000000e+000 -3.0137896395454228e-001  0.0000000000000000e+000  2.8933912607330675e-001  0.0000000000000000e+000  0.0000000000000000e+000  0.0000000000000000e+000  1.0595739998786016e-001
  0.0000000000000000e+000  0.0000000000000000e+000  0.0000000000000000e+000  0.0000000000000000e+000  0.0000000000000000e+000 -7.6443209994170003e-001  0.0000000000000000e+000  0.0000000000000000e+000  0.0000000000000000e+000  0.0000000000000000e+000 -4.2665178303707932e-002  2.2945941054940397e-001  3.8130138346677167e-001  0.0000000000000000e+000 -2.4223765357796406e-001  0.0000000000000000e+000 -3.9636069457594236e-001  0.0000000000000000e+000  0.0000000000000000e+000  0.0000000000000000e+000
  0.0000000000000000e+000  0.0000000000000000e+000  5.0369423041778694e-001  3.6874413664413219e-001 -2.2987164225966522e-001  0.0000000000000000e+000  8.5283728527680180e-002 -1.6844354617820839e-001  0.0000000000000000e+000  0.0000000000000000e+000  0.0000000000000000e+000  0.0000000000000000e+000  0.0000000000000000e+000  1.0363071903483562e-001  0.0000000000000000e+000  6.6507356174706167e-001  0.0000000000000000e+000  0.0000000000000000e+000  0.0000000000000000e+000 -2.6224073092480638e-001
  0.0000000000000000e+000  0.0000000000000000e+000  8.0339877284052161e-002 -4.0410178670520491e-002  2.7567275136733466e-001  0.0000000000000000e+000  2.7241098205528613e-001  2.8383088596078221e-001  0.0000000000000000e+000  0.0000000000000000e+000  0.0000000000000000e+000  0.0000000000000000e+000  0.0000000000000000e+000  5.4376658476419237e-001  0.0000000000000000e+000 -2.4239610987034607e-001  0.0000000000000000e+000  0.0000000000000000e+000  0.0000000000000000e+000 -6.3773926331641606e-001
  7.9149462364439746e-002  5.1633360072926682e-001  0.0000000000000000e+000  0.0000000000000000e+000  0.0000000000000000e+000  0.0000000000000000e+000  0.0000000000000000e+000  0.0000000000000000e+000  9.4606073435319971e-001 -1.4853603788826486e-001  0.0000000000000000e+000  0.0000000000000000e+000  0.0000000000000000e+000  0.0000000000000000e+000  0.0000000000000000e+000  0.0000000000000000e+000  0.0000000000000000e+000 -2.7959924237797174e-001 -3.8265125287635116e-001  0.0000000000000000e+000
 -5.4844427503232394e-002  8.8306570730952982e-001  0.0000000000000000e+000  0.0000000000000000e+000  0.0000000000000000e+000  0.0000000000000000e+000  0.0000000000000000e+000  0.0000000000000000e+000 -1.6923406419762141e-001  5.5623170893979601e-001  0.0000000000000000e+000  0.0000000000000000e+000  0.0000000000000000e+000  0.0000000000000000e+000  0.0000000000000000e+000  0.0000000000000000e+000  0.0000000000000000e+000  5.3336624166543167e-001  4.8668064402014566e-001  0.0000000000000000e+000
  0.0000000000000000e+000  0.0000000000000000e+000  0.0000000000000000e+000  0.0000000000000000e+000  0.0000000000000000e+000 -1.4847869116588780e-001  0.0000000000000000e+000  0.0000000000000000e+000  0.0000000000000000e+000  0.0000000000000000e+000  9.0283798332352161e-001 -2.9237956916366398e-001  2.1533738077286570e-002  0.0000000000000000e+000 -2.1666486949939495e-001  0.0000000000000000e+000  1.7304471711924777e-001  0.0000000000000000e+000  0.0000000000000000e+000  0.0000000000000000e+000
  0.0000000000000000e+000  0.0000000000000000e+000  0.0000000000000000e+000  0.0000000000000000e+000  0.0000000000000000e+000  3.7316992379618774e-003  0.0000000000000000e+000  0.0000000000000000e+000  0.0000000000000000e+000  0.0000000000000000e+000  2.7154932939808740e-001 -2.4243183621842218e-002 -3.2597248573827253e-001  0.0000000000000000e+000  5.6349431801679661e-001  0.0000000000000000e+000 -7.0843164545107640e-001  0.0000000000000000e+000  0.0000000000000000e+000  0.0000000000000000e+000
  0.0000000000000000e+000  0.0000000000000000e+000  0.0000000000000000e+000  0.0000000000000000e+000  0.0000000000000000e+000 -2.7497545782084476e-001  0.0000000000000000e+000  0.0000000000000000e+000  0.0000000000000000e+000  0.0000000000000000e+000 -2.6481662777328108e-001 -4.8692357883470272e-001 -6.6115684307598299e-001  0.0000000000000000e+000 -4.1023413394710212e-001  0.0000000000000000e+000 -1.0837741381063137e-001  0.0000000000000000e+000  0.0000000000000000e+000  0.0000000000000000e+000
  0.0000000000000000e+000  0.0000000000000000e+000  4.9278252278490231e-001 -3.3793214554137302e-001 -1.8582354369715581e-001  0.0000000000000000e+000 -1.2947701985488294e-002  6.9689875583892036e-001  0.0000000000000000e+000  0.0000000000000000e+000  0.0000000000000000e+000  0.0000000000000000e+000  0.0000000000000000e+000 -3.4965777430160150e-001  0.0000000000000000e+000 -1.1841163150980771e-002  0.0000000000000000e+000  0.0000000000000000e+000  0.0000000000000000e+000  1.4162263396989547e-002
  0.0000000000000000e+000  0.0000000000000000e+000  0.0000000000000000e+000  0.0000000000000000e+000  0.0000000000000000e+000 -1.9496755358097018e-001  0.0000000000000000e+000  0.0000000000000000e+000  0.0000000000000000e+000  0.0000000000000000e+000  1.6307406589213899e-001  7.4242666425100889e-001 -5.5736350056108874e-001  0.0000000000000000e+000 -2.8760929458061947e-002  0.0000000000000000e+000  2.6965883533119284e-001  0.0000000000000000e+000  0.0000000000000000e+000  0.0000000000000000e+000
  0.0000000000000000e+000  0.0000000000000000e+000  4.5561360187915290e-001 -2.2700699604549102e-001  1.9338530118497413e-001  0.0000000000000000e+000  3.5817220921885923e-001 -5.6067781314522624e-001  0.0000000000000000e+000  0.0000000000000000e+000  0.0000000000000000e+000  0.0000000000000000e+000  0.0000000000000000e+000 -3.6585393781147540e-001  0.0000000000000000e+000 -3.3315508626695900e-001  0.0000000000000000e+000  0.0000000000000000e+000  0.0000000000000000e+000 -1.2648255961579935e-001
  0.0000000000000000e+000  0.0000000000000000e+000  0.0000000000000000e+000  0.0000000000000000e+000  0.0000000000000000e+000 -5.2911233959911941e-001  0.0000000000000000e+000  0.0000000000000000e+000  0.0000000000000000e+000  0.0000000000000000e+000 -1.1226407626784574e-001 -2.7015349540176803e-001 -1.0249328194868828e-002  0.0000000000000000e+000  6.3853909148776256e-001  0.0000000000000000e+000  4.7604283221094540e-001  0.0000000000000000e+000  0.0000000000000000e+000  0.0000000000000000e+000
  1.1820206291549720e+000 -1.6385018036429344e-001  0.0000000000000000e+000  0.0000000000000000e+000  0.0000000000000000e+000  0.0000000000000000e+000  0.0000000000000000e+000  0.0000000000000000e+000 -4.4728405338555891e-002  1.3347335950633199e-001  0.0000000000000000e+000  0.0000000000000000e+000  0.0000000000000000e+000  0.0000000000000000e+000  0.0000000000000000e+000  0.0000000000000000e+000  0.0000000000000000e+000  3.9952616727353368e-002  7.0501007693543660e-001  0.0000000000000000e+000
 -6.6150997142042478e-001 -6.6478258816708014e-001  0.0000000000000000e+000  0.0000000000000000e+000  0.0000000000000000e+000  0.0000000000000000e+000  0.0000000000000000e+000  0.0000000000000000e+000  6.3399976207687403e-001  3.0573311540128673e-001  0.0000000000000000e+000  0.0000000000000000e+000  0.0000000000000000e+000  0.0000000000000000e+000  0.0000000000000000e+000  0.0000000000000000e+000  0.0000000000000000e+000  6.8304746095601543e-001  5.6836780481683424e-001  0.0000000000000000e+000
  0.0000000000000000e+000  0.0000000000000000e+000  1.2256946447818473e-001  6.7261910693485205e-001  4.5899164395405428e-001  0.0000000000000000e+000 -3.1803540099888594e-001  1.7229719244693167e-001  0.0000000000000000e+000  0.0000000000000000e+000  0.0000000000000000e+000  0.0000000000000000e+000  0.0000000000000000e+000 -3.6363280093091038e-001  0.0000000000000000e+000 -2.1228543031150773e-001  0.0000000000000000e+000  0.0000000000000000e+000  0.0000000000000000e+000 -1.1730378295276543e-001
 -2.7502155044933061e-002 -4.4619242259118963e-001 -1.5778989562479778e-001  0.0000000000000000e+000  0.0000000000000000e+000 -1.4912474319592239e-001  0.0000000000000000e+000  6.0677638323285932e-001  0.0000000000000000e+000 -5.2385269883178354e-001  0.0000000000000000e+000  0.0000000000000000e+000  2.9634282865894235e-001  0.0000000000000000e+000  1.5033898987115452e-001  0.0000000000000000e+000  0.0000000000000000e+000  0.0000000000000000e+000  0.0000000000000000e+000  0.0000000000000000e+000
 -7.3946551339111724e-002 -9.4605138480993722e-004 -1.0084332835083119e-001  0.0000000000000000e+000  0.0000000000000000e+000  2.5285770221747333e-001  0.0000000000000000e+000  6.0043225374244025e-001  0.0000000000000000e+000  7.3473803361448631e-001  0.0000000000000000e+000  0.0000000000000000e+000  1.4108630318941717e-001  0.0000000000000000e+000 -1.2665060864088945e-002  0.0000000000000000e+000  0.0000000000000000e+000  0.0000000000000000e+000  0.0000000000000000e+000  0.0000000000000000e+000
 -1.2048590167637552e-001 -1.7434070418255554e-001  2.9793048972625413e-002  0.0000000000000000e+000  0.0000000000000000e+000  5.2246312399862593e-001  0.0000000000000000e+000 -1.3566778898843598e-001  0.0000000000000000e+000 -3.0151412392946553e-002  0.0000000000000000e+000  0.0000000000000000e+000 -1.7364899454311111e-001  0.0000000000000000e+000  7.9483601749841393e-001  0.0000000000000000e+000  0.0000000000000000e+000  0.0000000000000000e+000  0.0000000000000000e+000  0.0000000000000000e+000
  0.0000000000000000e+000  0.0000000000000000e+000  0.0000000000000000e+000  1.0839636042057019e-001  0.0000000000000000e+000  0.0000000000000000e+000 -2.4368301071675888e-001  0.0000000000000000e+000  0.0000000000000000e+000  0.0000000000000000e+000  3.3734797870071292e-001  2.9974499148329914e-001  0.0000000000000000e+000  0.0000000000000000e+000  0.0000000000000000e+000  0.0000000000000000e+000  0.0000000000000000e+000  0.0000000000000000e+000 -7.8325969463026057e-001 -3.3424893634912473e-001
  0.0000000000000000e+000  0.0000000000000000e+000  0.0000000000000000e+000  0.0000000000000000e+000 -9.4316899190690487e-002  0.0000000000000000e+000  0.0000000000000000e+000  0.0000000000000000e+000  2.2464757781182565e-001  0.0000000000000000e+000  0.0000000000000000e+000  0.0000000000000000e+000  0.0000000000000000e+000  2.0004998764912335e-001  0.0000000000000000e+000  5.1873711999136329e-001  1.3225535025833799e+000 -1.0800302767433185e+000  0.0000000000000000e+000  0.0000000000000000e+000
 -1.8386741082113667e-001 -4.9111714306932680e-001  2.4145131979296969e-001  0.0000000000000000e+000  0.0000000000000000e+000 -1.6582119019229408e-001  0.0000000000000000e+000  1.4767591834735053e-001  0.0000000000000000e+000  9.3478911452509875e-002  0.0000000000000000e+000  0.0000000000000000e+000 -7.6071986580449757e-001  0.0000000000000000e+000 -1.7308992489196368e-001  0.0000000000000000e+000  0.0000000000000000e+000  0.0000000000000000e+000  0.0000000000000000e+000  0.0000000000000000e+000
  0.0000000000000000e+000  0.0000000000000000e+000  0.0000000000000000e+000 -4.7687837556232449e-001  0.0000000000000000e+000  0.0000000000000000e+000  2.6749105678571500e-001  0.0000000000000000e+000  0.0000000000000000e+000  0.0000000000000000e+000 -3.3984077656782119e-001 -5.9240159803510850e-001  0.0000000000000000e+000  0.0000000000000000e+000  0.0000000000000000e+000  0.0000000000000000e+000  0.0000000000000000e+000  0.0000000000000000e+000 -4.1750495614839894e-001 -2.4554786555670513e-001
 -7.8991227192469995e-002 -9.8993429801783467e-002  7.6750291062776999e-001  0.0000000000000000e+000  0.0000000000000000e+000 -3.8372931213901063e-001  0.0000000000000000e+000 -4.3762200561878684e-002  0.0000000000000000e+000  1.9965479122778040e-001  0.0000000000000000e+000  0.0000000000000000e+000  3.6494397370681458e-001  0.0000000000000000e+000  2.6961178435443733e-001  0.0000000000000000e+000  0.0000000000000000e+000  0.0000000000000000e+000  0.0000000000000000e+000  0.0000000000000000e+000
  0.0000000000000000e+000  0.0000000000000000e+000  0.0000000000000000e+000  0.0000000000000000e+000 -8.2787088943644149e-001  0.0000000000000000e+000  0.0000000000000000e+000  0.0000000000000000e+000 -7.4197792920567274e-003  0.0000000000000000e+000  0.0000000000000000e+000  0.0000000000000000e+000  0.0000000000000000e+000 -5.9444268822042279e-001  0.0000000000000000e+000  3.6704581245214474e-001 -1.8895446934202659e-001  4.5033894097349547e-001  0.0000000000000000e+000  0.0000000000000000e+000
 -6.6986307866109440e-001  2.2843904712843077e-001 -3.9024627572281850e-001  0.0000000000000000e+000  0.0000000000000000e+000 -5.0380787549581840e-001  0.0000000000000000e+000 -4.0393311725911415e-002  0.0000000000000000e+000  1.0171392643504948e-001  0.0000000000000000e+000  0.0000000000000000e+000 -5.8343532461920887e-002  0.0000000000000000e+000  2.7857353826851272e-001  0.0000000000000000e+000  0.0000000000000000e+000  0.0000000000000000e+000  0.0000000000000000e+000  0.0000000000000000e+000
  0.0000000000000000e+000  0.0000000000000000e+000  0.0000000000000000e+000  5.9875836385087899e-001  0.0000000000000000e+000  0.0000000000000000e+000  5.9850359456397340e-001  0.0000000000000000e+000  0.0000000000000000e+000  0.0000000000000000e+000  2.9955486822444455e-001 -3.3519905350206347e-001  0.0000000000000000e+000  0.0000000000000000e+000  0.0000000000000000e+000  0.0000000000000000e+000  0.0000000000000000e+000  0.0000000000000000e+000 -1.9231992773462608e-001  2.1024602222902192e-001
  0.0000000000000000e+000  0.0000000000000000e+000  0.0000000000000000e+000 -6.1197053920471367e-001  0.0000000000000000e+000  0.0000000000000000e+000  2.8277337648481049e-001  0.0000000000000000e+000  0.0000000000000000e+000  0.0000000000000000e+000  7.1278705073972703e-001  7.9120787185977384e-002  0.0000000000000000e+000  0.0000000000000000e+000  0.0000000000000000e+000  0.0000000000000000e+000  0.0000000000000000e+000  0.0000000000000000e+000  1.0352561556983711e-001  1.4313715433314689e-001
  4.4913463575060364e-001 -5.0426666606435766e-001 -4.0422559233840838e-001  0.0000000000000000e+000  0.0000000000000000e+000 -3.3250667318755750e-001  0.0000000000000000e+000 -3.2530121327236200e-001  0.0000000000000000e+000  3.5264172518733172e-001  0.0000000000000000e+000  0.0000000000000000e+000  1.0235746879507220e-001  0.0000000000000000e+000  1.7140616713587861e-001  0.0000000000000000e+000  0.0000000000000000e+000  0.0000000000000000e+000  0.0000000000000000e+000  0.0000000000000000e+000
  0.0000000000000000e+000  0.0000000000000000e+000  0.0000000000000000e+000  0.0000000000000000e+000  7.9802195335502046e-001  0.0000000000000000e+000  0.0000000000000000e+000  0.0000000000000000e+000  1.9423638992316888e-001  0.0000000000000000e+000  0.0000000000000000e+000  0.0000000000000000e+000  0.0000000000000000e+000 -1.2125596103299687e+000  0.0000000000000000e+000  4.7529806072950137e-001 -9.4771232379235931e-002 -4.6660080548879013e-001  0.0000000000000000e+000  0.0000000000000000e+000
  5.3737638819600064e-001  4.6157526987156450e-001  3.1550013154099561e-002  0.0000000000000000e+000  0.0000000000000000e+000 -3.1895009362016463e-001  0.0000000000000000e+000  3.4888676443970301e-001  0.0000000000000000e+000 -3.9077007270228219e-002  0.0000000000000000e+000  0.0000000000000000e+000 -3.6927194894295046e-001  0.0000000000000000e+000  3.6856419105435445e-001  0.0000000000000000e+000  0.0000000000000000e+000  0.0000000000000000e+000  0.0000000000000000e+000  0.0000000000000000e+000
  0.0000000000000000e+000  0.0000000000000000e+000  0.0000000000000000e+000  0.0000000000000000e+000 -1.8191268562748680e-001  0.0000000000000000e+000  0.0000000000000000e+000  0.0000000000000000e+000  1.0798372446458511e+000  0.0000000000000000e+000  0.0000000000000000e+000  0.0000000000000000e+000  0.0000000000000000e+000  4.7461150917438932e-001  0.0000000000000000e+000  3.8133823828618962e-001  6.1789947106631320e-002  4.5895584165938885e-001  0.0000000000000000e+000  0.0000000000000000e+000
  0.0000000000000000e+000  0.0000000000000000e+000  0.0000000000000000e+000  0.0000000000000000e+000  1.3424327900659716e-001  0.0000000000000000e+000  0.0000000000000000e+000  0.0000000000000000e+000 -1.6846547485196495e-001  0.0000000000000000e+000  0.0000000000000000e+000  0.0000000000000000e+000  0.0000000000000000e+000  8.2454063609637451e-001  0.0000000000000000e+000  1.2281988609773784e+000 -5.3700803667243147e-001  4.0476231577598915e-001  0.0000000000000000e+000  0.0000000000000000e+000
  0.0000000000000000e+000  0.0000000000000000e+000  0.0000000000000000e+000  0.0000000000000000e+000 -4.5917580936835078e-001  0.0000000000000000e+000  0.0000000000000000e+000  0.0000000000000000e+000  4.6687595683973593e-001  0.0000000000000000e+000  0.0000000000000000e+000  0.0000000000000000e+000  0.0000000000000000e+000  5.7079519034484250e-001  0.0000000000000000e+000  8.7263875563578022e-002 -7.4129598628624149e-001 -1.1860823179270681e+000  0.0000000000000000e+000  0.0000000000000000e+000
  0.0000000000000000e+000  0.0000000000000000e+000  0.0000000000000000e+000  1.6677891301984421e-001  0.0000000000000000e+000  0.0000000000000000e+000 -1.8188121807921853e-001  0.0000000000000000e+000  0.0000000000000000e+000  0.0000000000000000e+000  3.4686464552181706e-001 -3.8985325812310340e-001  0.0000000000000000e+000  0.0000000000000000e+000  0.0000000000000000e+000  0.0000000000000000e+000  0.0000000000000000e+000  0.0000000000000000e+000  3.8676913056613277e-001 -7.1917522978818038e-001
  0.0000000000000000e+000  0.0000000000000000e+000  0.0000000000000000e+000 -1.5871372475057544e-003  0.0000000000000000e+000  0.0000000000000000e+000  6.3072895302426035e-001  0.0000000000000000e+000  0.0000000000000000e+000  0.0000000000000000e+000 -2.2932729178217187e-001  5.3722362143088931e-001  0.0000000000000000e+000  0.0000000000000000e+000  0.0000000000000000e+000  0.0000000000000000e+000  0.0000000000000000e+000  0.0000000000000000e+000  1.2206143665133236e-001 -4.9606375428509736e-001
 -3.3062214772388437e-001  0.0000000000000000e+000  0.0000000000000000e+000  0.0000000000000000e+000  0.0000000000000000e+000  0.0000000000000000e+000 -5.8982286703708031e-001  0.0000000000000000e+000 -2.4162455621690865e-003  0.0000000000000000e+000  0.0000000000000000e+000  0.0000000000000000e+000  0.0000000000000000e+000 -3.5408085832446673e-003  0.0000000000000000e+000  0.0000000000000000e+000  0.0000000000000000e+000 -7.3169513720105195e-001  0.0000000000000000e+000  8.6033897871149886e-002
  0.0000000000000000e+000 -2.2949829528521765e-001 -5.7624350994097917e-001  0.0000000000000000e+000  0.0000000000000000e+000 -1.4817940343767230e-001  0.0000000000000000e+000  4.5391652669511129e-001  0.0000000000000000e+000  0.0000000000000000e+000  4.5610425106025487e-001  0.0000000000000000e+000  6.9982864122937645e-003  0.0000000000000000e+000 -3.8558448083718566e-001  0.0000000000000000e+000  1.7470301998407095e-001  0.0000000000000000e+000  0.0000000000000000e+000  0.0000000000000000e+000
  0.0000000000000000e+000 -4.3482455260517550e-001 -3.0431761924110817e-001  0.0000000000000000e+000  0.0000000000000000e+000  5.4239723903623649e-001  0.0000000000000000e+000 -4.1287755341047128e-001  0.0000000000000000e+000  0.0000000000000000e+000 -3.1878435486174458e-002  0.0000000000000000e+000  2.2636416680575999e-001  0.0000000000000000e+000 -1.9715197206887941e-001  0.0000000000000000e+000 -4.0314995385517105e-001  0.0000000000000000e+000  0.0000000000000000e+000  0.0000000000000000e+000
  0.0000000000000000e+000  0.0000000000000000e+000  0.0000000000000000e+000  4.4906874337189739e-001 -7.4863087685270191e-001  0.0000000000000000e+000  0.0000000000000000e+000  0.0000000000000000e+000  0.0000000000000000e+000  7.0493664941314771e-001  0.0000000000000000e+000  6.8523669827472644e-001  0.0000000000000000e+000  0.0000000000000000e+000  0.0000000000000000e+000 -7.2357640170519966e-001  0.0000000000000000e+000  0.0000000000000000e+000 -7.4646296293407155e-001  0.0000000000000000e+000
  0.0000000000000000e+000  0.0000000000000000e+000  0.0000000000000000e+000 -3.6944054885138428e-001 -7.3079010919719167e-001  0.0000000000000000e+000  0.0000000000000000e+000  0.0000000000000000e+000  0.0000000000000000e+000  8.6988230116623634e-003  0.0000000000000000e+000 -1.1232355635657467e+000  0.0000000000000000e+000  0.0000000000000000e+000  0.0000000000000000e+000  3.4497555839706445e-001  0.0000000000000000e+000  0.0000000000000000e+000  2.3890711319361888e-001  0.0000000000000000e+000
  0.0000000000000000e+000  1.4751316675203180e-001  3.6577098751010534e-002  0.0000000000000000e+000  0.0000000000000000e+000  3.6123062059261135e-001  0.0000000000000000e+000 -1.4430484878043998e-001  0.0000000000000000e+000  0.0000000000000000e+000  8.8596575850531989e-002  0.0000000000000000e+000 -8.4192947930418816e-001  0.0000000000000000e+000 -3.0816237298790772e-001  0.0000000000000000e+000  1.1803339081411823e-001  0.0000000000000000e+000  0.0000000000000000e+000  0.0000000000000000e+000
 -8.1786773034348836e-001  0.0000000000000000e+000  0.0000000000000000e+000  0.0000000000000000e+000  0.0000000000000000e+000  0.0000000000000000e+000  8.1475054886477258e-002  0.0000000000000000e+000 -2.2915590475363432e-001  0.0000000000000000e+000  0.0000000000000000e+000  0.0000000000000000e+000  0.0000000000000000e+000  2.3468526101216310e-002  0.0000000000000000e+000  0.0000000000000000e+000  0.0000000000000000e+000  3.4990615994301527e-001  0.0000000000000000e+000  3.8594905094733600e-001
  0.0000000000000000e+000  3.8284095049187505e-001 -3.4133299361286162e-001  0.0000000000000000e+000  0.0000000000000000e+000 -2.2620303756072363e-001  0.0000000000000000e+000 -4.5537592149210571e-001  0.0000000000000000e+000  0.0000000000000000e+000 -3.5896838841763767e-001  0.0000000000000000e+000  2.0149296143219630e-001  0.0000000000000000e+000 -4.2623568851093113e-001  0.0000000000000000e+000  3.5672814645190998e-001  0.0000000000000000e+000  0.0000000000000000e+000  0.0000000000000000e+000
 -3.2524647749566898e-002  0.0000000000000000e+000  0.0000000000000000e+000  0.0000000000000000e+000  0.0000000000000000e+000  0.0000000000000000e+000 -3.5583265628597210e-001  0.0000000000000000e+000  5.1811426545521033e-001  0.0000000000000000e+000  0.0000000000000000e+000  0.0000000000000000e+000  0.0000000000000000e+000 -7.0787292704652971e-001  0.0000000000000000e+000  0.0000000000000000e+000  0.0000000000000000e+000  3.1195564314161861e-001  0.0000000000000000e+000  7.4043715518019970e-002
  0.0000000000000000e+000  0.0000000000000000e+000  0.0000000000000000e+000  5.7699308314356323e-001 -4.4792155538279432e-001  0.0000000000000000e+000  0.0000000000000000e+000  0.0000000000000000e+000  0.0000000000000000e+000 -8.8399113408391050e-001  0.0000000000000000e+000  3.0035477781286934e-001  0.0000000000000000e+000  0.0000000000000000e+000  0.0000000000000000e+000 -1.0421930873661878e+000  0.0000000000000000e+000  0.0000000000000000e+000  5.3391878146634841e-001  0.0000000000000000e+000
  0.0000000000000000e+000  8.5811423122659714e-002  9.3856887046651058e-002  0.0000000000000000e+000  0.0000000000000000e+000 -4.6403897588541582e-001  0.0000000000000000e+000 -5.1551936651784092e-001  0.0000000000000000e+000  0.0000000000000000e+000  6.2479489198373683e-001  0.0000000000000000e+000 -6.0677069367827872e-002  0.0000000000000000e+000 -3.0650210135117789e-002  0.0000000000000000e+000 -3.2824548259263175e-001  0.0000000000000000e+000  0.0000000000000000e+000  0.0000000000000000e+000
  0.0000000000000000e+000  0.0000000000000000e+000  0.0000000000000000e+000  7.4963381731709111e-001  5.3014893043581091e-001  0.0000000000000000e+000  0.0000000000000000e+000  0.0000000000000000e+000  0.0000000000000000e+000  2.1635208440099540e-001  0.0000000000000000e+000 -7.6712311489970419e-001  0.0000000000000000e+000  0.0000000000000000e+000  0.0000000000000000e+000 -7.3519530157452245e-002  0.0000000000000000e+000  0.0000000000000000e+000 -1.3642030436334540e-001  0.0000000000000000e+000
  0.0000000000000000e+000  3.7262304371646149e-001 -3.8169089193608019e-001  0.0000000000000000e+000  0.0000000000000000e+000  3.7604895003958538e-001  0.0000000000000000e+000 -1.4462183265740791e-001  0.0000000000000000e+000  0.0000000000000000e+000  3.5311061815727274e-001  0.0000000000000000e+000  9.8790399799969036e-002  0.0000000000000000e+000  5.8173247628402258e-001  0.0000000000000000e+000  2.8333110892711350e-001  0.0000000000000000e+000  0.0000000000000000e+000  0.0000000000000000e+000
  2.7937978061419033e-001  0.0000000000000000e+000  0.0000000000000000e+000  0.0000000000000000e+000  0.0000000000000000e+000  0.0000000000000000e+000 -2.8292250894955095e-001  0.0000000000000000e+000  3.3141388927647930e-001  0.0000000000000000e+000  0.0000000000000000e+000  0.0000000000000000e+000  0.0000000000000000e+000  5.1814102022619579e-001  0.0000000000000000e+000  0.0000000000000000e+000  0.0000000000000000e+000  1.7557479985482513e-001  0.0000000000000000e+000  6.5785256625112631e-001
  0.0000000000000000e+000  5.6279541477057293e-001 -3.0092515641582146e-001  0.0000000000000000e+000  0.0000000000000000e+000 -1.8650765951190951e-003  0.0000000000000000e+000  2.9501489176220669e-001  0.0000000000000000e+000  0.0000000000000000e+000 -1.6009643403575452e-001  0.0000000000000000e+000 -6.4653554932702487e-002  0.0000000000000000e+000 -3.9816097447310364e-002  0.0000000000000000e+000 -6.8867396822068572e-001  0.0000000000000000e+000  0.0000000000000000e+000  0.0000000000000000e+000
  0.0000000000000000e+000  0.0000000000000000e+000  0.0000000000000000e+000 -3.8406653288633807e-001  4.7465185666007215e-001  0.0000000000000000e+000  0.0000000000000000e+000  0.0000000000000000e+000  0.0000000000000000e+000  8.8312026876671013e-001  0.0000000000000000e+000 -4.0500325094426526e-001  0.0000000000000000e+000  0.0000000000000000e+000  0.0000000000000000e+000 -6.5315880631556933e-001  0.0000000000000000e+000  0.0000000000000000e+000  5.8534440353020722e-001  0.0000000000000000e+000
  0.0000000000000000e+000  3.5634337546882461e-001  4.6090682918745168e-001  0.0000000000000000e+000  0.0000000000000000e+000  3.8137155314723770e-001  0.0000000000000000e+000  1.4693983574541425e-001  0.0000000000000000e+000  0.0000000000000000e+000  3.3698425257684778e-001  0.0000000000000000e+000  4.2619748279447361e-001  0.0000000000000000e+000 -4.4144916672267409e-001  0.0000000000000000e+000  5.8895407832543406e-002  0.0000000000000000e+000  0.0000000000000000e+000  0.0000000000000000e+000
 -6.0184452551088452e-002  0.0000000000000000e+000  0.0000000000000000e+000  0.0000000000000000e+000  0.0000000000000000e+000  0.0000000000000000e+000 -6.0860320482463703e-001  0.0000000000000000e+000 -1.6936586168647966e-001  0.0000000000000000e+000  0.0000000000000000e+000  0.0000000000000000e+000  0.0000000000000000e+000  3.2933133336965237e-001  0.0000000000000000e+000  0.0000000000000000e+000  0.0000000000000000e+000  4.5426509967684381e-001  0.0000000000000000e+000 -5.3148778699050092e-001
  0.0000000000000000e+000  0.0000000000000000e+000  0.0000000000000000e+000  3.4846575686436576e-001 -1.9952981492089758e-001  0.0000000000000000e+000  0.0000000000000000e+000  0.0000000000000000e+000  0.0000000000000000e+000  1.1772011030710154e+000  0.0000000000000000e+000  3.9278066163963188e-001  0.0000000000000000e+000  0.0000000000000000e+000  0.0000000000000000e+000  3.2725595201637686e-001  0.0000000000000000e+000  0.0000000000000000e+000  8.3459716323660516e-001  0.0000000000000000e+000
  3.7289179159790647e-001  0.0000000000000000e+000  0.0000000000000000e+000  0.0000000000000000e+000  0.0000000000000000e+000  0.0000000000000000e+000 -2.6155480243869622e-001  0.0000000000000000e+000 -7.3520023115853850e-001  0.0000000000000000e+000  0.0000000000000000e+000  0.0000000000000000e+000  0.0000000000000000e+000 -3.4845855726573266e-001  0.0000000000000000e+000  0.0000000000000000e+000  0.0000000000000000e+000  8.7682900350586832e-002  0.0000000000000000e+000  3.5058488278729383e-001
 -5.4567058661865642e-001  0.0000000000000000e+000  0.0000000000000000e+000  0.0000000000000000e+000  0.0000000000000000e+000 -9.7660319424905628e-001  0.0000000000000000e+000  0.0000000000000000e+000  0.0000000000000000e+000  0.0000000000000000e+000  7.3919405026033214e-001  2.3792664426841081e-001  0.0000000000000000e+000 -4.3082433318906838e-001  0.0000000000000000e+000  0.0000000000000000e+000  0.0000000000000000e+000 -9.4442524197825040e-001  0.0000000000000000e+000  0.0000000000000000e+000
  0.0000000000000000e+000  3.3806082141986266e-001 -2.6997274472868149e-001  0.0000000000000000e+000  0.0000000000000000e+000  0.0000000000000000e+000  5.3973877052605934e-001  0.0000000000000000e+000  0.0000000000000000e+000 -3.4971240066050091e-001  0.0000000000000000e+000  0.0000000000000000e+000  6.3124347033325034e-001  0.0000000000000000e+000 -2.7286914474028173e-002  0.0000000000000000e+000  0.0000000000000000e+000  0.0000000000000000e+000  0.0000000000000000e+000  0.0000000000000000e+000
  0.0000000000000000e+000 -1.4390460586290624e-001  3.7367124758290793e-001  0.0000000000000000e+000  0.0000000000000000e+000  0.0000000000000000e+000  7.8263662085881225e-001  0.0000000000000000e+000  0.0000000000000000e+000  4.3709030475572214e-001  0.0000000000000000e+000  0.0000000000000000e+000 -1.8974033551113340e-001  0.0000000000000000e+000  9.5840179802572263e-003  0.0000000000000000e+000  0.0000000000000000e+000  0.0000000000000000e+000  0.0000000000000000e+000  0.0000000000000000e+000
  0.0000000000000000e+000  0.0000000000000000e+000  0.0000000000000000e+000  2.2620562738318728e-001 -4.9853811346161758e-001  0.0000000000000000e+000  0.0000000000000000e+000  2.4814665112235265e-001  8.7703842282278593e-002  0.0000000000000000e+000  0.0000000000000000e+000  0.0000000000000000e+000  0.0000000000000000e+000  0.0000000000000000e+000  0.0000000000000000e+000 -5.1402864110217161e-001  3.6588742720002665e-001  0.0000000000000000e+000 -4.2746113322195101e-001 -2.2405348798936647e-001
  0.0000000000000000e+000  0.0000000000000000e+000  0.0000000000000000e+000 -5.5234770216176010e-001  3.1470891526273359e-001  0.0000000000000000e+000  0.0000000000000000e+000  3.5173316976742908e-001  5.6224378996730739e-001  0.0000000000000000e+000  0.0000000000000000e+000  0.0000000000000000e+000  0.0000000000000000e+000  0.0000000000000000e+000  0.0000000000000000e+000 -3.7032681155850411e-001  7.2812745066971954e-003  0.0000000000000000e+000  4.3536821800800943e-002  1.3017524084590198e-001
 -1.4510929918602383e-001  0.0000000000000000e+000  0.0000000000000000e+000  0.0000000000000000e+000  0.0000000000000000e+000  2.2856823416935104e-001  0.0000000000000000e+000  0.0000000000000000e+000  0.0000000000000000e+000  0.0000000000000000e+000  7.0154552345097654e-001 -1.4290406918262279e+000  0.0000000000000000e+000  4.6060346431534316e-001  0.0000000000000000e+000  0.0000000000000000e+000  0.0000000000000000e+000 -2.4362874479950547e-001  0.0000000000000000e+000  0.0000000000000000e+000
  0.0000000000000000e+000 -1.1422080826621328e-001 -4.7746320409491333e-001  0.0000000000000000e+000  0.0000000000000000e+000  0.0000000000000000e+000  1.3386690133880884e-002  0.0000000000000000e+000  0.0000000000000000e+000  3.7135042943141705e-001  0.0000000000000000e+000  0.0000000000000000e+000  1.7197517313807687e-002  0.0000000000000000e+000 -7.8778575525394900e-001  0.0000000000000000e+000  0.0000000000000000e+000  0.0000000000000000e+000  0.0000000000000000e+000  0.0000000000000000e+000
  0.0000000000000000e+000  0.0000000000000000e+000  0.0000000000000000e+000 -6.5736296446803077e-001 -2.9789395929734064e-001  0.0000000000000000e+000  0.0000000000000000e+000 -3.0974648532758309e-001 -2.5850887804848599e-001  0.0000000000000000e+000  0.0000000000000000e+000  0.0000000000000000e+000  0.0000000000000000e+000  0.0000000000000000e+000  0.0000000000000000e+000  1.2918085108851798e-001  4.4664584326418577e-001  0.0000000000000000e+000 -1.5187862281182601e-001  2.7769781975545538e-001
  0.0000000000000000e+000  0.0000000000000000e+000  0.0000000000000000e+000  2.4517226496612254e-001  5.6682687252380781e-001  0.0000000000000000e+000  0.0000000000000000e+000 -5.6714817127802597e-001  1.6307447422530746e-001  0.0000000000000000e+000  0.0000000000000000e+000  0.0000000000000000e+000  0.0000000000000000e+000  0.0000000000000000e+000  0.0000000000000000e+000 -1.9607454023735194e-001  4.2897559415920650e-001  0.0000000000000000e+000 -2.1856030501044768e-001 -1.0659836236938003e-002
  0.0000000000000000e+000  4.2176662036743218e-001 -6.0546135648443433e-001  0.0000000000000000e+000  0.0000000000000000e+000  0.0000000000000000e+000  1.5957525071733686e-001  0.0000000000000000e+000  0.0000000000000000e+000  1.3155607444811990e-001  0.0000000000000000e+000  0.0000000000000000e+000 -5.3286842000457701e-001  0.0000000000000000e+000  3.5890033344090044e-001  0.0000000000000000e+000  0.0000000000000000e+000  0.0000000000000000e+000  0.0000000000000000e+000  0.0000000000000000e+000
  4.0202612231992296e-001  0.0000000000000000e+000  0.0000000000000000e+000  0.0000000000000000e+000  0.0000000000000000e+000 -4.5507249616219062e-003  0.0000000000000000e+000  0.0000000000000000e+000  0.0000000000000000e+000  0.0000000000000000e+000  4.3424688364581349e-001 -3.4073786793011035e-001  0.0000000000000000e+000 -4.5071377184606398e-001  0.0000000000000000e+000  0.0000000000000000e+000  0.0000000000000000e+000  7.7804180713314797e-001  0.0000000000000000e+000  0.0000000000000000e+000
  2.8558742649758784e-001  0.0000000000000000e+000  0.0000000000000000e+000  0.0000000000000000e+000  0.0000000000000000e+000 -1.1217273182547869e+000  0.0000000000000000e+000  0.0000000000000000e+000  0.0000000000000000e+000  0.0000000000000000e+000 -2.2500387703485203e-001  1.6574959619595719e-001  0.0000000000000000e+000  3.6195364633766713e-001  0.0000000000000000e+000  0.0000000000000000e+000  0.0000000000000000e+000  3.0023776458549811e-003  0.0000000000000000e+000  0.0000000000000000e+000
  0.0000000000000000e+000 -7.0700479378968328e-001 -4.2598678320821876e-001  0.0000000000000000e+000  0.0000000000000000e+000  0.0000000000000000e+000  3.6531128997368316e-002  0.0000000000000000e+000  0.0000000000000000e+000  1.7944096625855668e-001  0.0000000000000000e+000  0.0000000000000000e+000  2.8416566398012549e-001  0.0000000000000000e+000  4.5210150823396783e-001  0.0000000000000000e+000  0.0000000000000000e+000  0.0000000000000000e+000  0.0000000000000000e+000  0.0000000000000000e+000
  1.0183848260089796e+000  0.0000000000000000e+000  0.0000000000000000e+000  0.0000000000000000e+000  0.0000000000000000e+000 -3.1259939650328455e-001  0.0000000000000000e+000  0.0000000000000000e+000  0.0000000000000000e+000  0.0000000000000000e+000  4.2058830852193363e-001 -1.7697499136272610e-002  0.0000000000000000e+000 -1.3834166818207488e-001  0.0000000000000000e+000  0.0000000000000000e+000  0.0000000000000000e+000 -8.7850037898273792e-001  0.0000000000000000e+000  0.0000000000000000e+000
  0.0000000000000000e+000 -4.1739321016713415e-001 -1.0707572509611224e-001  0.0000000000000000e+000  0.0000000000000000e+000  0.0000000000000000e+000  2.6302849994183802e-001  0.0000000000000000e+000  0.0000000000000000e+000 -7.0657349212796916e-001  0.0000000000000000e+000  0.0000000000000000e+000 -4.4781207444257404e-001  0.0000000000000000e+000 -2.1295997658101898e-001  0.0000000000000000e+000  0.0000000000000000e+000  0.0000000000000000e+000  0.0000000000000000e+000  0.0000000000000000e+000
  0.0000000000000000e+000  0.0000000000000000e+000  0.0000000000000000e+000 -1.1219837844888319e-002 -1.6040305920719039e-001  0.0000000000000000e+000  0.0000000000000000e+000 -3.0552880471111099e-001 -2.0376437250560653e-001  0.0000000000000000e+000  0.0000000000000000e+000  0.0000000000000000e+000  0.0000000000000000e+000  0.0000000000000000e+000  0.0000000000000000e+000 -6.3403473371351393e-001 -6.2114724757680644e-002  0.0000000000000000e+000  6.5785008760743513e-001  2.5537883093673545e-002
  0.0000000000000000e+000  0.0000000000000000e+000  0.0000000000000000e+000  2.4306523068990732e-001 -4.0383893802616277e-001  0.0000000000000000e+000  0.0000000000000000e+000 -1.8031760659948601e-001  6.7012067651371443e-001  0.0000000000000000e+000  0.0000000000000000e+000  0.0000000000000000e+000  0.0000000000000000e+000  0.0000000000000000e+000  0.0000000000000000e+000  2.8209264907369402e-001  1.9487834094891951e-001  0.0000000000000000e+000  3.0856081738064645e-001  2.8895265523536462e-001
 -7.7119186269102791e-001  0.0000000000000000e+000  0.0000000000000000e+000  0.0000000000000000e+000  0.0000000000000000e+000  3.0168385665345865e-001  0.0000000000000000e+000  0.0000000000000000e+000  0.0000000000000000e+000  0.0000000000000000e+000  1.0907371444846161e+000  6.1012183153547495e-001  0.0000000000000000e+000  9.6199658856146264e-001  0.0000000000000000e+000  0.0000000000000000e+000  0.0000000000000000e+000  5.6618382607888193e-002  0.0000000000000000e+000  0.0000000000000000e+000
  0.0000000000000000e+000  0.0000000000000000e+000  0.0000000000000000e+000 -3.0058554287699601e-001 -1.3235028192183687e-001  0.0000000000000000e+000  0.0000000000000000e+000 -3.1869255657404605e-001  2.5691847799660400e-001  0.0000000000000000e+000  0.0000000000000000e+000  0.0000000000000000e+000  0.0000000000000000e+000  0.0000000000000000e+000  0.0000000000000000e+000  1.3382392753350270e-001 -1.0883008037449558e-001  0.0000000000000000e+000  4.5183634151119756e-002 -8.3232523304706107e-001
  0.0000000000000000e+000  0.0000000000000000e+000  0.0000000000000000e+000  4.4150467446273170e-002  1.8987603136100309e-001  0.0000000000000000e+000  0.0000000000000000e+000  4.1192213838497432e-001 -1.6180570938159894e-001  0.0000000000000000e+000  0.0000000000000000e+000  0.0000000000000000e+000  0.0000000000000000e+000  0.0000000000000000e+000  0.0000000000000000e+000  2.0979642836152163e-001  6.5489007533481447e-001  0.0000000000000000e+000  4.6317137773807737e-001 -2.8055946959184941e-001
  7.2935732270257780e-001  0.0000000000000000e+000  0.0000000000000000e+000  0.0000000000000000e+000  0.0000000000000000e+000  2.9016766389572135e-001 -5.5303409415969729e-001  0.0000000000000000e+000  0.0000000000000000e+000  0.0000000000000000e+000  1.9767427056744913e-001  0.0000000000000000e+000  1.8850417615540976e-001  0.0000000000000000e+000  0.0000000000000000e+000 -5.8180509399521602e-002  0.0000000000000000e+000  0.0000000000000000e+000  0.0000000000000000e+000  0.0000000000000000e+000
  0.0000000000000000e+000 -3.7160142034254556e-001 -2.0173069075634109e-001  2.6771622901534953e-001  0.0000000000000000e+000  0.0000000000000000e+000  0.0000000000000000e+000  0.0000000000000000e+000 -1.3846175519962253e-001  0.0000000000000000e+000  0.0000000000000000e+000  0.0000000000000000e+000  0.0000000000000000e+000  6.8987836227097354e-001  0.0000000000000000e+000  0.0000000000000000e+000  2.0354920736684370e-001  2.2595603107662179e-001 -4.0243373783264913e-001  0.0000000000000000e+000
  0.0000000000000000e+000 -6.8478035735202628e-002 -1.9613497061391233e-001  3.6449686306811113e-002  0.0000000000000000e+000  0.0000000000000000e+000  0.0000000000000000e+000  0.0000000000000000e+000 -8.5056307208379589e-001  0.0000000000000000e+000  0.0000000000000000e+000  0.0000000000000000e+000  0.0000000000000000e+000 -3.1163340714750060e-001  0.0000000000000000e+000  0.0000000000000000e+000 -1.0500153336567779e-001 -2.4908287339419477e-001 -2.4874230123127056e-001  0.0000000000000000e+000
  0.0000000000000000e+000  2.5397651334468607e-001 -5.8742925048552586e-001 -2.0560863333746260e-001  0.0000000000000000e+000  0.0000000000000000e+000  0.0000000000000000e+000  0.0000000000000000e+000  1.1562382027911058e-001  0.0000000000000000e+000  0.0000000000000000e+000  0.0000000000000000e+000  0.0000000000000000e+000  2.5493915724390970e-001  0.0000000000000000e+000  0.0000000000000000e+000  2.9475935370316469e-001 -6.0502356990285489e-001  1.2980160936868906e-001  0.0000000000000000e+000
  0.0000000000000000e+000  0.0000000000000000e+000  0.0000000000000000e+000  0.0000000000000000e+000 -3.7251303698026050e-001  0.0000000000000000e+000  0.0000000000000000e+000  1.3151454089632890e+000  0.0000000000000000e+000  2.7112864911612100e-001  0.0000000000000000e+000  3.7738724998820250e-001  0.0000000000000000e+000  0.0000000000000000e+000 -8.7350573850830815e-001  0.0000000000000000e+000  0.0000000000000000e+000  0.0000000000000000e+000  0.0000000000000000e+000 -5.1700347202722274e-001
  3.6087190425805826e-001  0.0000000000000000e+000  0.0000000000000000e+000  0.0000000000000000e+000  0.0000000000000000e+000 -2.4405734940403906e-001  5.4675523580711238e-001  0.0000000000000000e+000  0.0000000000000000e+000  0.0000000000000000e+000  6.9595421867188123e-001  0.0000000000000000e+000 -1.5891317207769953e-001  0.0000000000000000e+000  0.0000000000000000e+000 -4.0749482077208188e-002  0.0000000000000000e+000  0.0000000000000000e+000  0.0000000000000000e+000  0.0000000000000000e+000
  5.5627668544541076e-001  0.0000000000000000e+000  0.0000000000000000e+000  0.0000000000000000e+000  0.0000000000000000e+000  4.1448684654090670e-002  4.2525484268343394e-001  0.0000000000000000e+000  0.0000000000000000e+000  0.0000000000000000e+000 -6.6284914547376628e-001  0.0000000000000000e+000 -2.5528916201340995e-001  0.0000000000000000e+000  0.0000000000000000e+000  5.8779491727893957e-002  0.0000000000000000e+000  0.0000000000000000e+000  0.0000000000000000e+000  0.0000000000000000e+000
  0.0000000000000000e+000  0.0000000000000000e+000  0.0000000000000000e+000  0.0000000000000000e+000  4.1632218725036929e-001  0.0000000000000000e+000  0.0000000000000000e+000  4.5835480466760331e-001  0.0000000000000000e+000  6.5747476305738550e-001  0.0000000000000000e+000  2.1203429667822099e-001  0.0000000000000000e+000  0.0000000000000000e+000  2.7847206994028068e-001  0.0000000000000000e+000  0.0000000000000000e+000  0.0000000000000000e+000  0.0000000000000000e+000 -1.0496286668530492e+000
  0.0000000000000000e+000 -2.2522067702057752e-001  3.5755769259016024e-003  1.7357599712637323e-001  0.0000000000000000e+000  0.0000000000000000e+000  0.0000000000000000e+000  0.0000000000000000e+000 -3.0866865251054776e-001  0.0000000000000000e+000  0.0000000000000000e+000  0.0000000000000000e+000  0.0000000000000000e+000  2.9069964024511008e-001  0.0000000000000000e+000  0.0000000000000000e+000 -1.6976251372259615e-001  4.6352201113144809e-003  8.4291803925495756e-001  0.0000000000000000e+000
  0.0000000000000000e+000  0.0000000000000000e+000  0.0000000000000000e+000  0.0000000000000000e+000  2.7669143124678230e-001  0.0000000000000000e+000  0.0000000000000000e+000  3.9872801801785734e-001  0.0000000000000000e+000  7.5752796248531040e-001  0.0000000000000000e+000  1.5722042618131121e-002  0.0000000000000000e+000  0.0000000000000000e+000  5.9904498527669714e-001  0.0000000000000000e+000  0.0000000000000000e+000  0.0000000000000000e+000  0.0000000000000000e+000  7.9449535629254397e-001
  1.0835777782959910e-001  0.0000000000000000e+000  0.0000000000000000e+000  0.0000000000000000e+000  0.0000000000000000e+000 -4.7665219298913480e-001 -1.5031399265629042e-001  0.0000000000000000e+000  0.0000000000000000e+000  0.0000000000000000e+000 -2.0270733514050350e-002  0.0000000000000000e+000  1.5550376329183632e-001  0.0000000000000000e+000  0.0000000000000000e+000  8.4491103642873755e-001  0.0000000000000000e+000  0.0000000000000000e+000  0.0000000000000000e+000  0.0000000000000000e+000
  0.0000000000000000e+000  0.0000000000000000e+000  0.0000000000000000e+000  0.0000000000000000e+000  4.3370570033490652e-001  0.0000000000000000e+000  0.0000000000000000e+000 -2.9921418267534222e-001  0.0000000000000000e+000  5.2735404538485620e-001  0.0000000000000000e+000  2.1014024700090062e-003  0.0000000000000000e+000  0.0000000000000000e+000 -6.9570678816841136e-001  0.0000000000000000e+000  0.0000000000000000e+000  0.0000000000000000e+000  0.0000000000000000e+000  8.1914057336168161e-002
 -2.5377367976770860e-002  0.0000000000000000e+000  0.0000000000000000e+000  0.0000000000000000e+000  0.0000000000000000e+000  4.3044678675198245e-001  4.3722401180467746e-001  0.0000000000000000e+000  0.0000000000000000e+000  0.0000000000000000e+000  6.6272362606924077e-003  0.0000000000000000e+000  7.6777216380492430e-001  0.0000000000000000e+000  0.0000000000000000e+000  1.8272575269167154e-001  0.0000000000000000e+000  0.0000000000000000e+000  0.0000000000000000e+000  0.0000000000000000e+000
  0.0000000000000000e+000 -4.8462148046216141e-001 -3.4585740485221134e-001  2.2212507112484636e-001  0.0000000000000000e+000  0.0000000000000000e+000  0.0000000000000000e+000  0.0000000000000000e+000  3.6863944996389453e-001  0.0000000000000000e+000  0.0000000000000000e+000  0.0000000000000000e+000  0.0000000000000000e+000 -1.7175504044604992e-001  0.0000000000000000e+000  0.0000000000000000e+000 -5.9610964100042285e-001 -2.5652367345433508e-001 -9.8179386007826511e-002  0.0000000000000000e+000
  0.0000000000000000e+000  0.0000000000000000e+000  0.0000000000000000e+000  0.0000000000000000e+000 -9.1607339687181166e-001  0.0000000000000000e+000  0.0000000000000000e+000 -4.9265250095819287e-002  0.0000000000000000e+000  4.7027892913592700e-001  0.0000000000000000e+000 -5.1206655517821353e-001  0.0000000000000000e+000  0.0000000000000000e+000 -2.6853913886902064e-001  0.0000000000000000e+000  0.0000000000000000e+000  0.0000000000000000e+000  0.0000000000000000e+000 -4.7770225999506388e-001
 -1.2641279581419285e-001  0.0000000000000000e+000  0.0000000000000000e+000  0.0000000000000000e+000  0.0000000000000000e+000  6.6486013135483013e-001  2.4722230924956859e-002  0.0000000000000000e+000  0.0000000000000000e+000  0.0000000000000000e+000  1.9169975408300494e-001  0.0000000000000000e+000 -5.1027904832458670e-001  0.0000000000000000e+000  0.0000000000000000e+000  4.9420250830286228e-001  0.0000000000000000e+000  0.0000000000000000e+000  0.0000000000000000e+000  0.0000000000000000e+000
  0.0000000000000000e+000  5.8517544739975569e-001  3.5135998791037265e-003 -4.9788428892539718e-002  0.0000000000000000e+000  0.0000000000000000e+000  0.0000000000000000e+000  0.0000000000000000e+000 -9.2197936210669851e-002  0.0000000000000000e+000  0.0000000000000000e+000  0.0000000000000000e+000  0.0000000000000000e+000  4.1232227568641561e-001  0.0000000000000000e+000  0.0000000000000000e+000 -6.7254402366788235e-001  5.6483637783052064e-002 -1.4512918089577648e-001  0.0000000000000000e+000
  0.0000000000000000e+000  5.6159291403469348e-002 -6.5153704179757255e-001 -2.5974489133827461e-001  0.0000000000000000e+000  0.0000000000000000e+000  0.0000000000000000e+000  0.0000000000000000e+000 -2.0288964833029166e-002  0.0000000000000000e+000  0.0000000000000000e+000  0.0000000000000000e+000  0.0000000000000000e+000 -2.0207840916498393e-001  0.0000000000000000e+000  0.0000000000000000e+000 -2.7083492138341297e-002  6.6889884084640228e-001  1.2438532148807158e-001  0.0000000000000000e+000
  0.0000000000000000e+000  4.0193602818998403e-001 -1.7781925071082966e-001  8.5750222201373028e-001  0.0000000000000000e+000  0.0000000000000000e+000  0.0000000000000000e+000  0.0000000000000000e+000  6.2597542209073084e-002  0.0000000000000000e+000  0.0000000000000000e+000  0.0000000000000000e+000  0.0000000000000000e+000 -1.9263196434805002e-001  0.0000000000000000e+000  0.0000000000000000e+000  1.5311540451182246e-001  6.6378709937323990e-002  5.1397435247749035e-002  0.0000000000000000e+000
  0.0000000000000000e+000  0.0000000000000000e+000  0.0000000000000000e+000  0.0000000000000000e+000  3.7450024875471533e-001  0.0000000000000000e+000  0.0000000000000000e+000  2.5412589885618381e-001  0.0000000000000000e+000 -2.7850167521962343e-001  0.0000000000000000e+000 -9.0977570399804641e-001  0.0000000000000000e+000  0.0000000000000000e+000 -1.3978008142844101e-001  0.0000000000000000e+000  0.0000000000000000e+000  0.0000000000000000e+000  0.0000000000000000e+000 -1.4761935188369713e-002
  3.7202725892134375e-001  0.0000000000000000e+000  0.0000000000000000e+000  0.0000000000000000e+000  0.0000000000000000e+000 -1.6735205867838637e-001  0.0000000000000000e+000 -1.0982834672590060e-001  0.0000000000000000e+000  0.0000000000000000e+000 -6.1627622843611385e-001  0.0000000000000000e+000  1.9120828569709922e-001  0.0000000000000000e+000  0.0000000000000000e+000  0.0000000000000000e+000  1.3978175960287251e-001 -5.4662718896865670e-001  2.9466849006793644e-001  0.0000000000000000e+000
  0.0000000000000000e+000 -2.1880845991811704e-001  0.0000000000000000e+000  0.0000000000000000e+000 -2.8001478250172385e-001  0.0000000000000000e+000  1.0217536260520086e+000  0.0000000000000000e+000  0.0000000000000000e+000  9.9792270825577845e-001  0.0000000000000000e+000  0.0000000000000000e+000  0.0000000000000000e+000 -4.6434578601752047e-001  0.0000000000000000e+000  0.0000000000000000e+000  0.0000000000000000e+000  0.0000000000000000e+000  0.0000000000000000e+000 -5.2798606791420355e-001
  0.0000000000000000e+000  0.0000000000000000e+000  5.2457518192533803e-001  3.0892833014781373e-001  0.0000000000000000e+000  0.0000000000000000e+000  0.0000000000000000e+000  0.0000000000000000e+000 -4.7717309872603739e-002  0.0000000000000000e+000  0.0000000000000000e+000  3.3650685233048994e-001  0.0000000000000000e+000  0.0000000000000000e+000 -6.3052214660470263e-001  3.4104572223417240e-001  0.0000000000000000e+000  0.0000000000000000e+000  0.0000000000000000e+000  0.0000000000000000e+000
  0.0000000000000000e+000  0.0000000000000000e+000 -2.2499051044028515e-001 -4.9733309318021263e-001  0.0000000000000000e+000  0.0000000000000000e+000  0.0000000000000000e+000  0.0000000000000000e+000 -3.1545269596434378e-001  0.0000000000000000e+000  0.0000000000000000e+000  4.4189696258116895e-001  0.0000000000000000e+000  0.0000000000000000e+000 -4.2745177003982188e-001 -4.7385727809099798e-001  0.0000000000000000e+000  0.0000000000000000e+000  0.0000000000000000e+000  0.0000000000000000e+000
  0.0000000000000000e+000  8.6042677912221432e-001  0.0000000000000000e+000  0.0000000000000000e+000 -6.2784254856019051e-001  0.0000000000000000e+000 -8.9717666463209889e-001  0.0000000000000000e+000  0.0000000000000000e+000  1.1127485235483765e+000  0.0000000000000000e+000  0.0000000000000000e+000  0.0000000000000000e+000 -3.2706716923223128e-001  0.0000000000000000e+000  0.0000000000000000e+000  0.0000000000000000e+000  0.0000000000000000e+000  0.0000000000000000e+000 -2.3922495867695348e-001
  3.0362575101743550e-001  0.0000000000000000e+000  0.0000000000000000e+000  0.0000000000000000e+000  0.0000000000000000e+000  9.3656308960010842e-002  0.0000000000000000e+000  4.4637865737172322e-001  0.0000000000000000e+000  0.0000000000000000e+000 -2.7871761432484179e-002  0.0000000000000000e+000 -1.5050410664613775e-001  0.0000000000000000e+000  0.0000000000000000e+000  0.0000000000000000e+000  4.4226030368969860e-001  4.5988340005240508e-001  5.1891305079746841e-001  0.0000000000000000e+000
  0.0000000000000000e+000 -7.0872740129248368e-001  0.0000000000000000e+000  0.0000000000000000e+000  6.3691662236235813e-001  0.0000000000000000e+000 -9.6386208973241827e-001  0.0000000000000000e+000  0.0000000000000000e+000  5.3499596183157150e-001  0.0000000000000000e+000  0.0000000000000000e+000  0.0000000000000000e+000 -3.1592234171391248e-001  0.0000000000000000e+000  0.0000000000000000e+000  0.0000000000000000e+000  0.0000000000000000e+000  0.0000000000000000e+000  4.4803362820318410e-001
  7.6079596082443324e-001  0.0000000000000000e+000  0.0000000000000000e+000  0.0000000000000000e+000  0.0000000000000000e+000  1.7068340086942504e-001  0.0000000000000000e+000 -4.2860290558221170e-001  0.0000000000000000e+000  0.0000000000000000e+000  3.9233028118506691e-001  0.0000000000000000e+000  1.3938998014704890e-001  0.0000000000000000e+000  0.0000000000000000e+000  0.0000000000000000e+000  4.7462465557107120e-002  8.3738786879551275e-002 -1.6043299480591183e-001  0.0000000000000000e+000
  0.0000000000000000e+000  0.0000000000000000e+000 -3.0866667274202431e-001  1.7976435130266552e-001  0.0000000000000000e+000  0.0000000000000000e+000  0.0000000000000000e+000  0.0000000000000000e+000 -8.1990956582379881e-001  0.0000000000000000e+000  0.0000000000000000e+000 -3.0553338846473155e-001  0.0000000000000000e+000  0.0000000000000000e+000 -1.0175055282516308e-001  3.1057066916043768e-001  0.0000000000000000e+000  0.0000000000000000e+000  0.0000000000000000e+000  0.0000000000000000e+000
  0.0000000000000000e+000  1.7738975545454233e-001  0.0000000000000000e+000  0.0000000000000000e+000 -3.7965342765557880e-001  0.0000000000000000e+000  8.8402129370816962e-001  0.0000000000000000e+000  0.0000000000000000e+000  3.6189616900419153e-001  0.0000000000000000e+000  0.0000000000000000e+000  0.0000000000000000e+000 -4.3154279196949596e-001  0.0000000000000000e+000  0.0000000000000000e+000  0.0000000000000000e+000  0.0000000000000000e+000  0.0000000000000000e+000  1.0720990083029933e+000
 -6.2357812088157938e-003  0.0000000000000000e+000  0.0000000000000000e+000  0.0000000000000000e+000  0.0000000000000000e+000 -1.2732513680040622e-001  0.0000000000000000e+000  5.9748798601986397e-002  0.0000000000000000e+000  0.0000000000000000e+000  5.0913394788265898e-001  0.0000000000000000e+000 -5.4744809862149901e-001  0.0000000000000000e+000  0.0000000000000000e+000  0.0000000000000000e+000  1.9610951893562456e-001 -5.8665318244877729e-001  1.9657519724465861e-001  0.0000000000000000e+000
  0.0000000000000000e+000  0.0000000000000000e+000  1.1690919266943342e-001 -2.8252953635018380e-001  0.0000000000000000e+000  0.0000000000000000e+000  0.0000000000000000e+000  0.0000000000000000e+000  1.9602244745773542e-001  0.0000000000000000e+000  0.0000000000000000e+000 -7.5874811453966817e-001  0.0000000000000000e+000  0.0000000000000000e+000 -5.2682700944918692e-001 -1.2181585549154139e-001  0.0000000000000000e+000  0.0000000000000000e+000  0.0000000000000000e+000  0.0000000000000000e+000
  1.9966083337579213e-001  0.0000000000000000e+000  0.0000000000000000e+000  0.0000000000000000e+000  0.0000000000000000e+000 -6.3357078933849909e-001  0.0000000000000000e+000  1.6959178328362040e-001  0.0000000000000000e+000  0.0000000000000000e+000 -1.5003344800570748e-001  0.0000000000000000e+000 -2.3304267207485793e-001  0.0000000000000000e+000  0.0000000000000000e+000  0.0000000000000000e+000  2.8865004418497781e-001  1.3794977159952287e-001 -5.9227892376374103e-001  0.0000000000000000e+000
  0.0000000000000000e+000 -5.6745335761806270e-001  0.0000000000000000e+000  0.0000000000000000e+000 -1.9202890342060622e-001  0.0000000000000000e+000 -1.4534314713971844e-001  0.0000000000000000e+000  0.0000000000000000e+000 -6.9062346078654335e-001  0.0000000000000000e+000  0.0000000000000000e+000  0.0000000000000000e+000 -1.1660562318370402e+000  0.0000000000000000e+000  0.0000000000000000e+000  0.0000000000000000e+000  0.0000000000000000e+000  0.0000000000000000e+000 -3.1235014754546986e-002
  0.0000000000000000e+000  0.0000000000000000e+000 -1.5296039778912973e-001 -6.3114987748747531e-001  0.0000000000000000e+000  0.0000000000000000e+000  0.0000000000000000e+000  0.0000000000000000e+000  1.5040806586999297e-001  0.0000000000000000e+000  0.0000000000000000e+000  1.2194045693273851e-001  0.0000000000000000e+000  0.0000000000000000e+000  1.4874994698492967e-002  7.3521399746790650e-001  0.0000000000000000e+000  0.0000000000000000e+000  0.0000000000000000e+000  0.0000000000000000e+000
  0.0000000000000000e+000  0.0000000000000000e+000 -7.3611167035699032e-001  3.8305972445287678e-001  0.0000000000000000e+000  0.0000000000000000e+000  0.0000000000000000e+000  0.0000000000000000e+000  4.0609552156100653e-001  0.0000000000000000e+000  0.0000000000000000e+000  8.7013705673048294e-002  0.0000000000000000e+000  0.0000000000000000e+000 -3.6277495583094049e-001  8.5523272162169567e-002  0.0000000000000000e+000  0.0000000000000000e+000  0.0000000000000000e+000  0.0000000000000000e+000
 -3.8717139481157703e-001  0.0000000000000000e+000  0.0000000000000000e+000  0.0000000000000000e+000  0.0000000000000000e+000 -4.1770890994514517e-002  0.0000000000000000e+000 -5.3198436730431542e-001  0.0000000000000000e+000  0.0000000000000000e+000  4.0341767036210958e-002  0.0000000000000000e+000  1.7861371040286358e-001  0.0000000000000000e+000  0.0000000000000000e+000  0.0000000000000000e+000  7.2211738669467140e-001  8.6636023034242393e-002  5.3446237319342241e-002  0.0000000000000000e+000
 -1.0028177203291216e-002  0.0000000000000000e+000  0.0000000000000000e+000  0.0000000000000000e+000  0.0000000000000000e+000 -6.6935731385984087e-001  0.0000000000000000e+000 -3.2388444491456408e-001  0.0000000000000000e+000  0.0000000000000000e+000  1.3692616322790907e-001  0.0000000000000000e+000 -2.0411305578078576e-003  0.0000000000000000e+000  0.0000000000000000e+000  0.0000000000000000e+000 -3.5774384186306724e-001  2.7277518313714655e-001  4.7520436768824137e-001  0.0000000000000000e+000
  2.6287664061962229e-002  0.0000000000000000e+000  0.0000000000000000e+000  0.0000000000000000e+000  0.0000000000000000e+000  2.5822723403884329e-001  0.0000000000000000e+000 -4.2981808386743298e-001  0.0000000000000000e+000  0.0000000000000000e+000 -4.0422775868744198e-001  0.0000000000000000e+000 -7.3173971284064754e-001  0.0000000000000000e+000  0.0000000000000000e+000  0.0000000000000000e+000 -1.0678122420641095e-001  1.9388035801512424e-001 -7.0112617027265449e-003  0.0000000000000000e+000
  0.0000000000000000e+000 -9.2179823803935246e-001  0.0000000000000000e+000  0.0000000000000000e+000 -7.0709541893834249e-001  0.0000000000000000e+000  8.5425874526908641e-002  0.0000000000000000e+000  0.0000000000000000e+000  1.9440233939701240e-001  0.0000000000000000e+000  0.0000000000000000e+000  0.0000000000000000e+000  1.1174335373691346e+000  0.0000000000000000e+000  0.0000000000000000e+000  0.0000000000000000e+000  0.0000000000000000e+000  0.0000000000000000e+000  4.8834287929805509e-001
 -2.4287750689962723e-001  0.0000000000000000e+000 -5.1302045361544413e-001  0.0000000000000000e+000  0.0000000000000000e+000  0.0000000000000000e+000  0.0000000000000000e+000 -5.8475958950072937e-001  0.0000000000000000e+000  0.0000000000000000e+000  4.2036920233779765e-002  0.0000000000000000e+000 -1.6059071147589365e-001  0.0000000000000000e+000  0.0000000000000000e+000  1.3341257190642503e-001 -2.2248977959684010e-001  0.0000000000000000e+000  0.0000000000000000e+000 -4.9093752928305623e-001
  0.0000000000000000e+000  6.9598105662819165e-001  0.0000000000000000e+000  2.9871273981089952e-001  0.0000000000000000e+000  0.0000000000000000e+000  8.2435196041112158e-001  0.0000000000000000e+000  0.0000000000000000e+000 -1.1999270079628093e+000  0.0000000000000000e+000  0.0000000000000000e+000  0.0000000000000000e+000  0.0000000000000000e+000  1.9572715139455962e-001  0.0000000000000000e+000  0.0000000000000000e+000  0.0000000000000000e+000  5.6874002703138327e-001  0.0000000000000000e+000
  6.0929971591325605e-001  0.0000000000000000e+000 -2.3642426338940026e-001  0.0000000000000000e+000  0.0000000000000000e+000  0.0000000000000000e+000  0.0000000000000000e+000 -2.7422706500598992e-001  0.0000000000000000e+000  0.0000000000000000e+000  7.2455028407473684e-002  0.0000000000000000e+000  8.6495438294999963e-002  0.0000000000000000e+000  0.0000000000000000e+000 -5.3246548137970928e-001 -3.5963530042676894e-001  0.0000000000000000e+000  0.0000000000000000e+000  2.6845616127340904e-001
  0.0000000000000000e+000  8.1196991402140972e-001  0.0000000000000000e+000 -6.6022011699860705e-001  0.0000000000000000e+000  0.0000000000000000e+000 -3.5599496228269889e-001  0.0000000000000000e+000  0.0000000000000000e+000 -1.2238459115823441e-002  0.0000000000000000e+000  0.0000000000000000e+000  0.0000000000000000e+000  0.0000000000000000e+000  5.5339257171152667e-001  0.0000000000000000e+000  0.0000000000000000e+000  0.0000000000000000e+000 -1.2247129613385708e+000  0.0000000000000000e+000
  0.0000000000000000e+000  0.0000000000000000e+000  0.0000000000000000e+000  0.0000000000000000e+000  3.2559831983668358e-001  1.8279124522559415e-001  0.0000000000000000e+000  0.0000000000000000e+000 -5.0244787931330459e-001  0.0000000000000000e+000  0.0000000000000000e+000 -2.5549868426678790e-001  0.0000000000000000e+000  7.2579596308863903e-001  0.0000000000000000e+000  0.0000000000000000e+000  0.0000000000000000e+000  1.2672752528219819e-001  0.0000000000000000e+000  0.0000000000000000e+000
  0.0000000000000000e+000  0.0000000000000000e+000  0.0000000000000000e+000  0.0000000000000000e+000  1.8007105957847927e-001 -7.6144086647982834e-002  0.0000000000000000e+000  0.0000000000000000e+000 -8.3711997804201948e-003  0.0000000000000000e+000  0.0000000000000000e+000 -3.0322812571750535e-001  0.0000000000000000e+000 -3.2666576823239390e-001  0.0000000000000000e+000  0.0000000000000000e+000  0.0000000000000000e+000  8.7352652748731863e-001  0.0000000000000000e+000  0.0000000000000000e+000
  0.0000000000000000e+000  6.0286828559746453e-001  0.0000000000000000e+000  4.3926232145097188e-001  0.0000000000000000e+000  0.0000000000000000e+000 -7.5603569784404445e-001  0.0000000000000000e+000  0.0000000000000000e+000 -5.3922486801378910e-001  0.0000000000000000e+000  0.0000000000000000e+000  0.0000000000000000e+000  0.0000000000000000e+000 -1.2185792426671471e+000  0.0000000000000000e+000  0.0000000000000000e+000  0.0000000000000000e+000 -3.1005617875725000e-001  0.0000000000000000e+000
  3.7969185495147717e-001  0.0000000000000000e+000  1.6517848278722508e-001  0.0000000000000000e+000  0.0000000000000000e+000  0.0000000000000000e+000  0.0000000000000000e+000 -3.0597318452539274e-001  0.0000000000000000e+000  0.0000000000000000e+000 -7.8839318398554376e-002  0.0000000000000000e+000  5.8933677102515103e-001  0.0000000000000000e+000  0.0000000000000000e+000  8.9122192439890696e-002  4.7375686394594946e-001  0.0000000000000000e+000  0.0000000000000000e+000 -3.8601654800009932e-001
  0.0000000000000000e+000  0.0000000000000000e+000  0.0000000000000000e+000  0.0000000000000000e+000 -3.3249949792457906e-001 -3.2827592529956162e-001  0.0000000000000000e+000  0.0000000000000000e+000 -8.2316619642710176e-001  0.0000000000000000e+000  0.0000000000000000e+000  3.7503934030764803e-002  0.0000000000000000e+000 -3.1228999710105360e-001  0.0000000000000000e+000  0.0000000000000000e+000  0.0000000000000000e+000 -7.1727445592293160e-002  0.0000000000000000e+000  0.0000000000000000e+000
  0.0000000000000000e+000 -1.0498496143989164e+000  0.0000000000000000e+000 -6.9385231139768566e-001  0.0000000000000000e+000  0.0000000000000000e+000 -1.6244794535103332e-001  0.0000000000000000e+000  0.0000000000000000e+000 -1.1858309642644178e+000  0.0000000000000000e+000  0.0000000000000000e+000  0.0000000000000000e+000  0.0000000000000000e+000 -1.6659288831678892e-001  0.0000000000000000e+000  0.0000000000000000e+000  0.0000000000000000e+000 -4.1271017602598292e-001  0.0000000000000000e+000
  2.7905541567297476e-001  0.0000000000000000e+000 -5.5365729578178091e-001  0.0000000000000000e+000  0.0000000000000000e+000  0.0000000000000000e+000  0.0000000000000000e+000  3.4314865450153698e-001  0.0000000000000000e+000  0.0000000000000000e+000  2.8201627048344002e-003  0.0000000000000000e+000  2.8043088320164877e-001  0.0000000000000000e+000  0.0000000000000000e+000  6.1048714965576723e-001 -1.3561255155332344e-001  0.0000000000000000e+000  0.0000000000000000e+000  1.6764819450387553e-001
  0.0000000000000000e+000  0.0000000000000000e+000  0.0000000000000000e+000  0.0000000000000000e+000 -7.4841037760386775e-001  5.1815298777971508e-001  0.0000000000000000e+000  0.0000000000000000e+000  4.0020293292580791e-002  0.0000000000000000e+000  0.0000000000000000e+000 -3.9390919687708920e-001  0.0000000000000000e+000  7.8165729695124503e-002  0.0000000000000000e+000  0.0000000000000000e+000  0.0000000000000000e+000  9.2322410017523240e-002  0.0000000000000000e+000  0.0000000000000000e+000
 -1.7813832023738069e-001  0.0000000000000000e+000 -2.3183520627226711e-001  0.0000000000000000e+000  0.0000000000000000e+000  0.0000000000000000e+000  0.0000000000000000e+000 -4.4146103536888942e-001  0.0000000000000000e+000  0.0000000000000000e+000 -9.2350048257612907e-002  0.0000000000000000e+000 -6.2365992535949266e-002  0.0000000000000000e+000  0.0000000000000000e+000  8.3635899895251997e-002  5.1948375020304571e-001  0.0000000000000000e+000  0.0000000000000000e+000  6.5601444445396240e-001
  0.0000000000000000e+000  0.0000000000000000e+000  0.0000000000000000e+000  0.0000000000000000e+000 -2.0647270469408618e-001 -7.3498232299495914e-001  0.0000000000000000e+000  0.0000000000000000e+000  2.5197558464236880e-001  0.0000000000000000e+000  0.0000000000000000e+000 -5.1294055611201816e-001  0.0000000000000000e+000  2.8726348070348517e-001  0.0000000000000000e+000  0.0000000000000000e+000  0.0000000000000000e+000 -8.9721738697970427e-002  0.0000000000000000e+000  0.0000000000000000e+000
  0.0000000000000000e+000 -1.7718229980419661e-001  0.0000000000000000e+000 -4.3417125528700451e-001  0.0000000000000000e+000  0.0000000000000000e+000 -1.4078970998812290e+000  0.0000000000000000e+000  0.0000000000000000e+000 -1.6532885463234259e-001  0.0000000000000000e+000  0.0000000000000000e+000  0.0000000000000000e+000  0.0000000000000000e+000  3.3489349493542975e-001  0.0000000000000000e+000  0.0000000000000000e+000  0.0000000000000000e+000  9.6514547555549146e-001  0.0000000000000000e+000
 -1.6242773177164060e-001  0.0000000000000000e+000  4.2760839785982557e-001  0.0000000000000000e+000  0.0000000000000000e+000  0.0000000000000000e+000  0.0000000000000000e+000 -3.5082459513067343e-001  0.0000000000000000e+000  0.0000000000000000e+000 -3.0110866371855233e-001  0.0000000000000000e+000  3.2528024863592014e-001  0.0000000000000000e+000  0.0000000000000000e+000  3.1841623588254447e-001 -5.5173304950889923e-001  0.0000000000000000e+000  0.0000000000000000e+000  2.5577034380408475e-001
 -5.0109846432864324e-001  0.0000000000000000e+000 -1.6521230280054355e-001  0.0000000000000000e+000  0.0000000000000000e+000  0.0000000000000000e+000  0.0000000000000000e+000  9.7787826355132446e-002  0.0000000000000000e+000  0.0000000000000000e+000  4.6161626439352971e-001  0.0000000000000000e+000  6.2979763959153512e-001  0.0000000000000000e+000  0.0000000000000000e+000 -3.0315863003403487e-001 -6.0073492789736664e-002  0.0000000000000000e+000  0.0000000000000000e+000  8.2426592673558965e-002
  0.0000000000000000e+000  0.0000000000000000e+000  0.0000000000000000e+000  0.0000000000000000e+000 -3.8503916737503352e-001 -2.1057735335506234e-001  0.0000000000000000e+000  0.0000000000000000e+000  6.9138596431022076e-002  0.0000000000000000e+000  0.0000000000000000e+000  6.5045684834210560e-001  0.0000000000000000e+000  4.2468160414050060e-001  0.0000000000000000e+000  0.0000000000000000e+000  0.0000000000000000e+000  4.4628835507345499e-001  0.0000000000000000e+000  0.0000000000000000e+000
  0.0000000000000000e+000  5.4092281021169242e-001  0.0000000000000000e+000 -1.0466935612818964e+000  0.0000000000000000e+000  0.0000000000000000e+000  3.1590778630126393e-001  0.0000000000000000e+000  0.0000000000000000e+000 -4.6822643084978199e-001  0.0000000000000000e+000  0.0000000000000000e+000  0.0000000000000000e+000  0.0000000000000000e+000 -4.1845898209007487e-001  0.0000000000000000e+000  0.0000000000000000e+000  0.0000000000000000e+000  2.4618629197639308e-001  0.0000000000000000e+000
  1.9624179717719353e-001  0.0000000000000000e+000  2.8844694437710616e-001  0.0000000000000000e+000  0.0000000000000000e+000  0.0000000000000000e+000  0.0000000000000000e+000 -2.0965912641590240e-001  0.0000000000000000e+000  0.0000000000000000e+000  8.2126429389101507e-001  0.0000000000000000e+000 -1.8554791454905936e-001  0.0000000000000000e+000  0.0000000000000000e+000  3.4315485385939370e-001 -2.1044457841093333e-002  0.0000000000000000e+000  0.0000000000000000e+000  8.5025737772739418e-002
  1.7572365020578248e-001  0.0000000000000000e+000  0.0000000000000000e+000  0.0000000000000000e+000  0.0000000000000000e+000  0.0000000000000000e+000  0.0000000000000000e+000  0.0000000000000000e+000 -2.3474655206995396e-001  0.0000000000000000e+000 -3.3096110655792960e-001  7.3498037259479954e-001 -3.6200401556481454e-001  0.0000000000000000e+000  2.1652994816376780e-001 -1.3505514291966658e-001  0.0000000000000000e+000 -2.6098244295369449e-001  0.0000000000000000e+000  0.0000000000000000e+000
  0.0000000000000000e+000  8.2918995699613107e-001 -2.1194749035157553e-001  0.0000000000000000e+000  0.0000000000000000e+000  0.0000000000000000e+000  0.0000000000000000e+000  2.5356675534042183e-001  0.0000000000000000e+000  6.7097710643848196e-001  0.0000000000000000e+000  0.0000000000000000e+000  0.0000000000000000e+000 -1.0773426682685765e+000  0.0000000000000000e+000  0.0000000000000000e+000  0.0000000000000000e+000  0.0000000000000000e+000  0.0000000000000000e+000 -2.6380012003436926e-001
  0.0000000000000000e+000 -3.5847579165383170e-001 -8.8327060661806955e-001  0.0000000000000000e+000  0.0000000000000000e+000  0.0000000000000000e+000  0.0000000000000000e+000  1.2053860501792667e-001  0.0000000000000000e+000  9.7392407407501835e-001  0.0000000000000000e+000  0.0000000000000000e+000  0.0000000000000000e+000  4.2551539973778574e-001  0.0000000000000000e+000  0.0000000000000000e+000  0.0000000000000000e+000  0.0000000000000000e+000  0.0000000000000000e+000 -4.5371287498255575e-001
  0.0000000000000000e+000  0.0000000000000000e+000  0.0000000000000000e+000 -2.7836074511336273e-001  4.1837108321671790e-001 -2.7210335432009658e-001  2.9118105612391629e-002  0.0000000000000000e+000  0.0000000000000000e+000  0.0000000000000000e+000  0.0000000000000000e+000  0.0000000000000000e+000  0.0000000000000000e+000  0.0000000000000000e+000  0.0000000000000000e+000  0.0000000000000000e+000 -8.1944809940834884e-001  0.0000000000000000e+000  3.3130728596675457e-002  0.0000000000000000e+000
  0.0000000000000000e+000  0.0000000000000000e+000  0.0000000000000000e+000 -5.7372349027354863e-001 -1.4539331343699957e-001  3.1125969563488093e-001 -7.2265979551938175e-001  0.0000000000000000e+000  0.0000000000000000e+000  0.0000000000000000e+000  0.0000000000000000e+000  0.0000000000000000e+000  0.0000000000000000e+000  0.0000000000000000e+000  0.0000000000000000e+000  0.0000000000000000e+000 -1.5418704173545836e-002  0.0000000000000000e+000 -1.7419709093702573e-001  0.0000000000000000e+000
  0.0000000000000000e+000  0.0000000000000000e+000  0.0000000000000000e+000 -2.3377660286899374e-001 -1.9003972828489757e-002  8.0062036774447920e-001  5.0154066270036057e-001  0.0000000000000000e+000  0.0000000000000000e+000  0.0000000000000000e+000  0.0000000000000000e+000  0.0000000000000000e+000  0.0000000000000000e+000  0.0000000000000000e+000  0.0000000000000000e+000  0.0000000000000000e+000 -1.7221615606822954e-001  0.0000000000000000e+000  1.5097329223285891e-001  0.0000000000000000e+000
  0.0000000000000000e+000  0.0000000000000000e+000  0.0000000000000000e+000 -3.0817868866601300e-001 -1.7128166340645673e-001 -2.1608298024886993e-001 -3.3863704761562932e-002  0.0000000000000000e+000  0.0000000000000000e+000  0.0000000000000000e+000  0.0000000000000000e+000  0.0000000000000000e+000  0.0000000000000000e+000  0.0000000000000000e+000  0.0000000000000000e+000  0.0000000000000000e+000  1.2422815502080112e-001  0.0000000000000000e+000  9.0134191530158536e-001  0.0000000000000000e+000
  0.0000000000000000e+000 -2.1266353529934323e-001 -5.3844920234081317e-001  0.0000000000000000e+000  0.0000000000000000e+000  0.0000000000000000e+000  0.0000000000000000e+000 -1.6491549766726570e+000  0.0000000000000000e+000  5.8373591793440538e-002  0.0000000000000000e+000  0.0000000000000000e+000  0.0000000000000000e+000 -3.9360683782445277e-001  0.0000000000000000e+000  0.0000000000000000e+000  0.0000000000000000e+000  0.0000000000000000e+000  0.0000000000000000e+000  2.5236148189373009e-001
 -1.2309815398297158e-001  0.0000000000000000e+000  0.0000000000000000e+000  0.0000000000000000e+000  0.0000000000000000e+000  0.0000000000000000e+000  0.0000000000000000e+000  0.0000000000000000e+000  3.8036842245870761e-001  0.0000000000000000e+000  6.2858214916851729e-001  4.2493749154904017e-002 -2.4527078084785545e-001  0.0000000000000000e+000  1.6629751976645046e-001 -6.0201224822234570e-002  0.0000000000000000e+000 -5.9313460717059874e-001  0.0000000000000000e+000  0.0000000000000000e+000
  0.0000000000000000e+000  5.0168657987066800e-001 -7.4326506935219105e-001  0.0000000000000000e+000  0.0000000000000000e+000  0.0000000000000000e+000  0.0000000000000000e+000 -1.8269198475497134e-001  0.0000000000000000e+000 -9.1827734704222352e-001  0.0000000000000000e+000  0.0000000000000000e+000  0.0000000000000000e+000 -3.6904867740972058e-001  0.0000000000000000e+000  0.0000000000000000e+000  0.0000000000000000e+000  0.0000000000000000e+000  0.0000000000000000e+000  8.5171759178327949e-002
 -3.8771992449264781e-001  0.0000000000000000e+000  0.0000000000000000e+000  0.0000000000000000e+000  0.0000000000000000e+000  0.0000000000000000e+000  0.0000000000000000e+000  0.0000000000000000e+000 -1.0570248135622023e-001  0.0000000000000000e+000  5.7648498790664970e-002  5.1259318312909530e-003 -3.1093598083890217e-001  0.0000000000000000e+000  4.8736064164216220e-001  6.5297232228434310e-001  0.0000000000000000e+000  2.7308641146178969e-001  0.0000000000000000e+000  0.0000000000000000e+000
 -5.9572743389994146e-002  0.0000000000000000e+000  0.0000000000000000e+000  0.0000000000000000e+000  0.0000000000000000e+000  0.0000000000000000e+000  0.0000000000000000e+000  0.0000000000000000e+000  3.4296146403631134e-001  0.0000000000000000e+000 -6.6964938169184182e-002  8.5150045333076685e-004  1.7212919025979070e-001  0.0000000000000000e+000  6.7148882282754041e-001 -5.3222309119789890e-001  0.0000000000000000e+000  3.3250019294427563e-001  0.0000000000000000e+000  0.0000000000000000e+000
  2.1202152131361324e-001  0.0000000000000000e+000  0.0000000000000000e+000  0.0000000000000000e+000  0.0000000000000000e+000  0.0000000000000000e+000  0.0000000000000000e+000  0.0000000000000000e+000 -5.5157148951708590e-003  0.0000000000000000e+000 -4.8335757415774977e-001 -4.9104807682864315e-001  1.0080011065402750e-001  0.0000000000000000e+000  3.6390208449366490e-001  1.7911404902124795e-001  0.0000000000000000e+000 -5.5279875286834634e-001  0.0000000000000000e+000  0.0000000000000000e+000
  0.0000000000000000e+000 -1.2199475892019014e+000 -3.8455421209549567e-001  0.0000000000000000e+000  0.0000000000000000e+000  0.0000000000000000e+000  0.0000000000000000e+000  1.9562365665083306e-001  0.0000000000000000e+000 -4.8946307839682707e-001  0.0000000000000000e+000  0.0000000000000000e+000  0.0000000000000000e+000 -9.2871154338071915e-001  0.0000000000000000e+000  0.0000000000000000e+000  0.0000000000000000e+000  0.0000000000000000e+000  0.0000000000000000e+000 -2.6174534761999169e-001
  4.4968451196634340e-001  0.0000000000000000e+000  0.0000000000000000e+000  0.0000000000000000e+000  0.0000000000000000e+000  0.0000000000000000e+000  0.0000000000000000e+000  0.0000000000000000e+000 -5.8240144237206692e-001  0.0000000000000000e+000  4.9956476223497914e-001  6.9735458912081605e-003  3.2150506370214471e-001  0.0000000000000000e+000  3.2278624618508850e-001  3.3534630621942813e-002  0.0000000000000000e+000  1.7256287202285031e-002  0.0000000000000000e+000  0.0000000000000000e+000
  4.3228256791255326e-001  0.0000000000000000e+000  0.0000000000000000e+000  0.0000000000000000e+000  0.0000000000000000e+000  0.0000000000000000e+000  0.0000000000000000e+000  0.0000000000000000e+000 -3.9989807645606446e-002  0.0000000000000000e+000  6.5661625385316613e-002 -3.9450207929333658e-001 -7.4308239353827032e-001  0.0000000000000000e+000 -2.0353241725975829e-002 -1.9456596298398654e-001  0.0000000000000000e+000  2.4728049895044596e-001  0.0000000000000000e+000  0.0000000000000000e+000
  0.0000000000000000e+000  0.0000000000000000e+000  0.0000000000000000e+000  6.5845189050551434e-001  9.7212619530893718e-002  3.5725953383291925e-001 -4.6707343847595512e-001  0.0000000000000000e+000  0.0000000000000000e+000  0.0000000000000000e+000  0.0000000000000000e+000  0.0000000000000000e+000  0.0000000000000000e+000  0.0000000000000000e+000  0.0000000000000000e+000  0.0000000000000000e+000 -2.9502036509915597e-001  0.0000000000000000e+000  3.5236604153372902e-001  0.0000000000000000e+000
 -6.0502469975789164e-001  0.0000000000000000e+000  0.0000000000000000e+000  0.0000000000000000e+000  0.0000000000000000e+000  0.0000000000000000e+000  0.0000000000000000e+000  0.0000000000000000e+000 -5.7497590489110839e-001  0.0000000000000000e+000 -5.5344489356814325e-003 -2.4731032790168217e-001 -1.2956883335486860e-001  0.0000000000000000e+000  3.5128321475123708e-003 -4.4434144581343399e-001  0.0000000000000000e+000 -1.6707797590183471e-001  0.0000000000000000e+000  0.0000000000000000e+000
  0.0000000000000000e+000  0.0000000000000000e+000  0.0000000000000000e+000  1.0085710674570712e-001 -8.7445844300188114e-001 -1.1729434907948433e-001  7.7894621724375931e-002  0.0000000000000000e+000  0.0000000000000000e+000  0.0000000000000000e+000  0.0000000000000000e+000  0.0000000000000000e+000  0.0000000000000000e+000  0.0000000000000000e+000  0.0000000000000000e+000  0.0000000000000000e+000 -4.4287585303742283e-001  0.0000000000000000e+000 -9.5842150739759907e-002  0.0000000000000000e+000
  0.0000000000000000e+000 -1.9405204686368552e-001 -1.0560112052179212e-001  0.0000000000000000e+000  0.0000000000000000e+000  0.0000000000000000e+000  0.0000000000000000e+000  4.6797556460016504e-001  0.0000000000000000e+000  4.3742809582654535e-001  0.0000000000000000e+000  0.0000000000000000e+000  0.0000000000000000e+000 -5.8097965412654884e-002  0.0000000000000000e+000  0.0000000000000000e+000  0.0000000000000000e+000  0.0000000000000000e+000  0.0000000000000000e+000  1.4910736964160076e+000
  6.2722556989356226e-001  0.0000000000000000e+000  2.2417285747491783e-001  6.0720037007829941e-001  0.0000000000000000e+000  0.0000000000000000e+000  0.0000000000000000e+000  0.0000000000000000e+000  0.0000000000000000e+000  0.0000000000000000e+000  0.0000000000000000e+000  0.0000000000000000e+000  3.8411293012601738e-002  2.8698297668897199e-001  0.0000000000000000e+000  3.0532310918100036e-001  0.0000000000000000e+000 -9.1284884767052210e-002  4.7460904889729913e-002  0.0000000000000000e+000
  0.0000000000000000e+000 -5.5582681522347366e-001  0.0000000000000000e+000  0.0000000000000000e+000  0.0000000000000000e+000 -2.9922273378389397e-001  7.2205790199945097e-001  0.0000000000000000e+000 -2.8195280520177407e-001  0.0000000000000000e+000  1.8864957283204226e-002  0.0000000000000000e+000  0.0000000000000000e+000  0.0000000000000000e+000  0.0000000000000000e+000  0.0000000000000000e+000  1.7361516383333584e-002  0.0000000000000000e+000  0.0000000000000000e+000  0.0000000000000000e+000
  3.5754623260675178e-001  0.0000000000000000e+000 -2.3992663872237677e-001 -3.8768953001685091e-001  0.0000000000000000e+000  0.0000000000000000e+000  0.0000000000000000e+000  0.0000000000000000e+000  0.0000000000000000e+000  0.0000000000000000e+000  0.0000000000000000e+000  0.0000000000000000e+000 -4.3295615961844208e-001  5.7625628216926805e-001  0.0000000000000000e+000 -1.6103022488443014e-001  0.0000000000000000e+000  3.3275083191366739e-001 -9.0091839468114318e-002  0.0000000000000000e+000
 -1.9048503899704552e-001  0.0000000000000000e+000  5.9590945119400485e-001  2.2572663358620987e-002  0.0000000000000000e+000  0.0000000000000000e+000  0.0000000000000000e+000  0.0000000000000000e+000  0.0000000000000000e+000  0.0000000000000000e+000  0.0000000000000000e+000  0.0000000000000000e+000  3.4085148365984419e-002 -5.8263418984624837e-004  0.0000000000000000e+000  1.3795736155018801e-001  0.0000000000000000e+000  7.6638542275927812e-001 -2.3597968965888449e-002  0.0000000000000000e+000
  0.0000000000000000e+000  0.0000000000000000e+000  0.0000000000000000e+000  0.0000000000000000e+000  6.0238643567805661e-001  0.0000000000000000e+000  0.0000000000000000e+000 -1.0464028863200170e+000  0.0000000000000000e+000  4.8734516436431730e-001  0.0000000000000000e+000 -3.1504887695135025e-001  0.0000000000000000e+000  0.0000000000000000e+000 -1.0263747222646395e+000  0.0000000000000000e+000  0.0000000000000000e+000  0.0000000000000000e+000  0.0000000000000000e+000 -3.2502271114536302e-001
  0.0000000000000000e+000  3.1564156244480812e-001  0.0000000000000000e+000  0.0000000000000000e+000  0.0000000000000000e+000  6.8464033979773409e-001  3.3483768018960808e-001  0.0000000000000000e+000 -5.0858437741390339e-001  0.0000000000000000e+000 -2.4638299303240244e-001  0.0000000000000000e+000  0.0000000000000000e+000  0.0000000000000000e+000  0.0000000000000000e+000  0.0000000000000000e+000 -1.2613044802602773e-002  0.0000000000000000e+000  0.0000000000000000e+000  0.0000000000000000e+000
  0.0000000000000000e+000 -6.2983942266857829e-001  0.0000000000000000e+000  0.0000000000000000e+000  0.0000000000000000e+000  6.4013711285483743e-001 -1.2388274609976369e-001  0.0000000000000000e+000  2.7418456324425944e-001  0.0000000000000000e+000  2.2590101670557547e-001  0.0000000000000000e+000  0.0000000000000000e+000  0.0000000000000000e+000  0.0000000000000000e+000  0.0000000000000000e+000  2.2797236575319613e-001  0.0000000000000000e+000  0.0000000000000000e+000  0.0000000000000000e+000
  0.0000000000000000e+000  0.0000000000000000e+000  0.0000000000000000e+000  0.0000000000000000e+000  1.9755432029910786e-001  0.0000000000000000e+000  0.0000000000000000e+000 -3.4600757196952187e-002  0.0000000000000000e+000 -4.1764811592141521e-001  0.0000000000000000e+000 -1.5355657603304895e+000  0.0000000000000000e+000  0.0000000000000000e+000  5.4505680269593193e-001  0.0000000000000000e+000  0.0000000000000000e+000  0.0000000000000000e+000  0.0000000000000000e+000  2.2828721244421785e-002
  0.0000000000000000e+000 -2.6053986785660582e-001  0.0000000000000000e+000  0.0000000000000000e+000  0.0000000000000000e+000 -2.0925650129600723e-002 -1.0826637159652495e-001  0.0000000000000000e+000  1.9431021093366296e-001  0.0000000000000000e+000 -9.3897129588324635e-001  0.0000000000000000e+000  0.0000000000000000e+000  0.0000000000000000e+000  0.0000000000000000e+000  0.0000000000000000e+000 -2.3150262190539259e-002  0.0000000000000000e+000  0.0000000000000000e+000  0.0000000000000000e+000
  0.0000000000000000e+000  0.0000000000000000e+000  0.0000000000000000e+000  0.0000000000000000e+000 -8.1409714329550575e-001  0.0000000000000000e+000  0.0000000000000000e+000 -4.3349717969835044e-001  0.0000000000000000e+000  6.9383344901522065e-002  0.0000000000000000e+000  2.0231414635677802e-001  0.0000000000000000e+000  0.0000000000000000e+000 -6.6068948550736994e-001  0.0000000000000000e+000  0.0000000000000000e+000  0.0000000000000000e+000  0.0000000000000000e+000  6.6341579740015000e-001
  0.0000000000000000e+000 -2.2669489186192998e-001  0.0000000000000000e+000  0.0000000000000000e+000  0.0000000000000000e+000  1.0548488402629352e-001 -1.5501933190447373e-001  0.0000000000000000e+000 -1.1505490987299632e-001  0.0000000000000000e+000  7.7929341090103785e-002  0.0000000000000000e+000  0.0000000000000000e+000  0.0000000000000000e+000  0.0000000000000000e+000  0.0000000000000000e+000 -9.4559016359781201e-001  0.0000000000000000e+000  0.0000000000000000e+000  0.0000000000000000e+000
  0.0000000000000000e+000  0.0000000000000000e+000  0.0000000000000000e+000  0.0000000000000000e+000 -6.7946759393105383e-001  0.0000000000000000e+000  0.0000000000000000e+000  2.1773904545508882e-001  0.0000000000000000e+000 -1.1015141298378706e+000  0.0000000000000000e+000  2.7416834381325975e-002  0.0000000000000000e+000  0.0000000000000000e+000 -9.2525690629975887e-001  0.0000000000000000e+000  0.0000000000000000e+000  0.0000000000000000e+000  0.0000000000000000e+000 -1.0043824412665883e+000
 -8.4167416474708726e-002  0.0000000000000000e+000  7.7001621911497120e-002  9.4398388611208250e-002  0.0000000000000000e+000  0.0000000000000000e+000  0.0000000000000000e+000  0.0000000000000000e+000  0.0000000000000000e+000  0.0000000000000000e+000  0.0000000000000000e+000  0.0000000000000000e+000 -7.7725661621076003e-001 -2.6787741675553334e-001  0.0000000000000000e+000  1.7845970841650702e-001  0.0000000000000000e+000 -6.5450659724747062e-002  5.1580783846026645e-001  0.0000000000000000e+000
 -1.6999293965204518e-001  0.0000000000000000e+000  3.4820637136958532e-001 -1.0988665323617169e-002  0.0000000000000000e+000  0.0000000000000000e+000  0.0000000000000000e+000  0.0000000000000000e+000  0.0000000000000000e+000  0.0000000000000000e+000  0.0000000000000000e+000  0.0000000000000000e+000 -4.0304326370166665e-001  5.6167676750864967e-002  0.0000000000000000e+000  1.2703323310662537e-001  0.0000000000000000e+000 -3.4045674471685000e-001 -7.4302560856062783e-001  0.0000000000000000e+000
  0.0000000000000000e+000  0.0000000000000000e+000  0.0000000000000000e+000  0.0000000000000000e+000 -6.6597092842058880e-001  0.0000000000000000e+000  0.0000000000000000e+000 -1.0491396178173945e-001  0.0000000000000000e+000  5.3574992640823860e-001  0.0000000000000000e+000  1.2772173726642111e-001  0.0000000000000000e+000  0.0000000000000000e+000  8.3122491192795234e-001  0.0000000000000000e+000  0.0000000000000000e+000  0.0000000000000000e+000  0.0000000000000000e+000 -1.2294940510835100e+000
  1.4569760829436787e-001  0.0000000000000000e+000 -5.4483284298531265e-001  2.5333781852195447e-001  0.0000000000000000e+000  0.0000000000000000e+000  0.0000000000000000e+000  0.0000000000000000e+000  0.0000000000000000e+000  0.0000000000000000e+000  0.0000000000000000e+000  0.0000000000000000e+000 -1.2468597381401368e-001 -4.6974299743143888e-001  0.0000000000000000e+000  2.3724878592895693e-001  0.0000000000000000e+000  4.0242871817426296e-001 -4.0411433346320880e-001  0.0000000000000000e+000
  0.0000000000000000e+000  2.7469557777549508e-001  0.0000000000000000e+000  0.0000000000000000e+000  0.0000000000000000e+000  1.4280368994890180e-001  5.6161960330938288e-001  0.0000000000000000e+000  7.3189704303880698e-001  0.0000000000000000e+000  1.2968734983958702e-002  0.0000000000000000e+000  0.0000000000000000e+000  0.0000000000000000e+000  0.0000000000000000e+000  0.0000000000000000e+000 -2.2998129743555767e-001  0.0000000000000000e+000  0.0000000000000000e+000  0.0000000000000000e+000
 -2.1767506451946367e-001  0.0000000000000000e+000 -1.8331249059800633e-001 -2.8717388887275025e-001  0.0000000000000000e+000  0.0000000000000000e+000  0.0000000000000000e+000  0.0000000000000000e+000  0.0000000000000000e+000  0.0000000000000000e+000  0.0000000000000000e+000  0.0000000000000000e+000  1.4062847030515929e-001  2.6005370841167275e-001  0.0000000000000000e+000  8.5903318723928668e-001  0.0000000000000000e+000 -6.1140057531524974e-002  8.6399266747037615e-002  0.0000000000000000e+000
 -5.8126779167169185e-001  0.0000000000000000e+000 -2.8186954630909405e-001  5.6992483230619007e-001  0.0000000000000000e+000  0.0000000000000000e+000  0.0000000000000000e+000  0.0000000000000000e+000  0.0000000000000000e+000  0.0000000000000000e+000  0.0000000000000000e+000  0.0000000000000000e+000 -8.9538039365451627e-002  4.7156080803523936e-001  0.0000000000000000e+000 -1.4001613843749822e-001  0.0000000000000000e+000  8.7839477047473330e-002  1.2491990642096107e-002  0.0000000000000000e+000
  0.0000000000000000e+000  0.0000000000000000e+000  0.0000000000000000e+000  0.0000000000000000e+000 -1.5963298264627709e-001  0.0000000000000000e+000  0.0000000000000000e+000  9.3808919190294704e-001  0.0000000000000000e+000  1.1812946268820990e+000  0.0000000000000000e+000  1.9480208285808978e-001  0.0000000000000000e+000  0.0000000000000000e+000 -3.5974813362585362e-001  0.0000000000000000e+000  0.0000000000000000e+000  0.0000000000000000e+000  0.0000000000000000e+000 -5.6602375994431117e-002
