# Supplementary material for: An adaptive dimension differential evolution algorithm based on ranking scheme for global optimization
Source: PeerJ Comput Sci. 2022 Jun 17;8:e1007. doi: 10.7717/peerj-cs.1007 (PMC9299288; doi:10.7717/peerj-cs.1007)
Supplement: Supplemental Information 1 [file peerj-cs-08-1007-s001.zip › code/input_data/M_29_D30.txt]

  5.0589067520932718e-001  0.0000000000000000e+000  5.9539729473944725e-001  0.0000000000000000e+000  6.2741205462167926e-001  0.0000000000000000e+000  0.0000000000000000e+000  0.0000000000000000e+000  0.0000000000000000e+000  8.9166868356909890e-001  0.0000000000000000e+000  0.0000000000000000e+000  0.0000000000000000e+000  0.0000000000000000e+000  0.0000000000000000e+000  0.0000000000000000e+000  0.0000000000000000e+000  0.0000000000000000e+000 -3.5233222048192292e-002  0.0000000000000000e+000  0.0000000000000000e+000  0.0000000000000000e+000  0.0000000000000000e+000  0.0000000000000000e+000  0.0000000000000000e+000  0.0000000000000000e+000  0.0000000000000000e+000  0.0000000000000000e+000 -6.4168085783718354e-002  0.0000000000000000e+000
  0.0000000000000000e+000 -7.8805816238835014e-001  0.0000000000000000e+000  0.0000000000000000e+000  0.0000000000000000e+000  0.0000000000000000e+000  0.0000000000000000e+000  0.0000000000000000e+000  0.0000000000000000e+000  0.0000000000000000e+000  0.0000000000000000e+000  0.0000000000000000e+000  0.0000000000000000e+000 -3.9005470929472602e-001  0.0000000000000000e+000  0.0000000000000000e+000 -8.5197998868041469e-002  0.0000000000000000e+000  0.0000000000000000e+000  1.4883737421004667e-001  0.0000000000000000e+000 -3.4013693959524594e-001  0.0000000000000000e+000  0.0000000000000000e+000  2.8586230216665998e-001  0.0000000000000000e+000  0.0000000000000000e+000  0.0000000000000000e+000  0.0000000000000000e+000  0.0000000000000000e+000
  7.2069326943754286e-002  0.0000000000000000e+000 -1.3388519611174436e+000  0.0000000000000000e+000  7.2572458060693323e-001  0.0000000000000000e+000  0.0000000000000000e+000  0.0000000000000000e+000  0.0000000000000000e+000 -6.4354502256883411e-002  0.0000000000000000e+000  0.0000000000000000e+000  0.0000000000000000e+000  0.0000000000000000e+000  0.0000000000000000e+000  0.0000000000000000e+000  0.0000000000000000e+000  0.0000000000000000e+000 -6.9512840142344756e-001  0.0000000000000000e+000  0.0000000000000000e+000  0.0000000000000000e+000  0.0000000000000000e+000  0.0000000000000000e+000  0.0000000000000000e+000  0.0000000000000000e+000  0.0000000000000000e+000  0.0000000000000000e+000  5.4746890859810038e-001  0.0000000000000000e+000
  0.0000000000000000e+000  0.0000000000000000e+000  0.0000000000000000e+000 -3.9191618368561706e-002  0.0000000000000000e+000  0.0000000000000000e+000  0.0000000000000000e+000  0.0000000000000000e+000 -3.6781804764285597e-001  0.0000000000000000e+000  0.0000000000000000e+000 -2.4940184870768239e-001  1.1936652714049412e-001  0.0000000000000000e+000  0.0000000000000000e+000 -7.2927177338132254e-001  0.0000000000000000e+000 -2.0496906822696148e-001  0.0000000000000000e+000  0.0000000000000000e+000  0.0000000000000000e+000  0.0000000000000000e+000  0.0000000000000000e+000  1.3229979125278252e-001  0.0000000000000000e+000  0.0000000000000000e+000  0.0000000000000000e+000  0.0000000000000000e+000  0.0000000000000000e+000 -4.4200834583903348e-001
 -1.9847137066190701e-001  0.0000000000000000e+000  1.4439732777307154e-001  0.0000000000000000e+000 -4.8521585079393559e-001  0.0000000000000000e+000  0.0000000000000000e+000  0.0000000000000000e+000  0.0000000000000000e+000  3.4559950226807568e-001  0.0000000000000000e+000  0.0000000000000000e+000  0.0000000000000000e+000  0.0000000000000000e+000  0.0000000000000000e+000  0.0000000000000000e+000  0.0000000000000000e+000  0.0000000000000000e+000  4.1600591025227251e-001  0.0000000000000000e+000  0.0000000000000000e+000  0.0000000000000000e+000  0.0000000000000000e+000  0.0000000000000000e+000  0.0000000000000000e+000  0.0000000000000000e+000  0.0000000000000000e+000  0.0000000000000000e+000  1.1334579739898585e+000  0.0000000000000000e+000
  0.0000000000000000e+000  0.0000000000000000e+000  0.0000000000000000e+000  0.0000000000000000e+000  0.0000000000000000e+000 -4.6239324709869173e-001  2.9369662224243792e-001  0.0000000000000000e+000  0.0000000000000000e+000  0.0000000000000000e+000 -2.2195616008337016e-001  0.0000000000000000e+000  0.0000000000000000e+000  0.0000000000000000e+000  1.1685198468003308e+000  0.0000000000000000e+000  0.0000000000000000e+000  0.0000000000000000e+000  0.0000000000000000e+000  0.0000000000000000e+000  5.0515247200593838e-001  0.0000000000000000e+000  3.2796172253079964e-001  0.0000000000000000e+000  0.0000000000000000e+000  6.2849330327069119e-001  3.3639770437119143e-001  0.0000000000000000e+000  0.0000000000000000e+000  0.0000000000000000e+000
  0.0000000000000000e+000  0.0000000000000000e+000  0.0000000000000000e+000  0.0000000000000000e+000  0.0000000000000000e+000 -2.2693536982186785e-001  9.8333378090369100e-002  0.0000000000000000e+000  0.0000000000000000e+000  0.0000000000000000e+000 -9.7045628965496156e-001  0.0000000000000000e+000  0.0000000000000000e+000  0.0000000000000000e+000 -3.8692660455460215e-001  0.0000000000000000e+000  0.0000000000000000e+000  0.0000000000000000e+000  0.0000000000000000e+000  0.0000000000000000e+000 -1.3798073579872312e+000  0.0000000000000000e+000  2.7439723979008296e-001  0.0000000000000000e+000  0.0000000000000000e+000  3.8460706190258831e-001  3.2910594448430880e-001  0.0000000000000000e+000  0.0000000000000000e+000  0.0000000000000000e+000
  0.0000000000000000e+000  0.0000000000000000e+000  0.0000000000000000e+000  0.0000000000000000e+000  0.0000000000000000e+000  0.0000000000000000e+000  0.0000000000000000e+000 -1.2137033270870336e-001  0.0000000000000000e+000  0.0000000000000000e+000  0.0000000000000000e+000  0.0000000000000000e+000  0.0000000000000000e+000  0.0000000000000000e+000  0.0000000000000000e+000  0.0000000000000000e+000  0.0000000000000000e+000  0.0000000000000000e+000  0.0000000000000000e+000  0.0000000000000000e+000  0.0000000000000000e+000  0.0000000000000000e+000  0.0000000000000000e+000  0.0000000000000000e+000  0.0000000000000000e+000  0.0000000000000000e+000  0.0000000000000000e+000 -7.0039052128084180e-003  0.0000000000000000e+000  0.0000000000000000e+000
  0.0000000000000000e+000  0.0000000000000000e+000  0.0000000000000000e+000 -3.4242441772669574e-001  0.0000000000000000e+000  0.0000000000000000e+000  0.0000000000000000e+000  0.0000000000000000e+000 -4.0011173358637214e-002  0.0000000000000000e+000  0.0000000000000000e+000  2.5658566007521133e-001 -6.5187105937765200e-001  0.0000000000000000e+000  0.0000000000000000e+000  1.4682470574577042e-002  0.0000000000000000e+000  3.7921418718101541e-001  0.0000000000000000e+000  0.0000000000000000e+000  0.0000000000000000e+000  0.0000000000000000e+000  0.0000000000000000e+000  3.4920988222222338e-001  0.0000000000000000e+000  0.0000000000000000e+000  0.0000000000000000e+000  0.0000000000000000e+000  0.0000000000000000e+000 -3.5271238792738047e-001
  2.0382622359058816e-001  0.0000000000000000e+000  6.0643918011207398e-001  0.0000000000000000e+000  5.1470067266715569e-001  0.0000000000000000e+000  0.0000000000000000e+000  0.0000000000000000e+000  0.0000000000000000e+000 -8.6995129469323718e-001  0.0000000000000000e+000  0.0000000000000000e+000  0.0000000000000000e+000  0.0000000000000000e+000  0.0000000000000000e+000  0.0000000000000000e+000  0.0000000000000000e+000  0.0000000000000000e+000 -4.3616171041830742e-002  0.0000000000000000e+000  0.0000000000000000e+000  0.0000000000000000e+000  0.0000000000000000e+000  0.0000000000000000e+000  0.0000000000000000e+000  0.0000000000000000e+000  0.0000000000000000e+000  0.0000000000000000e+000  1.3047657427339904e-001  0.0000000000000000e+000
  0.0000000000000000e+000  0.0000000000000000e+000  0.0000000000000000e+000  0.0000000000000000e+000  0.0000000000000000e+000 -8.7473030200583912e-001  3.5333898872550867e-002  0.0000000000000000e+000  0.0000000000000000e+000  0.0000000000000000e+000 -4.5268687785044609e-001  0.0000000000000000e+000  0.0000000000000000e+000  0.0000000000000000e+000 -6.8342345232792145e-001  0.0000000000000000e+000  0.0000000000000000e+000  0.0000000000000000e+000  0.0000000000000000e+000  0.0000000000000000e+000  2.3601791036177688e-001  0.0000000000000000e+000  4.9373717016025775e-001  0.0000000000000000e+000  0.0000000000000000e+000  3.5555429159745600e-001 -4.2019453771813250e-002  0.0000000000000000e+000  0.0000000000000000e+000  0.0000000000000000e+000
  0.0000000000000000e+000  0.0000000000000000e+000  0.0000000000000000e+000  5.2960499235902891e-001  0.0000000000000000e+000  0.0000000000000000e+000  0.0000000000000000e+000  0.0000000000000000e+000 -2.8572046940335538e-001  0.0000000000000000e+000  0.0000000000000000e+000  3.6985269997603037e-001  4.1817837212164762e-002  0.0000000000000000e+000  0.0000000000000000e+000 -3.3101624114867478e-001  0.0000000000000000e+000  5.6240191534999273e-001  0.0000000000000000e+000  0.0000000000000000e+000  0.0000000000000000e+000  0.0000000000000000e+000  0.0000000000000000e+000 -3.2060996258360480e-002  0.0000000000000000e+000  0.0000000000000000e+000  0.0000000000000000e+000  0.0000000000000000e+000  0.0000000000000000e+000  2.6915987901067334e-001
  0.0000000000000000e+000  0.0000000000000000e+000  0.0000000000000000e+000  4.5118308615203451e-001  0.0000000000000000e+000  0.0000000000000000e+000  0.0000000000000000e+000  0.0000000000000000e+000 -5.5053109968117492e-002  0.0000000000000000e+000  0.0000000000000000e+000 -5.2145763166981351e-001 -5.6334215573255675e-001  0.0000000000000000e+000  0.0000000000000000e+000  1.0847408070060252e-002  0.0000000000000000e+000 -1.8998297457857657e-001  0.0000000000000000e+000  0.0000000000000000e+000  0.0000000000000000e+000  0.0000000000000000e+000  0.0000000000000000e+000  2.7778751040152749e-001  0.0000000000000000e+000  0.0000000000000000e+000  0.0000000000000000e+000  0.0000000000000000e+000  0.0000000000000000e+000  3.0125310616561229e-001
  0.0000000000000000e+000  1.2298552519163657e-001  0.0000000000000000e+000  0.0000000000000000e+000  0.0000000000000000e+000  0.0000000000000000e+000  0.0000000000000000e+000  0.0000000000000000e+000  0.0000000000000000e+000  0.0000000000000000e+000  0.0000000000000000e+000  0.0000000000000000e+000  0.0000000000000000e+000 -7.5468931141484327e-002  0.0000000000000000e+000  0.0000000000000000e+000 -5.6126358651818786e-001  0.0000000000000000e+000  0.0000000000000000e+000 -2.3187480712655012e-001  0.0000000000000000e+000  4.0315987443292378e-001  0.0000000000000000e+000  0.0000000000000000e+000  6.6922221790799374e-001  0.0000000000000000e+000  0.0000000000000000e+000  0.0000000000000000e+000  0.0000000000000000e+000  0.0000000000000000e+000
  0.0000000000000000e+000  0.0000000000000000e+000  0.0000000000000000e+000  0.0000000000000000e+000  0.0000000000000000e+000  5.1226574216734633e-001  3.9848326160478531e-001  0.0000000000000000e+000  0.0000000000000000e+000  0.0000000000000000e+000  4.1953559414684716e-001  0.0000000000000000e+000  0.0000000000000000e+000  0.0000000000000000e+000  2.0243378884190782e-001  0.0000000000000000e+000  0.0000000000000000e+000  0.0000000000000000e+000  0.0000000000000000e+000  0.0000000000000000e+000 -2.0755162977011626e-001  0.0000000000000000e+000  1.4665100682447649e+000  0.0000000000000000e+000  0.0000000000000000e+000 -4.2725702300329717e-002  1.6282989805548813e-002  0.0000000000000000e+000  0.0000000000000000e+000  0.0000000000000000e+000
  0.0000000000000000e+000  0.0000000000000000e+000  0.0000000000000000e+000  7.4954288314461923e-002  0.0000000000000000e+000  0.0000000000000000e+000  0.0000000000000000e+000  0.0000000000000000e+000  3.4304586251074465e-001  0.0000000000000000e+000  0.0000000000000000e+000 -3.8032946349558877e-001  4.2991194038543856e-001  0.0000000000000000e+000  0.0000000000000000e+000  7.4894794615339447e-002  0.0000000000000000e+000  4.6064665102541646e-001  0.0000000000000000e+000  0.0000000000000000e+000  0.0000000000000000e+000  0.0000000000000000e+000  0.0000000000000000e+000  5.5871844529122994e-001  0.0000000000000000e+000  0.0000000000000000e+000  0.0000000000000000e+000  0.0000000000000000e+000  0.0000000000000000e+000 -1.3136112483783785e-001
  0.0000000000000000e+000 -2.8451141433389832e-001  0.0000000000000000e+000  0.0000000000000000e+000  0.0000000000000000e+000  0.0000000000000000e+000  0.0000000000000000e+000  0.0000000000000000e+000  0.0000000000000000e+000  0.0000000000000000e+000  0.0000000000000000e+000  0.0000000000000000e+000  0.0000000000000000e+000  5.2910581033025712e-002  0.0000000000000000e+000  0.0000000000000000e+000 -6.7022183095446619e-001  0.0000000000000000e+000  0.0000000000000000e+000  2.4171670923447922e-002  0.0000000000000000e+000  2.3935886482835694e-001  0.0000000000000000e+000  0.0000000000000000e+000 -6.3967138985057348e-001  0.0000000000000000e+000  0.0000000000000000e+000  0.0000000000000000e+000  0.0000000000000000e+000  0.0000000000000000e+000
  0.0000000000000000e+000  0.0000000000000000e+000  0.0000000000000000e+000 -3.2410574984278395e-001  0.0000000000000000e+000  0.0000000000000000e+000  0.0000000000000000e+000  0.0000000000000000e+000  4.6414827956592108e-001  0.0000000000000000e+000  0.0000000000000000e+000 -2.8318993035277085e-001 -1.8540138542290074e-001  0.0000000000000000e+000  0.0000000000000000e+000 -4.8461773014749215e-001  0.0000000000000000e+000  2.9026072025904653e-001  0.0000000000000000e+000  0.0000000000000000e+000  0.0000000000000000e+000  0.0000000000000000e+000  0.0000000000000000e+000 -3.9572596439744845e-001  0.0000000000000000e+000  0.0000000000000000e+000  0.0000000000000000e+000  0.0000000000000000e+000  0.0000000000000000e+000  2.9874229383869422e-001
  1.0144581278269997e+000  0.0000000000000000e+000 -5.8028342613325457e-004  0.0000000000000000e+000 -8.3304565035045897e-001  0.0000000000000000e+000  0.0000000000000000e+000  0.0000000000000000e+000  0.0000000000000000e+000  3.1814351297981036e-001  0.0000000000000000e+000  0.0000000000000000e+000  0.0000000000000000e+000  0.0000000000000000e+000  0.0000000000000000e+000  0.0000000000000000e+000  0.0000000000000000e+000  0.0000000000000000e+000 -2.0270075991544123e-002  0.0000000000000000e+000  0.0000000000000000e+000  0.0000000000000000e+000  0.0000000000000000e+000  0.0000000000000000e+000  0.0000000000000000e+000  0.0000000000000000e+000  0.0000000000000000e+000  0.0000000000000000e+000  1.6994555922243004e-001  0.0000000000000000e+000
  0.0000000000000000e+000  3.0062202864051008e-002  0.0000000000000000e+000  0.0000000000000000e+000  0.0000000000000000e+000  0.0000000000000000e+000  0.0000000000000000e+000  0.0000000000000000e+000  0.0000000000000000e+000  0.0000000000000000e+000  0.0000000000000000e+000  0.0000000000000000e+000  0.0000000000000000e+000  4.5444672136190356e-002  0.0000000000000000e+000  0.0000000000000000e+000  3.8802905208034061e-002  0.0000000000000000e+000  0.0000000000000000e+000  9.1657525994378786e-001  0.0000000000000000e+000  3.7410121355288606e-001  0.0000000000000000e+000  0.0000000000000000e+000  1.2435214175094217e-001  0.0000000000000000e+000  0.0000000000000000e+000  0.0000000000000000e+000  0.0000000000000000e+000  0.0000000000000000e+000
  0.0000000000000000e+000  0.0000000000000000e+000  0.0000000000000000e+000  0.0000000000000000e+000  0.0000000000000000e+000 -5.7027555292441334e-001  1.1965028658250376e+000  0.0000000000000000e+000  0.0000000000000000e+000  0.0000000000000000e+000  3.0395697685347955e-001  0.0000000000000000e+000  0.0000000000000000e+000  0.0000000000000000e+000 -6.6755632732301151e-001  0.0000000000000000e+000  0.0000000000000000e+000  0.0000000000000000e+000  0.0000000000000000e+000  0.0000000000000000e+000  5.5628548199317722e-002  0.0000000000000000e+000 -1.9327921141996326e-001  0.0000000000000000e+000  0.0000000000000000e+000 -3.0262143110553452e-001  5.3014111275010034e-001  0.0000000000000000e+000  0.0000000000000000e+000  0.0000000000000000e+000
  0.0000000000000000e+000  1.6877252035840101e-001  0.0000000000000000e+000  0.0000000000000000e+000  0.0000000000000000e+000  0.0000000000000000e+000  0.0000000000000000e+000  0.0000000000000000e+000  0.0000000000000000e+000  0.0000000000000000e+000  0.0000000000000000e+000  0.0000000000000000e+000  0.0000000000000000e+000  5.3321640036812046e-001  0.0000000000000000e+000  0.0000000000000000e+000 -4.1209692273807397e-001  0.0000000000000000e+000  0.0000000000000000e+000  2.3314974778775774e-001  0.0000000000000000e+000 -6.6079597617316677e-001  0.0000000000000000e+000  0.0000000000000000e+000  1.6236411549355020e-001  0.0000000000000000e+000  0.0000000000000000e+000  0.0000000000000000e+000  0.0000000000000000e+000  0.0000000000000000e+000
  0.0000000000000000e+000  0.0000000000000000e+000  0.0000000000000000e+000  0.0000000000000000e+000  0.0000000000000000e+000 -8.3534149675867908e-001  2.0043244665347956e-001  0.0000000000000000e+000  0.0000000000000000e+000  0.0000000000000000e+000  3.3712613052043017e-001  0.0000000000000000e+000  0.0000000000000000e+000  0.0000000000000000e+000  4.6301011642020562e-001  0.0000000000000000e+000  0.0000000000000000e+000  0.0000000000000000e+000  0.0000000000000000e+000  0.0000000000000000e+000 -6.3702173386440597e-001  0.0000000000000000e+000  7.3299062447159086e-002  0.0000000000000000e+000  0.0000000000000000e+000 -7.1455710498087943e-001 -1.0259919084582327e+000  0.0000000000000000e+000  0.0000000000000000e+000  0.0000000000000000e+000
  0.0000000000000000e+000  0.0000000000000000e+000  0.0000000000000000e+000  4.8954561691176129e-001  0.0000000000000000e+000  0.0000000000000000e+000  0.0000000000000000e+000  0.0000000000000000e+000  6.4029664446039969e-001  0.0000000000000000e+000  0.0000000000000000e+000  2.8576744161501455e-001 -1.2307633371585769e-001  0.0000000000000000e+000  0.0000000000000000e+000 -1.6529864979774944e-001  0.0000000000000000e+000 -2.1534528316931342e-001  0.0000000000000000e+000  0.0000000000000000e+000  0.0000000000000000e+000  0.0000000000000000e+000  0.0000000000000000e+000 -6.8284188813987193e-002  0.0000000000000000e+000  0.0000000000000000e+000  0.0000000000000000e+000  0.0000000000000000e+000  0.0000000000000000e+000 -4.1856244026058120e-001
  0.0000000000000000e+000  5.0349205428784405e-001  0.0000000000000000e+000  0.0000000000000000e+000  0.0000000000000000e+000  0.0000000000000000e+000  0.0000000000000000e+000  0.0000000000000000e+000  0.0000000000000000e+000  0.0000000000000000e+000  0.0000000000000000e+000  0.0000000000000000e+000  0.0000000000000000e+000 -7.4362442587438882e-001  0.0000000000000000e+000  0.0000000000000000e+000 -2.3916029262168786e-001  0.0000000000000000e+000  0.0000000000000000e+000  1.7037672419827371e-001  0.0000000000000000e+000 -2.9643426200373502e-001  0.0000000000000000e+000  0.0000000000000000e+000 -1.3935321706680867e-001  0.0000000000000000e+000  0.0000000000000000e+000  0.0000000000000000e+000  0.0000000000000000e+000  0.0000000000000000e+000
  0.0000000000000000e+000  0.0000000000000000e+000  0.0000000000000000e+000  0.0000000000000000e+000  0.0000000000000000e+000  3.2024944496249222e-002  3.0377393842403350e-001  0.0000000000000000e+000  0.0000000000000000e+000  0.0000000000000000e+000 -5.0392146140760952e-001  0.0000000000000000e+000  0.0000000000000000e+000  0.0000000000000000e+000  2.7907215817909801e-002  0.0000000000000000e+000  0.0000000000000000e+000  0.0000000000000000e+000  0.0000000000000000e+000  0.0000000000000000e+000  4.9229425754839296e-001  0.0000000000000000e+000  2.4765507450120239e-001  0.0000000000000000e+000  0.0000000000000000e+000 -9.2527086950142345e-001  4.4772874974301885e-001  0.0000000000000000e+000  0.0000000000000000e+000  0.0000000000000000e+000
  0.0000000000000000e+000  0.0000000000000000e+000  0.0000000000000000e+000  0.0000000000000000e+000  0.0000000000000000e+000 -1.0781662831068088e+000 -7.8346840878798796e-001  0.0000000000000000e+000  0.0000000000000000e+000  0.0000000000000000e+000  2.8187646000785538e-001  0.0000000000000000e+000  0.0000000000000000e+000  0.0000000000000000e+000  3.1418683472771941e-001  0.0000000000000000e+000  0.0000000000000000e+000  0.0000000000000000e+000  0.0000000000000000e+000  0.0000000000000000e+000 -6.2257272572055954e-002  0.0000000000000000e+000  1.0747421313619576e-001  0.0000000000000000e+000  0.0000000000000000e+000  4.0171247854787817e-002  6.3238638788752310e-001  0.0000000000000000e+000  0.0000000000000000e+000  0.0000000000000000e+000
  0.0000000000000000e+000  0.0000000000000000e+000  0.0000000000000000e+000  0.0000000000000000e+000  0.0000000000000000e+000  0.0000000000000000e+000  0.0000000000000000e+000  3.1799709770106083e-001  0.0000000000000000e+000  0.0000000000000000e+000  0.0000000000000000e+000  0.0000000000000000e+000  0.0000000000000000e+000  0.0000000000000000e+000  0.0000000000000000e+000  0.0000000000000000e+000  0.0000000000000000e+000  0.0000000000000000e+000  0.0000000000000000e+000  0.0000000000000000e+000  0.0000000000000000e+000  0.0000000000000000e+000  0.0000000000000000e+000  0.0000000000000000e+000  0.0000000000000000e+000  0.0000000000000000e+000  0.0000000000000000e+000  3.4086449521893269e-002  0.0000000000000000e+000  0.0000000000000000e+000
  1.2678949540449058e-001  0.0000000000000000e+000 -6.6774076745964628e-001  0.0000000000000000e+000  7.8289125766161671e-001  0.0000000000000000e+000  0.0000000000000000e+000  0.0000000000000000e+000  0.0000000000000000e+000 -3.0453646859155387e-002  0.0000000000000000e+000  0.0000000000000000e+000  0.0000000000000000e+000  0.0000000000000000e+000  0.0000000000000000e+000  0.0000000000000000e+000  0.0000000000000000e+000  0.0000000000000000e+000  1.3105430594856475e+000  0.0000000000000000e+000  0.0000000000000000e+000  0.0000000000000000e+000  0.0000000000000000e+000  0.0000000000000000e+000  0.0000000000000000e+000  0.0000000000000000e+000  0.0000000000000000e+000  0.0000000000000000e+000  3.0875292124527520e-001  0.0000000000000000e+000
  0.0000000000000000e+000  0.0000000000000000e+000  0.0000000000000000e+000 -2.1643547901744081e-001  0.0000000000000000e+000  0.0000000000000000e+000  0.0000000000000000e+000  0.0000000000000000e+000  1.8801084055031281e-001  0.0000000000000000e+000  0.0000000000000000e+000  3.9590828162021025e-001  8.5830671010591456e-002  0.0000000000000000e+000  0.0000000000000000e+000 -3.0078309324546687e-001  0.0000000000000000e+000 -3.4492698137756905e-001  0.0000000000000000e+000  0.0000000000000000e+000  0.0000000000000000e+000  0.0000000000000000e+000  0.0000000000000000e+000  5.5581232851361628e-001  0.0000000000000000e+000  0.0000000000000000e+000  0.0000000000000000e+000  0.0000000000000000e+000  0.0000000000000000e+000  4.8510297826768556e-001
  2.4350467137838266e-002  0.0000000000000000e+000  0.0000000000000000e+000  0.0000000000000000e+000  5.1866307494780783e-001  0.0000000000000000e+000  0.0000000000000000e+000  0.0000000000000000e+000  0.0000000000000000e+000  0.0000000000000000e+000  0.0000000000000000e+000  0.0000000000000000e+000  0.0000000000000000e+000  0.0000000000000000e+000  0.0000000000000000e+000  0.0000000000000000e+000  0.0000000000000000e+000  0.0000000000000000e+000 -2.3517917037885960e-001 -5.0036315342774962e-001 -9.2128029507729775e-002 -4.6999505435276523e-001  0.0000000000000000e+000  0.0000000000000000e+000  7.4899810594909050e-002 -4.3558034320136008e-001  0.0000000000000000e+000  0.0000000000000000e+000  0.0000000000000000e+000  0.0000000000000000e+000
  0.0000000000000000e+000  1.1843588150378991e-001 -5.4913248936123160e-001  0.0000000000000000e+000  0.0000000000000000e+000  0.0000000000000000e+000  0.0000000000000000e+000  0.0000000000000000e+000  0.0000000000000000e+000  0.0000000000000000e+000  0.0000000000000000e+000  0.0000000000000000e+000 -1.4965923498209116e-001  0.0000000000000000e+000  0.0000000000000000e+000 -9.0506347852645830e-001  0.0000000000000000e+000  0.0000000000000000e+000  0.0000000000000000e+000  0.0000000000000000e+000  0.0000000000000000e+000  0.0000000000000000e+000  0.0000000000000000e+000 -8.7650375688506832e-001  0.0000000000000000e+000  0.0000000000000000e+000 -6.7492600427310667e-001  0.0000000000000000e+000  0.0000000000000000e+000  0.0000000000000000e+000
  0.0000000000000000e+000  7.9253764736168542e-001 -1.5812322297734882e+000  0.0000000000000000e+000  0.0000000000000000e+000  0.0000000000000000e+000  0.0000000000000000e+000  0.0000000000000000e+000  0.0000000000000000e+000  0.0000000000000000e+000  0.0000000000000000e+000  0.0000000000000000e+000  3.2393481828517268e-001  0.0000000000000000e+000  0.0000000000000000e+000  7.6671935019656645e-001  0.0000000000000000e+000  0.0000000000000000e+000  0.0000000000000000e+000  0.0000000000000000e+000  0.0000000000000000e+000  0.0000000000000000e+000  0.0000000000000000e+000 -2.0674984624150375e-001  0.0000000000000000e+000  0.0000000000000000e+000  2.4547952954125575e-002  0.0000000000000000e+000  0.0000000000000000e+000  0.0000000000000000e+000
  0.0000000000000000e+000  0.0000000000000000e+000  0.0000000000000000e+000 -5.6895346916735812e-001  0.0000000000000000e+000 -6.1906425601454618e-001  0.0000000000000000e+000  0.0000000000000000e+000  4.8306440390425104e-001  1.5417183261184730e-001 -9.9348257095752374e-002  0.0000000000000000e+000  0.0000000000000000e+000  0.0000000000000000e+000  0.0000000000000000e+000  0.0000000000000000e+000  0.0000000000000000e+000  0.0000000000000000e+000  0.0000000000000000e+000  0.0000000000000000e+000  0.0000000000000000e+000  0.0000000000000000e+000  0.0000000000000000e+000  0.0000000000000000e+000  0.0000000000000000e+000  0.0000000000000000e+000  0.0000000000000000e+000  1.6143465665543610e-001  0.0000000000000000e+000  0.0000000000000000e+000
  4.8200661619666851e-001  0.0000000000000000e+000  0.0000000000000000e+000  0.0000000000000000e+000 -6.2284744716119067e-001  0.0000000000000000e+000  0.0000000000000000e+000  0.0000000000000000e+000  0.0000000000000000e+000  0.0000000000000000e+000  0.0000000000000000e+000  0.0000000000000000e+000  0.0000000000000000e+000  0.0000000000000000e+000  0.0000000000000000e+000  0.0000000000000000e+000  0.0000000000000000e+000  0.0000000000000000e+000 -4.9498225670312795e-001 -1.0955299435700944e-001 -1.1949261207839380e-001 -2.6672445728106370e-001  0.0000000000000000e+000  0.0000000000000000e+000 -1.8873515487355311e-001 -4.0987892670613757e-002  0.0000000000000000e+000  0.0000000000000000e+000  0.0000000000000000e+000  0.0000000000000000e+000
  0.0000000000000000e+000  0.0000000000000000e+000  0.0000000000000000e+000 -3.4842207039986434e-001  0.0000000000000000e+000  9.3171960189052244e-002  0.0000000000000000e+000  0.0000000000000000e+000 -4.2662151405188331e-001  7.6790506744319442e-001  2.6800962841685821e-001  0.0000000000000000e+000  0.0000000000000000e+000  0.0000000000000000e+000  0.0000000000000000e+000  0.0000000000000000e+000  0.0000000000000000e+000  0.0000000000000000e+000  0.0000000000000000e+000  0.0000000000000000e+000  0.0000000000000000e+000  0.0000000000000000e+000  0.0000000000000000e+000  0.0000000000000000e+000  0.0000000000000000e+000  0.0000000000000000e+000  0.0000000000000000e+000 -1.6250469812132284e-001  0.0000000000000000e+000  0.0000000000000000e+000
  0.0000000000000000e+000  0.0000000000000000e+000  0.0000000000000000e+000  0.0000000000000000e+000  0.0000000000000000e+000  0.0000000000000000e+000  7.9624829833443822e-001 -4.2739968436850168e-001  0.0000000000000000e+000  0.0000000000000000e+000  0.0000000000000000e+000 -4.4417330803439536e-001  0.0000000000000000e+000 -1.8599868824402052e-001  0.0000000000000000e+000  0.0000000000000000e+000  5.4257597163100990e-001 -6.2495380135424683e-001  0.0000000000000000e+000  0.0000000000000000e+000  0.0000000000000000e+000  0.0000000000000000e+000  0.0000000000000000e+000  0.0000000000000000e+000  0.0000000000000000e+000  0.0000000000000000e+000  0.0000000000000000e+000  0.0000000000000000e+000  4.4840018978881385e-001  5.6045998693020838e-001
  0.0000000000000000e+000  0.0000000000000000e+000  0.0000000000000000e+000  0.0000000000000000e+000  0.0000000000000000e+000  0.0000000000000000e+000  3.3806584441648535e-001 -3.2577475630242136e-001  0.0000000000000000e+000  0.0000000000000000e+000  0.0000000000000000e+000  7.6508797445032750e-001  0.0000000000000000e+000 -8.3374892654143973e-001  0.0000000000000000e+000  0.0000000000000000e+000  7.8863706584019561e-002  2.4971668578418965e-001  0.0000000000000000e+000  0.0000000000000000e+000  0.0000000000000000e+000  0.0000000000000000e+000  0.0000000000000000e+000  0.0000000000000000e+000  0.0000000000000000e+000  0.0000000000000000e+000  0.0000000000000000e+000  0.0000000000000000e+000  7.0406862411129548e-002  6.4788239396092284e-001
  0.0000000000000000e+000  0.0000000000000000e+000  0.0000000000000000e+000  2.7585338815494756e-002  0.0000000000000000e+000  3.6537654018935750e-001  0.0000000000000000e+000  0.0000000000000000e+000  4.1768778175176297e-001  3.2380900281189062e-001 -6.2357558955370629e-001  0.0000000000000000e+000  0.0000000000000000e+000  0.0000000000000000e+000  0.0000000000000000e+000  0.0000000000000000e+000  0.0000000000000000e+000  0.0000000000000000e+000  0.0000000000000000e+000  0.0000000000000000e+000  0.0000000000000000e+000  0.0000000000000000e+000  0.0000000000000000e+000  0.0000000000000000e+000  0.0000000000000000e+000  0.0000000000000000e+000  0.0000000000000000e+000 -4.4449652838650822e-001  0.0000000000000000e+000  0.0000000000000000e+000
  0.0000000000000000e+000  0.0000000000000000e+000  0.0000000000000000e+000  3.0904947543976213e-001  0.0000000000000000e+000 -2.0690579340926535e-001  0.0000000000000000e+000  0.0000000000000000e+000 -3.1337881201474937e-001  3.1362989579814093e-001 -5.7022373169048990e-001  0.0000000000000000e+000  0.0000000000000000e+000  0.0000000000000000e+000  0.0000000000000000e+000  0.0000000000000000e+000  0.0000000000000000e+000  0.0000000000000000e+000  0.0000000000000000e+000  0.0000000000000000e+000  0.0000000000000000e+000  0.0000000000000000e+000  0.0000000000000000e+000  0.0000000000000000e+000  0.0000000000000000e+000  0.0000000000000000e+000  0.0000000000000000e+000  5.8305515934849561e-001  0.0000000000000000e+000  0.0000000000000000e+000
  0.0000000000000000e+000  0.0000000000000000e+000  0.0000000000000000e+000  6.7313721135142623e-001  0.0000000000000000e+000 -4.4799900622970057e-001  0.0000000000000000e+000  0.0000000000000000e+000  2.5971833433996772e-001  3.4213820190311556e-001  3.0536632168632788e-001  0.0000000000000000e+000  0.0000000000000000e+000  0.0000000000000000e+000  0.0000000000000000e+000  0.0000000000000000e+000  0.0000000000000000e+000  0.0000000000000000e+000  0.0000000000000000e+000  0.0000000000000000e+000  0.0000000000000000e+000  0.0000000000000000e+000  0.0000000000000000e+000  0.0000000000000000e+000  0.0000000000000000e+000  0.0000000000000000e+000  0.0000000000000000e+000 -2.6157681911392827e-001  0.0000000000000000e+000  0.0000000000000000e+000
  0.0000000000000000e+000  0.0000000000000000e+000  0.0000000000000000e+000  0.0000000000000000e+000  0.0000000000000000e+000  0.0000000000000000e+000 -1.4924645925977853e-001 -3.2676188432349840e-001  0.0000000000000000e+000  0.0000000000000000e+000  0.0000000000000000e+000 -6.9448785219500542e-001  0.0000000000000000e+000 -3.2489364181387126e-001  0.0000000000000000e+000  0.0000000000000000e+000 -8.9501495927373731e-001 -2.6280312081442025e-001  0.0000000000000000e+000  0.0000000000000000e+000  0.0000000000000000e+000  0.0000000000000000e+000  0.0000000000000000e+000  0.0000000000000000e+000  0.0000000000000000e+000  0.0000000000000000e+000  0.0000000000000000e+000  0.0000000000000000e+000  4.5881166142037733e-001  4.2524476614499251e-001
  0.0000000000000000e+000 -8.2960841312011169e-001 -3.6014327506380295e-001  0.0000000000000000e+000  0.0000000000000000e+000  0.0000000000000000e+000  0.0000000000000000e+000  0.0000000000000000e+000  0.0000000000000000e+000  0.0000000000000000e+000  0.0000000000000000e+000  0.0000000000000000e+000 -1.0488162868609741e-001  0.0000000000000000e+000  0.0000000000000000e+000  6.1272755077890234e-002  0.0000000000000000e+000  0.0000000000000000e+000  0.0000000000000000e+000  0.0000000000000000e+000  0.0000000000000000e+000  0.0000000000000000e+000  0.0000000000000000e+000 -8.3566814735207962e-001  0.0000000000000000e+000  0.0000000000000000e+000  6.5339457362101250e-001  0.0000000000000000e+000  0.0000000000000000e+000  0.0000000000000000e+000
  0.0000000000000000e+000  0.0000000000000000e+000  0.0000000000000000e+000  0.0000000000000000e+000  0.0000000000000000e+000  0.0000000000000000e+000 -7.3774758595392198e-001  6.7942910079791641e-001  0.0000000000000000e+000  0.0000000000000000e+000  0.0000000000000000e+000  3.2509896102650537e-002  0.0000000000000000e+000 -5.2373803720494452e-002  0.0000000000000000e+000  0.0000000000000000e+000  4.6190375044759346e-001 -2.7506476277394926e-001  0.0000000000000000e+000  0.0000000000000000e+000  0.0000000000000000e+000  0.0000000000000000e+000  0.0000000000000000e+000  0.0000000000000000e+000  0.0000000000000000e+000  0.0000000000000000e+000  0.0000000000000000e+000  0.0000000000000000e+000  6.1974985567875729e-001 -3.1843306846985486e-001
  0.0000000000000000e+000  0.0000000000000000e+000  0.0000000000000000e+000  0.0000000000000000e+000  0.0000000000000000e+000  0.0000000000000000e+000  0.0000000000000000e+000  0.0000000000000000e+000  0.0000000000000000e+000  0.0000000000000000e+000  0.0000000000000000e+000  0.0000000000000000e+000  0.0000000000000000e+000  0.0000000000000000e+000 -2.1367292104410898e-001  0.0000000000000000e+000  0.0000000000000000e+000  0.0000000000000000e+000  0.0000000000000000e+000  0.0000000000000000e+000  0.0000000000000000e+000  0.0000000000000000e+000 -4.7154495211697417e-001  0.0000000000000000e+000  0.0000000000000000e+000  0.0000000000000000e+000  0.0000000000000000e+000  0.0000000000000000e+000  0.0000000000000000e+000  0.0000000000000000e+000
  0.0000000000000000e+000 -7.5740945459197073e-002 -2.1717873688169931e-001  0.0000000000000000e+000  0.0000000000000000e+000  0.0000000000000000e+000  0.0000000000000000e+000  0.0000000000000000e+000  0.0000000000000000e+000  0.0000000000000000e+000  0.0000000000000000e+000  0.0000000000000000e+000 -1.4955606433803175e+000  0.0000000000000000e+000  0.0000000000000000e+000  5.6446081090041622e-003  0.0000000000000000e+000  0.0000000000000000e+000  0.0000000000000000e+000  0.0000000000000000e+000  0.0000000000000000e+000  0.0000000000000000e+000  0.0000000000000000e+000 -1.6720774228952573e-001  0.0000000000000000e+000  0.0000000000000000e+000  5.4989870411082697e-001  0.0000000000000000e+000  0.0000000000000000e+000  0.0000000000000000e+000
  0.0000000000000000e+000  0.0000000000000000e+000  0.0000000000000000e+000  0.0000000000000000e+000  0.0000000000000000e+000  0.0000000000000000e+000 -3.7428641711036673e-002 -5.7209671805905393e-001  0.0000000000000000e+000  0.0000000000000000e+000  0.0000000000000000e+000  2.4117300893518226e-001  0.0000000000000000e+000 -1.2903341146155875e-001  0.0000000000000000e+000  0.0000000000000000e+000 -5.8146172714076350e-002 -1.2171283036380094e+000  0.0000000000000000e+000  0.0000000000000000e+000  0.0000000000000000e+000  0.0000000000000000e+000  0.0000000000000000e+000  0.0000000000000000e+000  0.0000000000000000e+000  0.0000000000000000e+000  0.0000000000000000e+000  0.0000000000000000e+000  2.0419894841725394e-001 -6.6338021022861959e-001
  0.0000000000000000e+000  0.0000000000000000e+000  0.0000000000000000e+000  0.0000000000000000e+000  0.0000000000000000e+000  0.0000000000000000e+000  5.4807822360373148e-001  2.6668620730056514e-001  0.0000000000000000e+000  0.0000000000000000e+000  0.0000000000000000e+000  4.8902363496681350e-001  0.0000000000000000e+000  3.1899557368276488e-001  0.0000000000000000e+000  0.0000000000000000e+000 -4.5560355899176969e-001  4.0246854336964472e-001  0.0000000000000000e+000  0.0000000000000000e+000  0.0000000000000000e+000  0.0000000000000000e+000  0.0000000000000000e+000  0.0000000000000000e+000  0.0000000000000000e+000  0.0000000000000000e+000  0.0000000000000000e+000  0.0000000000000000e+000  6.0756458504600652e-001 -3.9298955836603577e-001
 -6.8599202659221814e-002  0.0000000000000000e+000  0.0000000000000000e+000  0.0000000000000000e+000 -4.1799678493519316e-002  0.0000000000000000e+000  0.0000000000000000e+000  0.0000000000000000e+000  0.0000000000000000e+000  0.0000000000000000e+000  0.0000000000000000e+000  0.0000000000000000e+000  0.0000000000000000e+000  0.0000000000000000e+000  0.0000000000000000e+000  0.0000000000000000e+000  0.0000000000000000e+000  0.0000000000000000e+000  3.7410971809816440e-001  1.8758632107783821e-001 -8.1588453069836386e-001 -3.6689867092020478e-001  0.0000000000000000e+000  0.0000000000000000e+000 -1.0928762933940288e-001  7.8576326961893511e-002  0.0000000000000000e+000  0.0000000000000000e+000  0.0000000000000000e+000  0.0000000000000000e+000
  2.2084673372877311e-001  0.0000000000000000e+000  0.0000000000000000e+000  0.0000000000000000e+000  1.1324920880420614e-002  0.0000000000000000e+000  0.0000000000000000e+000  0.0000000000000000e+000  0.0000000000000000e+000  0.0000000000000000e+000  0.0000000000000000e+000  0.0000000000000000e+000  0.0000000000000000e+000  0.0000000000000000e+000  0.0000000000000000e+000  0.0000000000000000e+000  0.0000000000000000e+000  0.0000000000000000e+000  4.9399083712791841e-001 -3.7544605767875622e-001  3.6355636835890531e-001 -3.3411499180368404e-001  0.0000000000000000e+000  0.0000000000000000e+000 -3.9709363159996475e-001  4.0573681617026391e-001  0.0000000000000000e+000  0.0000000000000000e+000  0.0000000000000000e+000  0.0000000000000000e+000
 -1.5299037165155416e-001  0.0000000000000000e+000  0.0000000000000000e+000  0.0000000000000000e+000  3.4613442433012936e-001  0.0000000000000000e+000  0.0000000000000000e+000  0.0000000000000000e+000  0.0000000000000000e+000  0.0000000000000000e+000  0.0000000000000000e+000  0.0000000000000000e+000  0.0000000000000000e+000  0.0000000000000000e+000  0.0000000000000000e+000  0.0000000000000000e+000  0.0000000000000000e+000  0.0000000000000000e+000 -5.4319393334285315e-001  8.8255710626174239e-002 -1.0075772080906117e-001 -1.1300197797863970e-001  0.0000000000000000e+000  0.0000000000000000e+000 -9.3103152369175907e-002  7.2273537652875341e-001  0.0000000000000000e+000  0.0000000000000000e+000  0.0000000000000000e+000  0.0000000000000000e+000
 -3.4301463904822631e-002  0.0000000000000000e+000  0.0000000000000000e+000  0.0000000000000000e+000 -1.2080804434034934e-001  0.0000000000000000e+000  0.0000000000000000e+000  0.0000000000000000e+000  0.0000000000000000e+000  0.0000000000000000e+000  0.0000000000000000e+000  0.0000000000000000e+000  0.0000000000000000e+000  0.0000000000000000e+000  0.0000000000000000e+000  0.0000000000000000e+000  0.0000000000000000e+000  0.0000000000000000e+000  2.6439198719699672e-002 -7.1906666270953079e-001 -3.7456684220822001e-001  5.2139756203595811e-001  0.0000000000000000e+000  0.0000000000000000e+000  1.1545716964645511e-001  2.0245205443718164e-001  0.0000000000000000e+000  0.0000000000000000e+000  0.0000000000000000e+000  0.0000000000000000e+000
  0.0000000000000000e+000  0.0000000000000000e+000  0.0000000000000000e+000  0.0000000000000000e+000  0.0000000000000000e+000  0.0000000000000000e+000  0.0000000000000000e+000  0.0000000000000000e+000  0.0000000000000000e+000  0.0000000000000000e+000  0.0000000000000000e+000  0.0000000000000000e+000  0.0000000000000000e+000  0.0000000000000000e+000 -3.7848695787437081e-001  0.0000000000000000e+000  0.0000000000000000e+000  0.0000000000000000e+000  0.0000000000000000e+000  0.0000000000000000e+000  0.0000000000000000e+000  0.0000000000000000e+000 -1.9392629493422522e-001  0.0000000000000000e+000  0.0000000000000000e+000  0.0000000000000000e+000  0.0000000000000000e+000  0.0000000000000000e+000  0.0000000000000000e+000  0.0000000000000000e+000
  0.0000000000000000e+000 -1.4009995451054997e+000 -5.5834471166835298e-001  0.0000000000000000e+000  0.0000000000000000e+000  0.0000000000000000e+000  0.0000000000000000e+000  0.0000000000000000e+000  0.0000000000000000e+000  0.0000000000000000e+000  0.0000000000000000e+000  0.0000000000000000e+000 -6.7494754627619696e-002  0.0000000000000000e+000  0.0000000000000000e+000  1.7796490344170895e-001  0.0000000000000000e+000  0.0000000000000000e+000  0.0000000000000000e+000  0.0000000000000000e+000  0.0000000000000000e+000  0.0000000000000000e+000  0.0000000000000000e+000  1.5827153634476870e-001  0.0000000000000000e+000  0.0000000000000000e+000 -5.9656589219462641e-001  0.0000000000000000e+000  0.0000000000000000e+000  0.0000000000000000e+000
  8.3575078510752229e-002  0.0000000000000000e+000  0.0000000000000000e+000  0.0000000000000000e+000  2.5751662851983259e-001  0.0000000000000000e+000  0.0000000000000000e+000  0.0000000000000000e+000  0.0000000000000000e+000  0.0000000000000000e+000  0.0000000000000000e+000  0.0000000000000000e+000  0.0000000000000000e+000  0.0000000000000000e+000  0.0000000000000000e+000  0.0000000000000000e+000  0.0000000000000000e+000  0.0000000000000000e+000 -9.4587853914875869e-002  8.2274645653063930e-002 -1.2629329883333645e-001  3.7488365304952009e-001  0.0000000000000000e+000  0.0000000000000000e+000 -8.3101060387810277e-001 -2.5282017018096464e-001  0.0000000000000000e+000  0.0000000000000000e+000  0.0000000000000000e+000  0.0000000000000000e+000
  8.2585114172984275e-001  0.0000000000000000e+000  0.0000000000000000e+000  0.0000000000000000e+000  3.7477428946961144e-001  0.0000000000000000e+000  0.0000000000000000e+000  0.0000000000000000e+000  0.0000000000000000e+000  0.0000000000000000e+000  0.0000000000000000e+000  0.0000000000000000e+000  0.0000000000000000e+000  0.0000000000000000e+000  0.0000000000000000e+000  0.0000000000000000e+000  0.0000000000000000e+000  0.0000000000000000e+000  1.0484632787808817e-001  1.7283354084645366e-001 -1.1397678059946928e-001  1.9118742702697905e-001  0.0000000000000000e+000  0.0000000000000000e+000  2.7670334790553142e-001  1.0267354495621477e-001  0.0000000000000000e+000  0.0000000000000000e+000  0.0000000000000000e+000  0.0000000000000000e+000
  0.0000000000000000e+000  3.9113756224442592e-001  7.6275922826924070e-001  0.0000000000000000e+000  0.0000000000000000e+000  0.0000000000000000e+000  0.0000000000000000e+000  0.0000000000000000e+000  0.0000000000000000e+000  0.0000000000000000e+000  0.0000000000000000e+000  0.0000000000000000e+000  3.0046067005276622e-002  0.0000000000000000e+000  0.0000000000000000e+000  8.3298883022206005e-001  0.0000000000000000e+000  0.0000000000000000e+000  0.0000000000000000e+000  0.0000000000000000e+000  0.0000000000000000e+000  0.0000000000000000e+000  0.0000000000000000e+000 -9.8791947144359160e-001  0.0000000000000000e+000  0.0000000000000000e+000 -6.7612346887119379e-001  0.0000000000000000e+000  0.0000000000000000e+000  0.0000000000000000e+000
  0.0000000000000000e+000  0.0000000000000000e+000  0.0000000000000000e+000  7.4214394074188228e-002  0.0000000000000000e+000  4.8069252096289061e-001  0.0000000000000000e+000  0.0000000000000000e+000  4.9448952404680713e-001  2.5744576590543350e-001  3.3324248288118574e-001  0.0000000000000000e+000  0.0000000000000000e+000  0.0000000000000000e+000  0.0000000000000000e+000  0.0000000000000000e+000  0.0000000000000000e+000  0.0000000000000000e+000  0.0000000000000000e+000  0.0000000000000000e+000  0.0000000000000000e+000  0.0000000000000000e+000  0.0000000000000000e+000  0.0000000000000000e+000  0.0000000000000000e+000  0.0000000000000000e+000  0.0000000000000000e+000  5.8444688366927344e-001  0.0000000000000000e+000  0.0000000000000000e+000
  0.0000000000000000e+000  0.0000000000000000e+000  0.0000000000000000e+000  0.0000000000000000e+000  0.0000000000000000e+000  0.0000000000000000e+000 -1.4365954735040509e-001 -1.1431159756940854e+000  0.0000000000000000e+000  0.0000000000000000e+000  0.0000000000000000e+000  4.9480935761399919e-002  0.0000000000000000e+000  2.1326301509046647e-001  0.0000000000000000e+000  0.0000000000000000e+000  1.2988358777036196e-001  5.8432403288892865e-001  0.0000000000000000e+000  0.0000000000000000e+000  0.0000000000000000e+000  0.0000000000000000e+000  0.0000000000000000e+000  0.0000000000000000e+000  0.0000000000000000e+000  0.0000000000000000e+000  0.0000000000000000e+000  0.0000000000000000e+000  5.5816043595370601e-001  4.8001895241579007e-001
  0.0000000000000000e+000  0.0000000000000000e+000  0.0000000000000000e+000  0.0000000000000000e+000  0.0000000000000000e+000  0.0000000000000000e+000  3.5101973617667270e-001 -2.0400474127362830e-001  0.0000000000000000e+000  0.0000000000000000e+000  0.0000000000000000e+000 -6.8497100730900373e-001  0.0000000000000000e+000 -6.2636645547752545e-001  0.0000000000000000e+000  0.0000000000000000e+000  2.6211693160074739e-001 -3.1725326430771916e-002  0.0000000000000000e+000  0.0000000000000000e+000  0.0000000000000000e+000  0.0000000000000000e+000  0.0000000000000000e+000  0.0000000000000000e+000  0.0000000000000000e+000  0.0000000000000000e+000  0.0000000000000000e+000  0.0000000000000000e+000  1.1547865420745260e-001 -9.5087480900995636e-001
  3.1223804222722107e-001  1.4032849459210717e-001  0.0000000000000000e+000  3.9901798363850649e-001  0.0000000000000000e+000 -2.9311421608243321e-001  0.0000000000000000e+000  0.0000000000000000e+000  0.0000000000000000e+000 -9.6717702430527325e-002  0.0000000000000000e+000  0.0000000000000000e+000  0.0000000000000000e+000  0.0000000000000000e+000  0.0000000000000000e+000  0.0000000000000000e+000  0.0000000000000000e+000  0.0000000000000000e+000  0.0000000000000000e+000  0.0000000000000000e+000  6.4988962079573220e-001  0.0000000000000000e+000  0.0000000000000000e+000  0.0000000000000000e+000  0.0000000000000000e+000  0.0000000000000000e+000  0.0000000000000000e+000  4.2332159295212757e-001  0.0000000000000000e+000 -1.6362157380394554e-001
  2.5715450095924319e-001  2.3124734748678286e-001  0.0000000000000000e+000 -6.2297621243679280e-001  0.0000000000000000e+000  5.0215034591477825e-001  0.0000000000000000e+000  0.0000000000000000e+000  0.0000000000000000e+000 -3.7825065156495502e-001  0.0000000000000000e+000  0.0000000000000000e+000  0.0000000000000000e+000  0.0000000000000000e+000  0.0000000000000000e+000  0.0000000000000000e+000  0.0000000000000000e+000  0.0000000000000000e+000  0.0000000000000000e+000  0.0000000000000000e+000  2.5031092406566402e-001  0.0000000000000000e+000  0.0000000000000000e+000  0.0000000000000000e+000  0.0000000000000000e+000  0.0000000000000000e+000  0.0000000000000000e+000  1.7888004948238873e-001  0.0000000000000000e+000 -4.9139694072764306e-002
  0.0000000000000000e+000  0.0000000000000000e+000 -1.8906280318991667e-001  0.0000000000000000e+000  0.0000000000000000e+000  0.0000000000000000e+000  0.0000000000000000e+000 -3.3009641082164498e-001  0.0000000000000000e+000  0.0000000000000000e+000  0.0000000000000000e+000  0.0000000000000000e+000  0.0000000000000000e+000  0.0000000000000000e+000 -1.0603637618801837e-001  5.7134005856396353e-001  0.0000000000000000e+000  0.0000000000000000e+000  0.0000000000000000e+000  0.0000000000000000e+000  0.0000000000000000e+000 -7.0507267702377752e-001  0.0000000000000000e+000  0.0000000000000000e+000  0.0000000000000000e+000  0.0000000000000000e+000  0.0000000000000000e+000  0.0000000000000000e+000 -1.4314663996127391e-001  0.0000000000000000e+000
  5.1614986106945859e-001 -2.7070249237323241e-001  0.0000000000000000e+000 -1.4429912296803088e-001  0.0000000000000000e+000 -3.6361499678795767e-001  0.0000000000000000e+000  0.0000000000000000e+000  0.0000000000000000e+000 -2.6368990797690273e-001  0.0000000000000000e+000  0.0000000000000000e+000  0.0000000000000000e+000  0.0000000000000000e+000  0.0000000000000000e+000  0.0000000000000000e+000  0.0000000000000000e+000  0.0000000000000000e+000  0.0000000000000000e+000  0.0000000000000000e+000 -5.3071621081692311e-001  0.0000000000000000e+000  0.0000000000000000e+000  0.0000000000000000e+000  0.0000000000000000e+000  0.0000000000000000e+000  0.0000000000000000e+000  2.2128993382945183e-001  0.0000000000000000e+000 -3.2727676354343305e-001
  0.0000000000000000e+000  0.0000000000000000e+000  0.0000000000000000e+000  0.0000000000000000e+000 -5.8452633225956153e-002  0.0000000000000000e+000  4.5477635087257673e-001  0.0000000000000000e+000  0.0000000000000000e+000  0.0000000000000000e+000  4.0329150914537149e-001  0.0000000000000000e+000  0.0000000000000000e+000  0.0000000000000000e+000  0.0000000000000000e+000  0.0000000000000000e+000 -5.5318306323649025e-001  0.0000000000000000e+000  2.3528515398722216e-001  0.0000000000000000e+000  0.0000000000000000e+000  0.0000000000000000e+000  0.0000000000000000e+000  5.8707577282951307e-001  0.0000000000000000e+000  1.0027416453545333e+000 -6.8146559240670623e-001  0.0000000000000000e+000  0.0000000000000000e+000  0.0000000000000000e+000
  2.6820077594792013e-001  7.0144061197022023e-001  0.0000000000000000e+000 -1.6568374218444687e-001  0.0000000000000000e+000 -3.9154847145750526e-001  0.0000000000000000e+000  0.0000000000000000e+000  0.0000000000000000e+000  1.1928175795254504e-001  0.0000000000000000e+000  0.0000000000000000e+000  0.0000000000000000e+000  0.0000000000000000e+000  0.0000000000000000e+000  0.0000000000000000e+000  0.0000000000000000e+000  0.0000000000000000e+000  0.0000000000000000e+000  0.0000000000000000e+000 -2.6936191251725305e-002  0.0000000000000000e+000  0.0000000000000000e+000  0.0000000000000000e+000  0.0000000000000000e+000  0.0000000000000000e+000  0.0000000000000000e+000 -4.8917291668044527e-001  0.0000000000000000e+000 -3.2315091548268511e-002
  0.0000000000000000e+000  0.0000000000000000e+000  0.0000000000000000e+000  0.0000000000000000e+000 -1.9867109511745272e-002  0.0000000000000000e+000  2.6796311863295691e-001  0.0000000000000000e+000  0.0000000000000000e+000  0.0000000000000000e+000 -4.8862538743786066e-001  0.0000000000000000e+000  0.0000000000000000e+000  0.0000000000000000e+000  0.0000000000000000e+000  0.0000000000000000e+000 -5.8533611033363031e-001  0.0000000000000000e+000  6.7543888095936133e-001  0.0000000000000000e+000  0.0000000000000000e+000  0.0000000000000000e+000  0.0000000000000000e+000 -2.5020291405773465e-001  0.0000000000000000e+000  1.8234443796107802e-001  1.2495698718745354e+000  0.0000000000000000e+000  0.0000000000000000e+000  0.0000000000000000e+000
  0.0000000000000000e+000  0.0000000000000000e+000  3.9297782933305792e-001  0.0000000000000000e+000  0.0000000000000000e+000  0.0000000000000000e+000  0.0000000000000000e+000 -2.8778594549008085e-001  0.0000000000000000e+000  0.0000000000000000e+000  0.0000000000000000e+000  0.0000000000000000e+000  0.0000000000000000e+000  0.0000000000000000e+000  1.2932509919387275e-001  6.6931101238784252e-001  0.0000000000000000e+000  0.0000000000000000e+000  0.0000000000000000e+000  0.0000000000000000e+000  0.0000000000000000e+000  5.1617464641638100e-001  0.0000000000000000e+000  0.0000000000000000e+000  0.0000000000000000e+000  0.0000000000000000e+000  0.0000000000000000e+000  0.0000000000000000e+000  1.7778975516840018e-001  0.0000000000000000e+000
  0.0000000000000000e+000  0.0000000000000000e+000  0.0000000000000000e+000  0.0000000000000000e+000  0.0000000000000000e+000  0.0000000000000000e+000  0.0000000000000000e+000  0.0000000000000000e+000 -3.8005689812765792e-001  0.0000000000000000e+000  0.0000000000000000e+000  4.5302528579768475e-001  0.0000000000000000e+000  1.2959480316329948e+000  0.0000000000000000e+000  0.0000000000000000e+000  0.0000000000000000e+000 -5.5042610461852526e-001  0.0000000000000000e+000 -6.2006703892005832e-001  0.0000000000000000e+000  0.0000000000000000e+000  0.0000000000000000e+000  0.0000000000000000e+000  3.4861690465319484e-001  0.0000000000000000e+000  0.0000000000000000e+000  0.0000000000000000e+000  0.0000000000000000e+000  0.0000000000000000e+000
 -1.2887024652930534e-001  2.4986857474955718e-002  0.0000000000000000e+000  2.4245065745991143e-001  0.0000000000000000e+000 -1.3872999477759049e-001  0.0000000000000000e+000  0.0000000000000000e+000  0.0000000000000000e+000 -8.3627599856961621e-001  0.0000000000000000e+000  0.0000000000000000e+000  0.0000000000000000e+000  0.0000000000000000e+000  0.0000000000000000e+000  0.0000000000000000e+000  0.0000000000000000e+000  0.0000000000000000e+000  0.0000000000000000e+000  0.0000000000000000e+000 -2.9634410781548697e-002  0.0000000000000000e+000  0.0000000000000000e+000  0.0000000000000000e+000  0.0000000000000000e+000  0.0000000000000000e+000  0.0000000000000000e+000 -2.3376362148962301e-001  0.0000000000000000e+000  3.8711575651392283e-001
  0.0000000000000000e+000  0.0000000000000000e+000  0.0000000000000000e+000  0.0000000000000000e+000  3.4798090362659184e-001  0.0000000000000000e+000  4.0409410463232992e-001  0.0000000000000000e+000  0.0000000000000000e+000  0.0000000000000000e+000  5.2173756194822374e-001  0.0000000000000000e+000  0.0000000000000000e+000  0.0000000000000000e+000  0.0000000000000000e+000  0.0000000000000000e+000  1.3140852208640226e+000  0.0000000000000000e+000  2.7469385337374774e-001  0.0000000000000000e+000  0.0000000000000000e+000  0.0000000000000000e+000  0.0000000000000000e+000  1.2661763503243056e-001  0.0000000000000000e+000  6.9264957452749132e-001  7.9425549696459219e-001  0.0000000000000000e+000  0.0000000000000000e+000  0.0000000000000000e+000
  0.0000000000000000e+000  0.0000000000000000e+000  0.0000000000000000e+000  0.0000000000000000e+000  0.0000000000000000e+000  0.0000000000000000e+000  0.0000000000000000e+000  0.0000000000000000e+000  1.3388046304728857e-001  0.0000000000000000e+000  0.0000000000000000e+000  4.9630138201155610e-001  0.0000000000000000e+000 -5.9145073831819350e-001  0.0000000000000000e+000  0.0000000000000000e+000  0.0000000000000000e+000  3.5923184003259601e-001  0.0000000000000000e+000 -1.1094184053655844e+000  0.0000000000000000e+000  0.0000000000000000e+000  0.0000000000000000e+000  0.0000000000000000e+000  3.8527781306250597e-001  0.0000000000000000e+000  0.0000000000000000e+000  0.0000000000000000e+000  0.0000000000000000e+000  0.0000000000000000e+000
  0.0000000000000000e+000  0.0000000000000000e+000  0.0000000000000000e+000  0.0000000000000000e+000  0.0000000000000000e+000  0.0000000000000000e+000  0.0000000000000000e+000  0.0000000000000000e+000  0.0000000000000000e+000  0.0000000000000000e+000  0.0000000000000000e+000  0.0000000000000000e+000 -2.3285684639156790e-001  0.0000000000000000e+000  0.0000000000000000e+000  0.0000000000000000e+000  0.0000000000000000e+000  0.0000000000000000e+000  0.0000000000000000e+000  0.0000000000000000e+000  0.0000000000000000e+000  0.0000000000000000e+000  3.2647929261084924e-002  0.0000000000000000e+000  0.0000000000000000e+000  0.0000000000000000e+000  0.0000000000000000e+000  0.0000000000000000e+000  0.0000000000000000e+000  0.0000000000000000e+000
  0.0000000000000000e+000  0.0000000000000000e+000  0.0000000000000000e+000  0.0000000000000000e+000  0.0000000000000000e+000  0.0000000000000000e+000  0.0000000000000000e+000  0.0000000000000000e+000 -3.1560126262294430e-001  0.0000000000000000e+000  0.0000000000000000e+000 -7.9207099379111268e-001  0.0000000000000000e+000  4.7174984178305457e-001  0.0000000000000000e+000  0.0000000000000000e+000  0.0000000000000000e+000  6.0124842842036297e-001  0.0000000000000000e+000 -1.1501978089826304e+000  0.0000000000000000e+000  0.0000000000000000e+000  0.0000000000000000e+000  0.0000000000000000e+000 -1.7583962167100178e-001  0.0000000000000000e+000  0.0000000000000000e+000  0.0000000000000000e+000  0.0000000000000000e+000  0.0000000000000000e+000
  0.0000000000000000e+000  0.0000000000000000e+000  3.6104165538826660e-001  0.0000000000000000e+000  0.0000000000000000e+000  0.0000000000000000e+000  0.0000000000000000e+000 -2.4279763471125937e-001  0.0000000000000000e+000  0.0000000000000000e+000  0.0000000000000000e+000  0.0000000000000000e+000  0.0000000000000000e+000  0.0000000000000000e+000 -5.9212090436482001e-001 -2.1572105468817460e-001  0.0000000000000000e+000  0.0000000000000000e+000  0.0000000000000000e+000  0.0000000000000000e+000  0.0000000000000000e+000 -1.9341223488678155e-001  0.0000000000000000e+000  0.0000000000000000e+000  0.0000000000000000e+000  0.0000000000000000e+000  0.0000000000000000e+000  0.0000000000000000e+000  6.1330840547609267e-001  0.0000000000000000e+000
  0.0000000000000000e+000  0.0000000000000000e+000 -6.5079869500533638e-001  0.0000000000000000e+000  0.0000000000000000e+000  0.0000000000000000e+000  0.0000000000000000e+000  1.7108472683402273e-001  0.0000000000000000e+000  0.0000000000000000e+000  0.0000000000000000e+000  0.0000000000000000e+000  0.0000000000000000e+000  0.0000000000000000e+000 -5.7901068341851114e-001  2.5652557573092361e-001  0.0000000000000000e+000  0.0000000000000000e+000  0.0000000000000000e+000  0.0000000000000000e+000  0.0000000000000000e+000  3.6935369290381964e-001  0.0000000000000000e+000  0.0000000000000000e+000  0.0000000000000000e+000  0.0000000000000000e+000  0.0000000000000000e+000  0.0000000000000000e+000  9.8540254946574424e-002  0.0000000000000000e+000
  0.0000000000000000e+000  0.0000000000000000e+000  0.0000000000000000e+000  0.0000000000000000e+000 -2.6472881641931567e-002  0.0000000000000000e+000  2.4133655583406244e-002  0.0000000000000000e+000  0.0000000000000000e+000  0.0000000000000000e+000 -1.0448484702728527e+000  0.0000000000000000e+000  0.0000000000000000e+000  0.0000000000000000e+000  0.0000000000000000e+000  0.0000000000000000e+000  4.2882056146712033e-002  0.0000000000000000e+000 -6.8351854126695244e-001  0.0000000000000000e+000  0.0000000000000000e+000  0.0000000000000000e+000  0.0000000000000000e+000  1.0489393165335581e+000  0.0000000000000000e+000  3.6465724004895950e-002  1.3196638503562758e-002  0.0000000000000000e+000  0.0000000000000000e+000  0.0000000000000000e+000
  0.0000000000000000e+000  0.0000000000000000e+000  0.0000000000000000e+000  0.0000000000000000e+000  0.0000000000000000e+000  0.0000000000000000e+000  0.0000000000000000e+000  0.0000000000000000e+000  7.2467524670493833e-001  0.0000000000000000e+000  0.0000000000000000e+000 -2.7659788576001676e-001  0.0000000000000000e+000 -1.0928136058425839e-002  0.0000000000000000e+000  0.0000000000000000e+000  0.0000000000000000e+000 -2.1204009105541849e-001  0.0000000000000000e+000  1.9955278961539291e-001  0.0000000000000000e+000  0.0000000000000000e+000  0.0000000000000000e+000  0.0000000000000000e+000  1.1310018120738687e+000  0.0000000000000000e+000  0.0000000000000000e+000  0.0000000000000000e+000  0.0000000000000000e+000  0.0000000000000000e+000
  0.0000000000000000e+000  0.0000000000000000e+000  0.0000000000000000e+000  0.0000000000000000e+000 -1.0128482145640680e+000  0.0000000000000000e+000  2.9180055558170070e-001  0.0000000000000000e+000  0.0000000000000000e+000  0.0000000000000000e+000 -2.6463053791197721e-001  0.0000000000000000e+000  0.0000000000000000e+000  0.0000000000000000e+000  0.0000000000000000e+000  0.0000000000000000e+000  6.4576809414811009e-001  0.0000000000000000e+000  7.6980855513287039e-001  0.0000000000000000e+000  0.0000000000000000e+000  0.0000000000000000e+000  0.0000000000000000e+000 -1.8163286631384901e-001  0.0000000000000000e+000  6.9607259575574704e-002 -8.5978941744159243e-001  0.0000000000000000e+000  0.0000000000000000e+000  0.0000000000000000e+000
  0.0000000000000000e+000  0.0000000000000000e+000  0.0000000000000000e+000  0.0000000000000000e+000  0.0000000000000000e+000  0.0000000000000000e+000  0.0000000000000000e+000  0.0000000000000000e+000  7.2336010533668171e-001  0.0000000000000000e+000  0.0000000000000000e+000 -7.0375665350577335e-002  0.0000000000000000e+000 -3.4918242553884671e-001  0.0000000000000000e+000  0.0000000000000000e+000  0.0000000000000000e+000 -4.4896512136880179e-001  0.0000000000000000e+000 -7.1422885467636954e-001  0.0000000000000000e+000  0.0000000000000000e+000  0.0000000000000000e+000  0.0000000000000000e+000 -1.0670020438443073e+000  0.0000000000000000e+000  0.0000000000000000e+000  0.0000000000000000e+000  0.0000000000000000e+000  0.0000000000000000e+000
 -2.7882885088340809e-001  1.6098833238610444e-001  0.0000000000000000e+000 -3.7669878499801968e-001  0.0000000000000000e+000 -4.3390630530475427e-001  0.0000000000000000e+000  0.0000000000000000e+000  0.0000000000000000e+000  9.2896282134162109e-002  0.0000000000000000e+000  0.0000000000000000e+000  0.0000000000000000e+000  0.0000000000000000e+000  0.0000000000000000e+000  0.0000000000000000e+000  0.0000000000000000e+000  0.0000000000000000e+000  0.0000000000000000e+000  0.0000000000000000e+000 -8.1227751461178999e-002  0.0000000000000000e+000  0.0000000000000000e+000  0.0000000000000000e+000  0.0000000000000000e+000  0.0000000000000000e+000  0.0000000000000000e+000  5.4684119407878928e-001  0.0000000000000000e+000  5.0189402662819871e-001
  0.0000000000000000e+000  0.0000000000000000e+000 -3.7719068339227524e-001  0.0000000000000000e+000  0.0000000000000000e+000  0.0000000000000000e+000  0.0000000000000000e+000 -8.2795312962346201e-001  0.0000000000000000e+000  0.0000000000000000e+000  0.0000000000000000e+000  0.0000000000000000e+000  0.0000000000000000e+000  0.0000000000000000e+000  1.6542766384479046e-001 -3.2289529748021228e-001  0.0000000000000000e+000  0.0000000000000000e+000  0.0000000000000000e+000  0.0000000000000000e+000  0.0000000000000000e+000  2.0143885445981208e-001  0.0000000000000000e+000  0.0000000000000000e+000  0.0000000000000000e+000  0.0000000000000000e+000  0.0000000000000000e+000  0.0000000000000000e+000  3.9378068417331574e-003  0.0000000000000000e+000
  0.0000000000000000e+000  0.0000000000000000e+000  0.0000000000000000e+000  0.0000000000000000e+000  0.0000000000000000e+000  0.0000000000000000e+000  0.0000000000000000e+000  0.0000000000000000e+000  0.0000000000000000e+000  0.0000000000000000e+000  0.0000000000000000e+000  0.0000000000000000e+000  1.6370813427232589e-001  0.0000000000000000e+000  0.0000000000000000e+000  0.0000000000000000e+000  0.0000000000000000e+000  0.0000000000000000e+000  0.0000000000000000e+000  0.0000000000000000e+000  0.0000000000000000e+000  0.0000000000000000e+000  1.2852465416963613e-001  0.0000000000000000e+000  0.0000000000000000e+000  0.0000000000000000e+000  0.0000000000000000e+000  0.0000000000000000e+000  0.0000000000000000e+000  0.0000000000000000e+000
  0.0000000000000000e+000  0.0000000000000000e+000  0.0000000000000000e+000  0.0000000000000000e+000  3.7112916815546215e-001  0.0000000000000000e+000  7.3541196281629223e-002  0.0000000000000000e+000  0.0000000000000000e+000  0.0000000000000000e+000 -2.4911912319140868e-002  0.0000000000000000e+000  0.0000000000000000e+000  0.0000000000000000e+000  0.0000000000000000e+000  0.0000000000000000e+000  2.1608558852533458e-001  0.0000000000000000e+000  1.1493056381326554e+000  0.0000000000000000e+000  0.0000000000000000e+000  0.0000000000000000e+000  0.0000000000000000e+000  1.1029689268293665e+000  0.0000000000000000e+000 -7.4285705592531814e-001 -7.1859002684388135e-002  0.0000000000000000e+000  0.0000000000000000e+000  0.0000000000000000e+000
  0.0000000000000000e+000  0.0000000000000000e+000  0.0000000000000000e+000  0.0000000000000000e+000  0.0000000000000000e+000  0.0000000000000000e+000  0.0000000000000000e+000  0.0000000000000000e+000 -4.0820546809817598e-001  0.0000000000000000e+000  0.0000000000000000e+000 -4.1660898508658312e-001  0.0000000000000000e+000 -4.3259874165036794e-001  0.0000000000000000e+000  0.0000000000000000e+000  0.0000000000000000e+000 -9.3290522733398584e-001  0.0000000000000000e+000 -4.9744332518615464e-001  0.0000000000000000e+000  0.0000000000000000e+000  0.0000000000000000e+000  0.0000000000000000e+000  1.6710516892324997e-001  0.0000000000000000e+000  0.0000000000000000e+000  0.0000000000000000e+000  0.0000000000000000e+000  0.0000000000000000e+000
  0.0000000000000000e+000  0.0000000000000000e+000  0.0000000000000000e+000  0.0000000000000000e+000 -1.0579760659847774e+000  0.0000000000000000e+000 -6.5805073525250291e-001  0.0000000000000000e+000  0.0000000000000000e+000  0.0000000000000000e+000  2.6355067537256405e-001  0.0000000000000000e+000  0.0000000000000000e+000  0.0000000000000000e+000  0.0000000000000000e+000  0.0000000000000000e+000  2.7831661602721414e-001  0.0000000000000000e+000 -1.3551835406292603e-001  0.0000000000000000e+000  0.0000000000000000e+000  0.0000000000000000e+000  0.0000000000000000e+000  2.6457468419149338e-001  0.0000000000000000e+000 -1.0248605087289278e-001  3.9291220063701965e-001  0.0000000000000000e+000  0.0000000000000000e+000  0.0000000000000000e+000
  0.0000000000000000e+000  0.0000000000000000e+000  0.0000000000000000e+000  0.0000000000000000e+000  5.5315062034391982e-001  0.0000000000000000e+000 -9.3012156553342951e-001  0.0000000000000000e+000  0.0000000000000000e+000  0.0000000000000000e+000 -3.2605081850848761e-001  0.0000000000000000e+000  0.0000000000000000e+000  0.0000000000000000e+000  0.0000000000000000e+000  0.0000000000000000e+000 -1.1713999923352847e-001  0.0000000000000000e+000  4.4403142781424931e-001  0.0000000000000000e+000  0.0000000000000000e+000  0.0000000000000000e+000  0.0000000000000000e+000  1.1113446295421756e-001  0.0000000000000000e+000  9.5866650044358265e-002 -2.1543923444644189e-001  0.0000000000000000e+000  0.0000000000000000e+000  0.0000000000000000e+000
  6.3429748907509609e-001 -1.3063050924463879e-001  0.0000000000000000e+000  1.5191185120179329e-001  0.0000000000000000e+000  2.0389781835431070e-001  0.0000000000000000e+000  0.0000000000000000e+000  0.0000000000000000e+000  2.3423139296461964e-001  0.0000000000000000e+000  0.0000000000000000e+000  0.0000000000000000e+000  0.0000000000000000e+000  0.0000000000000000e+000  0.0000000000000000e+000  0.0000000000000000e+000  0.0000000000000000e+000  0.0000000000000000e+000  0.0000000000000000e+000 -4.7219978945592711e-002  0.0000000000000000e+000  0.0000000000000000e+000  0.0000000000000000e+000  0.0000000000000000e+000  0.0000000000000000e+000  0.0000000000000000e+000 -3.9163052506837270e-002  0.0000000000000000e+000  6.7625662140853771e-001
  0.0000000000000000e+000  0.0000000000000000e+000 -3.3713625156391702e-001  0.0000000000000000e+000  0.0000000000000000e+000  0.0000000000000000e+000  0.0000000000000000e+000  1.8571092889355847e-001  0.0000000000000000e+000  0.0000000000000000e+000  0.0000000000000000e+000  0.0000000000000000e+000  0.0000000000000000e+000  0.0000000000000000e+000  5.0872827401244169e-001  9.4820823671775648e-002  0.0000000000000000e+000  0.0000000000000000e+000  0.0000000000000000e+000  0.0000000000000000e+000  0.0000000000000000e+000 -1.4841899932211661e-001  0.0000000000000000e+000  0.0000000000000000e+000  0.0000000000000000e+000  0.0000000000000000e+000  0.0000000000000000e+000  0.0000000000000000e+000  7.4968456968892727e-001  0.0000000000000000e+000
  3.6745872543318563e-002 -5.6385094682119430e-001  0.0000000000000000e+000 -4.2502993035796888e-001  0.0000000000000000e+000 -3.5680246842528074e-001  0.0000000000000000e+000  0.0000000000000000e+000  0.0000000000000000e+000  3.0984105764497616e-002  0.0000000000000000e+000  0.0000000000000000e+000  0.0000000000000000e+000  0.0000000000000000e+000  0.0000000000000000e+000  0.0000000000000000e+000  0.0000000000000000e+000  0.0000000000000000e+000  0.0000000000000000e+000  0.0000000000000000e+000  4.7211947103558349e-001  0.0000000000000000e+000  0.0000000000000000e+000  0.0000000000000000e+000  0.0000000000000000e+000  0.0000000000000000e+000  0.0000000000000000e+000 -3.8121767096324444e-001  0.0000000000000000e+000  5.9830469242804676e-002
 -9.2660647237406746e-001  0.0000000000000000e+000  0.0000000000000000e+000  0.0000000000000000e+000  0.0000000000000000e+000 -8.2439447494345119e-001  0.0000000000000000e+000  0.0000000000000000e+000  0.0000000000000000e+000  0.0000000000000000e+000  0.0000000000000000e+000  2.0102462819434194e-001  6.0129907396388804e-001 -1.4858259092697068e-001  0.0000000000000000e+000  0.0000000000000000e+000  0.0000000000000000e+000  0.0000000000000000e+000  0.0000000000000000e+000  0.0000000000000000e+000  0.0000000000000000e+000  0.0000000000000000e+000  0.0000000000000000e+000  0.0000000000000000e+000  0.0000000000000000e+000  0.0000000000000000e+000 -5.2645699517155087e-001  0.0000000000000000e+000  0.0000000000000000e+000  0.0000000000000000e+000
  0.0000000000000000e+000  5.4468265815089310e-002  2.7206046582722465e-001  0.0000000000000000e+000  0.0000000000000000e+000  0.0000000000000000e+000  0.0000000000000000e+000  0.0000000000000000e+000 -1.2152877752420031e-001  0.0000000000000000e+000 -4.4592553275927593e-001  0.0000000000000000e+000  0.0000000000000000e+000  0.0000000000000000e+000  0.0000000000000000e+000  0.0000000000000000e+000  0.0000000000000000e+000 -3.3507863608670890e-001  0.0000000000000000e+000  6.4975807489943160e-001  0.0000000000000000e+000  0.0000000000000000e+000  0.0000000000000000e+000  0.0000000000000000e+000  0.0000000000000000e+000 -2.1371134867648103e-001  0.0000000000000000e+000  0.0000000000000000e+000  0.0000000000000000e+000 -3.5952982853712762e-001
  0.0000000000000000e+000  3.1814263857753300e-001  2.9700767480043572e-001  0.0000000000000000e+000  0.0000000000000000e+000  0.0000000000000000e+000  0.0000000000000000e+000  0.0000000000000000e+000  6.3156799601202018e-001  0.0000000000000000e+000 -1.2348886918353080e-001  0.0000000000000000e+000  0.0000000000000000e+000  0.0000000000000000e+000  0.0000000000000000e+000  0.0000000000000000e+000  0.0000000000000000e+000 -4.5591763651251616e-001  0.0000000000000000e+000 -1.8838146979321269e-001  0.0000000000000000e+000  0.0000000000000000e+000  0.0000000000000000e+000  0.0000000000000000e+000  0.0000000000000000e+000  3.8531110351780035e-001  0.0000000000000000e+000  0.0000000000000000e+000  0.0000000000000000e+000  6.8051100586126234e-002
  0.0000000000000000e+000  0.0000000000000000e+000  0.0000000000000000e+000  1.1319975524558518e-002  0.0000000000000000e+000  0.0000000000000000e+000  0.0000000000000000e+000  0.0000000000000000e+000  0.0000000000000000e+000  0.0000000000000000e+000  0.0000000000000000e+000  0.0000000000000000e+000  0.0000000000000000e+000  0.0000000000000000e+000  0.0000000000000000e+000  0.0000000000000000e+000  0.0000000000000000e+000  0.0000000000000000e+000  0.0000000000000000e+000  0.0000000000000000e+000  0.0000000000000000e+000  0.0000000000000000e+000  0.0000000000000000e+000  0.0000000000000000e+000  1.0386564122456486e-001  0.0000000000000000e+000  0.0000000000000000e+000  0.0000000000000000e+000  0.0000000000000000e+000  0.0000000000000000e+000
  0.0000000000000000e+000  0.0000000000000000e+000  0.0000000000000000e+000  0.0000000000000000e+000  2.2340227915713073e-001  0.0000000000000000e+000 -5.0816170715533837e-001  4.3880488944054225e-001  0.0000000000000000e+000  0.0000000000000000e+000  0.0000000000000000e+000  0.0000000000000000e+000  0.0000000000000000e+000  0.0000000000000000e+000  3.2541281751296519e-001 -5.2959477103671659e-001  0.0000000000000000e+000  0.0000000000000000e+000  0.0000000000000000e+000  0.0000000000000000e+000  0.0000000000000000e+000  9.9301568424130016e-002 -6.5852072832751674e-001  7.0351402073023139e-001  0.0000000000000000e+000  0.0000000000000000e+000  0.0000000000000000e+000  0.0000000000000000e+000  0.0000000000000000e+000  0.0000000000000000e+000
  8.5813547950120783e-001  0.0000000000000000e+000  0.0000000000000000e+000  0.0000000000000000e+000  0.0000000000000000e+000 -6.4938309271606809e-001  0.0000000000000000e+000  0.0000000000000000e+000  0.0000000000000000e+000  0.0000000000000000e+000  0.0000000000000000e+000 -4.3637455090913957e-001  1.0539192458589697e-001  6.0285851793227629e-001  0.0000000000000000e+000  0.0000000000000000e+000  0.0000000000000000e+000  0.0000000000000000e+000  0.0000000000000000e+000  0.0000000000000000e+000  0.0000000000000000e+000  0.0000000000000000e+000  0.0000000000000000e+000  0.0000000000000000e+000  0.0000000000000000e+000  0.0000000000000000e+000 -7.4011060160861786e-002  0.0000000000000000e+000  0.0000000000000000e+000  0.0000000000000000e+000
  0.0000000000000000e+000  0.0000000000000000e+000  0.0000000000000000e+000  0.0000000000000000e+000 -1.2768755631280121e-001  0.0000000000000000e+000  1.2812139519796045e-001  4.6609543462688624e-001  0.0000000000000000e+000  0.0000000000000000e+000  0.0000000000000000e+000  0.0000000000000000e+000  0.0000000000000000e+000  0.0000000000000000e+000 -4.4034848919221142e-001 -4.4299489636087452e-001  0.0000000000000000e+000  0.0000000000000000e+000  0.0000000000000000e+000  0.0000000000000000e+000  0.0000000000000000e+000 -1.8121595937022633e-001 -1.7240943967386313e-001 -1.2134003453706637e+000  0.0000000000000000e+000  0.0000000000000000e+000  0.0000000000000000e+000  0.0000000000000000e+000  0.0000000000000000e+000  0.0000000000000000e+000
  0.0000000000000000e+000  0.0000000000000000e+000  0.0000000000000000e+000  0.0000000000000000e+000 -7.2525112641177156e-002  0.0000000000000000e+000  4.6145630725437337e-001  5.5084566385645628e-001  0.0000000000000000e+000  0.0000000000000000e+000  0.0000000000000000e+000  0.0000000000000000e+000  0.0000000000000000e+000  0.0000000000000000e+000  8.4692206141190163e-001  7.6445659016657674e-001  0.0000000000000000e+000  0.0000000000000000e+000  0.0000000000000000e+000  0.0000000000000000e+000  0.0000000000000000e+000  2.9847914516117457e-001 -5.0160553121476381e-001  2.6744644332053996e-001  0.0000000000000000e+000  0.0000000000000000e+000  0.0000000000000000e+000  0.0000000000000000e+000  0.0000000000000000e+000  0.0000000000000000e+000
  0.0000000000000000e+000 -3.4231889972073859e-001  5.4920058728748056e-001  0.0000000000000000e+000  0.0000000000000000e+000  0.0000000000000000e+000  0.0000000000000000e+000  0.0000000000000000e+000 -1.0961024992199142e-002  0.0000000000000000e+000 -2.9743347830154021e-001  0.0000000000000000e+000  0.0000000000000000e+000  0.0000000000000000e+000  0.0000000000000000e+000  0.0000000000000000e+000  0.0000000000000000e+000  1.1779442561215214e-002  0.0000000000000000e+000 -2.6736608923006161e-001  0.0000000000000000e+000  0.0000000000000000e+000  0.0000000000000000e+000  0.0000000000000000e+000  0.0000000000000000e+000 -4.2189129835765510e-001  0.0000000000000000e+000  0.0000000000000000e+000  0.0000000000000000e+000  4.9294423535172532e-001
  0.0000000000000000e+000  0.0000000000000000e+000  0.0000000000000000e+000  0.0000000000000000e+000  0.0000000000000000e+000  0.0000000000000000e+000  0.0000000000000000e+000  0.0000000000000000e+000  0.0000000000000000e+000 -4.2485134100781058e-001  0.0000000000000000e+000  0.0000000000000000e+000  0.0000000000000000e+000  0.0000000000000000e+000  0.0000000000000000e+000  0.0000000000000000e+000 -2.6539788049796009e-001  0.0000000000000000e+000 -7.9796345349020747e-002  0.0000000000000000e+000 -7.6951358242682244e-001  0.0000000000000000e+000  0.0000000000000000e+000  0.0000000000000000e+000  0.0000000000000000e+000  0.0000000000000000e+000  0.0000000000000000e+000  3.1453291366192293e-002 -3.8672649671682069e-001  0.0000000000000000e+000
  0.0000000000000000e+000  3.6819826015974688e-001  1.2889774979237401e-001  0.0000000000000000e+000  0.0000000000000000e+000  0.0000000000000000e+000  0.0000000000000000e+000  0.0000000000000000e+000 -5.5695554521559845e-002  0.0000000000000000e+000 -5.5190573733489523e-001  0.0000000000000000e+000  0.0000000000000000e+000  0.0000000000000000e+000  0.0000000000000000e+000  0.0000000000000000e+000  0.0000000000000000e+000  6.7341070745292819e-001  0.0000000000000000e+000 -3.4386716331713356e-002  0.0000000000000000e+000  0.0000000000000000e+000  0.0000000000000000e+000  0.0000000000000000e+000  0.0000000000000000e+000  2.9223773246384155e-001  0.0000000000000000e+000  0.0000000000000000e+000  0.0000000000000000e+000 -6.7936859818572403e-003
 -1.4592320949301199e-001  0.0000000000000000e+000  0.0000000000000000e+000  0.0000000000000000e+000  0.0000000000000000e+000 -6.0927065044179607e-001  0.0000000000000000e+000  0.0000000000000000e+000  0.0000000000000000e+000  0.0000000000000000e+000  0.0000000000000000e+000  3.3919407014024283e-001 -1.1339235652742977e-001 -1.1555623878588728e+000  0.0000000000000000e+000  0.0000000000000000e+000  0.0000000000000000e+000  0.0000000000000000e+000  0.0000000000000000e+000  0.0000000000000000e+000  0.0000000000000000e+000  0.0000000000000000e+000  0.0000000000000000e+000  0.0000000000000000e+000  0.0000000000000000e+000  0.0000000000000000e+000  9.1705572548211745e-001  0.0000000000000000e+000  0.0000000000000000e+000  0.0000000000000000e+000
  6.7388168029610118e-003  0.0000000000000000e+000  0.0000000000000000e+000  0.0000000000000000e+000  0.0000000000000000e+000 -2.9892140383347510e-001  0.0000000000000000e+000  0.0000000000000000e+000  0.0000000000000000e+000  0.0000000000000000e+000  0.0000000000000000e+000  2.9224967729980483e-001  1.3479660120825643e+000  5.0935115259403507e-001  0.0000000000000000e+000  0.0000000000000000e+000  0.0000000000000000e+000  0.0000000000000000e+000  0.0000000000000000e+000  0.0000000000000000e+000  0.0000000000000000e+000  0.0000000000000000e+000  0.0000000000000000e+000  0.0000000000000000e+000  0.0000000000000000e+000  0.0000000000000000e+000  4.8857454398715472e-001  0.0000000000000000e+000  0.0000000000000000e+000  0.0000000000000000e+000
 -8.4469042233649927e-001  0.0000000000000000e+000  0.0000000000000000e+000  0.0000000000000000e+000  0.0000000000000000e+000 -2.8353562267053295e-001  0.0000000000000000e+000  0.0000000000000000e+000  0.0000000000000000e+000  0.0000000000000000e+000  0.0000000000000000e+000  3.2641402175634798e-001 -5.4545242635436653e-001  1.1054064450785743e+000  0.0000000000000000e+000  0.0000000000000000e+000  0.0000000000000000e+000  0.0000000000000000e+000  0.0000000000000000e+000  0.0000000000000000e+000  0.0000000000000000e+000  0.0000000000000000e+000  0.0000000000000000e+000  0.0000000000000000e+000  0.0000000000000000e+000  0.0000000000000000e+000  1.8951542973639957e-001  0.0000000000000000e+000  0.0000000000000000e+000  0.0000000000000000e+000
  0.0000000000000000e+000  0.0000000000000000e+000  0.0000000000000000e+000  0.0000000000000000e+000 -7.6958722826604298e-001  0.0000000000000000e+000 -2.2732107368554751e-002 -2.5892618208639817e-001  0.0000000000000000e+000  0.0000000000000000e+000  0.0000000000000000e+000  0.0000000000000000e+000  0.0000000000000000e+000  0.0000000000000000e+000 -3.9843112083682858e-001  4.2882698814978533e-002  0.0000000000000000e+000  0.0000000000000000e+000  0.0000000000000000e+000  0.0000000000000000e+000  0.0000000000000000e+000 -1.0575161655354646e+000 -9.2018175564380722e-001  9.6846635216792237e-002  0.0000000000000000e+000  0.0000000000000000e+000  0.0000000000000000e+000  0.0000000000000000e+000  0.0000000000000000e+000  0.0000000000000000e+000
  0.0000000000000000e+000  0.0000000000000000e+000  0.0000000000000000e+000  0.0000000000000000e+000 -3.7777700367348876e-001  0.0000000000000000e+000  3.3432316045271265e-001  9.7881667276754181e-001  0.0000000000000000e+000  0.0000000000000000e+000  0.0000000000000000e+000  0.0000000000000000e+000  0.0000000000000000e+000  0.0000000000000000e+000 -3.3134703628174489e-001 -2.0340969674862236e-001  0.0000000000000000e+000  0.0000000000000000e+000  0.0000000000000000e+000  0.0000000000000000e+000  0.0000000000000000e+000  1.3333292533446062e-001  6.4212149434652754e-001  3.4034392252948176e-001  0.0000000000000000e+000  0.0000000000000000e+000  0.0000000000000000e+000  0.0000000000000000e+000  0.0000000000000000e+000  0.0000000000000000e+000
  0.0000000000000000e+000  0.0000000000000000e+000  0.0000000000000000e+000  0.0000000000000000e+000  0.0000000000000000e+000  0.0000000000000000e+000  0.0000000000000000e+000  0.0000000000000000e+000  0.0000000000000000e+000  6.3293312135135205e-001  0.0000000000000000e+000  0.0000000000000000e+000  0.0000000000000000e+000  0.0000000000000000e+000  0.0000000000000000e+000  0.0000000000000000e+000  1.6886315401650220e-001  0.0000000000000000e+000 -3.5955923016513774e-001  0.0000000000000000e+000 -1.5840786208336427e-001  0.0000000000000000e+000  0.0000000000000000e+000  0.0000000000000000e+000  0.0000000000000000e+000  0.0000000000000000e+000  0.0000000000000000e+000  5.2210349873136475e-001 -3.7935859678901890e-001  0.0000000000000000e+000
  0.0000000000000000e+000  3.0944553406829767e-001  6.2918180696220974e-002  0.0000000000000000e+000  0.0000000000000000e+000  0.0000000000000000e+000  0.0000000000000000e+000  0.0000000000000000e+000 -3.0453229395793008e-001  0.0000000000000000e+000  2.0901756423585599e-001  0.0000000000000000e+000  0.0000000000000000e+000  0.0000000000000000e+000  0.0000000000000000e+000  0.0000000000000000e+000  0.0000000000000000e+000 -1.0544067489000501e-001  0.0000000000000000e+000  4.4693287927190806e-001  0.0000000000000000e+000  0.0000000000000000e+000  0.0000000000000000e+000  0.0000000000000000e+000  0.0000000000000000e+000  2.3106171984749188e-001  0.0000000000000000e+000  0.0000000000000000e+000  0.0000000000000000e+000  7.0682405935726089e-001
  0.0000000000000000e+000  0.0000000000000000e+000  0.0000000000000000e+000  0.0000000000000000e+000  0.0000000000000000e+000  0.0000000000000000e+000  0.0000000000000000e+000  0.0000000000000000e+000  0.0000000000000000e+000 -4.8417663570166031e-001  0.0000000000000000e+000  0.0000000000000000e+000  0.0000000000000000e+000  0.0000000000000000e+000  0.0000000000000000e+000  0.0000000000000000e+000  6.2161574877047021e-001  0.0000000000000000e+000 -2.8200845087724719e-001  0.0000000000000000e+000  3.0711513578275673e-001  0.0000000000000000e+000  0.0000000000000000e+000  0.0000000000000000e+000  0.0000000000000000e+000  0.0000000000000000e+000  0.0000000000000000e+000 -4.2883354448794903e-002 -4.5108689987553713e-001  0.0000000000000000e+000
  0.0000000000000000e+000 -6.7406963258321584e-001 -9.4070796185971195e-002  0.0000000000000000e+000  0.0000000000000000e+000  0.0000000000000000e+000  0.0000000000000000e+000  0.0000000000000000e+000 -1.4491694895715496e-001  0.0000000000000000e+000 -2.7459207467481372e-001  0.0000000000000000e+000  0.0000000000000000e+000  0.0000000000000000e+000  0.0000000000000000e+000  0.0000000000000000e+000  0.0000000000000000e+000 -1.2743588434637351e-001  0.0000000000000000e+000  5.7841806278696097e-002  0.0000000000000000e+000  0.0000000000000000e+000  0.0000000000000000e+000  0.0000000000000000e+000  0.0000000000000000e+000  6.4631797523174195e-001  0.0000000000000000e+000  0.0000000000000000e+000  0.0000000000000000e+000  5.5376726920386241e-002
  0.0000000000000000e+000  0.0000000000000000e+000  0.0000000000000000e+000  0.0000000000000000e+000  0.0000000000000000e+000  0.0000000000000000e+000  0.0000000000000000e+000  0.0000000000000000e+000  0.0000000000000000e+000 -2.0027534901627475e-001  0.0000000000000000e+000  0.0000000000000000e+000  0.0000000000000000e+000  0.0000000000000000e+000  0.0000000000000000e+000  0.0000000000000000e+000 -3.6603668548573298e-001  0.0000000000000000e+000 -8.2782384483588145e-001  0.0000000000000000e+000  1.6022840717819881e-001  0.0000000000000000e+000  0.0000000000000000e+000  0.0000000000000000e+000  0.0000000000000000e+000  0.0000000000000000e+000  0.0000000000000000e+000  7.9209036165141411e-002  3.2964738357689727e-001  0.0000000000000000e+000
  0.0000000000000000e+000  0.0000000000000000e+000  0.0000000000000000e+000  0.0000000000000000e+000  9.0290207258415744e-001  0.0000000000000000e+000  9.0727726744593540e-001  1.8269213849787247e-001  0.0000000000000000e+000  0.0000000000000000e+000  0.0000000000000000e+000  0.0000000000000000e+000  0.0000000000000000e+000  0.0000000000000000e+000 -9.6137248122276447e-002  1.1301136055421318e-001  0.0000000000000000e+000  0.0000000000000000e+000  0.0000000000000000e+000  0.0000000000000000e+000  0.0000000000000000e+000 -1.6387596140534999e-001  3.2094029651495853e-001 -9.8551455559955370e-003  0.0000000000000000e+000  0.0000000000000000e+000  0.0000000000000000e+000  0.0000000000000000e+000  0.0000000000000000e+000  0.0000000000000000e+000
  0.0000000000000000e+000  0.0000000000000000e+000  0.0000000000000000e+000  0.0000000000000000e+000  3.3640371684600340e-001  0.0000000000000000e+000 -9.5974606452140887e-001  4.8279781233727936e-001  0.0000000000000000e+000  0.0000000000000000e+000  0.0000000000000000e+000  0.0000000000000000e+000  0.0000000000000000e+000  0.0000000000000000e+000 -3.9323138174981886e-001  5.4667104078205020e-001  0.0000000000000000e+000  0.0000000000000000e+000  0.0000000000000000e+000  0.0000000000000000e+000  0.0000000000000000e+000 -5.8256565676433636e-001  9.8780778916483986e-002 -5.0889660981346771e-002  0.0000000000000000e+000  0.0000000000000000e+000  0.0000000000000000e+000  0.0000000000000000e+000  0.0000000000000000e+000  0.0000000000000000e+000
  0.0000000000000000e+000  0.0000000000000000e+000  0.0000000000000000e+000  0.0000000000000000e+000  1.7510578396257087e-001  0.0000000000000000e+000 -2.4927790521976446e-002  1.6291835462265655e-001  0.0000000000000000e+000  0.0000000000000000e+000  0.0000000000000000e+000  0.0000000000000000e+000  0.0000000000000000e+000  0.0000000000000000e+000  1.1681751086447341e+000 -4.5074487397609370e-001  0.0000000000000000e+000  0.0000000000000000e+000  0.0000000000000000e+000  0.0000000000000000e+000  0.0000000000000000e+000 -7.5220113531596611e-001  5.9157365929837036e-001 -4.9004321941486501e-001  0.0000000000000000e+000  0.0000000000000000e+000  0.0000000000000000e+000  0.0000000000000000e+000  0.0000000000000000e+000  0.0000000000000000e+000
  0.0000000000000000e+000  0.0000000000000000e+000  0.0000000000000000e+000 -3.9383692080957639e-001  0.0000000000000000e+000  0.0000000000000000e+000  0.0000000000000000e+000  0.0000000000000000e+000  0.0000000000000000e+000  0.0000000000000000e+000  0.0000000000000000e+000  0.0000000000000000e+000  0.0000000000000000e+000  0.0000000000000000e+000  0.0000000000000000e+000  0.0000000000000000e+000  0.0000000000000000e+000  0.0000000000000000e+000  0.0000000000000000e+000  0.0000000000000000e+000  0.0000000000000000e+000  0.0000000000000000e+000  0.0000000000000000e+000  0.0000000000000000e+000  1.1012178446887692e-001  0.0000000000000000e+000  0.0000000000000000e+000  0.0000000000000000e+000  0.0000000000000000e+000  0.0000000000000000e+000
  0.0000000000000000e+000 -1.8811933285952992e-001  6.4860444268607631e-001  0.0000000000000000e+000  0.0000000000000000e+000  0.0000000000000000e+000  0.0000000000000000e+000  0.0000000000000000e+000  9.7335329242764029e-002  0.0000000000000000e+000  5.2035584757569908e-001  0.0000000000000000e+000  0.0000000000000000e+000  0.0000000000000000e+000  0.0000000000000000e+000  0.0000000000000000e+000  0.0000000000000000e+000  3.3194914425656807e-001  0.0000000000000000e+000  2.2264115096840306e-001  0.0000000000000000e+000  0.0000000000000000e+000  0.0000000000000000e+000  0.0000000000000000e+000  0.0000000000000000e+000  2.0775305133796079e-001  0.0000000000000000e+000  0.0000000000000000e+000  0.0000000000000000e+000 -2.4649213433680192e-001
  8.3615818874504977e-001  0.0000000000000000e+000  0.0000000000000000e+000  0.0000000000000000e+000  0.0000000000000000e+000  5.5305216513517663e-002  0.0000000000000000e+000  0.0000000000000000e+000  0.0000000000000000e+000  0.0000000000000000e+000  0.0000000000000000e+000  1.1583223011385186e+000  3.3437443946678008e-001 -3.8184660966254241e-001  0.0000000000000000e+000  0.0000000000000000e+000  0.0000000000000000e+000  0.0000000000000000e+000  0.0000000000000000e+000  0.0000000000000000e+000  0.0000000000000000e+000  0.0000000000000000e+000  0.0000000000000000e+000  0.0000000000000000e+000  0.0000000000000000e+000  0.0000000000000000e+000 -8.8977264088343166e-001  0.0000000000000000e+000  0.0000000000000000e+000  0.0000000000000000e+000
  0.0000000000000000e+000  0.0000000000000000e+000  0.0000000000000000e+000  0.0000000000000000e+000  0.0000000000000000e+000  0.0000000000000000e+000  0.0000000000000000e+000  0.0000000000000000e+000  0.0000000000000000e+000  3.5078131195160989e-001  0.0000000000000000e+000  0.0000000000000000e+000  0.0000000000000000e+000  0.0000000000000000e+000  0.0000000000000000e+000  0.0000000000000000e+000  2.5643404243496015e-001  0.0000000000000000e+000 -3.1521000929613208e-001  0.0000000000000000e+000 -3.0289834153143641e-001  0.0000000000000000e+000  0.0000000000000000e+000  0.0000000000000000e+000  0.0000000000000000e+000  0.0000000000000000e+000  0.0000000000000000e+000 -7.8631227354009448e-001  4.2453577978984795e-002  0.0000000000000000e+000
  0.0000000000000000e+000  0.0000000000000000e+000  0.0000000000000000e+000  0.0000000000000000e+000  0.0000000000000000e+000  0.0000000000000000e+000  0.0000000000000000e+000  0.0000000000000000e+000  0.0000000000000000e+000 -1.4598713348387304e-001  0.0000000000000000e+000  0.0000000000000000e+000  0.0000000000000000e+000  0.0000000000000000e+000  0.0000000000000000e+000  0.0000000000000000e+000  5.6116110688678422e-001  0.0000000000000000e+000 -1.3086973159594104e-002  0.0000000000000000e+000 -4.1354025353597346e-001  0.0000000000000000e+000  0.0000000000000000e+000  0.0000000000000000e+000  0.0000000000000000e+000  0.0000000000000000e+000  0.0000000000000000e+000  3.1625714546222861e-001  6.2656250826056203e-001  0.0000000000000000e+000
  0.0000000000000000e+000 -2.3989787436769913e-001 -2.9332216731055383e-001  0.0000000000000000e+000  0.0000000000000000e+000  0.0000000000000000e+000  0.0000000000000000e+000  0.0000000000000000e+000  6.7817068449422324e-001  0.0000000000000000e+000 -5.4543045054973538e-002  0.0000000000000000e+000  0.0000000000000000e+000  0.0000000000000000e+000  0.0000000000000000e+000  0.0000000000000000e+000  0.0000000000000000e+000  2.9781337321003132e-001  0.0000000000000000e+000  4.6582833616996938e-001  0.0000000000000000e+000  0.0000000000000000e+000  0.0000000000000000e+000  0.0000000000000000e+000  0.0000000000000000e+000 -1.6789841935076763e-001  0.0000000000000000e+000  0.0000000000000000e+000  0.0000000000000000e+000  2.4421705858673989e-001
  3.8427542485404753e-001  0.0000000000000000e+000  0.0000000000000000e+000  0.0000000000000000e+000  0.0000000000000000e+000  3.6979757055664399e-002  0.0000000000000000e+000 -2.2765978078878454e-001  0.0000000000000000e+000  0.0000000000000000e+000  9.7372213154532783e-001 -5.2042144887875386e-001  0.0000000000000000e+000  0.0000000000000000e+000  0.0000000000000000e+000  7.6340488881221946e-001  0.0000000000000000e+000  0.0000000000000000e+000  0.0000000000000000e+000  0.0000000000000000e+000  0.0000000000000000e+000  0.0000000000000000e+000  0.0000000000000000e+000 -2.9930894099744815e-001  0.0000000000000000e+000  7.2771140719773619e-001  0.0000000000000000e+000  0.0000000000000000e+000  0.0000000000000000e+000  0.0000000000000000e+000
  0.0000000000000000e+000  6.9730100193856726e-001  0.0000000000000000e+000  0.0000000000000000e+000  0.0000000000000000e+000  0.0000000000000000e+000  0.0000000000000000e+000  0.0000000000000000e+000  0.0000000000000000e+000  0.0000000000000000e+000  0.0000000000000000e+000  0.0000000000000000e+000  7.0114217870525164e-001  0.0000000000000000e+000  4.7091870134811287e-001  0.0000000000000000e+000  0.0000000000000000e+000  0.0000000000000000e+000  0.0000000000000000e+000  2.9656030432129704e-001  0.0000000000000000e+000  0.0000000000000000e+000  0.0000000000000000e+000  0.0000000000000000e+000  0.0000000000000000e+000  0.0000000000000000e+000  0.0000000000000000e+000  0.0000000000000000e+000 -3.5675746760938315e-001 -5.7544671935834812e-001
  0.0000000000000000e+000  0.0000000000000000e+000 -7.3953168098742106e-001  0.0000000000000000e+000  0.0000000000000000e+000  0.0000000000000000e+000  3.5042641282995096e-001  0.0000000000000000e+000  0.0000000000000000e+000  2.1581076161553459e-001  0.0000000000000000e+000  0.0000000000000000e+000  0.0000000000000000e+000  0.0000000000000000e+000  0.0000000000000000e+000  0.0000000000000000e+000  2.7237191997837296e-001  3.1476731881600417e-001  0.0000000000000000e+000  0.0000000000000000e+000  7.5409362267363278e-002  0.0000000000000000e+000  0.0000000000000000e+000  0.0000000000000000e+000 -1.5727499554170316e-001  0.0000000000000000e+000  0.0000000000000000e+000 -2.8290106618823591e-001  0.0000000000000000e+000  0.0000000000000000e+000
  0.0000000000000000e+000  0.0000000000000000e+000  0.0000000000000000e+000  7.9028197776845577e-001 -3.8041633917873546e-001  0.0000000000000000e+000  0.0000000000000000e+000  0.0000000000000000e+000  2.3973362985610064e-001  0.0000000000000000e+000  0.0000000000000000e+000  0.0000000000000000e+000  0.0000000000000000e+000  0.0000000000000000e+000  0.0000000000000000e+000  0.0000000000000000e+000  0.0000000000000000e+000  0.0000000000000000e+000 -5.2371603182450335e-002  0.0000000000000000e+000  0.0000000000000000e+000 -2.9479060401337848e-001  2.8917348803403914e-001  0.0000000000000000e+000  0.0000000000000000e+000  0.0000000000000000e+000  0.0000000000000000e+000  0.0000000000000000e+000  0.0000000000000000e+000  0.0000000000000000e+000
  0.0000000000000000e+000  0.0000000000000000e+000  0.0000000000000000e+000 -3.7280338024749426e-001 -2.4103733354358389e-002  0.0000000000000000e+000  0.0000000000000000e+000  0.0000000000000000e+000 -1.0094894876104084e-001  0.0000000000000000e+000  0.0000000000000000e+000  0.0000000000000000e+000  0.0000000000000000e+000  0.0000000000000000e+000  0.0000000000000000e+000  0.0000000000000000e+000  0.0000000000000000e+000  0.0000000000000000e+000  4.4469471458423887e-001  0.0000000000000000e+000  0.0000000000000000e+000 -6.1013413962086127e-001  5.2936651003668389e-001  0.0000000000000000e+000  0.0000000000000000e+000  0.0000000000000000e+000  0.0000000000000000e+000  0.0000000000000000e+000  0.0000000000000000e+000  0.0000000000000000e+000
  6.6091749814058365e-001  0.0000000000000000e+000  0.0000000000000000e+000  0.0000000000000000e+000  0.0000000000000000e+000 -3.9788497387612731e-001  0.0000000000000000e+000 -8.3330127054908920e-001  0.0000000000000000e+000  0.0000000000000000e+000 -6.3935034156384768e-002  5.6761341302166890e-001  0.0000000000000000e+000  0.0000000000000000e+000  0.0000000000000000e+000 -6.6701996897990545e-001  0.0000000000000000e+000  0.0000000000000000e+000  0.0000000000000000e+000  0.0000000000000000e+000  0.0000000000000000e+000  0.0000000000000000e+000  0.0000000000000000e+000  3.1531548826307998e-001  0.0000000000000000e+000  2.2586535627100868e-001  0.0000000000000000e+000  0.0000000000000000e+000  0.0000000000000000e+000  0.0000000000000000e+000
  0.0000000000000000e+000  0.0000000000000000e+000  2.0170234180883867e-001  0.0000000000000000e+000  0.0000000000000000e+000  0.0000000000000000e+000  5.8614670761298493e-001  0.0000000000000000e+000  0.0000000000000000e+000 -1.9318307345360664e-001  0.0000000000000000e+000  0.0000000000000000e+000  0.0000000000000000e+000  0.0000000000000000e+000  0.0000000000000000e+000  0.0000000000000000e+000 -4.1636748339275487e-001  5.0103751153859621e-001  0.0000000000000000e+000  0.0000000000000000e+000 -3.0122666521670421e-002  0.0000000000000000e+000  0.0000000000000000e+000  0.0000000000000000e+000 -2.2105909430392418e-001  0.0000000000000000e+000  0.0000000000000000e+000  3.2288316026986408e-001  0.0000000000000000e+000  0.0000000000000000e+000
  1.9251120275997868e-001  0.0000000000000000e+000  0.0000000000000000e+000  0.0000000000000000e+000  0.0000000000000000e+000 -5.8894156730338570e-002  0.0000000000000000e+000  1.1464405900172709e+000  0.0000000000000000e+000  0.0000000000000000e+000  4.1452698185329645e-001 -3.9205193564446356e-001  0.0000000000000000e+000  0.0000000000000000e+000  0.0000000000000000e+000 -7.0651273301859652e-001  0.0000000000000000e+000  0.0000000000000000e+000  0.0000000000000000e+000  0.0000000000000000e+000  0.0000000000000000e+000  0.0000000000000000e+000  0.0000000000000000e+000  1.8215461648385189e-001  0.0000000000000000e+000 -4.1313350039328794e-001  0.0000000000000000e+000  0.0000000000000000e+000  0.0000000000000000e+000  0.0000000000000000e+000
  0.0000000000000000e+000  0.0000000000000000e+000  0.0000000000000000e+000 -3.3201678548996888e-002  2.5883003906348195e-001  0.0000000000000000e+000  0.0000000000000000e+000  0.0000000000000000e+000  4.5616548759555509e-002  0.0000000000000000e+000  0.0000000000000000e+000  0.0000000000000000e+000  0.0000000000000000e+000  0.0000000000000000e+000  0.0000000000000000e+000  0.0000000000000000e+000  0.0000000000000000e+000  0.0000000000000000e+000 -4.8177538689139121e-001  0.0000000000000000e+000  0.0000000000000000e+000 -7.1839120031111248e-001 -4.2618112323330515e-001  0.0000000000000000e+000  0.0000000000000000e+000  0.0000000000000000e+000  0.0000000000000000e+000  0.0000000000000000e+000  0.0000000000000000e+000  0.0000000000000000e+000
  0.0000000000000000e+000  0.0000000000000000e+000  4.2054766875904215e-001  0.0000000000000000e+000  0.0000000000000000e+000  0.0000000000000000e+000  1.3402881037776909e-001  0.0000000000000000e+000  0.0000000000000000e+000  5.9101097013006143e-001  0.0000000000000000e+000  0.0000000000000000e+000  0.0000000000000000e+000  0.0000000000000000e+000  0.0000000000000000e+000  0.0000000000000000e+000  2.1066840500158224e-001  1.1322571689793109e-001  0.0000000000000000e+000  0.0000000000000000e+000 -5.7109883216131552e-001  0.0000000000000000e+000  0.0000000000000000e+000  0.0000000000000000e+000 -1.5813051751694462e-001  0.0000000000000000e+000  0.0000000000000000e+000 -2.1799447923473364e-001  0.0000000000000000e+000  0.0000000000000000e+000
 -3.2677711284883459e-001  0.0000000000000000e+000  0.0000000000000000e+000  0.0000000000000000e+000  0.0000000000000000e+000  1.0149469173918684e+000  0.0000000000000000e+000 -5.1805034843163462e-002  0.0000000000000000e+000  0.0000000000000000e+000  2.9430970002188234e-001  1.2812043034394172e-001  0.0000000000000000e+000  0.0000000000000000e+000  0.0000000000000000e+000 -4.0368370370220841e-001  0.0000000000000000e+000  0.0000000000000000e+000  0.0000000000000000e+000  0.0000000000000000e+000  0.0000000000000000e+000  0.0000000000000000e+000  0.0000000000000000e+000  6.1151512740604319e-001  0.0000000000000000e+000  1.1909910733848218e-001  0.0000000000000000e+000  0.0000000000000000e+000  0.0000000000000000e+000  0.0000000000000000e+000
 -7.3713744981855858e-002  0.0000000000000000e+000  0.0000000000000000e+000  0.0000000000000000e+000  0.0000000000000000e+000 -1.3238956926680190e-001  0.0000000000000000e+000  6.5087145426071802e-002  0.0000000000000000e+000  0.0000000000000000e+000 -4.8265618878904537e-001 -1.6183741048383070e-004  0.0000000000000000e+000  0.0000000000000000e+000  0.0000000000000000e+000 -1.4789894153673674e-001  0.0000000000000000e+000  0.0000000000000000e+000  0.0000000000000000e+000  0.0000000000000000e+000  0.0000000000000000e+000  0.0000000000000000e+000  0.0000000000000000e+000  4.2058337071775787e-001  0.0000000000000000e+000  1.5246311484414128e+000  0.0000000000000000e+000  0.0000000000000000e+000  0.0000000000000000e+000  0.0000000000000000e+000
  0.0000000000000000e+000 -2.7731544757836468e-001  0.0000000000000000e+000  0.0000000000000000e+000  0.0000000000000000e+000  0.0000000000000000e+000  0.0000000000000000e+000  0.0000000000000000e+000  0.0000000000000000e+000  0.0000000000000000e+000  0.0000000000000000e+000  0.0000000000000000e+000 -6.8665540051264429e-001  0.0000000000000000e+000 -5.3242101500145445e-001  0.0000000000000000e+000  0.0000000000000000e+000  0.0000000000000000e+000  0.0000000000000000e+000  9.2435652258119116e-001  0.0000000000000000e+000  0.0000000000000000e+000  0.0000000000000000e+000  0.0000000000000000e+000  0.0000000000000000e+000  0.0000000000000000e+000  0.0000000000000000e+000  0.0000000000000000e+000 -8.5788286308431849e-001  7.7543064793089522e-001
  0.0000000000000000e+000  0.0000000000000000e+000  0.0000000000000000e+000  0.0000000000000000e+000  0.0000000000000000e+000  0.0000000000000000e+000  0.0000000000000000e+000  0.0000000000000000e+000  0.0000000000000000e+000  0.0000000000000000e+000  0.0000000000000000e+000  0.0000000000000000e+000  0.0000000000000000e+000  4.8153124117318002e-001  0.0000000000000000e+000  0.0000000000000000e+000  0.0000000000000000e+000  0.0000000000000000e+000  0.0000000000000000e+000  0.0000000000000000e+000  0.0000000000000000e+000  0.0000000000000000e+000  0.0000000000000000e+000  0.0000000000000000e+000  0.0000000000000000e+000  0.0000000000000000e+000 -1.7475377008119375e-001  0.0000000000000000e+000  0.0000000000000000e+000  0.0000000000000000e+000
  0.0000000000000000e+000  2.3162836012571403e-001  0.0000000000000000e+000  0.0000000000000000e+000  0.0000000000000000e+000  0.0000000000000000e+000  0.0000000000000000e+000  0.0000000000000000e+000  0.0000000000000000e+000  0.0000000000000000e+000  0.0000000000000000e+000  0.0000000000000000e+000 -1.0817548299477597e+000  0.0000000000000000e+000  5.2973286406300391e-003  0.0000000000000000e+000  0.0000000000000000e+000  0.0000000000000000e+000  0.0000000000000000e+000  4.1720706481646685e-001  0.0000000000000000e+000  0.0000000000000000e+000  0.0000000000000000e+000  0.0000000000000000e+000  0.0000000000000000e+000  0.0000000000000000e+000  0.0000000000000000e+000  0.0000000000000000e+000  4.7691428980770473e-001 -3.7708368441722862e-001
  1.0929174264127715e+000  0.0000000000000000e+000  0.0000000000000000e+000  0.0000000000000000e+000  0.0000000000000000e+000  4.7999991286041976e-001  0.0000000000000000e+000 -3.5685017316427786e-002  0.0000000000000000e+000  0.0000000000000000e+000 -5.8520294806306916e-001  9.7523482320417867e-002  0.0000000000000000e+000  0.0000000000000000e+000  0.0000000000000000e+000  3.3103732706760003e-001  0.0000000000000000e+000  0.0000000000000000e+000  0.0000000000000000e+000  0.0000000000000000e+000  0.0000000000000000e+000  0.0000000000000000e+000  0.0000000000000000e+000  4.5371015052326580e-001  0.0000000000000000e+000 -1.3994895197168711e-001  0.0000000000000000e+000  0.0000000000000000e+000  0.0000000000000000e+000  0.0000000000000000e+000
  0.0000000000000000e+000  0.0000000000000000e+000  2.7194471028940737e-001  0.0000000000000000e+000  0.0000000000000000e+000  0.0000000000000000e+000 -2.7222207105741281e-001  0.0000000000000000e+000  0.0000000000000000e+000 -3.0530570683019093e-002  0.0000000000000000e+000  0.0000000000000000e+000  0.0000000000000000e+000  0.0000000000000000e+000  0.0000000000000000e+000  0.0000000000000000e+000 -5.3483496924520840e-002  6.3168728994105472e-001  0.0000000000000000e+000  0.0000000000000000e+000  3.1848330972799993e-001  0.0000000000000000e+000  0.0000000000000000e+000  0.0000000000000000e+000  3.0495173129195108e-001  0.0000000000000000e+000  0.0000000000000000e+000 -5.0467079281347726e-001  0.0000000000000000e+000  0.0000000000000000e+000
  0.0000000000000000e+000  0.0000000000000000e+000  1.6032797919994329e-001  0.0000000000000000e+000  0.0000000000000000e+000  0.0000000000000000e+000 -1.8068456425905496e-001  0.0000000000000000e+000  0.0000000000000000e+000  4.2974135334924229e-001  0.0000000000000000e+000  0.0000000000000000e+000  0.0000000000000000e+000  0.0000000000000000e+000  0.0000000000000000e+000  0.0000000000000000e+000  2.8769407050291051e-001  1.4024849131331682e-001  0.0000000000000000e+000  0.0000000000000000e+000  5.7295664216626607e-001  0.0000000000000000e+000  0.0000000000000000e+000  0.0000000000000000e+000 -3.3945269841354725e-001  0.0000000000000000e+000  0.0000000000000000e+000  4.5937504368964571e-001  0.0000000000000000e+000  0.0000000000000000e+000
  0.0000000000000000e+000  0.0000000000000000e+000  0.0000000000000000e+000 -1.3718387493726916e-002  5.7143653855676502e-001  0.0000000000000000e+000  0.0000000000000000e+000  0.0000000000000000e+000  7.7796018553202539e-001  0.0000000000000000e+000  0.0000000000000000e+000  0.0000000000000000e+000  0.0000000000000000e+000  0.0000000000000000e+000  0.0000000000000000e+000  0.0000000000000000e+000  0.0000000000000000e+000  0.0000000000000000e+000  3.1836362887643493e-002  0.0000000000000000e+000  0.0000000000000000e+000  9.0700006547216078e-002  2.4250771695810663e-001  0.0000000000000000e+000  0.0000000000000000e+000  0.0000000000000000e+000  0.0000000000000000e+000  0.0000000000000000e+000  0.0000000000000000e+000  0.0000000000000000e+000
  0.0000000000000000e+000  1.0052087986196749e+000  0.0000000000000000e+000  0.0000000000000000e+000  0.0000000000000000e+000  0.0000000000000000e+000  0.0000000000000000e+000  0.0000000000000000e+000  0.0000000000000000e+000  0.0000000000000000e+000  0.0000000000000000e+000  0.0000000000000000e+000  2.1659180961557106e-001  0.0000000000000000e+000 -3.1091232223256565e-001  0.0000000000000000e+000  0.0000000000000000e+000  0.0000000000000000e+000  0.0000000000000000e+000 -4.4740366753550337e-001  0.0000000000000000e+000  0.0000000000000000e+000  0.0000000000000000e+000  0.0000000000000000e+000  0.0000000000000000e+000  0.0000000000000000e+000  0.0000000000000000e+000  0.0000000000000000e+000 -9.8633299854156642e-002  2.5443446296590144e-001
  0.0000000000000000e+000  0.0000000000000000e+000  6.3078658317482980e-002  0.0000000000000000e+000  0.0000000000000000e+000  0.0000000000000000e+000 -1.9115062276702260e-001  0.0000000000000000e+000  0.0000000000000000e+000 -5.6973885357015974e-001  0.0000000000000000e+000  0.0000000000000000e+000  0.0000000000000000e+000  0.0000000000000000e+000  0.0000000000000000e+000  0.0000000000000000e+000  6.2742636451445932e-001  2.8788733539446631e-001  0.0000000000000000e+000  0.0000000000000000e+000 -2.8858365579462469e-001  0.0000000000000000e+000  0.0000000000000000e+000  0.0000000000000000e+000 -2.3455333844687859e-001  0.0000000000000000e+000  0.0000000000000000e+000  1.4156767030816861e-001  0.0000000000000000e+000  0.0000000000000000e+000
  0.0000000000000000e+000  0.0000000000000000e+000  0.0000000000000000e+000  3.4898083889515985e-002 -1.9363539065014929e-001  0.0000000000000000e+000  0.0000000000000000e+000  0.0000000000000000e+000  3.2587104670853656e-001  0.0000000000000000e+000  0.0000000000000000e+000  0.0000000000000000e+000  0.0000000000000000e+000  0.0000000000000000e+000  0.0000000000000000e+000  0.0000000000000000e+000  0.0000000000000000e+000  0.0000000000000000e+000  6.6729327748568379e-001  0.0000000000000000e+000  0.0000000000000000e+000 -1.2582560862451028e-001 -6.2768074542905439e-001  0.0000000000000000e+000  0.0000000000000000e+000  0.0000000000000000e+000  0.0000000000000000e+000  0.0000000000000000e+000  0.0000000000000000e+000  0.0000000000000000e+000
  0.0000000000000000e+000  0.0000000000000000e+000  0.0000000000000000e+000  4.8369785343472543e-001  6.5090325524816250e-001  0.0000000000000000e+000  0.0000000000000000e+000  0.0000000000000000e+000 -4.6780576907877913e-001  0.0000000000000000e+000  0.0000000000000000e+000  0.0000000000000000e+000  0.0000000000000000e+000  0.0000000000000000e+000  0.0000000000000000e+000  0.0000000000000000e+000  0.0000000000000000e+000  0.0000000000000000e+000  3.4799774483046819e-001  0.0000000000000000e+000  0.0000000000000000e+000 -2.6274318196763003e-002 -4.1549140819034935e-002  0.0000000000000000e+000  0.0000000000000000e+000  0.0000000000000000e+000  0.0000000000000000e+000  0.0000000000000000e+000  0.0000000000000000e+000  0.0000000000000000e+000
  3.4890201293312939e-002  0.0000000000000000e+000  0.0000000000000000e+000  0.0000000000000000e+000  0.0000000000000000e+000 -1.5065048121639812e-001  0.0000000000000000e+000  3.9048876338228095e-001  0.0000000000000000e+000  0.0000000000000000e+000 -8.0018051323140160e-002  1.0043886675741900e+000  0.0000000000000000e+000  0.0000000000000000e+000  0.0000000000000000e+000  8.1831868641677219e-001  0.0000000000000000e+000  0.0000000000000000e+000  0.0000000000000000e+000  0.0000000000000000e+000  0.0000000000000000e+000  0.0000000000000000e+000  0.0000000000000000e+000  6.8289490655285956e-001  0.0000000000000000e+000 -2.7642191498139213e-001  0.0000000000000000e+000  0.0000000000000000e+000  0.0000000000000000e+000  0.0000000000000000e+000
  0.0000000000000000e+000  0.0000000000000000e+000  1.9474655703149923e-001  0.0000000000000000e+000  0.0000000000000000e+000  0.0000000000000000e+000  7.0878498251960798e-002  0.0000000000000000e+000  0.0000000000000000e+000 -2.1135911865445184e-001  0.0000000000000000e+000  0.0000000000000000e+000  0.0000000000000000e+000  0.0000000000000000e+000  0.0000000000000000e+000  0.0000000000000000e+000 -9.3268628118042790e-002 -2.7654846183028325e-001  0.0000000000000000e+000  0.0000000000000000e+000  2.4642157004219262e-001  0.0000000000000000e+000  0.0000000000000000e+000  0.0000000000000000e+000 -7.0080823217817512e-001  0.0000000000000000e+000  0.0000000000000000e+000 -5.2473181985568695e-001  0.0000000000000000e+000  0.0000000000000000e+000
  2.6302267319976919e-001  0.0000000000000000e+000  0.0000000000000000e+000  0.0000000000000000e+000  0.0000000000000000e+000  6.9445714158587191e-001  0.0000000000000000e+000  4.0347540971500501e-001  0.0000000000000000e+000  0.0000000000000000e+000  2.2428342315648142e-001  6.7644007610240442e-001  0.0000000000000000e+000  0.0000000000000000e+000  0.0000000000000000e+000  3.8316112383130507e-001  0.0000000000000000e+000  0.0000000000000000e+000  0.0000000000000000e+000  0.0000000000000000e+000  0.0000000000000000e+000  0.0000000000000000e+000  0.0000000000000000e+000 -1.1839921115182006e+000  0.0000000000000000e+000  2.8780067001860554e-001  0.0000000000000000e+000  0.0000000000000000e+000  0.0000000000000000e+000  0.0000000000000000e+000
  0.0000000000000000e+000  0.0000000000000000e+000  0.0000000000000000e+000  0.0000000000000000e+000  0.0000000000000000e+000  0.0000000000000000e+000  0.0000000000000000e+000  0.0000000000000000e+000  0.0000000000000000e+000  0.0000000000000000e+000  0.0000000000000000e+000  0.0000000000000000e+000  0.0000000000000000e+000  6.2008996134300318e-002  0.0000000000000000e+000  0.0000000000000000e+000  0.0000000000000000e+000  0.0000000000000000e+000  0.0000000000000000e+000  0.0000000000000000e+000  0.0000000000000000e+000  0.0000000000000000e+000  0.0000000000000000e+000  0.0000000000000000e+000  0.0000000000000000e+000  0.0000000000000000e+000  1.3442670106503851e-001  0.0000000000000000e+000  0.0000000000000000e+000  0.0000000000000000e+000
  0.0000000000000000e+000  0.0000000000000000e+000  3.0656906472539092e-001  0.0000000000000000e+000  0.0000000000000000e+000  0.0000000000000000e+000  6.0609863430250843e-001  0.0000000000000000e+000  0.0000000000000000e+000 -1.0921201242248658e-001  0.0000000000000000e+000  0.0000000000000000e+000  0.0000000000000000e+000  0.0000000000000000e+000  0.0000000000000000e+000  0.0000000000000000e+000  4.6912603486686355e-001 -2.4291200641299618e-001  0.0000000000000000e+000  0.0000000000000000e+000  3.0583840176871468e-001  0.0000000000000000e+000  0.0000000000000000e+000  0.0000000000000000e+000  3.8343324358907299e-001  0.0000000000000000e+000  0.0000000000000000e+000 -8.4195787646953402e-002  0.0000000000000000e+000  0.0000000000000000e+000
  0.0000000000000000e+000 -9.0423327573355500e-002  0.0000000000000000e+000  0.0000000000000000e+000  0.0000000000000000e+000  0.0000000000000000e+000  0.0000000000000000e+000  0.0000000000000000e+000  0.0000000000000000e+000  0.0000000000000000e+000  0.0000000000000000e+000  0.0000000000000000e+000  1.4908597122868042e-001  0.0000000000000000e+000  8.1278535982328270e-001  0.0000000000000000e+000  0.0000000000000000e+000  0.0000000000000000e+000  0.0000000000000000e+000  2.7580336472339195e-001  0.0000000000000000e+000  0.0000000000000000e+000  0.0000000000000000e+000  0.0000000000000000e+000  0.0000000000000000e+000  0.0000000000000000e+000  0.0000000000000000e+000  0.0000000000000000e+000  3.0536628195724280e-001  8.5876114023268990e-001
  0.0000000000000000e+000  2.5500735076575226e-001  0.0000000000000000e+000  0.0000000000000000e+000  0.0000000000000000e+000  0.0000000000000000e+000  0.0000000000000000e+000  0.0000000000000000e+000  0.0000000000000000e+000  0.0000000000000000e+000  0.0000000000000000e+000  0.0000000000000000e+000 -4.1501656573717921e-001  0.0000000000000000e+000  9.6852994729179231e-001  0.0000000000000000e+000  0.0000000000000000e+000  0.0000000000000000e+000  0.0000000000000000e+000 -6.1839347191691618e-001  0.0000000000000000e+000  0.0000000000000000e+000  0.0000000000000000e+000  0.0000000000000000e+000  0.0000000000000000e+000  0.0000000000000000e+000  0.0000000000000000e+000  0.0000000000000000e+000 -6.5363734151965758e-001 -2.9777838690198516e-001
 -1.1569866395811164e-001  0.0000000000000000e+000  0.0000000000000000e+000  0.0000000000000000e+000  0.0000000000000000e+000  3.3202973261905433e-001 -5.6932591257572218e-001  0.0000000000000000e+000  0.0000000000000000e+000  0.0000000000000000e+000  2.6826336172289533e-001  0.0000000000000000e+000  0.0000000000000000e+000  0.0000000000000000e+000  0.0000000000000000e+000  0.0000000000000000e+000  0.0000000000000000e+000  0.0000000000000000e+000  0.0000000000000000e+000  0.0000000000000000e+000  6.4413478735794560e-001  0.0000000000000000e+000  0.0000000000000000e+000  2.5566232721602405e-001  0.0000000000000000e+000  0.0000000000000000e+000  0.0000000000000000e+000  0.0000000000000000e+000  0.0000000000000000e+000  0.0000000000000000e+000
  0.0000000000000000e+000 -3.2146986614846174e-001  0.0000000000000000e+000  0.0000000000000000e+000 -5.1692989976163707e-002  0.0000000000000000e+000  0.0000000000000000e+000  0.0000000000000000e+000 -2.5623544817314164e-001  0.0000000000000000e+000  0.0000000000000000e+000  0.0000000000000000e+000  0.0000000000000000e+000 -3.1047243013434805e-001  0.0000000000000000e+000  0.0000000000000000e+000  0.0000000000000000e+000 -9.4573632006623415e-002  0.0000000000000000e+000  0.0000000000000000e+000  0.0000000000000000e+000  1.2879532197387855e-001  0.0000000000000000e+000  0.0000000000000000e+000  1.0500153017097418e+000 -3.7374181213985551e-002  0.0000000000000000e+000  0.0000000000000000e+000  0.0000000000000000e+000  0.0000000000000000e+000
  0.0000000000000000e+000  0.0000000000000000e+000 -1.3432773899577530e-001 -2.5630162248021830e-002  0.0000000000000000e+000  0.0000000000000000e+000  0.0000000000000000e+000  0.0000000000000000e+000  0.0000000000000000e+000 -1.3850908553992736e-001  0.0000000000000000e+000  0.0000000000000000e+000  4.5731286875627009e-001  0.0000000000000000e+000 -5.9448082471864594e-001  2.3437891938922653e-001  0.0000000000000000e+000  0.0000000000000000e+000  0.0000000000000000e+000  0.0000000000000000e+000  0.0000000000000000e+000  0.0000000000000000e+000  0.0000000000000000e+000  0.0000000000000000e+000  0.0000000000000000e+000  0.0000000000000000e+000  3.9919000375175762e-001 -4.3044829968844806e-001  0.0000000000000000e+000  0.0000000000000000e+000
  0.0000000000000000e+000  0.0000000000000000e+000  2.3290568556397129e-001 -2.7974028802536693e-001  0.0000000000000000e+000  0.0000000000000000e+000  0.0000000000000000e+000  0.0000000000000000e+000  0.0000000000000000e+000  8.5026736855651180e-002  0.0000000000000000e+000  0.0000000000000000e+000 -4.0084625652192835e-001  0.0000000000000000e+000 -5.7623112654272141e-003 -2.5058462255168917e-001  0.0000000000000000e+000  0.0000000000000000e+000  0.0000000000000000e+000  0.0000000000000000e+000  0.0000000000000000e+000  0.0000000000000000e+000  0.0000000000000000e+000  0.0000000000000000e+000  0.0000000000000000e+000  0.0000000000000000e+000  7.9208051278556957e-001  9.6827937674796111e-002  0.0000000000000000e+000  0.0000000000000000e+000
  0.0000000000000000e+000 -8.4207917401950952e-002  0.0000000000000000e+000  0.0000000000000000e+000  7.4199396606763290e-001  0.0000000000000000e+000  0.0000000000000000e+000  0.0000000000000000e+000 -8.0837179753556465e-001  0.0000000000000000e+000  0.0000000000000000e+000  0.0000000000000000e+000  0.0000000000000000e+000  5.8202454914488044e-001  0.0000000000000000e+000  0.0000000000000000e+000  0.0000000000000000e+000  4.8142535379285600e-001  0.0000000000000000e+000  0.0000000000000000e+000  0.0000000000000000e+000 -9.7131756389311885e-001  0.0000000000000000e+000  0.0000000000000000e+000 -3.0352264122225858e-002  1.1789839222459492e-001  0.0000000000000000e+000  0.0000000000000000e+000  0.0000000000000000e+000  0.0000000000000000e+000
  2.4065094789370925e-001  0.0000000000000000e+000  0.0000000000000000e+000  0.0000000000000000e+000  0.0000000000000000e+000  8.0950282241210625e-001 -4.8897944008138766e-002  0.0000000000000000e+000  0.0000000000000000e+000  0.0000000000000000e+000  2.2885098933080958e-001  0.0000000000000000e+000  0.0000000000000000e+000  0.0000000000000000e+000  0.0000000000000000e+000  0.0000000000000000e+000  0.0000000000000000e+000  0.0000000000000000e+000  0.0000000000000000e+000  0.0000000000000000e+000 -4.6903811185852129e-001  0.0000000000000000e+000  0.0000000000000000e+000 -1.0968941226469162e-001  0.0000000000000000e+000  0.0000000000000000e+000  0.0000000000000000e+000  0.0000000000000000e+000  0.0000000000000000e+000  0.0000000000000000e+000
  5.8119423127350278e-001  0.0000000000000000e+000  0.0000000000000000e+000  0.0000000000000000e+000  0.0000000000000000e+000 -3.6829795793516329e-001 -4.0345588508920033e-001  0.0000000000000000e+000  0.0000000000000000e+000  0.0000000000000000e+000  1.7127520099291973e-001  0.0000000000000000e+000  0.0000000000000000e+000  0.0000000000000000e+000  0.0000000000000000e+000  0.0000000000000000e+000  0.0000000000000000e+000  0.0000000000000000e+000  0.0000000000000000e+000  0.0000000000000000e+000 -3.2386415713518563e-001  0.0000000000000000e+000  0.0000000000000000e+000  4.7913468017879007e-001  0.0000000000000000e+000  0.0000000000000000e+000  0.0000000000000000e+000  0.0000000000000000e+000  0.0000000000000000e+000  0.0000000000000000e+000
  0.0000000000000000e+000  0.0000000000000000e+000  0.0000000000000000e+000  0.0000000000000000e+000  0.0000000000000000e+000  0.0000000000000000e+000  0.0000000000000000e+000 -4.0143309039048447e-001  0.0000000000000000e+000  0.0000000000000000e+000  0.0000000000000000e+000  2.6905503394388419e-001  0.0000000000000000e+000  0.0000000000000000e+000  0.0000000000000000e+000  0.0000000000000000e+000  2.1523394535502391e-001  0.0000000000000000e+000  0.0000000000000000e+000  6.6932490884016493e-001  0.0000000000000000e+000  0.0000000000000000e+000 -2.4513378373097403e-002  0.0000000000000000e+000  0.0000000000000000e+000  0.0000000000000000e+000  0.0000000000000000e+000  0.0000000000000000e+000  0.0000000000000000e+000 -1.3692787873329373e+000
  0.0000000000000000e+000  2.4386323139388200e-001  0.0000000000000000e+000  0.0000000000000000e+000  2.5769629691067319e-001  0.0000000000000000e+000  0.0000000000000000e+000  0.0000000000000000e+000 -3.0785248129931753e-001  0.0000000000000000e+000  0.0000000000000000e+000  0.0000000000000000e+000  0.0000000000000000e+000 -1.1348309757386290e+000  0.0000000000000000e+000  0.0000000000000000e+000  0.0000000000000000e+000 -9.7209183906862527e-003  0.0000000000000000e+000  0.0000000000000000e+000  0.0000000000000000e+000 -9.7306013804774272e-002  0.0000000000000000e+000  0.0000000000000000e+000 -6.7156836182037638e-001  5.0573918030334086e-001  0.0000000000000000e+000  0.0000000000000000e+000  0.0000000000000000e+000  0.0000000000000000e+000
  0.0000000000000000e+000  0.0000000000000000e+000  5.5539005740948311e-001 -1.9021444483757474e-001  0.0000000000000000e+000  0.0000000000000000e+000  0.0000000000000000e+000  0.0000000000000000e+000  0.0000000000000000e+000 -4.0560392163066217e-001  0.0000000000000000e+000  0.0000000000000000e+000  5.8582616807629095e-001  0.0000000000000000e+000  1.5624243117560671e-001 -2.6642026905826394e-001  0.0000000000000000e+000  0.0000000000000000e+000  0.0000000000000000e+000  0.0000000000000000e+000  0.0000000000000000e+000  0.0000000000000000e+000  0.0000000000000000e+000  0.0000000000000000e+000  0.0000000000000000e+000  0.0000000000000000e+000 -1.5736468142764429e-003  2.2860353285035540e-001  0.0000000000000000e+000  0.0000000000000000e+000
 -5.8442238122686130e-001  0.0000000000000000e+000  0.0000000000000000e+000  0.0000000000000000e+000  0.0000000000000000e+000 -1.7694176907697776e-001 -5.9155970127373725e-001  0.0000000000000000e+000  0.0000000000000000e+000  0.0000000000000000e+000  5.3458586703751754e-002  0.0000000000000000e+000  0.0000000000000000e+000  0.0000000000000000e+000  0.0000000000000000e+000  0.0000000000000000e+000  0.0000000000000000e+000  0.0000000000000000e+000  0.0000000000000000e+000  0.0000000000000000e+000 -4.5808382645174966e-001  0.0000000000000000e+000  0.0000000000000000e+000 -2.5396967920781938e-001  0.0000000000000000e+000  0.0000000000000000e+000  0.0000000000000000e+000  0.0000000000000000e+000  0.0000000000000000e+000  0.0000000000000000e+000
  0.0000000000000000e+000  0.0000000000000000e+000  0.0000000000000000e+000  0.0000000000000000e+000  0.0000000000000000e+000  0.0000000000000000e+000  0.0000000000000000e+000 -1.3006405034174515e+000  0.0000000000000000e+000  0.0000000000000000e+000  0.0000000000000000e+000 -2.0499979522654316e-001  0.0000000000000000e+000  0.0000000000000000e+000  0.0000000000000000e+000  0.0000000000000000e+000 -9.7897777155041776e-002  0.0000000000000000e+000  0.0000000000000000e+000  3.6155652751916340e-001  0.0000000000000000e+000  0.0000000000000000e+000 -1.0196957921076574e-001  0.0000000000000000e+000  0.0000000000000000e+000  0.0000000000000000e+000  0.0000000000000000e+000  0.0000000000000000e+000  0.0000000000000000e+000  1.0150761716865526e+000
  0.0000000000000000e+000  0.0000000000000000e+000 -1.3962846345726490e-001  5.3695586444728205e-001  0.0000000000000000e+000  0.0000000000000000e+000  0.0000000000000000e+000  0.0000000000000000e+000  0.0000000000000000e+000  3.7237828708384013e-001  0.0000000000000000e+000  0.0000000000000000e+000  4.0670267233659163e-001  0.0000000000000000e+000  4.8176241994655422e-001 -1.2413841597066209e-001  0.0000000000000000e+000  0.0000000000000000e+000  0.0000000000000000e+000  0.0000000000000000e+000  0.0000000000000000e+000  0.0000000000000000e+000  0.0000000000000000e+000  0.0000000000000000e+000  0.0000000000000000e+000  0.0000000000000000e+000  3.6895260048483525e-001 -6.6919671652134555e-002  0.0000000000000000e+000  0.0000000000000000e+000
  0.0000000000000000e+000 -4.0761886387982438e-001  0.0000000000000000e+000  0.0000000000000000e+000 -2.3538363842395946e-001  0.0000000000000000e+000  0.0000000000000000e+000  0.0000000000000000e+000 -2.5871968728508743e-001  0.0000000000000000e+000  0.0000000000000000e+000  0.0000000000000000e+000  0.0000000000000000e+000 -6.0720259289890444e-001  0.0000000000000000e+000  0.0000000000000000e+000  0.0000000000000000e+000 -4.0263621234929914e-001  0.0000000000000000e+000  0.0000000000000000e+000  0.0000000000000000e+000 -3.9738806477242783e-001  0.0000000000000000e+000  0.0000000000000000e+000 -2.1502474546220948e-001 -1.2193137968791699e+000  0.0000000000000000e+000  0.0000000000000000e+000  0.0000000000000000e+000  0.0000000000000000e+000
  0.0000000000000000e+000  0.0000000000000000e+000  1.3685636392637063e-002  6.0311511714625121e-001  0.0000000000000000e+000  0.0000000000000000e+000  0.0000000000000000e+000  0.0000000000000000e+000  0.0000000000000000e+000 -5.5178610278917195e-001  0.0000000000000000e+000  0.0000000000000000e+000 -2.8423680592067974e-001  0.0000000000000000e+000 -1.4758957528004440e-001 -4.3831513042969866e-001  0.0000000000000000e+000  0.0000000000000000e+000  0.0000000000000000e+000  0.0000000000000000e+000  0.0000000000000000e+000  0.0000000000000000e+000  0.0000000000000000e+000  0.0000000000000000e+000  0.0000000000000000e+000  0.0000000000000000e+000  8.0905786086090531e-003 -1.9193254022643327e-001  0.0000000000000000e+000  0.0000000000000000e+000
  0.0000000000000000e+000  0.0000000000000000e+000 -3.6803437466754702e-001  1.7420816070188133e-001  0.0000000000000000e+000  0.0000000000000000e+000  0.0000000000000000e+000  0.0000000000000000e+000  0.0000000000000000e+000 -7.1807622453998632e-002  0.0000000000000000e+000  0.0000000000000000e+000  1.1794280953931197e-001  0.0000000000000000e+000 -3.3193412824113488e-001 -6.8073952652636660e-003  0.0000000000000000e+000  0.0000000000000000e+000  0.0000000000000000e+000  0.0000000000000000e+000  0.0000000000000000e+000  0.0000000000000000e+000  0.0000000000000000e+000  0.0000000000000000e+000  0.0000000000000000e+000  0.0000000000000000e+000  1.3119543274910575e-001  8.2927469944987897e-001  0.0000000000000000e+000  0.0000000000000000e+000
  0.0000000000000000e+000  0.0000000000000000e+000  0.0000000000000000e+000  0.0000000000000000e+000  0.0000000000000000e+000  0.0000000000000000e+000  0.0000000000000000e+000 -5.3544375503425090e-001  0.0000000000000000e+000  0.0000000000000000e+000  0.0000000000000000e+000  4.6271667994782872e-001  0.0000000000000000e+000  0.0000000000000000e+000  0.0000000000000000e+000  0.0000000000000000e+000 -5.3470941692511997e-001  0.0000000000000000e+000  0.0000000000000000e+000 -7.5160161514162915e-001  0.0000000000000000e+000  0.0000000000000000e+000  7.6320575444420058e-001  0.0000000000000000e+000  0.0000000000000000e+000  0.0000000000000000e+000  0.0000000000000000e+000  0.0000000000000000e+000  0.0000000000000000e+000 -4.3325418052253611e-001
  0.0000000000000000e+000  3.4685543540631381e-001  0.0000000000000000e+000  0.0000000000000000e+000  1.0235607855690037e+000  0.0000000000000000e+000  0.0000000000000000e+000  0.0000000000000000e+000  8.8002166629804779e-001  0.0000000000000000e+000  0.0000000000000000e+000  0.0000000000000000e+000  0.0000000000000000e+000 -4.2307256852965291e-001  0.0000000000000000e+000  0.0000000000000000e+000  0.0000000000000000e+000  1.3019966989939002e-001  0.0000000000000000e+000  0.0000000000000000e+000  0.0000000000000000e+000  3.1687103602663513e-001  0.0000000000000000e+000  0.0000000000000000e+000 -1.5549318086899763e-001 -6.6859741335726652e-001  0.0000000000000000e+000  0.0000000000000000e+000  0.0000000000000000e+000  0.0000000000000000e+000
  0.0000000000000000e+000  0.0000000000000000e+000  0.0000000000000000e+000  0.0000000000000000e+000  0.0000000000000000e+000  0.0000000000000000e+000  0.0000000000000000e+000  0.0000000000000000e+000  0.0000000000000000e+000  0.0000000000000000e+000  0.0000000000000000e+000  0.0000000000000000e+000  0.0000000000000000e+000  0.0000000000000000e+000  0.0000000000000000e+000  0.0000000000000000e+000  0.0000000000000000e+000  0.0000000000000000e+000  3.5992854257143832e-002  0.0000000000000000e+000  0.0000000000000000e+000  0.0000000000000000e+000  0.0000000000000000e+000  0.0000000000000000e+000  0.0000000000000000e+000  0.0000000000000000e+000  0.0000000000000000e+000  0.0000000000000000e+000  5.3376663798821966e-001  0.0000000000000000e+000
  0.0000000000000000e+000  0.0000000000000000e+000  0.0000000000000000e+000  0.0000000000000000e+000  0.0000000000000000e+000  0.0000000000000000e+000  0.0000000000000000e+000 -4.9734520669318927e-001  0.0000000000000000e+000  0.0000000000000000e+000  0.0000000000000000e+000  4.3186888707293530e-001  0.0000000000000000e+000  0.0000000000000000e+000  0.0000000000000000e+000  0.0000000000000000e+000  1.0008315809130239e+000  0.0000000000000000e+000  0.0000000000000000e+000 -6.5466402890661890e-001  0.0000000000000000e+000  0.0000000000000000e+000  1.7336242984632216e-001  0.0000000000000000e+000  0.0000000000000000e+000  0.0000000000000000e+000  0.0000000000000000e+000  0.0000000000000000e+000  0.0000000000000000e+000  2.2437499954098589e-001
 -2.6893714142217090e-001  0.0000000000000000e+000  0.0000000000000000e+000  0.0000000000000000e+000  0.0000000000000000e+000  2.5420523417393748e-001 -1.2216534377861131e-002  0.0000000000000000e+000  0.0000000000000000e+000  0.0000000000000000e+000 -6.5840593977623429e-001  0.0000000000000000e+000  0.0000000000000000e+000  0.0000000000000000e+000  0.0000000000000000e+000  0.0000000000000000e+000  0.0000000000000000e+000  0.0000000000000000e+000  0.0000000000000000e+000  0.0000000000000000e+000 -1.6739208297530564e-001  0.0000000000000000e+000  0.0000000000000000e+000  6.3354934945480101e-001  0.0000000000000000e+000  0.0000000000000000e+000  0.0000000000000000e+000  0.0000000000000000e+000  0.0000000000000000e+000  0.0000000000000000e+000
  0.0000000000000000e+000 -8.7558454096418348e-001  0.0000000000000000e+000  0.0000000000000000e+000  2.8411700065424733e-002  0.0000000000000000e+000  0.0000000000000000e+000  0.0000000000000000e+000  8.0811849464569940e-001  0.0000000000000000e+000  0.0000000000000000e+000  0.0000000000000000e+000  0.0000000000000000e+000 -2.4735071054065044e-001  0.0000000000000000e+000  0.0000000000000000e+000  0.0000000000000000e+000 -2.8634492910752246e-001  0.0000000000000000e+000  0.0000000000000000e+000  0.0000000000000000e+000  7.5120065361657051e-002  0.0000000000000000e+000  0.0000000000000000e+000 -4.1828292801424805e-001  6.0123384465765717e-001  0.0000000000000000e+000  0.0000000000000000e+000  0.0000000000000000e+000  0.0000000000000000e+000
  0.0000000000000000e+000  0.0000000000000000e+000  0.0000000000000000e+000  0.0000000000000000e+000  0.0000000000000000e+000  0.0000000000000000e+000  0.0000000000000000e+000  2.2700932892055298e-001  0.0000000000000000e+000  0.0000000000000000e+000  0.0000000000000000e+000  3.9885351638950656e-001  0.0000000000000000e+000  0.0000000000000000e+000  0.0000000000000000e+000  0.0000000000000000e+000  6.9128035496450957e-001  0.0000000000000000e+000  0.0000000000000000e+000  5.5541696478870484e-001  0.0000000000000000e+000  0.0000000000000000e+000  1.3127494412774561e+000  0.0000000000000000e+000  0.0000000000000000e+000  0.0000000000000000e+000  0.0000000000000000e+000  0.0000000000000000e+000  0.0000000000000000e+000  1.4921919130149314e-003
  4.2075824442946541e-001  0.0000000000000000e+000  0.0000000000000000e+000  0.0000000000000000e+000  0.0000000000000000e+000  5.3752773128698333e-002 -4.0075955540100283e-001  0.0000000000000000e+000  0.0000000000000000e+000  0.0000000000000000e+000 -6.4028946339861548e-001  0.0000000000000000e+000  0.0000000000000000e+000  0.0000000000000000e+000  0.0000000000000000e+000  0.0000000000000000e+000  0.0000000000000000e+000  0.0000000000000000e+000  0.0000000000000000e+000  0.0000000000000000e+000  1.4948154255009269e-001  0.0000000000000000e+000  0.0000000000000000e+000 -4.7660212901114618e-001  0.0000000000000000e+000  0.0000000000000000e+000  0.0000000000000000e+000  0.0000000000000000e+000  0.0000000000000000e+000  0.0000000000000000e+000
  0.0000000000000000e+000 -4.8098842229521871e-001  0.0000000000000000e+000  0.0000000000000000e+000  2.1157869421333078e-001  0.0000000000000000e+000  0.0000000000000000e+000  0.0000000000000000e+000 -3.0536399734389152e-001  0.0000000000000000e+000  0.0000000000000000e+000  0.0000000000000000e+000  0.0000000000000000e+000  1.3203419621596299e-001  0.0000000000000000e+000  0.0000000000000000e+000  0.0000000000000000e+000  6.7181212043084393e-001  0.0000000000000000e+000  0.0000000000000000e+000  0.0000000000000000e+000  8.3118140625654013e-001  0.0000000000000000e+000  0.0000000000000000e+000 -1.2120762632557007e-001 -5.3420390374207027e-001  0.0000000000000000e+000  0.0000000000000000e+000  0.0000000000000000e+000  0.0000000000000000e+000
  0.0000000000000000e+000 -4.3357932955039286e-002  0.0000000000000000e+000  0.0000000000000000e+000 -5.7004968163291536e-001  0.0000000000000000e+000  0.0000000000000000e+000  0.0000000000000000e+000  6.7786689124525701e-001  0.0000000000000000e+000  0.0000000000000000e+000  0.0000000000000000e+000  0.0000000000000000e+000 -2.5397038965647828e-001  0.0000000000000000e+000  0.0000000000000000e+000  0.0000000000000000e+000  9.4667804143196022e-001  0.0000000000000000e+000  0.0000000000000000e+000  0.0000000000000000e+000 -1.1431669519508980e-001  0.0000000000000000e+000  0.0000000000000000e+000  2.1529239622785976e-001 -3.2094793796961940e-001  0.0000000000000000e+000  0.0000000000000000e+000  0.0000000000000000e+000  0.0000000000000000e+000
  0.0000000000000000e+000  0.0000000000000000e+000 -6.7137908925221834e-001 -4.1362104349643136e-001  0.0000000000000000e+000  0.0000000000000000e+000  0.0000000000000000e+000  0.0000000000000000e+000  0.0000000000000000e+000 -4.0417576267398336e-001  0.0000000000000000e+000  0.0000000000000000e+000  7.3815801822420757e-002  0.0000000000000000e+000  3.8252676906408606e-001 -2.0450050126128386e-001  0.0000000000000000e+000  0.0000000000000000e+000  0.0000000000000000e+000  0.0000000000000000e+000  0.0000000000000000e+000  0.0000000000000000e+000  0.0000000000000000e+000  0.0000000000000000e+000  0.0000000000000000e+000  0.0000000000000000e+000  8.4652930338745797e-002 -1.1852269182877945e-001  0.0000000000000000e+000  0.0000000000000000e+000
  0.0000000000000000e+000  0.0000000000000000e+000  1.1563000227437584e-001  1.7721917289301628e-001  0.0000000000000000e+000  0.0000000000000000e+000  0.0000000000000000e+000  0.0000000000000000e+000  0.0000000000000000e+000 -4.4432338707528241e-001  0.0000000000000000e+000  0.0000000000000000e+000 -1.4641726350703249e-001  0.0000000000000000e+000  3.3430964832792404e-001  7.4959776800078970e-001  0.0000000000000000e+000  0.0000000000000000e+000  0.0000000000000000e+000  0.0000000000000000e+000  0.0000000000000000e+000  0.0000000000000000e+000  0.0000000000000000e+000  0.0000000000000000e+000  0.0000000000000000e+000  0.0000000000000000e+000  2.2952883642326627e-001  1.0009264943779661e-001  0.0000000000000000e+000  0.0000000000000000e+000
  0.0000000000000000e+000  0.0000000000000000e+000  0.0000000000000000e+000  0.0000000000000000e+000  0.0000000000000000e+000  0.0000000000000000e+000  0.0000000000000000e+000  0.0000000000000000e+000  0.0000000000000000e+000  0.0000000000000000e+000  0.0000000000000000e+000  0.0000000000000000e+000  0.0000000000000000e+000  0.0000000000000000e+000  0.0000000000000000e+000  0.0000000000000000e+000  0.0000000000000000e+000  0.0000000000000000e+000 -2.5843559844123765e-001  0.0000000000000000e+000  0.0000000000000000e+000  0.0000000000000000e+000  0.0000000000000000e+000  0.0000000000000000e+000  0.0000000000000000e+000  0.0000000000000000e+000  0.0000000000000000e+000  0.0000000000000000e+000  1.6601228217039671e-001  0.0000000000000000e+000
  0.0000000000000000e+000  0.0000000000000000e+000  0.0000000000000000e+000  0.0000000000000000e+000  0.0000000000000000e+000  0.0000000000000000e+000  0.0000000000000000e+000 -2.9792215756400470e-001  0.0000000000000000e+000  0.0000000000000000e+000  0.0000000000000000e+000 -1.2467475492222726e+000  0.0000000000000000e+000  0.0000000000000000e+000  0.0000000000000000e+000  0.0000000000000000e+000 -3.5501302348280195e-002  0.0000000000000000e+000  0.0000000000000000e+000 -1.7236235902621050e-001  0.0000000000000000e+000  0.0000000000000000e+000  5.8114862628005048e-001  0.0000000000000000e+000  0.0000000000000000e+000  0.0000000000000000e+000  0.0000000000000000e+000  0.0000000000000000e+000  0.0000000000000000e+000 -2.2019694549196028e-002
  1.4068438283939788e-001  0.0000000000000000e+000  1.3122451447375333e-001 -4.4932472943091073e-001  0.0000000000000000e+000  0.0000000000000000e+000  0.0000000000000000e+000  0.0000000000000000e+000  0.0000000000000000e+000  0.0000000000000000e+000  6.4249851369005392e-002  0.0000000000000000e+000  0.0000000000000000e+000  0.0000000000000000e+000  0.0000000000000000e+000  0.0000000000000000e+000  0.0000000000000000e+000  0.0000000000000000e+000  0.0000000000000000e+000  0.0000000000000000e+000  0.0000000000000000e+000  1.3333153816045706e-001  4.2831201314989742e-001  0.0000000000000000e+000 -7.4470079010382706e-001  0.0000000000000000e+000  0.0000000000000000e+000  0.0000000000000000e+000  0.0000000000000000e+000  3.4051855883484639e-002
  0.0000000000000000e+000  3.6860329489846821e-001  0.0000000000000000e+000  0.0000000000000000e+000  0.0000000000000000e+000  0.0000000000000000e+000  0.0000000000000000e+000  0.0000000000000000e+000  0.0000000000000000e+000 -5.5117214564878159e-001  0.0000000000000000e+000  0.0000000000000000e+000  0.0000000000000000e+000  0.0000000000000000e+000  0.0000000000000000e+000  0.0000000000000000e+000  0.0000000000000000e+000  0.0000000000000000e+000  0.0000000000000000e+000  0.0000000000000000e+000  0.0000000000000000e+000  0.0000000000000000e+000  0.0000000000000000e+000  0.0000000000000000e+000  0.0000000000000000e+000  0.0000000000000000e+000  0.0000000000000000e+000  0.0000000000000000e+000  0.0000000000000000e+000  0.0000000000000000e+000
 -4.7111552410635193e-001  0.0000000000000000e+000 -5.7083281625321658e-001 -9.9663522336351368e-002  0.0000000000000000e+000  0.0000000000000000e+000  0.0000000000000000e+000  0.0000000000000000e+000  0.0000000000000000e+000  0.0000000000000000e+000  3.7429326321904000e-001  0.0000000000000000e+000  0.0000000000000000e+000  0.0000000000000000e+000  0.0000000000000000e+000  0.0000000000000000e+000  0.0000000000000000e+000  0.0000000000000000e+000  0.0000000000000000e+000  0.0000000000000000e+000  0.0000000000000000e+000  4.2273038887370135e-001  2.2067525055196840e-001  0.0000000000000000e+000  1.1675140734791768e-001  0.0000000000000000e+000  0.0000000000000000e+000  0.0000000000000000e+000  0.0000000000000000e+000  2.4726980255900252e-001
  5.2470735085366915e-001  0.0000000000000000e+000  3.0997263678270620e-001 -2.4607229373993417e-001  0.0000000000000000e+000  0.0000000000000000e+000  0.0000000000000000e+000  0.0000000000000000e+000  0.0000000000000000e+000  0.0000000000000000e+000  2.4550676517798212e-001  0.0000000000000000e+000  0.0000000000000000e+000  0.0000000000000000e+000  0.0000000000000000e+000  0.0000000000000000e+000  0.0000000000000000e+000  0.0000000000000000e+000  0.0000000000000000e+000  0.0000000000000000e+000  0.0000000000000000e+000  3.1544036342863957e-001  2.6332356773075949e-001  0.0000000000000000e+000  5.4114108408906003e-001  0.0000000000000000e+000  0.0000000000000000e+000  0.0000000000000000e+000  0.0000000000000000e+000  2.1470542103072560e-001
  0.0000000000000000e+000  0.0000000000000000e+000  0.0000000000000000e+000  0.0000000000000000e+000  4.8795503314100028e-002  0.0000000000000000e+000  0.0000000000000000e+000 -3.5387988894343581e-001  6.1167729243174163e-001  0.0000000000000000e+000  0.0000000000000000e+000 -4.8592336368399963e-001  0.0000000000000000e+000  3.8750122516609992e-001  0.0000000000000000e+000  0.0000000000000000e+000  0.0000000000000000e+000  0.0000000000000000e+000  0.0000000000000000e+000  0.0000000000000000e+000  0.0000000000000000e+000  0.0000000000000000e+000  0.0000000000000000e+000  0.0000000000000000e+000  0.0000000000000000e+000  0.0000000000000000e+000  0.0000000000000000e+000  3.3460453987039268e-001  0.0000000000000000e+000  0.0000000000000000e+000
  0.0000000000000000e+000  0.0000000000000000e+000  0.0000000000000000e+000  0.0000000000000000e+000  0.0000000000000000e+000  3.1494383519904329e-001  0.0000000000000000e+000  0.0000000000000000e+000  0.0000000000000000e+000  0.0000000000000000e+000  0.0000000000000000e+000  0.0000000000000000e+000  0.0000000000000000e+000  0.0000000000000000e+000 -1.6053143021398258e-001  0.0000000000000000e+000  1.2844405666286489e+000  0.0000000000000000e+000 -2.1560412338195312e-001  0.0000000000000000e+000 -1.0051409438619474e-001  0.0000000000000000e+000  0.0000000000000000e+000  0.0000000000000000e+000  0.0000000000000000e+000  7.8857316638699715e-002  7.2880012743007871e-002  0.0000000000000000e+000 -1.8908786020050555e-001  0.0000000000000000e+000
  0.0000000000000000e+000  0.0000000000000000e+000  0.0000000000000000e+000  0.0000000000000000e+000  0.0000000000000000e+000  0.0000000000000000e+000 -5.9804829059707687e-001  0.0000000000000000e+000  0.0000000000000000e+000  0.0000000000000000e+000  0.0000000000000000e+000  0.0000000000000000e+000 -4.4579828404608335e-002  0.0000000000000000e+000  0.0000000000000000e+000 -2.6621823293689445e-001  0.0000000000000000e+000 -1.0569124677890813e+000  0.0000000000000000e+000 -1.8974436191713068e-001  0.0000000000000000e+000  0.0000000000000000e+000  0.0000000000000000e+000  5.6694181487937345e-001  0.0000000000000000e+000  0.0000000000000000e+000  0.0000000000000000e+000  0.0000000000000000e+000  0.0000000000000000e+000  0.0000000000000000e+000
  0.0000000000000000e+000  0.0000000000000000e+000  0.0000000000000000e+000  0.0000000000000000e+000  4.3089511773702804e-001  0.0000000000000000e+000  0.0000000000000000e+000 -7.5510056479545917e-001  8.1500889253601737e-003  0.0000000000000000e+000  0.0000000000000000e+000  2.6299505603278017e-001  0.0000000000000000e+000 -7.1018435588393533e-002  0.0000000000000000e+000  0.0000000000000000e+000  0.0000000000000000e+000  0.0000000000000000e+000  0.0000000000000000e+000  0.0000000000000000e+000  0.0000000000000000e+000  0.0000000000000000e+000  0.0000000000000000e+000  0.0000000000000000e+000  0.0000000000000000e+000  0.0000000000000000e+000  0.0000000000000000e+000 -4.1216027576098579e-001  0.0000000000000000e+000  0.0000000000000000e+000
  0.0000000000000000e+000  0.0000000000000000e+000  0.0000000000000000e+000  0.0000000000000000e+000 -3.5526300440350839e-001  0.0000000000000000e+000  0.0000000000000000e+000 -1.4423279338986697e-001 -4.3015258099734799e-001  0.0000000000000000e+000  0.0000000000000000e+000 -5.9721649839034913e-002  0.0000000000000000e+000  7.6352226619132257e-001  0.0000000000000000e+000  0.0000000000000000e+000  0.0000000000000000e+000  0.0000000000000000e+000  0.0000000000000000e+000  0.0000000000000000e+000  0.0000000000000000e+000  0.0000000000000000e+000  0.0000000000000000e+000  0.0000000000000000e+000  0.0000000000000000e+000  0.0000000000000000e+000  0.0000000000000000e+000 -2.8534352918025169e-001  0.0000000000000000e+000  0.0000000000000000e+000
  0.0000000000000000e+000  3.4033820684732902e-001  0.0000000000000000e+000  0.0000000000000000e+000  0.0000000000000000e+000  0.0000000000000000e+000  0.0000000000000000e+000  0.0000000000000000e+000  0.0000000000000000e+000 -4.1443232486497728e-001  0.0000000000000000e+000  0.0000000000000000e+000  0.0000000000000000e+000  0.0000000000000000e+000  0.0000000000000000e+000  0.0000000000000000e+000  0.0000000000000000e+000  0.0000000000000000e+000  0.0000000000000000e+000  0.0000000000000000e+000  0.0000000000000000e+000  0.0000000000000000e+000  0.0000000000000000e+000  0.0000000000000000e+000  0.0000000000000000e+000  0.0000000000000000e+000  0.0000000000000000e+000  0.0000000000000000e+000  0.0000000000000000e+000  0.0000000000000000e+000
  2.4232376636519809e-001  0.0000000000000000e+000 -4.8519799982488959e-001 -4.5717027556382539e-001  0.0000000000000000e+000  0.0000000000000000e+000  0.0000000000000000e+000  0.0000000000000000e+000  0.0000000000000000e+000  0.0000000000000000e+000 -6.4721514464197227e-001  0.0000000000000000e+000  0.0000000000000000e+000  0.0000000000000000e+000  0.0000000000000000e+000  0.0000000000000000e+000  0.0000000000000000e+000  0.0000000000000000e+000  0.0000000000000000e+000  0.0000000000000000e+000  0.0000000000000000e+000  1.7634994458428987e-001 -1.2802373325393862e-001  0.0000000000000000e+000  1.3305416625125935e-001  0.0000000000000000e+000  0.0000000000000000e+000  0.0000000000000000e+000  0.0000000000000000e+000 -1.1303627081385396e-001
  0.0000000000000000e+000  0.0000000000000000e+000  0.0000000000000000e+000  0.0000000000000000e+000  3.1967536382344658e-001  0.0000000000000000e+000  0.0000000000000000e+000 -1.5506814911501715e-001 -4.2268166535984308e-001  0.0000000000000000e+000  0.0000000000000000e+000  2.8620779080703990e-001  0.0000000000000000e+000  1.8781127017943428e-001  0.0000000000000000e+000  0.0000000000000000e+000  0.0000000000000000e+000  0.0000000000000000e+000  0.0000000000000000e+000  0.0000000000000000e+000  0.0000000000000000e+000  0.0000000000000000e+000  0.0000000000000000e+000  0.0000000000000000e+000  0.0000000000000000e+000  0.0000000000000000e+000  0.0000000000000000e+000  7.6020639824850134e-001  0.0000000000000000e+000  0.0000000000000000e+000
  0.0000000000000000e+000  0.0000000000000000e+000  0.0000000000000000e+000  0.0000000000000000e+000  0.0000000000000000e+000  0.0000000000000000e+000  1.5922236188437261e-001  0.0000000000000000e+000  0.0000000000000000e+000  0.0000000000000000e+000  0.0000000000000000e+000  0.0000000000000000e+000  1.4964767356688929e-001  0.0000000000000000e+000  0.0000000000000000e+000  2.0192819817142701e-002  0.0000000000000000e+000 -6.4408518788045238e-002  0.0000000000000000e+000  1.0265013638036089e+000  0.0000000000000000e+000  0.0000000000000000e+000  0.0000000000000000e+000  2.6822600577553202e-001  0.0000000000000000e+000  0.0000000000000000e+000  0.0000000000000000e+000  0.0000000000000000e+000  0.0000000000000000e+000  0.0000000000000000e+000
  0.0000000000000000e+000  0.0000000000000000e+000  0.0000000000000000e+000  0.0000000000000000e+000 -5.5875526463935787e-002  0.0000000000000000e+000  0.0000000000000000e+000  2.1268818505741161e-001  5.1109825060716962e-001  0.0000000000000000e+000  0.0000000000000000e+000  7.5162835367548153e-001  0.0000000000000000e+000  3.5369817236499390e-001  0.0000000000000000e+000  0.0000000000000000e+000  0.0000000000000000e+000  0.0000000000000000e+000  0.0000000000000000e+000  0.0000000000000000e+000  0.0000000000000000e+000  0.0000000000000000e+000  0.0000000000000000e+000  0.0000000000000000e+000  0.0000000000000000e+000  0.0000000000000000e+000  0.0000000000000000e+000 -1.9304417173297117e-002  0.0000000000000000e+000  0.0000000000000000e+000
  0.0000000000000000e+000  0.0000000000000000e+000  0.0000000000000000e+000  0.0000000000000000e+000  0.0000000000000000e+000 -4.5931872778555921e-001  0.0000000000000000e+000  0.0000000000000000e+000  0.0000000000000000e+000  0.0000000000000000e+000  0.0000000000000000e+000  0.0000000000000000e+000  0.0000000000000000e+000  0.0000000000000000e+000  9.1260867555452346e-002  0.0000000000000000e+000  6.6424280453925877e-001  0.0000000000000000e+000  7.1712848489877778e-001  0.0000000000000000e+000  9.5321954538134557e-001  0.0000000000000000e+000  0.0000000000000000e+000  0.0000000000000000e+000  0.0000000000000000e+000 -1.5720368394275763e-001 -2.7336920077632842e-001  0.0000000000000000e+000  4.9868525070555669e-001  0.0000000000000000e+000
  0.0000000000000000e+000  0.0000000000000000e+000  0.0000000000000000e+000  0.0000000000000000e+000  0.0000000000000000e+000  0.0000000000000000e+000  1.0491587423181972e+000  0.0000000000000000e+000  0.0000000000000000e+000  0.0000000000000000e+000  0.0000000000000000e+000  0.0000000000000000e+000 -1.1674438233457146e-001  0.0000000000000000e+000  0.0000000000000000e+000  4.4056047549508015e-001  0.0000000000000000e+000 -2.2237966105009371e-001  0.0000000000000000e+000 -2.8000183702499465e-001  0.0000000000000000e+000  0.0000000000000000e+000  0.0000000000000000e+000  8.8298215084710829e-001  0.0000000000000000e+000  0.0000000000000000e+000  0.0000000000000000e+000  0.0000000000000000e+000  0.0000000000000000e+000  0.0000000000000000e+000
  0.0000000000000000e+000  0.0000000000000000e+000  0.0000000000000000e+000  0.0000000000000000e+000  0.0000000000000000e+000 -5.3143216564523099e-001  0.0000000000000000e+000  0.0000000000000000e+000  0.0000000000000000e+000  0.0000000000000000e+000  0.0000000000000000e+000  0.0000000000000000e+000  0.0000000000000000e+000  0.0000000000000000e+000 -2.4369754263915566e-001  0.0000000000000000e+000  2.6194115852026212e-001  0.0000000000000000e+000 -4.0863186274167751e-001  0.0000000000000000e+000  5.3961823811727483e-001  0.0000000000000000e+000  0.0000000000000000e+000  0.0000000000000000e+000  0.0000000000000000e+000  2.8560832799785740e-001  8.1661348104491571e-001  0.0000000000000000e+000 -6.7859772724762690e-001  0.0000000000000000e+000
  0.0000000000000000e+000  0.0000000000000000e+000  0.0000000000000000e+000  0.0000000000000000e+000  0.0000000000000000e+000  0.0000000000000000e+000  6.3953489196607427e-001  0.0000000000000000e+000  0.0000000000000000e+000  0.0000000000000000e+000  0.0000000000000000e+000  0.0000000000000000e+000  8.8162428539670490e-001  0.0000000000000000e+000  0.0000000000000000e+000 -1.4112988202941304e-001  0.0000000000000000e+000 -8.5479229409575530e-001  0.0000000000000000e+000 -2.2467223049882468e-001  0.0000000000000000e+000  0.0000000000000000e+000  0.0000000000000000e+000 -7.5617656770209962e-001  0.0000000000000000e+000  0.0000000000000000e+000  0.0000000000000000e+000  0.0000000000000000e+000  0.0000000000000000e+000  0.0000000000000000e+000
  0.0000000000000000e+000  0.0000000000000000e+000  0.0000000000000000e+000  0.0000000000000000e+000  0.0000000000000000e+000 -8.1596773359985358e-002  0.0000000000000000e+000  0.0000000000000000e+000  0.0000000000000000e+000  0.0000000000000000e+000  0.0000000000000000e+000  0.0000000000000000e+000  0.0000000000000000e+000  0.0000000000000000e+000  1.1400545992119260e+000  0.0000000000000000e+000  7.8340196232759160e-002  0.0000000000000000e+000 -5.5246911336077720e-001  0.0000000000000000e+000  3.7752001636272348e-001  0.0000000000000000e+000  0.0000000000000000e+000  0.0000000000000000e+000  0.0000000000000000e+000 -4.1960220032907042e-001 -5.0486167465189213e-001  0.0000000000000000e+000 -4.5733587396193154e-002  0.0000000000000000e+000
  0.0000000000000000e+000  0.0000000000000000e+000  0.0000000000000000e+000  0.0000000000000000e+000  0.0000000000000000e+000  0.0000000000000000e+000  8.0030136905715543e-001  0.0000000000000000e+000  0.0000000000000000e+000  0.0000000000000000e+000  0.0000000000000000e+000  0.0000000000000000e+000 -3.9119622489522936e-002  0.0000000000000000e+000  0.0000000000000000e+000 -1.5148972275585586e+000  0.0000000000000000e+000  2.1601361019512222e-001  0.0000000000000000e+000  3.2518293863308262e-001  0.0000000000000000e+000  0.0000000000000000e+000  0.0000000000000000e+000 -3.9364024748145332e-001  0.0000000000000000e+000  0.0000000000000000e+000  0.0000000000000000e+000  0.0000000000000000e+000  0.0000000000000000e+000  0.0000000000000000e+000
  0.0000000000000000e+000  0.0000000000000000e+000  0.0000000000000000e+000  0.0000000000000000e+000  0.0000000000000000e+000 -3.8193142660052559e-001  0.0000000000000000e+000  0.0000000000000000e+000  0.0000000000000000e+000  0.0000000000000000e+000  0.0000000000000000e+000  0.0000000000000000e+000  0.0000000000000000e+000  0.0000000000000000e+000  3.6596162396712428e-002  0.0000000000000000e+000  4.2275778132593433e-001  0.0000000000000000e+000  5.5520719987332323e-001  0.0000000000000000e+000  4.5227434651558845e-002  0.0000000000000000e+000  0.0000000000000000e+000  0.0000000000000000e+000  0.0000000000000000e+000 -7.3260499544777324e-001 -2.6359621813454520e-001  0.0000000000000000e+000 -1.0790849319335767e+000  0.0000000000000000e+000
 -5.0644062838489234e-001  0.0000000000000000e+000  4.6525023514700742e-001 -2.8286760259728760e-001  0.0000000000000000e+000  0.0000000000000000e+000  0.0000000000000000e+000  0.0000000000000000e+000  0.0000000000000000e+000  0.0000000000000000e+000 -1.0119758921439673e-001  0.0000000000000000e+000  0.0000000000000000e+000  0.0000000000000000e+000  0.0000000000000000e+000  0.0000000000000000e+000  0.0000000000000000e+000  0.0000000000000000e+000  0.0000000000000000e+000  0.0000000000000000e+000  0.0000000000000000e+000  3.7754248982737859e-001 -6.2071974622660828e-002  0.0000000000000000e+000  1.5656561267248392e-001  0.0000000000000000e+000  0.0000000000000000e+000  0.0000000000000000e+000  0.0000000000000000e+000 -5.1565591553351142e-001
  1.7511370836321011e-001  0.0000000000000000e+000 -6.7078484304886575e-003 -2.3525530033810227e-001  0.0000000000000000e+000  0.0000000000000000e+000  0.0000000000000000e+000  0.0000000000000000e+000  0.0000000000000000e+000  0.0000000000000000e+000  4.0105703140013815e-001  0.0000000000000000e+000  0.0000000000000000e+000  0.0000000000000000e+000  0.0000000000000000e+000  0.0000000000000000e+000  0.0000000000000000e+000  0.0000000000000000e+000  0.0000000000000000e+000  0.0000000000000000e+000  0.0000000000000000e+000  2.1920208879718844e-001 -8.0914802354340176e-001  0.0000000000000000e+000 -2.1471476652958393e-001  0.0000000000000000e+000  0.0000000000000000e+000  0.0000000000000000e+000  0.0000000000000000e+000  6.5006803005215691e-002
  0.0000000000000000e+000  0.0000000000000000e+000  0.0000000000000000e+000  0.0000000000000000e+000  0.0000000000000000e+000  0.0000000000000000e+000 -2.2869462046792538e-001  0.0000000000000000e+000  0.0000000000000000e+000  0.0000000000000000e+000  0.0000000000000000e+000  0.0000000000000000e+000  1.2502095493458008e+000  0.0000000000000000e+000  0.0000000000000000e+000 -5.7043969217819242e-002  0.0000000000000000e+000  2.6590424134167262e-001  0.0000000000000000e+000 -6.7527628516167526e-001  0.0000000000000000e+000  0.0000000000000000e+000  0.0000000000000000e+000  5.9441091775760002e-001  0.0000000000000000e+000  0.0000000000000000e+000  0.0000000000000000e+000  0.0000000000000000e+000  0.0000000000000000e+000  0.0000000000000000e+000
 -3.4434439758824004e-001  0.0000000000000000e+000  1.6488323122321522e-001 -5.5547642634922445e-001  0.0000000000000000e+000  0.0000000000000000e+000  0.0000000000000000e+000  0.0000000000000000e+000  0.0000000000000000e+000  0.0000000000000000e+000 -3.5905156232748314e-002  0.0000000000000000e+000  0.0000000000000000e+000  0.0000000000000000e+000  0.0000000000000000e+000  0.0000000000000000e+000  0.0000000000000000e+000  0.0000000000000000e+000  0.0000000000000000e+000  0.0000000000000000e+000  0.0000000000000000e+000 -5.3691340881604166e-001 -8.5681148534227605e-002  0.0000000000000000e+000  1.7205740520411017e-001  0.0000000000000000e+000  0.0000000000000000e+000  0.0000000000000000e+000  0.0000000000000000e+000  4.6816257536351868e-001
  0.0000000000000000e+000  0.0000000000000000e+000  0.0000000000000000e+000  0.0000000000000000e+000  0.0000000000000000e+000 -1.0596804751769820e-001  0.0000000000000000e+000  0.0000000000000000e+000  0.0000000000000000e+000  0.0000000000000000e+000  0.0000000000000000e+000  0.0000000000000000e+000  0.0000000000000000e+000  0.0000000000000000e+000  1.9102185615252304e-001  0.0000000000000000e+000  9.7994979656078340e-002  0.0000000000000000e+000  6.5188019556228438e-001  0.0000000000000000e+000  3.2812735234699453e-001  0.0000000000000000e+000  0.0000000000000000e+000  0.0000000000000000e+000  0.0000000000000000e+000  1.1547576405276641e+000 -6.5202709097147959e-001  0.0000000000000000e+000 -5.3468519414139426e-001  0.0000000000000000e+000
  0.0000000000000000e+000  0.0000000000000000e+000  0.0000000000000000e+000  0.0000000000000000e+000  0.0000000000000000e+000 -9.6980780771419850e-001  0.0000000000000000e+000  0.0000000000000000e+000  0.0000000000000000e+000  0.0000000000000000e+000  0.0000000000000000e+000  0.0000000000000000e+000  0.0000000000000000e+000  0.0000000000000000e+000 -1.5670007088740273e-001  0.0000000000000000e+000  2.7104914710165040e-001  0.0000000000000000e+000 -3.3343768475521518e-001  0.0000000000000000e+000 -7.1360559314871275e-001  0.0000000000000000e+000  0.0000000000000000e+000  0.0000000000000000e+000  0.0000000000000000e+000  1.2122828324919316e-002 -1.6175927887649974e-001  0.0000000000000000e+000  4.1396210720790544e-001  0.0000000000000000e+000
  0.0000000000000000e+000  0.0000000000000000e+000  0.0000000000000000e+000  0.0000000000000000e+000  7.6185443581804724e-001  0.0000000000000000e+000  0.0000000000000000e+000  4.6314864528026412e-001 -2.9529832883464169e-002  0.0000000000000000e+000  0.0000000000000000e+000 -2.1044079476490304e-001  0.0000000000000000e+000  3.1852387821114064e-001  0.0000000000000000e+000  0.0000000000000000e+000  0.0000000000000000e+000  0.0000000000000000e+000  0.0000000000000000e+000  0.0000000000000000e+000  0.0000000000000000e+000  0.0000000000000000e+000  0.0000000000000000e+000  0.0000000000000000e+000  0.0000000000000000e+000  0.0000000000000000e+000  0.0000000000000000e+000 -2.4177748215528239e-001  0.0000000000000000e+000  0.0000000000000000e+000
  0.0000000000000000e+000  0.0000000000000000e+000  0.0000000000000000e+000  0.0000000000000000e+000  0.0000000000000000e+000 -5.3793022987091967e-002  0.0000000000000000e+000  0.0000000000000000e+000  0.0000000000000000e+000  0.0000000000000000e+000  0.0000000000000000e+000  0.0000000000000000e+000  0.0000000000000000e+000  0.0000000000000000e+000  8.0928119928379083e-001  0.0000000000000000e+000 -3.4492091008674514e-001  0.0000000000000000e+000  2.5909462985798298e-001  0.0000000000000000e+000 -3.7566308616067345e-001  0.0000000000000000e+000  0.0000000000000000e+000  0.0000000000000000e+000  0.0000000000000000e+000  2.1059478112633109e-001  8.5942919085937608e-001  0.0000000000000000e+000 -4.8150241850458519e-002  0.0000000000000000e+000
 -1.3601275859196676e-001  0.0000000000000000e+000  2.8590318576037566e-001  2.7332222387833965e-001  0.0000000000000000e+000  0.0000000000000000e+000  0.0000000000000000e+000  0.0000000000000000e+000  0.0000000000000000e+000  0.0000000000000000e+000 -4.5192767094239950e-001  0.0000000000000000e+000  0.0000000000000000e+000  0.0000000000000000e+000  0.0000000000000000e+000  0.0000000000000000e+000  0.0000000000000000e+000  0.0000000000000000e+000  0.0000000000000000e+000  0.0000000000000000e+000  0.0000000000000000e+000  4.4051776070325738e-001 -1.2730735381226974e-001  0.0000000000000000e+000 -1.4503029108493407e-001  0.0000000000000000e+000  0.0000000000000000e+000  0.0000000000000000e+000  0.0000000000000000e+000  6.2411488916799029e-001
 -1.2886237130193315e-001  0.0000000000000000e+000  0.0000000000000000e+000  0.0000000000000000e+000  0.0000000000000000e+000  0.0000000000000000e+000  4.6084770725531793e-001  0.0000000000000000e+000  4.9745894171813376e-001  0.0000000000000000e+000 -4.2080026396258274e-001  0.0000000000000000e+000  0.0000000000000000e+000  0.0000000000000000e+000  0.0000000000000000e+000  4.0269677313634944e-001  0.0000000000000000e+000  8.5826064112785622e-002  0.0000000000000000e+000  0.0000000000000000e+000  0.0000000000000000e+000  0.0000000000000000e+000 -3.1342512642214215e-001  0.0000000000000000e+000  2.8055214289931574e-001  0.0000000000000000e+000  0.0000000000000000e+000  0.0000000000000000e+000  0.0000000000000000e+000  0.0000000000000000e+000
  0.0000000000000000e+000 -4.4233657783908908e-001  3.9085937126288395e-001  0.0000000000000000e+000  0.0000000000000000e+000  0.0000000000000000e+000  0.0000000000000000e+000 -7.4917452788190952e-001  0.0000000000000000e+000 -4.7913489153210925e-001  0.0000000000000000e+000  0.0000000000000000e+000  0.0000000000000000e+000  0.0000000000000000e+000  0.0000000000000000e+000  0.0000000000000000e+000  0.0000000000000000e+000  0.0000000000000000e+000 -3.6624165455658947e-001  1.0314266355487578e-001 -1.2104169862181526e+000  0.0000000000000000e+000  0.0000000000000000e+000  0.0000000000000000e+000  0.0000000000000000e+000  0.0000000000000000e+000 -3.4637188553094456e-001  0.0000000000000000e+000  0.0000000000000000e+000  0.0000000000000000e+000
  0.0000000000000000e+000  7.1189172844124260e-001 -1.6915768684107654e-001  0.0000000000000000e+000  0.0000000000000000e+000  0.0000000000000000e+000  0.0000000000000000e+000 -1.0648247711194232e+000  0.0000000000000000e+000  2.4026375177548401e-001  0.0000000000000000e+000  0.0000000000000000e+000  0.0000000000000000e+000  0.0000000000000000e+000  0.0000000000000000e+000  0.0000000000000000e+000  0.0000000000000000e+000  0.0000000000000000e+000  8.3787529417039194e-002  4.3565192212857640e-001 -1.7054556569077525e-001  0.0000000000000000e+000  0.0000000000000000e+000  0.0000000000000000e+000  0.0000000000000000e+000  0.0000000000000000e+000  4.2713922265717497e-001  0.0000000000000000e+000  0.0000000000000000e+000  0.0000000000000000e+000
  0.0000000000000000e+000  0.0000000000000000e+000  0.0000000000000000e+000 -2.1143635684472933e-001  0.0000000000000000e+000  0.0000000000000000e+000  0.0000000000000000e+000  0.0000000000000000e+000  0.0000000000000000e+000  0.0000000000000000e+000  0.0000000000000000e+000  0.0000000000000000e+000  0.0000000000000000e+000  0.0000000000000000e+000  0.0000000000000000e+000  0.0000000000000000e+000  0.0000000000000000e+000  0.0000000000000000e+000  0.0000000000000000e+000  0.0000000000000000e+000  0.0000000000000000e+000  0.0000000000000000e+000  0.0000000000000000e+000  0.0000000000000000e+000  0.0000000000000000e+000  0.0000000000000000e+000  0.0000000000000000e+000  3.7190014653963777e-001  0.0000000000000000e+000  0.0000000000000000e+000
  0.0000000000000000e+000  0.0000000000000000e+000  0.0000000000000000e+000  0.0000000000000000e+000 -2.4939841274671237e-001  8.8926074384546361e-001  0.0000000000000000e+000  0.0000000000000000e+000  0.0000000000000000e+000  0.0000000000000000e+000  0.0000000000000000e+000  0.0000000000000000e+000 -2.4224630717979245e-001  0.0000000000000000e+000  0.0000000000000000e+000  0.0000000000000000e+000  1.3518299512730289e-001  0.0000000000000000e+000  0.0000000000000000e+000  0.0000000000000000e+000  0.0000000000000000e+000 -7.2205856265213897e-001  0.0000000000000000e+000  0.0000000000000000e+000  0.0000000000000000e+000  0.0000000000000000e+000  0.0000000000000000e+000  0.0000000000000000e+000  0.0000000000000000e+000 -5.2871562937526440e-001
  0.0000000000000000e+000  0.0000000000000000e+000  0.0000000000000000e+000  0.0000000000000000e+000 -2.4107875104128418e-001 -5.9607570864186832e-001  0.0000000000000000e+000  0.0000000000000000e+000  0.0000000000000000e+000  0.0000000000000000e+000  0.0000000000000000e+000  0.0000000000000000e+000 -1.3631057106955153e+000  0.0000000000000000e+000  0.0000000000000000e+000  0.0000000000000000e+000  6.3131701480637581e-001  0.0000000000000000e+000  0.0000000000000000e+000  0.0000000000000000e+000  0.0000000000000000e+000  2.1344317359019291e-001  0.0000000000000000e+000  0.0000000000000000e+000  0.0000000000000000e+000  0.0000000000000000e+000  0.0000000000000000e+000  0.0000000000000000e+000  0.0000000000000000e+000  2.0219334519407459e-001
  3.2907979954463051e-001  0.0000000000000000e+000  0.0000000000000000e+000  0.0000000000000000e+000  0.0000000000000000e+000  0.0000000000000000e+000  4.6671432585603567e-001  0.0000000000000000e+000  3.0212136713019949e-001  0.0000000000000000e+000  4.5621181731663707e-001  0.0000000000000000e+000  0.0000000000000000e+000  0.0000000000000000e+000  0.0000000000000000e+000 -1.5502353720740220e-001  0.0000000000000000e+000 -5.8969256886000221e-001  0.0000000000000000e+000  0.0000000000000000e+000  0.0000000000000000e+000  0.0000000000000000e+000  1.1965138202168102e-002  0.0000000000000000e+000 -5.0644777097375332e-002  0.0000000000000000e+000  0.0000000000000000e+000  0.0000000000000000e+000  0.0000000000000000e+000  0.0000000000000000e+000
  0.0000000000000000e+000 -3.5986552323313670e-001  7.5129845652357941e-001  0.0000000000000000e+000  0.0000000000000000e+000  0.0000000000000000e+000  0.0000000000000000e+000  9.1386221624847774e-002  0.0000000000000000e+000 -6.5667265832692123e-001  0.0000000000000000e+000  0.0000000000000000e+000  0.0000000000000000e+000  0.0000000000000000e+000  0.0000000000000000e+000  0.0000000000000000e+000  0.0000000000000000e+000  0.0000000000000000e+000 -4.7504092712917789e-001  8.4170031630303871e-002  2.1548124003325356e-001  0.0000000000000000e+000  0.0000000000000000e+000  0.0000000000000000e+000  0.0000000000000000e+000  0.0000000000000000e+000  4.9466119474658227e-001  0.0000000000000000e+000  0.0000000000000000e+000  0.0000000000000000e+000
 -1.8716693147415206e-001  0.0000000000000000e+000  0.0000000000000000e+000  0.0000000000000000e+000  0.0000000000000000e+000  0.0000000000000000e+000 -5.5083405296518828e-001  0.0000000000000000e+000  2.9384028625204184e-001  0.0000000000000000e+000  1.6510635087178471e-001  0.0000000000000000e+000  0.0000000000000000e+000  0.0000000000000000e+000  0.0000000000000000e+000  1.7379286423057547e-001  0.0000000000000000e+000 -2.9605827763291581e-001  0.0000000000000000e+000  0.0000000000000000e+000  0.0000000000000000e+000  0.0000000000000000e+000 -5.9428950090042865e-001  0.0000000000000000e+000 -2.7733317623518577e-001  0.0000000000000000e+000  0.0000000000000000e+000  0.0000000000000000e+000  0.0000000000000000e+000  0.0000000000000000e+000
  0.0000000000000000e+000  5.0933195119620478e-001 -1.9708163914550181e-001  0.0000000000000000e+000  0.0000000000000000e+000  0.0000000000000000e+000  0.0000000000000000e+000  3.9896631863118856e-002  0.0000000000000000e+000 -6.6918511588315077e-001  0.0000000000000000e+000  0.0000000000000000e+000  0.0000000000000000e+000  0.0000000000000000e+000  0.0000000000000000e+000  0.0000000000000000e+000  0.0000000000000000e+000  0.0000000000000000e+000 -3.4511158176499057e-001  7.3548527468046210e-001  5.1135085065928600e-002  0.0000000000000000e+000  0.0000000000000000e+000  0.0000000000000000e+000  0.0000000000000000e+000  0.0000000000000000e+000 -5.5304101640663816e-001  0.0000000000000000e+000  0.0000000000000000e+000  0.0000000000000000e+000
 -2.4923091160353181e-001  0.0000000000000000e+000  0.0000000000000000e+000  0.0000000000000000e+000  0.0000000000000000e+000  0.0000000000000000e+000  1.1214702589158425e-001  0.0000000000000000e+000 -7.2852435344218591e-002  0.0000000000000000e+000  4.7287894558707771e-002  0.0000000000000000e+000  0.0000000000000000e+000  0.0000000000000000e+000  0.0000000000000000e+000 -7.2902193116168001e-001  0.0000000000000000e+000  9.8514647303122677e-002  0.0000000000000000e+000  0.0000000000000000e+000  0.0000000000000000e+000  0.0000000000000000e+000 -4.8566339670639741e-001  0.0000000000000000e+000  3.7512175120779512e-001  0.0000000000000000e+000  0.0000000000000000e+000  0.0000000000000000e+000  0.0000000000000000e+000  0.0000000000000000e+000
  0.0000000000000000e+000  0.0000000000000000e+000  0.0000000000000000e+000  0.0000000000000000e+000  0.0000000000000000e+000  0.0000000000000000e+000  0.0000000000000000e+000  0.0000000000000000e+000  0.0000000000000000e+000  0.0000000000000000e+000  0.0000000000000000e+000 -6.5499520830194974e-002  0.0000000000000000e+000  1.9431208957184556e-001 -4.7971512706010389e-001  0.0000000000000000e+000  0.0000000000000000e+000  0.0000000000000000e+000  0.0000000000000000e+000  0.0000000000000000e+000  0.0000000000000000e+000  0.0000000000000000e+000  0.0000000000000000e+000  2.6847117631994771e-001  0.0000000000000000e+000 -6.5692968873777535e-001  0.0000000000000000e+000  0.0000000000000000e+000 -4.7348984469280786e-001  0.0000000000000000e+000
  0.0000000000000000e+000  0.0000000000000000e+000  0.0000000000000000e+000  0.0000000000000000e+000  5.8003798969581355e-001 -5.1998450623879133e-001  0.0000000000000000e+000  0.0000000000000000e+000  0.0000000000000000e+000  0.0000000000000000e+000  0.0000000000000000e+000  0.0000000000000000e+000 -1.3582841142896246e-001  0.0000000000000000e+000  0.0000000000000000e+000  0.0000000000000000e+000  6.5471524268439574e-001  0.0000000000000000e+000  0.0000000000000000e+000  0.0000000000000000e+000  0.0000000000000000e+000 -4.8497896897057036e-001  0.0000000000000000e+000  0.0000000000000000e+000  0.0000000000000000e+000  0.0000000000000000e+000  0.0000000000000000e+000  0.0000000000000000e+000  0.0000000000000000e+000  9.0155266593809225e-001
  0.0000000000000000e+000  0.0000000000000000e+000  0.0000000000000000e+000  0.0000000000000000e+000  0.0000000000000000e+000  0.0000000000000000e+000  0.0000000000000000e+000  0.0000000000000000e+000  0.0000000000000000e+000  0.0000000000000000e+000  0.0000000000000000e+000  1.5675200859878374e-001  0.0000000000000000e+000 -5.3280202141673338e-001 -4.4591290571757902e-001  0.0000000000000000e+000  0.0000000000000000e+000  0.0000000000000000e+000  0.0000000000000000e+000  0.0000000000000000e+000  0.0000000000000000e+000  0.0000000000000000e+000  0.0000000000000000e+000 -1.9571322140344194e-001  0.0000000000000000e+000  4.4031013083170695e-001  0.0000000000000000e+000  0.0000000000000000e+000 -5.1042709366162020e-001  0.0000000000000000e+000
  0.0000000000000000e+000  0.0000000000000000e+000  0.0000000000000000e+000  0.0000000000000000e+000  0.0000000000000000e+000  0.0000000000000000e+000  0.0000000000000000e+000  0.0000000000000000e+000  0.0000000000000000e+000  0.0000000000000000e+000  0.0000000000000000e+000 -3.8740158558571935e-001  0.0000000000000000e+000  3.5961463841183089e-001 -4.8707499188240144e-001  0.0000000000000000e+000  0.0000000000000000e+000  0.0000000000000000e+000  0.0000000000000000e+000  0.0000000000000000e+000  0.0000000000000000e+000  0.0000000000000000e+000  0.0000000000000000e+000  4.1472767293030777e-001  0.0000000000000000e+000  5.1450295877945273e-001  0.0000000000000000e+000  0.0000000000000000e+000  2.1596976251632566e-001  0.0000000000000000e+000
  2.2486590936637701e-001  0.0000000000000000e+000  0.0000000000000000e+000  0.0000000000000000e+000  0.0000000000000000e+000  0.0000000000000000e+000  3.0614908453054279e-001  0.0000000000000000e+000 -6.9376839566390303e-001  0.0000000000000000e+000 -9.6343326590190209e-002  0.0000000000000000e+000  0.0000000000000000e+000  0.0000000000000000e+000  0.0000000000000000e+000  2.5002289567336516e-001  0.0000000000000000e+000 -1.2136898435498754e-001  0.0000000000000000e+000  0.0000000000000000e+000  0.0000000000000000e+000  0.0000000000000000e+000 -5.0008217276746403e-001  0.0000000000000000e+000 -1.9438976105065808e-001  0.0000000000000000e+000  0.0000000000000000e+000  0.0000000000000000e+000  0.0000000000000000e+000  0.0000000000000000e+000
  0.0000000000000000e+000  0.0000000000000000e+000  0.0000000000000000e+000  0.0000000000000000e+000  5.3924928892429702e-001 -5.1335353792163507e-001  0.0000000000000000e+000  0.0000000000000000e+000  0.0000000000000000e+000  0.0000000000000000e+000  0.0000000000000000e+000  0.0000000000000000e+000 -4.0792216798741510e-002  0.0000000000000000e+000  0.0000000000000000e+000  0.0000000000000000e+000 -9.9112890736455295e-002  0.0000000000000000e+000  0.0000000000000000e+000  0.0000000000000000e+000  0.0000000000000000e+000 -4.9501186320397472e-001  0.0000000000000000e+000  0.0000000000000000e+000  0.0000000000000000e+000  0.0000000000000000e+000  0.0000000000000000e+000  0.0000000000000000e+000  0.0000000000000000e+000 -7.3034158147564954e-001
  6.5834526627690337e-001  0.0000000000000000e+000  0.0000000000000000e+000  0.0000000000000000e+000  0.0000000000000000e+000  0.0000000000000000e+000 -4.0246150860452357e-002  0.0000000000000000e+000  2.9050525103332037e-001  0.0000000000000000e+000 -1.4310137631109465e-001  0.0000000000000000e+000  0.0000000000000000e+000  0.0000000000000000e+000  0.0000000000000000e+000 -2.5721231830227764e-001  0.0000000000000000e+000  4.6840160636120665e-001  0.0000000000000000e+000  0.0000000000000000e+000  0.0000000000000000e+000  0.0000000000000000e+000 -2.0479292203867694e-001  0.0000000000000000e+000 -3.6413194104104391e-001  0.0000000000000000e+000  0.0000000000000000e+000  0.0000000000000000e+000  0.0000000000000000e+000  0.0000000000000000e+000
  0.0000000000000000e+000  6.0778043603753762e-001  1.3330171948023664e+000  0.0000000000000000e+000  0.0000000000000000e+000  0.0000000000000000e+000  0.0000000000000000e+000  1.5316142190513771e-001  0.0000000000000000e+000  2.6888941023442026e-001  0.0000000000000000e+000  0.0000000000000000e+000  0.0000000000000000e+000  0.0000000000000000e+000  0.0000000000000000e+000  0.0000000000000000e+000  0.0000000000000000e+000  0.0000000000000000e+000  1.4228625710371251e-001  3.9785423746773435e-001  3.5613684751776054e-001  0.0000000000000000e+000  0.0000000000000000e+000  0.0000000000000000e+000  0.0000000000000000e+000  0.0000000000000000e+000 -4.6479580866264375e-001  0.0000000000000000e+000  0.0000000000000000e+000  0.0000000000000000e+000
  0.0000000000000000e+000 -7.2272919613370468e-001 -3.4094956758673201e-001  0.0000000000000000e+000  0.0000000000000000e+000  0.0000000000000000e+000  0.0000000000000000e+000 -1.4335237461666375e-001  0.0000000000000000e+000  4.0565562584829873e-001  0.0000000000000000e+000  0.0000000000000000e+000  0.0000000000000000e+000  0.0000000000000000e+000  0.0000000000000000e+000  0.0000000000000000e+000  0.0000000000000000e+000  0.0000000000000000e+000 -3.1081580066449099e-001  7.4670726108553287e-001  1.0636237915325386e+000  0.0000000000000000e+000  0.0000000000000000e+000  0.0000000000000000e+000  0.0000000000000000e+000  0.0000000000000000e+000 -6.4195655400634344e-001  0.0000000000000000e+000  0.0000000000000000e+000  0.0000000000000000e+000
  0.0000000000000000e+000  4.7158494573282700e-001  1.6280172431852011e-002  0.0000000000000000e+000  0.0000000000000000e+000  0.0000000000000000e+000  0.0000000000000000e+000  3.5002671133674579e-001  0.0000000000000000e+000  6.0040979063870714e-001  0.0000000000000000e+000  0.0000000000000000e+000  0.0000000000000000e+000  0.0000000000000000e+000  0.0000000000000000e+000  0.0000000000000000e+000  0.0000000000000000e+000  0.0000000000000000e+000 -1.1283471632433231e+000 -2.5268679501386837e-001 -1.4959550806470276e-001  0.0000000000000000e+000  0.0000000000000000e+000  0.0000000000000000e+000  0.0000000000000000e+000  0.0000000000000000e+000 -9.2572774012504411e-002  0.0000000000000000e+000  0.0000000000000000e+000  0.0000000000000000e+000
  0.0000000000000000e+000  0.0000000000000000e+000  0.0000000000000000e+000  0.0000000000000000e+000 -7.0698965744746811e-001 -9.9968706424595211e-001  0.0000000000000000e+000  0.0000000000000000e+000  0.0000000000000000e+000  0.0000000000000000e+000  0.0000000000000000e+000  0.0000000000000000e+000  7.8508305168068149e-001  0.0000000000000000e+000  0.0000000000000000e+000  0.0000000000000000e+000 -1.0835897981886562e-002  0.0000000000000000e+000  0.0000000000000000e+000  0.0000000000000000e+000  0.0000000000000000e+000 -5.4449265735969865e-001  0.0000000000000000e+000  0.0000000000000000e+000  0.0000000000000000e+000  0.0000000000000000e+000  0.0000000000000000e+000  0.0000000000000000e+000  0.0000000000000000e+000  5.0236860855203802e-001
  2.8294368693501559e-001  0.0000000000000000e+000  0.0000000000000000e+000  0.0000000000000000e+000  0.0000000000000000e+000  0.0000000000000000e+000 -1.3762679626716243e-001  0.0000000000000000e+000 -3.7174906448306892e-002  0.0000000000000000e+000  5.8763661079398211e-001  0.0000000000000000e+000  0.0000000000000000e+000  0.0000000000000000e+000  0.0000000000000000e+000  3.4501010630084761e-001  0.0000000000000000e+000  3.4418982924083635e-001  0.0000000000000000e+000  0.0000000000000000e+000  0.0000000000000000e+000  0.0000000000000000e+000 -1.4147281040972071e-001  0.0000000000000000e+000  5.4478418375554705e-001  0.0000000000000000e+000  0.0000000000000000e+000  0.0000000000000000e+000  0.0000000000000000e+000  0.0000000000000000e+000
  0.0000000000000000e+000  0.0000000000000000e+000  0.0000000000000000e+000  0.0000000000000000e+000  0.0000000000000000e+000  0.0000000000000000e+000  0.0000000000000000e+000  0.0000000000000000e+000  0.0000000000000000e+000  0.0000000000000000e+000  0.0000000000000000e+000 -4.8063497321967866e-002  0.0000000000000000e+000 -6.5670011196404932e-001  1.1238633748827866e-001  0.0000000000000000e+000  0.0000000000000000e+000  0.0000000000000000e+000  0.0000000000000000e+000  0.0000000000000000e+000  0.0000000000000000e+000  0.0000000000000000e+000  0.0000000000000000e+000  7.0752491063698186e-001  0.0000000000000000e+000 -1.2302029808576687e-001  0.0000000000000000e+000  0.0000000000000000e+000  1.9513759608178199e-001  0.0000000000000000e+000
 -4.6250748151481591e-001  0.0000000000000000e+000  0.0000000000000000e+000  0.0000000000000000e+000  0.0000000000000000e+000  0.0000000000000000e+000  3.7351555491993010e-001  0.0000000000000000e+000  5.0177966263589877e-002  0.0000000000000000e+000  4.5850282081318555e-001  0.0000000000000000e+000  0.0000000000000000e+000  0.0000000000000000e+000  0.0000000000000000e+000  6.6516746373032037e-002  0.0000000000000000e+000  4.4152439083703648e-001  0.0000000000000000e+000  0.0000000000000000e+000  0.0000000000000000e+000  0.0000000000000000e+000 -2.3145265001700666e-002  0.0000000000000000e+000 -4.8365930802540347e-001  0.0000000000000000e+000  0.0000000000000000e+000  0.0000000000000000e+000  0.0000000000000000e+000  0.0000000000000000e+000
  0.0000000000000000e+000  0.0000000000000000e+000  0.0000000000000000e+000  0.0000000000000000e+000  0.0000000000000000e+000  0.0000000000000000e+000  0.0000000000000000e+000  0.0000000000000000e+000  0.0000000000000000e+000  0.0000000000000000e+000  0.0000000000000000e+000  3.9786036509361716e-001  0.0000000000000000e+000 -1.3327948129705691e-001 -5.5864198214078531e-001  0.0000000000000000e+000  0.0000000000000000e+000  0.0000000000000000e+000  0.0000000000000000e+000  0.0000000000000000e+000  0.0000000000000000e+000  0.0000000000000000e+000  0.0000000000000000e+000 -2.2388878646690449e-001  0.0000000000000000e+000 -2.2482885193501717e-001  0.0000000000000000e+000  0.0000000000000000e+000  6.4123992715249301e-001  0.0000000000000000e+000
  0.0000000000000000e+000 -1.9424283009931737e-002 -1.5801448040074104e-001  0.0000000000000000e+000  0.0000000000000000e+000  0.0000000000000000e+000  0.0000000000000000e+000 -3.4121341494480167e-001  0.0000000000000000e+000 -2.0797661485008667e-001  0.0000000000000000e+000  0.0000000000000000e+000  0.0000000000000000e+000  0.0000000000000000e+000  0.0000000000000000e+000  0.0000000000000000e+000  0.0000000000000000e+000  0.0000000000000000e+000 -5.0407856720768995e-001 -8.5666514999337640e-001  4.5075641345807160e-001  0.0000000000000000e+000  0.0000000000000000e+000  0.0000000000000000e+000  0.0000000000000000e+000  0.0000000000000000e+000 -4.7324845801496823e-001  0.0000000000000000e+000  0.0000000000000000e+000  0.0000000000000000e+000
  0.0000000000000000e+000  0.0000000000000000e+000  0.0000000000000000e+000  5.8131548579266012e-001  0.0000000000000000e+000  0.0000000000000000e+000  0.0000000000000000e+000  0.0000000000000000e+000  0.0000000000000000e+000  0.0000000000000000e+000  0.0000000000000000e+000  0.0000000000000000e+000  0.0000000000000000e+000  0.0000000000000000e+000  0.0000000000000000e+000  0.0000000000000000e+000  0.0000000000000000e+000  0.0000000000000000e+000  0.0000000000000000e+000  0.0000000000000000e+000  0.0000000000000000e+000  0.0000000000000000e+000  0.0000000000000000e+000  0.0000000000000000e+000  0.0000000000000000e+000  0.0000000000000000e+000  0.0000000000000000e+000  1.9754187960289693e-001  0.0000000000000000e+000  0.0000000000000000e+000
  0.0000000000000000e+000  0.0000000000000000e+000  0.0000000000000000e+000  0.0000000000000000e+000  0.0000000000000000e+000  0.0000000000000000e+000  0.0000000000000000e+000  0.0000000000000000e+000  0.0000000000000000e+000  0.0000000000000000e+000  0.0000000000000000e+000  8.1268423275567947e-001  0.0000000000000000e+000  3.1626519326664210e-001  9.5296781701997138e-002  0.0000000000000000e+000  0.0000000000000000e+000  0.0000000000000000e+000  0.0000000000000000e+000  0.0000000000000000e+000  0.0000000000000000e+000  0.0000000000000000e+000  0.0000000000000000e+000  4.0853743020877581e-001  0.0000000000000000e+000  2.1017866624734968e-001  0.0000000000000000e+000  0.0000000000000000e+000 -1.3914483507648781e-001  0.0000000000000000e+000
  0.0000000000000000e+000  0.0000000000000000e+000  0.0000000000000000e+000  0.0000000000000000e+000 -9.8683193222955129e-002  3.9541053465952269e-001  0.0000000000000000e+000  0.0000000000000000e+000  0.0000000000000000e+000  0.0000000000000000e+000  0.0000000000000000e+000  0.0000000000000000e+000 -5.2524902691253184e-001  0.0000000000000000e+000  0.0000000000000000e+000  0.0000000000000000e+000 -1.0278466384109217e+000  0.0000000000000000e+000  0.0000000000000000e+000  0.0000000000000000e+000  0.0000000000000000e+000 -1.2281526493870383e-001  0.0000000000000000e+000  0.0000000000000000e+000  0.0000000000000000e+000  0.0000000000000000e+000  0.0000000000000000e+000  0.0000000000000000e+000  0.0000000000000000e+000  4.1692466283990148e-001
 -4.2354623775592770e-001  5.5116207781048546e-002  0.0000000000000000e+000  0.0000000000000000e+000  0.0000000000000000e+000  2.4495335957625286e-001  0.0000000000000000e+000  0.0000000000000000e+000  0.0000000000000000e+000  0.0000000000000000e+000  0.0000000000000000e+000  0.0000000000000000e+000  0.0000000000000000e+000 -3.5262062797645199e-001  0.0000000000000000e+000  0.0000000000000000e+000  0.0000000000000000e+000  0.0000000000000000e+000 -1.4007243327607125e-001  5.1259374813303271e-001  0.0000000000000000e+000 -4.7549841527890302e-001  0.0000000000000000e+000  0.0000000000000000e+000  0.0000000000000000e+000  0.0000000000000000e+000  0.0000000000000000e+000  3.5320808648547042e-001  0.0000000000000000e+000  0.0000000000000000e+000
  6.4625112153766850e-001  5.9827745018657411e-002  0.0000000000000000e+000  0.0000000000000000e+000  0.0000000000000000e+000 -2.1546465669741460e-001  0.0000000000000000e+000  0.0000000000000000e+000  0.0000000000000000e+000  0.0000000000000000e+000  0.0000000000000000e+000  0.0000000000000000e+000  0.0000000000000000e+000 -1.2052692428854160e-001  0.0000000000000000e+000  0.0000000000000000e+000  0.0000000000000000e+000  0.0000000000000000e+000 -4.0522318468671625e-001 -3.7393941454096830e-002  0.0000000000000000e+000 -7.3839803991421385e-002  0.0000000000000000e+000  0.0000000000000000e+000  0.0000000000000000e+000  0.0000000000000000e+000  0.0000000000000000e+000  5.8887343135387582e-001  0.0000000000000000e+000  0.0000000000000000e+000
  0.0000000000000000e+000  0.0000000000000000e+000  3.0374752035171682e-001  0.0000000000000000e+000  0.0000000000000000e+000  0.0000000000000000e+000  7.8040683933088684e-001  0.0000000000000000e+000  0.0000000000000000e+000  0.0000000000000000e+000  0.0000000000000000e+000  0.0000000000000000e+000  0.0000000000000000e+000  0.0000000000000000e+000  0.0000000000000000e+000  0.0000000000000000e+000  5.5384082332942386e-001 -6.3749417115712381e-001  0.0000000000000000e+000  0.0000000000000000e+000  7.4909427032749187e-001  0.0000000000000000e+000  0.0000000000000000e+000  0.0000000000000000e+000  0.0000000000000000e+000  0.0000000000000000e+000  0.0000000000000000e+000  0.0000000000000000e+000 -6.0791620837056026e-002  0.0000000000000000e+000
  0.0000000000000000e+000  0.0000000000000000e+000  0.0000000000000000e+000 -5.1378411439402771e-001  0.0000000000000000e+000  0.0000000000000000e+000  0.0000000000000000e+000  6.9577282952554620e-001 -6.8750245909875574e-001  0.0000000000000000e+000  0.0000000000000000e+000  0.0000000000000000e+000  0.0000000000000000e+000  0.0000000000000000e+000  5.8502430098425640e-001  0.0000000000000000e+000  0.0000000000000000e+000  0.0000000000000000e+000  0.0000000000000000e+000  0.0000000000000000e+000  0.0000000000000000e+000  0.0000000000000000e+000  3.8036920470671709e-001  0.0000000000000000e+000 -4.6951792170970669e-001 -1.7411300774162897e-001 -9.9503981291080651e-002  0.0000000000000000e+000  0.0000000000000000e+000  0.0000000000000000e+000
  0.0000000000000000e+000  0.0000000000000000e+000  0.0000000000000000e+000  0.0000000000000000e+000  6.8643607459249967e-002  0.0000000000000000e+000  0.0000000000000000e+000  0.0000000000000000e+000  0.0000000000000000e+000  0.0000000000000000e+000  0.0000000000000000e+000  0.0000000000000000e+000  0.0000000000000000e+000  0.0000000000000000e+000  0.0000000000000000e+000  0.0000000000000000e+000  0.0000000000000000e+000  0.0000000000000000e+000  0.0000000000000000e+000  0.0000000000000000e+000  0.0000000000000000e+000  0.0000000000000000e+000  0.0000000000000000e+000  0.0000000000000000e+000  0.0000000000000000e+000  0.0000000000000000e+000  0.0000000000000000e+000  0.0000000000000000e+000  0.0000000000000000e+000 -4.0716691258494070e-001
  9.7420421580595412e-002  4.2878839910601546e-001  0.0000000000000000e+000  0.0000000000000000e+000  0.0000000000000000e+000 -6.2281934050449161e-001  0.0000000000000000e+000  0.0000000000000000e+000  0.0000000000000000e+000  0.0000000000000000e+000  0.0000000000000000e+000  0.0000000000000000e+000  0.0000000000000000e+000 -2.3294757060026100e-001  0.0000000000000000e+000  0.0000000000000000e+000  0.0000000000000000e+000  0.0000000000000000e+000  4.5354547809145934e-001  3.8766198900734072e-001  0.0000000000000000e+000  3.6144240636602903e-002  0.0000000000000000e+000  0.0000000000000000e+000  0.0000000000000000e+000  0.0000000000000000e+000  0.0000000000000000e+000 -8.4791179651007034e-002  0.0000000000000000e+000  0.0000000000000000e+000
  0.0000000000000000e+000  0.0000000000000000e+000  4.0219356615136609e-001  0.0000000000000000e+000  0.0000000000000000e+000  0.0000000000000000e+000  2.4797693600339324e-001  0.0000000000000000e+000  0.0000000000000000e+000  0.0000000000000000e+000  0.0000000000000000e+000  0.0000000000000000e+000  0.0000000000000000e+000  0.0000000000000000e+000  0.0000000000000000e+000  0.0000000000000000e+000 -9.1390381669449017e-001 -6.2098463385059832e-001  0.0000000000000000e+000  0.0000000000000000e+000 -3.5030549596998156e-001  0.0000000000000000e+000  0.0000000000000000e+000  0.0000000000000000e+000  0.0000000000000000e+000  0.0000000000000000e+000  0.0000000000000000e+000  0.0000000000000000e+000  1.0234095462105461e+000  0.0000000000000000e+000
  0.0000000000000000e+000  0.0000000000000000e+000  0.0000000000000000e+000  5.3995405704236088e-001  0.0000000000000000e+000  0.0000000000000000e+000  0.0000000000000000e+000 -6.5985242090083981e-002  5.2779781131089720e-001  0.0000000000000000e+000  0.0000000000000000e+000  0.0000000000000000e+000  0.0000000000000000e+000  0.0000000000000000e+000 -1.5019304059724772e-001  0.0000000000000000e+000  0.0000000000000000e+000  0.0000000000000000e+000  0.0000000000000000e+000  0.0000000000000000e+000  0.0000000000000000e+000  0.0000000000000000e+000 -5.0003670910082454e-001  0.0000000000000000e+000 -4.6732857250366794e-001 -1.0846052555705141e+000 -3.1261277184893826e-001  0.0000000000000000e+000  0.0000000000000000e+000  0.0000000000000000e+000
  0.0000000000000000e+000  0.0000000000000000e+000  0.0000000000000000e+000  5.7613767228902268e-002  0.0000000000000000e+000  0.0000000000000000e+000  0.0000000000000000e+000 -4.9093916324263631e-001 -1.9547699400128182e-001  0.0000000000000000e+000  0.0000000000000000e+000  0.0000000000000000e+000  0.0000000000000000e+000  0.0000000000000000e+000 -6.4564106673799393e-001  0.0000000000000000e+000  0.0000000000000000e+000  0.0000000000000000e+000  0.0000000000000000e+000  0.0000000000000000e+000  0.0000000000000000e+000  0.0000000000000000e+000  8.0099342086755843e-002  0.0000000000000000e+000 -9.7585918287203488e-001 -2.1613410093311108e-002  2.1091778241771258e-001  0.0000000000000000e+000  0.0000000000000000e+000  0.0000000000000000e+000
  0.0000000000000000e+000  0.0000000000000000e+000  0.0000000000000000e+000  0.0000000000000000e+000  0.0000000000000000e+000  0.0000000000000000e+000  0.0000000000000000e+000  0.0000000000000000e+000  0.0000000000000000e+000 -5.2315255731161692e-001  5.9168979772982001e-002 -4.0619727938311467e-001 -9.5946085448615576e-002  0.0000000000000000e+000  0.0000000000000000e+000  3.8112602113844152e-001  0.0000000000000000e+000  0.0000000000000000e+000  0.0000000000000000e+000  0.0000000000000000e+000  0.0000000000000000e+000  0.0000000000000000e+000  0.0000000000000000e+000  6.3509960520454034e-001  0.0000000000000000e+000  0.0000000000000000e+000  0.0000000000000000e+000  0.0000000000000000e+000  0.0000000000000000e+000  0.0000000000000000e+000
  0.0000000000000000e+000  0.0000000000000000e+000  0.0000000000000000e+000  0.0000000000000000e+000  0.0000000000000000e+000  0.0000000000000000e+000  0.0000000000000000e+000  0.0000000000000000e+000  0.0000000000000000e+000  3.3546055971666267e-002  1.5658168790004087e-001  7.3714295947013897e-001 -3.7327085455390874e-001  0.0000000000000000e+000  0.0000000000000000e+000 -1.5074247601082355e-001  0.0000000000000000e+000  0.0000000000000000e+000  0.0000000000000000e+000  0.0000000000000000e+000  0.0000000000000000e+000  0.0000000000000000e+000  0.0000000000000000e+000  5.1857754435903425e-001  0.0000000000000000e+000  0.0000000000000000e+000  0.0000000000000000e+000  0.0000000000000000e+000  0.0000000000000000e+000  0.0000000000000000e+000
  0.0000000000000000e+000  0.0000000000000000e+000  0.0000000000000000e+000  0.0000000000000000e+000  0.0000000000000000e+000  0.0000000000000000e+000  0.0000000000000000e+000  0.0000000000000000e+000  0.0000000000000000e+000  1.8697005993140536e-001  2.4532126737525281e-001 -5.1138265685738737e-001 -4.8380738958342617e-001  0.0000000000000000e+000  0.0000000000000000e+000 -6.3034715067930325e-001  0.0000000000000000e+000  0.0000000000000000e+000  0.0000000000000000e+000  0.0000000000000000e+000  0.0000000000000000e+000  0.0000000000000000e+000  0.0000000000000000e+000  1.0927181769825813e-001  0.0000000000000000e+000  0.0000000000000000e+000  0.0000000000000000e+000  0.0000000000000000e+000  0.0000000000000000e+000  0.0000000000000000e+000
  0.0000000000000000e+000  0.0000000000000000e+000  0.0000000000000000e+000  0.0000000000000000e+000  0.0000000000000000e+000  0.0000000000000000e+000  0.0000000000000000e+000  0.0000000000000000e+000  0.0000000000000000e+000 -3.2384157237659228e-001  4.0249939134156720e-001  8.6357800173900046e-002 -5.7044419722477191e-001  0.0000000000000000e+000  0.0000000000000000e+000  3.3536523351237668e-001  0.0000000000000000e+000  0.0000000000000000e+000  0.0000000000000000e+000  0.0000000000000000e+000  0.0000000000000000e+000  0.0000000000000000e+000  0.0000000000000000e+000 -5.3645762584124335e-001  0.0000000000000000e+000  0.0000000000000000e+000  0.0000000000000000e+000  0.0000000000000000e+000  0.0000000000000000e+000  0.0000000000000000e+000
  3.1257843232434618e-001 -6.8252495197949137e-001  0.0000000000000000e+000  0.0000000000000000e+000  0.0000000000000000e+000  1.2543207803157774e-001  0.0000000000000000e+000  0.0000000000000000e+000  0.0000000000000000e+000  0.0000000000000000e+000  0.0000000000000000e+000  0.0000000000000000e+000  0.0000000000000000e+000  6.5925329822362475e-002  0.0000000000000000e+000  0.0000000000000000e+000  0.0000000000000000e+000  0.0000000000000000e+000  5.1877940399594258e-001  3.4650109763002040e-001  0.0000000000000000e+000  1.3575772925838705e-003  0.0000000000000000e+000  0.0000000000000000e+000  0.0000000000000000e+000  0.0000000000000000e+000  0.0000000000000000e+000  1.6485792238847885e-001  0.0000000000000000e+000  0.0000000000000000e+000
  0.0000000000000000e+000  0.0000000000000000e+000  0.0000000000000000e+000 -1.2210202159504344e-001  0.0000000000000000e+000  0.0000000000000000e+000  0.0000000000000000e+000  8.6099771441645812e-001  2.0253796744548611e-001  0.0000000000000000e+000  0.0000000000000000e+000  0.0000000000000000e+000  0.0000000000000000e+000  0.0000000000000000e+000 -4.9575111622999618e-001  0.0000000000000000e+000  0.0000000000000000e+000  0.0000000000000000e+000  0.0000000000000000e+000  0.0000000000000000e+000  0.0000000000000000e+000  0.0000000000000000e+000  4.3926174413809471e-001  0.0000000000000000e+000  7.4623088469963933e-002 -1.6079949136205585e-001  3.7992417091236125e-001  0.0000000000000000e+000  0.0000000000000000e+000  0.0000000000000000e+000
  0.0000000000000000e+000  0.0000000000000000e+000  0.0000000000000000e+000  0.0000000000000000e+000  0.0000000000000000e+000  0.0000000000000000e+000  0.0000000000000000e+000  0.0000000000000000e+000  0.0000000000000000e+000  7.5294539557152074e-001  2.9322455381779744e-001 -1.4189004983205505e-001 -7.8864168749705255e-002  0.0000000000000000e+000  0.0000000000000000e+000  5.4172397979860887e-001  0.0000000000000000e+000  0.0000000000000000e+000  0.0000000000000000e+000  0.0000000000000000e+000  0.0000000000000000e+000  0.0000000000000000e+000  0.0000000000000000e+000  1.6515259211780906e-001  0.0000000000000000e+000  0.0000000000000000e+000  0.0000000000000000e+000  0.0000000000000000e+000  0.0000000000000000e+000  0.0000000000000000e+000
  0.0000000000000000e+000  0.0000000000000000e+000 -1.2431727773313028e+000  0.0000000000000000e+000  0.0000000000000000e+000  0.0000000000000000e+000 -2.5920135030212621e-001  0.0000000000000000e+000  0.0000000000000000e+000  0.0000000000000000e+000  0.0000000000000000e+000  0.0000000000000000e+000  0.0000000000000000e+000  0.0000000000000000e+000  0.0000000000000000e+000  0.0000000000000000e+000  4.7118153041505989e-001 -4.4006960484983315e-001  0.0000000000000000e+000  0.0000000000000000e+000 -5.5789250556915326e-001  0.0000000000000000e+000  0.0000000000000000e+000  0.0000000000000000e+000  0.0000000000000000e+000  0.0000000000000000e+000  0.0000000000000000e+000  0.0000000000000000e+000  6.3980434521100360e-001  0.0000000000000000e+000
  0.0000000000000000e+000  0.0000000000000000e+000 -4.5727603314687554e-001  0.0000000000000000e+000  0.0000000000000000e+000  0.0000000000000000e+000  1.1074800414965580e+000  0.0000000000000000e+000  0.0000000000000000e+000  0.0000000000000000e+000  0.0000000000000000e+000  0.0000000000000000e+000  0.0000000000000000e+000  0.0000000000000000e+000  0.0000000000000000e+000  0.0000000000000000e+000 -8.8271017496044246e-001  3.7814513906620872e-001  0.0000000000000000e+000  0.0000000000000000e+000  7.7275009483437976e-003  0.0000000000000000e+000  0.0000000000000000e+000  0.0000000000000000e+000  0.0000000000000000e+000  0.0000000000000000e+000  0.0000000000000000e+000  0.0000000000000000e+000 -6.1611458184778922e-001  0.0000000000000000e+000
 -4.3079203878551581e-001 -3.7235760823393443e-001  0.0000000000000000e+000  0.0000000000000000e+000  0.0000000000000000e+000 -6.4597735857568139e-001  0.0000000000000000e+000  0.0000000000000000e+000  0.0000000000000000e+000  0.0000000000000000e+000  0.0000000000000000e+000  0.0000000000000000e+000  0.0000000000000000e+000  4.0969273272279361e-001  0.0000000000000000e+000  0.0000000000000000e+000  0.0000000000000000e+000  0.0000000000000000e+000 -2.0769995476066699e-001  2.2458741770896129e-002  0.0000000000000000e+000 -5.4858268275394993e-002  0.0000000000000000e+000  0.0000000000000000e+000  0.0000000000000000e+000  0.0000000000000000e+000  0.0000000000000000e+000  2.0971421502456217e-001  0.0000000000000000e+000  0.0000000000000000e+000
  2.8832831764101691e-001 -2.3006859318684325e-001  0.0000000000000000e+000  0.0000000000000000e+000  0.0000000000000000e+000 -1.4400855251876032e-001  0.0000000000000000e+000  0.0000000000000000e+000  0.0000000000000000e+000  0.0000000000000000e+000  0.0000000000000000e+000  0.0000000000000000e+000  0.0000000000000000e+000 -6.3293778854000560e-002  0.0000000000000000e+000  0.0000000000000000e+000  0.0000000000000000e+000  0.0000000000000000e+000 -4.0447001907484331e-001  2.7603549318890186e-001  0.0000000000000000e+000 -3.9057370153762083e-001  0.0000000000000000e+000  0.0000000000000000e+000  0.0000000000000000e+000  0.0000000000000000e+000  0.0000000000000000e+000 -6.6846933502735728e-001  0.0000000000000000e+000  0.0000000000000000e+000
  0.0000000000000000e+000  0.0000000000000000e+000  2.3403970107953271e-002  0.0000000000000000e+000  0.0000000000000000e+000  0.0000000000000000e+000 -7.8685896265438049e-001  0.0000000000000000e+000  0.0000000000000000e+000  0.0000000000000000e+000  0.0000000000000000e+000  0.0000000000000000e+000  0.0000000000000000e+000  0.0000000000000000e+000  0.0000000000000000e+000  0.0000000000000000e+000 -8.4744812377694279e-001 -4.1548154475237675e-001  0.0000000000000000e+000  0.0000000000000000e+000  4.3343625984108813e-001  0.0000000000000000e+000  0.0000000000000000e+000  0.0000000000000000e+000  0.0000000000000000e+000  0.0000000000000000e+000  0.0000000000000000e+000  0.0000000000000000e+000 -6.3082235596588621e-001  0.0000000000000000e+000
 -1.2610648326760665e-001 -3.5144044294297017e-001  0.0000000000000000e+000  0.0000000000000000e+000  0.0000000000000000e+000 -2.2763965109881198e-001  0.0000000000000000e+000  0.0000000000000000e+000  0.0000000000000000e+000  0.0000000000000000e+000  0.0000000000000000e+000  0.0000000000000000e+000  0.0000000000000000e+000 -7.2755948684563121e-001  0.0000000000000000e+000  0.0000000000000000e+000  0.0000000000000000e+000  0.0000000000000000e+000  1.0838938249670452e-001 -5.0584311060771059e-001  0.0000000000000000e+000 -1.0474116673678316e-001  0.0000000000000000e+000  0.0000000000000000e+000  0.0000000000000000e+000  0.0000000000000000e+000  0.0000000000000000e+000 -2.8773763983344747e-002  0.0000000000000000e+000  0.0000000000000000e+000
  0.0000000000000000e+000  0.0000000000000000e+000  0.0000000000000000e+000  1.3057523463912160e+000  0.0000000000000000e+000  0.0000000000000000e+000  0.0000000000000000e+000  2.6621371322939852e-001  1.7875627916177231e-001  0.0000000000000000e+000  0.0000000000000000e+000  0.0000000000000000e+000  0.0000000000000000e+000  0.0000000000000000e+000  6.4751667161354831e-001  0.0000000000000000e+000  0.0000000000000000e+000  0.0000000000000000e+000  0.0000000000000000e+000  0.0000000000000000e+000  0.0000000000000000e+000  0.0000000000000000e+000  4.0689147429041644e-002  0.0000000000000000e+000  1.0538286821612328e-001  5.2660359752525165e-001  7.2345767511354783e-002  0.0000000000000000e+000  0.0000000000000000e+000  0.0000000000000000e+000
  0.0000000000000000e+000  0.0000000000000000e+000  0.0000000000000000e+000  0.0000000000000000e+000  0.0000000000000000e+000  0.0000000000000000e+000  0.0000000000000000e+000  0.0000000000000000e+000  0.0000000000000000e+000  1.3575024082708131e-001 -8.1474676042830629e-001 -5.0213045104056303e-002 -5.3457224801906411e-001  0.0000000000000000e+000  0.0000000000000000e+000  1.6955064561993344e-001  0.0000000000000000e+000  0.0000000000000000e+000  0.0000000000000000e+000  0.0000000000000000e+000  0.0000000000000000e+000  0.0000000000000000e+000  0.0000000000000000e+000 -2.6894772838888109e-002  0.0000000000000000e+000  0.0000000000000000e+000  0.0000000000000000e+000  0.0000000000000000e+000  0.0000000000000000e+000  0.0000000000000000e+000
  0.0000000000000000e+000  0.0000000000000000e+000  0.0000000000000000e+000  1.1002379315604419e-001  0.0000000000000000e+000  0.0000000000000000e+000  0.0000000000000000e+000  3.3340686104628814e-001 -9.4928978405233133e-001  0.0000000000000000e+000  0.0000000000000000e+000  0.0000000000000000e+000  0.0000000000000000e+000  0.0000000000000000e+000 -5.5039219741909917e-001  0.0000000000000000e+000  0.0000000000000000e+000  0.0000000000000000e+000  0.0000000000000000e+000  0.0000000000000000e+000  0.0000000000000000e+000  0.0000000000000000e+000 -2.4226291968001251e-001  0.0000000000000000e+000  2.3987117060550495e-001 -6.7201835278786953e-002 -5.6180197770550211e-001  0.0000000000000000e+000  0.0000000000000000e+000  0.0000000000000000e+000
  0.0000000000000000e+000  0.0000000000000000e+000  0.0000000000000000e+000 -2.7670970186909011e-001  0.0000000000000000e+000  0.0000000000000000e+000  0.0000000000000000e+000 -2.6096010905013750e-001  3.6208164034719031e-001  0.0000000000000000e+000  0.0000000000000000e+000  0.0000000000000000e+000  0.0000000000000000e+000  0.0000000000000000e+000  1.2598546144355591e-001  0.0000000000000000e+000  0.0000000000000000e+000  0.0000000000000000e+000  0.0000000000000000e+000  0.0000000000000000e+000  0.0000000000000000e+000  0.0000000000000000e+000  1.2511783405687269e+000  0.0000000000000000e+000  3.7112430908422550e-001  4.3361466841116569e-001 -8.8726415632635436e-001  0.0000000000000000e+000  0.0000000000000000e+000  0.0000000000000000e+000
  0.0000000000000000e+000  0.0000000000000000e+000  0.0000000000000000e+000  3.1919284510814028e-001  0.0000000000000000e+000  0.0000000000000000e+000  0.0000000000000000e+000 -7.5961792546020507e-002 -8.0466346631689234e-001  0.0000000000000000e+000  0.0000000000000000e+000  0.0000000000000000e+000  0.0000000000000000e+000  0.0000000000000000e+000  4.2072573554032200e-001  0.0000000000000000e+000  0.0000000000000000e+000  0.0000000000000000e+000  0.0000000000000000e+000  0.0000000000000000e+000  0.0000000000000000e+000  0.0000000000000000e+000  3.8479562007483659e-001  0.0000000000000000e+000  5.6968767791271113e-001 -4.3728028557133169e-001  7.2463269471505465e-001  0.0000000000000000e+000  0.0000000000000000e+000  0.0000000000000000e+000
  1.0561350738432443e-001  1.6908847496706944e-001  0.0000000000000000e+000  0.0000000000000000e+000  0.0000000000000000e+000 -9.5223157610948087e-003  0.0000000000000000e+000  0.0000000000000000e+000  0.0000000000000000e+000  0.0000000000000000e+000  0.0000000000000000e+000  0.0000000000000000e+000  0.0000000000000000e+000  3.1831460679606000e-001  0.0000000000000000e+000  0.0000000000000000e+000  0.0000000000000000e+000  0.0000000000000000e+000  3.5050647290010861e-001 -3.6459192668823459e-001  0.0000000000000000e+000 -7.7499208597643243e-001  0.0000000000000000e+000  0.0000000000000000e+000  0.0000000000000000e+000  0.0000000000000000e+000  0.0000000000000000e+000  4.9449139698112862e-002  0.0000000000000000e+000  0.0000000000000000e+000
  0.0000000000000000e+000  0.0000000000000000e+000  9.3090960659188024e-002  0.0000000000000000e+000  0.0000000000000000e+000  0.0000000000000000e+000  3.8572583791838105e-001  0.0000000000000000e+000  0.0000000000000000e+000  0.0000000000000000e+000  0.0000000000000000e+000  0.0000000000000000e+000  0.0000000000000000e+000  0.0000000000000000e+000  0.0000000000000000e+000  0.0000000000000000e+000  3.5326368547102682e-001 -1.0657728884032278e+000  0.0000000000000000e+000  0.0000000000000000e+000 -1.0801405096982071e+000  0.0000000000000000e+000  0.0000000000000000e+000  0.0000000000000000e+000  0.0000000000000000e+000  0.0000000000000000e+000  0.0000000000000000e+000  0.0000000000000000e+000 -5.8664728632958552e-001  0.0000000000000000e+000
  0.0000000000000000e+000  0.0000000000000000e+000  0.0000000000000000e+000  0.0000000000000000e+000 -1.6784941374160195e-001  0.0000000000000000e+000  0.0000000000000000e+000  0.0000000000000000e+000  0.0000000000000000e+000  0.0000000000000000e+000  0.0000000000000000e+000  0.0000000000000000e+000  0.0000000000000000e+000  0.0000000000000000e+000  0.0000000000000000e+000  0.0000000000000000e+000  0.0000000000000000e+000  0.0000000000000000e+000  0.0000000000000000e+000  0.0000000000000000e+000  0.0000000000000000e+000  0.0000000000000000e+000  0.0000000000000000e+000  0.0000000000000000e+000  0.0000000000000000e+000  0.0000000000000000e+000  0.0000000000000000e+000  0.0000000000000000e+000  0.0000000000000000e+000 -6.1176916458650832e-001
 -4.7028485126126363e-001  5.5199141824740205e-001  0.0000000000000000e+000  0.0000000000000000e+000  0.0000000000000000e+000  0.0000000000000000e+000  0.0000000000000000e+000  0.0000000000000000e+000  0.0000000000000000e+000  0.0000000000000000e+000  0.0000000000000000e+000  0.0000000000000000e+000  0.0000000000000000e+000 -3.0483934312988203e-001  0.0000000000000000e+000  1.2521667858541513e-001  0.0000000000000000e+000  0.0000000000000000e+000  5.6034050554356862e-001  0.0000000000000000e+000  0.0000000000000000e+000  0.0000000000000000e+000  0.0000000000000000e+000 -2.2704605036588826e-001  0.0000000000000000e+000  0.0000000000000000e+000  0.0000000000000000e+000  0.0000000000000000e+000  0.0000000000000000e+000  0.0000000000000000e+000
  3.4061578712329754e-001 -1.4680893793604027e-001  0.0000000000000000e+000  0.0000000000000000e+000  0.0000000000000000e+000  0.0000000000000000e+000  0.0000000000000000e+000  0.0000000000000000e+000  0.0000000000000000e+000  0.0000000000000000e+000  0.0000000000000000e+000  0.0000000000000000e+000  0.0000000000000000e+000  5.0863453252840218e-001  0.0000000000000000e+000  5.3823803744123955e-001  0.0000000000000000e+000  0.0000000000000000e+000  5.5470100904055009e-001  0.0000000000000000e+000  0.0000000000000000e+000  0.0000000000000000e+000  0.0000000000000000e+000 -7.9533258734192355e-002  0.0000000000000000e+000  0.0000000000000000e+000  0.0000000000000000e+000  0.0000000000000000e+000  0.0000000000000000e+000  0.0000000000000000e+000
  0.0000000000000000e+000  0.0000000000000000e+000  3.3842660332038793e-001  0.0000000000000000e+000  0.0000000000000000e+000  0.0000000000000000e+000  2.8679075636502116e-001 -3.7076194757203823e-001  0.0000000000000000e+000  6.0048420808087588e-001  3.2849870425994165e-001  0.0000000000000000e+000 -1.9055894097856918e-001  0.0000000000000000e+000  0.0000000000000000e+000  0.0000000000000000e+000  3.5779002366756796e-001  0.0000000000000000e+000  0.0000000000000000e+000  0.0000000000000000e+000  0.0000000000000000e+000  1.8147997295377430e-001  0.0000000000000000e+000  0.0000000000000000e+000  0.0000000000000000e+000  0.0000000000000000e+000  0.0000000000000000e+000  0.0000000000000000e+000  0.0000000000000000e+000  0.0000000000000000e+000
  0.0000000000000000e+000  0.0000000000000000e+000  0.0000000000000000e+000 -5.3286830045257960e-001  0.0000000000000000e+000  0.0000000000000000e+000  0.0000000000000000e+000  0.0000000000000000e+000  0.0000000000000000e+000  0.0000000000000000e+000  0.0000000000000000e+000  1.7915784082187453e-001  0.0000000000000000e+000  0.0000000000000000e+000  0.0000000000000000e+000  0.0000000000000000e+000  0.0000000000000000e+000  0.0000000000000000e+000  0.0000000000000000e+000  0.0000000000000000e+000  0.0000000000000000e+000  0.0000000000000000e+000  0.0000000000000000e+000  0.0000000000000000e+000  0.0000000000000000e+000  0.0000000000000000e+000  0.0000000000000000e+000  0.0000000000000000e+000  0.0000000000000000e+000  0.0000000000000000e+000
  0.0000000000000000e+000  0.0000000000000000e+000  0.0000000000000000e+000  0.0000000000000000e+000 -8.4714409945761204e-001  0.0000000000000000e+000  0.0000000000000000e+000  0.0000000000000000e+000  0.0000000000000000e+000  0.0000000000000000e+000  0.0000000000000000e+000  0.0000000000000000e+000  0.0000000000000000e+000  0.0000000000000000e+000 -5.9639091727460203e-001  0.0000000000000000e+000  0.0000000000000000e+000 -8.6397463557734011e-001  0.0000000000000000e+000  0.0000000000000000e+000  8.2718606960119706e-002  0.0000000000000000e+000 -3.0621347431560314e-001  0.0000000000000000e+000  4.1101506057853354e-001  0.0000000000000000e+000  0.0000000000000000e+000  0.0000000000000000e+000  0.0000000000000000e+000  0.0000000000000000e+000
  0.0000000000000000e+000  0.0000000000000000e+000  0.0000000000000000e+000  0.0000000000000000e+000  0.0000000000000000e+000  3.0146975581096641e-001  0.0000000000000000e+000  0.0000000000000000e+000 -4.6794847198937167e-001  0.0000000000000000e+000  0.0000000000000000e+000  0.0000000000000000e+000  0.0000000000000000e+000  0.0000000000000000e+000  0.0000000000000000e+000  0.0000000000000000e+000  0.0000000000000000e+000  0.0000000000000000e+000  0.0000000000000000e+000  2.7613795743757913e-001  0.0000000000000000e+000  0.0000000000000000e+000  0.0000000000000000e+000  0.0000000000000000e+000  0.0000000000000000e+000 -8.2806335567308598e-001  8.4531079288234459e-002 -5.9559373932303372e-001  1.1924847084110706e+000 -3.7192928951177345e-002
  0.0000000000000000e+000  0.0000000000000000e+000  2.5527112368201071e-001  0.0000000000000000e+000  0.0000000000000000e+000  0.0000000000000000e+000  1.7229287122355608e-001  4.9215721867669882e-001  0.0000000000000000e+000  4.8238498467350821e-001 -1.7174627369557635e-001  0.0000000000000000e+000  3.6040555904584343e-001  0.0000000000000000e+000  0.0000000000000000e+000  0.0000000000000000e+000 -4.5638406400774667e-001  0.0000000000000000e+000  0.0000000000000000e+000  0.0000000000000000e+000  0.0000000000000000e+000  2.5012487922222360e-001  0.0000000000000000e+000  0.0000000000000000e+000  0.0000000000000000e+000  0.0000000000000000e+000  0.0000000000000000e+000  0.0000000000000000e+000  0.0000000000000000e+000  0.0000000000000000e+000
  0.0000000000000000e+000  0.0000000000000000e+000  1.8461187433736440e-001  0.0000000000000000e+000  0.0000000000000000e+000  0.0000000000000000e+000 -3.4549067521036747e-001  2.5994171093720270e-001  0.0000000000000000e+000 -7.3283564453161087e-002 -1.3381514683456974e-001  0.0000000000000000e+000  4.2618927567233256e-001  0.0000000000000000e+000  0.0000000000000000e+000  0.0000000000000000e+000  7.0901715819817723e-001  0.0000000000000000e+000  0.0000000000000000e+000  0.0000000000000000e+000  0.0000000000000000e+000  2.6714294385688958e-001  0.0000000000000000e+000  0.0000000000000000e+000  0.0000000000000000e+000  0.0000000000000000e+000  0.0000000000000000e+000  0.0000000000000000e+000  0.0000000000000000e+000  0.0000000000000000e+000
  0.0000000000000000e+000  0.0000000000000000e+000  0.0000000000000000e+000  0.0000000000000000e+000  0.0000000000000000e+000  4.5677256344752953e-001  0.0000000000000000e+000  0.0000000000000000e+000  1.1881879930036472e-001  0.0000000000000000e+000  0.0000000000000000e+000  0.0000000000000000e+000  0.0000000000000000e+000  0.0000000000000000e+000  0.0000000000000000e+000  0.0000000000000000e+000  0.0000000000000000e+000  0.0000000000000000e+000  0.0000000000000000e+000 -1.8335140701258201e-001  0.0000000000000000e+000  0.0000000000000000e+000  0.0000000000000000e+000  0.0000000000000000e+000  0.0000000000000000e+000 -1.0112551591268976e-002 -3.2084219849104267e-001 -9.4848976106750982e-001 -5.3692784307213859e-001  9.4219858993536265e-001
  0.0000000000000000e+000  0.0000000000000000e+000  5.8976344703611161e-001  0.0000000000000000e+000  0.0000000000000000e+000  0.0000000000000000e+000 -4.3653051313640823e-001 -3.4875657340755228e-001  0.0000000000000000e+000  8.9101993734138504e-002 -2.6166843276112139e-001  0.0000000000000000e+000  1.2282744866708059e-001  0.0000000000000000e+000  0.0000000000000000e+000  0.0000000000000000e+000 -1.7680988888833715e-001  0.0000000000000000e+000  0.0000000000000000e+000  0.0000000000000000e+000  0.0000000000000000e+000 -4.6608066597976211e-001  0.0000000000000000e+000  0.0000000000000000e+000  0.0000000000000000e+000  0.0000000000000000e+000  0.0000000000000000e+000  0.0000000000000000e+000  0.0000000000000000e+000  0.0000000000000000e+000
  0.0000000000000000e+000  0.0000000000000000e+000 -2.3525400073284047e-002  0.0000000000000000e+000  0.0000000000000000e+000  0.0000000000000000e+000 -5.3747798173969991e-002  5.2494043918557376e-001  0.0000000000000000e+000  2.9461454009174620e-001 -2.6113893717206349e-001  0.0000000000000000e+000 -5.6509981353549443e-001  0.0000000000000000e+000  0.0000000000000000e+000  0.0000000000000000e+000  2.6628560051299444e-001  0.0000000000000000e+000  0.0000000000000000e+000  0.0000000000000000e+000  0.0000000000000000e+000 -4.1923522396293933e-001  0.0000000000000000e+000  0.0000000000000000e+000  0.0000000000000000e+000  0.0000000000000000e+000  0.0000000000000000e+000  0.0000000000000000e+000  0.0000000000000000e+000  0.0000000000000000e+000
  0.0000000000000000e+000  0.0000000000000000e+000  0.0000000000000000e+000  2.5697677745880337e-001  0.0000000000000000e+000  0.0000000000000000e+000  0.0000000000000000e+000  0.0000000000000000e+000  0.0000000000000000e+000  0.0000000000000000e+000  0.0000000000000000e+000  4.0880394729599029e-001  0.0000000000000000e+000  0.0000000000000000e+000  0.0000000000000000e+000  0.0000000000000000e+000  0.0000000000000000e+000  0.0000000000000000e+000  0.0000000000000000e+000  0.0000000000000000e+000  0.0000000000000000e+000  0.0000000000000000e+000  0.0000000000000000e+000  0.0000000000000000e+000  0.0000000000000000e+000  0.0000000000000000e+000  0.0000000000000000e+000  0.0000000000000000e+000  0.0000000000000000e+000  0.0000000000000000e+000
  0.0000000000000000e+000  0.0000000000000000e+000  2.2273352203784064e-001  0.0000000000000000e+000  0.0000000000000000e+000  0.0000000000000000e+000 -5.5884036708696816e-001  2.5166976772410143e-001  0.0000000000000000e+000 -7.4288894148730383e-002  5.7362695435646227e-001  0.0000000000000000e+000 -3.3691599083768042e-001  0.0000000000000000e+000  0.0000000000000000e+000  0.0000000000000000e+000 -2.2375422823822907e-001  0.0000000000000000e+000  0.0000000000000000e+000  0.0000000000000000e+000  0.0000000000000000e+000  2.7677515819467102e-001  0.0000000000000000e+000  0.0000000000000000e+000  0.0000000000000000e+000  0.0000000000000000e+000  0.0000000000000000e+000  0.0000000000000000e+000  0.0000000000000000e+000  0.0000000000000000e+000
 -1.7030088102997681e-001 -1.7083165888109861e-001  0.0000000000000000e+000  0.0000000000000000e+000  0.0000000000000000e+000  0.0000000000000000e+000  0.0000000000000000e+000  0.0000000000000000e+000  0.0000000000000000e+000  0.0000000000000000e+000  0.0000000000000000e+000  0.0000000000000000e+000  0.0000000000000000e+000  3.1352049203256388e-001  0.0000000000000000e+000 -6.9092342651435779e-001  0.0000000000000000e+000  0.0000000000000000e+000  4.9266687677664572e-001  0.0000000000000000e+000  0.0000000000000000e+000  0.0000000000000000e+000  0.0000000000000000e+000  3.5131641370822619e-001  0.0000000000000000e+000  0.0000000000000000e+000  0.0000000000000000e+000  0.0000000000000000e+000  0.0000000000000000e+000  0.0000000000000000e+000
  0.0000000000000000e+000  0.0000000000000000e+000  0.0000000000000000e+000  0.0000000000000000e+000  2.7875397702158344e-001  0.0000000000000000e+000  0.0000000000000000e+000  0.0000000000000000e+000  0.0000000000000000e+000  0.0000000000000000e+000  0.0000000000000000e+000  0.0000000000000000e+000  0.0000000000000000e+000  0.0000000000000000e+000  7.1494524649903335e-001  0.0000000000000000e+000  0.0000000000000000e+000 -1.9368045239558040e-001  0.0000000000000000e+000  0.0000000000000000e+000 -8.3438482479910370e-001  0.0000000000000000e+000 -1.4070496117023920e-001  0.0000000000000000e+000  6.8327319726598135e-001  0.0000000000000000e+000  0.0000000000000000e+000  0.0000000000000000e+000  0.0000000000000000e+000  0.0000000000000000e+000
 -1.2479408367617367e-001  6.4320364590538825e-001  0.0000000000000000e+000  0.0000000000000000e+000  0.0000000000000000e+000  0.0000000000000000e+000  0.0000000000000000e+000  0.0000000000000000e+000  0.0000000000000000e+000  0.0000000000000000e+000  0.0000000000000000e+000  0.0000000000000000e+000  0.0000000000000000e+000  6.7170028556990258e-001  0.0000000000000000e+000 -2.2591413478264794e-002  0.0000000000000000e+000  0.0000000000000000e+000 -3.3576838845896539e-001  0.0000000000000000e+000  0.0000000000000000e+000  0.0000000000000000e+000  0.0000000000000000e+000  7.9268217385500217e-002  0.0000000000000000e+000  0.0000000000000000e+000  0.0000000000000000e+000  0.0000000000000000e+000  0.0000000000000000e+000  0.0000000000000000e+000
  0.0000000000000000e+000  0.0000000000000000e+000  5.0945317458635309e-001  0.0000000000000000e+000  0.0000000000000000e+000  0.0000000000000000e+000  4.9069723297389384e-001  2.8903157797541984e-001  0.0000000000000000e+000 -4.4950645701916148e-001  3.2469102945508471e-001  0.0000000000000000e+000  8.3337130896969841e-002  0.0000000000000000e+000  0.0000000000000000e+000  0.0000000000000000e+000  8.1399467271009773e-002  0.0000000000000000e+000  0.0000000000000000e+000  0.0000000000000000e+000  0.0000000000000000e+000 -3.0835558243694283e-001  0.0000000000000000e+000  0.0000000000000000e+000  0.0000000000000000e+000  0.0000000000000000e+000  0.0000000000000000e+000  0.0000000000000000e+000  0.0000000000000000e+000  0.0000000000000000e+000
  0.0000000000000000e+000  0.0000000000000000e+000  0.0000000000000000e+000  0.0000000000000000e+000  7.8187889466604610e-001  0.0000000000000000e+000  0.0000000000000000e+000  0.0000000000000000e+000  0.0000000000000000e+000  0.0000000000000000e+000  0.0000000000000000e+000  0.0000000000000000e+000  0.0000000000000000e+000  0.0000000000000000e+000 -9.7511258914947829e-001  0.0000000000000000e+000  0.0000000000000000e+000 -4.8059362419352453e-001  0.0000000000000000e+000  0.0000000000000000e+000 -1.5507155923940452e-001  0.0000000000000000e+000  2.7412728932014740e-002  0.0000000000000000e+000 -2.5905377027278265e-001  0.0000000000000000e+000  0.0000000000000000e+000  0.0000000000000000e+000  0.0000000000000000e+000  0.0000000000000000e+000
 -2.4830294994985719e-001 -9.6185424002795950e-003  0.0000000000000000e+000  0.0000000000000000e+000  0.0000000000000000e+000  0.0000000000000000e+000  0.0000000000000000e+000  0.0000000000000000e+000  0.0000000000000000e+000  0.0000000000000000e+000  0.0000000000000000e+000  0.0000000000000000e+000  0.0000000000000000e+000 -1.3328568915295536e-001  0.0000000000000000e+000  4.2664440939386233e-001  0.0000000000000000e+000  0.0000000000000000e+000 -1.8656625704771043e-002  0.0000000000000000e+000  0.0000000000000000e+000  0.0000000000000000e+000  0.0000000000000000e+000  8.5913592172926223e-001  0.0000000000000000e+000  0.0000000000000000e+000  0.0000000000000000e+000  0.0000000000000000e+000  0.0000000000000000e+000  0.0000000000000000e+000
  0.0000000000000000e+000  0.0000000000000000e+000  0.0000000000000000e+000  0.0000000000000000e+000  0.0000000000000000e+000 -2.1398038677080131e-001  0.0000000000000000e+000  0.0000000000000000e+000 -4.3716549471858912e-001  0.0000000000000000e+000  0.0000000000000000e+000  0.0000000000000000e+000  0.0000000000000000e+000  0.0000000000000000e+000  0.0000000000000000e+000  0.0000000000000000e+000  0.0000000000000000e+000  0.0000000000000000e+000  0.0000000000000000e+000 -4.1546416016633364e-002  0.0000000000000000e+000  0.0000000000000000e+000  0.0000000000000000e+000  0.0000000000000000e+000  0.0000000000000000e+000 -7.3014024551431400e-001  9.0810305651999690e-001 -4.3549910268743453e-001 -6.5433891885281326e-001 -4.1183568012945743e-001
  0.0000000000000000e+000  0.0000000000000000e+000  0.0000000000000000e+000  0.0000000000000000e+000  6.6837103592349956e-001  0.0000000000000000e+000  0.0000000000000000e+000  0.0000000000000000e+000  0.0000000000000000e+000  0.0000000000000000e+000  0.0000000000000000e+000  0.0000000000000000e+000  0.0000000000000000e+000  0.0000000000000000e+000  8.3176434372793873e-001  0.0000000000000000e+000  0.0000000000000000e+000 -1.9389072045333217e-002  0.0000000000000000e+000  0.0000000000000000e+000 -2.7299770657730860e-001  0.0000000000000000e+000 -1.0843791762020092e+000  0.0000000000000000e+000 -5.2184890980978438e-001  0.0000000000000000e+000  0.0000000000000000e+000  0.0000000000000000e+000  0.0000000000000000e+000  0.0000000000000000e+000
  0.0000000000000000e+000  0.0000000000000000e+000  3.5874143416780568e-001  0.0000000000000000e+000  0.0000000000000000e+000  0.0000000000000000e+000  1.4889048623061438e-001 -9.3148376322186449e-002  0.0000000000000000e+000 -3.1470807802061879e-001 -5.2301937312586788e-001  0.0000000000000000e+000 -4.4415760789575898e-001  0.0000000000000000e+000  0.0000000000000000e+000  0.0000000000000000e+000 -4.6184073970940043e-002  0.0000000000000000e+000  0.0000000000000000e+000  0.0000000000000000e+000  0.0000000000000000e+000  5.1813144870113248e-001  0.0000000000000000e+000  0.0000000000000000e+000  0.0000000000000000e+000  0.0000000000000000e+000  0.0000000000000000e+000  0.0000000000000000e+000  0.0000000000000000e+000  0.0000000000000000e+000
  0.0000000000000000e+000  0.0000000000000000e+000  0.0000000000000000e+000  0.0000000000000000e+000  1.5658433877602174e-001  0.0000000000000000e+000  0.0000000000000000e+000  0.0000000000000000e+000  0.0000000000000000e+000  0.0000000000000000e+000  0.0000000000000000e+000  0.0000000000000000e+000  0.0000000000000000e+000  0.0000000000000000e+000  5.8420606804391073e-001  0.0000000000000000e+000  0.0000000000000000e+000 -9.2446575875593207e-001  0.0000000000000000e+000  0.0000000000000000e+000  1.5315781699110265e-001  0.0000000000000000e+000  5.4067825690440852e-001  0.0000000000000000e+000 -6.2301288176703951e-001  0.0000000000000000e+000  0.0000000000000000e+000  0.0000000000000000e+000  0.0000000000000000e+000  0.0000000000000000e+000
  7.4604472780295450e-001  4.8038079456131028e-001  0.0000000000000000e+000  0.0000000000000000e+000  0.0000000000000000e+000  0.0000000000000000e+000  0.0000000000000000e+000  0.0000000000000000e+000  0.0000000000000000e+000  0.0000000000000000e+000  0.0000000000000000e+000  0.0000000000000000e+000  0.0000000000000000e+000 -2.8482001282871272e-001  0.0000000000000000e+000 -1.8630510760340091e-001  0.0000000000000000e+000  0.0000000000000000e+000  1.5005391222057432e-001  0.0000000000000000e+000  0.0000000000000000e+000  0.0000000000000000e+000  0.0000000000000000e+000  2.7258640269554357e-001  0.0000000000000000e+000  0.0000000000000000e+000  0.0000000000000000e+000  0.0000000000000000e+000  0.0000000000000000e+000  0.0000000000000000e+000
  0.0000000000000000e+000  0.0000000000000000e+000  0.0000000000000000e+000  0.0000000000000000e+000 -1.6960039899819832e-001  0.0000000000000000e+000  0.0000000000000000e+000  0.0000000000000000e+000  0.0000000000000000e+000  0.0000000000000000e+000  0.0000000000000000e+000  0.0000000000000000e+000  0.0000000000000000e+000  0.0000000000000000e+000 -5.5706122798203694e-002  0.0000000000000000e+000  0.0000000000000000e+000  9.5788502339553425e-002  0.0000000000000000e+000  0.0000000000000000e+000 -1.1054134724148659e+000  0.0000000000000000e+000  1.7811568009206125e-001  0.0000000000000000e+000 -8.9027524097642241e-001  0.0000000000000000e+000  0.0000000000000000e+000  0.0000000000000000e+000  0.0000000000000000e+000  0.0000000000000000e+000
  0.0000000000000000e+000  0.0000000000000000e+000  0.0000000000000000e+000  0.0000000000000000e+000  0.0000000000000000e+000  6.1499295092366735e-001  0.0000000000000000e+000  0.0000000000000000e+000  2.5013164873083671e-001  0.0000000000000000e+000  0.0000000000000000e+000  0.0000000000000000e+000  0.0000000000000000e+000  0.0000000000000000e+000  0.0000000000000000e+000  0.0000000000000000e+000  0.0000000000000000e+000  0.0000000000000000e+000  0.0000000000000000e+000 -5.6365459003070584e-001  0.0000000000000000e+000  0.0000000000000000e+000  0.0000000000000000e+000  0.0000000000000000e+000  0.0000000000000000e+000 -2.8437648375838537e-001 -7.7521708667430222e-001 -2.6169629916250747e-001 -1.4029549160305593e-001 -3.9229668851417615e-001
  0.0000000000000000e+000  0.0000000000000000e+000  0.0000000000000000e+000  0.0000000000000000e+000  0.0000000000000000e+000  3.7394674970193470e-001  0.0000000000000000e+000  0.0000000000000000e+000 -3.8657115167921474e-001  0.0000000000000000e+000  0.0000000000000000e+000  0.0000000000000000e+000  0.0000000000000000e+000  0.0000000000000000e+000  0.0000000000000000e+000  0.0000000000000000e+000  0.0000000000000000e+000  0.0000000000000000e+000  0.0000000000000000e+000  3.7690707671452361e-001  0.0000000000000000e+000  0.0000000000000000e+000  0.0000000000000000e+000  0.0000000000000000e+000  0.0000000000000000e+000 -7.9979869069970866e-001  4.5276503011665581e-003  6.6598307581054272e-001 -8.5348431102163655e-002  2.4859404493626147e-001
  0.0000000000000000e+000  0.0000000000000000e+000  0.0000000000000000e+000  0.0000000000000000e+000  0.0000000000000000e+000  9.0473268176215516e-001  0.0000000000000000e+000  0.0000000000000000e+000  5.2641424564007011e-001  0.0000000000000000e+000  0.0000000000000000e+000  0.0000000000000000e+000  0.0000000000000000e+000  0.0000000000000000e+000  0.0000000000000000e+000  0.0000000000000000e+000  0.0000000000000000e+000  0.0000000000000000e+000  0.0000000000000000e+000 -8.2503452378420439e-002  0.0000000000000000e+000  0.0000000000000000e+000  0.0000000000000000e+000  0.0000000000000000e+000  0.0000000000000000e+000 -2.0165735539659446e-002  1.1997314742931064e+000  9.5162889251214772e-003 -3.3197229282406554e-001 -2.0716064783605825e-001
  0.0000000000000000e+000  0.0000000000000000e+000  0.0000000000000000e+000  0.0000000000000000e+000  0.0000000000000000e+000  4.8827043022884897e-001  0.0000000000000000e+000  0.0000000000000000e+000 -6.5700521646525112e-001  0.0000000000000000e+000  0.0000000000000000e+000  0.0000000000000000e+000  0.0000000000000000e+000  0.0000000000000000e+000  0.0000000000000000e+000  0.0000000000000000e+000  0.0000000000000000e+000  0.0000000000000000e+000  0.0000000000000000e+000  1.1431427577744966e+000  0.0000000000000000e+000  0.0000000000000000e+000  0.0000000000000000e+000  0.0000000000000000e+000  0.0000000000000000e+000  5.4649215334385126e-001 -2.4878910023812395e-001  1.3160205178705348e-001 -5.4510829037342973e-002 -2.8419413088015089e-001
  0.0000000000000000e+000  0.0000000000000000e+000  0.0000000000000000e+000  0.0000000000000000e+000  0.0000000000000000e+000  8.6599731867622909e-001  0.0000000000000000e+000  0.0000000000000000e+000 -8.2247880678683638e-001  0.0000000000000000e+000  0.0000000000000000e+000  0.0000000000000000e+000  0.0000000000000000e+000  0.0000000000000000e+000  0.0000000000000000e+000  0.0000000000000000e+000  0.0000000000000000e+000  0.0000000000000000e+000  0.0000000000000000e+000 -9.0209410283560876e-001  0.0000000000000000e+000  0.0000000000000000e+000  0.0000000000000000e+000  0.0000000000000000e+000  0.0000000000000000e+000  5.3819281601934399e-001  4.5473061574917228e-001  5.2412743666977291e-002  3.9020381976800550e-001  1.3415128050402014e-001
