# Supplementary material for: An adaptive dimension differential evolution algorithm based on ranking scheme for global optimization
Source: PeerJ Comput Sci. 2022 Jun 17;8:e1007. doi: 10.7717/peerj-cs.1007 (PMC9299288; doi:10.7717/peerj-cs.1007)
Supplement: Supplemental Information 1 [file peerj-cs-08-1007-s001.zip › code/input_data/M_2_D10.txt]

 -1.3627060205049717e-002  0.0000000000000000e+000  0.0000000000000000e+000 -9.6121902188204134e-001  0.0000000000000000e+000  0.0000000000000000e+000  2.7544926066754971e-001  0.0000000000000000e+000  0.0000000000000000e+000  0.0000000000000000e+000
  0.0000000000000000e+000  1.0187099017661225e+000  0.0000000000000000e+000  0.0000000000000000e+000  5.3967855359271233e-001  0.0000000000000000e+000  0.0000000000000000e+000  0.0000000000000000e+000 -8.7174419092985220e-002  0.0000000000000000e+000
  0.0000000000000000e+000  0.0000000000000000e+000  2.6058100765645231e-001  0.0000000000000000e+000  0.0000000000000000e+000  1.7899279377065161e-001  0.0000000000000000e+000  8.2141514208382516e-001  0.0000000000000000e+000 -4.7469598964214416e-001
 -5.7007114692758154e-001  0.0000000000000000e+000  0.0000000000000000e+000 -2.1885020763174318e-001  0.0000000000000000e+000  0.0000000000000000e+000 -7.9191127915961379e-001  0.0000000000000000e+000  0.0000000000000000e+000  0.0000000000000000e+000
  0.0000000000000000e+000  2.4382105614271932e-001  0.0000000000000000e+000  0.0000000000000000e+000 -8.8537614465493131e-001  0.0000000000000000e+000  0.0000000000000000e+000  0.0000000000000000e+000  6.3889792390163480e-001  0.0000000000000000e+000
  0.0000000000000000e+000  0.0000000000000000e+000 -9.2218426126838593e-001  0.0000000000000000e+000  0.0000000000000000e+000  1.3384353981380909e-002  0.0000000000000000e+000  6.9950764482454755e-002  0.0000000000000000e+000 -3.8013673577503904e-001
 -8.2148231306026276e-001  0.0000000000000000e+000  0.0000000000000000e+000  1.6781709862726921e-001  0.0000000000000000e+000  0.0000000000000000e+000  5.4498094529761731e-001  0.0000000000000000e+000  0.0000000000000000e+000  0.0000000000000000e+000
  0.0000000000000000e+000  0.0000000000000000e+000  3.6688476595634983e-002  0.0000000000000000e+000  0.0000000000000000e+000  9.5292399623672275e-001  0.0000000000000000e+000 -2.8124192120177316e-001  0.0000000000000000e+000 -1.0720445345255791e-001
  0.0000000000000000e+000 -1.2847811456506475e-001  0.0000000000000000e+000  0.0000000000000000e+000 -1.5832234533457452e+000  0.0000000000000000e+000  0.0000000000000000e+000  0.0000000000000000e+000 -9.4748444011200439e-001  0.0000000000000000e+000
  0.0000000000000000e+000  0.0000000000000000e+000  2.8342138663608296e-001  0.0000000000000000e+000  0.0000000000000000e+000 -2.4437327235790920e-001  0.0000000000000000e+000 -4.9120976849251008e-001  0.0000000000000000e+000 -7.8655386636383773e-001
