# Supplementary material for: An adaptive dimension differential evolution algorithm based on ranking scheme for global optimization
Source: PeerJ Comput Sci. 2022 Jun 17;8:e1007. doi: 10.7717/peerj-cs.1007 (PMC9299288; doi:10.7717/peerj-cs.1007)
Supplement: Supplemental Information 1 [file peerj-cs-08-1007-s001.zip › code/input_data/M_30_D10.txt]

 -6.4593544560235117e-001  5.4457021864364874e-001  0.0000000000000000e+000  0.0000000000000000e+000  0.0000000000000000e+000  0.0000000000000000e+000  4.1918112502951088e-001  0.0000000000000000e+000  0.0000000000000000e+000 -9.4705167199130025e-001
 -5.0111966523862683e-001  3.0629408751342901e-001  0.0000000000000000e+000  0.0000000000000000e+000  0.0000000000000000e+000  0.0000000000000000e+000  2.0064823744167504e-002  0.0000000000000000e+000  0.0000000000000000e+000  2.9252456898398704e-001
  0.0000000000000000e+000  0.0000000000000000e+000 -5.8850824872966667e-001 -7.6236535719752174e-001  2.3901752864966357e-002  2.6260624703027269e-001  0.0000000000000000e+000 -5.2327539252802757e-002  1.3623405911879681e-002  0.0000000000000000e+000
  0.0000000000000000e+000  0.0000000000000000e+000 -8.7488802117784079e-002 -9.0497438410835268e-002  1.2316928897823870e-001 -3.0227760286035721e-001  0.0000000000000000e+000  9.0485561967808714e-001  2.4258979315636631e-001  0.0000000000000000e+000
  0.0000000000000000e+000  0.0000000000000000e+000  4.0312133060341998e-001 -2.7399161364967090e-001  8.6552296977963783e-001  5.5012144101422022e-003  0.0000000000000000e+000 -1.1180252718488105e-001  2.7599072468137448e-002  0.0000000000000000e+000
  0.0000000000000000e+000  0.0000000000000000e+000  4.7436153719998420e-001 -4.1344318929059654e-001 -3.9227045767021124e-001 -1.6722727884204633e-001  0.0000000000000000e+000 -1.6634994286863100e-001  6.2811820783382810e-001  0.0000000000000000e+000
 -7.2131278536568477e-002  1.0012491151216751e+000  0.0000000000000000e+000  0.0000000000000000e+000  0.0000000000000000e+000  0.0000000000000000e+000  2.7148631098002873e-001  0.0000000000000000e+000  0.0000000000000000e+000 -3.1052139119412631e-001
  0.0000000000000000e+000  0.0000000000000000e+000 -4.6384640535344862e-001  1.5517146246504060e-001  2.1197254399873891e-001 -6.9801068021656498e-001  0.0000000000000000e+000 -3.7192122937952743e-001  3.0048570599660401e-001  0.0000000000000000e+000
  0.0000000000000000e+000  0.0000000000000000e+000 -2.0814559269803556e-001  3.7486586654629139e-001  1.9057688704646000e-001  5.6960694692426095e-001  0.0000000000000000e+000  7.9166421505502682e-004  6.7481756330578146e-001  0.0000000000000000e+000
 -9.0099400055189793e-001  9.6185282584594911e-002  0.0000000000000000e+000  0.0000000000000000e+000  0.0000000000000000e+000  0.0000000000000000e+000  1.2536191084399140e-001  0.0000000000000000e+000  0.0000000000000000e+000  8.0329845349756579e-001
  9.0742215615294253e-001  0.0000000000000000e+000  0.0000000000000000e+000  0.0000000000000000e+000 -2.0389974443447628e-001 -7.5022469165525041e-001  0.0000000000000000e+000  0.0000000000000000e+000 -4.5122678296749325e-001  0.0000000000000000e+000
  0.0000000000000000e+000  1.3806762577716652e-002  4.6865140817316597e-001  1.7600080968649418e-001  0.0000000000000000e+000  0.0000000000000000e+000 -4.0453854558540553e-001  2.8995716682046846e-001  0.0000000000000000e+000 -7.0814712628042131e-001
  0.0000000000000000e+000  4.1627881400433564e-001  1.7729528936460176e-001  3.5554076123697081e-001  0.0000000000000000e+000  0.0000000000000000e+000  6.2207497742666007e-001 -4.2651339402740573e-001  0.0000000000000000e+000 -3.1619320621124075e-001
  0.0000000000000000e+000  6.8779883669575748e-001  3.0603786271540090e-001 -6.2563447227948066e-001  0.0000000000000000e+000  0.0000000000000000e+000 -1.5211768831118777e-001 -4.1518642520869897e-002  0.0000000000000000e+000  1.3035146775626746e-001
  8.7507685673376190e-001  0.0000000000000000e+000  0.0000000000000000e+000  0.0000000000000000e+000  1.4670121903001564e-002  7.0623259294829127e-002  0.0000000000000000e+000  0.0000000000000000e+000  7.3717952937321829e-001  0.0000000000000000e+000
  2.1673833014106195e-001  0.0000000000000000e+000  0.0000000000000000e+000  0.0000000000000000e+000  6.2845215570592594e-001  5.1711089728464199e-001  0.0000000000000000e+000  0.0000000000000000e+000 -9.7838346382817104e-002  0.0000000000000000e+000
  0.0000000000000000e+000 -3.0495951631188889e-001  7.5994929279961676e-001  2.3828919199605107e-002  0.0000000000000000e+000  0.0000000000000000e+000  3.3621258823253042e-001  2.2864403784854545e-001  0.0000000000000000e+000  4.0446501438846083e-001
  0.0000000000000000e+000  4.7694770241796053e-001 -1.9834771865906412e-001  3.9554321689512623e-001  0.0000000000000000e+000  0.0000000000000000e+000  1.1187585768473286e-001  7.2177452972646439e-001  0.0000000000000000e+000  2.0796623748742360e-001
  6.3840716745764164e-002  0.0000000000000000e+000  0.0000000000000000e+000  0.0000000000000000e+000 -2.0762677806291568e-001  1.6711843597781442e-001  0.0000000000000000e+000  0.0000000000000000e+000  5.3480975528011365e-001  0.0000000000000000e+000
  0.0000000000000000e+000  1.8158927591484070e-001  1.9598040577345266e-001  5.4237785294234098e-001  0.0000000000000000e+000  0.0000000000000000e+000 -5.4833966159618042e-001 -3.9881173583828761e-001  0.0000000000000000e+000  4.1799054408143066e-001
 -2.2697747129303825e-001 -8.3591727777331415e-001  3.7946859108849332e-002  3.5645876810331439e-001  0.0000000000000000e+000  0.0000000000000000e+000 -5.2962562004084893e-003  3.4812736813093220e-001  0.0000000000000000e+000  0.0000000000000000e+000
 -8.5118368944109413e-001  1.4134330538189649e-001 -1.2468776701207035e-001 -4.2703184204335609e-001  0.0000000000000000e+000  0.0000000000000000e+000  4.4038217398373318e-002  2.3593600594259018e-001  0.0000000000000000e+000  0.0000000000000000e+000
 -2.5996827487109980e-001  4.1167379973642615e-001  1.6412540667624237e-001  6.2993294703973957e-001  0.0000000000000000e+000  0.0000000000000000e+000 -5.6340192606024764e-001  1.4753569568042643e-001  0.0000000000000000e+000  0.0000000000000000e+000
  9.4657908500730498e-002  3.2849736335455876e-001 -2.2386405601768977e-001  3.4622541486544134e-001  0.0000000000000000e+000  0.0000000000000000e+000  6.5713951224686251e-001  5.3038652942536968e-001  0.0000000000000000e+000  0.0000000000000000e+000
  0.0000000000000000e+000  0.0000000000000000e+000  0.0000000000000000e+000  0.0000000000000000e+000 -4.6625278010792415e-002 -6.6931871599616921e-001  0.0000000000000000e+000  0.0000000000000000e+000 -2.4250059040425842e-001  7.5293030875547751e-001
  0.0000000000000000e+000  0.0000000000000000e+000  0.0000000000000000e+000  0.0000000000000000e+000  5.1391674668825627e-001 -9.5700123261223905e-003  0.0000000000000000e+000  0.0000000000000000e+000 -9.5484924963021656e-001 -1.1891276866411011e+000
  3.6096528427871322e-001 -4.5079074137480621e-003 -4.0547205049510299e-001 -3.2538429956447135e-001  0.0000000000000000e+000  0.0000000000000000e+000 -4.9614111075705097e-001  5.9434435674727448e-001  0.0000000000000000e+000  0.0000000000000000e+000
 -1.3087396348878594e-001 -6.2114558633195677e-002 -8.6113480258045549e-001  2.6080347861051567e-001  0.0000000000000000e+000  0.0000000000000000e+000 -5.1210491610134599e-002 -4.0843563772638736e-001  0.0000000000000000e+000  0.0000000000000000e+000
  0.0000000000000000e+000  0.0000000000000000e+000  0.0000000000000000e+000  0.0000000000000000e+000  1.2558751049135355e-001  6.8780032017766846e-001  0.0000000000000000e+000  0.0000000000000000e+000  5.7978069292079837e-001  5.7384390151883924e-001
  0.0000000000000000e+000  0.0000000000000000e+000  0.0000000000000000e+000  0.0000000000000000e+000 -2.8149526596349110e-002  4.6232012939291728e-001  0.0000000000000000e+000  0.0000000000000000e+000  4.4548571408840576e-001 -6.4221710254497488e-001
 -8.4764585334438758e-001  0.0000000000000000e+000  0.0000000000000000e+000  0.0000000000000000e+000  0.0000000000000000e+000  0.0000000000000000e+000 -8.4165474588357866e-002 -4.7537792925247857e-001  0.0000000000000000e+000  2.6770012881184080e-001
  0.0000000000000000e+000 -3.4122921899059017e-001 -5.6253606359958874e-001  9.4641891403350359e-002  8.4892050311378531e-002  4.2113802607142270e-001  0.0000000000000000e+000  0.0000000000000000e+000 -6.1122402802830311e-001  0.0000000000000000e+000
  0.0000000000000000e+000  8.9934807138798978e-002 -7.6206689770468838e-001 -3.7701101841782941e-001 -1.0922064842570377e-001 -4.1453725039253941e-001  0.0000000000000000e+000  0.0000000000000000e+000  2.9199004070973422e-001  0.0000000000000000e+000
  0.0000000000000000e+000 -2.0701980191663163e-001  1.7537311245279447e-001 -3.6481731372382592e-001 -8.7056546570711713e-001  7.1142762745858623e-002  0.0000000000000000e+000  0.0000000000000000e+000 -1.7421216340252282e-001  0.0000000000000000e+000
  0.0000000000000000e+000  5.1494305364735682e-001 -2.4602471340041196e-001  6.7075138421084934e-001 -4.5550456591187882e-001  1.1574854581083364e-001  0.0000000000000000e+000  0.0000000000000000e+000  5.9295337522591855e-002  0.0000000000000000e+000
  0.0000000000000000e+000  5.7330262790878983e-001 -2.0738392535009864e-002 -4.9470215202583001e-001  1.0354579574856113e-001  6.3985091866383159e-001  0.0000000000000000e+000  0.0000000000000000e+000  7.7671531186138815e-002  0.0000000000000000e+000
 -4.5034017643228919e-001  0.0000000000000000e+000  0.0000000000000000e+000  0.0000000000000000e+000  0.0000000000000000e+000  0.0000000000000000e+000 -2.1360944597035061e-001  3.1228327601182232e-001  0.0000000000000000e+000 -7.6402174500602682e-001
 -3.9458823797872244e-001  0.0000000000000000e+000  0.0000000000000000e+000  0.0000000000000000e+000  0.0000000000000000e+000  0.0000000000000000e+000 -6.1201790768311248e-001  1.0590847739011140e-001  0.0000000000000000e+000  5.7252887472547354e-001
  0.0000000000000000e+000 -4.8864598690625566e-001 -1.0532450556522997e-001  1.4552076604636624e-001 -6.9092823692319061e-002  4.7215825140547196e-001  0.0000000000000000e+000  0.0000000000000000e+000  7.0798892788028778e-001  0.0000000000000000e+000
 -6.0339346004882299e-001  0.0000000000000000e+000  0.0000000000000000e+000  0.0000000000000000e+000  0.0000000000000000e+000  0.0000000000000000e+000 -2.3348976262165680e-001  5.4409948486077564e-001  0.0000000000000000e+000 -6.0376284446141959e-001
 -1.9121873799534420e-001  0.0000000000000000e+000 -3.4821676340238406e-001 -6.9374155752232625e-001  0.0000000000000000e+000  0.0000000000000000e+000  0.0000000000000000e+000 -5.5649394558619303e-001  2.2268797419628947e-001 -4.0344590291594359e-002
  0.0000000000000000e+000 -9.1733853770457774e-001  0.0000000000000000e+000  0.0000000000000000e+000 -1.0156802995909546e+000  3.3988773916966236e-001 -7.4733261522432293e-001  0.0000000000000000e+000  0.0000000000000000e+000  0.0000000000000000e+000
 -7.9854186424296103e-001  0.0000000000000000e+000 -2.7823134189553828e-001  4.7731274002244894e-001  0.0000000000000000e+000  0.0000000000000000e+000  0.0000000000000000e+000 -8.5682126757851973e-002  1.7674190370817083e-001  1.3605745947395526e-001
  5.4565141932820871e-001  0.0000000000000000e+000 -6.8486953520644200e-001  3.4776381821552715e-001  0.0000000000000000e+000  0.0000000000000000e+000  0.0000000000000000e+000 -9.2957037878018789e-002  2.7808944719490014e-001  1.6218453545009220e-001
  0.0000000000000000e+000  5.9841607835883415e-001  0.0000000000000000e+000  0.0000000000000000e+000 -1.6684184719054640e-001  6.0379072562907005e-002 -4.1511402933810959e-001  0.0000000000000000e+000  0.0000000000000000e+000  0.0000000000000000e+000
  0.0000000000000000e+000 -4.9614153677697209e-001  0.0000000000000000e+000  0.0000000000000000e+000 -5.4153786516462765e-001  8.9992616525751842e-002  6.2031677205554780e-001  0.0000000000000000e+000  0.0000000000000000e+000  0.0000000000000000e+000
  0.0000000000000000e+000  4.8073697803668242e-001  0.0000000000000000e+000  0.0000000000000000e+000 -3.6102286250852345e-001 -7.4170676585814943e-003 -5.9637311523972919e-002  0.0000000000000000e+000  0.0000000000000000e+000  0.0000000000000000e+000
 -3.2023619194809713e-002  0.0000000000000000e+000 -1.0557609125075373e-001  6.0029052939041497e-002  0.0000000000000000e+000  0.0000000000000000e+000  0.0000000000000000e+000  1.9980760605427314e-001  3.2801787991272108e-001 -9.1471628420704554e-001
 -1.1326362541391728e-001  0.0000000000000000e+000 -5.4027573427593523e-001 -1.2875289591004518e-001  0.0000000000000000e+000  0.0000000000000000e+000  0.0000000000000000e+000  2.4133571838323253e-001 -7.7009190788787507e-001 -1.6556478594053092e-001
  1.1906575010353354e-001  0.0000000000000000e+000  1.7100276526272915e-001  3.8700740421461610e-001  0.0000000000000000e+000  0.0000000000000000e+000  0.0000000000000000e+000 -7.5905602058373556e-001 -3.7576767934985544e-001 -2.9906400532236554e-001
 -8.5833568933599058e-001  0.0000000000000000e+000  0.0000000000000000e+000  0.0000000000000000e+000 -7.0024561220381054e-001  0.0000000000000000e+000 -1.0216030823839767e-001  0.0000000000000000e+000  0.0000000000000000e+000 -5.2737493167760630e-001
  0.0000000000000000e+000 -4.2698068573841041e-001  2.7615802732382699e-001 -6.2241273148822684e-001  0.0000000000000000e+000 -2.7742816882749299e-001  0.0000000000000000e+000 -6.2235320890200591e-002 -5.2267294325137259e-001  0.0000000000000000e+000
  0.0000000000000000e+000  1.4985329576522571e-001 -1.6253514611444944e-001 -4.1755128737282499e-001  0.0000000000000000e+000  2.8914043153322722e-001  0.0000000000000000e+000 -7.9996530683225342e-001  2.3071748342227671e-001  0.0000000000000000e+000
  0.0000000000000000e+000 -2.1341090561897091e-002 -2.2391687561266760e-001  3.0329406190252872e-001  0.0000000000000000e+000 -8.3028532800797117e-001  0.0000000000000000e+000 -4.0901842329435673e-001  2.7362495950624482e-002  0.0000000000000000e+000
  4.7926718605851915e-001  0.0000000000000000e+000  0.0000000000000000e+000  0.0000000000000000e+000 -1.3320178840143782e-001  0.0000000000000000e+000 -3.2987298190822872e-001  0.0000000000000000e+000  0.0000000000000000e+000 -9.9700394498378142e-001
  0.0000000000000000e+000 -5.8902951594268160e-001 -7.8174731932722641e-001 -4.7144979406415932e-002  0.0000000000000000e+000  1.4365750652219644e-001  0.0000000000000000e+000  1.3426871754730618e-001  3.2049045193586118e-002  0.0000000000000000e+000
  6.3118770463941809e-001  0.0000000000000000e+000  0.0000000000000000e+000  0.0000000000000000e+000 -6.4811359919328337e-001  0.0000000000000000e+000  5.2401390305597351e-001  0.0000000000000000e+000  0.0000000000000000e+000 -3.3680506820077694e-001
  0.0000000000000000e+000  6.4802469576867661e-001 -4.5345936136453469e-001 -4.4490759622192660e-001  0.0000000000000000e+000 -2.1980861589375716e-001  0.0000000000000000e+000  3.1998427827305559e-001 -1.6059285826509456e-001  0.0000000000000000e+000
  0.0000000000000000e+000  1.6698582164522252e-001 -1.7443061472572038e-001  3.8223109220747858e-001  0.0000000000000000e+000  2.8478832364967860e-001  0.0000000000000000e+000 -2.6166424144415362e-001 -8.0375153102685748e-001  0.0000000000000000e+000
 -1.8354918350327268e-001  0.0000000000000000e+000  0.0000000000000000e+000  0.0000000000000000e+000 -1.0036747157007914e-001  0.0000000000000000e+000  1.2954712911811879e+000  0.0000000000000000e+000  0.0000000000000000e+000 -5.2722452824735822e-001
  3.9459159999116528e-001  0.0000000000000000e+000  0.0000000000000000e+000  0.0000000000000000e+000 -1.2300427829742494e-001 -4.5880510910222883e-001 -7.1758803040018204e-001 -2.9837412146017039e-002  0.0000000000000000e+000 -3.2069056122912676e-001
  0.0000000000000000e+000  9.6429010846988172e-001 -8.9380501526144551e-001  2.6711907814366043e-001  0.0000000000000000e+000  0.0000000000000000e+000  0.0000000000000000e+000  0.0000000000000000e+000  9.3880831577839308e-001  0.0000000000000000e+000
  0.0000000000000000e+000  5.9810430175823596e-002  8.5937187679410054e-001 -1.1299524212868501e+000  0.0000000000000000e+000  0.0000000000000000e+000  0.0000000000000000e+000  0.0000000000000000e+000  4.0384298770758353e-001  0.0000000000000000e+000
  0.0000000000000000e+000  4.6056425232457698e-001 -4.9254621617882910e-001  3.5579168432892827e-002  0.0000000000000000e+000  0.0000000000000000e+000  0.0000000000000000e+000  0.0000000000000000e+000 -6.0360087226063053e-001  0.0000000000000000e+000
  3.5027223670368091e-001  0.0000000000000000e+000  0.0000000000000000e+000  0.0000000000000000e+000 -6.2707439934638276e-001  3.0057029326391094e-002  7.6911362226882773e-002 -4.7599462339714838e-001  0.0000000000000000e+000  5.0069690804363798e-001
 -4.3051935731368102e-001  0.0000000000000000e+000  0.0000000000000000e+000  0.0000000000000000e+000  2.4518446466274012e-002 -5.1307158861288993e-001 -2.1706282738166582e-001  2.7266876428740167e-001  0.0000000000000000e+000  6.5524418934500905e-001
 -8.9224456631078586e-002  0.0000000000000000e+000  0.0000000000000000e+000  0.0000000000000000e+000 -6.7558519690357499e-001 -2.1892966055232105e-001  3.2639736479780912e-001  5.2973171768533200e-001  0.0000000000000000e+000 -3.1708438833421670e-001
 -6.1413674069477109e-001  0.0000000000000000e+000  0.0000000000000000e+000  0.0000000000000000e+000 -3.6652392907571052e-001  4.4723683129520375e-001 -4.9358294019990179e-001 -1.6291666974903168e-001  0.0000000000000000e+000 -1.3531271092635425e-001
  0.0000000000000000e+000  1.9678547780960678e-001 -7.7715979914679978e-001 -8.2043297180424957e-001  0.0000000000000000e+000  0.0000000000000000e+000  0.0000000000000000e+000  0.0000000000000000e+000 -6.1991347372458705e-002  0.0000000000000000e+000
  3.8876081651437078e-001  0.0000000000000000e+000  0.0000000000000000e+000  0.0000000000000000e+000 -1.7068747096507922e-002  5.2668872426840596e-001 -2.8614057970259316e-001  6.2532636143972786e-001  0.0000000000000000e+000  3.1346958940249259e-001
  3.9486277343921805e-001  0.0000000000000000e+000  3.8277980083328444e-001  0.0000000000000000e+000  0.0000000000000000e+000 -8.2560035009309002e-002  6.2246831822691084e-001  0.0000000000000000e+000  4.9755571698495837e-001 -2.3604735996094212e-001
  0.0000000000000000e+000 -1.9973663624392574e-001  0.0000000000000000e+000 -1.3400830261494290e-001 -3.5831952300706449e-001  0.0000000000000000e+000  0.0000000000000000e+000 -1.0938012390214107e+000  0.0000000000000000e+000  0.0000000000000000e+000
  2.1966988881218616e-001  0.0000000000000000e+000  2.7301747993950558e-002  0.0000000000000000e+000  0.0000000000000000e+000 -1.3279263906826324e-002 -5.0032757989099486e-001  0.0000000000000000e+000  6.6776821767519345e-001  5.0456053741758800e-001
  0.0000000000000000e+000 -1.8780948846486065e-001  0.0000000000000000e+000 -6.2902162447301868e-001 -2.0112732552245607e-001  0.0000000000000000e+000  0.0000000000000000e+000  3.3239940239581928e-001  0.0000000000000000e+000  0.0000000000000000e+000
  0.0000000000000000e+000 -6.3670037281748637e-001  0.0000000000000000e+000  1.8883627900535155e-001  2.9481588164175221e-001  0.0000000000000000e+000  0.0000000000000000e+000 -3.3734059607856154e-001  0.0000000000000000e+000  0.0000000000000000e+000
 -5.2542594547569182e-002  0.0000000000000000e+000  1.9316187781240768e-001  0.0000000000000000e+000  0.0000000000000000e+000  2.1915705103148947e-001 -5.1811579151177611e-001  0.0000000000000000e+000  2.1042262225449607e-001 -7.7406478949183977e-001
 -4.4645612306017307e-001  0.0000000000000000e+000 -6.4627537095125942e-001  0.0000000000000000e+000  0.0000000000000000e+000 -2.8963340895646594e-001  1.8786951460713350e-001  0.0000000000000000e+000  4.6808169765338453e-001 -2.1147608210706628e-001
  0.0000000000000000e+000  6.1525049006965404e-001  0.0000000000000000e+000  4.2390022451554038e-001  2.8096511127261870e-001  0.0000000000000000e+000  0.0000000000000000e+000 -6.0270984008690243e-001  0.0000000000000000e+000  0.0000000000000000e+000
  7.0993303367874039e-001  0.0000000000000000e+000 -6.2952683951389199e-001  0.0000000000000000e+000  0.0000000000000000e+000  2.5998554226792819e-001 -9.6535918388560571e-003  0.0000000000000000e+000 -9.5615616386541924e-002 -1.5120524429604154e-001
 -2.9956605904727257e-001  0.0000000000000000e+000 -3.8037229446311861e-002  0.0000000000000000e+000  0.0000000000000000e+000  8.9078487581483234e-001  2.4160584810016733e-001  0.0000000000000000e+000  1.8440014703618612e-001  1.5145577043915529e-001
 -2.3273668527299418e-001  6.7913880739806876e-001  1.9030770849222645e-001  0.0000000000000000e+000 -1.6491396794165017e-001  0.0000000000000000e+000 -1.2607474427547075e-001  0.0000000000000000e+000  6.3662833249559503e-001  0.0000000000000000e+000
 -3.1487227001498980e-001  2.8761644659314339e-001 -8.5663102085263165e-001  0.0000000000000000e+000 -3.6307659252700589e-002  0.0000000000000000e+000 -1.9336644296900010e-001  0.0000000000000000e+000 -2.1355725216162794e-001  0.0000000000000000e+000
 -3.0216176604489453e-001 -4.8929003253974479e-001 -2.3661688560315389e-001  0.0000000000000000e+000  4.8235193249622571e-001  0.0000000000000000e+000  4.2124538958143776e-002  0.0000000000000000e+000  6.1552263734169033e-001  0.0000000000000000e+000
  0.0000000000000000e+000  0.0000000000000000e+000  0.0000000000000000e+000  3.0087757441539409e-001  0.0000000000000000e+000  4.4731535397553013e-001  0.0000000000000000e+000 -5.2299372781417786e-001  0.0000000000000000e+000 -2.8548083457446455e-001
 -7.7860142031401691e-001 -3.0316844939464804e-001  2.5595391158018910e-001  0.0000000000000000e+000 -4.5457715537569632e-001  0.0000000000000000e+000 -4.9150950311582009e-002  0.0000000000000000e+000 -1.6522744510960719e-001  0.0000000000000000e+000
  0.0000000000000000e+000  0.0000000000000000e+000  0.0000000000000000e+000 -1.6379018084006727e-001  0.0000000000000000e+000  1.8572635365122597e-001  0.0000000000000000e+000 -2.5110271508530391e-001  0.0000000000000000e+000 -4.6645132188571736e-001
 -1.8350351189185968e-001  2.0639548851194367e-001 -6.5584111437810261e-002  0.0000000000000000e+000  5.9429246328020102e-002  0.0000000000000000e+000  9.5493779510759480e-001  0.0000000000000000e+000 -6.3151088099192842e-002  0.0000000000000000e+000
  0.0000000000000000e+000  0.0000000000000000e+000  0.0000000000000000e+000  8.6927934627668041e-002  0.0000000000000000e+000 -4.3566059061479823e-001  0.0000000000000000e+000 -1.0963282122895210e+000  0.0000000000000000e+000 -6.4927269896022111e-001
  3.3984356026372853e-001 -2.8658736470032842e-001 -3.2274609079366634e-001  0.0000000000000000e+000 -7.2708288713592339e-001  0.0000000000000000e+000  1.7498026278831694e-001  0.0000000000000000e+000  3.7274841473495612e-001  0.0000000000000000e+000
  0.0000000000000000e+000  0.0000000000000000e+000  0.0000000000000000e+000  7.7735657190776819e-001  0.0000000000000000e+000 -7.4038712668497028e-002  0.0000000000000000e+000 -1.6912236267298733e-001  0.0000000000000000e+000  6.4934254281155834e-001
 -6.4831935388152973e-001  3.1197044003750302e-001 -1.6176057712159875e-001 -2.5508613780718103e-001  0.0000000000000000e+000  0.0000000000000000e+000  0.0000000000000000e+000  0.0000000000000000e+000 -1.5970915388304102e-001 -6.0466025508487520e-001
 -5.6148623688209853e-001  4.1381927513535297e-002  3.4128183904296089e-001  5.6450691657988739e-001  0.0000000000000000e+000  0.0000000000000000e+000  0.0000000000000000e+000  0.0000000000000000e+000  4.6781925459945656e-001  1.7036588380945339e-001
  2.6254653418910867e-001 -6.2065846781191245e-002 -6.1650269888138765e-001  4.4756782180869203e-001  0.0000000000000000e+000  0.0000000000000000e+000  0.0000000000000000e+000  0.0000000000000000e+000  3.9074291579946502e-001 -4.4061841649497935e-001
 -2.8790092189394156e-001 -9.2929476783648179e-001 -7.4777273089337043e-002 -1.9437513002942136e-001  0.0000000000000000e+000  0.0000000000000000e+000  0.0000000000000000e+000  0.0000000000000000e+000  5.6207914313261442e-002 -8.3615980938316167e-002
  0.0000000000000000e+000  0.0000000000000000e+000  0.0000000000000000e+000  0.0000000000000000e+000  1.9558055755584874e-001  5.5517362461190811e-001  1.0218203381503872e+000 -1.7016618272626469e-001  0.0000000000000000e+000  0.0000000000000000e+000
  0.0000000000000000e+000  0.0000000000000000e+000  0.0000000000000000e+000  0.0000000000000000e+000 -2.7791014705304296e-001 -1.7992120121998292e-001  9.5272610313506853e-002 -1.4032393173646087e+000  0.0000000000000000e+000  0.0000000000000000e+000
  0.0000000000000000e+000  0.0000000000000000e+000  0.0000000000000000e+000  0.0000000000000000e+000  7.7675722154189747e-002 -1.1618298684152275e+000  8.5933962395727748e-001 -5.9633257606371400e-002  0.0000000000000000e+000  0.0000000000000000e+000
  0.0000000000000000e+000  0.0000000000000000e+000  0.0000000000000000e+000  0.0000000000000000e+000  2.6197358197565146e-001 -6.1132792354697518e-001 -5.0187718655226854e-001 -3.9182401192152111e-001  0.0000000000000000e+000  0.0000000000000000e+000
  2.5435437826753937e-001  5.0229129289572544e-002  4.3659863543138061e-001 -4.4826793968591255e-001  0.0000000000000000e+000  0.0000000000000000e+000  0.0000000000000000e+000  0.0000000000000000e+000  6.4924277037387923e-001 -3.4598005106277696e-001
 -2.1886399427189876e-001  1.7606271701855286e-001 -5.3016472465591857e-001 -4.2097530971459585e-001  0.0000000000000000e+000  0.0000000000000000e+000  0.0000000000000000e+000  0.0000000000000000e+000  4.2223524299886572e-001  5.3340699714036166e-001
