# Supplementary material for: An adaptive dimension differential evolution algorithm based on ranking scheme for global optimization
Source: PeerJ Comput Sci. 2022 Jun 17;8:e1007. doi: 10.7717/peerj-cs.1007 (PMC9299288; doi:10.7717/peerj-cs.1007)
Supplement: Supplemental Information 1 [file peerj-cs-08-1007-s001.zip › code/input_data/M_30_D2.txt]

  2.9517804222022836e-001 -2.2387622348196201e+000
 -1.0856511466548657e+000 -1.9292939555970912e+000
  1.8150495907172931e-001  9.8339002935375008e-001
  9.8339002935375019e-001 -1.8150495907173009e-001
 -3.5612024941750303e-001 -9.3444013610012244e-001
 -9.3444013610012244e-001  3.5612024941750298e-001
  9.5310125071924690e-001  3.0265162460724881e-001
  3.0265162460724870e-001 -9.5310125071924701e-001
 -2.2542943970377105e-001  9.7425949711298387e-001
 -9.7425949711298299e-001 -2.2542943970377277e-001
 -9.9483913549076020e-001 -1.0146474508910669e-001
 -1.0146474508910663e-001  9.9483913549076008e-001
  6.6056278175397565e-001 -7.5077081147408076e-001
  7.5077081147408042e-001  6.6056278175397554e-001
  1.0924797288730878e-001 -9.9401452726809469e-001
  9.9401452726809458e-001  1.0924797288730884e-001
