# Supplementary material for: An adaptive dimension differential evolution algorithm based on ranking scheme for global optimization
Source: PeerJ Comput Sci. 2022 Jun 17;8:e1007. doi: 10.7717/peerj-cs.1007 (PMC9299288; doi:10.7717/peerj-cs.1007)
Supplement: Supplemental Information 1 [file peerj-cs-08-1007-s001.zip › code/input_data/M_30_D20.txt]

 -2.3176902747197420e-001  0.0000000000000000e+000 -3.1234248504873008e-001 -1.2074513432292905e-001  2.7850062060388903e-001  4.4613048510237113e-001  0.0000000000000000e+000  0.0000000000000000e+000  0.0000000000000000e+000  0.0000000000000000e+000  0.0000000000000000e+000  0.0000000000000000e+000  0.0000000000000000e+000  7.9131203436895226e-002  0.0000000000000000e+000  0.0000000000000000e+000  0.0000000000000000e+000 -2.9275660251833702e-001  6.8233622312298325e-001  0.0000000000000000e+000
  0.0000000000000000e+000  6.2102514654240748e-001  0.0000000000000000e+000  0.0000000000000000e+000  0.0000000000000000e+000  0.0000000000000000e+000  1.7935486258254280e-002  0.0000000000000000e+000  0.0000000000000000e+000  0.0000000000000000e+000 -2.6537453236342534e-001  0.0000000000000000e+000  7.7693283649064848e-001  0.0000000000000000e+000  3.0808960519733231e-001  0.0000000000000000e+000 -7.6919625924389701e-001  0.0000000000000000e+000  0.0000000000000000e+000  0.0000000000000000e+000
 -3.2326076296853065e-002  0.0000000000000000e+000 -1.0515237878979401e-001 -2.5879731036723891e-001  2.3697359104475774e-001 -4.9335629303536982e-001  0.0000000000000000e+000  0.0000000000000000e+000  0.0000000000000000e+000  0.0000000000000000e+000  0.0000000000000000e+000  0.0000000000000000e+000  0.0000000000000000e+000  3.5654907158308269e-001  0.0000000000000000e+000  0.0000000000000000e+000  0.0000000000000000e+000  6.1372135725789911e-001  3.4290508109576801e-001  0.0000000000000000e+000
  3.8669741596894180e-001  0.0000000000000000e+000  4.3399408853094146e-001  2.7905734158243589e-001  9.5777938418120503e-002 -3.2286134662145161e-001  0.0000000000000000e+000  0.0000000000000000e+000  0.0000000000000000e+000  0.0000000000000000e+000  0.0000000000000000e+000  0.0000000000000000e+000  0.0000000000000000e+000 -4.0377631491502397e-001  0.0000000000000000e+000  0.0000000000000000e+000  0.0000000000000000e+000 -1.4824975416997377e-001  5.3461675524101238e-001  0.0000000000000000e+000
 -2.1594295099181388e-001  0.0000000000000000e+000  8.2271399329426842e-001 -3.6452236227362211e-001  7.6521512650862128e-002  3.0971859385580913e-001  0.0000000000000000e+000  0.0000000000000000e+000  0.0000000000000000e+000  0.0000000000000000e+000  0.0000000000000000e+000  0.0000000000000000e+000  0.0000000000000000e+000  1.8903838904642845e-001  0.0000000000000000e+000  0.0000000000000000e+000  0.0000000000000000e+000  7.6570315952089213e-002  1.5940497499629142e-002  0.0000000000000000e+000
 -2.2681504601924071e-002  0.0000000000000000e+000 -9.0021949173577975e-002 -3.9803758603686784e-001  6.4296803926774260e-001 -4.0294024846051171e-002  0.0000000000000000e+000  0.0000000000000000e+000  0.0000000000000000e+000  0.0000000000000000e+000  0.0000000000000000e+000  0.0000000000000000e+000  0.0000000000000000e+000 -5.8409467702190909e-001  0.0000000000000000e+000  0.0000000000000000e+000  0.0000000000000000e+000  2.8199134719267931e-002 -2.7559823518226922e-001  0.0000000000000000e+000
  0.0000000000000000e+000  2.1583381698019269e-001  0.0000000000000000e+000  0.0000000000000000e+000  0.0000000000000000e+000  0.0000000000000000e+000  8.0517457077288168e-001  0.0000000000000000e+000  0.0000000000000000e+000  0.0000000000000000e+000 -1.7726383270213505e-001  0.0000000000000000e+000 -5.8453265922424269e-001  0.0000000000000000e+000  6.4288276596352500e-001  0.0000000000000000e+000 -9.8482540091057769e-001  0.0000000000000000e+000  0.0000000000000000e+000  0.0000000000000000e+000
  0.0000000000000000e+000  0.0000000000000000e+000  0.0000000000000000e+000  0.0000000000000000e+000  0.0000000000000000e+000  0.0000000000000000e+000  0.0000000000000000e+000 -2.2395866306271944e-001  6.3373580114055944e-002  8.6830226689881085e-001  0.0000000000000000e+000  1.7301764650120577e-001  0.0000000000000000e+000  0.0000000000000000e+000  0.0000000000000000e+000  3.5214667276001144e-002  0.0000000000000000e+000  0.0000000000000000e+000  0.0000000000000000e+000 -4.0087691513592649e-001
  0.0000000000000000e+000  0.0000000000000000e+000  0.0000000000000000e+000  0.0000000000000000e+000  0.0000000000000000e+000  0.0000000000000000e+000  0.0000000000000000e+000 -3.4398976504384543e-001  3.8555288044868324e-001 -2.6782586285433896e-001  0.0000000000000000e+000 -9.2563342234842527e-002  0.0000000000000000e+000  0.0000000000000000e+000  0.0000000000000000e+000 -6.8574383480827050e-001  0.0000000000000000e+000  0.0000000000000000e+000  0.0000000000000000e+000 -4.2717296942327188e-001
  0.0000000000000000e+000  0.0000000000000000e+000  0.0000000000000000e+000  0.0000000000000000e+000  0.0000000000000000e+000  0.0000000000000000e+000  0.0000000000000000e+000 -1.0630363025172436e-002  7.3038060878956901e-001 -1.8192926109284213e-001  0.0000000000000000e+000  3.1762678362019930e-003  0.0000000000000000e+000  0.0000000000000000e+000  0.0000000000000000e+000  6.2158751779123589e-001  0.0000000000000000e+000  0.0000000000000000e+000  0.0000000000000000e+000 -2.1668358196482357e-001
  0.0000000000000000e+000  2.3188484113048516e-001  0.0000000000000000e+000  0.0000000000000000e+000  0.0000000000000000e+000  0.0000000000000000e+000 -4.9780733760330170e-001  0.0000000000000000e+000  0.0000000000000000e+000  0.0000000000000000e+000 -7.3683198596945099e-001  0.0000000000000000e+000 -6.5992442249595207e-001  0.0000000000000000e+000 -1.4031483199614614e-001  0.0000000000000000e+000 -3.5742455563093731e-002  0.0000000000000000e+000  0.0000000000000000e+000  0.0000000000000000e+000
  0.0000000000000000e+000  0.0000000000000000e+000  0.0000000000000000e+000  0.0000000000000000e+000  0.0000000000000000e+000  0.0000000000000000e+000  0.0000000000000000e+000  8.1683467731052128e-001  3.7208346957337340e-001  2.5574888276164681e-001  0.0000000000000000e+000 -1.3907915849882707e-001  0.0000000000000000e+000  0.0000000000000000e+000  0.0000000000000000e+000 -3.2398732422517795e-001  0.0000000000000000e+000  0.0000000000000000e+000  0.0000000000000000e+000  6.7946390574437299e-002
  0.0000000000000000e+000 -5.1995390258606711e-001  0.0000000000000000e+000  0.0000000000000000e+000  0.0000000000000000e+000  0.0000000000000000e+000 -9.9704423670214015e-001  0.0000000000000000e+000  0.0000000000000000e+000  0.0000000000000000e+000 -6.5399435693515834e-002  0.0000000000000000e+000 -1.4732040458492124e-001  0.0000000000000000e+000  1.0976236492783973e+000  0.0000000000000000e+000  2.9949515428323248e-001  0.0000000000000000e+000  0.0000000000000000e+000  0.0000000000000000e+000
 -7.1627401317256678e-001  0.0000000000000000e+000  1.2088624241931772e-001  5.9308735745520080e-001  2.8696863793275035e-001 -1.7773737820264177e-001  0.0000000000000000e+000  0.0000000000000000e+000  0.0000000000000000e+000  0.0000000000000000e+000  0.0000000000000000e+000  0.0000000000000000e+000  0.0000000000000000e+000 -3.4612601840534385e-002  0.0000000000000000e+000  0.0000000000000000e+000  0.0000000000000000e+000  3.5616316051374254e-002 -6.4632127704738807e-002  0.0000000000000000e+000
  0.0000000000000000e+000  1.4283544512696056e-001  0.0000000000000000e+000  0.0000000000000000e+000  0.0000000000000000e+000  0.0000000000000000e+000  4.7276358373633581e-001  0.0000000000000000e+000  0.0000000000000000e+000  0.0000000000000000e+000 -3.3106834742841001e-001  0.0000000000000000e+000  5.2775344740921537e-001  0.0000000000000000e+000  1.1196122037483597e-001  0.0000000000000000e+000  1.3692401688036855e+000  0.0000000000000000e+000  0.0000000000000000e+000  0.0000000000000000e+000
  0.0000000000000000e+000  0.0000000000000000e+000  0.0000000000000000e+000  0.0000000000000000e+000  0.0000000000000000e+000  0.0000000000000000e+000  0.0000000000000000e+000  3.1034332619107813e-001 -4.1021065934401080e-001 -1.6389673109360486e-001  0.0000000000000000e+000 -3.6616829277823265e-001  0.0000000000000000e+000  0.0000000000000000e+000  0.0000000000000000e+000  1.8499103244881732e-001  0.0000000000000000e+000  0.0000000000000000e+000  0.0000000000000000e+000 -7.3501781996318716e-001
  0.0000000000000000e+000 -7.7228593126058376e-001  0.0000000000000000e+000  0.0000000000000000e+000  0.0000000000000000e+000  0.0000000000000000e+000  2.9593673139898796e-001  0.0000000000000000e+000  0.0000000000000000e+000  0.0000000000000000e+000 -7.0469537417152062e-001  0.0000000000000000e+000  5.8533041438736899e-001  0.0000000000000000e+000 -3.7456177640556565e-001  0.0000000000000000e+000 -3.4655419453417302e-001  0.0000000000000000e+000  0.0000000000000000e+000  0.0000000000000000e+000
  4.8394678186636547e-001  0.0000000000000000e+000  3.4880128014134454e-002  4.1102081703440191e-001  5.4337025065815014e-001  3.4569878008814836e-001  0.0000000000000000e+000  0.0000000000000000e+000  0.0000000000000000e+000  0.0000000000000000e+000  0.0000000000000000e+000  0.0000000000000000e+000  0.0000000000000000e+000  3.5687919724962253e-001  0.0000000000000000e+000  0.0000000000000000e+000  0.0000000000000000e+000  1.5928444916892021e-001 -1.6777247665801048e-001  0.0000000000000000e+000
 -3.6117763215380655e-002  0.0000000000000000e+000 -4.7348784111869865e-002  1.6902770982458543e-001 -2.4544212781736463e-001  4.5241603780083683e-001  0.0000000000000000e+000  0.0000000000000000e+000  0.0000000000000000e+000  0.0000000000000000e+000  0.0000000000000000e+000  0.0000000000000000e+000  0.0000000000000000e+000 -4.4509864279192030e-001  0.0000000000000000e+000  0.0000000000000000e+000  0.0000000000000000e+000  6.9452387685086026e-001  1.4994967968227957e-001  0.0000000000000000e+000
  0.0000000000000000e+000  0.0000000000000000e+000  0.0000000000000000e+000  0.0000000000000000e+000  0.0000000000000000e+000  0.0000000000000000e+000  0.0000000000000000e+000  2.6051618759276146e-001 -8.4605192844302415e-002 -2.2125233319883333e-001  0.0000000000000000e+000  8.9892413585978692e-001  0.0000000000000000e+000  0.0000000000000000e+000  0.0000000000000000e+000 -5.4358160492683293e-002  0.0000000000000000e+000  0.0000000000000000e+000  0.0000000000000000e+000 -2.5495346782613226e-001
  3.9093187685769670e-001  0.0000000000000000e+000  0.0000000000000000e+000 -6.3000846188952964e-001  0.0000000000000000e+000  0.0000000000000000e+000  1.5427347407234443e-001  3.4866083439096834e-002  0.0000000000000000e+000  0.0000000000000000e+000 -2.3424773144979294e-001  0.0000000000000000e+000  0.0000000000000000e+000  0.0000000000000000e+000  0.0000000000000000e+000  4.1202214630966422e-001  2.8044892320018355e-001  0.0000000000000000e+000  0.0000000000000000e+000 -3.4922744703736547e-001
  0.0000000000000000e+000 -1.5464400315686985e-001 -4.8199041438194384e-001  0.0000000000000000e+000  0.0000000000000000e+000  0.0000000000000000e+000  0.0000000000000000e+000  0.0000000000000000e+000  0.0000000000000000e+000  0.0000000000000000e+000  0.0000000000000000e+000  0.0000000000000000e+000 -8.7922406039417988e-001  0.0000000000000000e+000  1.3047905972060729e+000  0.0000000000000000e+000  0.0000000000000000e+000 -3.6328643939847360e-001 -8.7404482755416568e-002  0.0000000000000000e+000
  0.0000000000000000e+000  5.0941478676527518e-001  1.0026742929930834e+000  0.0000000000000000e+000  0.0000000000000000e+000  0.0000000000000000e+000  0.0000000000000000e+000  0.0000000000000000e+000  0.0000000000000000e+000  0.0000000000000000e+000  0.0000000000000000e+000  0.0000000000000000e+000  1.5155826783609083e-001  0.0000000000000000e+000 -6.1924484054836137e-002  0.0000000000000000e+000  0.0000000000000000e+000 -4.4065429265517869e-001 -5.8393771191968213e-001  0.0000000000000000e+000
  3.6250040576519854e-001  0.0000000000000000e+000  0.0000000000000000e+000  3.6669485415372111e-001  0.0000000000000000e+000  0.0000000000000000e+000  2.8781383832714780e-001  2.4513116824415196e-001  0.0000000000000000e+000  0.0000000000000000e+000 -3.3301569317613200e-001  0.0000000000000000e+000  0.0000000000000000e+000  0.0000000000000000e+000  0.0000000000000000e+000  1.0048153410632173e-001 -6.3083958851859312e-001  0.0000000000000000e+000  0.0000000000000000e+000 -2.6878926232208744e-001
  0.0000000000000000e+000  0.0000000000000000e+000  0.0000000000000000e+000  0.0000000000000000e+000  3.2988386134968783e-001  8.4166649627060819e-001  0.0000000000000000e+000  0.0000000000000000e+000 -1.0580988636779325e-001  1.7036145121536883e-001  0.0000000000000000e+000  8.7731646654237716e-002  0.0000000000000000e+000 -3.6723092072773822e-001  0.0000000000000000e+000  0.0000000000000000e+000  0.0000000000000000e+000  0.0000000000000000e+000  0.0000000000000000e+000  0.0000000000000000e+000
  0.0000000000000000e+000  0.0000000000000000e+000  0.0000000000000000e+000  0.0000000000000000e+000  1.7196844565867075e-001 -3.8302750245653489e-001  0.0000000000000000e+000  0.0000000000000000e+000 -7.4240836152932710e-001  2.6453976582758898e-001  0.0000000000000000e+000 -1.5292789023045356e-001  0.0000000000000000e+000 -4.2329467688188205e-001  0.0000000000000000e+000  0.0000000000000000e+000  0.0000000000000000e+000  0.0000000000000000e+000  0.0000000000000000e+000  0.0000000000000000e+000
  3.3892988915577349e-002  0.0000000000000000e+000  0.0000000000000000e+000 -7.0080912759206249e-002  0.0000000000000000e+000  0.0000000000000000e+000 -1.6013580990793203e-001 -1.1310556227071485e-001  0.0000000000000000e+000  0.0000000000000000e+000 -7.3332706527211600e-001  0.0000000000000000e+000  0.0000000000000000e+000  0.0000000000000000e+000  0.0000000000000000e+000  6.7632765705039094e-002 -1.4188985666404419e-002  0.0000000000000000e+000  0.0000000000000000e+000  6.4261923575784197e-001
  2.4918937051575921e-001  0.0000000000000000e+000  0.0000000000000000e+000  4.1823800001098765e-001  0.0000000000000000e+000  0.0000000000000000e+000  1.6849430316360728e-001  5.7127531212668470e-001  0.0000000000000000e+000  0.0000000000000000e+000  5.4795386848959682e-002  0.0000000000000000e+000  0.0000000000000000e+000  0.0000000000000000e+000  0.0000000000000000e+000  1.3094519686151260e-001  5.7633727131697077e-001  0.0000000000000000e+000  0.0000000000000000e+000  2.3647831024138169e-001
  0.0000000000000000e+000  0.0000000000000000e+000  0.0000000000000000e+000  0.0000000000000000e+000 -4.3961124683929870e-001  4.9862571910811226e-002  0.0000000000000000e+000  0.0000000000000000e+000 -3.0699845367879908e-001 -7.4274726190185041e-003  0.0000000000000000e+000  8.4256763725891581e-001  0.0000000000000000e+000  5.6775265815902087e-003  0.0000000000000000e+000  0.0000000000000000e+000  0.0000000000000000e+000  0.0000000000000000e+000  0.0000000000000000e+000  0.0000000000000000e+000
  0.0000000000000000e+000  0.0000000000000000e+000  0.0000000000000000e+000  0.0000000000000000e+000 -2.3560348012597399e-001  3.2327283841819754e-001  0.0000000000000000e+000  0.0000000000000000e+000 -5.4407099350114640e-001 -5.4962655855829401e-001  0.0000000000000000e+000 -3.4748603712650489e-001  0.0000000000000000e+000  3.4804672998568831e-001  0.0000000000000000e+000  0.0000000000000000e+000  0.0000000000000000e+000  0.0000000000000000e+000  0.0000000000000000e+000  0.0000000000000000e+000
  8.0592627405535344e-001  0.0000000000000000e+000  0.0000000000000000e+000  3.3655659864855900e-002  0.0000000000000000e+000  0.0000000000000000e+000 -2.1950604424885306e-001 -3.3194420642061084e-001  0.0000000000000000e+000  0.0000000000000000e+000  2.5378764244688318e-001  0.0000000000000000e+000  0.0000000000000000e+000  0.0000000000000000e+000  0.0000000000000000e+000 -3.1226557051680881e-001 -2.7980636780404189e-003  0.0000000000000000e+000  0.0000000000000000e+000  1.7045379009880288e-001
  0.0000000000000000e+000  0.0000000000000000e+000  0.0000000000000000e+000  0.0000000000000000e+000  6.5981339201764722e-001 -5.2659524556562254e-002  0.0000000000000000e+000  0.0000000000000000e+000 -2.0282943942237358e-001  1.3157771906355606e-001  0.0000000000000000e+000  2.7021133953052168e-001  0.0000000000000000e+000  6.5605382136407209e-001  0.0000000000000000e+000  0.0000000000000000e+000  0.0000000000000000e+000  0.0000000000000000e+000  0.0000000000000000e+000  0.0000000000000000e+000
  0.0000000000000000e+000  3.5714340358124658e-001 -7.1534156496090806e-001  0.0000000000000000e+000  0.0000000000000000e+000  0.0000000000000000e+000  0.0000000000000000e+000  0.0000000000000000e+000  0.0000000000000000e+000  0.0000000000000000e+000  0.0000000000000000e+000  0.0000000000000000e+000  8.9114476413664401e-001  0.0000000000000000e+000  7.1677970523170598e-001  0.0000000000000000e+000  0.0000000000000000e+000  4.0070027580001061e-001  1.1858473183259055e-002  0.0000000000000000e+000
  0.0000000000000000e+000  0.0000000000000000e+000  0.0000000000000000e+000  0.0000000000000000e+000  4.2128699391015401e-001 -1.8741081013224797e-001  0.0000000000000000e+000  0.0000000000000000e+000  7.8949443641371991e-002 -7.6258669727419837e-001  0.0000000000000000e+000  2.5541198327440529e-001  0.0000000000000000e+000 -3.6658926647776202e-001  0.0000000000000000e+000  0.0000000000000000e+000  0.0000000000000000e+000  0.0000000000000000e+000  0.0000000000000000e+000  0.0000000000000000e+000
  0.0000000000000000e+000 -6.5116814248251509e-001  4.3594751576906254e-001  0.0000000000000000e+000  0.0000000000000000e+000  0.0000000000000000e+000  0.0000000000000000e+000  0.0000000000000000e+000  0.0000000000000000e+000  0.0000000000000000e+000  0.0000000000000000e+000  0.0000000000000000e+000 -2.5646610179667673e-001  0.0000000000000000e+000 -8.1060065241591039e-002  0.0000000000000000e+000  0.0000000000000000e+000  1.4586514596825946e+000 -9.1285044821797751e-002  0.0000000000000000e+000
 -2.6064787793569300e-002  0.0000000000000000e+000  0.0000000000000000e+000  4.9336703060168513e-001  0.0000000000000000e+000  0.0000000000000000e+000  9.1593869225041230e-002 -6.5446743904157167e-001  0.0000000000000000e+000  0.0000000000000000e+000 -5.2168422674446435e-002  0.0000000000000000e+000  0.0000000000000000e+000  0.0000000000000000e+000  0.0000000000000000e+000  4.9433710349219756e-001  2.2680617018637417e-001  0.0000000000000000e+000  0.0000000000000000e+000 -1.4373857957868935e-001
  3.9127640728287616e-002  0.0000000000000000e+000  0.0000000000000000e+000 -1.6455577711742186e-001  0.0000000000000000e+000  0.0000000000000000e+000  7.4963626390826793e-002  7.1165633373435372e-002  0.0000000000000000e+000  0.0000000000000000e+000  4.7450113599730925e-001  0.0000000000000000e+000  0.0000000000000000e+000  0.0000000000000000e+000  0.0000000000000000e+000  6.0625535432039657e-001 -3.7005136101353586e-001  0.0000000000000000e+000  0.0000000000000000e+000  4.8069890659367742e-001
  0.0000000000000000e+000 -8.7653594491448272e-001 -3.1991276696682835e-001  0.0000000000000000e+000  0.0000000000000000e+000  0.0000000000000000e+000  0.0000000000000000e+000  0.0000000000000000e+000  0.0000000000000000e+000  0.0000000000000000e+000  0.0000000000000000e+000  0.0000000000000000e+000 -3.1705573297646950e-002  0.0000000000000000e+000 -3.6686694182167134e-002  0.0000000000000000e+000  0.0000000000000000e+000 -4.9664047005936712e-001 -9.2232941781850730e-001  0.0000000000000000e+000
  0.0000000000000000e+000 -1.0012653628677854e+000  5.6478219821891373e-001  0.0000000000000000e+000  0.0000000000000000e+000  0.0000000000000000e+000  0.0000000000000000e+000  0.0000000000000000e+000  0.0000000000000000e+000  0.0000000000000000e+000  0.0000000000000000e+000  0.0000000000000000e+000  1.1537331826588075e+000  0.0000000000000000e+000  5.1154570108905173e-001  0.0000000000000000e+000  0.0000000000000000e+000 -2.7058795066234231e-001  7.9616331855723810e-001  0.0000000000000000e+000
  2.8180520869620328e-002  0.0000000000000000e+000  0.0000000000000000e+000  1.3102491667631161e-001  0.0000000000000000e+000  0.0000000000000000e+000 -8.8155385327756808e-001  2.3657468969349818e-001  0.0000000000000000e+000  0.0000000000000000e+000 -3.4298534701659944e-002  0.0000000000000000e+000  0.0000000000000000e+000  0.0000000000000000e+000  0.0000000000000000e+000  2.9832174512531157e-001 -5.1351335204544421e-002  0.0000000000000000e+000  0.0000000000000000e+000 -2.3690575488323928e-001
 -8.1753350795374180e-001 -1.1216812044928548e-001  0.0000000000000000e+000  0.0000000000000000e+000  0.0000000000000000e+000  0.0000000000000000e+000  1.1530029046231122e-001 -3.0815650409061390e-001  0.0000000000000000e+000  0.0000000000000000e+000  1.1702666182054001e-001  0.0000000000000000e+000  1.2039831115928461e+000  0.0000000000000000e+000  0.0000000000000000e+000  0.0000000000000000e+000  0.0000000000000000e+000  0.0000000000000000e+000  0.0000000000000000e+000  0.0000000000000000e+000
  2.6032909575627716e-001 -2.5544962308723723e-001  0.0000000000000000e+000  0.0000000000000000e+000  0.0000000000000000e+000  0.0000000000000000e+000  1.1784145489630142e+000  2.5266692005086905e-001  0.0000000000000000e+000  0.0000000000000000e+000 -2.0275180162573427e-002  0.0000000000000000e+000  4.2668903960658366e-001  0.0000000000000000e+000  0.0000000000000000e+000  0.0000000000000000e+000  0.0000000000000000e+000  0.0000000000000000e+000  0.0000000000000000e+000  0.0000000000000000e+000
  0.0000000000000000e+000  0.0000000000000000e+000  9.4648046019843918e-002  0.0000000000000000e+000  0.0000000000000000e+000  3.6340503377949285e-001  0.0000000000000000e+000  0.0000000000000000e+000  0.0000000000000000e+000  0.0000000000000000e+000  0.0000000000000000e+000  5.8731534702415122e-001  0.0000000000000000e+000  6.7677975311365957e-001  4.8106090824888925e-002 -3.0767557924690402e-002 -2.1984555865517469e-001  0.0000000000000000e+000  6.6448999075663928e-002  0.0000000000000000e+000
  0.0000000000000000e+000  0.0000000000000000e+000  0.0000000000000000e+000  6.3934934283263334e-001  3.9722927125747953e-001  0.0000000000000000e+000  0.0000000000000000e+000  0.0000000000000000e+000  1.8777852860975125e-001 -4.0127208823039273e-001  0.0000000000000000e+000  0.0000000000000000e+000  0.0000000000000000e+000  0.0000000000000000e+000  0.0000000000000000e+000  0.0000000000000000e+000  0.0000000000000000e+000  2.0186956462224270e-001  0.0000000000000000e+000  4.4318160854816091e-001
  0.0000000000000000e+000  0.0000000000000000e+000  0.0000000000000000e+000 -5.8367432704253530e-001 -2.0780943371617369e-001  0.0000000000000000e+000  0.0000000000000000e+000  0.0000000000000000e+000 -2.8430201789123775e-002 -5.9840125047583437e-001  0.0000000000000000e+000  0.0000000000000000e+000  0.0000000000000000e+000  0.0000000000000000e+000  0.0000000000000000e+000  0.0000000000000000e+000  0.0000000000000000e+000 -1.8311277221485359e-002  0.0000000000000000e+000  5.0686475848268586e-001
  0.0000000000000000e+000  0.0000000000000000e+000 -3.1600281017060500e-001  0.0000000000000000e+000  0.0000000000000000e+000 -4.7799460498358337e-001  0.0000000000000000e+000  0.0000000000000000e+000  0.0000000000000000e+000  0.0000000000000000e+000  0.0000000000000000e+000  3.2768900074719498e-001  0.0000000000000000e+000 -3.7584463590753299e-002 -2.5241027429498647e-001 -4.4278802278989116e-001  6.6733923007935431e-003  0.0000000000000000e+000  5.5050340107588602e-001  0.0000000000000000e+000
  3.5812615538869380e-001 -5.4501409359979291e-001  0.0000000000000000e+000  0.0000000000000000e+000  0.0000000000000000e+000  0.0000000000000000e+000 -1.0042456887788971e+000 -2.0886091822286929e-001  0.0000000000000000e+000  0.0000000000000000e+000 -1.0013405536120967e+000  0.0000000000000000e+000  3.3415088515655228e-001  0.0000000000000000e+000  0.0000000000000000e+000  0.0000000000000000e+000  0.0000000000000000e+000  0.0000000000000000e+000  0.0000000000000000e+000  0.0000000000000000e+000
  5.6599652873613981e-001 -1.8554535228692398e-001  0.0000000000000000e+000  0.0000000000000000e+000  0.0000000000000000e+000  0.0000000000000000e+000 -4.2716042402380483e-001  4.0784099701893256e-001  0.0000000000000000e+000  0.0000000000000000e+000  5.4970337521070856e-001  0.0000000000000000e+000  1.0714537486602316e+000  0.0000000000000000e+000  0.0000000000000000e+000  0.0000000000000000e+000  0.0000000000000000e+000  0.0000000000000000e+000  0.0000000000000000e+000  0.0000000000000000e+000
  0.0000000000000000e+000  0.0000000000000000e+000  0.0000000000000000e+000  4.1131832469049645e-001 -6.8604582699432237e-001  0.0000000000000000e+000  0.0000000000000000e+000  0.0000000000000000e+000  2.6322001523236421e-001 -1.5921175957736558e-001  0.0000000000000000e+000  0.0000000000000000e+000  0.0000000000000000e+000  0.0000000000000000e+000  0.0000000000000000e+000  0.0000000000000000e+000  0.0000000000000000e+000 -5.1529106668975122e-001  0.0000000000000000e+000  5.6108873762139577e-004
  0.0000000000000000e+000  0.0000000000000000e+000  0.0000000000000000e+000 -2.5309507067968451e-001  7.4216715018419366e-002  0.0000000000000000e+000  0.0000000000000000e+000  0.0000000000000000e+000  9.4315353034022409e-001  1.4734220173028395e-001  0.0000000000000000e+000  0.0000000000000000e+000  0.0000000000000000e+000  0.0000000000000000e+000  0.0000000000000000e+000  0.0000000000000000e+000  0.0000000000000000e+000  1.3538589174323101e-001  0.0000000000000000e+000 -2.9276586591592629e-002
 -3.9628042912063904e-001 -6.7663206322634406e-001  0.0000000000000000e+000  0.0000000000000000e+000  0.0000000000000000e+000  0.0000000000000000e+000  3.7800905200300516e-001  1.0623953542795312e+000  0.0000000000000000e+000  0.0000000000000000e+000  2.2761397532514266e-001  0.0000000000000000e+000 -4.4370483740637046e-001  0.0000000000000000e+000  0.0000000000000000e+000  0.0000000000000000e+000  0.0000000000000000e+000  0.0000000000000000e+000  0.0000000000000000e+000  0.0000000000000000e+000
  0.0000000000000000e+000  0.0000000000000000e+000 -8.9811991949361417e-002  0.0000000000000000e+000  0.0000000000000000e+000  4.7916985670850931e-001  0.0000000000000000e+000  0.0000000000000000e+000  0.0000000000000000e+000  0.0000000000000000e+000  0.0000000000000000e+000  2.4231827392060212e-001  0.0000000000000000e+000 -3.9943716697853332e-001  1.3072488397172405e-001 -6.4218386188292642e-001  2.0915180829274396e-001  0.0000000000000000e+000 -2.6613581423762311e-001  0.0000000000000000e+000
  4.3561987024674070e-001 -1.2763374875357061e+000  0.0000000000000000e+000  0.0000000000000000e+000  0.0000000000000000e+000  0.0000000000000000e+000 -1.9740778262374159e-001 -2.9469632264528078e-001  0.0000000000000000e+000  0.0000000000000000e+000  6.7075339599236949e-001  0.0000000000000000e+000  1.8104790561727713e-001  0.0000000000000000e+000  0.0000000000000000e+000  0.0000000000000000e+000  0.0000000000000000e+000  0.0000000000000000e+000  0.0000000000000000e+000  0.0000000000000000e+000
  0.0000000000000000e+000  0.0000000000000000e+000  1.8631659147021123e-001  0.0000000000000000e+000  0.0000000000000000e+000 -3.2888835200043331e-001  0.0000000000000000e+000  0.0000000000000000e+000  0.0000000000000000e+000  0.0000000000000000e+000  0.0000000000000000e+000 -3.9603407034025268e-001  0.0000000000000000e+000  4.3887818556706187e-001  7.9370758565647070e-002 -5.9031050045978328e-001 -1.7594755405018347e-001  0.0000000000000000e+000 -3.4919591489570528e-001  0.0000000000000000e+000
  0.0000000000000000e+000  0.0000000000000000e+000 -6.9035557516962431e-001  0.0000000000000000e+000  0.0000000000000000e+000  2.7590713859680388e-001  0.0000000000000000e+000  0.0000000000000000e+000  0.0000000000000000e+000  0.0000000000000000e+000  0.0000000000000000e+000 -3.2821686310399339e-001  0.0000000000000000e+000  3.4821882536726217e-002  2.2921663421302779e-001 -2.0902014798811763e-002 -5.1670635270366261e-001  0.0000000000000000e+000  1.3558371372474431e-001  0.0000000000000000e+000
  0.0000000000000000e+000  0.0000000000000000e+000 -1.2093845730119410e-001  0.0000000000000000e+000  0.0000000000000000e+000  1.6706692468036466e-001  0.0000000000000000e+000  0.0000000000000000e+000  0.0000000000000000e+000  0.0000000000000000e+000  0.0000000000000000e+000 -3.9657383737408153e-002  0.0000000000000000e+000 -1.0783194802229876e-002 -9.0484758165588830e-001  8.8323785719795420e-003 -2.0699506467076992e-001  0.0000000000000000e+000 -3.0675630899886919e-001  0.0000000000000000e+000
  0.0000000000000000e+000  0.0000000000000000e+000  1.9460885431228234e-001  0.0000000000000000e+000  0.0000000000000000e+000  4.3758363292737301e-001  0.0000000000000000e+000  0.0000000000000000e+000  0.0000000000000000e+000  0.0000000000000000e+000  0.0000000000000000e+000 -4.7198597585296315e-001  0.0000000000000000e+000  2.1380654926122705e-001 -1.9823403194608913e-001 -1.6801799262130157e-001  3.5285285669981525e-001  0.0000000000000000e+000  5.5689499940398091e-001  0.0000000000000000e+000
  0.0000000000000000e+000  0.0000000000000000e+000  0.0000000000000000e+000  1.1509165663469982e-001 -5.2487251470647822e-001  0.0000000000000000e+000  0.0000000000000000e+000  0.0000000000000000e+000 -6.7294562301461497e-002  3.8405163955742860e-001  0.0000000000000000e+000  0.0000000000000000e+000  0.0000000000000000e+000  0.0000000000000000e+000  0.0000000000000000e+000  0.0000000000000000e+000  0.0000000000000000e+000  6.3805866782006293e-001  0.0000000000000000e+000  3.9002521756467168e-001
  0.0000000000000000e+000  0.0000000000000000e+000  5.6507908154080666e-001  0.0000000000000000e+000  0.0000000000000000e+000  7.8556330833040255e-002  0.0000000000000000e+000  0.0000000000000000e+000  0.0000000000000000e+000  0.0000000000000000e+000  0.0000000000000000e+000  7.0492893600585735e-003  0.0000000000000000e+000 -3.7596592989391742e-001  4.4733760414542023e-005 -1.1567443044528321e-001 -6.6526973873972961e-001  0.0000000000000000e+000  2.7775899702222134e-001  0.0000000000000000e+000
  0.0000000000000000e+000  0.0000000000000000e+000  0.0000000000000000e+000 -6.3802267322196612e-002  2.1763729252144223e-001  0.0000000000000000e+000  0.0000000000000000e+000  0.0000000000000000e+000 -2.4063073201225915e-002  5.3511016061272831e-001  0.0000000000000000e+000  0.0000000000000000e+000  0.0000000000000000e+000  0.0000000000000000e+000  0.0000000000000000e+000  0.0000000000000000e+000  0.0000000000000000e+000 -5.1762949040028505e-001  0.0000000000000000e+000  6.2745603413590434e-001
  2.7764147983812670e-001  0.0000000000000000e+000  0.0000000000000000e+000  0.0000000000000000e+000  0.0000000000000000e+000  0.0000000000000000e+000  5.7469654041422336e-001 -2.7785489441725320e-001 -6.1394755254519173e-001 -4.3485042358704123e-002 -3.5489990168586294e-001  0.0000000000000000e+000  0.0000000000000000e+000  0.0000000000000000e+000  1.0084184281823287e-001  0.0000000000000000e+000  0.0000000000000000e+000 -2.2140214380511548e-002  0.0000000000000000e+000  0.0000000000000000e+000
  0.0000000000000000e+000  2.0162902435977181e-001 -7.3814124215708776e-001  0.0000000000000000e+000 -5.5215457109575206e-001  0.0000000000000000e+000  0.0000000000000000e+000  0.0000000000000000e+000  0.0000000000000000e+000  0.0000000000000000e+000  0.0000000000000000e+000  0.0000000000000000e+000  5.4512044979998328e-002  0.0000000000000000e+000  0.0000000000000000e+000  0.0000000000000000e+000  6.1468547860050599e-002  0.0000000000000000e+000  0.0000000000000000e+000  4.9222330719701191e-001
  0.0000000000000000e+000 -6.3696776568885227e-002 -6.6423229884810475e-001  0.0000000000000000e+000  4.5181915713410703e-001  0.0000000000000000e+000  0.0000000000000000e+000  0.0000000000000000e+000  0.0000000000000000e+000  0.0000000000000000e+000  0.0000000000000000e+000  0.0000000000000000e+000 -1.3893581472615615e+000  0.0000000000000000e+000  0.0000000000000000e+000  0.0000000000000000e+000 -3.2042429659992983e-001  0.0000000000000000e+000  0.0000000000000000e+000 -4.6214508404108645e-001
  0.0000000000000000e+000  0.0000000000000000e+000  0.0000000000000000e+000  6.2837902900934373e-001  0.0000000000000000e+000 -1.5298987239572787e-001  0.0000000000000000e+000  0.0000000000000000e+000  0.0000000000000000e+000  0.0000000000000000e+000  0.0000000000000000e+000 -4.4896039723553605e-002  0.0000000000000000e+000  2.6932662765233140e-001  0.0000000000000000e+000 -7.1124725143134282e-001  0.0000000000000000e+000  0.0000000000000000e+000 -3.6176724997396957e-002  0.0000000000000000e+000
  0.0000000000000000e+000  5.4885228637697292e-001 -6.0319964040607382e-002  0.0000000000000000e+000  8.9708074867777188e-001  0.0000000000000000e+000  0.0000000000000000e+000  0.0000000000000000e+000  0.0000000000000000e+000  0.0000000000000000e+000  0.0000000000000000e+000  0.0000000000000000e+000  6.6968110024333583e-001  0.0000000000000000e+000  0.0000000000000000e+000  0.0000000000000000e+000  4.7311849790122595e-001  0.0000000000000000e+000  0.0000000000000000e+000  2.4625803669753452e-001
  0.0000000000000000e+000  0.0000000000000000e+000  0.0000000000000000e+000 -2.7354713423274984e-001  0.0000000000000000e+000  6.0534784873804770e-001  0.0000000000000000e+000  0.0000000000000000e+000  0.0000000000000000e+000  0.0000000000000000e+000  0.0000000000000000e+000  4.4854881506712929e-001  0.0000000000000000e+000 -1.7790847556205933e-001  0.0000000000000000e+000 -4.4968191465989948e-001  0.0000000000000000e+000  0.0000000000000000e+000 -3.5165986099373420e-001  0.0000000000000000e+000
 -3.2619917353708022e-001  0.0000000000000000e+000  0.0000000000000000e+000  0.0000000000000000e+000  0.0000000000000000e+000  0.0000000000000000e+000 -3.6708451954275906e-001 -3.5559129223980523e-002  1.3433703544522585e-002 -4.1994519262725266e-001 -7.2987270530500359e-001  0.0000000000000000e+000  0.0000000000000000e+000  0.0000000000000000e+000  2.1812784424523904e-001  0.0000000000000000e+000  0.0000000000000000e+000 -2.7390718110635898e-002  0.0000000000000000e+000  0.0000000000000000e+000
  3.0177365559747954e-001  0.0000000000000000e+000  0.0000000000000000e+000  0.0000000000000000e+000  0.0000000000000000e+000  0.0000000000000000e+000 -8.5104775857946652e-002  4.7318435069925929e-001 -3.5237285419628672e-002  2.5035480912834568e-001 -2.9070894929120417e-001  0.0000000000000000e+000  0.0000000000000000e+000  0.0000000000000000e+000 -1.2021717015280712e-002  0.0000000000000000e+000  0.0000000000000000e+000  7.2746889730860886e-001  0.0000000000000000e+000  0.0000000000000000e+000
  2.4157385327143030e-001  0.0000000000000000e+000  0.0000000000000000e+000  0.0000000000000000e+000  0.0000000000000000e+000  0.0000000000000000e+000 -2.5600848856397684e-001  4.1331973393032545e-001 -4.2443040449777492e-001 -4.1658085699734165e-001  3.7060312527976375e-001  0.0000000000000000e+000  0.0000000000000000e+000  0.0000000000000000e+000  4.4684277546093604e-001  0.0000000000000000e+000  0.0000000000000000e+000 -1.2071703945596798e-001  0.0000000000000000e+000  0.0000000000000000e+000
 -3.2013060602498916e-001  0.0000000000000000e+000  0.0000000000000000e+000  0.0000000000000000e+000  0.0000000000000000e+000  0.0000000000000000e+000  6.0134258103831173e-001  1.8733121092794916e-001  2.8512046318746298e-001 -5.2319656693902294e-001  1.5261460946207236e-001  0.0000000000000000e+000  0.0000000000000000e+000  0.0000000000000000e+000  9.2022970981009783e-002  0.0000000000000000e+000  0.0000000000000000e+000  3.3767253417190068e-001  0.0000000000000000e+000  0.0000000000000000e+000
 -8.9105848488269634e-002  0.0000000000000000e+000  0.0000000000000000e+000  0.0000000000000000e+000  0.0000000000000000e+000  0.0000000000000000e+000 -2.3285599932653667e-003 -3.6290845959474188e-001  1.6217130379500505e-001  3.2927473780292038e-001  1.0735641325846654e-001  0.0000000000000000e+000  0.0000000000000000e+000  0.0000000000000000e+000  8.1491441688397404e-001  0.0000000000000000e+000  0.0000000000000000e+000  2.2365125639104433e-001  0.0000000000000000e+000  0.0000000000000000e+000
  0.0000000000000000e+000  0.0000000000000000e+000  0.0000000000000000e+000 -7.6070328817212443e-002  0.0000000000000000e+000 -1.0232050470584730e-001  0.0000000000000000e+000  0.0000000000000000e+000  0.0000000000000000e+000  0.0000000000000000e+000  0.0000000000000000e+000 -6.0132395205323919e-001  0.0000000000000000e+000 -1.5320052133263687e-001  0.0000000000000000e+000 -2.5919293691239298e-002  0.0000000000000000e+000  0.0000000000000000e+000 -7.7331178353585894e-001  0.0000000000000000e+000
  0.0000000000000000e+000 -3.2068611563180172e-001 -1.4195132309408109e-001  0.0000000000000000e+000  4.5127908763163610e-002  0.0000000000000000e+000  0.0000000000000000e+000  0.0000000000000000e+000  0.0000000000000000e+000  0.0000000000000000e+000  0.0000000000000000e+000  0.0000000000000000e+000 -5.0434093126464263e-001  0.0000000000000000e+000  0.0000000000000000e+000  0.0000000000000000e+000  1.2165058314645081e+000  0.0000000000000000e+000  0.0000000000000000e+000 -2.7525264006366434e-001
  0.0000000000000000e+000  0.0000000000000000e+000  0.0000000000000000e+000 -1.2953137320031989e-002  0.0000000000000000e+000  9.4685416297138836e-002  0.0000000000000000e+000  0.0000000000000000e+000  0.0000000000000000e+000  0.0000000000000000e+000  0.0000000000000000e+000 -3.8811235065436972e-001  0.0000000000000000e+000 -7.3793638977493203e-001  0.0000000000000000e+000 -3.0948650807796863e-001  0.0000000000000000e+000  0.0000000000000000e+000  4.4710589059795547e-001  0.0000000000000000e+000
 -6.2765768264911892e-001  0.0000000000000000e+000  0.0000000000000000e+000  0.0000000000000000e+000  0.0000000000000000e+000  0.0000000000000000e+000  1.7085944249717297e-001  4.7429545631799114e-001 -3.1666961504411067e-001  4.4069443471568193e-001 -5.1871457085984896e-002  0.0000000000000000e+000  0.0000000000000000e+000  0.0000000000000000e+000  9.3684848633785761e-002  0.0000000000000000e+000  0.0000000000000000e+000 -2.1433146206727396e-001  0.0000000000000000e+000  0.0000000000000000e+000
  0.0000000000000000e+000  0.0000000000000000e+000  0.0000000000000000e+000 -1.5872451693025300e-001  0.0000000000000000e+000  5.8918540261035524e-001  0.0000000000000000e+000  0.0000000000000000e+000  0.0000000000000000e+000  0.0000000000000000e+000  0.0000000000000000e+000 -5.3299411336968405e-001  0.0000000000000000e+000  5.2871297401893591e-001  0.0000000000000000e+000 -4.5774753191313161e-002  0.0000000000000000e+000  0.0000000000000000e+000  2.4890083821418124e-001  0.0000000000000000e+000
  0.0000000000000000e+000  1.0724556210258833e+000  6.8966459050521767e-001  0.0000000000000000e+000 -7.0936507906014723e-001  0.0000000000000000e+000  0.0000000000000000e+000  0.0000000000000000e+000  0.0000000000000000e+000  0.0000000000000000e+000  0.0000000000000000e+000  0.0000000000000000e+000 -6.8285006266269621e-001  0.0000000000000000e+000  0.0000000000000000e+000  0.0000000000000000e+000 -5.9950511990621180e-001  0.0000000000000000e+000  0.0000000000000000e+000  5.1500199879275699e-001
  4.0336883657856426e-001  0.0000000000000000e+000  0.0000000000000000e+000  0.0000000000000000e+000  0.0000000000000000e+000  0.0000000000000000e+000  2.6716736665512963e-001  3.6748314418112171e-001  4.8335519899134916e-001  9.5759386008142711e-002 -2.8629749845185265e-001  0.0000000000000000e+000  0.0000000000000000e+000  0.0000000000000000e+000  2.4719950190739576e-001  0.0000000000000000e+000  0.0000000000000000e+000 -4.9497005853979753e-001  0.0000000000000000e+000  0.0000000000000000e+000
  0.0000000000000000e+000  0.0000000000000000e+000  0.0000000000000000e+000 -7.0651525835383888e-001  0.0000000000000000e+000 -4.9353199347236720e-001  0.0000000000000000e+000  0.0000000000000000e+000  0.0000000000000000e+000  0.0000000000000000e+000  0.0000000000000000e+000 -2.1997481421587459e-002  0.0000000000000000e+000  2.1966751688405456e-001  0.0000000000000000e+000 -4.3973228953727578e-001  0.0000000000000000e+000  0.0000000000000000e+000  1.2312663200057924e-001  0.0000000000000000e+000
  0.0000000000000000e+000  7.2664787117182339e-001 -9.6873191504203718e-002  0.0000000000000000e+000 -2.7105484889746628e-001  0.0000000000000000e+000  0.0000000000000000e+000  0.0000000000000000e+000  0.0000000000000000e+000  0.0000000000000000e+000  0.0000000000000000e+000  0.0000000000000000e+000  7.2515745503656270e-001  0.0000000000000000e+000  0.0000000000000000e+000  0.0000000000000000e+000 -8.0926424063191282e-003  0.0000000000000000e+000  0.0000000000000000e+000 -7.2245468007024294e-001
 -3.8873003266899131e-001  0.0000000000000000e+000  0.0000000000000000e+000  0.0000000000000000e+000  9.2144787015092999e-001  0.0000000000000000e+000  7.1265646659624926e-001  0.0000000000000000e+000  0.0000000000000000e+000  0.0000000000000000e+000  0.0000000000000000e+000  0.0000000000000000e+000  0.0000000000000000e+000  0.0000000000000000e+000  0.0000000000000000e+000 -9.6969750526994003e-001 -8.5541559849065563e-001  4.7763026984467860e-001  0.0000000000000000e+000  0.0000000000000000e+000
  0.0000000000000000e+000 -5.1543377776015475e-001  0.0000000000000000e+000  0.0000000000000000e+000  0.0000000000000000e+000  2.2589614145880177e-001  0.0000000000000000e+000  7.9751236843963513e-002  0.0000000000000000e+000 -8.7064200648580781e-002  4.9151359742986345e-001 -2.0317453540689143e-001  6.1415005760069452e-001  0.0000000000000000e+000  0.0000000000000000e+000  0.0000000000000000e+000  0.0000000000000000e+000  0.0000000000000000e+000  0.0000000000000000e+000 -9.6502423068098503e-002
  0.0000000000000000e+000  0.0000000000000000e+000 -1.5383121327598545e-001  1.7464157558547883e-002  0.0000000000000000e+000  0.0000000000000000e+000  0.0000000000000000e+000  0.0000000000000000e+000 -9.6247517477903721e-001  0.0000000000000000e+000  0.0000000000000000e+000  0.0000000000000000e+000  0.0000000000000000e+000  1.4595145570650322e-001  4.4774225527142920e-002  0.0000000000000000e+000  0.0000000000000000e+000  0.0000000000000000e+000  1.6237592266856438e-001  0.0000000000000000e+000
  0.0000000000000000e+000  0.0000000000000000e+000  5.9013628866405132e-001  8.3878398331763360e-002  0.0000000000000000e+000  0.0000000000000000e+000  0.0000000000000000e+000  0.0000000000000000e+000 -2.4435605378291475e-001  0.0000000000000000e+000  0.0000000000000000e+000  0.0000000000000000e+000  0.0000000000000000e+000 -6.7870111453689252e-001  1.3537285820069436e-001  0.0000000000000000e+000  0.0000000000000000e+000  0.0000000000000000e+000 -3.2562659667741101e-001  0.0000000000000000e+000
 -9.4337447934990626e-001  0.0000000000000000e+000  0.0000000000000000e+000  0.0000000000000000e+000 -5.7568084030240385e-001  0.0000000000000000e+000 -6.0535407353882864e-001  0.0000000000000000e+000  0.0000000000000000e+000  0.0000000000000000e+000  0.0000000000000000e+000  0.0000000000000000e+000  0.0000000000000000e+000  0.0000000000000000e+000  0.0000000000000000e+000 -3.1669232529894353e-001 -7.2459975768485174e-003 -5.8775591210954337e-001  0.0000000000000000e+000  0.0000000000000000e+000
  0.0000000000000000e+000  6.4808980482229300e-002  0.0000000000000000e+000  0.0000000000000000e+000  0.0000000000000000e+000 -2.1863857872110792e-001  0.0000000000000000e+000 -8.9658768788900861e-002  0.0000000000000000e+000  4.5816812698820669e-001  7.2440772669271003e-001 -9.1220051291342807e-002 -4.2071926740646409e-001  0.0000000000000000e+000  0.0000000000000000e+000  0.0000000000000000e+000  0.0000000000000000e+000  0.0000000000000000e+000  0.0000000000000000e+000 -1.4123698636801482e-001
  3.3414464635325530e-001  0.0000000000000000e+000  0.0000000000000000e+000  0.0000000000000000e+000 -4.9590459610324167e-001  0.0000000000000000e+000 -2.0650458681294814e-001  0.0000000000000000e+000  0.0000000000000000e+000  0.0000000000000000e+000  0.0000000000000000e+000  0.0000000000000000e+000  0.0000000000000000e+000  0.0000000000000000e+000  0.0000000000000000e+000 -5.0227715702924014e-001 -1.1355454824932136e+000 -1.0296110920582371e+000  0.0000000000000000e+000  0.0000000000000000e+000
  0.0000000000000000e+000 -5.9590820474510309e-001  0.0000000000000000e+000  0.0000000000000000e+000  0.0000000000000000e+000 -2.4509657421251185e-001  0.0000000000000000e+000 -3.1972590403191108e-002  0.0000000000000000e+000 -4.9874870781272135e-001 -6.0219354375841319e-002 -6.1514168149115561e-002 -4.9409017875641925e-001  0.0000000000000000e+000  0.0000000000000000e+000  0.0000000000000000e+000  0.0000000000000000e+000  0.0000000000000000e+000  0.0000000000000000e+000 -2.8898631884007780e-001
  0.0000000000000000e+000  0.0000000000000000e+000 -2.2090405291806478e-001  3.5731937984923101e-001  0.0000000000000000e+000  0.0000000000000000e+000  0.0000000000000000e+000  0.0000000000000000e+000  1.6006903642849464e-002  0.0000000000000000e+000  0.0000000000000000e+000  0.0000000000000000e+000  0.0000000000000000e+000  2.4869964779867704e-001  6.6857887283125672e-001  0.0000000000000000e+000  0.0000000000000000e+000  0.0000000000000000e+000 -5.6073060841441769e-001  0.0000000000000000e+000
  0.0000000000000000e+000  1.8473531769055770e-001  0.0000000000000000e+000  0.0000000000000000e+000  0.0000000000000000e+000 -5.3960207190773979e-001  0.0000000000000000e+000  2.5601728118317896e-001  0.0000000000000000e+000 -4.4959432502774543e-001  3.2727113098547056e-001  1.4796312443188708e-001  1.2409056025564222e-001  0.0000000000000000e+000  0.0000000000000000e+000  0.0000000000000000e+000  0.0000000000000000e+000  0.0000000000000000e+000  0.0000000000000000e+000  5.1246913518410830e-001
  0.0000000000000000e+000  2.2475087495595142e-001  0.0000000000000000e+000  0.0000000000000000e+000  0.0000000000000000e+000  3.8776904029966125e-001  0.0000000000000000e+000  7.6615995192696129e-001  0.0000000000000000e+000 -1.6277269001236644e-001  8.3269979268417213e-002 -3.1654425184443985e-001 -2.6307259358365792e-001  0.0000000000000000e+000  0.0000000000000000e+000  0.0000000000000000e+000  0.0000000000000000e+000  0.0000000000000000e+000  0.0000000000000000e+000 -9.6357940633232414e-002
  0.0000000000000000e+000 -9.9375839559765158e-002  0.0000000000000000e+000  0.0000000000000000e+000  0.0000000000000000e+000 -2.0647499437303336e-002  0.0000000000000000e+000 -2.3233935224151653e-001  0.0000000000000000e+000  6.4246143342046827e-002 -1.2936022954460613e-001 -7.9163417502125299e-001 -1.1241023651401065e-001  0.0000000000000000e+000  0.0000000000000000e+000  0.0000000000000000e+000  0.0000000000000000e+000  0.0000000000000000e+000  0.0000000000000000e+000  5.2491350184758567e-001
  0.0000000000000000e+000  5.1037897512415997e-002  0.0000000000000000e+000  0.0000000000000000e+000  0.0000000000000000e+000 -6.2966545627062542e-001  0.0000000000000000e+000  2.9655196923035887e-001  0.0000000000000000e+000  2.4664510011035073e-001 -2.6243673524715982e-001 -3.3682511583246488e-001  3.0322675666334253e-001  0.0000000000000000e+000  0.0000000000000000e+000  0.0000000000000000e+000  0.0000000000000000e+000  0.0000000000000000e+000  0.0000000000000000e+000 -4.2174519050589987e-001
  0.0000000000000000e+000  0.0000000000000000e+000  6.5584417939973227e-001 -1.5839585563746866e-001  0.0000000000000000e+000  0.0000000000000000e+000  0.0000000000000000e+000  0.0000000000000000e+000  4.4208402625350508e-002  0.0000000000000000e+000  0.0000000000000000e+000  0.0000000000000000e+000  0.0000000000000000e+000  4.4393638559809978e-001  4.5129004271196949e-001  0.0000000000000000e+000  0.0000000000000000e+000  0.0000000000000000e+000  3.7693841047683541e-001  0.0000000000000000e+000
  0.0000000000000000e+000  0.0000000000000000e+000 -3.3532386688935234e-001  1.1394688157101318e-001  0.0000000000000000e+000  0.0000000000000000e+000  0.0000000000000000e+000  0.0000000000000000e+000  1.0420177097178626e-001  0.0000000000000000e+000  0.0000000000000000e+000  0.0000000000000000e+000  0.0000000000000000e+000 -4.9874670285812511e-001  5.1055409089885928e-001  0.0000000000000000e+000  0.0000000000000000e+000  0.0000000000000000e+000  5.9523293764336160e-001  0.0000000000000000e+000
  5.6216342193657332e-001  0.0000000000000000e+000  0.0000000000000000e+000  0.0000000000000000e+000 -1.5612346183378401e-001  0.0000000000000000e+000  1.1301404400528956e+000  0.0000000000000000e+000  0.0000000000000000e+000  0.0000000000000000e+000  0.0000000000000000e+000  0.0000000000000000e+000  0.0000000000000000e+000  0.0000000000000000e+000  0.0000000000000000e+000 -3.7300665675491995e-001  6.3708841877301237e-001 -7.0837036849783563e-001  0.0000000000000000e+000  0.0000000000000000e+000
  3.6329333391008628e-001  0.0000000000000000e+000  0.0000000000000000e+000  0.0000000000000000e+000 -5.1595158999884205e-004  0.0000000000000000e+000 -5.0129319466543776e-001  0.0000000000000000e+000  0.0000000000000000e+000  0.0000000000000000e+000  0.0000000000000000e+000  0.0000000000000000e+000  0.0000000000000000e+000  0.0000000000000000e+000  0.0000000000000000e+000 -1.1924512006143999e+000  3.9338249333931496e-001  1.2023426565195154e-001  0.0000000000000000e+000  0.0000000000000000e+000
 -6.6433005908473411e-003  0.0000000000000000e+000  0.0000000000000000e+000  0.0000000000000000e+000 -1.1066004030223946e+000  0.0000000000000000e+000  6.8462565765113570e-001  0.0000000000000000e+000  0.0000000000000000e+000  0.0000000000000000e+000  0.0000000000000000e+000  0.0000000000000000e+000  0.0000000000000000e+000  0.0000000000000000e+000  0.0000000000000000e+000  3.4293602123018199e-002 -8.4040347812165739e-002  1.0021039678437313e+000  0.0000000000000000e+000  0.0000000000000000e+000
  0.0000000000000000e+000  0.0000000000000000e+000 -1.9157983889254682e-001 -9.0934544556804431e-001  0.0000000000000000e+000  0.0000000000000000e+000  0.0000000000000000e+000  0.0000000000000000e+000 -2.9377610745773334e-002  0.0000000000000000e+000  0.0000000000000000e+000  0.0000000000000000e+000  0.0000000000000000e+000 -1.0190027879545227e-001  2.6142602473773047e-001  0.0000000000000000e+000  0.0000000000000000e+000  0.0000000000000000e+000 -2.3832278261355416e-001  0.0000000000000000e+000
  0.0000000000000000e+000 -5.2716288796142008e-001  0.0000000000000000e+000  0.0000000000000000e+000  0.0000000000000000e+000 -5.1532939005798348e-002  0.0000000000000000e+000  4.3601402914179749e-001  0.0000000000000000e+000  4.9006136429930380e-001 -1.7428157329195318e-001  2.9049241338972320e-001 -1.1181107355438594e-001  0.0000000000000000e+000  0.0000000000000000e+000  0.0000000000000000e+000  0.0000000000000000e+000  0.0000000000000000e+000  0.0000000000000000e+000  4.0238494774376055e-001
  2.9157481582627931e-001  0.0000000000000000e+000  0.0000000000000000e+000 -4.1313989598796269e-001  7.7002835729675048e-002  6.0159841508044209e-002  0.0000000000000000e+000  4.4188845658747233e-001  1.5738592669414050e-001  0.0000000000000000e+000  0.0000000000000000e+000  0.0000000000000000e+000 -4.6078830341707699e-001  0.0000000000000000e+000  0.0000000000000000e+000 -5.4989936472560341e-001  0.0000000000000000e+000  0.0000000000000000e+000  0.0000000000000000e+000  0.0000000000000000e+000
  0.0000000000000000e+000  1.2814841875917342e+000 -1.9976532093129595e-001  0.0000000000000000e+000  0.0000000000000000e+000  0.0000000000000000e+000  1.3566357289730285e-001  0.0000000000000000e+000  0.0000000000000000e+000  1.6230154023746340e-001  0.0000000000000000e+000  1.0982293721099818e+000  0.0000000000000000e+000  3.3782698907706860e-001  0.0000000000000000e+000  0.0000000000000000e+000  0.0000000000000000e+000  0.0000000000000000e+000  0.0000000000000000e+000  0.0000000000000000e+000
  0.0000000000000000e+000 -7.4522598915214511e-002 -2.0784818897734067e-001  0.0000000000000000e+000  0.0000000000000000e+000  0.0000000000000000e+000  1.0151980630211506e+000  0.0000000000000000e+000  0.0000000000000000e+000  1.1134748503594016e+000  0.0000000000000000e+000 -3.5792335039368511e-001  0.0000000000000000e+000  8.9358798080455137e-001  0.0000000000000000e+000  0.0000000000000000e+000  0.0000000000000000e+000  0.0000000000000000e+000  0.0000000000000000e+000  0.0000000000000000e+000
  6.3351447315378562e-001  0.0000000000000000e+000  0.0000000000000000e+000  1.4874528598350611e-001 -1.1187150031171714e-001 -3.5878048398924622e-001  0.0000000000000000e+000  3.2921780907129483e-001  8.9487530931854103e-002  0.0000000000000000e+000  0.0000000000000000e+000  0.0000000000000000e+000  5.6454995230561400e-001  0.0000000000000000e+000  0.0000000000000000e+000 -1.3658377596190166e-002  0.0000000000000000e+000  0.0000000000000000e+000  0.0000000000000000e+000  0.0000000000000000e+000
 -1.2894994172509675e-001  0.0000000000000000e+000  0.0000000000000000e+000 -3.4142168587760763e-001  1.5473548299075429e-001 -1.5008631518548066e-001  0.0000000000000000e+000  2.2725937147345784e-001 -8.5932525813354366e-001  0.0000000000000000e+000  0.0000000000000000e+000  0.0000000000000000e+000  1.7325921618990203e-001  0.0000000000000000e+000  0.0000000000000000e+000 -1.5122700014104401e-002  0.0000000000000000e+000  0.0000000000000000e+000  0.0000000000000000e+000  0.0000000000000000e+000
 -1.7902760048832603e-001  0.0000000000000000e+000  0.0000000000000000e+000 -5.7681568607436118e-001  3.6886651421924244e-001  3.5482625352127525e-002  0.0000000000000000e+000  2.0851892585128551e-001  4.1818932794634628e-001  0.0000000000000000e+000  0.0000000000000000e+000  0.0000000000000000e+000  2.7160795074270255e-001  0.0000000000000000e+000  0.0000000000000000e+000  4.5362751811897550e-001  0.0000000000000000e+000  0.0000000000000000e+000  0.0000000000000000e+000  0.0000000000000000e+000
  0.0000000000000000e+000  9.8207727325103156e-001 -4.5618913860958477e-001  0.0000000000000000e+000  0.0000000000000000e+000  0.0000000000000000e+000 -3.0384033471568755e-001  0.0000000000000000e+000  0.0000000000000000e+000 -3.7661304804035833e-001  0.0000000000000000e+000 -1.1516642264556569e+000  0.0000000000000000e+000  5.8211475479419406e-004  0.0000000000000000e+000  0.0000000000000000e+000  0.0000000000000000e+000  0.0000000000000000e+000  0.0000000000000000e+000  0.0000000000000000e+000
  1.7152691425259106e-001  0.0000000000000000e+000  0.0000000000000000e+000 -4.4534880218756845e-001 -1.2520564023467029e-001  2.5698773701008409e-001  0.0000000000000000e+000 -6.0926986931375038e-001  1.1663925632216465e-002  0.0000000000000000e+000  0.0000000000000000e+000  0.0000000000000000e+000  4.0734368589987502e-001  0.0000000000000000e+000  0.0000000000000000e+000 -3.9147045035315298e-001  0.0000000000000000e+000  0.0000000000000000e+000  0.0000000000000000e+000  0.0000000000000000e+000
 -4.4954094622061092e-001  0.0000000000000000e+000  0.0000000000000000e+000  3.3428169816885278e-001  3.5646513461471085e-001  1.6219427452687266e-001  0.0000000000000000e+000  2.4604476578194684e-001  1.2830866858624795e-001  0.0000000000000000e+000  0.0000000000000000e+000  0.0000000000000000e+000  4.1336170654226601e-001  0.0000000000000000e+000  0.0000000000000000e+000 -5.3378391453531093e-001  0.0000000000000000e+000  0.0000000000000000e+000  0.0000000000000000e+000  0.0000000000000000e+000
  0.0000000000000000e+000 -4.1242133863920316e-001 -1.5231218710728482e+000  0.0000000000000000e+000  0.0000000000000000e+000  0.0000000000000000e+000 -6.1944420203766237e-001  0.0000000000000000e+000  0.0000000000000000e+000  6.5774823132305582e-001  0.0000000000000000e+000  4.2003732977675623e-002  0.0000000000000000e+000 -1.6933735493590635e-001  0.0000000000000000e+000  0.0000000000000000e+000  0.0000000000000000e+000  0.0000000000000000e+000  0.0000000000000000e+000  0.0000000000000000e+000
  0.0000000000000000e+000  0.0000000000000000e+000  0.0000000000000000e+000  0.0000000000000000e+000  0.0000000000000000e+000  0.0000000000000000e+000  0.0000000000000000e+000  0.0000000000000000e+000  0.0000000000000000e+000  0.0000000000000000e+000 -4.1264976282430743e-001  0.0000000000000000e+000  0.0000000000000000e+000  0.0000000000000000e+000  4.5195759135593497e-002  0.0000000000000000e+000 -2.3747898883767599e-001 -4.2642467358543823e-001 -4.9440508568472169e-001  5.8737284195345019e-001
  0.0000000000000000e+000  7.0594813602888523e-002 -2.3561300948933983e-001  0.0000000000000000e+000  0.0000000000000000e+000  0.0000000000000000e+000  1.1419412254220358e+000  0.0000000000000000e+000  0.0000000000000000e+000 -1.8803898912576422e-001  0.0000000000000000e+000  1.8469417529433152e-001  0.0000000000000000e+000 -7.8737381719544741e-001  0.0000000000000000e+000  0.0000000000000000e+000  0.0000000000000000e+000  0.0000000000000000e+000  0.0000000000000000e+000  0.0000000000000000e+000
 -4.7206843500069828e-001  0.0000000000000000e+000  0.0000000000000000e+000 -2.1188563300401944e-001 -7.4597931619042857e-001 -3.0044829585856214e-001  0.0000000000000000e+000  1.9679302040158367e-001  1.4857081223884849e-001  0.0000000000000000e+000  0.0000000000000000e+000  0.0000000000000000e+000  1.0567430171461099e-001  0.0000000000000000e+000  0.0000000000000000e+000 -1.1633449773503737e-001  0.0000000000000000e+000  0.0000000000000000e+000  0.0000000000000000e+000  0.0000000000000000e+000
  0.0000000000000000e+000 -3.2041584236723364e-001 -9.8722371054630831e-001  0.0000000000000000e+000  0.0000000000000000e+000  0.0000000000000000e+000  2.2627202023965653e-001  0.0000000000000000e+000  0.0000000000000000e+000 -8.1084707041131376e-001  0.0000000000000000e+000 -7.5185039963495126e-003  0.0000000000000000e+000  2.8434408545650686e-001  0.0000000000000000e+000  0.0000000000000000e+000  0.0000000000000000e+000  0.0000000000000000e+000  0.0000000000000000e+000  0.0000000000000000e+000
  0.0000000000000000e+000  0.0000000000000000e+000  0.0000000000000000e+000  0.0000000000000000e+000  0.0000000000000000e+000  0.0000000000000000e+000  0.0000000000000000e+000  0.0000000000000000e+000  0.0000000000000000e+000  0.0000000000000000e+000  1.0345438062507341e-001  0.0000000000000000e+000  0.0000000000000000e+000  0.0000000000000000e+000 -3.3201193528154183e-001  0.0000000000000000e+000  3.1639576448485085e-001  6.7989482221446274e-001 -4.4346747761834393e-001  3.4646589038016717e-001
 -1.0299231965099399e-001  0.0000000000000000e+000  0.0000000000000000e+000 -5.4127923826140983e-002  3.4974386481046388e-001 -8.1317500018332900e-001  0.0000000000000000e+000 -3.6159088548148971e-001  1.2339769352385747e-001  0.0000000000000000e+000  0.0000000000000000e+000  0.0000000000000000e+000 -1.3116409174560764e-001  0.0000000000000000e+000  0.0000000000000000e+000 -1.9927222552507404e-001  0.0000000000000000e+000  0.0000000000000000e+000  0.0000000000000000e+000  0.0000000000000000e+000
  0.0000000000000000e+000  0.0000000000000000e+000  0.0000000000000000e+000  0.0000000000000000e+000  0.0000000000000000e+000  0.0000000000000000e+000  0.0000000000000000e+000  0.0000000000000000e+000  0.0000000000000000e+000  0.0000000000000000e+000 -4.7472777199533439e-001  0.0000000000000000e+000  0.0000000000000000e+000  0.0000000000000000e+000 -2.4050842142245255e-001  0.0000000000000000e+000  5.0916739421604174e-001 -2.1938345574916765e-001 -3.3138517661243916e-001 -5.4735050055112533e-001
  0.0000000000000000e+000  0.0000000000000000e+000  0.0000000000000000e+000  0.0000000000000000e+000  0.0000000000000000e+000  0.0000000000000000e+000  0.0000000000000000e+000  0.0000000000000000e+000  0.0000000000000000e+000  0.0000000000000000e+000  4.7964583407089095e-001  0.0000000000000000e+000  0.0000000000000000e+000  0.0000000000000000e+000 -7.3057558396014766e-001  0.0000000000000000e+000  3.7965181982353845e-002 -4.7145281778242265e-001  4.3553090050928542e-002  1.0292329128435784e-001
  0.0000000000000000e+000  0.0000000000000000e+000  0.0000000000000000e+000  0.0000000000000000e+000  0.0000000000000000e+000  0.0000000000000000e+000  0.0000000000000000e+000  0.0000000000000000e+000  0.0000000000000000e+000  0.0000000000000000e+000  4.9922823051688192e-001  0.0000000000000000e+000  0.0000000000000000e+000  0.0000000000000000e+000  5.4127343148870166e-001  0.0000000000000000e+000  5.4675242695022619e-001 -2.8699462514161195e-001 -2.5495865218843394e-001  1.0717369386910391e-001
  0.0000000000000000e+000  0.0000000000000000e+000  0.0000000000000000e+000  0.0000000000000000e+000  0.0000000000000000e+000  0.0000000000000000e+000  0.0000000000000000e+000  0.0000000000000000e+000  0.0000000000000000e+000  0.0000000000000000e+000  3.3817444400825758e-001  0.0000000000000000e+000  0.0000000000000000e+000  0.0000000000000000e+000  5.6245052203527102e-002  0.0000000000000000e+000 -5.3279118172602213e-001  5.6055807655494838e-002 -6.1820974295680797e-001 -4.6182524437137928e-001
 -7.7137839802807751e-001  0.0000000000000000e+000  0.0000000000000000e+000  0.0000000000000000e+000  0.0000000000000000e+000 -7.9791800042464955e-001  0.0000000000000000e+000  0.0000000000000000e+000  0.0000000000000000e+000  0.0000000000000000e+000  0.0000000000000000e+000  0.0000000000000000e+000 -3.3649182707018360e-001 -5.5793235752518888e-001  0.0000000000000000e+000  0.0000000000000000e+000 -1.7434408413196570e-001 -3.3823824772361161e-001  0.0000000000000000e+000  0.0000000000000000e+000
  0.0000000000000000e+000  1.9690832456900823e-001  0.0000000000000000e+000  0.0000000000000000e+000  5.3276403531155279e-002  0.0000000000000000e+000  0.0000000000000000e+000  0.0000000000000000e+000  0.0000000000000000e+000  3.7842590546450500e-001  0.0000000000000000e+000  0.0000000000000000e+000  0.0000000000000000e+000  0.0000000000000000e+000  4.9511743574994077e-001  0.0000000000000000e+000  0.0000000000000000e+000  0.0000000000000000e+000  7.4737147348068689e-001 -1.0713158292161397e-001
  0.0000000000000000e+000  0.0000000000000000e+000  5.5779630134824643e-001  9.5011267146127718e-002  0.0000000000000000e+000  0.0000000000000000e+000 -7.3656814048476849e-001  1.7495784836301190e-001  4.2185815693716787e-002  0.0000000000000000e+000  6.1100987334072425e-002 -3.0177176510161596e-001  0.0000000000000000e+000  0.0000000000000000e+000  0.0000000000000000e+000  1.0056887751691296e-001  0.0000000000000000e+000  0.0000000000000000e+000  0.0000000000000000e+000  0.0000000000000000e+000
  0.0000000000000000e+000  0.0000000000000000e+000 -5.2209133941085417e-001 -5.2566770337683633e-001  0.0000000000000000e+000  0.0000000000000000e+000 -5.0647315336478493e-001  5.5750023694724385e-002  1.3006424490967061e-001  0.0000000000000000e+000 -2.8510670838166308e-001 -3.3280352293652143e-003  0.0000000000000000e+000  0.0000000000000000e+000  0.0000000000000000e+000 -3.0538068034968124e-001  0.0000000000000000e+000  0.0000000000000000e+000  0.0000000000000000e+000  0.0000000000000000e+000
  0.0000000000000000e+000 -3.4618254069377474e-001  0.0000000000000000e+000  0.0000000000000000e+000  8.6863639751957988e-002  0.0000000000000000e+000  0.0000000000000000e+000  0.0000000000000000e+000  0.0000000000000000e+000  4.9684998705543049e-001  0.0000000000000000e+000  0.0000000000000000e+000  0.0000000000000000e+000  0.0000000000000000e+000 -4.5345154728514275e-001  0.0000000000000000e+000  0.0000000000000000e+000  0.0000000000000000e+000  4.1115914772924547e-002 -6.4687218427442061e-001
 -4.4768579819488857e-001  0.0000000000000000e+000  0.0000000000000000e+000  0.0000000000000000e+000  0.0000000000000000e+000 -3.6583240687997320e-001  0.0000000000000000e+000  0.0000000000000000e+000  0.0000000000000000e+000  0.0000000000000000e+000  0.0000000000000000e+000  0.0000000000000000e+000  4.2287553276221468e-002  7.4240309217514322e-001  0.0000000000000000e+000  0.0000000000000000e+000  6.7555660450916954e-001  2.2704849535618388e-001  0.0000000000000000e+000  0.0000000000000000e+000
  0.0000000000000000e+000  0.0000000000000000e+000  3.6124245263290433e-001 -4.4030070834467044e-001  0.0000000000000000e+000  0.0000000000000000e+000  1.6082800796462371e-001  5.0587253717734393e-001  3.1847841725555409e-001  0.0000000000000000e+000  2.1867062997678166e-001  4.8269334968367894e-001  0.0000000000000000e+000  0.0000000000000000e+000  0.0000000000000000e+000 -1.0783454052360075e-001  0.0000000000000000e+000  0.0000000000000000e+000  0.0000000000000000e+000  0.0000000000000000e+000
  0.0000000000000000e+000  0.0000000000000000e+000 -2.3963055935476302e-001  1.0682236776241379e-001  0.0000000000000000e+000  0.0000000000000000e+000  2.4092363837514308e-001  7.2988497653337170e-001  1.0909720530762371e-002  0.0000000000000000e+000  5.0097514955915745e-004 -5.8255559911662469e-001  0.0000000000000000e+000  0.0000000000000000e+000  0.0000000000000000e+000 -2.9993319783396824e-002  0.0000000000000000e+000  0.0000000000000000e+000  0.0000000000000000e+000  0.0000000000000000e+000
  0.0000000000000000e+000  0.0000000000000000e+000  2.6246909184932654e-001 -3.1294032909347613e-001  0.0000000000000000e+000  0.0000000000000000e+000  1.4936144125576023e-001  1.1297246453111945e-001 -3.8525639279461094e-001  0.0000000000000000e+000 -7.1700293353573619e-001  1.1184295508102626e-002  0.0000000000000000e+000  0.0000000000000000e+000  0.0000000000000000e+000  3.6805695893495100e-001  0.0000000000000000e+000  0.0000000000000000e+000  0.0000000000000000e+000  0.0000000000000000e+000
  0.0000000000000000e+000 -6.6929196973282701e-001  0.0000000000000000e+000  0.0000000000000000e+000  4.8781425277655555e-001  0.0000000000000000e+000  0.0000000000000000e+000  0.0000000000000000e+000  0.0000000000000000e+000  2.3101547132383093e-001  0.0000000000000000e+000  0.0000000000000000e+000  0.0000000000000000e+000  0.0000000000000000e+000  3.3409867258264236e-001  0.0000000000000000e+000  0.0000000000000000e+000  0.0000000000000000e+000 -1.4547192028867933e-001  3.5767773684459969e-001
  0.0000000000000000e+000  0.0000000000000000e+000 -6.7643476694839555e-002 -2.0951792441880401e-001  0.0000000000000000e+000  0.0000000000000000e+000 -1.0907332187957974e-001  1.2186080172769775e-001 -8.3407818931565469e-001  0.0000000000000000e+000  4.5876020342684276e-001  8.7159615848849320e-002  0.0000000000000000e+000  0.0000000000000000e+000  0.0000000000000000e+000 -1.0504954111784007e-001  0.0000000000000000e+000  0.0000000000000000e+000  0.0000000000000000e+000  0.0000000000000000e+000
  0.0000000000000000e+000  0.0000000000000000e+000  2.7217137461817542e-001  2.8435305820349233e-001  0.0000000000000000e+000  0.0000000000000000e+000  7.5381844742192006e-002  4.2999966599324438e-002 -1.7051355949633060e-001  0.0000000000000000e+000 -3.3616826112564147e-001  6.4559998009784875e-002  0.0000000000000000e+000  0.0000000000000000e+000  0.0000000000000000e+000 -8.3143411908648901e-001  0.0000000000000000e+000  0.0000000000000000e+000  0.0000000000000000e+000  0.0000000000000000e+000
  6.1100143479276536e-001  0.0000000000000000e+000  0.0000000000000000e+000  0.0000000000000000e+000  0.0000000000000000e+000 -1.1844286521417811e+000  0.0000000000000000e+000  0.0000000000000000e+000  0.0000000000000000e+000  0.0000000000000000e+000  0.0000000000000000e+000  0.0000000000000000e+000  4.1412468333118857e-001 -6.4950693776053614e-001  0.0000000000000000e+000  0.0000000000000000e+000 -5.1390563202361150e-001  5.2216589257468871e-001  0.0000000000000000e+000  0.0000000000000000e+000
 -9.0342619818935865e-001  0.0000000000000000e+000  0.0000000000000000e+000  0.0000000000000000e+000  0.0000000000000000e+000  2.5724081133716109e-001  0.0000000000000000e+000  0.0000000000000000e+000  0.0000000000000000e+000  0.0000000000000000e+000  0.0000000000000000e+000  0.0000000000000000e+000 -6.9413051372925461e-001  1.1384815128349671e-002  0.0000000000000000e+000  0.0000000000000000e+000  1.8418992204549692e-002  9.5430445429572663e-001  0.0000000000000000e+000  0.0000000000000000e+000
  0.0000000000000000e+000 -6.2273858852122455e-001  0.0000000000000000e+000  0.0000000000000000e+000 -5.1389790556988479e-001  0.0000000000000000e+000  0.0000000000000000e+000  0.0000000000000000e+000  0.0000000000000000e+000 -4.5117520547265422e-001  0.0000000000000000e+000  0.0000000000000000e+000  0.0000000000000000e+000  0.0000000000000000e+000  1.0820771183275471e-001  0.0000000000000000e+000  0.0000000000000000e+000  0.0000000000000000e+000  3.3787981851862525e-001 -1.3665594140733364e-001
  0.0000000000000000e+000  0.0000000000000000e+000  2.8429225046835443e-001 -5.3542928644504217e-001  0.0000000000000000e+000  0.0000000000000000e+000  2.7776648371100421e-001 -3.8494253265567302e-001  8.1069950273607985e-002  0.0000000000000000e+000  1.7204798184432399e-001 -5.6979728819469844e-001  0.0000000000000000e+000  0.0000000000000000e+000  0.0000000000000000e+000 -2.1521298309337669e-001  0.0000000000000000e+000  0.0000000000000000e+000  0.0000000000000000e+000  0.0000000000000000e+000
 -5.4055111091564512e-001  0.0000000000000000e+000  0.0000000000000000e+000  0.0000000000000000e+000  0.0000000000000000e+000  1.5123781019148719e-001  0.0000000000000000e+000  0.0000000000000000e+000  0.0000000000000000e+000  0.0000000000000000e+000  0.0000000000000000e+000  0.0000000000000000e+000  5.5446395207497379e-001 -8.4212117546008725e-001  0.0000000000000000e+000  0.0000000000000000e+000  5.7970003476559784e-001  4.4404009449576110e-001  0.0000000000000000e+000  0.0000000000000000e+000
  3.1587541973914190e-001  0.0000000000000000e+000  0.0000000000000000e+000  0.0000000000000000e+000  0.0000000000000000e+000  1.2899497481253602e-001  0.0000000000000000e+000  0.0000000000000000e+000  0.0000000000000000e+000  0.0000000000000000e+000  0.0000000000000000e+000  0.0000000000000000e+000 -8.7235105007767699e-001 -5.1288884269291124e-002  0.0000000000000000e+000  0.0000000000000000e+000  8.7748734146814145e-001  2.0097485957093886e-001  0.0000000000000000e+000  0.0000000000000000e+000
  0.0000000000000000e+000 -1.9661803947070327e-002  0.0000000000000000e+000  0.0000000000000000e+000 -6.7564798198583298e-001  0.0000000000000000e+000  0.0000000000000000e+000  0.0000000000000000e+000  0.0000000000000000e+000  5.3779029514331744e-001  0.0000000000000000e+000  0.0000000000000000e+000  0.0000000000000000e+000  0.0000000000000000e+000  2.9191618488622889e-001  0.0000000000000000e+000  0.0000000000000000e+000  0.0000000000000000e+000 -3.9759178346729779e-001  1.0295888050306289e-001
  0.0000000000000000e+000 -7.2409138356437933e-002  0.0000000000000000e+000  0.0000000000000000e+000 -1.7624509863606444e-001  0.0000000000000000e+000  0.0000000000000000e+000  0.0000000000000000e+000  0.0000000000000000e+000  2.5256347491628195e-001  0.0000000000000000e+000  0.0000000000000000e+000  0.0000000000000000e+000  0.0000000000000000e+000 -5.8369043864108128e-001  0.0000000000000000e+000  0.0000000000000000e+000  0.0000000000000000e+000  3.8254579404867506e-001  6.4254996717928925e-001
 -3.4608458732007857e-001 -3.7778334369970989e-001  6.7704245423860576e-001 -3.6038545110780756e-001  0.0000000000000000e+000  0.0000000000000000e+000  0.0000000000000000e+000  0.0000000000000000e+000  0.0000000000000000e+000 -8.9642247114676255e-001  0.0000000000000000e+000  0.0000000000000000e+000 -8.0958793547005664e-002  0.0000000000000000e+000  0.0000000000000000e+000  0.0000000000000000e+000  0.0000000000000000e+000  0.0000000000000000e+000  0.0000000000000000e+000  0.0000000000000000e+000
 -1.0310877787510528e+000  1.9936437223965725e-001  4.4205443921368071e-001  4.3691980006909781e-001  0.0000000000000000e+000  0.0000000000000000e+000  0.0000000000000000e+000  0.0000000000000000e+000  0.0000000000000000e+000  6.6326545932101988e-001  0.0000000000000000e+000  0.0000000000000000e+000  8.1413357937629538e-001  0.0000000000000000e+000  0.0000000000000000e+000  0.0000000000000000e+000  0.0000000000000000e+000  0.0000000000000000e+000  0.0000000000000000e+000  0.0000000000000000e+000
 -1.1621569428595752e-001 -6.2309039546604372e-001  3.5436108070666900e-001 -6.1941399804585506e-001  0.0000000000000000e+000  0.0000000000000000e+000  0.0000000000000000e+000  0.0000000000000000e+000  0.0000000000000000e+000  1.0960932622210211e+000  0.0000000000000000e+000  0.0000000000000000e+000  2.0632800038568480e-001  0.0000000000000000e+000  0.0000000000000000e+000  0.0000000000000000e+000  0.0000000000000000e+000  0.0000000000000000e+000  0.0000000000000000e+000  0.0000000000000000e+000
 -7.7138033994660815e-001 -4.9561675617952067e-001 -8.0386567154306232e-001 -5.9926428849973412e-001  0.0000000000000000e+000  0.0000000000000000e+000  0.0000000000000000e+000  0.0000000000000000e+000  0.0000000000000000e+000 -4.9012353232223199e-001  0.0000000000000000e+000  0.0000000000000000e+000  4.7347652455709849e-001  0.0000000000000000e+000  0.0000000000000000e+000  0.0000000000000000e+000  0.0000000000000000e+000  0.0000000000000000e+000  0.0000000000000000e+000  0.0000000000000000e+000
  0.0000000000000000e+000  0.0000000000000000e+000  0.0000000000000000e+000  0.0000000000000000e+000 -1.8837125572696473e-001  0.0000000000000000e+000 -1.9817036397662635e-001  2.0780479958827716e-002  0.0000000000000000e+000  0.0000000000000000e+000 -2.3314526365937913e-001  0.0000000000000000e+000  0.0000000000000000e+000  0.0000000000000000e+000 -9.0986699593330600e-001  0.0000000000000000e+000  0.0000000000000000e+000  0.0000000000000000e+000 -2.0639351795635155e-001  0.0000000000000000e+000
  0.0000000000000000e+000  0.0000000000000000e+000  0.0000000000000000e+000  0.0000000000000000e+000  0.0000000000000000e+000 -1.2519904029378026e-002  0.0000000000000000e+000  0.0000000000000000e+000  5.7866082955306364e-001  0.0000000000000000e+000  0.0000000000000000e+000  4.4687838287323645e-001  0.0000000000000000e+000  2.3551983253769632e-001  0.0000000000000000e+000  2.2872321383619783e-003  1.8574590446862602e-001  1.0550559031503963e-001  0.0000000000000000e+000  6.0347892564746919e-001
  0.0000000000000000e+000  0.0000000000000000e+000  0.0000000000000000e+000  0.0000000000000000e+000 -6.2910149817705618e-001  0.0000000000000000e+000  9.2480802487039451e-002  6.4174754397317935e-001  0.0000000000000000e+000  0.0000000000000000e+000  4.1003111386231006e-001  0.0000000000000000e+000  0.0000000000000000e+000  0.0000000000000000e+000 -8.6750735752370856e-003  0.0000000000000000e+000  0.0000000000000000e+000  0.0000000000000000e+000  1.2505168823501284e-001  0.0000000000000000e+000
  0.0000000000000000e+000  0.0000000000000000e+000  0.0000000000000000e+000  0.0000000000000000e+000 -1.1284459907022693e-001  0.0000000000000000e+000  3.8977752764303836e-001 -3.1328507876224215e-001  0.0000000000000000e+000  0.0000000000000000e+000  4.5153167732045646e-001  0.0000000000000000e+000  0.0000000000000000e+000  0.0000000000000000e+000 -1.8786106097513855e-002  0.0000000000000000e+000  0.0000000000000000e+000  0.0000000000000000e+000 -7.3003990399427054e-001  0.0000000000000000e+000
  0.0000000000000000e+000  0.0000000000000000e+000  0.0000000000000000e+000  0.0000000000000000e+000  0.0000000000000000e+000 -1.8308320114186583e-001  0.0000000000000000e+000  0.0000000000000000e+000 -1.5199708390608974e-001  0.0000000000000000e+000  0.0000000000000000e+000 -3.6270583502080167e-001  0.0000000000000000e+000  4.3065564079698870e-001  0.0000000000000000e+000 -3.1405890538204966e-002  3.6630298649778609e-001  7.0081377473823614e-001  0.0000000000000000e+000  7.3122838251515887e-003
  7.0036487791752844e-001  9.1707574097512445e-001  1.3864558308017827e-001 -1.7337903954189915e-001  0.0000000000000000e+000  0.0000000000000000e+000  0.0000000000000000e+000  0.0000000000000000e+000  0.0000000000000000e+000  3.8509706079587785e-002  0.0000000000000000e+000  0.0000000000000000e+000  8.8668525869004466e-001  0.0000000000000000e+000  0.0000000000000000e+000  0.0000000000000000e+000  0.0000000000000000e+000  0.0000000000000000e+000  0.0000000000000000e+000  0.0000000000000000e+000
  0.0000000000000000e+000  0.0000000000000000e+000  0.0000000000000000e+000  0.0000000000000000e+000 -2.4411925755871391e-001  0.0000000000000000e+000 -1.9770797726011224e-001  2.8460988969057377e-001  0.0000000000000000e+000  0.0000000000000000e+000 -5.9430957735057632e-001  0.0000000000000000e+000  0.0000000000000000e+000  0.0000000000000000e+000  3.8108519157107512e-001  0.0000000000000000e+000  0.0000000000000000e+000  0.0000000000000000e+000 -5.6734888520347959e-001  0.0000000000000000e+000
  0.0000000000000000e+000  0.0000000000000000e+000  0.0000000000000000e+000  0.0000000000000000e+000  0.0000000000000000e+000 -1.2778999399706024e-002  0.0000000000000000e+000  0.0000000000000000e+000 -1.4193867333266938e-001  0.0000000000000000e+000  0.0000000000000000e+000 -7.0192954420301101e-002  0.0000000000000000e+000  8.7911609771789023e-002  0.0000000000000000e+000 -5.6716170477123140e-001 -6.9925051853849851e-001  2.1211287167856357e-001  0.0000000000000000e+000  3.3379492332402372e-001
  5.5056554072130481e-001 -6.6673562751032434e-001 -6.4024633832598044e-002  5.6117608359207072e-001  0.0000000000000000e+000  0.0000000000000000e+000  0.0000000000000000e+000  0.0000000000000000e+000  0.0000000000000000e+000 -8.5064391607643730e-001  0.0000000000000000e+000  0.0000000000000000e+000  1.0891935684655913e+000  0.0000000000000000e+000  0.0000000000000000e+000  0.0000000000000000e+000  0.0000000000000000e+000  0.0000000000000000e+000  0.0000000000000000e+000  0.0000000000000000e+000
  0.0000000000000000e+000  0.0000000000000000e+000  0.0000000000000000e+000  0.0000000000000000e+000  0.0000000000000000e+000  7.1379279472633672e-003  0.0000000000000000e+000  0.0000000000000000e+000 -2.2521366091783263e-001  0.0000000000000000e+000  0.0000000000000000e+000  4.5265547724467381e-001  0.0000000000000000e+000 -4.9352695909602651e-001  0.0000000000000000e+000 -5.1794484302518728e-001  3.9402943841880828e-001  2.6236013115257473e-001  0.0000000000000000e+000 -9.1668529556267253e-002
  0.0000000000000000e+000  0.0000000000000000e+000  0.0000000000000000e+000  0.0000000000000000e+000 -6.9573927792058066e-001  0.0000000000000000e+000 -1.6087332836861568e-001 -6.3875853138940020e-001  0.0000000000000000e+000  0.0000000000000000e+000 -9.8983555434248929e-002  0.0000000000000000e+000  0.0000000000000000e+000  0.0000000000000000e+000  1.3745256588670937e-001  0.0000000000000000e+000  0.0000000000000000e+000  0.0000000000000000e+000  2.3100479614104175e-001  0.0000000000000000e+000
  0.0000000000000000e+000  0.0000000000000000e+000  0.0000000000000000e+000  0.0000000000000000e+000  0.0000000000000000e+000 -6.2028125491206343e-001  0.0000000000000000e+000  0.0000000000000000e+000  5.6941160607731922e-001  0.0000000000000000e+000  0.0000000000000000e+000 -1.3528903695934091e-001  0.0000000000000000e+000 -3.2744039066682495e-001  0.0000000000000000e+000 -5.0227276657243761e-002 -1.8098188996295445e-001  1.8820688595948565e-001  0.0000000000000000e+000 -3.0789965730770347e-001
  0.0000000000000000e+000  0.0000000000000000e+000  0.0000000000000000e+000  0.0000000000000000e+000  0.0000000000000000e+000 -1.0763999032017876e-001  0.0000000000000000e+000  0.0000000000000000e+000 -1.7686123309661034e-001  0.0000000000000000e+000  0.0000000000000000e+000  6.5215090147501531e-001  0.0000000000000000e+000  2.8753940578400844e-001  0.0000000000000000e+000  3.2404166035984522e-001 -3.4415373989039805e-001  2.9265545797568204e-001  0.0000000000000000e+000 -3.7424860337194799e-001
  0.0000000000000000e+000  0.0000000000000000e+000  0.0000000000000000e+000  0.0000000000000000e+000  0.0000000000000000e+000 -4.4112502619320015e-001  0.0000000000000000e+000  0.0000000000000000e+000 -4.1151245005176157e-001  0.0000000000000000e+000  0.0000000000000000e+000  6.7218208014517833e-003  0.0000000000000000e+000 -3.8177028244636535e-001  0.0000000000000000e+000  4.4985465294915739e-001 -4.7093763664206513e-002  7.2836815887352926e-002  0.0000000000000000e+000  5.2950944295612334e-001
  0.0000000000000000e+000  0.0000000000000000e+000  0.0000000000000000e+000  0.0000000000000000e+000 -1.1120394199596317e-001  0.0000000000000000e+000  8.5748505229218053e-001  2.3779616262351498e-002  0.0000000000000000e+000  0.0000000000000000e+000 -4.5895021309198819e-001  0.0000000000000000e+000  0.0000000000000000e+000  0.0000000000000000e+000 -8.7147827992758609e-002  0.0000000000000000e+000  0.0000000000000000e+000  0.0000000000000000e+000  1.8318721628272427e-001  0.0000000000000000e+000
  0.0000000000000000e+000  0.0000000000000000e+000  0.0000000000000000e+000  0.0000000000000000e+000  0.0000000000000000e+000  6.1252187648796719e-001  0.0000000000000000e+000  0.0000000000000000e+000  2.1524121658721720e-001  0.0000000000000000e+000  0.0000000000000000e+000 -1.2357609615804767e-001  0.0000000000000000e+000 -4.1487847517805859e-001  0.0000000000000000e+000  3.1491934377563496e-001 -1.8356478771203183e-001  5.0747380626507654e-001  0.0000000000000000e+000  2.6326419828341264e-002
  5.5122914061467321e-001  0.0000000000000000e+000 -1.2631978455854745e-002  0.0000000000000000e+000  0.0000000000000000e+000  4.2289068903245797e-001  0.0000000000000000e+000  0.0000000000000000e+000  0.0000000000000000e+000  0.0000000000000000e+000  0.0000000000000000e+000  0.0000000000000000e+000  0.0000000000000000e+000  4.4850906178645650e-001 -2.7471894073945874e-001 -4.9042783147123131e-001  0.0000000000000000e+000  0.0000000000000000e+000  0.0000000000000000e+000  0.0000000000000000e+000
  0.0000000000000000e+000  1.8532021334288992e-001  0.0000000000000000e+000  0.0000000000000000e+000  6.9251649155379591e-001  0.0000000000000000e+000 -8.1875284254167638e-002  3.0027939867211700e-001  1.0778529510803689e-001  0.0000000000000000e+000 -5.4805759724240066e-001  0.0000000000000000e+000  2.7434916128378162e-001  0.0000000000000000e+000  0.0000000000000000e+000  0.0000000000000000e+000  0.0000000000000000e+000  0.0000000000000000e+000  0.0000000000000000e+000 -4.4201651329207295e-002
  4.1096546265497352e-001  0.0000000000000000e+000  4.4535616029728198e-001  0.0000000000000000e+000  0.0000000000000000e+000  1.2285867047465344e-001  0.0000000000000000e+000  0.0000000000000000e+000  0.0000000000000000e+000  0.0000000000000000e+000  0.0000000000000000e+000  0.0000000000000000e+000  0.0000000000000000e+000 -1.1605025997840684e-001  7.7716205597056487e-001  1.4916500856251291e-002  0.0000000000000000e+000  0.0000000000000000e+000  0.0000000000000000e+000  0.0000000000000000e+000
  0.0000000000000000e+000  0.0000000000000000e+000  0.0000000000000000e+000 -6.4352879739807356e-002  0.0000000000000000e+000  0.0000000000000000e+000  0.0000000000000000e+000  0.0000000000000000e+000  0.0000000000000000e+000 -1.1132096227821129e+000  0.0000000000000000e+000  7.2662568771013458e-002  0.0000000000000000e+000  0.0000000000000000e+000  0.0000000000000000e+000  0.0000000000000000e+000  5.4807511509331663e-002 -9.4462138014276897e-001 -9.8351087457167086e-002  0.0000000000000000e+000
  0.0000000000000000e+000 -4.6416158087445003e-001  0.0000000000000000e+000  0.0000000000000000e+000  2.0214158165554569e-001  0.0000000000000000e+000 -5.6092931883723191e-002 -5.2797546560431186e-001  5.5396773915187048e-001  0.0000000000000000e+000 -8.4874417613739150e-002  0.0000000000000000e+000 -8.3217589556337179e-002  0.0000000000000000e+000  0.0000000000000000e+000  0.0000000000000000e+000  0.0000000000000000e+000  0.0000000000000000e+000  0.0000000000000000e+000 -3.7520555502371300e-001
  6.0388984056795492e-001  0.0000000000000000e+000 -5.9578844127073505e-001  0.0000000000000000e+000  0.0000000000000000e+000 -5.5263040604033059e-002  0.0000000000000000e+000  0.0000000000000000e+000  0.0000000000000000e+000  0.0000000000000000e+000  0.0000000000000000e+000  0.0000000000000000e+000  0.0000000000000000e+000 -4.6298730281031425e-001 -4.3062852222111536e-002  2.4715893316876353e-001  0.0000000000000000e+000  0.0000000000000000e+000  0.0000000000000000e+000  0.0000000000000000e+000
  0.0000000000000000e+000  3.8671363655383095e-001  0.0000000000000000e+000  0.0000000000000000e+000  2.9512091318509542e-001  0.0000000000000000e+000  4.9774994557196589e-001  5.5725169253587351e-002  3.5882061024701500e-001  0.0000000000000000e+000  5.9875531908166046e-001  0.0000000000000000e+000  1.1969623814878601e-001  0.0000000000000000e+000  0.0000000000000000e+000  0.0000000000000000e+000  0.0000000000000000e+000  0.0000000000000000e+000  0.0000000000000000e+000 -1.0444402905517255e-001
  0.0000000000000000e+000 -5.3373271802429567e-002  0.0000000000000000e+000  0.0000000000000000e+000  2.3533148047838032e-001  0.0000000000000000e+000 -4.0064474104122960e-001  3.2263007997240978e-001 -2.7412741505664351e-001  0.0000000000000000e+000  3.4547456761934070e-001  0.0000000000000000e+000 -3.3121719517778903e-001  0.0000000000000000e+000  0.0000000000000000e+000  0.0000000000000000e+000  0.0000000000000000e+000  0.0000000000000000e+000  0.0000000000000000e+000 -6.1070505498735361e-001
  0.0000000000000000e+000 -7.3776491741995676e-001  0.0000000000000000e+000  0.0000000000000000e+000  2.5763032849859424e-001  0.0000000000000000e+000  2.5805199249038929e-001  2.0716914826071164e-001 -2.7401537841403739e-001  0.0000000000000000e+000  2.4685697863275119e-001  0.0000000000000000e+000  3.2936835111347240e-001  0.0000000000000000e+000  0.0000000000000000e+000  0.0000000000000000e+000  0.0000000000000000e+000  0.0000000000000000e+000  0.0000000000000000e+000  1.8791845949884034e-001
  0.0000000000000000e+000  0.0000000000000000e+000  0.0000000000000000e+000 -3.2648709470090748e-001  0.0000000000000000e+000  0.0000000000000000e+000  0.0000000000000000e+000  0.0000000000000000e+000  0.0000000000000000e+000  3.3556372900294584e-001  0.0000000000000000e+000  2.7934090171691495e-001  0.0000000000000000e+000  0.0000000000000000e+000  0.0000000000000000e+000  0.0000000000000000e+000  9.0113700685501941e-001 -3.7081129467469776e-001  3.1257139161657266e-001  0.0000000000000000e+000
  0.0000000000000000e+000  2.9757584901735787e-002  0.0000000000000000e+000  0.0000000000000000e+000 -1.0216563247283034e-001  0.0000000000000000e+000  6.5732966597632303e-001 -1.1116221770152884e-001 -3.9031841153026914e-001  0.0000000000000000e+000 -3.4745008735710370e-001  0.0000000000000000e+000 -6.8289831985460320e-002  0.0000000000000000e+000  0.0000000000000000e+000  0.0000000000000000e+000  0.0000000000000000e+000  0.0000000000000000e+000  0.0000000000000000e+000 -5.1624007450875253e-001
  0.0000000000000000e+000  0.0000000000000000e+000  0.0000000000000000e+000 -1.9008685964091737e-001  0.0000000000000000e+000  0.0000000000000000e+000  0.0000000000000000e+000  0.0000000000000000e+000  0.0000000000000000e+000  1.0819292096751996e+000  0.0000000000000000e+000 -3.0607390244530930e-001  0.0000000000000000e+000  0.0000000000000000e+000  0.0000000000000000e+000  0.0000000000000000e+000 -5.7797953030286064e-001 -6.8845053745100293e-001  3.9633857133371686e-001  0.0000000000000000e+000
  0.0000000000000000e+000  1.4483173831691634e-001  0.0000000000000000e+000  0.0000000000000000e+000  5.0244228436447269e-001  0.0000000000000000e+000 -1.8626483930580071e-002 -5.7854734212614178e-001 -4.3585446024727514e-001  0.0000000000000000e+000  1.0486152686996159e-001  0.0000000000000000e+000 -3.0786066478774315e-001  0.0000000000000000e+000  0.0000000000000000e+000  0.0000000000000000e+000  0.0000000000000000e+000  0.0000000000000000e+000  0.0000000000000000e+000  3.0946454759048003e-001
  1.8009300382094195e-001  0.0000000000000000e+000  6.2858260241759389e-001  0.0000000000000000e+000  0.0000000000000000e+000 -2.5544770931884925e-002  0.0000000000000000e+000  0.0000000000000000e+000  0.0000000000000000e+000  0.0000000000000000e+000  0.0000000000000000e+000  0.0000000000000000e+000  0.0000000000000000e+000 -5.3744972045211825e-001 -5.3109029270086350e-001 -2.9812507032509233e-002  0.0000000000000000e+000  0.0000000000000000e+000  0.0000000000000000e+000  0.0000000000000000e+000
 -3.4686021445218329e-001  0.0000000000000000e+000 -1.5640277997348720e-001  0.0000000000000000e+000  0.0000000000000000e+000  8.1460454291273499e-001  0.0000000000000000e+000  0.0000000000000000e+000  0.0000000000000000e+000  0.0000000000000000e+000  0.0000000000000000e+000  0.0000000000000000e+000  0.0000000000000000e+000 -4.1514631629774168e-001  8.4396079499243354e-002 -1.1034690091822916e-001  0.0000000000000000e+000  0.0000000000000000e+000  0.0000000000000000e+000  0.0000000000000000e+000
 -9.9123080590430276e-002  0.0000000000000000e+000 -1.6418446701265782e-001  0.0000000000000000e+000  0.0000000000000000e+000 -3.7253471235043589e-001  0.0000000000000000e+000  0.0000000000000000e+000  0.0000000000000000e+000  0.0000000000000000e+000  0.0000000000000000e+000  0.0000000000000000e+000  0.0000000000000000e+000 -3.3138504815571090e-001  1.7179824178715949e-001 -8.2771086603818922e-001  0.0000000000000000e+000  0.0000000000000000e+000  0.0000000000000000e+000  0.0000000000000000e+000
  0.0000000000000000e+000  0.0000000000000000e+000  0.0000000000000000e+000  7.2758430395168849e-001  0.0000000000000000e+000  0.0000000000000000e+000  0.0000000000000000e+000  0.0000000000000000e+000  0.0000000000000000e+000 -3.0855196206274704e-001  0.0000000000000000e+000  3.0331575811123235e-001  0.0000000000000000e+000  0.0000000000000000e+000  0.0000000000000000e+000  0.0000000000000000e+000 -3.0827947893993068e-002  5.5549200170754778e-002  7.4938428313763705e-001  0.0000000000000000e+000
  0.0000000000000000e+000  0.0000000000000000e+000  0.0000000000000000e+000  7.6806878476723384e-001  0.0000000000000000e+000  0.0000000000000000e+000  0.0000000000000000e+000  0.0000000000000000e+000  0.0000000000000000e+000 -1.2537620044200060e-001  0.0000000000000000e+000  1.2735191787794529e+000  0.0000000000000000e+000  0.0000000000000000e+000  0.0000000000000000e+000  0.0000000000000000e+000 -5.7377724543951902e-002 -3.2764854187785042e-001 -6.3330820949642164e-001  0.0000000000000000e+000
  0.0000000000000000e+000  0.0000000000000000e+000  0.0000000000000000e+000  9.5594494865352608e-001  0.0000000000000000e+000  0.0000000000000000e+000  0.0000000000000000e+000  0.0000000000000000e+000  0.0000000000000000e+000 -7.5824732419498719e-002  0.0000000000000000e+000 -3.9933475006845870e-001  0.0000000000000000e+000  0.0000000000000000e+000  0.0000000000000000e+000  0.0000000000000000e+000  4.5292372588032487e-001 -8.5170939000918405e-002 -3.5312012575386487e-001  0.0000000000000000e+000
  0.0000000000000000e+000 -1.7791987766501921e-001  0.0000000000000000e+000  0.0000000000000000e+000  8.8447606243518273e-002  0.0000000000000000e+000  2.8785193672386133e-001  3.6590382034772906e-001  2.4536096594490159e-001  0.0000000000000000e+000 -1.4802946807178310e-001  0.0000000000000000e+000 -7.6540848564119190e-001  0.0000000000000000e+000  0.0000000000000000e+000  0.0000000000000000e+000  0.0000000000000000e+000  0.0000000000000000e+000  0.0000000000000000e+000  2.7534036744025547e-001
 -6.8691328307943600e-001  0.0000000000000000e+000 -5.7020503908859002e-002  0.0000000000000000e+000 -1.2807946984175872e-001  0.0000000000000000e+000  0.0000000000000000e+000  0.0000000000000000e+000  0.0000000000000000e+000  0.0000000000000000e+000  0.0000000000000000e+000  0.0000000000000000e+000  0.0000000000000000e+000  0.0000000000000000e+000 -2.9741121375795987e-002  0.0000000000000000e+000  0.0000000000000000e+000 -1.5198524083628453e+000  0.0000000000000000e+000 -1.6273516865484541e-001
  0.0000000000000000e+000  4.1835307146282119e-001  0.0000000000000000e+000  0.0000000000000000e+000  0.0000000000000000e+000  0.0000000000000000e+000  0.0000000000000000e+000 -2.4517762878529875e-001  4.1236104872114493e-001  6.8046443711811927e-002 -4.6295694963540590e-001  0.0000000000000000e+000 -6.0225192542738482e-001  0.0000000000000000e+000  0.0000000000000000e+000  5.7602141555405717e-002  0.0000000000000000e+000  0.0000000000000000e+000 -9.9207657608319677e-002  0.0000000000000000e+000
 -2.7141577039279785e-001  0.0000000000000000e+000  7.7944069051414222e-001  0.0000000000000000e+000  2.8165658328643006e-001  0.0000000000000000e+000  0.0000000000000000e+000  0.0000000000000000e+000  0.0000000000000000e+000  0.0000000000000000e+000  0.0000000000000000e+000  0.0000000000000000e+000  0.0000000000000000e+000  0.0000000000000000e+000  6.9310748480154438e-001  0.0000000000000000e+000  0.0000000000000000e+000  5.7936515516372356e-001  0.0000000000000000e+000 -1.6103488452374459e-001
  0.0000000000000000e+000  0.0000000000000000e+000  0.0000000000000000e+000 -3.2920516373261316e-001  0.0000000000000000e+000 -2.1277470026386544e-001 -3.5470635301364228e-001  0.0000000000000000e+000  0.0000000000000000e+000  0.0000000000000000e+000  0.0000000000000000e+000 -5.1276011860426872e-003  0.0000000000000000e+000 -8.3031743794495072e-001  0.0000000000000000e+000  0.0000000000000000e+000 -1.7629790180764104e-001  0.0000000000000000e+000  0.0000000000000000e+000  0.0000000000000000e+000
  1.8541814214056987e-001  0.0000000000000000e+000 -2.9645387175996651e-001  0.0000000000000000e+000  5.1324907230843486e-002  0.0000000000000000e+000  0.0000000000000000e+000  0.0000000000000000e+000  0.0000000000000000e+000  0.0000000000000000e+000  0.0000000000000000e+000  0.0000000000000000e+000  0.0000000000000000e+000  0.0000000000000000e+000  5.6709341509552180e-001  0.0000000000000000e+000  0.0000000000000000e+000  4.4112459340479765e-001  0.0000000000000000e+000  1.1738512853195502e+000
  0.0000000000000000e+000  0.0000000000000000e+000  0.0000000000000000e+000  4.2072845628445921e-001  0.0000000000000000e+000  5.9304085243712068e-001 -9.7998574470524680e-002  0.0000000000000000e+000  0.0000000000000000e+000  0.0000000000000000e+000  0.0000000000000000e+000  3.5836682137615655e-001  0.0000000000000000e+000 -1.6144869221016517e-001  0.0000000000000000e+000  0.0000000000000000e+000 -5.5425078613861323e-001  0.0000000000000000e+000  0.0000000000000000e+000  0.0000000000000000e+000
  0.0000000000000000e+000  0.0000000000000000e+000  0.0000000000000000e+000 -6.4775815195142761e-001  0.0000000000000000e+000  5.9479787784175597e-001  1.6982549767737970e-001  0.0000000000000000e+000  0.0000000000000000e+000  0.0000000000000000e+000  0.0000000000000000e+000  3.0391153048544323e-001  0.0000000000000000e+000 -3.8476260221908309e-002  0.0000000000000000e+000  0.0000000000000000e+000  3.2239962852239290e-001  0.0000000000000000e+000  0.0000000000000000e+000  0.0000000000000000e+000
  0.0000000000000000e+000  2.8162684740205352e-001  0.0000000000000000e+000  0.0000000000000000e+000  0.0000000000000000e+000  0.0000000000000000e+000  0.0000000000000000e+000 -3.7607719445962029e-001 -4.0225878220466355e-001  1.0735539084425116e-001  5.6158171716616057e-001  0.0000000000000000e+000 -3.9325538980679670e-001  0.0000000000000000e+000  0.0000000000000000e+000 -3.6074519177854691e-001  0.0000000000000000e+000  0.0000000000000000e+000  7.5855354240362605e-002  0.0000000000000000e+000
  0.0000000000000000e+000  5.5751311969920569e-001  0.0000000000000000e+000  0.0000000000000000e+000  0.0000000000000000e+000  0.0000000000000000e+000  0.0000000000000000e+000  6.2013631602405139e-001 -2.1397612446930747e-001  4.5081318594347985e-001 -5.0712042539450469e-002  0.0000000000000000e+000  5.0138749054809209e-002  0.0000000000000000e+000  0.0000000000000000e+000  7.2624647764512607e-002  0.0000000000000000e+000  0.0000000000000000e+000  2.1267772701845528e-001  0.0000000000000000e+000
  0.0000000000000000e+000  3.4449799112925195e-001  0.0000000000000000e+000  0.0000000000000000e+000  0.0000000000000000e+000  0.0000000000000000e+000  0.0000000000000000e+000 -4.4058889695505271e-001  7.3432287849818589e-002  3.2213404638495929e-001 -1.2540577105779310e-001  0.0000000000000000e+000  6.3595530274010958e-001  0.0000000000000000e+000  0.0000000000000000e+000 -2.1633032399142987e-001  0.0000000000000000e+000  0.0000000000000000e+000 -3.3327968685854997e-001  0.0000000000000000e+000
  0.0000000000000000e+000  4.5975876705975721e-001  0.0000000000000000e+000  0.0000000000000000e+000  0.0000000000000000e+000  0.0000000000000000e+000  0.0000000000000000e+000  7.4493108102982278e-002  2.7232723531510739e-001 -6.8037838721586552e-001  1.0717238019739025e-001  0.0000000000000000e+000  2.3598637552911556e-001  0.0000000000000000e+000  0.0000000000000000e+000 -2.4243697406463804e-001  0.0000000000000000e+000  0.0000000000000000e+000  3.4647453754331881e-001  0.0000000000000000e+000
  0.0000000000000000e+000  0.0000000000000000e+000  0.0000000000000000e+000  8.1906133798286540e-003  0.0000000000000000e+000  4.4436323137764394e-001  1.1822829440009849e-001  0.0000000000000000e+000  0.0000000000000000e+000  0.0000000000000000e+000  0.0000000000000000e+000 -8.7322998700276944e-001  0.0000000000000000e+000 -1.4942718749224601e-001  0.0000000000000000e+000  0.0000000000000000e+000 -6.0309272028637756e-002  0.0000000000000000e+000  0.0000000000000000e+000  0.0000000000000000e+000
  0.0000000000000000e+000  1.2752498311308613e-001  0.0000000000000000e+000  0.0000000000000000e+000  0.0000000000000000e+000  0.0000000000000000e+000  0.0000000000000000e+000 -3.3319026790160167e-001 -6.3677674434612774e-001 -2.4558430487290081e-001 -4.2816129449346724e-001  0.0000000000000000e+000  8.2620064029729337e-002  0.0000000000000000e+000  0.0000000000000000e+000  3.8296235105439080e-001  0.0000000000000000e+000  0.0000000000000000e+000  2.6479618522554749e-001  0.0000000000000000e+000
  0.0000000000000000e+000  0.0000000000000000e+000  0.0000000000000000e+000  3.8797420560999091e-001  0.0000000000000000e+000 -5.6016714253103152e-002  6.7693430608964233e-001  0.0000000000000000e+000  0.0000000000000000e+000  0.0000000000000000e+000  0.0000000000000000e+000  1.2898994840615713e-001  0.0000000000000000e+000 -5.0263653739646930e-001  0.0000000000000000e+000  0.0000000000000000e+000  3.4469724865275980e-001  0.0000000000000000e+000  0.0000000000000000e+000  0.0000000000000000e+000
 -4.3664415620402386e-001  0.0000000000000000e+000  6.0802951527703530e-001  0.0000000000000000e+000 -5.3722472624163753e-001  0.0000000000000000e+000  0.0000000000000000e+000  0.0000000000000000e+000  0.0000000000000000e+000  0.0000000000000000e+000  0.0000000000000000e+000  0.0000000000000000e+000  0.0000000000000000e+000  0.0000000000000000e+000 -6.0282692417473327e-001  0.0000000000000000e+000  0.0000000000000000e+000 -2.2828912980268143e-001  0.0000000000000000e+000  4.5306861025696710e-001
  0.0000000000000000e+000 -1.3256232138146129e-001  0.0000000000000000e+000  0.0000000000000000e+000  0.0000000000000000e+000  0.0000000000000000e+000  0.0000000000000000e+000 -3.1342212842849548e-001  3.4441168104290909e-001  3.7895622061406509e-001  1.3496082549659608e-001  0.0000000000000000e+000  1.0729718739112656e-001  0.0000000000000000e+000  0.0000000000000000e+000  2.0130031849379487e-001  0.0000000000000000e+000  0.0000000000000000e+000  7.4277698410353221e-001  0.0000000000000000e+000
  0.0000000000000000e+000  0.0000000000000000e+000  0.0000000000000000e+000 -3.8003925120770149e-001  0.0000000000000000e+000 -2.2056383454030726e-001  6.0292702586160130e-001  0.0000000000000000e+000  0.0000000000000000e+000  0.0000000000000000e+000  0.0000000000000000e+000 -3.9615262389142702e-003  0.0000000000000000e+000  8.9748962889500655e-002  0.0000000000000000e+000  0.0000000000000000e+000 -6.5979556977155196e-001  0.0000000000000000e+000  0.0000000000000000e+000  0.0000000000000000e+000
  6.2286197341967853e-001  0.0000000000000000e+000  4.5240805533884071e-002  0.0000000000000000e+000 -1.0946496650964601e+000  0.0000000000000000e+000  0.0000000000000000e+000  0.0000000000000000e+000  0.0000000000000000e+000  0.0000000000000000e+000  0.0000000000000000e+000  0.0000000000000000e+000  0.0000000000000000e+000  0.0000000000000000e+000  7.5291974877029788e-001  0.0000000000000000e+000  0.0000000000000000e+000 -2.5079761149038443e-001  0.0000000000000000e+000 -2.2719739914732820e-001
  0.0000000000000000e+000 -2.6637148427492596e-001  0.0000000000000000e+000  0.0000000000000000e+000  0.0000000000000000e+000  0.0000000000000000e+000  0.0000000000000000e+000  7.0482900130564324e-002 -1.3675526908251637e-001  1.0003704994416154e-001 -4.8885179907375287e-001  0.0000000000000000e+000 -4.0760822233796234e-002  0.0000000000000000e+000  0.0000000000000000e+000 -7.5399872971465176e-001  0.0000000000000000e+000  0.0000000000000000e+000  2.9362794089267413e-001  0.0000000000000000e+000
 -1.0451389117081316e+000  0.0000000000000000e+000 -6.0219990606399632e-001  0.0000000000000000e+000 -2.8936321461581671e-001  0.0000000000000000e+000  0.0000000000000000e+000  0.0000000000000000e+000  0.0000000000000000e+000  0.0000000000000000e+000  0.0000000000000000e+000  0.0000000000000000e+000  0.0000000000000000e+000  0.0000000000000000e+000 -1.9914925016973642e-001  0.0000000000000000e+000  0.0000000000000000e+000  3.7951922920448872e-001  0.0000000000000000e+000 -1.3607501903742669e-001
