# Supplementary material for: An adaptive dimension differential evolution algorithm based on ranking scheme for global optimization
Source: PeerJ Comput Sci. 2022 Jun 17;8:e1007. doi: 10.7717/peerj-cs.1007 (PMC9299288; doi:10.7717/peerj-cs.1007)
Supplement: Supplemental Information 1 [file peerj-cs-08-1007-s001.zip › code/input_data/M_30_D30.txt]

 -4.4928075995141503e-001  0.0000000000000000e+000  0.0000000000000000e+000  0.0000000000000000e+000  0.0000000000000000e+000  8.5641622538384798e-001  0.0000000000000000e+000  0.0000000000000000e+000  0.0000000000000000e+000 -9.6501246802599833e-002  0.0000000000000000e+000  0.0000000000000000e+000  0.0000000000000000e+000  0.0000000000000000e+000  3.4984589868187310e-001 -3.8796072214777089e-001  0.0000000000000000e+000  0.0000000000000000e+000  0.0000000000000000e+000 -1.3081824325730698e+000  0.0000000000000000e+000  0.0000000000000000e+000  0.0000000000000000e+000  0.0000000000000000e+000  0.0000000000000000e+000  0.0000000000000000e+000  0.0000000000000000e+000  0.0000000000000000e+000  0.0000000000000000e+000  0.0000000000000000e+000
  0.0000000000000000e+000  1.0462503150948251e-001 -1.2854508814892887e-001  0.0000000000000000e+000  0.0000000000000000e+000  0.0000000000000000e+000  9.0016532865725085e-001  0.0000000000000000e+000  0.0000000000000000e+000  0.0000000000000000e+000  0.0000000000000000e+000  0.0000000000000000e+000  0.0000000000000000e+000  0.0000000000000000e+000  0.0000000000000000e+000  0.0000000000000000e+000 -9.8060692326242460e-001  0.0000000000000000e+000 -4.5513720145177528e-001  0.0000000000000000e+000  0.0000000000000000e+000  7.7352097957923649e-001  0.0000000000000000e+000  0.0000000000000000e+000  2.2648545711444082e-001  0.0000000000000000e+000  0.0000000000000000e+000  0.0000000000000000e+000  0.0000000000000000e+000 -8.8428932514319480e-001
  0.0000000000000000e+000  7.3015910521036043e-001  1.3731766848445639e+000  0.0000000000000000e+000  0.0000000000000000e+000  0.0000000000000000e+000  3.8341675100855294e-001  0.0000000000000000e+000  0.0000000000000000e+000  0.0000000000000000e+000  0.0000000000000000e+000  0.0000000000000000e+000  0.0000000000000000e+000  0.0000000000000000e+000  0.0000000000000000e+000  0.0000000000000000e+000  8.3559014116504460e-001  0.0000000000000000e+000 -1.5936558916332971e-001  0.0000000000000000e+000  0.0000000000000000e+000 -8.8026075904356238e-002  0.0000000000000000e+000  0.0000000000000000e+000  5.5130215897898738e-002  0.0000000000000000e+000  0.0000000000000000e+000  0.0000000000000000e+000  0.0000000000000000e+000 -1.8660714445670373e-001
  0.0000000000000000e+000  0.0000000000000000e+000  0.0000000000000000e+000  2.5172497357318208e-001  0.0000000000000000e+000  0.0000000000000000e+000  0.0000000000000000e+000  0.0000000000000000e+000  1.8549952619093871e-001  0.0000000000000000e+000 -5.7888003813534161e-001  0.0000000000000000e+000  0.0000000000000000e+000 -3.6572299889393234e-001  0.0000000000000000e+000  0.0000000000000000e+000  0.0000000000000000e+000  0.0000000000000000e+000  0.0000000000000000e+000  0.0000000000000000e+000 -1.1875265549129223e-001  0.0000000000000000e+000  0.0000000000000000e+000  0.0000000000000000e+000  0.0000000000000000e+000  7.6077116066791364e-002  2.6135820505025609e-001 -5.8751257081751562e-001  0.0000000000000000e+000  0.0000000000000000e+000
  0.0000000000000000e+000  0.0000000000000000e+000  0.0000000000000000e+000  0.0000000000000000e+000  2.1937214057214000e-001  0.0000000000000000e+000  0.0000000000000000e+000  0.0000000000000000e+000  0.0000000000000000e+000  0.0000000000000000e+000  0.0000000000000000e+000 -1.8962923072099422e-001  0.0000000000000000e+000  0.0000000000000000e+000  0.0000000000000000e+000  0.0000000000000000e+000  0.0000000000000000e+000  0.0000000000000000e+000  0.0000000000000000e+000  0.0000000000000000e+000  0.0000000000000000e+000  0.0000000000000000e+000  0.0000000000000000e+000  0.0000000000000000e+000  0.0000000000000000e+000  0.0000000000000000e+000  0.0000000000000000e+000  0.0000000000000000e+000  0.0000000000000000e+000  0.0000000000000000e+000
 -1.1585319025387486e+000  0.0000000000000000e+000  0.0000000000000000e+000  0.0000000000000000e+000  0.0000000000000000e+000 -8.6635387714443779e-001  0.0000000000000000e+000  0.0000000000000000e+000  0.0000000000000000e+000  3.7990322575305263e-001  0.0000000000000000e+000  0.0000000000000000e+000  0.0000000000000000e+000  0.0000000000000000e+000  2.7741570842951868e-001  3.1116596962029364e-001  0.0000000000000000e+000  0.0000000000000000e+000  0.0000000000000000e+000 -4.5108283076897016e-003  0.0000000000000000e+000  0.0000000000000000e+000  0.0000000000000000e+000  0.0000000000000000e+000  0.0000000000000000e+000  0.0000000000000000e+000  0.0000000000000000e+000  0.0000000000000000e+000  0.0000000000000000e+000  0.0000000000000000e+000
  0.0000000000000000e+000 -1.2515078719203736e+000  3.6185759878830043e-001  0.0000000000000000e+000  0.0000000000000000e+000  0.0000000000000000e+000  7.4745115984507926e-001  0.0000000000000000e+000  0.0000000000000000e+000  0.0000000000000000e+000  0.0000000000000000e+000  0.0000000000000000e+000  0.0000000000000000e+000  0.0000000000000000e+000  0.0000000000000000e+000  0.0000000000000000e+000 -6.3739713652336466e-002  0.0000000000000000e+000  4.2975875001134989e-001  0.0000000000000000e+000  0.0000000000000000e+000  1.5597265156216666e-001  0.0000000000000000e+000  0.0000000000000000e+000  7.8888641926240211e-001  0.0000000000000000e+000  0.0000000000000000e+000  0.0000000000000000e+000  0.0000000000000000e+000  6.7484125451464383e-001
  0.0000000000000000e+000  0.0000000000000000e+000  0.0000000000000000e+000  0.0000000000000000e+000  0.0000000000000000e+000  0.0000000000000000e+000  0.0000000000000000e+000  1.8561751014953248e-001  0.0000000000000000e+000  0.0000000000000000e+000  0.0000000000000000e+000  0.0000000000000000e+000 -5.9967467938943031e-001  0.0000000000000000e+000  0.0000000000000000e+000  0.0000000000000000e+000  0.0000000000000000e+000  3.1695527334182585e-002  0.0000000000000000e+000  0.0000000000000000e+000  0.0000000000000000e+000  0.0000000000000000e+000  1.1698100683932183e-001 -6.1082028689548984e-001  0.0000000000000000e+000  0.0000000000000000e+000  0.0000000000000000e+000  0.0000000000000000e+000 -4.6706084563775041e-001  0.0000000000000000e+000
  0.0000000000000000e+000  0.0000000000000000e+000  0.0000000000000000e+000  2.3992192294150386e-001  0.0000000000000000e+000  0.0000000000000000e+000  0.0000000000000000e+000  0.0000000000000000e+000  7.0739799636835771e-002  0.0000000000000000e+000 -3.6735745539113251e-001  0.0000000000000000e+000  0.0000000000000000e+000  7.8800832107290009e-001  0.0000000000000000e+000  0.0000000000000000e+000  0.0000000000000000e+000  0.0000000000000000e+000  0.0000000000000000e+000  0.0000000000000000e+000 -5.7064951105300112e-002  0.0000000000000000e+000  0.0000000000000000e+000  0.0000000000000000e+000  0.0000000000000000e+000  4.0015373581683922e-001 -1.3470455241029572e-001 -1.2447170262067098e-005  0.0000000000000000e+000  0.0000000000000000e+000
  3.4791357822742092e-001  0.0000000000000000e+000  0.0000000000000000e+000  0.0000000000000000e+000  0.0000000000000000e+000  2.0040676069764046e-001  0.0000000000000000e+000  0.0000000000000000e+000  0.0000000000000000e+000  5.0551771767277084e-002  0.0000000000000000e+000  0.0000000000000000e+000  0.0000000000000000e+000  0.0000000000000000e+000  1.0024610428994445e+000  2.3481110454236709e-001  0.0000000000000000e+000  0.0000000000000000e+000  0.0000000000000000e+000  1.1001688459087211e+000  0.0000000000000000e+000  0.0000000000000000e+000  0.0000000000000000e+000  0.0000000000000000e+000  0.0000000000000000e+000  0.0000000000000000e+000  0.0000000000000000e+000  0.0000000000000000e+000  0.0000000000000000e+000  0.0000000000000000e+000
  0.0000000000000000e+000  0.0000000000000000e+000  0.0000000000000000e+000  3.4769492981196565e-001  0.0000000000000000e+000  0.0000000000000000e+000  0.0000000000000000e+000  0.0000000000000000e+000 -2.3251446877609855e-001  0.0000000000000000e+000 -2.3934646139417498e-001  0.0000000000000000e+000  0.0000000000000000e+000 -2.1590317779410906e-001  0.0000000000000000e+000  0.0000000000000000e+000  0.0000000000000000e+000  0.0000000000000000e+000  0.0000000000000000e+000  0.0000000000000000e+000 -6.6097495802012005e-002  0.0000000000000000e+000  0.0000000000000000e+000  0.0000000000000000e+000  0.0000000000000000e+000  1.8328161116615391e-001  4.5928613849735850e-001  6.8719688726779149e-001  0.0000000000000000e+000  0.0000000000000000e+000
  0.0000000000000000e+000  0.0000000000000000e+000  0.0000000000000000e+000  0.0000000000000000e+000  1.1240958195570519e-001  0.0000000000000000e+000  0.0000000000000000e+000  0.0000000000000000e+000  0.0000000000000000e+000  0.0000000000000000e+000  0.0000000000000000e+000  1.3296691298032651e-001  0.0000000000000000e+000  0.0000000000000000e+000  0.0000000000000000e+000  0.0000000000000000e+000  0.0000000000000000e+000  0.0000000000000000e+000  0.0000000000000000e+000  0.0000000000000000e+000  0.0000000000000000e+000  0.0000000000000000e+000  0.0000000000000000e+000  0.0000000000000000e+000  0.0000000000000000e+000  0.0000000000000000e+000  0.0000000000000000e+000  0.0000000000000000e+000  0.0000000000000000e+000  0.0000000000000000e+000
  0.0000000000000000e+000  0.0000000000000000e+000  0.0000000000000000e+000  0.0000000000000000e+000  0.0000000000000000e+000  0.0000000000000000e+000  0.0000000000000000e+000 -1.1365448166031233e-001  0.0000000000000000e+000  0.0000000000000000e+000  0.0000000000000000e+000  0.0000000000000000e+000  1.2258130097712010e-001  0.0000000000000000e+000  0.0000000000000000e+000  0.0000000000000000e+000  0.0000000000000000e+000  6.8034182857749681e-001  0.0000000000000000e+000  0.0000000000000000e+000  0.0000000000000000e+000  0.0000000000000000e+000 -6.7142610585265905e-001 -7.1750369575870512e-002  0.0000000000000000e+000  0.0000000000000000e+000  0.0000000000000000e+000  0.0000000000000000e+000 -2.3071703140940808e-001  0.0000000000000000e+000
  0.0000000000000000e+000  0.0000000000000000e+000  0.0000000000000000e+000  8.4179283440987174e-001  0.0000000000000000e+000  0.0000000000000000e+000  0.0000000000000000e+000  0.0000000000000000e+000  1.8244447421320387e-001  0.0000000000000000e+000  2.7533276656369676e-001  0.0000000000000000e+000  0.0000000000000000e+000  4.0932990261590002e-003  0.0000000000000000e+000  0.0000000000000000e+000  0.0000000000000000e+000  0.0000000000000000e+000  0.0000000000000000e+000  0.0000000000000000e+000  7.8377647507626227e-002  0.0000000000000000e+000  0.0000000000000000e+000  0.0000000000000000e+000  0.0000000000000000e+000 -3.5580812757232017e-001 -2.2196514853348923e-001 -1.6215544575635829e-002  0.0000000000000000e+000  0.0000000000000000e+000
 -2.5689543095708128e-001  0.0000000000000000e+000  0.0000000000000000e+000  0.0000000000000000e+000  0.0000000000000000e+000 -4.0716304501940570e-001  0.0000000000000000e+000  0.0000000000000000e+000  0.0000000000000000e+000 -1.2901248409835080e+000  0.0000000000000000e+000  0.0000000000000000e+000  0.0000000000000000e+000  0.0000000000000000e+000 -4.1673635341406845e-001 -2.5710438197788843e-001  0.0000000000000000e+000  0.0000000000000000e+000  0.0000000000000000e+000  1.2869993427410864e-001  0.0000000000000000e+000  0.0000000000000000e+000  0.0000000000000000e+000  0.0000000000000000e+000  0.0000000000000000e+000  0.0000000000000000e+000  0.0000000000000000e+000  0.0000000000000000e+000  0.0000000000000000e+000  0.0000000000000000e+000
 -6.4783153076086097e-001  0.0000000000000000e+000  0.0000000000000000e+000  0.0000000000000000e+000  0.0000000000000000e+000  6.9478862705717814e-001  0.0000000000000000e+000  0.0000000000000000e+000  0.0000000000000000e+000 -4.0683681576797054e-001  0.0000000000000000e+000  0.0000000000000000e+000  0.0000000000000000e+000  0.0000000000000000e+000 -4.2914656786965633e-001  1.3319421596537755e+000  0.0000000000000000e+000  0.0000000000000000e+000  0.0000000000000000e+000  3.6863322750200900e-001  0.0000000000000000e+000  0.0000000000000000e+000  0.0000000000000000e+000  0.0000000000000000e+000  0.0000000000000000e+000  0.0000000000000000e+000  0.0000000000000000e+000  0.0000000000000000e+000  0.0000000000000000e+000  0.0000000000000000e+000
  0.0000000000000000e+000 -8.1193411908733748e-004  2.9793951458128548e-002  0.0000000000000000e+000  0.0000000000000000e+000  0.0000000000000000e+000 -8.4577890919750598e-001  0.0000000000000000e+000  0.0000000000000000e+000  0.0000000000000000e+000  0.0000000000000000e+000  0.0000000000000000e+000  0.0000000000000000e+000  0.0000000000000000e+000  0.0000000000000000e+000  0.0000000000000000e+000 -5.8438136396302992e-002  0.0000000000000000e+000 -9.2995234400286264e-001  0.0000000000000000e+000  0.0000000000000000e+000  5.3284788824836038e-001  0.0000000000000000e+000  0.0000000000000000e+000  5.9785507883313493e-001  0.0000000000000000e+000  0.0000000000000000e+000  0.0000000000000000e+000  0.0000000000000000e+000  3.7365729316855278e-001
  0.0000000000000000e+000  0.0000000000000000e+000  0.0000000000000000e+000  0.0000000000000000e+000  0.0000000000000000e+000  0.0000000000000000e+000  0.0000000000000000e+000  2.3607236863537656e-001  0.0000000000000000e+000  0.0000000000000000e+000  0.0000000000000000e+000  0.0000000000000000e+000  5.7349675083398299e-001  0.0000000000000000e+000  0.0000000000000000e+000  0.0000000000000000e+000  0.0000000000000000e+000  4.2157854228934610e-001  0.0000000000000000e+000  0.0000000000000000e+000  0.0000000000000000e+000  0.0000000000000000e+000  5.1855308544990364e-001 -4.0781569264676659e-001  0.0000000000000000e+000  0.0000000000000000e+000  0.0000000000000000e+000  0.0000000000000000e+000  4.9314345097129730e-002  0.0000000000000000e+000
  0.0000000000000000e+000 -1.3394059450256196e-001  6.4026414108781815e-001  0.0000000000000000e+000  0.0000000000000000e+000  0.0000000000000000e+000  7.7651746077448069e-002  0.0000000000000000e+000  0.0000000000000000e+000  0.0000000000000000e+000  0.0000000000000000e+000  0.0000000000000000e+000  0.0000000000000000e+000  0.0000000000000000e+000  0.0000000000000000e+000  0.0000000000000000e+000 -9.9288713806821405e-001  0.0000000000000000e+000 -6.9203263917420810e-001  0.0000000000000000e+000  0.0000000000000000e+000 -7.7082510924804148e-001  0.0000000000000000e+000  0.0000000000000000e+000 -6.9318344662976283e-001  0.0000000000000000e+000  0.0000000000000000e+000  0.0000000000000000e+000  0.0000000000000000e+000  6.6910058740461653e-001
  5.9284997492631963e-001  0.0000000000000000e+000  0.0000000000000000e+000  0.0000000000000000e+000  0.0000000000000000e+000 -5.5656647504291290e-001  0.0000000000000000e+000  0.0000000000000000e+000  0.0000000000000000e+000 -4.0940086605163983e-001  0.0000000000000000e+000  0.0000000000000000e+000  0.0000000000000000e+000  0.0000000000000000e+000  4.1647228328324598e-001  9.7820305151285403e-001  0.0000000000000000e+000  0.0000000000000000e+000  0.0000000000000000e+000 -7.2496578343505880e-001  0.0000000000000000e+000  0.0000000000000000e+000  0.0000000000000000e+000  0.0000000000000000e+000  0.0000000000000000e+000  0.0000000000000000e+000  0.0000000000000000e+000  0.0000000000000000e+000  0.0000000000000000e+000  0.0000000000000000e+000
  0.0000000000000000e+000  0.0000000000000000e+000  0.0000000000000000e+000 -1.7811730638491735e-001  0.0000000000000000e+000  0.0000000000000000e+000  0.0000000000000000e+000  0.0000000000000000e+000  5.6520879571409333e-001  0.0000000000000000e+000 -4.6453320293530342e-001  0.0000000000000000e+000  0.0000000000000000e+000 -1.4828174469797933e-001  0.0000000000000000e+000  0.0000000000000000e+000  0.0000000000000000e+000  0.0000000000000000e+000  0.0000000000000000e+000  0.0000000000000000e+000  2.1593386098934941e-001  0.0000000000000000e+000  0.0000000000000000e+000  0.0000000000000000e+000  0.0000000000000000e+000 -2.2542639306558493e-001 -3.8218133896914874e-001  4.0930135976444748e-001  0.0000000000000000e+000  0.0000000000000000e+000
  0.0000000000000000e+000 -8.0362463861439926e-001  8.1166736274321985e-002  0.0000000000000000e+000  0.0000000000000000e+000  0.0000000000000000e+000 -7.3601488054727082e-001  0.0000000000000000e+000  0.0000000000000000e+000  0.0000000000000000e+000  0.0000000000000000e+000  0.0000000000000000e+000  0.0000000000000000e+000  0.0000000000000000e+000  0.0000000000000000e+000  0.0000000000000000e+000  3.4770723960567390e-001  0.0000000000000000e+000 -3.7573906078380898e-001  0.0000000000000000e+000  0.0000000000000000e+000 -2.1220583947343480e-001  0.0000000000000000e+000  0.0000000000000000e+000  2.6923554210346345e-001  0.0000000000000000e+000  0.0000000000000000e+000  0.0000000000000000e+000  0.0000000000000000e+000 -5.9749176258236347e-001
  0.0000000000000000e+000  0.0000000000000000e+000  0.0000000000000000e+000  0.0000000000000000e+000  0.0000000000000000e+000  0.0000000000000000e+000  0.0000000000000000e+000  1.6308810227079529e-001  0.0000000000000000e+000  0.0000000000000000e+000  0.0000000000000000e+000  0.0000000000000000e+000 -5.3007208443432585e-001  0.0000000000000000e+000  0.0000000000000000e+000  0.0000000000000000e+000  0.0000000000000000e+000  5.7536496044893026e-001  0.0000000000000000e+000  0.0000000000000000e+000  0.0000000000000000e+000  0.0000000000000000e+000  2.8599834051914536e-001  3.5482980154963123e-001  0.0000000000000000e+000  0.0000000000000000e+000  0.0000000000000000e+000  0.0000000000000000e+000  3.9202267745795638e-001  0.0000000000000000e+000
  0.0000000000000000e+000  0.0000000000000000e+000  0.0000000000000000e+000  0.0000000000000000e+000  0.0000000000000000e+000  0.0000000000000000e+000  0.0000000000000000e+000  2.9571172082470232e-001  0.0000000000000000e+000  0.0000000000000000e+000  0.0000000000000000e+000  0.0000000000000000e+000  1.1489342686507342e-001  0.0000000000000000e+000  0.0000000000000000e+000  0.0000000000000000e+000  0.0000000000000000e+000  5.4727443728972508e-002  0.0000000000000000e+000  0.0000000000000000e+000  0.0000000000000000e+000  0.0000000000000000e+000  2.1340841989226009e-001  5.7330235517952910e-001  0.0000000000000000e+000  0.0000000000000000e+000  0.0000000000000000e+000  0.0000000000000000e+000 -7.2259272166115773e-001  0.0000000000000000e+000
  0.0000000000000000e+000 -6.3519494243811714e-001  7.6911747417489384e-001  0.0000000000000000e+000  0.0000000000000000e+000  0.0000000000000000e+000 -4.0105494514793139e-001  0.0000000000000000e+000  0.0000000000000000e+000  0.0000000000000000e+000  0.0000000000000000e+000  0.0000000000000000e+000  0.0000000000000000e+000  0.0000000000000000e+000  0.0000000000000000e+000  0.0000000000000000e+000 -6.2920381388674215e-002  0.0000000000000000e+000  4.6454511609340565e-001  0.0000000000000000e+000  0.0000000000000000e+000  8.3642845847582759e-001  0.0000000000000000e+000  0.0000000000000000e+000 -9.0873148197381992e-001  0.0000000000000000e+000  0.0000000000000000e+000  0.0000000000000000e+000  0.0000000000000000e+000 -3.1807309349500645e-001
  0.0000000000000000e+000  0.0000000000000000e+000  0.0000000000000000e+000 -6.0445349200503040e-002  0.0000000000000000e+000  0.0000000000000000e+000  0.0000000000000000e+000  0.0000000000000000e+000  1.7756836897717226e-001  0.0000000000000000e+000  2.2641004652012076e-002  0.0000000000000000e+000  0.0000000000000000e+000  2.9153850691216865e-001  0.0000000000000000e+000  0.0000000000000000e+000  0.0000000000000000e+000  0.0000000000000000e+000  0.0000000000000000e+000  0.0000000000000000e+000  6.7375437010844208e-001  0.0000000000000000e+000  0.0000000000000000e+000  0.0000000000000000e+000  0.0000000000000000e+000 -2.5148723422421276e-001  5.9683249610794609e-001 -7.6868129716892636e-002  0.0000000000000000e+000  0.0000000000000000e+000
  0.0000000000000000e+000  0.0000000000000000e+000  0.0000000000000000e+000 -7.9170017659183370e-002  0.0000000000000000e+000  0.0000000000000000e+000  0.0000000000000000e+000  0.0000000000000000e+000  6.5613712634699484e-001  0.0000000000000000e+000  2.9456093597750954e-001  0.0000000000000000e+000  0.0000000000000000e+000  1.1828133597351487e-001  0.0000000000000000e+000  0.0000000000000000e+000  0.0000000000000000e+000  0.0000000000000000e+000  0.0000000000000000e+000  0.0000000000000000e+000 -5.5835601287098546e-001  0.0000000000000000e+000  0.0000000000000000e+000  0.0000000000000000e+000  0.0000000000000000e+000  1.6187613087961347e-002  3.7680133235219759e-001  9.1961080356091879e-002  0.0000000000000000e+000  0.0000000000000000e+000
  0.0000000000000000e+000  0.0000000000000000e+000  0.0000000000000000e+000 -8.8981804437397533e-002  0.0000000000000000e+000  0.0000000000000000e+000  0.0000000000000000e+000  0.0000000000000000e+000 -3.0286862693985400e-001  0.0000000000000000e+000 -3.0623795285123689e-001  0.0000000000000000e+000  0.0000000000000000e+000  2.7872205771781633e-001  0.0000000000000000e+000  0.0000000000000000e+000  0.0000000000000000e+000  0.0000000000000000e+000  0.0000000000000000e+000  0.0000000000000000e+000 -3.9974447202908570e-001  0.0000000000000000e+000  0.0000000000000000e+000  0.0000000000000000e+000  0.0000000000000000e+000 -7.4804596182241101e-001  9.5307081082448966e-002  2.0816350510515585e-002  0.0000000000000000e+000  0.0000000000000000e+000
  0.0000000000000000e+000  0.0000000000000000e+000  0.0000000000000000e+000  0.0000000000000000e+000  0.0000000000000000e+000  0.0000000000000000e+000  0.0000000000000000e+000 -8.8479120958331237e-001  0.0000000000000000e+000  0.0000000000000000e+000  0.0000000000000000e+000  0.0000000000000000e+000 -4.7840005220046923e-002  0.0000000000000000e+000  0.0000000000000000e+000  0.0000000000000000e+000  0.0000000000000000e+000  1.5608328451989872e-001  0.0000000000000000e+000  0.0000000000000000e+000  0.0000000000000000e+000  0.0000000000000000e+000  3.7318483560852300e-001  2.9275311980057547e-002  0.0000000000000000e+000  0.0000000000000000e+000  0.0000000000000000e+000  0.0000000000000000e+000 -2.2443237783001990e-001  0.0000000000000000e+000
  0.0000000000000000e+000 -5.6673841191145646e-001 -5.1693977789942103e-001  0.0000000000000000e+000  0.0000000000000000e+000  0.0000000000000000e+000  6.5302094759815088e-001  0.0000000000000000e+000  0.0000000000000000e+000  0.0000000000000000e+000  0.0000000000000000e+000  0.0000000000000000e+000  0.0000000000000000e+000  0.0000000000000000e+000  0.0000000000000000e+000  0.0000000000000000e+000  9.1351293180477611e-001  0.0000000000000000e+000 -8.8441708008635078e-001  0.0000000000000000e+000  0.0000000000000000e+000  1.4504990648859625e-001  0.0000000000000000e+000  0.0000000000000000e+000 -9.1568720155084482e-001  0.0000000000000000e+000  0.0000000000000000e+000  0.0000000000000000e+000  0.0000000000000000e+000  5.8997946467656548e-004
 -1.8865328845895415e-001  0.0000000000000000e+000  0.0000000000000000e+000  0.0000000000000000e+000  0.0000000000000000e+000  0.0000000000000000e+000  0.0000000000000000e+000  0.0000000000000000e+000  5.9843977910106749e-001 -1.3921276342965061e+000  0.0000000000000000e+000 -6.0017776805861878e-001  0.0000000000000000e+000  0.0000000000000000e+000  0.0000000000000000e+000  4.5361173969136648e-001  0.0000000000000000e+000  0.0000000000000000e+000 -4.8063960483989532e-001  0.0000000000000000e+000  0.0000000000000000e+000  0.0000000000000000e+000  0.0000000000000000e+000  0.0000000000000000e+000  0.0000000000000000e+000  0.0000000000000000e+000  0.0000000000000000e+000  0.0000000000000000e+000  0.0000000000000000e+000  0.0000000000000000e+000
  0.0000000000000000e+000  3.5943959369123002e-001  0.0000000000000000e+000  0.0000000000000000e+000  0.0000000000000000e+000  0.0000000000000000e+000  0.0000000000000000e+000  0.0000000000000000e+000  0.0000000000000000e+000  0.0000000000000000e+000  0.0000000000000000e+000  0.0000000000000000e+000  0.0000000000000000e+000  0.0000000000000000e+000  0.0000000000000000e+000  0.0000000000000000e+000  0.0000000000000000e+000  0.0000000000000000e+000  0.0000000000000000e+000  0.0000000000000000e+000  0.0000000000000000e+000  0.0000000000000000e+000  0.0000000000000000e+000  0.0000000000000000e+000  0.0000000000000000e+000  0.0000000000000000e+000  0.0000000000000000e+000  0.0000000000000000e+000  0.0000000000000000e+000  3.1888382965686879e-001
  0.0000000000000000e+000  0.0000000000000000e+000  2.8466225043392313e-001  0.0000000000000000e+000  0.0000000000000000e+000  0.0000000000000000e+000  0.0000000000000000e+000  0.0000000000000000e+000  0.0000000000000000e+000  0.0000000000000000e+000  0.0000000000000000e+000  0.0000000000000000e+000  0.0000000000000000e+000  0.0000000000000000e+000  3.2992831090029207e-002  0.0000000000000000e+000  0.0000000000000000e+000  0.0000000000000000e+000  0.0000000000000000e+000  0.0000000000000000e+000 -2.4202951447553744e-002 -3.1496178451923512e-001 -6.0218199683729101e-001  5.4992690697207813e-001  0.0000000000000000e+000  0.0000000000000000e+000 -3.8728213629995178e-001 -5.5334928249407112e-002  0.0000000000000000e+000  0.0000000000000000e+000
  0.0000000000000000e+000  0.0000000000000000e+000  0.0000000000000000e+000 -1.2883658336993626e+000  0.0000000000000000e+000  9.1595655092313577e-001  0.0000000000000000e+000  5.7463928948981724e-001  0.0000000000000000e+000  0.0000000000000000e+000  2.3208988156704577e-001  0.0000000000000000e+000 -3.6599386112914821e-002  0.0000000000000000e+000  0.0000000000000000e+000  0.0000000000000000e+000  0.0000000000000000e+000  0.0000000000000000e+000  0.0000000000000000e+000  0.0000000000000000e+000  0.0000000000000000e+000  0.0000000000000000e+000  0.0000000000000000e+000  0.0000000000000000e+000 -3.7418046620417633e-001  4.8438763075004643e-001  0.0000000000000000e+000  0.0000000000000000e+000  2.8677999322505282e-001  0.0000000000000000e+000
  0.0000000000000000e+000  0.0000000000000000e+000  0.0000000000000000e+000  0.0000000000000000e+000  7.9123343967143422e-001  0.0000000000000000e+000 -2.8947064922077265e-001  0.0000000000000000e+000  0.0000000000000000e+000  0.0000000000000000e+000  0.0000000000000000e+000  0.0000000000000000e+000  0.0000000000000000e+000  7.5762878514662138e-002  0.0000000000000000e+000  0.0000000000000000e+000  4.1164789298137683e-001  2.9470156502285738e-001  0.0000000000000000e+000  1.6767043031393469e-001  0.0000000000000000e+000  0.0000000000000000e+000  0.0000000000000000e+000  0.0000000000000000e+000  0.0000000000000000e+000  0.0000000000000000e+000  0.0000000000000000e+000  0.0000000000000000e+000  0.0000000000000000e+000  0.0000000000000000e+000
  0.0000000000000000e+000  0.0000000000000000e+000  0.0000000000000000e+000 -9.2867272305537638e-002  0.0000000000000000e+000 -1.6015111979495211e-001  0.0000000000000000e+000  2.9414103671527442e-001  0.0000000000000000e+000  0.0000000000000000e+000  8.7553963621320799e-003  0.0000000000000000e+000  1.1639756590935908e+000  0.0000000000000000e+000  0.0000000000000000e+000  0.0000000000000000e+000  0.0000000000000000e+000  0.0000000000000000e+000  0.0000000000000000e+000  0.0000000000000000e+000  0.0000000000000000e+000  0.0000000000000000e+000  0.0000000000000000e+000  0.0000000000000000e+000 -7.3237497783525107e-001 -1.1153410020883923e-001  0.0000000000000000e+000  0.0000000000000000e+000 -1.7560347832072343e-001  0.0000000000000000e+000
  0.0000000000000000e+000  0.0000000000000000e+000  0.0000000000000000e+000  0.0000000000000000e+000  4.0353227540855491e-001  0.0000000000000000e+000  1.7185815923407294e-001  0.0000000000000000e+000  0.0000000000000000e+000  0.0000000000000000e+000  0.0000000000000000e+000  0.0000000000000000e+000  0.0000000000000000e+000  1.8448483230377732e-001  0.0000000000000000e+000  0.0000000000000000e+000 -6.9112981310247223e-001 -2.6648547647417153e-001  0.0000000000000000e+000  4.7425404028578244e-001  0.0000000000000000e+000  0.0000000000000000e+000  0.0000000000000000e+000  0.0000000000000000e+000  0.0000000000000000e+000  0.0000000000000000e+000  0.0000000000000000e+000  0.0000000000000000e+000  0.0000000000000000e+000  0.0000000000000000e+000
  0.0000000000000000e+000  0.0000000000000000e+000  0.0000000000000000e+000  2.1904699880224240e-001  0.0000000000000000e+000 -7.1510070325748742e-002  0.0000000000000000e+000 -9.3310907935703646e-001  0.0000000000000000e+000  0.0000000000000000e+000 -4.5424031723380359e-001  0.0000000000000000e+000 -5.9469145698496317e-002  0.0000000000000000e+000  0.0000000000000000e+000  0.0000000000000000e+000  0.0000000000000000e+000  0.0000000000000000e+000  0.0000000000000000e+000  0.0000000000000000e+000  0.0000000000000000e+000  0.0000000000000000e+000  0.0000000000000000e+000  0.0000000000000000e+000 -3.8291700545719104e-001  1.1535678611997251e+000  0.0000000000000000e+000  0.0000000000000000e+000  6.8883181196568138e-002  0.0000000000000000e+000
 -8.1801438415395267e-001  0.0000000000000000e+000  0.0000000000000000e+000  0.0000000000000000e+000  0.0000000000000000e+000  0.0000000000000000e+000  0.0000000000000000e+000  0.0000000000000000e+000 -7.9882920905694654e-001 -2.8233062113613469e-002  0.0000000000000000e+000  5.3142181710699829e-002  0.0000000000000000e+000  0.0000000000000000e+000  0.0000000000000000e+000  6.0974926692763931e-001  0.0000000000000000e+000  0.0000000000000000e+000 -2.6867881479852701e-001  0.0000000000000000e+000  0.0000000000000000e+000  0.0000000000000000e+000  0.0000000000000000e+000  0.0000000000000000e+000  0.0000000000000000e+000  0.0000000000000000e+000  0.0000000000000000e+000  0.0000000000000000e+000  0.0000000000000000e+000  0.0000000000000000e+000
  2.9903187378403195e-001  0.0000000000000000e+000  0.0000000000000000e+000  0.0000000000000000e+000  0.0000000000000000e+000  0.0000000000000000e+000  0.0000000000000000e+000  0.0000000000000000e+000 -1.1369496086530986e+000 -9.6442043592513305e-001  0.0000000000000000e+000 -1.0201157565153324e-001  0.0000000000000000e+000  0.0000000000000000e+000  0.0000000000000000e+000 -2.4043586626035757e-001  0.0000000000000000e+000  0.0000000000000000e+000  3.6113438388816055e-001  0.0000000000000000e+000  0.0000000000000000e+000  0.0000000000000000e+000  0.0000000000000000e+000  0.0000000000000000e+000  0.0000000000000000e+000  0.0000000000000000e+000  0.0000000000000000e+000  0.0000000000000000e+000  0.0000000000000000e+000  0.0000000000000000e+000
  0.0000000000000000e+000  0.0000000000000000e+000  0.0000000000000000e+000  4.4253715788713011e-001  0.0000000000000000e+000  8.3063494445581088e-001  0.0000000000000000e+000 -1.0185500418460763e-001  0.0000000000000000e+000  0.0000000000000000e+000  6.7378141355620746e-001  0.0000000000000000e+000  4.8001920557352540e-001  0.0000000000000000e+000  0.0000000000000000e+000  0.0000000000000000e+000  0.0000000000000000e+000  0.0000000000000000e+000  0.0000000000000000e+000  0.0000000000000000e+000  0.0000000000000000e+000  0.0000000000000000e+000  0.0000000000000000e+000  0.0000000000000000e+000  2.1837300735813198e-001 -4.5086927000205979e-001  0.0000000000000000e+000  0.0000000000000000e+000  7.8010280227173023e-001  0.0000000000000000e+000
 -1.1878549973913288e+000  0.0000000000000000e+000  0.0000000000000000e+000  0.0000000000000000e+000  0.0000000000000000e+000  0.0000000000000000e+000  0.0000000000000000e+000  0.0000000000000000e+000 -2.8196505346782308e-001 -4.3666296241654379e-001  0.0000000000000000e+000  2.2668543710542258e-001  0.0000000000000000e+000  0.0000000000000000e+000  0.0000000000000000e+000 -8.3049557129745877e-001  0.0000000000000000e+000  0.0000000000000000e+000  6.3331423560461642e-001  0.0000000000000000e+000  0.0000000000000000e+000  0.0000000000000000e+000  0.0000000000000000e+000  0.0000000000000000e+000  0.0000000000000000e+000  0.0000000000000000e+000  0.0000000000000000e+000  0.0000000000000000e+000  0.0000000000000000e+000  0.0000000000000000e+000
  0.0000000000000000e+000  0.0000000000000000e+000  0.0000000000000000e+000 -8.8287004665305413e-001  0.0000000000000000e+000 -6.5696668959096882e-001  0.0000000000000000e+000 -6.2882182638489581e-001  0.0000000000000000e+000  0.0000000000000000e+000  4.1930294519424888e-001  0.0000000000000000e+000 -2.2218723179364397e-001  0.0000000000000000e+000  0.0000000000000000e+000  0.0000000000000000e+000  0.0000000000000000e+000  0.0000000000000000e+000  0.0000000000000000e+000  0.0000000000000000e+000  0.0000000000000000e+000  0.0000000000000000e+000  0.0000000000000000e+000  0.0000000000000000e+000  6.2669238280836911e-002  2.0163523543529214e-002  0.0000000000000000e+000  0.0000000000000000e+000  6.2957030354846277e-001  0.0000000000000000e+000
  0.0000000000000000e+000  0.0000000000000000e+000  0.0000000000000000e+000  0.0000000000000000e+000  3.0411985199050806e-002  0.0000000000000000e+000 -1.6573010008381892e-001  0.0000000000000000e+000  0.0000000000000000e+000  0.0000000000000000e+000  0.0000000000000000e+000  0.0000000000000000e+000  0.0000000000000000e+000 -3.2227384356516892e-001  0.0000000000000000e+000  0.0000000000000000e+000 -5.4228867783407730e-001  7.2346300085300885e-001  0.0000000000000000e+000 -2.2421527852918818e-001  0.0000000000000000e+000  0.0000000000000000e+000  0.0000000000000000e+000  0.0000000000000000e+000  0.0000000000000000e+000  0.0000000000000000e+000  0.0000000000000000e+000  0.0000000000000000e+000  0.0000000000000000e+000  0.0000000000000000e+000
  0.0000000000000000e+000  0.0000000000000000e+000 -4.5738982791624588e-001  0.0000000000000000e+000  0.0000000000000000e+000  0.0000000000000000e+000  0.0000000000000000e+000  0.0000000000000000e+000  0.0000000000000000e+000  0.0000000000000000e+000  0.0000000000000000e+000  0.0000000000000000e+000  0.0000000000000000e+000  0.0000000000000000e+000  4.2859901783896703e-001  0.0000000000000000e+000  0.0000000000000000e+000  0.0000000000000000e+000  0.0000000000000000e+000  0.0000000000000000e+000 -2.1180839683232378e-001  4.3212305261934902e-001 -5.2089409355818939e-001 -2.5375473562947637e-001  0.0000000000000000e+000  0.0000000000000000e+000 -1.9454536766099964e-001  4.3980393539959889e-002  0.0000000000000000e+000  0.0000000000000000e+000
 -4.0047725959589386e-003  0.0000000000000000e+000  0.0000000000000000e+000  0.0000000000000000e+000  0.0000000000000000e+000  0.0000000000000000e+000  0.0000000000000000e+000  0.0000000000000000e+000  1.5124706352833173e-001  5.7556982840578119e-001  0.0000000000000000e+000 -7.8587865463471873e-001  0.0000000000000000e+000  0.0000000000000000e+000  0.0000000000000000e+000 -1.1289238282188344e-001  0.0000000000000000e+000  0.0000000000000000e+000  9.5037979786063809e-001  0.0000000000000000e+000  0.0000000000000000e+000  0.0000000000000000e+000  0.0000000000000000e+000  0.0000000000000000e+000  0.0000000000000000e+000  0.0000000000000000e+000  0.0000000000000000e+000  0.0000000000000000e+000  0.0000000000000000e+000  0.0000000000000000e+000
  0.0000000000000000e+000  0.0000000000000000e+000  0.0000000000000000e+000  0.0000000000000000e+000  7.1111839715555444e-002  0.0000000000000000e+000 -1.2888695257583882e-001  0.0000000000000000e+000  0.0000000000000000e+000  0.0000000000000000e+000  0.0000000000000000e+000  0.0000000000000000e+000  0.0000000000000000e+000  8.0098056582516874e-001  0.0000000000000000e+000  0.0000000000000000e+000 -1.6774434183667544e-001  2.6578419937462711e-002  0.0000000000000000e+000 -5.5490252860640388e-001  0.0000000000000000e+000  0.0000000000000000e+000  0.0000000000000000e+000  0.0000000000000000e+000  0.0000000000000000e+000  0.0000000000000000e+000  0.0000000000000000e+000  0.0000000000000000e+000  0.0000000000000000e+000  0.0000000000000000e+000
  0.0000000000000000e+000  0.0000000000000000e+000  0.0000000000000000e+000  0.0000000000000000e+000 -2.0204704235843984e-001  0.0000000000000000e+000 -9.1749156694448386e-001  0.0000000000000000e+000  0.0000000000000000e+000  0.0000000000000000e+000  0.0000000000000000e+000  0.0000000000000000e+000  0.0000000000000000e+000 -2.9372763364973607e-002  0.0000000000000000e+000  0.0000000000000000e+000 -1.3434476325314720e-001 -2.6189071510993828e-001  0.0000000000000000e+000  1.7288202901958860e-001  0.0000000000000000e+000  0.0000000000000000e+000  0.0000000000000000e+000  0.0000000000000000e+000  0.0000000000000000e+000  0.0000000000000000e+000  0.0000000000000000e+000  0.0000000000000000e+000  0.0000000000000000e+000  0.0000000000000000e+000
 -5.8513790904326479e-001  0.0000000000000000e+000  0.0000000000000000e+000  0.0000000000000000e+000  0.0000000000000000e+000  0.0000000000000000e+000  0.0000000000000000e+000  0.0000000000000000e+000 -7.2784714550244156e-003  5.8076589841376869e-001  0.0000000000000000e+000 -5.6686970960140948e-001  0.0000000000000000e+000  0.0000000000000000e+000  0.0000000000000000e+000 -6.6295547667050925e-001  0.0000000000000000e+000  0.0000000000000000e+000 -7.7275380717931808e-001  0.0000000000000000e+000  0.0000000000000000e+000  0.0000000000000000e+000  0.0000000000000000e+000  0.0000000000000000e+000  0.0000000000000000e+000  0.0000000000000000e+000  0.0000000000000000e+000  0.0000000000000000e+000  0.0000000000000000e+000  0.0000000000000000e+000
  0.0000000000000000e+000  0.0000000000000000e+000  0.0000000000000000e+000  0.0000000000000000e+000 -4.0534745186325460e-001  0.0000000000000000e+000  2.8327165619896774e-002  0.0000000000000000e+000  0.0000000000000000e+000  0.0000000000000000e+000  0.0000000000000000e+000  0.0000000000000000e+000  0.0000000000000000e+000  4.6252813599331360e-001  0.0000000000000000e+000  0.0000000000000000e+000  1.1234724698959275e-001  4.9944429692509767e-001  0.0000000000000000e+000  5.9907614602262316e-001  0.0000000000000000e+000  0.0000000000000000e+000  0.0000000000000000e+000  0.0000000000000000e+000  0.0000000000000000e+000  0.0000000000000000e+000  0.0000000000000000e+000  0.0000000000000000e+000  0.0000000000000000e+000  0.0000000000000000e+000
  0.0000000000000000e+000  0.0000000000000000e+000  2.1299607753242844e-001  0.0000000000000000e+000  0.0000000000000000e+000  0.0000000000000000e+000  0.0000000000000000e+000  0.0000000000000000e+000  0.0000000000000000e+000  0.0000000000000000e+000  0.0000000000000000e+000  0.0000000000000000e+000  0.0000000000000000e+000  0.0000000000000000e+000 -1.2085937231162247e-001  0.0000000000000000e+000  0.0000000000000000e+000  0.0000000000000000e+000  0.0000000000000000e+000  0.0000000000000000e+000 -1.5387200815269481e-001 -4.7875845246995236e-001 -2.5496923622118939e-001 -6.4401039089235768e-001  0.0000000000000000e+000  0.0000000000000000e+000 -3.7632411672793339e-002  4.5383316204417973e-001  0.0000000000000000e+000  0.0000000000000000e+000
  0.0000000000000000e+000  0.0000000000000000e+000  1.5318903713523180e-001  0.0000000000000000e+000  0.0000000000000000e+000  0.0000000000000000e+000  0.0000000000000000e+000  0.0000000000000000e+000  0.0000000000000000e+000  0.0000000000000000e+000  0.0000000000000000e+000  0.0000000000000000e+000  0.0000000000000000e+000  0.0000000000000000e+000 -1.5621413628894576e-001  0.0000000000000000e+000  0.0000000000000000e+000  0.0000000000000000e+000  0.0000000000000000e+000  0.0000000000000000e+000  2.4247409152672789e-001  2.4098476225140048e-001 -4.7944815114323780e-001  1.0133306914629484e-001  0.0000000000000000e+000  0.0000000000000000e+000  7.5467890033321217e-001  1.5994923782431422e-001  0.0000000000000000e+000  0.0000000000000000e+000
  0.0000000000000000e+000  0.0000000000000000e+000  4.4019409065093523e-001  0.0000000000000000e+000  0.0000000000000000e+000  0.0000000000000000e+000  0.0000000000000000e+000  0.0000000000000000e+000  0.0000000000000000e+000  0.0000000000000000e+000  0.0000000000000000e+000  0.0000000000000000e+000  0.0000000000000000e+000  0.0000000000000000e+000 -3.0101369857771781e-001  0.0000000000000000e+000  0.0000000000000000e+000  0.0000000000000000e+000  0.0000000000000000e+000  0.0000000000000000e+000 -4.3236896434195432e-001  2.8885713475249630e-001 -1.2593619220553198e-001 -2.7654817490779454e-001  0.0000000000000000e+000  0.0000000000000000e+000 -2.2036883810882049e-002 -5.9364476616984296e-001  0.0000000000000000e+000  0.0000000000000000e+000
  0.0000000000000000e+000  0.0000000000000000e+000 -5.3344085162632926e-001  0.0000000000000000e+000  0.0000000000000000e+000  0.0000000000000000e+000  0.0000000000000000e+000  0.0000000000000000e+000  0.0000000000000000e+000  0.0000000000000000e+000  0.0000000000000000e+000  0.0000000000000000e+000  0.0000000000000000e+000  0.0000000000000000e+000 -3.5104586097332929e-001  0.0000000000000000e+000  0.0000000000000000e+000  0.0000000000000000e+000  0.0000000000000000e+000  0.0000000000000000e+000  3.3068838395882799e-001 -3.7197484999306218e-001 -2.3056422671072591e-001 -1.8121059655882105e-001  0.0000000000000000e+000  0.0000000000000000e+000  3.3523201387100396e-002 -5.0731313507719145e-001  0.0000000000000000e+000  0.0000000000000000e+000
  0.0000000000000000e+000  0.0000000000000000e+000  0.0000000000000000e+000  1.0814000555757396e-002  0.0000000000000000e+000 -3.0498622170164030e-001  0.0000000000000000e+000 -1.9063320518259125e-001  0.0000000000000000e+000  0.0000000000000000e+000 -2.4296126961645062e-001  0.0000000000000000e+000 -4.7769616871987536e-001  0.0000000000000000e+000  0.0000000000000000e+000  0.0000000000000000e+000  0.0000000000000000e+000  0.0000000000000000e+000  0.0000000000000000e+000  0.0000000000000000e+000  0.0000000000000000e+000  0.0000000000000000e+000  0.0000000000000000e+000  0.0000000000000000e+000 -9.4901969974328548e-001 -6.9871201334429367e-001  0.0000000000000000e+000  0.0000000000000000e+000  4.4229884098391881e-001  0.0000000000000000e+000
  0.0000000000000000e+000  0.0000000000000000e+000  0.0000000000000000e+000  1.5682666116470029e-001  0.0000000000000000e+000  3.6153009990851737e-001  0.0000000000000000e+000 -7.1250723692260920e-001  0.0000000000000000e+000  0.0000000000000000e+000  8.4096102151557495e-001  0.0000000000000000e+000 -4.5723647363670550e-001  0.0000000000000000e+000  0.0000000000000000e+000  0.0000000000000000e+000  0.0000000000000000e+000  0.0000000000000000e+000  0.0000000000000000e+000  0.0000000000000000e+000  0.0000000000000000e+000  0.0000000000000000e+000  0.0000000000000000e+000  0.0000000000000000e+000 -7.3128289413591607e-001 -5.3910802642857736e-001  0.0000000000000000e+000  0.0000000000000000e+000 -6.4476848583083035e-001  0.0000000000000000e+000
  0.0000000000000000e+000  0.0000000000000000e+000 -8.0454812397558230e-003  0.0000000000000000e+000  0.0000000000000000e+000  0.0000000000000000e+000  0.0000000000000000e+000  0.0000000000000000e+000  0.0000000000000000e+000  0.0000000000000000e+000  0.0000000000000000e+000  0.0000000000000000e+000  0.0000000000000000e+000  0.0000000000000000e+000  5.9058690616380005e-001  0.0000000000000000e+000  0.0000000000000000e+000  0.0000000000000000e+000  0.0000000000000000e+000  0.0000000000000000e+000 -3.5914562315318882e-001 -4.4908619051774823e-001  4.3629807462165340e-002  4.3447212197864134e-002  0.0000000000000000e+000  0.0000000000000000e+000  4.7011721414365459e-001 -3.0931695067440723e-001  0.0000000000000000e+000  0.0000000000000000e+000
  0.0000000000000000e+000  0.0000000000000000e+000 -4.0315385271359527e-001  0.0000000000000000e+000  0.0000000000000000e+000  0.0000000000000000e+000  0.0000000000000000e+000  0.0000000000000000e+000  0.0000000000000000e+000  0.0000000000000000e+000  0.0000000000000000e+000  0.0000000000000000e+000  0.0000000000000000e+000  0.0000000000000000e+000 -4.6213544960542169e-001  0.0000000000000000e+000  0.0000000000000000e+000  0.0000000000000000e+000  0.0000000000000000e+000  0.0000000000000000e+000 -6.6842937770295952e-001 -5.7474258586607985e-002  1.5588382925447874e-002  3.1139576595708646e-001  0.0000000000000000e+000  0.0000000000000000e+000  1.3633994827125634e-001  2.4082726517339226e-001  0.0000000000000000e+000  0.0000000000000000e+000
  0.0000000000000000e+000  0.0000000000000000e+000  0.0000000000000000e+000 -4.0865137182970090e-001  0.0000000000000000e+000  1.2411690060456956e-001  0.0000000000000000e+000 -2.6308909583527074e-001  0.0000000000000000e+000  0.0000000000000000e+000 -1.1266519422753176e+000  0.0000000000000000e+000  1.4431587560016543e-001  0.0000000000000000e+000  0.0000000000000000e+000  0.0000000000000000e+000  0.0000000000000000e+000  0.0000000000000000e+000  0.0000000000000000e+000  0.0000000000000000e+000  0.0000000000000000e+000  0.0000000000000000e+000  0.0000000000000000e+000  0.0000000000000000e+000  5.5699786908895121e-001 -9.0516256472883772e-001  0.0000000000000000e+000  0.0000000000000000e+000 -3.7270382540843133e-001  0.0000000000000000e+000
  0.0000000000000000e+000 -5.7790598615318489e-001  0.0000000000000000e+000  0.0000000000000000e+000  0.0000000000000000e+000  0.0000000000000000e+000  0.0000000000000000e+000  0.0000000000000000e+000  0.0000000000000000e+000  0.0000000000000000e+000  0.0000000000000000e+000  0.0000000000000000e+000  0.0000000000000000e+000  0.0000000000000000e+000  0.0000000000000000e+000  0.0000000000000000e+000  0.0000000000000000e+000  0.0000000000000000e+000  0.0000000000000000e+000  0.0000000000000000e+000  0.0000000000000000e+000  0.0000000000000000e+000  0.0000000000000000e+000  0.0000000000000000e+000  0.0000000000000000e+000  0.0000000000000000e+000  0.0000000000000000e+000  0.0000000000000000e+000  0.0000000000000000e+000 -6.9497032566993078e-002
 -4.8749521502220633e-001  0.0000000000000000e+000  0.0000000000000000e+000  0.0000000000000000e+000 -6.2397530012721796e-002 -2.7981620387813061e-001  0.0000000000000000e+000  0.0000000000000000e+000  0.0000000000000000e+000 -2.4786691125002300e-001  0.0000000000000000e+000  0.0000000000000000e+000  0.0000000000000000e+000  0.0000000000000000e+000  2.5212446320865700e-001 -1.2802853997295227e-001 -2.7073547197629400e-001  0.0000000000000000e+000  0.0000000000000000e+000  0.0000000000000000e+000  0.0000000000000000e+000  0.0000000000000000e+000  0.0000000000000000e+000  0.0000000000000000e+000  0.0000000000000000e+000  0.0000000000000000e+000  0.0000000000000000e+000  0.0000000000000000e+000  0.0000000000000000e+000  6.8224929618965791e-001
  0.0000000000000000e+000 -2.7548021687216362e-001  0.0000000000000000e+000 -8.3919949814771813e-002  0.0000000000000000e+000  0.0000000000000000e+000  0.0000000000000000e+000  0.0000000000000000e+000  0.0000000000000000e+000  0.0000000000000000e+000 -8.7213992071456159e-001  0.0000000000000000e+000 -3.6066365130756961e-001  0.0000000000000000e+000  0.0000000000000000e+000  0.0000000000000000e+000  0.0000000000000000e+000  0.0000000000000000e+000  0.0000000000000000e+000  0.0000000000000000e+000  0.0000000000000000e+000  0.0000000000000000e+000  0.0000000000000000e+000  0.0000000000000000e+000 -1.5326125191170048e-001  5.3598228693718622e-002  0.0000000000000000e+000  0.0000000000000000e+000  0.0000000000000000e+000  0.0000000000000000e+000
  0.0000000000000000e+000  0.0000000000000000e+000  6.8029528493965929e-002  0.0000000000000000e+000  0.0000000000000000e+000  0.0000000000000000e+000  0.0000000000000000e+000  8.2578991965168358e-001  0.0000000000000000e+000  0.0000000000000000e+000  0.0000000000000000e+000 -8.3573183528714637e-002  0.0000000000000000e+000 -1.0511194552825338e+000  0.0000000000000000e+000  0.0000000000000000e+000  0.0000000000000000e+000  0.0000000000000000e+000  3.0583542240194767e-001  0.0000000000000000e+000 -4.5767732078638579e-001  0.0000000000000000e+000  8.6206692090005266e-001  0.0000000000000000e+000  0.0000000000000000e+000  0.0000000000000000e+000 -6.2509286573689815e-001  0.0000000000000000e+000  0.0000000000000000e+000  0.0000000000000000e+000
  0.0000000000000000e+000  5.4580374413816513e-001  0.0000000000000000e+000  3.0191578113917872e-001  0.0000000000000000e+000  0.0000000000000000e+000  0.0000000000000000e+000  0.0000000000000000e+000  0.0000000000000000e+000  0.0000000000000000e+000 -2.0335021864255187e-001  0.0000000000000000e+000 -3.0064752292508162e-001  0.0000000000000000e+000  0.0000000000000000e+000  0.0000000000000000e+000  0.0000000000000000e+000  0.0000000000000000e+000  0.0000000000000000e+000  0.0000000000000000e+000  0.0000000000000000e+000  0.0000000000000000e+000  0.0000000000000000e+000  0.0000000000000000e+000  5.9395430213266476e-001 -3.5556036969692750e-001  0.0000000000000000e+000  0.0000000000000000e+000  0.0000000000000000e+000  0.0000000000000000e+000
  9.5570811152862048e-002  0.0000000000000000e+000  0.0000000000000000e+000  0.0000000000000000e+000  2.4302010392111117e-001 -3.2428092733104880e-001  0.0000000000000000e+000  0.0000000000000000e+000  0.0000000000000000e+000 -2.1576064331508571e-001  0.0000000000000000e+000  0.0000000000000000e+000  0.0000000000000000e+000  0.0000000000000000e+000 -3.3251486591281576e-002 -2.4926092306408187e-003  8.5232813468618152e-001  0.0000000000000000e+000  0.0000000000000000e+000  0.0000000000000000e+000  0.0000000000000000e+000  0.0000000000000000e+000  0.0000000000000000e+000  0.0000000000000000e+000  0.0000000000000000e+000  0.0000000000000000e+000  0.0000000000000000e+000  0.0000000000000000e+000  0.0000000000000000e+000  2.2917580690901726e-001
 -5.7363107568952854e-001  0.0000000000000000e+000  0.0000000000000000e+000  0.0000000000000000e+000  5.0250110784792279e-001 -2.2113627375331363e-001  0.0000000000000000e+000  0.0000000000000000e+000  0.0000000000000000e+000  1.0239584018647122e-001  0.0000000000000000e+000  0.0000000000000000e+000  0.0000000000000000e+000  0.0000000000000000e+000  2.6432406632904215e-001  2.7049938545317170e-001 -1.0960922221640440e-003  0.0000000000000000e+000  0.0000000000000000e+000  0.0000000000000000e+000  0.0000000000000000e+000  0.0000000000000000e+000  0.0000000000000000e+000  0.0000000000000000e+000  0.0000000000000000e+000  0.0000000000000000e+000  0.0000000000000000e+000  0.0000000000000000e+000  0.0000000000000000e+000 -4.6477471420944233e-001
  0.0000000000000000e+000  0.0000000000000000e+000  0.0000000000000000e+000  0.0000000000000000e+000  0.0000000000000000e+000  0.0000000000000000e+000  2.2211747893207362e-001  0.0000000000000000e+000 -1.2934708086306851e-001  0.0000000000000000e+000  0.0000000000000000e+000  0.0000000000000000e+000  0.0000000000000000e+000  0.0000000000000000e+000  0.0000000000000000e+000  0.0000000000000000e+000  0.0000000000000000e+000  0.0000000000000000e+000  0.0000000000000000e+000  0.0000000000000000e+000  0.0000000000000000e+000  0.0000000000000000e+000  0.0000000000000000e+000  0.0000000000000000e+000  0.0000000000000000e+000  0.0000000000000000e+000  0.0000000000000000e+000  0.0000000000000000e+000  0.0000000000000000e+000  0.0000000000000000e+000
  0.0000000000000000e+000  0.0000000000000000e+000  4.9901062508684291e-001  0.0000000000000000e+000  0.0000000000000000e+000  0.0000000000000000e+000  0.0000000000000000e+000  5.9840538013016797e-001  0.0000000000000000e+000  0.0000000000000000e+000  0.0000000000000000e+000 -3.7515225272790043e-001  0.0000000000000000e+000 -4.2293228491901225e-001  0.0000000000000000e+000  0.0000000000000000e+000  0.0000000000000000e+000  0.0000000000000000e+000 -8.0236102243109542e-001  0.0000000000000000e+000 -6.3173786457744829e-001  0.0000000000000000e+000 -5.4668413993061271e-001  0.0000000000000000e+000  0.0000000000000000e+000  0.0000000000000000e+000  3.2410947371730059e-001  0.0000000000000000e+000  0.0000000000000000e+000  0.0000000000000000e+000
  0.0000000000000000e+000  0.0000000000000000e+000  0.0000000000000000e+000  0.0000000000000000e+000  0.0000000000000000e+000  0.0000000000000000e+000  2.6233259817653043e-001  0.0000000000000000e+000 -1.6166393752542246e-001  0.0000000000000000e+000  0.0000000000000000e+000  0.0000000000000000e+000  0.0000000000000000e+000  0.0000000000000000e+000  0.0000000000000000e+000  0.0000000000000000e+000  0.0000000000000000e+000  0.0000000000000000e+000  0.0000000000000000e+000  0.0000000000000000e+000  0.0000000000000000e+000  0.0000000000000000e+000  0.0000000000000000e+000  0.0000000000000000e+000  0.0000000000000000e+000  0.0000000000000000e+000  0.0000000000000000e+000  0.0000000000000000e+000  0.0000000000000000e+000  0.0000000000000000e+000
 -3.5421483783891078e-001  0.0000000000000000e+000  0.0000000000000000e+000  0.0000000000000000e+000 -1.9100032720196977e-001 -1.4596615247135075e-001  0.0000000000000000e+000  0.0000000000000000e+000  0.0000000000000000e+000  3.3604241593577233e-001  0.0000000000000000e+000  0.0000000000000000e+000  0.0000000000000000e+000  0.0000000000000000e+000 -7.4480165962140676e-001  3.4987002165865561e-001  5.4247311299793793e-002  0.0000000000000000e+000  0.0000000000000000e+000  0.0000000000000000e+000  0.0000000000000000e+000  0.0000000000000000e+000  0.0000000000000000e+000  0.0000000000000000e+000  0.0000000000000000e+000  0.0000000000000000e+000  0.0000000000000000e+000  0.0000000000000000e+000  0.0000000000000000e+000  1.5407396170271023e-001
  0.0000000000000000e+000  7.5983523804080921e-001  0.0000000000000000e+000 -4.3430157328729135e-001  0.0000000000000000e+000  0.0000000000000000e+000  0.0000000000000000e+000  0.0000000000000000e+000  0.0000000000000000e+000  0.0000000000000000e+000 -1.3115359758648706e-001  0.0000000000000000e+000  4.3064163828459456e-002  0.0000000000000000e+000  0.0000000000000000e+000  0.0000000000000000e+000  0.0000000000000000e+000  0.0000000000000000e+000  0.0000000000000000e+000  0.0000000000000000e+000  0.0000000000000000e+000  0.0000000000000000e+000  0.0000000000000000e+000  0.0000000000000000e+000 -4.5822608520702690e-001  7.0750413012011709e-002  0.0000000000000000e+000  0.0000000000000000e+000  0.0000000000000000e+000  0.0000000000000000e+000
  0.0000000000000000e+000  0.0000000000000000e+000  8.1321289790454221e-001  0.0000000000000000e+000  0.0000000000000000e+000  0.0000000000000000e+000  0.0000000000000000e+000 -1.0624821925306101e-001  0.0000000000000000e+000  0.0000000000000000e+000  0.0000000000000000e+000 -2.4706203731108251e-001  0.0000000000000000e+000  1.0929814948447369e+000  0.0000000000000000e+000  0.0000000000000000e+000  0.0000000000000000e+000  0.0000000000000000e+000  1.7302896079708840e-001  0.0000000000000000e+000 -4.5149976654624124e-001  0.0000000000000000e+000  5.4561705605915123e-001  0.0000000000000000e+000  0.0000000000000000e+000  0.0000000000000000e+000 -1.2026286326968483e-001  0.0000000000000000e+000  0.0000000000000000e+000  0.0000000000000000e+000
  0.0000000000000000e+000  1.6315768367006289e-001  0.0000000000000000e+000  8.1350989410799290e-001  0.0000000000000000e+000  0.0000000000000000e+000  0.0000000000000000e+000  0.0000000000000000e+000  0.0000000000000000e+000  0.0000000000000000e+000  2.8692346815872620e-002  0.0000000000000000e+000 -1.4211218662095709e-001  0.0000000000000000e+000  0.0000000000000000e+000  0.0000000000000000e+000  0.0000000000000000e+000  0.0000000000000000e+000  0.0000000000000000e+000  0.0000000000000000e+000  0.0000000000000000e+000  0.0000000000000000e+000  0.0000000000000000e+000  0.0000000000000000e+000 -4.8607818502614081e-001  2.3300235221456822e-001  0.0000000000000000e+000  0.0000000000000000e+000  0.0000000000000000e+000  0.0000000000000000e+000
  0.0000000000000000e+000  0.0000000000000000e+000  8.4690523027680509e-001  0.0000000000000000e+000  0.0000000000000000e+000  0.0000000000000000e+000  0.0000000000000000e+000  7.7320159260359889e-001  0.0000000000000000e+000  0.0000000000000000e+000  0.0000000000000000e+000  4.1918939812105083e-001  0.0000000000000000e+000 -2.9771498910441990e-001  0.0000000000000000e+000  0.0000000000000000e+000  0.0000000000000000e+000  0.0000000000000000e+000  5.5193262850525004e-002  0.0000000000000000e+000  1.1436231981737659e+000  0.0000000000000000e+000  1.8489359472311817e-001  0.0000000000000000e+000  0.0000000000000000e+000  0.0000000000000000e+000  7.1855570953663372e-001  0.0000000000000000e+000  0.0000000000000000e+000  0.0000000000000000e+000
 -2.4776830312014192e-001  0.0000000000000000e+000  0.0000000000000000e+000  0.0000000000000000e+000  5.2137663976499060e-001  6.3753719400742748e-001  0.0000000000000000e+000  0.0000000000000000e+000  0.0000000000000000e+000 -1.1187450967493867e-001  0.0000000000000000e+000  0.0000000000000000e+000  0.0000000000000000e+000  0.0000000000000000e+000 -3.1832383031276484e-001 -3.4617875972070439e-001  3.7204614055921237e-002  0.0000000000000000e+000  0.0000000000000000e+000  0.0000000000000000e+000  0.0000000000000000e+000  0.0000000000000000e+000  0.0000000000000000e+000  0.0000000000000000e+000  0.0000000000000000e+000  0.0000000000000000e+000  0.0000000000000000e+000  0.0000000000000000e+000  0.0000000000000000e+000  1.5891415885519528e-001
 -4.3574241824882766e-002  0.0000000000000000e+000  0.0000000000000000e+000  0.0000000000000000e+000 -4.0482560775331911e-002  3.1784635555373514e-001  0.0000000000000000e+000  0.0000000000000000e+000  0.0000000000000000e+000  7.3063470300369759e-001  0.0000000000000000e+000  0.0000000000000000e+000  0.0000000000000000e+000  0.0000000000000000e+000  4.2976510940793078e-001  9.8872572806135345e-002  2.5302699240569831e-001  0.0000000000000000e+000  0.0000000000000000e+000  0.0000000000000000e+000  0.0000000000000000e+000  0.0000000000000000e+000  0.0000000000000000e+000  0.0000000000000000e+000  0.0000000000000000e+000  0.0000000000000000e+000  0.0000000000000000e+000  0.0000000000000000e+000  0.0000000000000000e+000  3.2111147433060899e-001
  6.0215142895415991e-002  0.0000000000000000e+000  0.0000000000000000e+000  0.0000000000000000e+000 -4.6391279884995529e-003  3.9858379339148942e-001  0.0000000000000000e+000  0.0000000000000000e+000  0.0000000000000000e+000 -4.1606857449581780e-001  0.0000000000000000e+000  0.0000000000000000e+000  0.0000000000000000e+000  0.0000000000000000e+000  1.1216440660851587e-001  7.9064019358858917e-001  3.6750288735602210e-003  0.0000000000000000e+000  0.0000000000000000e+000  0.0000000000000000e+000  0.0000000000000000e+000  0.0000000000000000e+000  0.0000000000000000e+000  0.0000000000000000e+000  0.0000000000000000e+000  0.0000000000000000e+000  0.0000000000000000e+000  0.0000000000000000e+000  0.0000000000000000e+000  1.6329188698584049e-001
  0.0000000000000000e+000  0.0000000000000000e+000  0.0000000000000000e+000  0.0000000000000000e+000  0.0000000000000000e+000  0.0000000000000000e+000  0.0000000000000000e+000  0.0000000000000000e+000  0.0000000000000000e+000  0.0000000000000000e+000  0.0000000000000000e+000  0.0000000000000000e+000  0.0000000000000000e+000  0.0000000000000000e+000  0.0000000000000000e+000  0.0000000000000000e+000  0.0000000000000000e+000  7.1345064969585481e-002  0.0000000000000000e+000  7.6216914078404319e-001  0.0000000000000000e+000 -8.2127105076468820e-001  0.0000000000000000e+000  6.1686510882725476e-001  0.0000000000000000e+000  0.0000000000000000e+000  0.0000000000000000e+000  3.3549008743061720e-001 -5.3886648536854465e-001  0.0000000000000000e+000
  0.0000000000000000e+000  0.0000000000000000e+000  2.8578631128364573e-001  0.0000000000000000e+000  0.0000000000000000e+000  0.0000000000000000e+000  0.0000000000000000e+000  7.3681430334156994e-001  0.0000000000000000e+000  0.0000000000000000e+000  0.0000000000000000e+000 -2.9418869770558437e-002  0.0000000000000000e+000  4.1226563377674419e-001  0.0000000000000000e+000  0.0000000000000000e+000  0.0000000000000000e+000  0.0000000000000000e+000  1.1454807743088089e+000  0.0000000000000000e+000 -7.2892311400712773e-001  0.0000000000000000e+000 -5.3938736473586446e-001  0.0000000000000000e+000  0.0000000000000000e+000  0.0000000000000000e+000  1.8139067422867367e-001  0.0000000000000000e+000  0.0000000000000000e+000  0.0000000000000000e+000
  0.0000000000000000e+000  0.0000000000000000e+000  0.0000000000000000e+000  0.0000000000000000e+000  0.0000000000000000e+000  0.0000000000000000e+000  0.0000000000000000e+000  0.0000000000000000e+000  0.0000000000000000e+000  0.0000000000000000e+000  0.0000000000000000e+000  0.0000000000000000e+000  0.0000000000000000e+000  0.0000000000000000e+000  0.0000000000000000e+000  0.0000000000000000e+000  0.0000000000000000e+000  1.0548887896307663e-001  0.0000000000000000e+000  2.8575368236167942e-001  0.0000000000000000e+000  2.9393834414097186e-001  0.0000000000000000e+000 -5.0857182114653132e-001  0.0000000000000000e+000  0.0000000000000000e+000  0.0000000000000000e+000  7.2173362284347808e-001  7.5807645281050617e-001  0.0000000000000000e+000
  0.0000000000000000e+000  0.0000000000000000e+000 -1.0132955310596364e-001  0.0000000000000000e+000  0.0000000000000000e+000  0.0000000000000000e+000  0.0000000000000000e+000  7.9026525794760683e-001  0.0000000000000000e+000  0.0000000000000000e+000  0.0000000000000000e+000  1.6708598369732880e-001  0.0000000000000000e+000  8.2187837641266126e-001  0.0000000000000000e+000  0.0000000000000000e+000  0.0000000000000000e+000  0.0000000000000000e+000 -1.6019026769267136e-001  0.0000000000000000e+000  7.5577800305863851e-001  0.0000000000000000e+000 -5.0338423436403901e-001  0.0000000000000000e+000  0.0000000000000000e+000  0.0000000000000000e+000 -7.4312637020142125e-001  0.0000000000000000e+000  0.0000000000000000e+000  0.0000000000000000e+000
  0.0000000000000000e+000  0.0000000000000000e+000  0.0000000000000000e+000  0.0000000000000000e+000  0.0000000000000000e+000  0.0000000000000000e+000  0.0000000000000000e+000  0.0000000000000000e+000  0.0000000000000000e+000  0.0000000000000000e+000  0.0000000000000000e+000  0.0000000000000000e+000  0.0000000000000000e+000  0.0000000000000000e+000  0.0000000000000000e+000  0.0000000000000000e+000  0.0000000000000000e+000  5.6805434614130434e-001  0.0000000000000000e+000  2.4117333597054119e-001  0.0000000000000000e+000  6.3883932776300556e-001  0.0000000000000000e+000  4.9700335969641063e-001  0.0000000000000000e+000  0.0000000000000000e+000  0.0000000000000000e+000  5.9938049585390341e-002 -2.8879168504218627e-001  0.0000000000000000e+000
  0.0000000000000000e+000  0.0000000000000000e+000  6.8767586365344469e-001  0.0000000000000000e+000  0.0000000000000000e+000  0.0000000000000000e+000  0.0000000000000000e+000 -1.2546849620358699e-001  0.0000000000000000e+000  0.0000000000000000e+000  0.0000000000000000e+000 -6.0575005617113020e-001  0.0000000000000000e+000 -9.4896958402486381e-002  0.0000000000000000e+000  0.0000000000000000e+000  0.0000000000000000e+000  0.0000000000000000e+000  1.4064701151345352e-001  0.0000000000000000e+000  1.9563911899526032e-001  0.0000000000000000e+000 -5.5466831264924032e-001  0.0000000000000000e+000  0.0000000000000000e+000  0.0000000000000000e+000 -7.3589686277157673e-001  0.0000000000000000e+000  0.0000000000000000e+000  0.0000000000000000e+000
  0.0000000000000000e+000  0.0000000000000000e+000  0.0000000000000000e+000  0.0000000000000000e+000  0.0000000000000000e+000  0.0000000000000000e+000  0.0000000000000000e+000  0.0000000000000000e+000  0.0000000000000000e+000  0.0000000000000000e+000  0.0000000000000000e+000  0.0000000000000000e+000  0.0000000000000000e+000  0.0000000000000000e+000  0.0000000000000000e+000  0.0000000000000000e+000  0.0000000000000000e+000  2.1390480170408790e-001  0.0000000000000000e+000  4.2476802347024567e-001  0.0000000000000000e+000  9.6383138038243638e-003  0.0000000000000000e+000 -7.8219353762709898e-001  0.0000000000000000e+000  0.0000000000000000e+000  0.0000000000000000e+000 -1.4958675969163676e-001 -5.2570992179087073e-001  0.0000000000000000e+000
  0.0000000000000000e+000 -2.0393471588720236e-003  0.0000000000000000e+000 -2.1866096195334123e-001  0.0000000000000000e+000  0.0000000000000000e+000  0.0000000000000000e+000  0.0000000000000000e+000  0.0000000000000000e+000  0.0000000000000000e+000  3.5963860441282092e-001  0.0000000000000000e+000 -7.9267464663800857e-001  0.0000000000000000e+000  0.0000000000000000e+000  0.0000000000000000e+000  0.0000000000000000e+000  0.0000000000000000e+000  0.0000000000000000e+000  0.0000000000000000e+000  0.0000000000000000e+000  0.0000000000000000e+000  0.0000000000000000e+000  0.0000000000000000e+000  9.2995965477358208e-002  4.3111710007728182e-001  0.0000000000000000e+000  0.0000000000000000e+000  0.0000000000000000e+000  0.0000000000000000e+000
  0.0000000000000000e+000 -1.4911319643438081e-001  0.0000000000000000e+000 -5.9795338183094626e-002  0.0000000000000000e+000  0.0000000000000000e+000  0.0000000000000000e+000  0.0000000000000000e+000  0.0000000000000000e+000  0.0000000000000000e+000  2.2506933279401398e-001  0.0000000000000000e+000 -3.5937349146727393e-001  0.0000000000000000e+000  0.0000000000000000e+000  0.0000000000000000e+000  0.0000000000000000e+000  0.0000000000000000e+000  0.0000000000000000e+000  0.0000000000000000e+000  0.0000000000000000e+000  0.0000000000000000e+000  0.0000000000000000e+000  0.0000000000000000e+000 -4.1089886702572737e-001 -7.9091490207477055e-001  0.0000000000000000e+000  0.0000000000000000e+000  0.0000000000000000e+000  0.0000000000000000e+000
  0.0000000000000000e+000  0.0000000000000000e+000 -3.4074876240841434e-001  0.0000000000000000e+000  0.0000000000000000e+000  0.0000000000000000e+000  0.0000000000000000e+000  1.0834103321106747e-001  0.0000000000000000e+000  0.0000000000000000e+000  0.0000000000000000e+000 -9.5618544188564414e-001  0.0000000000000000e+000  1.4483413128559075e-001  0.0000000000000000e+000  0.0000000000000000e+000  0.0000000000000000e+000  0.0000000000000000e+000  1.1117786567511559e-001  0.0000000000000000e+000 -1.2877139517566150e-001  0.0000000000000000e+000  9.7137376974691769e-002  0.0000000000000000e+000  0.0000000000000000e+000  0.0000000000000000e+000  4.3740584380393327e-001  0.0000000000000000e+000  0.0000000000000000e+000  0.0000000000000000e+000
  0.0000000000000000e+000  0.0000000000000000e+000  0.0000000000000000e+000  0.0000000000000000e+000  0.0000000000000000e+000  0.0000000000000000e+000  0.0000000000000000e+000  0.0000000000000000e+000  0.0000000000000000e+000  0.0000000000000000e+000  0.0000000000000000e+000  0.0000000000000000e+000  0.0000000000000000e+000  0.0000000000000000e+000  0.0000000000000000e+000  0.0000000000000000e+000  0.0000000000000000e+000  3.6571853025818413e-001  0.0000000000000000e+000  3.4555208528720560e-001  0.0000000000000000e+000 -2.3092329488552013e-001  0.0000000000000000e+000 -6.2730247860840915e-002  0.0000000000000000e+000  0.0000000000000000e+000  0.0000000000000000e+000 -6.1869096486972885e-001  7.1585411026117429e-001  0.0000000000000000e+000
  0.0000000000000000e+000  0.0000000000000000e+000  0.0000000000000000e+000  0.0000000000000000e+000  0.0000000000000000e+000  0.0000000000000000e+000  0.0000000000000000e+000  0.0000000000000000e+000  0.0000000000000000e+000  0.0000000000000000e+000  0.0000000000000000e+000  0.0000000000000000e+000  0.0000000000000000e+000  0.0000000000000000e+000  0.0000000000000000e+000  0.0000000000000000e+000  0.0000000000000000e+000  9.5888879042811004e-001  0.0000000000000000e+000 -9.4637248653987982e-001  0.0000000000000000e+000 -1.7289047478455918e-001  0.0000000000000000e+000 -5.9560623638031707e-001  0.0000000000000000e+000  0.0000000000000000e+000  0.0000000000000000e+000  3.0112712388079338e-001  6.2920254776772799e-001  0.0000000000000000e+000
  4.8143552323078720e-001  0.0000000000000000e+000  0.0000000000000000e+000  0.0000000000000000e+000  6.1201742559405914e-001 -2.8282217583448427e-001  0.0000000000000000e+000  0.0000000000000000e+000  0.0000000000000000e+000  2.2168421657145315e-001  0.0000000000000000e+000  0.0000000000000000e+000  0.0000000000000000e+000  0.0000000000000000e+000 -1.1009952387024133e-001  1.8247217654419079e-001 -3.6314561102206178e-001  0.0000000000000000e+000  0.0000000000000000e+000  0.0000000000000000e+000  0.0000000000000000e+000  0.0000000000000000e+000  0.0000000000000000e+000  0.0000000000000000e+000  0.0000000000000000e+000  0.0000000000000000e+000  0.0000000000000000e+000  0.0000000000000000e+000  0.0000000000000000e+000  2.9534640262961170e-001
  3.7664942844171656e-001 -1.4488678601765304e-001  0.0000000000000000e+000  0.0000000000000000e+000  0.0000000000000000e+000  0.0000000000000000e+000  0.0000000000000000e+000  0.0000000000000000e+000  0.0000000000000000e+000  0.0000000000000000e+000  0.0000000000000000e+000  0.0000000000000000e+000  4.4744251423495807e-003  8.5451692314597461e-001  0.0000000000000000e+000  0.0000000000000000e+000 -2.2528214185404566e-001  1.2056946941084189e-001  0.0000000000000000e+000  0.0000000000000000e+000  1.8843591057553333e-001  0.0000000000000000e+000  0.0000000000000000e+000  0.0000000000000000e+000  7.8273252660130452e-002  0.0000000000000000e+000  0.0000000000000000e+000  0.0000000000000000e+000  0.0000000000000000e+000  0.0000000000000000e+000
 -4.0302340286864730e-001  3.8848429060873207e-001  0.0000000000000000e+000  0.0000000000000000e+000  0.0000000000000000e+000  0.0000000000000000e+000  0.0000000000000000e+000  0.0000000000000000e+000  0.0000000000000000e+000  0.0000000000000000e+000  0.0000000000000000e+000  0.0000000000000000e+000 -3.2425578360026841e-001  4.5220695812040795e-001  0.0000000000000000e+000  0.0000000000000000e+000  4.8284061785784887e-001 -1.0669749480799774e-001  0.0000000000000000e+000  0.0000000000000000e+000 -3.4336159246045289e-001  0.0000000000000000e+000  0.0000000000000000e+000  0.0000000000000000e+000  1.2084099342127122e-001  0.0000000000000000e+000  0.0000000000000000e+000  0.0000000000000000e+000  0.0000000000000000e+000  0.0000000000000000e+000
  0.0000000000000000e+000  0.0000000000000000e+000  2.2825269581056815e-001  0.0000000000000000e+000  0.0000000000000000e+000 -1.1011933199699435e+000  0.0000000000000000e+000  0.0000000000000000e+000  0.0000000000000000e+000  0.0000000000000000e+000  6.6353596784302760e-001 -7.1977074135365970e-001  0.0000000000000000e+000  0.0000000000000000e+000  0.0000000000000000e+000  0.0000000000000000e+000  0.0000000000000000e+000  0.0000000000000000e+000  0.0000000000000000e+000  0.0000000000000000e+000  0.0000000000000000e+000  0.0000000000000000e+000  0.0000000000000000e+000  0.0000000000000000e+000  0.0000000000000000e+000  0.0000000000000000e+000 -9.7791451749615865e-001  0.0000000000000000e+000  3.9309523862729423e-001  0.0000000000000000e+000
  0.0000000000000000e+000  0.0000000000000000e+000  0.0000000000000000e+000  3.6949459585761885e-001  0.0000000000000000e+000  0.0000000000000000e+000 -8.9843584172534949e-002  0.0000000000000000e+000  0.0000000000000000e+000  5.1665194866878683e-001  0.0000000000000000e+000  0.0000000000000000e+000  0.0000000000000000e+000  0.0000000000000000e+000  0.0000000000000000e+000 -8.1065805897185428e-002  0.0000000000000000e+000  0.0000000000000000e+000  0.0000000000000000e+000  0.0000000000000000e+000  0.0000000000000000e+000  0.0000000000000000e+000  0.0000000000000000e+000  0.0000000000000000e+000  0.0000000000000000e+000  2.6519772964423999e-001  0.0000000000000000e+000 -7.1524201306800583e-001  0.0000000000000000e+000  0.0000000000000000e+000
  0.0000000000000000e+000  0.0000000000000000e+000  0.0000000000000000e+000  0.0000000000000000e+000  9.5946625416668829e-001  0.0000000000000000e+000  0.0000000000000000e+000 -3.8888959515954119e-001 -2.7696501470535190e-001  0.0000000000000000e+000  0.0000000000000000e+000  0.0000000000000000e+000  0.0000000000000000e+000  0.0000000000000000e+000 -1.8053053725020163e-001  0.0000000000000000e+000  0.0000000000000000e+000  0.0000000000000000e+000  0.0000000000000000e+000  3.3875541949971233e-001  0.0000000000000000e+000  0.0000000000000000e+000 -1.0168089301469132e+000  4.9181500379704696e-001  0.0000000000000000e+000  0.0000000000000000e+000  0.0000000000000000e+000  0.0000000000000000e+000  0.0000000000000000e+000  6.2629858210059355e-002
  0.0000000000000000e+000  0.0000000000000000e+000 -2.5682925484658281e-001  0.0000000000000000e+000  0.0000000000000000e+000 -1.3046032296657599e+000  0.0000000000000000e+000  0.0000000000000000e+000  0.0000000000000000e+000  0.0000000000000000e+000 -1.1642525508091706e+000  5.9196524694454089e-001  0.0000000000000000e+000  0.0000000000000000e+000  0.0000000000000000e+000  0.0000000000000000e+000  0.0000000000000000e+000  0.0000000000000000e+000  0.0000000000000000e+000  0.0000000000000000e+000  0.0000000000000000e+000  0.0000000000000000e+000  0.0000000000000000e+000  0.0000000000000000e+000  0.0000000000000000e+000  0.0000000000000000e+000  1.3468543430470442e-001  0.0000000000000000e+000  1.8515593943857211e-001  0.0000000000000000e+000
  0.0000000000000000e+000  0.0000000000000000e+000  0.0000000000000000e+000 -1.9873041054122834e-001  0.0000000000000000e+000  0.0000000000000000e+000 -5.7018734280743177e-001  0.0000000000000000e+000  0.0000000000000000e+000 -6.0658280224298866e-004  0.0000000000000000e+000  0.0000000000000000e+000  0.0000000000000000e+000  0.0000000000000000e+000  0.0000000000000000e+000  7.6857066606351232e-001  0.0000000000000000e+000  0.0000000000000000e+000  0.0000000000000000e+000  0.0000000000000000e+000  0.0000000000000000e+000  0.0000000000000000e+000  0.0000000000000000e+000  0.0000000000000000e+000  0.0000000000000000e+000  2.0723992537951783e-001  0.0000000000000000e+000 -4.1749187788512644e-002  0.0000000000000000e+000  0.0000000000000000e+000
  0.0000000000000000e+000  0.0000000000000000e+000  0.0000000000000000e+000  0.0000000000000000e+000  6.0840243674070726e-001  0.0000000000000000e+000  0.0000000000000000e+000  7.3827401175308771e-001  4.0078456666969597e-001  0.0000000000000000e+000  0.0000000000000000e+000  0.0000000000000000e+000  0.0000000000000000e+000  0.0000000000000000e+000 -1.1691906850253084e+000  0.0000000000000000e+000  0.0000000000000000e+000  0.0000000000000000e+000  0.0000000000000000e+000 -2.8376839512688617e-001  0.0000000000000000e+000  0.0000000000000000e+000  9.0500879099758791e-002  1.3195944316120978e-002  0.0000000000000000e+000  0.0000000000000000e+000  0.0000000000000000e+000  0.0000000000000000e+000  0.0000000000000000e+000  6.9486242227478900e-002
  0.0000000000000000e+000  0.0000000000000000e+000  0.0000000000000000e+000  0.0000000000000000e+000 -3.2309158406605942e-001  0.0000000000000000e+000  0.0000000000000000e+000  1.3069817178767924e+000 -6.3499492442318867e-002  0.0000000000000000e+000  0.0000000000000000e+000  0.0000000000000000e+000  0.0000000000000000e+000  0.0000000000000000e+000  4.5410340350445338e-001  0.0000000000000000e+000  0.0000000000000000e+000  0.0000000000000000e+000  0.0000000000000000e+000 -3.5457368601705319e-001  0.0000000000000000e+000  0.0000000000000000e+000 -3.8362786696225726e-001  5.0013249717929298e-001  0.0000000000000000e+000  0.0000000000000000e+000  0.0000000000000000e+000  0.0000000000000000e+000  0.0000000000000000e+000  3.6696545356842514e-001
  0.0000000000000000e+000  0.0000000000000000e+000  0.0000000000000000e+000 -2.9183420655840869e-002  0.0000000000000000e+000  0.0000000000000000e+000  1.4984875306345408e-001  0.0000000000000000e+000  0.0000000000000000e+000 -2.8564276519555576e-001  0.0000000000000000e+000  0.0000000000000000e+000  0.0000000000000000e+000  0.0000000000000000e+000  0.0000000000000000e+000  2.7027079333000625e-001  0.0000000000000000e+000  0.0000000000000000e+000  0.0000000000000000e+000  0.0000000000000000e+000  0.0000000000000000e+000  0.0000000000000000e+000  0.0000000000000000e+000  0.0000000000000000e+000  0.0000000000000000e+000 -7.2779259861627477e-001  0.0000000000000000e+000 -5.4071574928767174e-001  0.0000000000000000e+000  0.0000000000000000e+000
  0.0000000000000000e+000  0.0000000000000000e+000 -9.1482100997955451e-001  0.0000000000000000e+000  0.0000000000000000e+000  4.5925929042633129e-001  0.0000000000000000e+000  0.0000000000000000e+000  0.0000000000000000e+000  0.0000000000000000e+000 -4.7622224199779817e-001 -3.6184556851346128e-001  0.0000000000000000e+000  0.0000000000000000e+000  0.0000000000000000e+000  0.0000000000000000e+000  0.0000000000000000e+000  0.0000000000000000e+000  0.0000000000000000e+000  0.0000000000000000e+000  0.0000000000000000e+000  0.0000000000000000e+000  0.0000000000000000e+000  0.0000000000000000e+000  0.0000000000000000e+000  0.0000000000000000e+000 -1.9551627762600621e-001  0.0000000000000000e+000 -1.4011513772529147e-001  0.0000000000000000e+000
  0.0000000000000000e+000  0.0000000000000000e+000  2.0442706495324725e-001  0.0000000000000000e+000  0.0000000000000000e+000  2.0132065711823088e-001  0.0000000000000000e+000  0.0000000000000000e+000  0.0000000000000000e+000  0.0000000000000000e+000 -3.6881630833374074e-001 -5.1996089508535948e-001  0.0000000000000000e+000  0.0000000000000000e+000  0.0000000000000000e+000  0.0000000000000000e+000  0.0000000000000000e+000  0.0000000000000000e+000  0.0000000000000000e+000  0.0000000000000000e+000  0.0000000000000000e+000  0.0000000000000000e+000  0.0000000000000000e+000  0.0000000000000000e+000  0.0000000000000000e+000  0.0000000000000000e+000  2.0186686943938881e-001  0.0000000000000000e+000  1.4721087658044061e+000  0.0000000000000000e+000
  4.3250927906405293e-002  1.8659391908864426e-001  0.0000000000000000e+000  0.0000000000000000e+000  0.0000000000000000e+000  0.0000000000000000e+000  0.0000000000000000e+000  0.0000000000000000e+000  0.0000000000000000e+000  0.0000000000000000e+000  0.0000000000000000e+000  0.0000000000000000e+000 -2.3188193425490111e-001 -9.0925633968954533e-002  0.0000000000000000e+000  0.0000000000000000e+000  4.2089288347434251e-001  5.2463006951813418e-001  0.0000000000000000e+000  0.0000000000000000e+000  6.6729719650918218e-001  0.0000000000000000e+000  0.0000000000000000e+000  0.0000000000000000e+000 -6.0019051783259558e-002  0.0000000000000000e+000  0.0000000000000000e+000  0.0000000000000000e+000  0.0000000000000000e+000  0.0000000000000000e+000
 -2.6101383119811050e-001 -3.3486604666885145e-001  0.0000000000000000e+000  0.0000000000000000e+000  0.0000000000000000e+000  0.0000000000000000e+000  0.0000000000000000e+000  0.0000000000000000e+000  0.0000000000000000e+000  0.0000000000000000e+000  0.0000000000000000e+000  0.0000000000000000e+000  6.7624770577465532e-001  1.0595682325979131e-001  0.0000000000000000e+000  0.0000000000000000e+000  4.2939274317392806e-001 -7.7237973781625890e-002  0.0000000000000000e+000  0.0000000000000000e+000  1.8201759981421570e-001  0.0000000000000000e+000  0.0000000000000000e+000  0.0000000000000000e+000  3.5738559515517343e-001  0.0000000000000000e+000  0.0000000000000000e+000  0.0000000000000000e+000  0.0000000000000000e+000  0.0000000000000000e+000
  0.0000000000000000e+000  0.0000000000000000e+000  0.0000000000000000e+000  0.0000000000000000e+000 -5.8931375512391126e-001  0.0000000000000000e+000  0.0000000000000000e+000  1.3814079203331647e-001 -4.3292970171121348e-001  0.0000000000000000e+000  0.0000000000000000e+000  0.0000000000000000e+000  0.0000000000000000e+000  0.0000000000000000e+000 -9.7631087905152669e-001  0.0000000000000000e+000  0.0000000000000000e+000  0.0000000000000000e+000  0.0000000000000000e+000  2.7061451188719216e-001  0.0000000000000000e+000  0.0000000000000000e+000 -5.0936959880454868e-001 -7.8041598521281985e-001  0.0000000000000000e+000  0.0000000000000000e+000  0.0000000000000000e+000  0.0000000000000000e+000  0.0000000000000000e+000 -6.0325259394507780e-001
  0.0000000000000000e+000  0.0000000000000000e+000  0.0000000000000000e+000  5.0115977090254493e-001  0.0000000000000000e+000  0.0000000000000000e+000 -2.8319415017286831e-001  0.0000000000000000e+000  0.0000000000000000e+000 -7.4862510977272645e-001  0.0000000000000000e+000  0.0000000000000000e+000  0.0000000000000000e+000  0.0000000000000000e+000  0.0000000000000000e+000 -1.5741604221651317e-001  0.0000000000000000e+000  0.0000000000000000e+000  0.0000000000000000e+000  0.0000000000000000e+000  0.0000000000000000e+000  0.0000000000000000e+000  0.0000000000000000e+000  0.0000000000000000e+000  0.0000000000000000e+000  2.5612999919691704e-001  0.0000000000000000e+000 -1.3348413957779881e-001  0.0000000000000000e+000  0.0000000000000000e+000
  1.1950536087409258e-001 -1.9218980833347038e-001  0.0000000000000000e+000  0.0000000000000000e+000  0.0000000000000000e+000  0.0000000000000000e+000  0.0000000000000000e+000  0.0000000000000000e+000  0.0000000000000000e+000  0.0000000000000000e+000  0.0000000000000000e+000  0.0000000000000000e+000 -3.6965255007913683e-001 -3.0544080322224457e-002  0.0000000000000000e+000  0.0000000000000000e+000  1.5722164243789605e-001 -7.7573274458991870e-001  0.0000000000000000e+000  0.0000000000000000e+000  4.2781025979966031e-001  0.0000000000000000e+000  0.0000000000000000e+000  0.0000000000000000e+000  4.1280060593793813e-002  0.0000000000000000e+000  0.0000000000000000e+000  0.0000000000000000e+000  0.0000000000000000e+000  0.0000000000000000e+000
  5.4322046085320819e-001  4.4885248539882411e-001  0.0000000000000000e+000  0.0000000000000000e+000  0.0000000000000000e+000  0.0000000000000000e+000  0.0000000000000000e+000  0.0000000000000000e+000  0.0000000000000000e+000  0.0000000000000000e+000  0.0000000000000000e+000  0.0000000000000000e+000  4.1589754363936537e-001  1.2590970757145978e-002  0.0000000000000000e+000  0.0000000000000000e+000  3.4433424936260848e-001 -2.2624752827473529e-001  0.0000000000000000e+000  0.0000000000000000e+000 -8.8933821166071514e-002  0.0000000000000000e+000  0.0000000000000000e+000  0.0000000000000000e+000 -3.9070504735685885e-001  0.0000000000000000e+000  0.0000000000000000e+000  0.0000000000000000e+000  0.0000000000000000e+000  0.0000000000000000e+000
  0.0000000000000000e+000  0.0000000000000000e+000  0.0000000000000000e+000  0.0000000000000000e+000  0.0000000000000000e+000  0.0000000000000000e+000  0.0000000000000000e+000  0.0000000000000000e+000  0.0000000000000000e+000  0.0000000000000000e+000  0.0000000000000000e+000  0.0000000000000000e+000  0.0000000000000000e+000  0.0000000000000000e+000  0.0000000000000000e+000  0.0000000000000000e+000  0.0000000000000000e+000  0.0000000000000000e+000 -2.7050977270234994e-001  0.0000000000000000e+000  0.0000000000000000e+000  1.8634429213369741e-001  0.0000000000000000e+000  0.0000000000000000e+000  0.0000000000000000e+000  0.0000000000000000e+000  0.0000000000000000e+000  0.0000000000000000e+000  0.0000000000000000e+000  0.0000000000000000e+000
  0.0000000000000000e+000  0.0000000000000000e+000  0.0000000000000000e+000  0.0000000000000000e+000 -4.7940261756879113e-002  0.0000000000000000e+000  0.0000000000000000e+000 -7.5206059350670795e-001  2.9590378667132329e-002  0.0000000000000000e+000  0.0000000000000000e+000  0.0000000000000000e+000  0.0000000000000000e+000  0.0000000000000000e+000 -4.2913009947072955e-001  0.0000000000000000e+000  0.0000000000000000e+000  0.0000000000000000e+000  0.0000000000000000e+000 -1.1867368237158735e+000  0.0000000000000000e+000  0.0000000000000000e+000 -4.9611584772053013e-001  1.7761534379463614e-001  0.0000000000000000e+000  0.0000000000000000e+000  0.0000000000000000e+000  0.0000000000000000e+000  0.0000000000000000e+000  5.0186109310056493e-001
  3.2783041653484080e-001 -6.2787961275399806e-001  0.0000000000000000e+000  0.0000000000000000e+000  0.0000000000000000e+000  0.0000000000000000e+000  0.0000000000000000e+000  0.0000000000000000e+000  0.0000000000000000e+000  0.0000000000000000e+000  0.0000000000000000e+000  0.0000000000000000e+000 -2.5461822311680693e-001 -5.4264583714240588e-002  0.0000000000000000e+000  0.0000000000000000e+000  4.5811152554014056e-001  1.9471322030046834e-001  0.0000000000000000e+000  0.0000000000000000e+000 -3.9768635889207365e-001  0.0000000000000000e+000  0.0000000000000000e+000  0.0000000000000000e+000 -1.5679756774998749e-001  0.0000000000000000e+000  0.0000000000000000e+000  0.0000000000000000e+000  0.0000000000000000e+000  0.0000000000000000e+000
  0.0000000000000000e+000  0.0000000000000000e+000  0.0000000000000000e+000  0.0000000000000000e+000  0.0000000000000000e+000  0.0000000000000000e+000  0.0000000000000000e+000  0.0000000000000000e+000  0.0000000000000000e+000  0.0000000000000000e+000  0.0000000000000000e+000  0.0000000000000000e+000  0.0000000000000000e+000  0.0000000000000000e+000  0.0000000000000000e+000  0.0000000000000000e+000  0.0000000000000000e+000  0.0000000000000000e+000  3.9634415336952389e-001  0.0000000000000000e+000  0.0000000000000000e+000  5.2846856579057278e-001  0.0000000000000000e+000  0.0000000000000000e+000  0.0000000000000000e+000  0.0000000000000000e+000  0.0000000000000000e+000  0.0000000000000000e+000  0.0000000000000000e+000  0.0000000000000000e+000
  0.0000000000000000e+000  0.0000000000000000e+000  0.0000000000000000e+000  0.0000000000000000e+000  3.6739928483131556e-001  0.0000000000000000e+000  0.0000000000000000e+000  2.9717852502333353e-001 -8.0710735818486989e-001  0.0000000000000000e+000  0.0000000000000000e+000  0.0000000000000000e+000  0.0000000000000000e+000  0.0000000000000000e+000 -5.9868227427006382e-001  0.0000000000000000e+000  0.0000000000000000e+000  0.0000000000000000e+000  0.0000000000000000e+000  4.6464429643614334e-003  0.0000000000000000e+000  0.0000000000000000e+000  4.3890477153915691e-001  6.5820433255940436e-001  0.0000000000000000e+000  0.0000000000000000e+000  0.0000000000000000e+000  0.0000000000000000e+000  0.0000000000000000e+000  4.8917624050260167e-001
  0.0000000000000000e+000  0.0000000000000000e+000  0.0000000000000000e+000  0.0000000000000000e+000 -3.3241929723250591e-001  0.0000000000000000e+000  0.0000000000000000e+000 -1.0741130976364612e-001  6.7485926010343589e-001  0.0000000000000000e+000  0.0000000000000000e+000  0.0000000000000000e+000  0.0000000000000000e+000  0.0000000000000000e+000 -2.6552814590429474e-001  0.0000000000000000e+000  0.0000000000000000e+000  0.0000000000000000e+000  0.0000000000000000e+000  6.7147472134239972e-001  0.0000000000000000e+000  0.0000000000000000e+000 -4.1462561605443171e-001  6.7373530778998025e-001  0.0000000000000000e+000  0.0000000000000000e+000  0.0000000000000000e+000  0.0000000000000000e+000  0.0000000000000000e+000  7.6363362768076803e-001
  4.5701827051070631e-001  2.2022018787375458e-001  0.0000000000000000e+000  0.0000000000000000e+000  0.0000000000000000e+000  0.0000000000000000e+000  0.0000000000000000e+000  0.0000000000000000e+000  0.0000000000000000e+000  0.0000000000000000e+000  0.0000000000000000e+000  0.0000000000000000e+000 -9.6507829701612757e-002 -2.0439974888351428e-001  0.0000000000000000e+000  0.0000000000000000e+000  3.7855740526786807e-002  4.4874937013640120e-002  0.0000000000000000e+000  0.0000000000000000e+000 -1.3817918197602047e-001  0.0000000000000000e+000  0.0000000000000000e+000  0.0000000000000000e+000  8.1792667601718438e-001  0.0000000000000000e+000  0.0000000000000000e+000  0.0000000000000000e+000  0.0000000000000000e+000  0.0000000000000000e+000
  0.0000000000000000e+000  0.0000000000000000e+000  0.0000000000000000e+000 -5.4304026662610572e-001  0.0000000000000000e+000  0.0000000000000000e+000  4.5637944631483668e-001  0.0000000000000000e+000  0.0000000000000000e+000 -3.0079367388467126e-001  0.0000000000000000e+000  0.0000000000000000e+000  0.0000000000000000e+000  0.0000000000000000e+000  0.0000000000000000e+000  3.7759529790009398e-002  0.0000000000000000e+000  0.0000000000000000e+000  0.0000000000000000e+000  0.0000000000000000e+000  0.0000000000000000e+000  0.0000000000000000e+000  0.0000000000000000e+000  0.0000000000000000e+000  0.0000000000000000e+000  5.2015273482989988e-001  0.0000000000000000e+000 -3.6655638845065064e-001  0.0000000000000000e+000  0.0000000000000000e+000
  0.0000000000000000e+000  0.0000000000000000e+000  1.0294875383488244e-001  0.0000000000000000e+000  0.0000000000000000e+000  5.1038082719128863e-001  0.0000000000000000e+000  0.0000000000000000e+000  0.0000000000000000e+000  0.0000000000000000e+000 -2.1729759646964997e-001  6.1443595230054093e-001  0.0000000000000000e+000  0.0000000000000000e+000  0.0000000000000000e+000  0.0000000000000000e+000  0.0000000000000000e+000  0.0000000000000000e+000  0.0000000000000000e+000  0.0000000000000000e+000  0.0000000000000000e+000  0.0000000000000000e+000  0.0000000000000000e+000  0.0000000000000000e+000  0.0000000000000000e+000  0.0000000000000000e+000 -1.0172702479313314e+000  0.0000000000000000e+000 -4.7633043057067059e-003  0.0000000000000000e+000
  0.0000000000000000e+000  0.0000000000000000e+000  0.0000000000000000e+000  5.2637861693700150e-001  0.0000000000000000e+000  0.0000000000000000e+000  5.9655573920614557e-001  0.0000000000000000e+000  0.0000000000000000e+000  2.3711125115037091e-002  0.0000000000000000e+000  0.0000000000000000e+000  0.0000000000000000e+000  0.0000000000000000e+000  0.0000000000000000e+000  5.5088616992680484e-001  0.0000000000000000e+000  0.0000000000000000e+000  0.0000000000000000e+000  0.0000000000000000e+000  0.0000000000000000e+000  0.0000000000000000e+000  0.0000000000000000e+000  0.0000000000000000e+000  0.0000000000000000e+000  1.4449313783002049e-001  0.0000000000000000e+000  2.0525775283990683e-001  0.0000000000000000e+000  0.0000000000000000e+000
  0.0000000000000000e+000  0.0000000000000000e+000 -1.2217163163292455e+000  0.0000000000000000e+000  0.0000000000000000e+000  3.0310462603871086e-001  0.0000000000000000e+000  0.0000000000000000e+000  0.0000000000000000e+000  0.0000000000000000e+000  4.6452457957256355e-001  4.1868502944148878e-001  0.0000000000000000e+000  0.0000000000000000e+000  0.0000000000000000e+000  0.0000000000000000e+000  0.0000000000000000e+000  0.0000000000000000e+000  0.0000000000000000e+000  0.0000000000000000e+000  0.0000000000000000e+000  0.0000000000000000e+000  0.0000000000000000e+000  0.0000000000000000e+000  0.0000000000000000e+000  0.0000000000000000e+000  6.4038814803758892e-002  0.0000000000000000e+000  9.1347218793580032e-001  0.0000000000000000e+000
  0.0000000000000000e+000  0.0000000000000000e+000  0.0000000000000000e+000  0.0000000000000000e+000 -2.3245075000814608e-001  0.0000000000000000e+000  0.0000000000000000e+000 -1.0346563293859301e-003 -2.7292112429560422e-001  0.0000000000000000e+000  0.0000000000000000e+000  0.0000000000000000e+000  0.0000000000000000e+000  0.0000000000000000e+000  1.2967072293462795e-001  0.0000000000000000e+000  0.0000000000000000e+000  0.0000000000000000e+000  0.0000000000000000e+000 -6.2525053340962278e-001  0.0000000000000000e+000  0.0000000000000000e+000 -1.8809170614411683e-001  8.8052186348221273e-001  0.0000000000000000e+000  0.0000000000000000e+000  0.0000000000000000e+000  0.0000000000000000e+000  0.0000000000000000e+000 -1.1141908815276644e+000
  7.6660450407202874e-001  0.0000000000000000e+000  0.0000000000000000e+000  0.0000000000000000e+000  0.0000000000000000e+000  1.6306936879128042e-002  0.0000000000000000e+000  0.0000000000000000e+000  0.0000000000000000e+000  0.0000000000000000e+000  0.0000000000000000e+000  0.0000000000000000e+000 -2.7470234207818828e-003  0.0000000000000000e+000  0.0000000000000000e+000  3.3920010754479218e-001  0.0000000000000000e+000  0.0000000000000000e+000  7.2857064660225557e-001  0.0000000000000000e+000  0.0000000000000000e+000  0.0000000000000000e+000  0.0000000000000000e+000  0.0000000000000000e+000  4.3661006572715322e-001  0.0000000000000000e+000 -3.6407713623328108e-001  0.0000000000000000e+000  0.0000000000000000e+000  9.5780287212387394e-001
  0.0000000000000000e+000 -4.0406017896126856e-003  0.0000000000000000e+000 -4.3679434260027028e-001  0.0000000000000000e+000  0.0000000000000000e+000 -5.6403984747595193e-001  0.0000000000000000e+000  0.0000000000000000e+000  0.0000000000000000e+000  0.0000000000000000e+000  0.0000000000000000e+000  0.0000000000000000e+000  0.0000000000000000e+000  1.8908263725007229e-001  0.0000000000000000e+000 -3.9511838335394417e-001  0.0000000000000000e+000  0.0000000000000000e+000 -1.4783636250184723e-001 -2.8734711340787650e-001  0.0000000000000000e+000  0.0000000000000000e+000  0.0000000000000000e+000  0.0000000000000000e+000  0.0000000000000000e+000  0.0000000000000000e+000  4.4131473126737075e-001  0.0000000000000000e+000  0.0000000000000000e+000
  0.0000000000000000e+000  0.0000000000000000e+000 -1.6664235448586165e-001  0.0000000000000000e+000  0.0000000000000000e+000  0.0000000000000000e+000  0.0000000000000000e+000  0.0000000000000000e+000 -1.2885363143756297e+000 -8.0552809427305327e-001  0.0000000000000000e+000  0.0000000000000000e+000  0.0000000000000000e+000  9.5658291864579226e-001  0.0000000000000000e+000  0.0000000000000000e+000  0.0000000000000000e+000  1.6506122647042792e-001  0.0000000000000000e+000  0.0000000000000000e+000  0.0000000000000000e+000  0.0000000000000000e+000  2.3201799161343675e-001  0.0000000000000000e+000  0.0000000000000000e+000  0.0000000000000000e+000  0.0000000000000000e+000  0.0000000000000000e+000  0.0000000000000000e+000  0.0000000000000000e+000
  0.0000000000000000e+000  5.7563423042632245e-001  0.0000000000000000e+000 -1.8982166182609506e-003  0.0000000000000000e+000  0.0000000000000000e+000 -3.6300809598486661e-001  0.0000000000000000e+000  0.0000000000000000e+000  0.0000000000000000e+000  0.0000000000000000e+000  0.0000000000000000e+000  0.0000000000000000e+000  0.0000000000000000e+000  9.8539493453316612e-002  0.0000000000000000e+000  6.1849635369104505e-001  0.0000000000000000e+000  0.0000000000000000e+000  1.4749833375405355e-001  2.3925701711134859e-001  0.0000000000000000e+000  0.0000000000000000e+000  0.0000000000000000e+000  0.0000000000000000e+000  0.0000000000000000e+000  0.0000000000000000e+000  2.5616264713694969e-001  0.0000000000000000e+000  0.0000000000000000e+000
  0.0000000000000000e+000  0.0000000000000000e+000  0.0000000000000000e+000  0.0000000000000000e+000  1.9508632393876985e-001  0.0000000000000000e+000  0.0000000000000000e+000  1.1851938258575204e-001  0.0000000000000000e+000  0.0000000000000000e+000  0.0000000000000000e+000  0.0000000000000000e+000  0.0000000000000000e+000  0.0000000000000000e+000  0.0000000000000000e+000  0.0000000000000000e+000  0.0000000000000000e+000  0.0000000000000000e+000  0.0000000000000000e+000  0.0000000000000000e+000  0.0000000000000000e+000  0.0000000000000000e+000  0.0000000000000000e+000  0.0000000000000000e+000  0.0000000000000000e+000  0.0000000000000000e+000  0.0000000000000000e+000  0.0000000000000000e+000  0.0000000000000000e+000  0.0000000000000000e+000
  1.9711148836784750e-001  0.0000000000000000e+000  0.0000000000000000e+000  0.0000000000000000e+000  0.0000000000000000e+000  1.0964558166342209e+000  0.0000000000000000e+000  0.0000000000000000e+000  0.0000000000000000e+000  0.0000000000000000e+000  0.0000000000000000e+000  0.0000000000000000e+000 -3.6219129732989158e-002  0.0000000000000000e+000  0.0000000000000000e+000  8.9013266354865628e-001  0.0000000000000000e+000  0.0000000000000000e+000  2.4886626675992884e-001  0.0000000000000000e+000  0.0000000000000000e+000  0.0000000000000000e+000  0.0000000000000000e+000  0.0000000000000000e+000  4.5063933036748516e-001  0.0000000000000000e+000  4.6232543992922454e-002  0.0000000000000000e+000  0.0000000000000000e+000 -1.7483428041773230e-001
  0.0000000000000000e+000  3.7162743870540366e-001  0.0000000000000000e+000 -7.0215564928973162e-001  0.0000000000000000e+000  0.0000000000000000e+000  5.1239087450478360e-001  0.0000000000000000e+000  0.0000000000000000e+000  0.0000000000000000e+000  0.0000000000000000e+000  0.0000000000000000e+000  0.0000000000000000e+000  0.0000000000000000e+000 -1.6262220196834040e-001  0.0000000000000000e+000 -1.5085035022168275e-001  0.0000000000000000e+000  0.0000000000000000e+000  8.0110364178529028e-002  2.1555775906754243e-001  0.0000000000000000e+000  0.0000000000000000e+000  0.0000000000000000e+000  0.0000000000000000e+000  0.0000000000000000e+000  0.0000000000000000e+000  6.5126461733430896e-002  0.0000000000000000e+000  0.0000000000000000e+000
  0.0000000000000000e+000  0.0000000000000000e+000  0.0000000000000000e+000  0.0000000000000000e+000  5.2090573279087948e-001  0.0000000000000000e+000  0.0000000000000000e+000 -5.3786609697676491e-001  0.0000000000000000e+000  0.0000000000000000e+000  0.0000000000000000e+000  0.0000000000000000e+000  0.0000000000000000e+000  0.0000000000000000e+000  0.0000000000000000e+000  0.0000000000000000e+000  0.0000000000000000e+000  0.0000000000000000e+000  0.0000000000000000e+000  0.0000000000000000e+000  0.0000000000000000e+000  0.0000000000000000e+000  0.0000000000000000e+000  0.0000000000000000e+000  0.0000000000000000e+000  0.0000000000000000e+000  0.0000000000000000e+000  0.0000000000000000e+000  0.0000000000000000e+000  0.0000000000000000e+000
  0.0000000000000000e+000  0.0000000000000000e+000  5.9246832552140649e-001  0.0000000000000000e+000  0.0000000000000000e+000  0.0000000000000000e+000  0.0000000000000000e+000  0.0000000000000000e+000  6.9589576422047772e-003  9.8242141379076520e-001  0.0000000000000000e+000  0.0000000000000000e+000  0.0000000000000000e+000  4.5418627451937416e-001  0.0000000000000000e+000  0.0000000000000000e+000  0.0000000000000000e+000  7.2294576079826522e-001  0.0000000000000000e+000  0.0000000000000000e+000  0.0000000000000000e+000  0.0000000000000000e+000  2.7161954243003994e-001  0.0000000000000000e+000  0.0000000000000000e+000  0.0000000000000000e+000  0.0000000000000000e+000  0.0000000000000000e+000  0.0000000000000000e+000  0.0000000000000000e+000
  0.0000000000000000e+000  0.0000000000000000e+000 -1.2683189033174607e+000  0.0000000000000000e+000  0.0000000000000000e+000  0.0000000000000000e+000  0.0000000000000000e+000  0.0000000000000000e+000 -9.6401455392532712e-002  1.8828712273865383e-001  0.0000000000000000e+000  0.0000000000000000e+000  0.0000000000000000e+000 -1.5748155487222143e-001  0.0000000000000000e+000  0.0000000000000000e+000  0.0000000000000000e+000 -1.1394035679532739e-001  0.0000000000000000e+000  0.0000000000000000e+000  0.0000000000000000e+000  0.0000000000000000e+000 -1.4830009532599261e-001  0.0000000000000000e+000  0.0000000000000000e+000  0.0000000000000000e+000  0.0000000000000000e+000  0.0000000000000000e+000  0.0000000000000000e+000  0.0000000000000000e+000
  0.0000000000000000e+000  0.0000000000000000e+000  0.0000000000000000e+000  0.0000000000000000e+000  0.0000000000000000e+000  0.0000000000000000e+000  0.0000000000000000e+000  0.0000000000000000e+000  0.0000000000000000e+000  0.0000000000000000e+000  1.6182854375644151e-001 -7.0817955304509395e-001  0.0000000000000000e+000  0.0000000000000000e+000  0.0000000000000000e+000  0.0000000000000000e+000  0.0000000000000000e+000  0.0000000000000000e+000  0.0000000000000000e+000  0.0000000000000000e+000  0.0000000000000000e+000  6.5122376185658515e-001  0.0000000000000000e+000 -1.8738724215342464e-001  0.0000000000000000e+000 -9.1171425160912534e-002  0.0000000000000000e+000  0.0000000000000000e+000 -6.9098826184976064e-002  0.0000000000000000e+000
  0.0000000000000000e+000  0.0000000000000000e+000  0.0000000000000000e+000  0.0000000000000000e+000  0.0000000000000000e+000  0.0000000000000000e+000  0.0000000000000000e+000  0.0000000000000000e+000  0.0000000000000000e+000  0.0000000000000000e+000  8.0367265546563060e-001  3.2172773013888940e-003  0.0000000000000000e+000  0.0000000000000000e+000  0.0000000000000000e+000  0.0000000000000000e+000  0.0000000000000000e+000  0.0000000000000000e+000  0.0000000000000000e+000  0.0000000000000000e+000  0.0000000000000000e+000 -2.9384302910240978e-001  0.0000000000000000e+000 -4.8994404098548258e-002  0.0000000000000000e+000 -2.5931623582997076e-001  0.0000000000000000e+000  0.0000000000000000e+000 -4.4509642150158291e-001  0.0000000000000000e+000
 -3.7231311405218687e-001  0.0000000000000000e+000  0.0000000000000000e+000  0.0000000000000000e+000  0.0000000000000000e+000  3.6643355547991080e-001  0.0000000000000000e+000  0.0000000000000000e+000  0.0000000000000000e+000  0.0000000000000000e+000  0.0000000000000000e+000  0.0000000000000000e+000  7.3393018770880769e-001  0.0000000000000000e+000  0.0000000000000000e+000 -3.9885142773578142e-001  0.0000000000000000e+000  0.0000000000000000e+000 -9.5559973574689150e-002  0.0000000000000000e+000  0.0000000000000000e+000  0.0000000000000000e+000  0.0000000000000000e+000  0.0000000000000000e+000 -3.6630774990717790e-001  0.0000000000000000e+000 -5.1720993414091243e-001  0.0000000000000000e+000  0.0000000000000000e+000  7.7289667062258305e-001
  0.0000000000000000e+000  0.0000000000000000e+000  4.9880648452584053e-003  0.0000000000000000e+000  0.0000000000000000e+000  0.0000000000000000e+000  0.0000000000000000e+000  0.0000000000000000e+000 -3.3824210432520541e-002  5.1026077245476420e-001  0.0000000000000000e+000  0.0000000000000000e+000  0.0000000000000000e+000  5.4167595266167012e-001  0.0000000000000000e+000  0.0000000000000000e+000  0.0000000000000000e+000 -1.1290289439889918e+000  0.0000000000000000e+000  0.0000000000000000e+000  0.0000000000000000e+000  0.0000000000000000e+000 -5.5694815163429195e-002  0.0000000000000000e+000  0.0000000000000000e+000  0.0000000000000000e+000  0.0000000000000000e+000  0.0000000000000000e+000  0.0000000000000000e+000  0.0000000000000000e+000
  0.0000000000000000e+000  6.0831385558706852e-001  0.0000000000000000e+000  3.0037868656538175e-001  0.0000000000000000e+000  0.0000000000000000e+000  1.7881467943839494e-001  0.0000000000000000e+000  0.0000000000000000e+000  0.0000000000000000e+000  0.0000000000000000e+000  0.0000000000000000e+000  0.0000000000000000e+000  0.0000000000000000e+000 -1.7987698321752010e-001  0.0000000000000000e+000 -1.3035346381728025e-001  0.0000000000000000e+000  0.0000000000000000e+000 -2.3093499531813672e-001 -6.3645383292406155e-001  0.0000000000000000e+000  0.0000000000000000e+000  0.0000000000000000e+000  0.0000000000000000e+000  0.0000000000000000e+000  0.0000000000000000e+000  6.9623527925166684e-006  0.0000000000000000e+000  0.0000000000000000e+000
  3.9152955584873061e-001  0.0000000000000000e+000  0.0000000000000000e+000  0.0000000000000000e+000  0.0000000000000000e+000  2.5813955900047125e-001  0.0000000000000000e+000  0.0000000000000000e+000  0.0000000000000000e+000  0.0000000000000000e+000  0.0000000000000000e+000  0.0000000000000000e+000  4.1253934242149209e-001  0.0000000000000000e+000  0.0000000000000000e+000 -2.5943414579740837e-001  0.0000000000000000e+000  0.0000000000000000e+000 -9.2521542746756014e-001  0.0000000000000000e+000  0.0000000000000000e+000  0.0000000000000000e+000  0.0000000000000000e+000  0.0000000000000000e+000  9.8283497511459439e-001  0.0000000000000000e+000 -6.4411893902780104e-001  0.0000000000000000e+000  0.0000000000000000e+000 -5.0985348391274637e-002
  0.0000000000000000e+000  3.6652300082179695e-001  0.0000000000000000e+000  2.9000254721770014e-001  0.0000000000000000e+000  0.0000000000000000e+000 -2.6488152203811560e-001  0.0000000000000000e+000  0.0000000000000000e+000  0.0000000000000000e+000  0.0000000000000000e+000  0.0000000000000000e+000  0.0000000000000000e+000  0.0000000000000000e+000 -2.6979570436467051e-002  0.0000000000000000e+000 -6.2775336354596134e-001  0.0000000000000000e+000  0.0000000000000000e+000  1.7188595770864717e-001  4.8659253611634257e-001  0.0000000000000000e+000  0.0000000000000000e+000  0.0000000000000000e+000  0.0000000000000000e+000  0.0000000000000000e+000  0.0000000000000000e+000 -2.2422740785382655e-001  0.0000000000000000e+000  0.0000000000000000e+000
  0.0000000000000000e+000  0.0000000000000000e+000 -3.6381406802234972e-001  0.0000000000000000e+000  0.0000000000000000e+000  0.0000000000000000e+000  0.0000000000000000e+000  0.0000000000000000e+000  1.0649544273660987e+000 -7.4084062772008763e-001  0.0000000000000000e+000  0.0000000000000000e+000  0.0000000000000000e+000  5.0335377899192557e-001  0.0000000000000000e+000  0.0000000000000000e+000  0.0000000000000000e+000  3.3070502076445801e-001  0.0000000000000000e+000  0.0000000000000000e+000  0.0000000000000000e+000  0.0000000000000000e+000 -8.3932288568648983e-002  0.0000000000000000e+000  0.0000000000000000e+000  0.0000000000000000e+000  0.0000000000000000e+000  0.0000000000000000e+000  0.0000000000000000e+000  0.0000000000000000e+000
 -4.5654382162489016e-001  0.0000000000000000e+000  0.0000000000000000e+000  0.0000000000000000e+000  0.0000000000000000e+000  2.2234826171180758e-001  0.0000000000000000e+000  0.0000000000000000e+000  0.0000000000000000e+000  0.0000000000000000e+000  0.0000000000000000e+000  0.0000000000000000e+000 -7.1825072586116101e-001  0.0000000000000000e+000  0.0000000000000000e+000 -1.8640371751276480e-001  0.0000000000000000e+000  0.0000000000000000e+000  4.6686952491754113e-001  0.0000000000000000e+000  0.0000000000000000e+000  0.0000000000000000e+000  0.0000000000000000e+000  0.0000000000000000e+000  1.5335880555989653e-002  0.0000000000000000e+000 -8.4274258029331517e-001  0.0000000000000000e+000  0.0000000000000000e+000 -4.3215318353132448e-001
  0.0000000000000000e+000 -1.3675073793717080e-001  0.0000000000000000e+000  6.1580865075659186e-002  0.0000000000000000e+000  0.0000000000000000e+000 -1.6881754539482652e-001  0.0000000000000000e+000  0.0000000000000000e+000  0.0000000000000000e+000  0.0000000000000000e+000  0.0000000000000000e+000  0.0000000000000000e+000  0.0000000000000000e+000 -8.9203971626289291e-001  0.0000000000000000e+000  2.9005040679523808e-002  0.0000000000000000e+000  0.0000000000000000e+000 -1.9182353833487392e-001  1.6670571687632985e-001  0.0000000000000000e+000  0.0000000000000000e+000  0.0000000000000000e+000  0.0000000000000000e+000  0.0000000000000000e+000  0.0000000000000000e+000  2.9638565320081478e-001  0.0000000000000000e+000  0.0000000000000000e+000
  0.0000000000000000e+000  1.1700051371267811e-002  0.0000000000000000e+000 -3.1654786083919784e-001  0.0000000000000000e+000  0.0000000000000000e+000 -3.5893280289265150e-001  0.0000000000000000e+000  0.0000000000000000e+000  0.0000000000000000e+000  0.0000000000000000e+000  0.0000000000000000e+000  0.0000000000000000e+000  0.0000000000000000e+000 -3.0864671291378476e-001  0.0000000000000000e+000  1.0718928252792427e-001  0.0000000000000000e+000  0.0000000000000000e+000  4.2264381432680398e-001 -3.2714229306165432e-001  0.0000000000000000e+000  0.0000000000000000e+000  0.0000000000000000e+000  0.0000000000000000e+000  0.0000000000000000e+000  0.0000000000000000e+000 -6.1516306311740165e-001  0.0000000000000000e+000  0.0000000000000000e+000
  0.0000000000000000e+000  0.0000000000000000e+000  0.0000000000000000e+000  0.0000000000000000e+000  0.0000000000000000e+000  0.0000000000000000e+000  0.0000000000000000e+000  0.0000000000000000e+000  0.0000000000000000e+000  0.0000000000000000e+000  4.0850980557796884e-001  4.6006954426817198e-001  0.0000000000000000e+000  0.0000000000000000e+000  0.0000000000000000e+000  0.0000000000000000e+000  0.0000000000000000e+000  0.0000000000000000e+000  0.0000000000000000e+000  0.0000000000000000e+000  0.0000000000000000e+000  5.0020004815847263e-001  0.0000000000000000e+000  2.6928246766309555e-001  0.0000000000000000e+000 -2.1119957047334698e-001  0.0000000000000000e+000  0.0000000000000000e+000  5.0412038150320415e-001  0.0000000000000000e+000
  0.0000000000000000e+000  0.0000000000000000e+000 -7.2320327823237751e-001  0.0000000000000000e+000  0.0000000000000000e+000  0.0000000000000000e+000  0.0000000000000000e+000  0.0000000000000000e+000  7.3622008866075644e-002 -1.2980099436530218e-001  0.0000000000000000e+000  0.0000000000000000e+000  0.0000000000000000e+000 -8.7381002010504819e-002  0.0000000000000000e+000  0.0000000000000000e+000  0.0000000000000000e+000 -6.9438061619850588e-001  0.0000000000000000e+000  0.0000000000000000e+000  0.0000000000000000e+000  0.0000000000000000e+000  1.2403490318759105e+000  0.0000000000000000e+000  0.0000000000000000e+000  0.0000000000000000e+000  0.0000000000000000e+000  0.0000000000000000e+000  0.0000000000000000e+000  0.0000000000000000e+000
  0.0000000000000000e+000  0.0000000000000000e+000  0.0000000000000000e+000  0.0000000000000000e+000  0.0000000000000000e+000  0.0000000000000000e+000  0.0000000000000000e+000  0.0000000000000000e+000  0.0000000000000000e+000  0.0000000000000000e+000 -8.3479257797700823e-002 -4.3875564535043837e-001  0.0000000000000000e+000  0.0000000000000000e+000  0.0000000000000000e+000  0.0000000000000000e+000  0.0000000000000000e+000  0.0000000000000000e+000  0.0000000000000000e+000  0.0000000000000000e+000  0.0000000000000000e+000 -3.8599203917573516e-001  0.0000000000000000e+000  3.8244218820668052e-001  0.0000000000000000e+000 -5.8703198615903285e-001  0.0000000000000000e+000  0.0000000000000000e+000  4.0083196328322518e-001  0.0000000000000000e+000
 -8.0408678357440067e-001  0.0000000000000000e+000  0.0000000000000000e+000  0.0000000000000000e+000  0.0000000000000000e+000  6.0741768593692319e-002  0.0000000000000000e+000  0.0000000000000000e+000  0.0000000000000000e+000  0.0000000000000000e+000  0.0000000000000000e+000  0.0000000000000000e+000 -6.7880229329845077e-001  0.0000000000000000e+000  0.0000000000000000e+000  1.4497020948929024e-001  0.0000000000000000e+000  0.0000000000000000e+000 -8.3808410244521547e-001  0.0000000000000000e+000  0.0000000000000000e+000  0.0000000000000000e+000  0.0000000000000000e+000  0.0000000000000000e+000 -9.1053208464560387e-002  0.0000000000000000e+000  1.0265051026408845e-001  0.0000000000000000e+000  0.0000000000000000e+000  1.1641026352525006e+000
  0.0000000000000000e+000  0.0000000000000000e+000  0.0000000000000000e+000  0.0000000000000000e+000  0.0000000000000000e+000  0.0000000000000000e+000  0.0000000000000000e+000  0.0000000000000000e+000  0.0000000000000000e+000  0.0000000000000000e+000 -3.0531560835421540e-001  2.9211248216865582e-001  0.0000000000000000e+000  0.0000000000000000e+000  0.0000000000000000e+000  0.0000000000000000e+000  0.0000000000000000e+000  0.0000000000000000e+000  0.0000000000000000e+000  0.0000000000000000e+000  0.0000000000000000e+000  1.2594933572272837e-001  0.0000000000000000e+000 -5.2521632420156938e-001  0.0000000000000000e+000 -7.0980752264761238e-001  0.0000000000000000e+000  0.0000000000000000e+000 -1.6096749818710465e-001  0.0000000000000000e+000
  5.8599079121364150e-001  0.0000000000000000e+000  0.0000000000000000e+000  0.0000000000000000e+000  0.0000000000000000e+000  8.5044440374829011e-001  0.0000000000000000e+000  0.0000000000000000e+000  0.0000000000000000e+000  0.0000000000000000e+000  0.0000000000000000e+000  0.0000000000000000e+000 -5.8089251022587374e-001  0.0000000000000000e+000  0.0000000000000000e+000 -7.5352385230152785e-001  0.0000000000000000e+000  0.0000000000000000e+000 -4.4639556191741238e-003  0.0000000000000000e+000  0.0000000000000000e+000  0.0000000000000000e+000  0.0000000000000000e+000  0.0000000000000000e+000 -4.0294750212260605e-001  0.0000000000000000e+000  3.2004754767442645e-001  0.0000000000000000e+000  0.0000000000000000e+000  5.6043728831187245e-002
  0.0000000000000000e+000  8.5436763403379773e-002  0.0000000000000000e+000 -1.9457892829325996e-001  0.0000000000000000e+000  0.0000000000000000e+000 -1.6754322877268030e-001  0.0000000000000000e+000  0.0000000000000000e+000  0.0000000000000000e+000  0.0000000000000000e+000  0.0000000000000000e+000  0.0000000000000000e+000  0.0000000000000000e+000  6.3328262665672944e-002  0.0000000000000000e+000  1.2325075982948286e-001  0.0000000000000000e+000  0.0000000000000000e+000 -8.0726152072618906e-001  1.9251990829046514e-001  0.0000000000000000e+000  0.0000000000000000e+000  0.0000000000000000e+000  0.0000000000000000e+000  0.0000000000000000e+000  0.0000000000000000e+000 -4.6779543609542346e-001  0.0000000000000000e+000  0.0000000000000000e+000
  0.0000000000000000e+000  0.0000000000000000e+000  0.0000000000000000e+000  0.0000000000000000e+000  0.0000000000000000e+000  0.0000000000000000e+000  0.0000000000000000e+000  0.0000000000000000e+000  0.0000000000000000e+000  0.0000000000000000e+000  2.4668829895636471e-001 -9.4716237503815470e-002  0.0000000000000000e+000  0.0000000000000000e+000  0.0000000000000000e+000  0.0000000000000000e+000  0.0000000000000000e+000  0.0000000000000000e+000  0.0000000000000000e+000  0.0000000000000000e+000  0.0000000000000000e+000 -2.7296649718875687e-001  0.0000000000000000e+000 -6.8400168707855979e-001  0.0000000000000000e+000  1.7721267031455007e-001  0.0000000000000000e+000  0.0000000000000000e+000  5.9699277255031202e-001  0.0000000000000000e+000
 -1.9625567406974881e-001  0.0000000000000000e+000  0.0000000000000000e+000  0.0000000000000000e+000  0.0000000000000000e+000 -1.5940962345969853e-002  0.0000000000000000e+000  0.0000000000000000e+000  0.0000000000000000e+000  0.0000000000000000e+000  0.0000000000000000e+000  0.0000000000000000e+000  2.9570381367008264e-001  0.0000000000000000e+000  0.0000000000000000e+000 -1.0321765014084133e-001  0.0000000000000000e+000  0.0000000000000000e+000  5.9431340013502953e-001  0.0000000000000000e+000  0.0000000000000000e+000  0.0000000000000000e+000  0.0000000000000000e+000  0.0000000000000000e+000  7.9191523426992194e-001  0.0000000000000000e+000  9.0011356797482245e-001  0.0000000000000000e+000  0.0000000000000000e+000  1.7414122915467128e-001
  9.9660807802313553e-002  0.0000000000000000e+000  0.0000000000000000e+000  8.9986526301383185e-001 -6.3033137213425727e-001  0.0000000000000000e+000  0.0000000000000000e+000  0.0000000000000000e+000  0.0000000000000000e+000  0.0000000000000000e+000 -6.2023767668033269e-001  0.0000000000000000e+000  0.0000000000000000e+000  0.0000000000000000e+000  0.0000000000000000e+000  0.0000000000000000e+000 -6.4757909564158189e-001  8.7236395995401769e-002  0.0000000000000000e+000  0.0000000000000000e+000  0.0000000000000000e+000  0.0000000000000000e+000  0.0000000000000000e+000  0.0000000000000000e+000  0.0000000000000000e+000  0.0000000000000000e+000  0.0000000000000000e+000  0.0000000000000000e+000  0.0000000000000000e+000  0.0000000000000000e+000
  0.0000000000000000e+000 -1.9577041606302881e-001  0.0000000000000000e+000  0.0000000000000000e+000  0.0000000000000000e+000  0.0000000000000000e+000  0.0000000000000000e+000  4.6561853511993873e-001  0.0000000000000000e+000 -3.2502750661367319e-002  0.0000000000000000e+000  0.0000000000000000e+000 -6.6186127592436417e-002  0.0000000000000000e+000  0.0000000000000000e+000  0.0000000000000000e+000  0.0000000000000000e+000  0.0000000000000000e+000  0.0000000000000000e+000  3.3176489842157253e-001  0.0000000000000000e+000 -3.9868758623791450e-001  3.5241579400660905e-001  0.0000000000000000e+000 -5.8840433423865846e-001  0.0000000000000000e+000  0.0000000000000000e+000  0.0000000000000000e+000  0.0000000000000000e+000  0.0000000000000000e+000
  0.0000000000000000e+000  0.0000000000000000e+000 -7.2761976486725666e-001  0.0000000000000000e+000  0.0000000000000000e+000  0.0000000000000000e+000 -2.0084346154457050e-001  0.0000000000000000e+000  0.0000000000000000e+000  0.0000000000000000e+000  0.0000000000000000e+000 -3.5573391581363223e-001  0.0000000000000000e+000  0.0000000000000000e+000  6.3956149360486414e-001  0.0000000000000000e+000  0.0000000000000000e+000  0.0000000000000000e+000  0.0000000000000000e+000  0.0000000000000000e+000  0.0000000000000000e+000  0.0000000000000000e+000  0.0000000000000000e+000  6.1144696396052312e-001  0.0000000000000000e+000  2.6362031249708978e-001  0.0000000000000000e+000  3.3467728482927050e-001  0.0000000000000000e+000 -4.0266366654462810e-001
 -4.2171830635182150e-001  0.0000000000000000e+000  0.0000000000000000e+000 -6.8438972719423397e-002 -1.6804358399191605e-001  0.0000000000000000e+000  0.0000000000000000e+000  0.0000000000000000e+000  0.0000000000000000e+000  0.0000000000000000e+000 -6.3475654945800208e-001  0.0000000000000000e+000  0.0000000000000000e+000  0.0000000000000000e+000  0.0000000000000000e+000  0.0000000000000000e+000 -1.0412994918774626e-001  1.2470649886033838e+000  0.0000000000000000e+000  0.0000000000000000e+000  0.0000000000000000e+000  0.0000000000000000e+000  0.0000000000000000e+000  0.0000000000000000e+000  0.0000000000000000e+000  0.0000000000000000e+000  0.0000000000000000e+000  0.0000000000000000e+000  0.0000000000000000e+000  0.0000000000000000e+000
  5.1838825409779410e-002  0.0000000000000000e+000  0.0000000000000000e+000 -4.4644109966126339e-001 -7.6764397344663371e-001  0.0000000000000000e+000  0.0000000000000000e+000  0.0000000000000000e+000  0.0000000000000000e+000  0.0000000000000000e+000  5.2784055144936648e-001  0.0000000000000000e+000  0.0000000000000000e+000  0.0000000000000000e+000  0.0000000000000000e+000  0.0000000000000000e+000 -5.5715498983451017e-001  3.0154773429693832e-002  0.0000000000000000e+000  0.0000000000000000e+000  0.0000000000000000e+000  0.0000000000000000e+000  0.0000000000000000e+000  0.0000000000000000e+000  0.0000000000000000e+000  0.0000000000000000e+000  0.0000000000000000e+000  0.0000000000000000e+000  0.0000000000000000e+000  0.0000000000000000e+000
  0.0000000000000000e+000  0.0000000000000000e+000  0.0000000000000000e+000  0.0000000000000000e+000  0.0000000000000000e+000 -2.0418273633670914e-001  0.0000000000000000e+000  0.0000000000000000e+000  5.7251423194848960e-001  0.0000000000000000e+000  0.0000000000000000e+000  0.0000000000000000e+000  0.0000000000000000e+000  0.0000000000000000e+000  0.0000000000000000e+000  1.2927445217496447e-002  0.0000000000000000e+000  0.0000000000000000e+000 -7.1891831877070955e-001  0.0000000000000000e+000  2.3678372167976615e-002  0.0000000000000000e+000  0.0000000000000000e+000  0.0000000000000000e+000  0.0000000000000000e+000  0.0000000000000000e+000  3.3610345310038880e-001  0.0000000000000000e+000  0.0000000000000000e+000  0.0000000000000000e+000
  0.0000000000000000e+000  0.0000000000000000e+000 -1.7692716599173744e-001  0.0000000000000000e+000  0.0000000000000000e+000  0.0000000000000000e+000 -1.9344653260274952e-001  0.0000000000000000e+000  0.0000000000000000e+000  0.0000000000000000e+000  0.0000000000000000e+000 -7.8430553460396502e-001  0.0000000000000000e+000  0.0000000000000000e+000 -6.9107459502765187e-002  0.0000000000000000e+000  0.0000000000000000e+000  0.0000000000000000e+000  0.0000000000000000e+000  0.0000000000000000e+000  0.0000000000000000e+000  0.0000000000000000e+000  0.0000000000000000e+000 -5.8445467102365734e-001  0.0000000000000000e+000 -2.3829819844344677e-001  0.0000000000000000e+000 -6.9510332642562267e-001  0.0000000000000000e+000 -1.5270950339295616e-001
  0.0000000000000000e+000  4.2952377901081162e-001  0.0000000000000000e+000  0.0000000000000000e+000  0.0000000000000000e+000  0.0000000000000000e+000  0.0000000000000000e+000  7.4478130298908551e-001  0.0000000000000000e+000  2.3427766136458311e-001  0.0000000000000000e+000  0.0000000000000000e+000  3.9504912358390883e-002  0.0000000000000000e+000  0.0000000000000000e+000  0.0000000000000000e+000  0.0000000000000000e+000  0.0000000000000000e+000  0.0000000000000000e+000 -3.2299953838197892e-001  0.0000000000000000e+000 -5.6884399834564864e-005  9.2570471770792639e-002  0.0000000000000000e+000  3.0243259743714329e-001  0.0000000000000000e+000  0.0000000000000000e+000  0.0000000000000000e+000  0.0000000000000000e+000  0.0000000000000000e+000
  0.0000000000000000e+000  0.0000000000000000e+000  0.0000000000000000e+000  0.0000000000000000e+000  0.0000000000000000e+000  2.4406875320922022e-001  0.0000000000000000e+000  0.0000000000000000e+000 -6.6191305384864141e-001  0.0000000000000000e+000  0.0000000000000000e+000  0.0000000000000000e+000  0.0000000000000000e+000  0.0000000000000000e+000  0.0000000000000000e+000 -1.2623030146934250e-001  0.0000000000000000e+000  0.0000000000000000e+000 -6.6932805268338558e-001  0.0000000000000000e+000 -1.3542638551704902e-001  0.0000000000000000e+000  0.0000000000000000e+000  0.0000000000000000e+000  0.0000000000000000e+000  0.0000000000000000e+000 -1.4151719273457225e-001  0.0000000000000000e+000  0.0000000000000000e+000  0.0000000000000000e+000
  0.0000000000000000e+000  5.8114275311792152e-001  0.0000000000000000e+000  0.0000000000000000e+000  0.0000000000000000e+000  0.0000000000000000e+000  0.0000000000000000e+000 -3.3148725661393430e-001  0.0000000000000000e+000 -2.8679678924471186e-001  0.0000000000000000e+000  0.0000000000000000e+000 -2.5100360434624730e-001  0.0000000000000000e+000  0.0000000000000000e+000  0.0000000000000000e+000  0.0000000000000000e+000  0.0000000000000000e+000  0.0000000000000000e+000 -2.6702717817023377e-002  0.0000000000000000e+000 -5.4758936280370685e-001  3.0156495131383554e-001  0.0000000000000000e+000  1.2500210490108943e-001  0.0000000000000000e+000  0.0000000000000000e+000  0.0000000000000000e+000  0.0000000000000000e+000  0.0000000000000000e+000
  1.5869115231790734e-001  0.0000000000000000e+000  0.0000000000000000e+000 -4.8599543066336354e-001 -8.0124523849990281e-001  0.0000000000000000e+000  0.0000000000000000e+000  0.0000000000000000e+000  0.0000000000000000e+000  0.0000000000000000e+000 -8.9485124525639026e-001  0.0000000000000000e+000  0.0000000000000000e+000  0.0000000000000000e+000  0.0000000000000000e+000  0.0000000000000000e+000  7.6553551184002899e-001  8.8844716569481869e-002  0.0000000000000000e+000  0.0000000000000000e+000  0.0000000000000000e+000  0.0000000000000000e+000  0.0000000000000000e+000  0.0000000000000000e+000  0.0000000000000000e+000  0.0000000000000000e+000  0.0000000000000000e+000  0.0000000000000000e+000  0.0000000000000000e+000  0.0000000000000000e+000
  0.0000000000000000e+000  0.0000000000000000e+000  1.0829859188622168e+000  0.0000000000000000e+000  0.0000000000000000e+000  0.0000000000000000e+000  6.2708720789893624e-001  0.0000000000000000e+000  0.0000000000000000e+000  0.0000000000000000e+000  0.0000000000000000e+000 -6.8273400411260288e-001  0.0000000000000000e+000  0.0000000000000000e+000  2.4517089876462711e-001  0.0000000000000000e+000  0.0000000000000000e+000  0.0000000000000000e+000  0.0000000000000000e+000  0.0000000000000000e+000  0.0000000000000000e+000  0.0000000000000000e+000  0.0000000000000000e+000 -3.0526105676826254e-001  0.0000000000000000e+000 -2.1401795420054837e-001  0.0000000000000000e+000  2.2397588473467930e-001  0.0000000000000000e+000  1.6002502383940262e-001
  0.0000000000000000e+000 -5.7964594925161483e-001  0.0000000000000000e+000  0.0000000000000000e+000  0.0000000000000000e+000  0.0000000000000000e+000  0.0000000000000000e+000 -2.2289649186318039e-002  0.0000000000000000e+000  3.0021069266093314e-001  0.0000000000000000e+000  0.0000000000000000e+000 -2.3499886604753706e-001  0.0000000000000000e+000  0.0000000000000000e+000  0.0000000000000000e+000  0.0000000000000000e+000  0.0000000000000000e+000  0.0000000000000000e+000 -2.2501814691801811e-001  0.0000000000000000e+000 -5.3136516795313493e-001  1.9455212214728901e-002  0.0000000000000000e+000  4.2988626936103996e-001  0.0000000000000000e+000  0.0000000000000000e+000  0.0000000000000000e+000  0.0000000000000000e+000  0.0000000000000000e+000
  0.0000000000000000e+000  0.0000000000000000e+000  0.0000000000000000e+000  0.0000000000000000e+000  0.0000000000000000e+000  0.0000000000000000e+000  0.0000000000000000e+000  0.0000000000000000e+000  0.0000000000000000e+000  0.0000000000000000e+000  0.0000000000000000e+000  0.0000000000000000e+000  0.0000000000000000e+000 -2.0646814087704282e-001  0.0000000000000000e+000  0.0000000000000000e+000  0.0000000000000000e+000  0.0000000000000000e+000  0.0000000000000000e+000  0.0000000000000000e+000  0.0000000000000000e+000  0.0000000000000000e+000  0.0000000000000000e+000  0.0000000000000000e+000  0.0000000000000000e+000  0.0000000000000000e+000  0.0000000000000000e+000  0.0000000000000000e+000  3.0308395743047223e-001  0.0000000000000000e+000
  0.0000000000000000e+000  0.0000000000000000e+000 -3.8391038330215332e-001  0.0000000000000000e+000  0.0000000000000000e+000  0.0000000000000000e+000 -3.1140549570190529e-001  0.0000000000000000e+000  0.0000000000000000e+000  0.0000000000000000e+000  0.0000000000000000e+000  1.5184521151699876e-001  0.0000000000000000e+000  0.0000000000000000e+000  3.6439339251916253e-001  0.0000000000000000e+000  0.0000000000000000e+000  0.0000000000000000e+000  0.0000000000000000e+000  0.0000000000000000e+000  0.0000000000000000e+000  0.0000000000000000e+000  0.0000000000000000e+000 -6.9966407650015758e-002  0.0000000000000000e+000 -1.0110332381838425e+000  0.0000000000000000e+000  3.1412980442519156e-001  0.0000000000000000e+000 -3.0224241119713072e-002
  0.0000000000000000e+000  0.0000000000000000e+000  0.0000000000000000e+000  0.0000000000000000e+000  0.0000000000000000e+000 -3.9684343769048630e-001  0.0000000000000000e+000  0.0000000000000000e+000  1.4545204292254213e-001  0.0000000000000000e+000  0.0000000000000000e+000  0.0000000000000000e+000  0.0000000000000000e+000  0.0000000000000000e+000  0.0000000000000000e+000  3.3337656225483392e-001  0.0000000000000000e+000  0.0000000000000000e+000 -1.1247381008152166e-001  0.0000000000000000e+000 -4.3755067288105970e-001  0.0000000000000000e+000  0.0000000000000000e+000  0.0000000000000000e+000  0.0000000000000000e+000  0.0000000000000000e+000 -7.1141978298180930e-001  0.0000000000000000e+000  0.0000000000000000e+000  0.0000000000000000e+000
 -1.3932613518511000e-001  0.0000000000000000e+000  0.0000000000000000e+000  4.3415359058901432e-001 -4.5653021921633374e-001  0.0000000000000000e+000  0.0000000000000000e+000  0.0000000000000000e+000  0.0000000000000000e+000  0.0000000000000000e+000  1.0428152865071758e+000  0.0000000000000000e+000  0.0000000000000000e+000  0.0000000000000000e+000  0.0000000000000000e+000  0.0000000000000000e+000  6.3870954315966810e-001  4.2486328779653082e-001  0.0000000000000000e+000  0.0000000000000000e+000  0.0000000000000000e+000  0.0000000000000000e+000  0.0000000000000000e+000  0.0000000000000000e+000  0.0000000000000000e+000  0.0000000000000000e+000  0.0000000000000000e+000  0.0000000000000000e+000  0.0000000000000000e+000  0.0000000000000000e+000
 -1.1660994117803836e+000  0.0000000000000000e+000  0.0000000000000000e+000 -1.9452780610689302e-001 -6.3380437880818596e-001  0.0000000000000000e+000  0.0000000000000000e+000  0.0000000000000000e+000  0.0000000000000000e+000  0.0000000000000000e+000  4.2083279877199331e-001  0.0000000000000000e+000  0.0000000000000000e+000  0.0000000000000000e+000  0.0000000000000000e+000  0.0000000000000000e+000  6.9946587858858558e-002 -8.9657411298196910e-001  0.0000000000000000e+000  0.0000000000000000e+000  0.0000000000000000e+000  0.0000000000000000e+000  0.0000000000000000e+000  0.0000000000000000e+000  0.0000000000000000e+000  0.0000000000000000e+000  0.0000000000000000e+000  0.0000000000000000e+000  0.0000000000000000e+000  0.0000000000000000e+000
  0.0000000000000000e+000  0.0000000000000000e+000  0.0000000000000000e+000  0.0000000000000000e+000  0.0000000000000000e+000 -2.2723184383259282e-001  0.0000000000000000e+000  0.0000000000000000e+000 -1.5813802991776607e-001  0.0000000000000000e+000  0.0000000000000000e+000  0.0000000000000000e+000  0.0000000000000000e+000  0.0000000000000000e+000  0.0000000000000000e+000  4.0016214800232797e-001  0.0000000000000000e+000  0.0000000000000000e+000 -1.2633638373967249e-001  0.0000000000000000e+000  8.3771441883613007e-001  0.0000000000000000e+000  0.0000000000000000e+000  0.0000000000000000e+000  0.0000000000000000e+000  0.0000000000000000e+000 -2.1331192785675346e-001  0.0000000000000000e+000  0.0000000000000000e+000  0.0000000000000000e+000
  0.0000000000000000e+000 -1.4594399744818715e-001  0.0000000000000000e+000  0.0000000000000000e+000  0.0000000000000000e+000  0.0000000000000000e+000  0.0000000000000000e+000  3.0787552333007034e-002  0.0000000000000000e+000 -8.9185662823328404e-002  0.0000000000000000e+000  0.0000000000000000e+000 -4.9641365537585447e-001  0.0000000000000000e+000  0.0000000000000000e+000  0.0000000000000000e+000  0.0000000000000000e+000  0.0000000000000000e+000  0.0000000000000000e+000  1.7979550361794860e-001  0.0000000000000000e+000  4.9153675839739014e-001  6.1378948293404978e-001  0.0000000000000000e+000  2.6962852073888299e-001  0.0000000000000000e+000  0.0000000000000000e+000  0.0000000000000000e+000  0.0000000000000000e+000  0.0000000000000000e+000
  0.0000000000000000e+000  0.0000000000000000e+000  0.0000000000000000e+000  0.0000000000000000e+000  0.0000000000000000e+000  7.9938348877019472e-001  0.0000000000000000e+000  0.0000000000000000e+000  4.1282501315326120e-001  0.0000000000000000e+000  0.0000000000000000e+000  0.0000000000000000e+000  0.0000000000000000e+000  0.0000000000000000e+000  0.0000000000000000e+000  8.4728068943582230e-002  0.0000000000000000e+000  0.0000000000000000e+000 -7.7526369917481394e-002  0.0000000000000000e+000  1.4160176759722770e-001  0.0000000000000000e+000  0.0000000000000000e+000  0.0000000000000000e+000  0.0000000000000000e+000  0.0000000000000000e+000 -3.9663749458472852e-001  0.0000000000000000e+000  0.0000000000000000e+000  0.0000000000000000e+000
  0.0000000000000000e+000  2.5543524882455382e-001  0.0000000000000000e+000  0.0000000000000000e+000  0.0000000000000000e+000  0.0000000000000000e+000  0.0000000000000000e+000 -3.4905567746167654e-003  0.0000000000000000e+000  4.9957411265357010e-001  0.0000000000000000e+000  0.0000000000000000e+000 -5.2617049228415103e-001  0.0000000000000000e+000  0.0000000000000000e+000  0.0000000000000000e+000  0.0000000000000000e+000  0.0000000000000000e+000  0.0000000000000000e+000  4.8397106487723690e-001  0.0000000000000000e+000 -6.5153680714449339e-003 -4.1623029968894015e-001  0.0000000000000000e+000 -2.8157852342379386e-002  0.0000000000000000e+000  0.0000000000000000e+000  0.0000000000000000e+000  0.0000000000000000e+000  0.0000000000000000e+000
  0.0000000000000000e+000 -6.2031533967589154e-002  0.0000000000000000e+000  0.0000000000000000e+000  0.0000000000000000e+000  0.0000000000000000e+000  0.0000000000000000e+000  1.0037689097312565e-001  0.0000000000000000e+000 -2.9984162068071629e-001  0.0000000000000000e+000  0.0000000000000000e+000 -5.9218008934201527e-001  0.0000000000000000e+000  0.0000000000000000e+000  0.0000000000000000e+000  0.0000000000000000e+000  0.0000000000000000e+000  0.0000000000000000e+000 -5.6672664587860377e-001  0.0000000000000000e+000  8.8347857825125525e-002 -2.8569313150576203e-001  0.0000000000000000e+000 -3.6727280368409121e-001  0.0000000000000000e+000  0.0000000000000000e+000  0.0000000000000000e+000  0.0000000000000000e+000  0.0000000000000000e+000
  0.0000000000000000e+000  0.0000000000000000e+000 -5.0337699265470992e-001  0.0000000000000000e+000  0.0000000000000000e+000  0.0000000000000000e+000 -2.0671033663115540e-001  0.0000000000000000e+000  0.0000000000000000e+000  0.0000000000000000e+000  0.0000000000000000e+000 -4.7964782419022384e-001  0.0000000000000000e+000  0.0000000000000000e+000 -6.2697696209505205e-001  0.0000000000000000e+000  0.0000000000000000e+000  0.0000000000000000e+000  0.0000000000000000e+000  0.0000000000000000e+000  0.0000000000000000e+000  0.0000000000000000e+000  0.0000000000000000e+000  4.4377020858837635e-001  0.0000000000000000e+000 -2.6838670844455331e-001  0.0000000000000000e+000  5.3981238901092321e-001  0.0000000000000000e+000  1.6366733165881450e-001
  0.0000000000000000e+000 -1.1433378124555688e-001  0.0000000000000000e+000  0.0000000000000000e+000  0.0000000000000000e+000  0.0000000000000000e+000  0.0000000000000000e+000  3.2723689141916057e-001  0.0000000000000000e+000 -6.5134116735907066e-001  0.0000000000000000e+000  0.0000000000000000e+000 -4.3270308158793597e-002  0.0000000000000000e+000  0.0000000000000000e+000  0.0000000000000000e+000  0.0000000000000000e+000  0.0000000000000000e+000  0.0000000000000000e+000  3.8278406822994571e-001  0.0000000000000000e+000 -9.6896720868708652e-002 -3.7987910395075103e-001  0.0000000000000000e+000  3.9179767287642453e-001  0.0000000000000000e+000  0.0000000000000000e+000  0.0000000000000000e+000  0.0000000000000000e+000  0.0000000000000000e+000
  0.0000000000000000e+000  0.0000000000000000e+000 -5.4797436105891745e-002  0.0000000000000000e+000  0.0000000000000000e+000  0.0000000000000000e+000  5.3951495072388089e-001  0.0000000000000000e+000  0.0000000000000000e+000  0.0000000000000000e+000  0.0000000000000000e+000  2.9861957853175924e-001  0.0000000000000000e+000  0.0000000000000000e+000 -1.8981856441468969e-001  0.0000000000000000e+000  0.0000000000000000e+000  0.0000000000000000e+000  0.0000000000000000e+000  0.0000000000000000e+000  0.0000000000000000e+000  0.0000000000000000e+000  0.0000000000000000e+000  3.6786097651251998e-001  0.0000000000000000e+000 -3.3475106614593481e-001  0.0000000000000000e+000 -1.8825721125844194e-001  0.0000000000000000e+000 -7.6496646837791382e-001
  0.0000000000000000e+000  0.0000000000000000e+000  0.0000000000000000e+000  0.0000000000000000e+000  0.0000000000000000e+000 -2.2495970057096909e-001  0.0000000000000000e+000  0.0000000000000000e+000  1.3232588023358988e-001  0.0000000000000000e+000  0.0000000000000000e+000  0.0000000000000000e+000  0.0000000000000000e+000  0.0000000000000000e+000  0.0000000000000000e+000 -8.3991086999127751e-001  0.0000000000000000e+000  0.0000000000000000e+000 -2.3126413118045752e-002  0.0000000000000000e+000  2.6044563606630072e-001  0.0000000000000000e+000  0.0000000000000000e+000  0.0000000000000000e+000  0.0000000000000000e+000  0.0000000000000000e+000 -3.9757510570988686e-001  0.0000000000000000e+000  0.0000000000000000e+000  0.0000000000000000e+000
  0.0000000000000000e+000  0.0000000000000000e+000  1.2214357119313084e+000  0.0000000000000000e+000  0.0000000000000000e+000  0.0000000000000000e+000 -6.5434550965240890e-001  0.0000000000000000e+000  0.0000000000000000e+000  0.0000000000000000e+000  0.0000000000000000e+000  1.2318446898174366e-001  0.0000000000000000e+000  0.0000000000000000e+000 -1.1560325491308435e-001  0.0000000000000000e+000  0.0000000000000000e+000  0.0000000000000000e+000  0.0000000000000000e+000  0.0000000000000000e+000  0.0000000000000000e+000  0.0000000000000000e+000  0.0000000000000000e+000  3.5267732257461282e-001  0.0000000000000000e+000 -2.9897036462167903e-002  0.0000000000000000e+000 -3.2628708601443762e-001  0.0000000000000000e+000 -2.3031958977234504e-001
  0.0000000000000000e+000  0.0000000000000000e+000  0.0000000000000000e+000  0.0000000000000000e+000  0.0000000000000000e+000  0.0000000000000000e+000  0.0000000000000000e+000  0.0000000000000000e+000  0.0000000000000000e+000  0.0000000000000000e+000  0.0000000000000000e+000  0.0000000000000000e+000  0.0000000000000000e+000 -7.8869962457109727e-002  0.0000000000000000e+000  0.0000000000000000e+000  0.0000000000000000e+000  0.0000000000000000e+000  0.0000000000000000e+000  0.0000000000000000e+000  0.0000000000000000e+000  0.0000000000000000e+000  0.0000000000000000e+000  0.0000000000000000e+000  0.0000000000000000e+000  0.0000000000000000e+000  0.0000000000000000e+000  0.0000000000000000e+000 -8.8484199835732510e-002  0.0000000000000000e+000
  0.0000000000000000e+000  0.0000000000000000e+000  2.0424427673280099e-001  0.0000000000000000e+000  0.0000000000000000e+000  0.0000000000000000e+000 -3.2807274292768374e-001  0.0000000000000000e+000  0.0000000000000000e+000  0.0000000000000000e+000  0.0000000000000000e+000  2.2837101359494871e-001  0.0000000000000000e+000  0.0000000000000000e+000 -2.7394857821674162e-001  0.0000000000000000e+000  0.0000000000000000e+000  0.0000000000000000e+000  0.0000000000000000e+000  0.0000000000000000e+000  0.0000000000000000e+000  0.0000000000000000e+000  0.0000000000000000e+000 -4.6709468589042791e-001  0.0000000000000000e+000  3.2846021145320148e-001  0.0000000000000000e+000  6.3643778086830616e-001  0.0000000000000000e+000 -6.4880849302777244e-001
  1.0148248757244356e-002  0.0000000000000000e+000  0.0000000000000000e+000  0.0000000000000000e+000  0.0000000000000000e+000  0.0000000000000000e+000 -5.0771234140194355e-001  0.0000000000000000e+000  0.0000000000000000e+000  4.4041061878151905e-001  0.0000000000000000e+000  0.0000000000000000e+000  3.4730943778139911e-001  0.0000000000000000e+000  0.0000000000000000e+000 -5.2220243405987832e-001  0.0000000000000000e+000 -6.1029787793064227e-002  0.0000000000000000e+000  3.8434123224677774e-001  0.0000000000000000e+000  0.0000000000000000e+000 -5.8323518298075874e-002  0.0000000000000000e+000  0.0000000000000000e+000  0.0000000000000000e+000  0.0000000000000000e+000  0.0000000000000000e+000  0.0000000000000000e+000  0.0000000000000000e+000
  0.0000000000000000e+000 -1.9554512826555087e-001 -9.0761309343998531e-001  0.0000000000000000e+000  0.0000000000000000e+000  0.0000000000000000e+000  0.0000000000000000e+000 -6.2125745772037166e-001  0.0000000000000000e+000  0.0000000000000000e+000 -3.5382721849512422e-001  0.0000000000000000e+000  0.0000000000000000e+000  0.0000000000000000e+000  0.0000000000000000e+000  0.0000000000000000e+000  0.0000000000000000e+000  0.0000000000000000e+000  0.0000000000000000e+000  0.0000000000000000e+000  0.0000000000000000e+000 -1.1782726394540819e+000  0.0000000000000000e+000  0.0000000000000000e+000  1.0507524524172403e-001  0.0000000000000000e+000  0.0000000000000000e+000  0.0000000000000000e+000  0.0000000000000000e+000  0.0000000000000000e+000
  0.0000000000000000e+000 -9.9125747011979559e-001  1.0784513151441485e-001  0.0000000000000000e+000  0.0000000000000000e+000  0.0000000000000000e+000  0.0000000000000000e+000  3.5482357523597019e-001  0.0000000000000000e+000  0.0000000000000000e+000 -4.4434206015466116e-001  0.0000000000000000e+000  0.0000000000000000e+000  0.0000000000000000e+000  0.0000000000000000e+000  0.0000000000000000e+000  0.0000000000000000e+000  0.0000000000000000e+000  0.0000000000000000e+000  0.0000000000000000e+000  0.0000000000000000e+000 -1.4409619304418678e-001  0.0000000000000000e+000  0.0000000000000000e+000  3.2503301032364418e-001  0.0000000000000000e+000  0.0000000000000000e+000  0.0000000000000000e+000  0.0000000000000000e+000  0.0000000000000000e+000
  0.0000000000000000e+000  0.0000000000000000e+000  0.0000000000000000e+000  2.6147445086299909e-001  8.0847477654688338e-001  1.3285624743047114e-001  0.0000000000000000e+000  0.0000000000000000e+000  0.0000000000000000e+000  0.0000000000000000e+000  0.0000000000000000e+000  7.1578453527125774e-002  0.0000000000000000e+000  0.0000000000000000e+000  4.5767015690833873e-001  0.0000000000000000e+000  0.0000000000000000e+000  0.0000000000000000e+000  0.0000000000000000e+000  0.0000000000000000e+000  0.0000000000000000e+000  0.0000000000000000e+000  0.0000000000000000e+000  0.0000000000000000e+000  0.0000000000000000e+000  0.0000000000000000e+000  0.0000000000000000e+000  0.0000000000000000e+000 -2.1392385845953474e-001  0.0000000000000000e+000
  0.0000000000000000e+000  0.0000000000000000e+000  0.0000000000000000e+000  4.5491393587183265e-001  1.3852924758949037e-001 -8.0908027723072895e-001  0.0000000000000000e+000  0.0000000000000000e+000  0.0000000000000000e+000  0.0000000000000000e+000  0.0000000000000000e+000  5.7766963549366335e-002  0.0000000000000000e+000  0.0000000000000000e+000 -3.2547604279700248e-001  0.0000000000000000e+000  0.0000000000000000e+000  0.0000000000000000e+000  0.0000000000000000e+000  0.0000000000000000e+000  0.0000000000000000e+000  0.0000000000000000e+000  0.0000000000000000e+000  0.0000000000000000e+000  0.0000000000000000e+000  0.0000000000000000e+000  0.0000000000000000e+000  0.0000000000000000e+000 -9.9901886847166388e-002  0.0000000000000000e+000
  0.0000000000000000e+000  0.0000000000000000e+000  0.0000000000000000e+000 -1.6880688837402411e-001  1.3455924855585677e-001 -1.1132480168327734e-001  0.0000000000000000e+000  0.0000000000000000e+000  0.0000000000000000e+000  0.0000000000000000e+000  0.0000000000000000e+000  7.6334369418313341e-001  0.0000000000000000e+000  0.0000000000000000e+000  5.0471016223175576e-002  0.0000000000000000e+000  0.0000000000000000e+000  0.0000000000000000e+000  0.0000000000000000e+000  0.0000000000000000e+000  0.0000000000000000e+000  0.0000000000000000e+000  0.0000000000000000e+000  0.0000000000000000e+000  0.0000000000000000e+000  0.0000000000000000e+000  0.0000000000000000e+000  0.0000000000000000e+000  5.9645948116195502e-001  0.0000000000000000e+000
 -6.9978808528707548e-001  0.0000000000000000e+000  0.0000000000000000e+000  0.0000000000000000e+000  0.0000000000000000e+000  0.0000000000000000e+000  4.9232298438867550e-001  0.0000000000000000e+000  0.0000000000000000e+000  6.4035476667024874e-002  0.0000000000000000e+000  0.0000000000000000e+000  2.3189231025493498e-001  0.0000000000000000e+000  0.0000000000000000e+000 -1.8670786270178907e-001  0.0000000000000000e+000  6.0451025361854205e-002  0.0000000000000000e+000  1.9710106932243321e-001  0.0000000000000000e+000  0.0000000000000000e+000  3.6424874044464894e-001  0.0000000000000000e+000  0.0000000000000000e+000  0.0000000000000000e+000  0.0000000000000000e+000  0.0000000000000000e+000  0.0000000000000000e+000  0.0000000000000000e+000
  0.0000000000000000e+000  6.8000791624569928e-003 -4.5515687313489211e-001  0.0000000000000000e+000  0.0000000000000000e+000  0.0000000000000000e+000  0.0000000000000000e+000  1.2450265551740458e-001  0.0000000000000000e+000  0.0000000000000000e+000  1.0186746783107736e+000  0.0000000000000000e+000  0.0000000000000000e+000  0.0000000000000000e+000  0.0000000000000000e+000  0.0000000000000000e+000  0.0000000000000000e+000  0.0000000000000000e+000  0.0000000000000000e+000  0.0000000000000000e+000  0.0000000000000000e+000 -2.5561812295947484e-001  0.0000000000000000e+000  0.0000000000000000e+000  6.4010822778126786e-001  0.0000000000000000e+000  0.0000000000000000e+000  0.0000000000000000e+000  0.0000000000000000e+000  0.0000000000000000e+000
  0.0000000000000000e+000  0.0000000000000000e+000  0.0000000000000000e+000  0.0000000000000000e+000  0.0000000000000000e+000  0.0000000000000000e+000  0.0000000000000000e+000  0.0000000000000000e+000 -2.5892737597496063e-001  0.0000000000000000e+000  0.0000000000000000e+000  0.0000000000000000e+000  0.0000000000000000e+000  0.0000000000000000e+000  0.0000000000000000e+000  0.0000000000000000e+000  0.0000000000000000e+000  0.0000000000000000e+000  0.0000000000000000e+000  0.0000000000000000e+000  0.0000000000000000e+000  0.0000000000000000e+000  0.0000000000000000e+000  3.7746835212617527e-002  0.0000000000000000e+000  0.0000000000000000e+000  0.0000000000000000e+000  0.0000000000000000e+000  0.0000000000000000e+000  0.0000000000000000e+000
  3.5875427096448559e-001  0.0000000000000000e+000  0.0000000000000000e+000  0.0000000000000000e+000  0.0000000000000000e+000  0.0000000000000000e+000  9.6502684068258182e-002  0.0000000000000000e+000  0.0000000000000000e+000  3.2971762615071933e-002  0.0000000000000000e+000  0.0000000000000000e+000  6.4568975781351468e-001  0.0000000000000000e+000  0.0000000000000000e+000  5.3986484229177889e-001  0.0000000000000000e+000 -4.5805605071371512e-002  0.0000000000000000e+000  2.6584202480053964e-001  0.0000000000000000e+000  0.0000000000000000e+000  2.8241108513726976e-001  0.0000000000000000e+000  0.0000000000000000e+000  0.0000000000000000e+000  0.0000000000000000e+000  0.0000000000000000e+000  0.0000000000000000e+000  0.0000000000000000e+000
  0.0000000000000000e+000 -9.1600481981506540e-002 -1.2851955713841390e+000  0.0000000000000000e+000  0.0000000000000000e+000  0.0000000000000000e+000  0.0000000000000000e+000  3.4874788215268759e-001  0.0000000000000000e+000  0.0000000000000000e+000 -1.4430894832608199e-001  0.0000000000000000e+000  0.0000000000000000e+000  0.0000000000000000e+000  0.0000000000000000e+000  0.0000000000000000e+000  0.0000000000000000e+000  0.0000000000000000e+000  0.0000000000000000e+000  0.0000000000000000e+000  0.0000000000000000e+000 -2.5037409308099196e-001  0.0000000000000000e+000  0.0000000000000000e+000 -5.9227106561874832e-001  0.0000000000000000e+000  0.0000000000000000e+000  0.0000000000000000e+000  0.0000000000000000e+000  0.0000000000000000e+000
  0.0000000000000000e+000  0.0000000000000000e+000  0.0000000000000000e+000 -5.5432175848139231e-001  1.1951383187081427e-001 -7.9761488409670192e-002  0.0000000000000000e+000  0.0000000000000000e+000  0.0000000000000000e+000  0.0000000000000000e+000  0.0000000000000000e+000  3.9003416354626486e-001  0.0000000000000000e+000  0.0000000000000000e+000 -2.4864860575011591e-001  0.0000000000000000e+000  0.0000000000000000e+000  0.0000000000000000e+000  0.0000000000000000e+000  0.0000000000000000e+000  0.0000000000000000e+000  0.0000000000000000e+000  0.0000000000000000e+000  0.0000000000000000e+000  0.0000000000000000e+000  0.0000000000000000e+000  0.0000000000000000e+000  0.0000000000000000e+000 -6.7685239096690408e-001  0.0000000000000000e+000
 -8.1862485283656930e-002  0.0000000000000000e+000  0.0000000000000000e+000  0.0000000000000000e+000  0.0000000000000000e+000  0.0000000000000000e+000  9.7443916948301998e-002  0.0000000000000000e+000  0.0000000000000000e+000  5.9355740610864427e-001  0.0000000000000000e+000  0.0000000000000000e+000  2.5127315505754427e-001  0.0000000000000000e+000  0.0000000000000000e+000  1.4057191265343194e-001  0.0000000000000000e+000  4.2006971296600237e-001  0.0000000000000000e+000 -5.5653674490301408e-001  0.0000000000000000e+000  0.0000000000000000e+000 -2.4980482170753945e-001  0.0000000000000000e+000  0.0000000000000000e+000  0.0000000000000000e+000  0.0000000000000000e+000  0.0000000000000000e+000  0.0000000000000000e+000  0.0000000000000000e+000
  0.0000000000000000e+000  0.0000000000000000e+000  0.0000000000000000e+000  0.0000000000000000e+000  0.0000000000000000e+000  0.0000000000000000e+000  0.0000000000000000e+000  0.0000000000000000e+000  0.0000000000000000e+000  0.0000000000000000e+000  0.0000000000000000e+000  0.0000000000000000e+000  0.0000000000000000e+000 -2.3107746184634043e-001  0.0000000000000000e+000  0.0000000000000000e+000 -8.9919063558807366e-001  0.0000000000000000e+000 -5.6314245691948639e-001  0.0000000000000000e+000  6.6184884688330481e-001  0.0000000000000000e+000  0.0000000000000000e+000  0.0000000000000000e+000  0.0000000000000000e+000  1.1784569105207507e+000  8.5634521873470787e-002  1.8423263765616490e-001  0.0000000000000000e+000 -1.8019188096945299e-001
  0.0000000000000000e+000  0.0000000000000000e+000  0.0000000000000000e+000  4.5704402359550478e-001  9.1129247695999588e-002  5.5443060855135418e-001  0.0000000000000000e+000  0.0000000000000000e+000  0.0000000000000000e+000  0.0000000000000000e+000  0.0000000000000000e+000  2.4461996081793919e-001  0.0000000000000000e+000  0.0000000000000000e+000 -6.4297949048772751e-001  0.0000000000000000e+000  0.0000000000000000e+000  0.0000000000000000e+000  0.0000000000000000e+000  0.0000000000000000e+000  0.0000000000000000e+000  0.0000000000000000e+000  0.0000000000000000e+000  0.0000000000000000e+000  0.0000000000000000e+000  0.0000000000000000e+000  0.0000000000000000e+000  0.0000000000000000e+000 -4.6382869606572591e-002  0.0000000000000000e+000
 -4.8432058813729661e-001  0.0000000000000000e+000  0.0000000000000000e+000  0.0000000000000000e+000  0.0000000000000000e+000  0.0000000000000000e+000 -5.5770040366334728e-001  0.0000000000000000e+000  0.0000000000000000e+000 -4.0158355549170155e-001  0.0000000000000000e+000  0.0000000000000000e+000  1.7462069047489076e-001  0.0000000000000000e+000  0.0000000000000000e+000  3.1889060186078944e-001  0.0000000000000000e+000  3.7192331280298091e-001  0.0000000000000000e+000  4.9205860200730284e-002  0.0000000000000000e+000  0.0000000000000000e+000 -1.4213622633665493e-001  0.0000000000000000e+000  0.0000000000000000e+000  0.0000000000000000e+000  0.0000000000000000e+000  0.0000000000000000e+000  0.0000000000000000e+000  0.0000000000000000e+000
  0.0000000000000000e+000  0.0000000000000000e+000  0.0000000000000000e+000  0.0000000000000000e+000  0.0000000000000000e+000  0.0000000000000000e+000  0.0000000000000000e+000  0.0000000000000000e+000  0.0000000000000000e+000  0.0000000000000000e+000  0.0000000000000000e+000  0.0000000000000000e+000  0.0000000000000000e+000 -2.4585847182461934e-001  0.0000000000000000e+000  0.0000000000000000e+000  5.6599832802877204e-001  0.0000000000000000e+000 -7.2245140608980585e-001  0.0000000000000000e+000  5.4317200550336442e-001  0.0000000000000000e+000  0.0000000000000000e+000  0.0000000000000000e+000  0.0000000000000000e+000 -6.4102652599760723e-002 -2.5021597009169005e-002  8.5034441222296364e-001  0.0000000000000000e+000  7.0884473203547205e-001
  1.0665561719344406e-001  0.0000000000000000e+000  0.0000000000000000e+000  0.0000000000000000e+000  0.0000000000000000e+000  0.0000000000000000e+000 -2.6420739934256382e-001  0.0000000000000000e+000  0.0000000000000000e+000  2.3770137746958456e-001  0.0000000000000000e+000  0.0000000000000000e+000 -3.9038028698971805e-001  0.0000000000000000e+000  0.0000000000000000e+000  7.4314521478933568e-002  0.0000000000000000e+000  4.0019637239407679e-001  0.0000000000000000e+000  5.0209549043263579e-003  0.0000000000000000e+000  0.0000000000000000e+000  7.3770951028466547e-001  0.0000000000000000e+000  0.0000000000000000e+000  0.0000000000000000e+000  0.0000000000000000e+000  0.0000000000000000e+000  0.0000000000000000e+000  0.0000000000000000e+000
  0.0000000000000000e+000  0.0000000000000000e+000  0.0000000000000000e+000  0.0000000000000000e+000  0.0000000000000000e+000  0.0000000000000000e+000  0.0000000000000000e+000  0.0000000000000000e+000  0.0000000000000000e+000  0.0000000000000000e+000  0.0000000000000000e+000  0.0000000000000000e+000  0.0000000000000000e+000  3.3196646192290497e-001  0.0000000000000000e+000  0.0000000000000000e+000  4.1110962039614490e-001  0.0000000000000000e+000  4.8358449243543061e-001  0.0000000000000000e+000  8.5385668446747531e-001  0.0000000000000000e+000  0.0000000000000000e+000  0.0000000000000000e+000  0.0000000000000000e+000  3.0310311719116195e-001  6.8286133004004701e-001 -3.7980284208479742e-001  0.0000000000000000e+000 -3.6495999730411821e-001
  3.5763742981069468e-001  0.0000000000000000e+000  0.0000000000000000e+000  0.0000000000000000e+000  0.0000000000000000e+000  0.0000000000000000e+000  2.0617204893402558e-001  0.0000000000000000e+000  0.0000000000000000e+000 -4.1924840647514511e-001  0.0000000000000000e+000  0.0000000000000000e+000  2.3472653438605900e-001  0.0000000000000000e+000  0.0000000000000000e+000 -4.6997480179480361e-001  0.0000000000000000e+000  6.1458655911482940e-001  0.0000000000000000e+000 -1.0444235664965273e-002  0.0000000000000000e+000  0.0000000000000000e+000 -4.5549681241650666e-003  0.0000000000000000e+000  0.0000000000000000e+000  0.0000000000000000e+000  0.0000000000000000e+000  0.0000000000000000e+000  0.0000000000000000e+000  0.0000000000000000e+000
  0.0000000000000000e+000  0.0000000000000000e+000  0.0000000000000000e+000  0.0000000000000000e+000  0.0000000000000000e+000  0.0000000000000000e+000  0.0000000000000000e+000  0.0000000000000000e+000  0.0000000000000000e+000  0.0000000000000000e+000  0.0000000000000000e+000  0.0000000000000000e+000  0.0000000000000000e+000  8.0386256041510706e-001  0.0000000000000000e+000  0.0000000000000000e+000  8.3434800371928242e-002  0.0000000000000000e+000  8.0717322877024017e-003  0.0000000000000000e+000 -3.1416456906035495e-001  0.0000000000000000e+000  0.0000000000000000e+000  0.0000000000000000e+000  0.0000000000000000e+000  5.2053510585122043e-001  4.7459011932834694e-001  8.8106760387238114e-001  0.0000000000000000e+000  6.5545581006893849e-001
  0.0000000000000000e+000 -3.6334099006935033e-001 -4.5114631971731911e-001  0.0000000000000000e+000  0.0000000000000000e+000  0.0000000000000000e+000  0.0000000000000000e+000 -5.6857558202239766e-001  0.0000000000000000e+000  0.0000000000000000e+000  1.3643437948759482e-002  0.0000000000000000e+000  0.0000000000000000e+000  0.0000000000000000e+000  0.0000000000000000e+000  0.0000000000000000e+000  0.0000000000000000e+000  0.0000000000000000e+000  0.0000000000000000e+000  0.0000000000000000e+000  0.0000000000000000e+000  8.2204077283980392e-001  0.0000000000000000e+000  0.0000000000000000e+000  5.1019272076405575e-001  0.0000000000000000e+000  0.0000000000000000e+000  0.0000000000000000e+000  0.0000000000000000e+000  0.0000000000000000e+000
  3.0678515791367836e-002  0.0000000000000000e+000  0.0000000000000000e+000  0.0000000000000000e+000  0.0000000000000000e+000  0.0000000000000000e+000  2.4019985131740373e-001  0.0000000000000000e+000  0.0000000000000000e+000  2.3452055323978932e-001  0.0000000000000000e+000  0.0000000000000000e+000 -3.2796790867058734e-001  0.0000000000000000e+000  0.0000000000000000e+000  2.3052137193252345e-001  0.0000000000000000e+000  3.7129987287772054e-001  0.0000000000000000e+000  6.5610391430383874e-001  0.0000000000000000e+000  0.0000000000000000e+000 -3.9664086552547212e-001  0.0000000000000000e+000  0.0000000000000000e+000  0.0000000000000000e+000  0.0000000000000000e+000  0.0000000000000000e+000  0.0000000000000000e+000  0.0000000000000000e+000
  0.0000000000000000e+000  0.0000000000000000e+000  0.0000000000000000e+000  0.0000000000000000e+000  0.0000000000000000e+000  0.0000000000000000e+000  0.0000000000000000e+000  0.0000000000000000e+000  5.3181152804218812e-001  0.0000000000000000e+000  0.0000000000000000e+000  0.0000000000000000e+000  0.0000000000000000e+000  0.0000000000000000e+000  0.0000000000000000e+000  0.0000000000000000e+000  0.0000000000000000e+000  0.0000000000000000e+000  0.0000000000000000e+000  0.0000000000000000e+000  0.0000000000000000e+000  0.0000000000000000e+000  0.0000000000000000e+000  4.0938182426132197e-001  0.0000000000000000e+000  0.0000000000000000e+000  0.0000000000000000e+000  0.0000000000000000e+000  0.0000000000000000e+000  0.0000000000000000e+000
  0.0000000000000000e+000  2.6482312211128767e-001 -3.7795090143016469e-001  0.0000000000000000e+000  0.0000000000000000e+000  0.0000000000000000e+000  0.0000000000000000e+000  2.9013432292445884e-001  0.0000000000000000e+000  0.0000000000000000e+000 -6.7313961973090186e-001  0.0000000000000000e+000  0.0000000000000000e+000  0.0000000000000000e+000  0.0000000000000000e+000  0.0000000000000000e+000  0.0000000000000000e+000  0.0000000000000000e+000  0.0000000000000000e+000  0.0000000000000000e+000  0.0000000000000000e+000 -1.2233917196118921e-001  0.0000000000000000e+000  0.0000000000000000e+000  8.8562741988141680e-001  0.0000000000000000e+000  0.0000000000000000e+000  0.0000000000000000e+000  0.0000000000000000e+000  0.0000000000000000e+000
  0.0000000000000000e+000  0.0000000000000000e+000  0.0000000000000000e+000  0.0000000000000000e+000  0.0000000000000000e+000  0.0000000000000000e+000  0.0000000000000000e+000  0.0000000000000000e+000  0.0000000000000000e+000  0.0000000000000000e+000  0.0000000000000000e+000  0.0000000000000000e+000  0.0000000000000000e+000  1.1804965424014731e+000  0.0000000000000000e+000  0.0000000000000000e+000 -2.3614494861656296e-001  0.0000000000000000e+000 -4.2704532517770355e-001  0.0000000000000000e+000  7.3021778190402076e-001  0.0000000000000000e+000  0.0000000000000000e+000  0.0000000000000000e+000  0.0000000000000000e+000 -5.1370669939528013e-001  1.6501511007111447e-002 -4.3488294655028836e-001  0.0000000000000000e+000  1.7629586954057913e-001
  0.0000000000000000e+000  0.0000000000000000e+000  0.0000000000000000e+000  0.0000000000000000e+000  0.0000000000000000e+000  0.0000000000000000e+000  0.0000000000000000e+000  0.0000000000000000e+000  0.0000000000000000e+000  0.0000000000000000e+000  0.0000000000000000e+000  0.0000000000000000e+000  0.0000000000000000e+000  2.6939802827090110e-002  0.0000000000000000e+000  0.0000000000000000e+000 -1.7324317351740912e-001  0.0000000000000000e+000  4.5728263791066431e-001  0.0000000000000000e+000  7.3138451247689529e-002  0.0000000000000000e+000  0.0000000000000000e+000  0.0000000000000000e+000  0.0000000000000000e+000 -3.7396650100351170e-001  2.0700662450451363e-001 -4.2871427738204848e-001  0.0000000000000000e+000  1.1375964651395991e+000
  0.0000000000000000e+000  0.0000000000000000e+000  0.0000000000000000e+000  0.0000000000000000e+000  0.0000000000000000e+000  0.0000000000000000e+000  0.0000000000000000e+000  0.0000000000000000e+000  0.0000000000000000e+000  0.0000000000000000e+000  0.0000000000000000e+000  0.0000000000000000e+000  0.0000000000000000e+000  3.7168131728870413e-001  0.0000000000000000e+000  0.0000000000000000e+000  1.8427854767575733e-002  0.0000000000000000e+000 -7.7865263502540816e-001  0.0000000000000000e+000 -7.4755909192782333e-001  0.0000000000000000e+000  0.0000000000000000e+000  0.0000000000000000e+000  0.0000000000000000e+000  2.7090901723095040e-001  8.1710057105067391e-001 -6.4608953855362494e-001  0.0000000000000000e+000  4.8663662086460352e-001
  0.0000000000000000e+000  0.0000000000000000e+000  0.0000000000000000e+000  4.2429565812378922e-001 -5.3524190426736584e-001  3.9873754691125647e-002  0.0000000000000000e+000  0.0000000000000000e+000  0.0000000000000000e+000  0.0000000000000000e+000  0.0000000000000000e+000  4.4371199386538290e-001  0.0000000000000000e+000  0.0000000000000000e+000  4.5476070106459915e-001  0.0000000000000000e+000  0.0000000000000000e+000  0.0000000000000000e+000  0.0000000000000000e+000  0.0000000000000000e+000  0.0000000000000000e+000  0.0000000000000000e+000  0.0000000000000000e+000  0.0000000000000000e+000  0.0000000000000000e+000  0.0000000000000000e+000  0.0000000000000000e+000  0.0000000000000000e+000 -3.5806668843613099e-001  0.0000000000000000e+000
  0.0000000000000000e+000  0.0000000000000000e+000  0.0000000000000000e+000  0.0000000000000000e+000  0.0000000000000000e+000  0.0000000000000000e+000  0.0000000000000000e+000  0.0000000000000000e+000  0.0000000000000000e+000  0.0000000000000000e+000  0.0000000000000000e+000  0.0000000000000000e+000  0.0000000000000000e+000  3.4240429327679300e-001  0.0000000000000000e+000  0.0000000000000000e+000  1.0314319358730226e+000  0.0000000000000000e+000 -4.6779660377758353e-002  0.0000000000000000e+000 -1.8060960440145413e-001  0.0000000000000000e+000  0.0000000000000000e+000  0.0000000000000000e+000  0.0000000000000000e+000  5.7630226399407403e-001 -9.6164814350170769e-001 -1.7987846094422799e-001  0.0000000000000000e+000  9.2073291630977688e-002
  7.2762923445828587e-001  0.0000000000000000e+000  0.0000000000000000e+000  0.0000000000000000e+000  0.0000000000000000e+000  0.0000000000000000e+000  0.0000000000000000e+000  0.0000000000000000e+000  0.0000000000000000e+000  0.0000000000000000e+000  0.0000000000000000e+000 -1.0327307350686019e+000  0.0000000000000000e+000  0.0000000000000000e+000 -5.5968821616218745e-001  0.0000000000000000e+000  0.0000000000000000e+000 -2.4165123323917237e-001  0.0000000000000000e+000  0.0000000000000000e+000  0.0000000000000000e+000 -4.9415523615998769e-001  0.0000000000000000e+000  0.0000000000000000e+000  0.0000000000000000e+000  0.0000000000000000e+000  0.0000000000000000e+000  0.0000000000000000e+000  0.0000000000000000e+000 -6.8029163535641768e-001
  0.0000000000000000e+000  2.3106492057406586e-001  0.0000000000000000e+000  0.0000000000000000e+000 -2.6448755042439881e-001  0.0000000000000000e+000  0.0000000000000000e+000  0.0000000000000000e+000  0.0000000000000000e+000  0.0000000000000000e+000  4.4651385258685372e-001  0.0000000000000000e+000  0.0000000000000000e+000 -3.5743400138231185e-001  0.0000000000000000e+000  4.3571748996117599e-002  0.0000000000000000e+000  0.0000000000000000e+000  0.0000000000000000e+000  0.0000000000000000e+000  4.1772982560460414e-003  0.0000000000000000e+000 -1.0710790741055822e+000  0.0000000000000000e+000  1.9334241890292309e-001  0.0000000000000000e+000  0.0000000000000000e+000  0.0000000000000000e+000  0.0000000000000000e+000  0.0000000000000000e+000
  0.0000000000000000e+000  0.0000000000000000e+000  6.0281194456708787e-001  0.0000000000000000e+000  0.0000000000000000e+000  0.0000000000000000e+000  6.9276026416020631e-001  0.0000000000000000e+000  0.0000000000000000e+000 -2.6237796723876938e-003  0.0000000000000000e+000  0.0000000000000000e+000 -9.4831822528748264e-002  0.0000000000000000e+000  0.0000000000000000e+000  0.0000000000000000e+000  0.0000000000000000e+000  0.0000000000000000e+000 -2.0110718838218342e-001  0.0000000000000000e+000  0.0000000000000000e+000  0.0000000000000000e+000  0.0000000000000000e+000  0.0000000000000000e+000  0.0000000000000000e+000  0.0000000000000000e+000 -3.2750101661681308e-001  0.0000000000000000e+000  0.0000000000000000e+000  0.0000000000000000e+000
  0.0000000000000000e+000  0.0000000000000000e+000  0.0000000000000000e+000  7.5243012370325935e-002  0.0000000000000000e+000  0.0000000000000000e+000  0.0000000000000000e+000  0.0000000000000000e+000 -7.6068038452378106e-001  0.0000000000000000e+000  0.0000000000000000e+000  0.0000000000000000e+000  0.0000000000000000e+000  0.0000000000000000e+000  0.0000000000000000e+000  0.0000000000000000e+000  0.0000000000000000e+000  0.0000000000000000e+000  0.0000000000000000e+000  0.0000000000000000e+000  0.0000000000000000e+000  0.0000000000000000e+000  0.0000000000000000e+000  0.0000000000000000e+000  0.0000000000000000e+000  0.0000000000000000e+000  0.0000000000000000e+000  0.0000000000000000e+000  0.0000000000000000e+000  0.0000000000000000e+000
  0.0000000000000000e+000 -7.3315185786870318e-001  0.0000000000000000e+000  0.0000000000000000e+000  1.3883754262294506e-001  0.0000000000000000e+000  0.0000000000000000e+000  0.0000000000000000e+000  0.0000000000000000e+000  0.0000000000000000e+000  1.0315792175045708e+000  0.0000000000000000e+000  0.0000000000000000e+000 -8.7323778289653642e-001  0.0000000000000000e+000  1.5272705451857191e-001  0.0000000000000000e+000  0.0000000000000000e+000  0.0000000000000000e+000  0.0000000000000000e+000  1.1068371529178628e-001  0.0000000000000000e+000  5.5428796942439085e-001  0.0000000000000000e+000  5.7061435804780158e-001  0.0000000000000000e+000  0.0000000000000000e+000  0.0000000000000000e+000  0.0000000000000000e+000  0.0000000000000000e+000
  0.0000000000000000e+000  0.0000000000000000e+000  0.0000000000000000e+000  0.0000000000000000e+000  0.0000000000000000e+000  5.0251285583903890e-002  0.0000000000000000e+000  1.7256314393090971e-002  0.0000000000000000e+000  0.0000000000000000e+000  0.0000000000000000e+000  0.0000000000000000e+000  0.0000000000000000e+000  0.0000000000000000e+000  0.0000000000000000e+000  0.0000000000000000e+000  3.2745399224022176e-001  0.0000000000000000e+000  0.0000000000000000e+000  2.2449219909557611e-001  0.0000000000000000e+000  0.0000000000000000e+000  0.0000000000000000e+000  5.9740517879318056e-002  0.0000000000000000e+000  4.3945073114593142e-001  0.0000000000000000e+000  4.9567955968080490e-001  6.3021429923111372e-001  0.0000000000000000e+000
  0.0000000000000000e+000  0.0000000000000000e+000 -2.8833851941728078e-002  0.0000000000000000e+000  0.0000000000000000e+000  0.0000000000000000e+000 -2.4058064977296673e-001  0.0000000000000000e+000  0.0000000000000000e+000  5.2499446920189630e-001  0.0000000000000000e+000  0.0000000000000000e+000  6.7171308007756572e-002  0.0000000000000000e+000  0.0000000000000000e+000  0.0000000000000000e+000  0.0000000000000000e+000  0.0000000000000000e+000  2.8590744876545354e-001  0.0000000000000000e+000  0.0000000000000000e+000  0.0000000000000000e+000  0.0000000000000000e+000  0.0000000000000000e+000  0.0000000000000000e+000  0.0000000000000000e+000 -7.6119334821410201e-001  0.0000000000000000e+000  0.0000000000000000e+000  0.0000000000000000e+000
  0.0000000000000000e+000  0.0000000000000000e+000  0.0000000000000000e+000  0.0000000000000000e+000  0.0000000000000000e+000  4.7145813551961990e-001  0.0000000000000000e+000 -2.6607215766976938e-001  0.0000000000000000e+000  0.0000000000000000e+000  0.0000000000000000e+000  0.0000000000000000e+000  0.0000000000000000e+000  0.0000000000000000e+000  0.0000000000000000e+000  0.0000000000000000e+000  1.5939729189700738e-001  0.0000000000000000e+000  0.0000000000000000e+000 -3.5796979429113635e-001  0.0000000000000000e+000  0.0000000000000000e+000  0.0000000000000000e+000  2.8313349099396390e-001  0.0000000000000000e+000  5.8586060336908963e-001  0.0000000000000000e+000 -9.2030941481916123e-002 -3.4859152110157265e-001  0.0000000000000000e+000
  0.0000000000000000e+000  0.0000000000000000e+000  0.0000000000000000e+000  2.6179341954748919e-001  0.0000000000000000e+000  0.0000000000000000e+000  0.0000000000000000e+000  0.0000000000000000e+000 -8.7202870443535991e-003  0.0000000000000000e+000  0.0000000000000000e+000  0.0000000000000000e+000  0.0000000000000000e+000  0.0000000000000000e+000  0.0000000000000000e+000  0.0000000000000000e+000  0.0000000000000000e+000  0.0000000000000000e+000  0.0000000000000000e+000  0.0000000000000000e+000  0.0000000000000000e+000  0.0000000000000000e+000  0.0000000000000000e+000  0.0000000000000000e+000  0.0000000000000000e+000  0.0000000000000000e+000  0.0000000000000000e+000  0.0000000000000000e+000  0.0000000000000000e+000  0.0000000000000000e+000
  0.0000000000000000e+000  0.0000000000000000e+000 -5.9307080162983716e-001  0.0000000000000000e+000  0.0000000000000000e+000  0.0000000000000000e+000  5.9081828412694815e-001  0.0000000000000000e+000  0.0000000000000000e+000  2.8386763565629342e-001  0.0000000000000000e+000  0.0000000000000000e+000  4.6175781685652112e-001  0.0000000000000000e+000  0.0000000000000000e+000  0.0000000000000000e+000  0.0000000000000000e+000  0.0000000000000000e+000 -5.0646410062036906e-002  0.0000000000000000e+000  0.0000000000000000e+000  0.0000000000000000e+000  0.0000000000000000e+000  0.0000000000000000e+000  0.0000000000000000e+000  0.0000000000000000e+000  5.3241004329972086e-002  0.0000000000000000e+000  0.0000000000000000e+000  0.0000000000000000e+000
  0.0000000000000000e+000  2.9838559916677809e-001  0.0000000000000000e+000  0.0000000000000000e+000 -1.7128252613832012e-001  0.0000000000000000e+000  0.0000000000000000e+000  0.0000000000000000e+000  0.0000000000000000e+000  0.0000000000000000e+000  3.5028359712160381e-002  0.0000000000000000e+000  0.0000000000000000e+000 -1.2270428801657829e+000  0.0000000000000000e+000 -8.9532198720344602e-001  0.0000000000000000e+000  0.0000000000000000e+000  0.0000000000000000e+000  0.0000000000000000e+000 -2.9103264417996455e-001  0.0000000000000000e+000  1.9179167914338641e-001  0.0000000000000000e+000 -1.1255444727019948e-003  0.0000000000000000e+000  0.0000000000000000e+000  0.0000000000000000e+000  0.0000000000000000e+000  0.0000000000000000e+000
 -2.2770625052867907e-001  0.0000000000000000e+000  0.0000000000000000e+000  0.0000000000000000e+000  0.0000000000000000e+000  0.0000000000000000e+000  0.0000000000000000e+000  0.0000000000000000e+000  0.0000000000000000e+000  0.0000000000000000e+000  0.0000000000000000e+000 -9.3421090506257864e-001  0.0000000000000000e+000  0.0000000000000000e+000 -3.2353455292761074e-001  0.0000000000000000e+000  0.0000000000000000e+000  1.9906271058058217e-001  0.0000000000000000e+000  0.0000000000000000e+000  0.0000000000000000e+000  7.4772196354129716e-001  0.0000000000000000e+000  0.0000000000000000e+000  0.0000000000000000e+000  0.0000000000000000e+000  0.0000000000000000e+000  0.0000000000000000e+000  0.0000000000000000e+000 -2.0241512511081355e-001
  0.0000000000000000e+000  0.0000000000000000e+000 -4.8351084880385714e-001  0.0000000000000000e+000  0.0000000000000000e+000  0.0000000000000000e+000 -1.7552068395948819e-003  0.0000000000000000e+000  0.0000000000000000e+000 -3.6219786451022584e-001  0.0000000000000000e+000  0.0000000000000000e+000 -3.9953905802999584e-001  0.0000000000000000e+000  0.0000000000000000e+000  0.0000000000000000e+000  0.0000000000000000e+000  0.0000000000000000e+000 -5.1420677583573426e-001  0.0000000000000000e+000  0.0000000000000000e+000  0.0000000000000000e+000  0.0000000000000000e+000  0.0000000000000000e+000  0.0000000000000000e+000  0.0000000000000000e+000 -4.5933301435372376e-001  0.0000000000000000e+000  0.0000000000000000e+000  0.0000000000000000e+000
  0.0000000000000000e+000  3.7898986298922849e-001  0.0000000000000000e+000  0.0000000000000000e+000  9.7751084638679464e-001  0.0000000000000000e+000  0.0000000000000000e+000  0.0000000000000000e+000  0.0000000000000000e+000  0.0000000000000000e+000  2.7278166261968806e-001  0.0000000000000000e+000  0.0000000000000000e+000  5.5910958468047688e-002  0.0000000000000000e+000  5.2964464540624923e-001  0.0000000000000000e+000  0.0000000000000000e+000  0.0000000000000000e+000  0.0000000000000000e+000  1.5033105663585226e-002  0.0000000000000000e+000  2.6388966071795811e-001  0.0000000000000000e+000 -8.1743679514946044e-001  0.0000000000000000e+000  0.0000000000000000e+000  0.0000000000000000e+000  0.0000000000000000e+000  0.0000000000000000e+000
 -6.9233992228725116e-001  0.0000000000000000e+000  0.0000000000000000e+000  0.0000000000000000e+000  0.0000000000000000e+000  0.0000000000000000e+000  0.0000000000000000e+000  0.0000000000000000e+000  0.0000000000000000e+000  0.0000000000000000e+000  0.0000000000000000e+000 -3.8185166258027353e-001  0.0000000000000000e+000  0.0000000000000000e+000  3.3724923218875058e-001  0.0000000000000000e+000  0.0000000000000000e+000 -9.1365885987000484e-001  0.0000000000000000e+000  0.0000000000000000e+000  0.0000000000000000e+000 -3.3266620677944891e-002  0.0000000000000000e+000  0.0000000000000000e+000  0.0000000000000000e+000  0.0000000000000000e+000  0.0000000000000000e+000  0.0000000000000000e+000  0.0000000000000000e+000  1.0148489393750939e+000
  0.0000000000000000e+000  5.6785123189848496e-001  0.0000000000000000e+000  0.0000000000000000e+000 -1.9718083444291640e-001  0.0000000000000000e+000  0.0000000000000000e+000  0.0000000000000000e+000  0.0000000000000000e+000  0.0000000000000000e+000 -8.5294651437435054e-001  0.0000000000000000e+000  0.0000000000000000e+000 -9.6810714744149273e-001  0.0000000000000000e+000  4.6982409966229771e-001  0.0000000000000000e+000  0.0000000000000000e+000  0.0000000000000000e+000  0.0000000000000000e+000  4.8141223372089564e-001  0.0000000000000000e+000  2.2598049015074581e-001  0.0000000000000000e+000 -2.4832906601371770e-002  0.0000000000000000e+000  0.0000000000000000e+000  0.0000000000000000e+000  0.0000000000000000e+000  0.0000000000000000e+000
  0.0000000000000000e+000  0.0000000000000000e+000  0.0000000000000000e+000  0.0000000000000000e+000  0.0000000000000000e+000 -7.0105016972369705e-001  0.0000000000000000e+000  1.1363198322660822e-001  0.0000000000000000e+000  0.0000000000000000e+000  0.0000000000000000e+000  0.0000000000000000e+000  0.0000000000000000e+000  0.0000000000000000e+000  0.0000000000000000e+000  0.0000000000000000e+000  4.6950412171616818e-001  0.0000000000000000e+000  0.0000000000000000e+000 -2.8154278950927997e-001  0.0000000000000000e+000  0.0000000000000000e+000  0.0000000000000000e+000 -1.1930256553364996e-001  0.0000000000000000e+000  1.9510124545534707e-001  0.0000000000000000e+000  1.6166185364670418e-001 -3.4275912276640702e-001  0.0000000000000000e+000
  7.4039677255035297e-001  0.0000000000000000e+000  0.0000000000000000e+000  0.0000000000000000e+000  0.0000000000000000e+000  0.0000000000000000e+000  0.0000000000000000e+000  0.0000000000000000e+000  0.0000000000000000e+000  0.0000000000000000e+000  0.0000000000000000e+000 -2.8383685530236291e-001  0.0000000000000000e+000  0.0000000000000000e+000  5.8431805960109573e-001  0.0000000000000000e+000  0.0000000000000000e+000 -6.0834868570846790e-001  0.0000000000000000e+000  0.0000000000000000e+000  0.0000000000000000e+000  4.5842625970765194e-001  0.0000000000000000e+000  0.0000000000000000e+000  0.0000000000000000e+000  0.0000000000000000e+000  0.0000000000000000e+000  0.0000000000000000e+000  0.0000000000000000e+000  1.1965726223074787e-001
  0.0000000000000000e+000  0.0000000000000000e+000  1.9516375902157906e-001  0.0000000000000000e+000  0.0000000000000000e+000  0.0000000000000000e+000 -3.0863222126368606e-001  0.0000000000000000e+000  0.0000000000000000e+000  3.9038032396352840e-001  0.0000000000000000e+000  0.0000000000000000e+000  3.0914667946962882e-001  0.0000000000000000e+000  0.0000000000000000e+000  0.0000000000000000e+000  0.0000000000000000e+000  0.0000000000000000e+000 -7.8101143021218067e-001  0.0000000000000000e+000  0.0000000000000000e+000  0.0000000000000000e+000  0.0000000000000000e+000  0.0000000000000000e+000  0.0000000000000000e+000  0.0000000000000000e+000  9.3327050073214957e-002  0.0000000000000000e+000  0.0000000000000000e+000  0.0000000000000000e+000
  0.0000000000000000e+000  0.0000000000000000e+000  0.0000000000000000e+000  0.0000000000000000e+000  0.0000000000000000e+000 -4.5507143761008084e-001  0.0000000000000000e+000 -6.7815626389959541e-002  0.0000000000000000e+000  0.0000000000000000e+000  0.0000000000000000e+000  0.0000000000000000e+000  0.0000000000000000e+000  0.0000000000000000e+000  0.0000000000000000e+000  0.0000000000000000e+000 -6.9154834130744181e-001  0.0000000000000000e+000  0.0000000000000000e+000 -3.4766093785431246e-002  0.0000000000000000e+000  0.0000000000000000e+000  0.0000000000000000e+000  4.1625812803923196e-001  0.0000000000000000e+000  3.5540220050031129e-001  0.0000000000000000e+000  6.0074626512144014e-002  7.5317486793556404e-002  0.0000000000000000e+000
  0.0000000000000000e+000 -1.6658739230737390e-001  0.0000000000000000e+000  0.0000000000000000e+000 -7.5782431998702593e-001  0.0000000000000000e+000  0.0000000000000000e+000  0.0000000000000000e+000  0.0000000000000000e+000  0.0000000000000000e+000  6.1694384409824665e-001  0.0000000000000000e+000  0.0000000000000000e+000  2.5958943371643994e-001  0.0000000000000000e+000  3.3043847308510826e-001  0.0000000000000000e+000  0.0000000000000000e+000  0.0000000000000000e+000  0.0000000000000000e+000 -1.0095974934053742e-001  0.0000000000000000e+000  5.3736036867454451e-001  0.0000000000000000e+000 -7.0773345392402942e-001  0.0000000000000000e+000  0.0000000000000000e+000  0.0000000000000000e+000  0.0000000000000000e+000  0.0000000000000000e+000
  1.2099030781199657e-001  0.0000000000000000e+000  0.0000000000000000e+000  0.0000000000000000e+000  0.0000000000000000e+000  0.0000000000000000e+000  0.0000000000000000e+000  0.0000000000000000e+000  0.0000000000000000e+000  0.0000000000000000e+000  0.0000000000000000e+000 -3.5488500495607206e-001  0.0000000000000000e+000  0.0000000000000000e+000  6.5981109334301902e-001  0.0000000000000000e+000  0.0000000000000000e+000  6.6839412894264338e-001  0.0000000000000000e+000  0.0000000000000000e+000  0.0000000000000000e+000 -4.5025308773134554e-001  0.0000000000000000e+000  0.0000000000000000e+000  0.0000000000000000e+000  0.0000000000000000e+000  0.0000000000000000e+000  0.0000000000000000e+000  0.0000000000000000e+000 -1.4344428397811890e-001
  0.0000000000000000e+000 -8.0701251305085187e-001  0.0000000000000000e+000  0.0000000000000000e+000 -2.3428643594001791e-001  0.0000000000000000e+000  0.0000000000000000e+000  0.0000000000000000e+000  0.0000000000000000e+000  0.0000000000000000e+000  6.6093016464460766e-002  0.0000000000000000e+000  0.0000000000000000e+000  7.1851889608334343e-002  0.0000000000000000e+000 -5.3224118649409036e-001  0.0000000000000000e+000  0.0000000000000000e+000  0.0000000000000000e+000  0.0000000000000000e+000  6.8772849050129314e-001  0.0000000000000000e+000 -7.6828049225358108e-001  0.0000000000000000e+000 -3.2286682078852619e-001  0.0000000000000000e+000  0.0000000000000000e+000  0.0000000000000000e+000  0.0000000000000000e+000  0.0000000000000000e+000
  0.0000000000000000e+000  0.0000000000000000e+000  0.0000000000000000e+000  0.0000000000000000e+000  0.0000000000000000e+000 -1.7129535244924549e-001  0.0000000000000000e+000 -8.3556721364536812e-001  0.0000000000000000e+000  0.0000000000000000e+000  0.0000000000000000e+000  0.0000000000000000e+000  0.0000000000000000e+000  0.0000000000000000e+000  0.0000000000000000e+000  0.0000000000000000e+000  3.8151678051145471e-002  0.0000000000000000e+000  0.0000000000000000e+000 -3.1592334371834618e-001  0.0000000000000000e+000  0.0000000000000000e+000  0.0000000000000000e+000 -1.8510109404645583e-001  0.0000000000000000e+000 -1.7554313271644911e-001  0.0000000000000000e+000 -6.3906660247707636e-002  3.1946886605863406e-001  0.0000000000000000e+000
  0.0000000000000000e+000 -5.4789047538117042e-001  0.0000000000000000e+000  0.0000000000000000e+000 -2.0692376889659492e-001  0.0000000000000000e+000  0.0000000000000000e+000  0.0000000000000000e+000  0.0000000000000000e+000  0.0000000000000000e+000 -7.4324214113074771e-001  0.0000000000000000e+000  0.0000000000000000e+000 -2.7318043137220405e-001  0.0000000000000000e+000  1.1196144473051878e-001  0.0000000000000000e+000  0.0000000000000000e+000  0.0000000000000000e+000  0.0000000000000000e+000 -7.4670707038607609e-001  0.0000000000000000e+000 -4.9642373692670044e-001  0.0000000000000000e+000 -5.2434673765927264e-001  0.0000000000000000e+000  0.0000000000000000e+000  0.0000000000000000e+000  0.0000000000000000e+000  0.0000000000000000e+000
  0.0000000000000000e+000  0.0000000000000000e+000  0.0000000000000000e+000  0.0000000000000000e+000  0.0000000000000000e+000 -1.6671216765467570e-001  0.0000000000000000e+000  3.0551322156677357e-002  0.0000000000000000e+000  0.0000000000000000e+000  0.0000000000000000e+000  0.0000000000000000e+000  0.0000000000000000e+000  0.0000000000000000e+000  0.0000000000000000e+000  0.0000000000000000e+000  1.2002387502546011e-001  0.0000000000000000e+000  0.0000000000000000e+000  2.9616076260324509e-001  0.0000000000000000e+000  0.0000000000000000e+000  0.0000000000000000e+000 -2.1847661571378379e-001  0.0000000000000000e+000  4.0031772373387486e-001  0.0000000000000000e+000 -7.8684776442063975e-001  2.0503908423888551e-001  0.0000000000000000e+000
  0.0000000000000000e+000  0.0000000000000000e+000 -1.1037100605291388e-001  0.0000000000000000e+000  0.0000000000000000e+000  0.0000000000000000e+000  1.3371983302255214e-001  0.0000000000000000e+000  0.0000000000000000e+000  6.0017413983019863e-001  0.0000000000000000e+000  0.0000000000000000e+000 -7.1977186043197650e-001  0.0000000000000000e+000  0.0000000000000000e+000  0.0000000000000000e+000  0.0000000000000000e+000  0.0000000000000000e+000 -2.9331011435229551e-002  0.0000000000000000e+000  0.0000000000000000e+000  0.0000000000000000e+000  0.0000000000000000e+000  0.0000000000000000e+000  0.0000000000000000e+000  0.0000000000000000e+000  3.0132442625324563e-001  0.0000000000000000e+000  0.0000000000000000e+000  0.0000000000000000e+000
  0.0000000000000000e+000  0.0000000000000000e+000  0.0000000000000000e+000  0.0000000000000000e+000  0.0000000000000000e+000 -7.5879587126083600e-002  0.0000000000000000e+000  1.8578397425950410e-001  0.0000000000000000e+000  0.0000000000000000e+000  0.0000000000000000e+000  0.0000000000000000e+000  0.0000000000000000e+000  0.0000000000000000e+000  0.0000000000000000e+000  0.0000000000000000e+000  3.1994794538826371e-001  0.0000000000000000e+000  0.0000000000000000e+000 -2.7280914837306625e-001  0.0000000000000000e+000  0.0000000000000000e+000  0.0000000000000000e+000  7.0529249725476029e-001  0.0000000000000000e+000 -3.0812035444161912e-001  0.0000000000000000e+000 -3.0072488688345711e-001  3.1642371414854081e-001  0.0000000000000000e+000
  0.0000000000000000e+000  0.0000000000000000e+000  0.0000000000000000e+000  0.0000000000000000e+000  0.0000000000000000e+000  1.1725154410130537e-001  0.0000000000000000e+000  4.2163373066630472e-001  0.0000000000000000e+000  0.0000000000000000e+000  0.0000000000000000e+000  0.0000000000000000e+000  0.0000000000000000e+000  0.0000000000000000e+000  0.0000000000000000e+000  0.0000000000000000e+000 -2.2464458318837383e-001  0.0000000000000000e+000  0.0000000000000000e+000 -6.9212879399044958e-001  0.0000000000000000e+000  0.0000000000000000e+000  0.0000000000000000e+000 -3.8643319239507068e-001  0.0000000000000000e+000  1.1518404410341254e-001  0.0000000000000000e+000 -4.9392722750334427e-002  3.3753814463311871e-001  0.0000000000000000e+000
  5.9429753355387138e-001  0.0000000000000000e+000  0.0000000000000000e+000  0.0000000000000000e+000  0.0000000000000000e+000  0.0000000000000000e+000  0.0000000000000000e+000  0.0000000000000000e+000  0.0000000000000000e+000  0.0000000000000000e+000  0.0000000000000000e+000  1.2614964483898095e-002  0.0000000000000000e+000  0.0000000000000000e+000 -5.7245923325360226e-001  0.0000000000000000e+000  0.0000000000000000e+000  8.6891515650419460e-001  0.0000000000000000e+000  0.0000000000000000e+000  0.0000000000000000e+000 -1.4022520487534523e-001  0.0000000000000000e+000  0.0000000000000000e+000  0.0000000000000000e+000  0.0000000000000000e+000  0.0000000000000000e+000  0.0000000000000000e+000  0.0000000000000000e+000  4.4023489089206425e-001
 -2.9697356188078317e-001  0.0000000000000000e+000  0.0000000000000000e+000  0.0000000000000000e+000  0.0000000000000000e+000  0.0000000000000000e+000  0.0000000000000000e+000  7.6805472263057684e-001  0.0000000000000000e+000 -8.2884202593354814e-003  0.0000000000000000e+000 -8.0043339711964090e-001  0.0000000000000000e+000  0.0000000000000000e+000  0.0000000000000000e+000  0.0000000000000000e+000  0.0000000000000000e+000 -2.0345703205948334e-001  0.0000000000000000e+000  0.0000000000000000e+000  0.0000000000000000e+000  0.0000000000000000e+000  0.0000000000000000e+000  0.0000000000000000e+000  0.0000000000000000e+000  0.0000000000000000e+000 -4.4291947960889860e-001 -1.7877489468805860e-001  0.0000000000000000e+000  5.2178303500517176e-001
  0.0000000000000000e+000  3.2221823814474937e-001  0.0000000000000000e+000  0.0000000000000000e+000  4.4685511583589277e-001  0.0000000000000000e+000  0.0000000000000000e+000  0.0000000000000000e+000  0.0000000000000000e+000  0.0000000000000000e+000  0.0000000000000000e+000  0.0000000000000000e+000  0.0000000000000000e+000  0.0000000000000000e+000  0.0000000000000000e+000  0.0000000000000000e+000  3.9851721522737144e-001  0.0000000000000000e+000  4.2429940834763608e-001  0.0000000000000000e+000  0.0000000000000000e+000  0.0000000000000000e+000  0.0000000000000000e+000  0.0000000000000000e+000  0.0000000000000000e+000  1.4913216513928879e-001  0.0000000000000000e+000  0.0000000000000000e+000 -5.7914553526926160e-001  0.0000000000000000e+000
  0.0000000000000000e+000  0.0000000000000000e+000 -4.7412511932357476e-001  0.0000000000000000e+000  0.0000000000000000e+000  0.0000000000000000e+000  0.0000000000000000e+000  0.0000000000000000e+000  0.0000000000000000e+000  0.0000000000000000e+000 -1.2647836027319359e-001  0.0000000000000000e+000  0.0000000000000000e+000  0.0000000000000000e+000 -5.6926045503480605e-001  0.0000000000000000e+000  0.0000000000000000e+000  0.0000000000000000e+000  0.0000000000000000e+000 -5.8029790474977437e-002 -4.8701011846711761e-001  1.1836539236381456e-002  4.4077566435515114e-001  0.0000000000000000e+000  1.3473229820722531e-002  0.0000000000000000e+000  0.0000000000000000e+000  0.0000000000000000e+000  0.0000000000000000e+000  0.0000000000000000e+000
  0.0000000000000000e+000  0.0000000000000000e+000  0.0000000000000000e+000  6.8438559713032476e-001  0.0000000000000000e+000 -1.0573584502829689e+000  0.0000000000000000e+000  0.0000000000000000e+000 -6.7836585559471596e-001  0.0000000000000000e+000  0.0000000000000000e+000  0.0000000000000000e+000 -6.3856404656349908e-001  5.4597102868380187e-001  0.0000000000000000e+000 -2.1738320626396462e-001  0.0000000000000000e+000  0.0000000000000000e+000  0.0000000000000000e+000  0.0000000000000000e+000  0.0000000000000000e+000  0.0000000000000000e+000  0.0000000000000000e+000  0.0000000000000000e+000  0.0000000000000000e+000  0.0000000000000000e+000  0.0000000000000000e+000  0.0000000000000000e+000  0.0000000000000000e+000  0.0000000000000000e+000
  0.0000000000000000e+000 -1.7216768159756826e-001  0.0000000000000000e+000  0.0000000000000000e+000 -2.4017416137698080e-001  0.0000000000000000e+000  0.0000000000000000e+000  0.0000000000000000e+000  0.0000000000000000e+000  0.0000000000000000e+000  0.0000000000000000e+000  0.0000000000000000e+000  0.0000000000000000e+000  0.0000000000000000e+000  0.0000000000000000e+000  0.0000000000000000e+000  4.2542446468392975e-002  0.0000000000000000e+000  4.0304541271749333e-001  0.0000000000000000e+000  0.0000000000000000e+000  0.0000000000000000e+000  0.0000000000000000e+000  0.0000000000000000e+000  0.0000000000000000e+000  8.2629614158376463e-001  0.0000000000000000e+000  0.0000000000000000e+000  2.5623013788357218e-001  0.0000000000000000e+000
  0.0000000000000000e+000  0.0000000000000000e+000  0.0000000000000000e+000 -7.3511225792081392e-001  0.0000000000000000e+000  3.6112067768986761e-003  0.0000000000000000e+000  0.0000000000000000e+000  8.3446470308945475e-003  0.0000000000000000e+000  0.0000000000000000e+000  0.0000000000000000e+000  1.2258666944251349e-001  1.4314972787423601e+000  0.0000000000000000e+000 -3.5819709706595404e-001  0.0000000000000000e+000  0.0000000000000000e+000  0.0000000000000000e+000  0.0000000000000000e+000  0.0000000000000000e+000  0.0000000000000000e+000  0.0000000000000000e+000  0.0000000000000000e+000  0.0000000000000000e+000  0.0000000000000000e+000  0.0000000000000000e+000  0.0000000000000000e+000  0.0000000000000000e+000  0.0000000000000000e+000
  0.0000000000000000e+000  0.0000000000000000e+000  0.0000000000000000e+000  0.0000000000000000e+000  0.0000000000000000e+000  0.0000000000000000e+000 -3.3004768812913615e-001  0.0000000000000000e+000  0.0000000000000000e+000  0.0000000000000000e+000  0.0000000000000000e+000  0.0000000000000000e+000  0.0000000000000000e+000  0.0000000000000000e+000  0.0000000000000000e+000  0.0000000000000000e+000  0.0000000000000000e+000  0.0000000000000000e+000  0.0000000000000000e+000  0.0000000000000000e+000  0.0000000000000000e+000  0.0000000000000000e+000  0.0000000000000000e+000 -5.5389136589291253e-002  0.0000000000000000e+000  0.0000000000000000e+000  0.0000000000000000e+000  0.0000000000000000e+000  0.0000000000000000e+000  0.0000000000000000e+000
  1.3601717996763746e-001  0.0000000000000000e+000  0.0000000000000000e+000  0.0000000000000000e+000  0.0000000000000000e+000  0.0000000000000000e+000  0.0000000000000000e+000 -3.2317028918197038e-001  0.0000000000000000e+000 -6.2915469354016407e-001  0.0000000000000000e+000 -1.3589495106989241e-001  0.0000000000000000e+000  0.0000000000000000e+000  0.0000000000000000e+000  0.0000000000000000e+000  0.0000000000000000e+000 -2.4814112868525268e-001  0.0000000000000000e+000  0.0000000000000000e+000  0.0000000000000000e+000  0.0000000000000000e+000  0.0000000000000000e+000  0.0000000000000000e+000  0.0000000000000000e+000  0.0000000000000000e+000 -5.3800136214704763e-001 -1.2996311629817219e+000  0.0000000000000000e+000 -1.8435429481110813e-001
  0.0000000000000000e+000  0.0000000000000000e+000  0.0000000000000000e+000  5.7177336916750621e-001  0.0000000000000000e+000  2.0775173176461112e-001  0.0000000000000000e+000  0.0000000000000000e+000  2.1519015600378874e-001  0.0000000000000000e+000  0.0000000000000000e+000  0.0000000000000000e+000  8.9403308123961078e-002  7.2306418727969268e-001  0.0000000000000000e+000  8.6059406608980116e-001  0.0000000000000000e+000  0.0000000000000000e+000  0.0000000000000000e+000  0.0000000000000000e+000  0.0000000000000000e+000  0.0000000000000000e+000  0.0000000000000000e+000  0.0000000000000000e+000  0.0000000000000000e+000  0.0000000000000000e+000  0.0000000000000000e+000  0.0000000000000000e+000  0.0000000000000000e+000  0.0000000000000000e+000
  5.1304416930568730e-001  0.0000000000000000e+000  0.0000000000000000e+000  0.0000000000000000e+000  0.0000000000000000e+000  0.0000000000000000e+000  0.0000000000000000e+000  9.1685130442973695e-001  0.0000000000000000e+000  3.4673917022456524e-001  0.0000000000000000e+000  2.4081595860681354e-001  0.0000000000000000e+000  0.0000000000000000e+000  0.0000000000000000e+000  0.0000000000000000e+000  0.0000000000000000e+000  4.6305163229104984e-001  0.0000000000000000e+000  0.0000000000000000e+000  0.0000000000000000e+000  0.0000000000000000e+000  0.0000000000000000e+000  0.0000000000000000e+000  0.0000000000000000e+000  0.0000000000000000e+000 -1.3325794157920895e-001 -1.3813571691677132e-001  0.0000000000000000e+000  2.8881214165068658e-001
  0.0000000000000000e+000  0.0000000000000000e+000 -6.2412449314459872e-001  0.0000000000000000e+000  0.0000000000000000e+000  0.0000000000000000e+000  0.0000000000000000e+000  0.0000000000000000e+000  0.0000000000000000e+000  0.0000000000000000e+000  5.0932564636452315e-001  0.0000000000000000e+000  0.0000000000000000e+000  0.0000000000000000e+000  5.3792256567641517e-001  0.0000000000000000e+000  0.0000000000000000e+000  0.0000000000000000e+000  0.0000000000000000e+000 -1.8621120861511598e-001 -9.6910574619972725e-002 -1.1683491432559859e-001  4.2498494820998906e-002  0.0000000000000000e+000 -4.6610335698191604e-002  0.0000000000000000e+000  0.0000000000000000e+000  0.0000000000000000e+000  0.0000000000000000e+000  0.0000000000000000e+000
 -1.9971223321008866e-001  0.0000000000000000e+000  0.0000000000000000e+000  0.0000000000000000e+000  0.0000000000000000e+000  0.0000000000000000e+000  0.0000000000000000e+000 -7.1920430234345967e-002  0.0000000000000000e+000 -6.1427324817313700e-001  0.0000000000000000e+000 -1.3369420273473892e-001  0.0000000000000000e+000  0.0000000000000000e+000  0.0000000000000000e+000  0.0000000000000000e+000  0.0000000000000000e+000  8.9476658691828392e-001  0.0000000000000000e+000  0.0000000000000000e+000  0.0000000000000000e+000  0.0000000000000000e+000  0.0000000000000000e+000  0.0000000000000000e+000  0.0000000000000000e+000  0.0000000000000000e+000 -8.5789520139239595e-001  2.2769029871401483e-001  0.0000000000000000e+000  2.4097314100318448e-001
  0.0000000000000000e+000  0.0000000000000000e+000  0.0000000000000000e+000 -2.7907979214894613e-001  0.0000000000000000e+000 -4.7619530571228808e-002  0.0000000000000000e+000  0.0000000000000000e+000 -1.3949519102784751e+000  0.0000000000000000e+000  0.0000000000000000e+000  0.0000000000000000e+000  1.6055403842148916e-001  3.6155949379053087e-003  0.0000000000000000e+000  1.5718893533391862e-001  0.0000000000000000e+000  0.0000000000000000e+000  0.0000000000000000e+000  0.0000000000000000e+000  0.0000000000000000e+000  0.0000000000000000e+000  0.0000000000000000e+000  0.0000000000000000e+000  0.0000000000000000e+000  0.0000000000000000e+000  0.0000000000000000e+000  0.0000000000000000e+000  0.0000000000000000e+000  0.0000000000000000e+000
  0.0000000000000000e+000  0.0000000000000000e+000  0.0000000000000000e+000 -5.6139145121805090e-001  0.0000000000000000e+000 -8.7028349812632899e-001  0.0000000000000000e+000  0.0000000000000000e+000 -2.4477369343594380e-001  0.0000000000000000e+000  0.0000000000000000e+000  0.0000000000000000e+000  1.4360864696108869e-001 -3.8627943066405257e-001  0.0000000000000000e+000  1.1619000802602946e+000  0.0000000000000000e+000  0.0000000000000000e+000  0.0000000000000000e+000  0.0000000000000000e+000  0.0000000000000000e+000  0.0000000000000000e+000  0.0000000000000000e+000  0.0000000000000000e+000  0.0000000000000000e+000  0.0000000000000000e+000  0.0000000000000000e+000  0.0000000000000000e+000  0.0000000000000000e+000  0.0000000000000000e+000
  0.0000000000000000e+000  0.0000000000000000e+000 -4.4607482978672552e-001  0.0000000000000000e+000  0.0000000000000000e+000  0.0000000000000000e+000  0.0000000000000000e+000  0.0000000000000000e+000  0.0000000000000000e+000  0.0000000000000000e+000 -6.6933792252909796e-001  0.0000000000000000e+000  0.0000000000000000e+000  0.0000000000000000e+000  2.8584803911507156e-001  0.0000000000000000e+000  0.0000000000000000e+000  0.0000000000000000e+000  0.0000000000000000e+000  1.9989122142954829e-001  1.4605189492298185e-001  3.8518093872264680e-001 -1.1870631145431654e-001  0.0000000000000000e+000 -2.1806349965021843e-001  0.0000000000000000e+000  0.0000000000000000e+000  0.0000000000000000e+000  0.0000000000000000e+000  0.0000000000000000e+000
  0.0000000000000000e+000  0.0000000000000000e+000  0.0000000000000000e+000 -1.9349165850762634e-001  0.0000000000000000e+000  4.3233540878489457e-001  0.0000000000000000e+000  0.0000000000000000e+000  2.0337614954347760e-001  0.0000000000000000e+000  0.0000000000000000e+000  0.0000000000000000e+000 -1.4678630578094545e+000 -2.1142522125092394e-001  0.0000000000000000e+000  8.0166668050477430e-001  0.0000000000000000e+000  0.0000000000000000e+000  0.0000000000000000e+000  0.0000000000000000e+000  0.0000000000000000e+000  0.0000000000000000e+000  0.0000000000000000e+000  0.0000000000000000e+000  0.0000000000000000e+000  0.0000000000000000e+000  0.0000000000000000e+000  0.0000000000000000e+000  0.0000000000000000e+000  0.0000000000000000e+000
  0.0000000000000000e+000 -1.7625999496529773e-001  0.0000000000000000e+000  0.0000000000000000e+000  8.7020624426436544e-003  0.0000000000000000e+000  0.0000000000000000e+000  0.0000000000000000e+000  0.0000000000000000e+000  0.0000000000000000e+000  0.0000000000000000e+000  0.0000000000000000e+000  0.0000000000000000e+000  0.0000000000000000e+000  0.0000000000000000e+000  0.0000000000000000e+000  8.7934332706284346e-001  0.0000000000000000e+000 -3.6213293147263870e-001  0.0000000000000000e+000  0.0000000000000000e+000  0.0000000000000000e+000  0.0000000000000000e+000  0.0000000000000000e+000  0.0000000000000000e+000  1.8644453238612024e-002  0.0000000000000000e+000  0.0000000000000000e+000  2.5322741901419765e-001  0.0000000000000000e+000
 -1.9431580806186149e-001  0.0000000000000000e+000  0.0000000000000000e+000  0.0000000000000000e+000  0.0000000000000000e+000  0.0000000000000000e+000  0.0000000000000000e+000  2.5308341169911613e-001  0.0000000000000000e+000 -6.5630244854885222e-002  0.0000000000000000e+000 -3.5574919282749952e-002  0.0000000000000000e+000  0.0000000000000000e+000  0.0000000000000000e+000  0.0000000000000000e+000  0.0000000000000000e+000  4.3643019422696355e-002  0.0000000000000000e+000  0.0000000000000000e+000  0.0000000000000000e+000  0.0000000000000000e+000  0.0000000000000000e+000  0.0000000000000000e+000  0.0000000000000000e+000  0.0000000000000000e+000  3.6030663240921113e-001  4.5019852150781159e-001  0.0000000000000000e+000 -1.1902919065675892e+000
  0.0000000000000000e+000  1.6158454333721509e-001  0.0000000000000000e+000  0.0000000000000000e+000  6.4169493223177954e-001  0.0000000000000000e+000  0.0000000000000000e+000  0.0000000000000000e+000  0.0000000000000000e+000  0.0000000000000000e+000  0.0000000000000000e+000  0.0000000000000000e+000  0.0000000000000000e+000  0.0000000000000000e+000  0.0000000000000000e+000  0.0000000000000000e+000 -6.7568316223054314e-002  0.0000000000000000e+000  2.5182941338128140e-001  0.0000000000000000e+000  0.0000000000000000e+000  0.0000000000000000e+000  0.0000000000000000e+000  0.0000000000000000e+000  0.0000000000000000e+000 -1.1425342086806622e-001  0.0000000000000000e+000  0.0000000000000000e+000  6.9359979406089844e-001  0.0000000000000000e+000
  0.0000000000000000e+000  0.0000000000000000e+000  1.5072748121151627e-001  0.0000000000000000e+000  0.0000000000000000e+000  0.0000000000000000e+000  0.0000000000000000e+000  0.0000000000000000e+000  0.0000000000000000e+000  0.0000000000000000e+000 -3.5709567066256048e-001  0.0000000000000000e+000  0.0000000000000000e+000  0.0000000000000000e+000  1.9609681195300141e-001  0.0000000000000000e+000  0.0000000000000000e+000  0.0000000000000000e+000  0.0000000000000000e+000 -3.4777918815062214e-001 -1.3548268891896004e-003 -5.9862947340421502e-001  2.9681146745632797e-001  0.0000000000000000e+000 -4.9386582776617460e-001  0.0000000000000000e+000  0.0000000000000000e+000  0.0000000000000000e+000  0.0000000000000000e+000  0.0000000000000000e+000
  0.0000000000000000e+000  0.0000000000000000e+000  2.6606478777661891e-001  0.0000000000000000e+000  0.0000000000000000e+000  0.0000000000000000e+000  0.0000000000000000e+000  0.0000000000000000e+000  0.0000000000000000e+000  0.0000000000000000e+000 -7.0415172935824111e-002  0.0000000000000000e+000  0.0000000000000000e+000  0.0000000000000000e+000  1.9259102614310913e-001  0.0000000000000000e+000  0.0000000000000000e+000  0.0000000000000000e+000  0.0000000000000000e+000 -6.6043754591456838e-001 -4.0723703915827875e-001  5.3267568481808447e-001 -3.6701747207550622e-002  0.0000000000000000e+000  7.0545881797124815e-003  0.0000000000000000e+000  0.0000000000000000e+000  0.0000000000000000e+000  0.0000000000000000e+000  0.0000000000000000e+000
  0.0000000000000000e+000  0.0000000000000000e+000 -9.4261722833640316e-002  0.0000000000000000e+000  0.0000000000000000e+000  0.0000000000000000e+000  0.0000000000000000e+000  0.0000000000000000e+000  0.0000000000000000e+000  0.0000000000000000e+000 -3.6119365462906849e-001  0.0000000000000000e+000  0.0000000000000000e+000  0.0000000000000000e+000  1.3954814744756722e-001  0.0000000000000000e+000  0.0000000000000000e+000  0.0000000000000000e+000  0.0000000000000000e+000 -9.2313190761485531e-002 -2.9873118087801448e-001 -4.2838885473464328e-001 -3.7531303088822504e-001  0.0000000000000000e+000  6.4733396355774397e-001  0.0000000000000000e+000  0.0000000000000000e+000  0.0000000000000000e+000  0.0000000000000000e+000  0.0000000000000000e+000
  0.0000000000000000e+000  0.0000000000000000e+000  2.2286434098673796e-001  0.0000000000000000e+000  0.0000000000000000e+000  0.0000000000000000e+000  0.0000000000000000e+000  0.0000000000000000e+000  0.0000000000000000e+000  0.0000000000000000e+000 -8.0381212326824075e-002  0.0000000000000000e+000  0.0000000000000000e+000  0.0000000000000000e+000  4.2830340192668881e-001  0.0000000000000000e+000  0.0000000000000000e+000  0.0000000000000000e+000  0.0000000000000000e+000  3.1790219643679096e-001 -8.1762914243644763e-002  9.8557893448727688e-002  7.0712442689862109e-001  0.0000000000000000e+000  3.7807532053379106e-001  0.0000000000000000e+000  0.0000000000000000e+000  0.0000000000000000e+000  0.0000000000000000e+000  0.0000000000000000e+000
  0.0000000000000000e+000  0.0000000000000000e+000  0.0000000000000000e+000  0.0000000000000000e+000  0.0000000000000000e+000  0.0000000000000000e+000  3.7426435174787431e-001  0.0000000000000000e+000  0.0000000000000000e+000  0.0000000000000000e+000  0.0000000000000000e+000  0.0000000000000000e+000  0.0000000000000000e+000  0.0000000000000000e+000  0.0000000000000000e+000  0.0000000000000000e+000  0.0000000000000000e+000  0.0000000000000000e+000  0.0000000000000000e+000  0.0000000000000000e+000  0.0000000000000000e+000  0.0000000000000000e+000  0.0000000000000000e+000  3.0573173232490214e-001  0.0000000000000000e+000  0.0000000000000000e+000  0.0000000000000000e+000  0.0000000000000000e+000  0.0000000000000000e+000  0.0000000000000000e+000
  0.0000000000000000e+000  0.0000000000000000e+000  1.8608654640284811e-001  0.0000000000000000e+000  0.0000000000000000e+000  0.0000000000000000e+000  0.0000000000000000e+000  0.0000000000000000e+000  0.0000000000000000e+000  0.0000000000000000e+000  8.4733380538259184e-002  0.0000000000000000e+000  0.0000000000000000e+000  0.0000000000000000e+000  1.6251151847401107e-001  0.0000000000000000e+000  0.0000000000000000e+000  0.0000000000000000e+000  0.0000000000000000e+000  5.0526209173720948e-001 -6.8580536220868626e-001 -5.0138236223912148e-002 -2.4390697312348958e-001  0.0000000000000000e+000 -3.7968253499856791e-001  0.0000000000000000e+000  0.0000000000000000e+000  0.0000000000000000e+000  0.0000000000000000e+000  0.0000000000000000e+000
  0.0000000000000000e+000  8.9885241051566200e-001  0.0000000000000000e+000  0.0000000000000000e+000 -3.3931502843298350e-001  0.0000000000000000e+000  0.0000000000000000e+000  0.0000000000000000e+000  0.0000000000000000e+000  0.0000000000000000e+000  0.0000000000000000e+000  0.0000000000000000e+000  0.0000000000000000e+000  0.0000000000000000e+000  0.0000000000000000e+000  0.0000000000000000e+000  5.9967066253914875e-002  0.0000000000000000e+000 -1.6348644332893486e-001  0.0000000000000000e+000  0.0000000000000000e+000  0.0000000000000000e+000  0.0000000000000000e+000  0.0000000000000000e+000  0.0000000000000000e+000  1.0720995018444807e-001  0.0000000000000000e+000  0.0000000000000000e+000  1.8738147182608289e-001  0.0000000000000000e+000
 -5.0077600446327397e-001  0.0000000000000000e+000  0.0000000000000000e+000  0.0000000000000000e+000  0.0000000000000000e+000  0.0000000000000000e+000  0.0000000000000000e+000  1.8263549666996653e-001  0.0000000000000000e+000 -2.6703203928822505e-001  0.0000000000000000e+000  2.3855079111147703e-002  0.0000000000000000e+000  0.0000000000000000e+000  0.0000000000000000e+000  0.0000000000000000e+000  0.0000000000000000e+000  6.8037918142674392e-001  0.0000000000000000e+000  0.0000000000000000e+000  0.0000000000000000e+000  0.0000000000000000e+000  0.0000000000000000e+000  0.0000000000000000e+000  0.0000000000000000e+000  0.0000000000000000e+000  1.1087661724185365e+000  1.6437835821320529e-001  0.0000000000000000e+000  2.0841209261010779e-001
  3.8904014035505546e-001  0.0000000000000000e+000  0.0000000000000000e+000  0.0000000000000000e+000  0.0000000000000000e+000  0.0000000000000000e+000  0.0000000000000000e+000 -1.2051337259709309e-001  0.0000000000000000e+000  5.7020556960118696e-001  0.0000000000000000e+000 -1.0989169717263629e+000  0.0000000000000000e+000  0.0000000000000000e+000  0.0000000000000000e+000  0.0000000000000000e+000  0.0000000000000000e+000  7.2420491648880536e-001  0.0000000000000000e+000  0.0000000000000000e+000  0.0000000000000000e+000  0.0000000000000000e+000  0.0000000000000000e+000  0.0000000000000000e+000  0.0000000000000000e+000  0.0000000000000000e+000 -7.8097016516577578e-002  9.5546791415732024e-002  0.0000000000000000e+000 -6.5547389565174058e-002
  0.0000000000000000e+000  3.7694695379227913e-002  0.0000000000000000e+000  0.0000000000000000e+000  4.6438569874079272e-001  0.0000000000000000e+000  0.0000000000000000e+000  0.0000000000000000e+000  0.0000000000000000e+000  0.0000000000000000e+000  0.0000000000000000e+000  0.0000000000000000e+000  0.0000000000000000e+000  0.0000000000000000e+000  0.0000000000000000e+000  0.0000000000000000e+000 -2.4076535501112672e-001  0.0000000000000000e+000 -6.6048336596008161e-001  0.0000000000000000e+000  0.0000000000000000e+000  0.0000000000000000e+000  0.0000000000000000e+000  0.0000000000000000e+000  0.0000000000000000e+000  5.1971035249403741e-001  0.0000000000000000e+000  0.0000000000000000e+000 -1.3645493531647909e-001  0.0000000000000000e+000
  8.4631930836281111e-001  0.0000000000000000e+000  0.0000000000000000e+000  0.0000000000000000e+000  0.0000000000000000e+000  0.0000000000000000e+000  0.0000000000000000e+000  9.5244571738278147e-002  0.0000000000000000e+000 -1.0569546665794951e+000  0.0000000000000000e+000 -5.2920135909930099e-001  0.0000000000000000e+000  0.0000000000000000e+000  0.0000000000000000e+000  0.0000000000000000e+000  0.0000000000000000e+000 -3.0485943001907184e-002  0.0000000000000000e+000  0.0000000000000000e+000  0.0000000000000000e+000  0.0000000000000000e+000  0.0000000000000000e+000  0.0000000000000000e+000  0.0000000000000000e+000  0.0000000000000000e+000  1.3608213173398206e-001  5.8866105860981777e-001  0.0000000000000000e+000  2.1057835578254547e-001
  1.1095931531557696e-001  0.0000000000000000e+000  0.0000000000000000e+000  0.0000000000000000e+000 -2.7688427630455298e-001  0.0000000000000000e+000  0.0000000000000000e+000  0.0000000000000000e+000  0.0000000000000000e+000 -6.5978297927850849e-001  0.0000000000000000e+000  0.0000000000000000e+000  0.0000000000000000e+000  0.0000000000000000e+000  0.0000000000000000e+000 -6.9134069594284808e-002  0.0000000000000000e+000  0.0000000000000000e+000  0.0000000000000000e+000  0.0000000000000000e+000 -4.2356214155329180e-001  3.1807812884886050e-001  0.0000000000000000e+000  0.0000000000000000e+000  0.0000000000000000e+000  0.0000000000000000e+000  0.0000000000000000e+000  0.0000000000000000e+000 -2.7145133687727285e-001 -3.4156348817467197e-001
  0.0000000000000000e+000  6.6301766368769305e-002  0.0000000000000000e+000  0.0000000000000000e+000  0.0000000000000000e+000 -5.5823188315414618e-001  0.0000000000000000e+000  0.0000000000000000e+000  2.6410460966947447e-001  0.0000000000000000e+000  0.0000000000000000e+000  0.0000000000000000e+000 -1.8371608357243044e-001  0.0000000000000000e+000  0.0000000000000000e+000  0.0000000000000000e+000  0.0000000000000000e+000  0.0000000000000000e+000  0.0000000000000000e+000 -6.7144787325387290e-001  0.0000000000000000e+000  0.0000000000000000e+000  0.0000000000000000e+000  0.0000000000000000e+000 -7.1278453885633142e-001  0.0000000000000000e+000  0.0000000000000000e+000  0.0000000000000000e+000  0.0000000000000000e+000  0.0000000000000000e+000
  0.0000000000000000e+000  0.0000000000000000e+000  5.6546142978703240e-001  0.0000000000000000e+000  0.0000000000000000e+000  0.0000000000000000e+000  4.7299616622823643e-001  4.6950143011280188e-001  0.0000000000000000e+000  0.0000000000000000e+000  0.0000000000000000e+000  0.0000000000000000e+000  0.0000000000000000e+000  0.0000000000000000e+000 -3.0567375843772449e-001  0.0000000000000000e+000  0.0000000000000000e+000  3.1468549910959276e-001  0.0000000000000000e+000  0.0000000000000000e+000  0.0000000000000000e+000  0.0000000000000000e+000 -1.4897957165927544e-001  0.0000000000000000e+000  0.0000000000000000e+000  1.1387119311907414e+000 -3.4077451776801643e-001  0.0000000000000000e+000  0.0000000000000000e+000  0.0000000000000000e+000
  0.0000000000000000e+000  0.0000000000000000e+000  0.0000000000000000e+000  7.5007263517366252e-002  0.0000000000000000e+000  0.0000000000000000e+000  0.0000000000000000e+000  0.0000000000000000e+000  0.0000000000000000e+000  0.0000000000000000e+000  0.0000000000000000e+000  0.0000000000000000e+000  0.0000000000000000e+000  0.0000000000000000e+000  0.0000000000000000e+000  0.0000000000000000e+000 -4.2111292498739061e-001  0.0000000000000000e+000  0.0000000000000000e+000  0.0000000000000000e+000  0.0000000000000000e+000  0.0000000000000000e+000  0.0000000000000000e+000  0.0000000000000000e+000  0.0000000000000000e+000  0.0000000000000000e+000  0.0000000000000000e+000  0.0000000000000000e+000  0.0000000000000000e+000  0.0000000000000000e+000
  3.5392172309523495e-001  0.0000000000000000e+000  0.0000000000000000e+000  0.0000000000000000e+000 -5.1584152962634300e-001  0.0000000000000000e+000  0.0000000000000000e+000  0.0000000000000000e+000  0.0000000000000000e+000 -2.8085839548049846e-001  0.0000000000000000e+000  0.0000000000000000e+000  0.0000000000000000e+000  0.0000000000000000e+000  0.0000000000000000e+000 -3.6913736402406333e-002  0.0000000000000000e+000  0.0000000000000000e+000  0.0000000000000000e+000  0.0000000000000000e+000  3.9676299687845556e-001 -1.3889920079553561e-001  0.0000000000000000e+000  0.0000000000000000e+000  0.0000000000000000e+000  0.0000000000000000e+000  0.0000000000000000e+000  0.0000000000000000e+000 -1.4311707228006465e-001  5.7550543692945100e-001
  0.0000000000000000e+000  1.6564189759910231e+000  0.0000000000000000e+000  0.0000000000000000e+000  0.0000000000000000e+000 -3.4602115483331664e-001  0.0000000000000000e+000  0.0000000000000000e+000 -6.2387671970495484e-001  0.0000000000000000e+000  0.0000000000000000e+000  0.0000000000000000e+000  2.4958346534467124e-001  0.0000000000000000e+000  0.0000000000000000e+000  0.0000000000000000e+000  0.0000000000000000e+000  0.0000000000000000e+000  0.0000000000000000e+000  4.2249370991064489e-001  0.0000000000000000e+000  0.0000000000000000e+000  0.0000000000000000e+000  0.0000000000000000e+000 -4.3047232547658454e-001  0.0000000000000000e+000  0.0000000000000000e+000  0.0000000000000000e+000  0.0000000000000000e+000  0.0000000000000000e+000
  0.0000000000000000e+000  0.0000000000000000e+000 -2.3494810422029966e-001  0.0000000000000000e+000  0.0000000000000000e+000  0.0000000000000000e+000  8.0786031623243870e-001 -5.6644760049947500e-002  0.0000000000000000e+000  0.0000000000000000e+000  0.0000000000000000e+000  0.0000000000000000e+000  0.0000000000000000e+000  0.0000000000000000e+000 -4.2233260684096141e-001  0.0000000000000000e+000  0.0000000000000000e+000  3.3187907147978324e-001  0.0000000000000000e+000  0.0000000000000000e+000  0.0000000000000000e+000  0.0000000000000000e+000 -1.0351899694315310e+000  0.0000000000000000e+000  0.0000000000000000e+000 -4.3756333154810267e-001  1.7219805508488167e-001  0.0000000000000000e+000  0.0000000000000000e+000  0.0000000000000000e+000
  0.0000000000000000e+000  0.0000000000000000e+000  4.3513025214364176e-001  0.0000000000000000e+000  0.0000000000000000e+000  0.0000000000000000e+000 -7.1419625195006464e-001 -9.3531424329600196e-002  0.0000000000000000e+000  0.0000000000000000e+000  0.0000000000000000e+000  0.0000000000000000e+000  0.0000000000000000e+000  0.0000000000000000e+000 -5.7835623467675701e-001  0.0000000000000000e+000  0.0000000000000000e+000  5.9552567642522658e-001  0.0000000000000000e+000  0.0000000000000000e+000  0.0000000000000000e+000  0.0000000000000000e+000 -5.7959133817791364e-001  0.0000000000000000e+000  0.0000000000000000e+000  3.7979395773915708e-002  6.5805920985026556e-001  0.0000000000000000e+000  0.0000000000000000e+000  0.0000000000000000e+000
  0.0000000000000000e+000  5.9089538125757268e-001  0.0000000000000000e+000  0.0000000000000000e+000  0.0000000000000000e+000 -5.8045826350219842e-001  0.0000000000000000e+000  0.0000000000000000e+000  8.5950873438926889e-001  0.0000000000000000e+000  0.0000000000000000e+000  0.0000000000000000e+000 -5.3997923964029970e-002  0.0000000000000000e+000  0.0000000000000000e+000  0.0000000000000000e+000  0.0000000000000000e+000  0.0000000000000000e+000  0.0000000000000000e+000 -4.3930352055805089e-001  0.0000000000000000e+000  0.0000000000000000e+000  0.0000000000000000e+000  0.0000000000000000e+000  9.0367278941092577e-001  0.0000000000000000e+000  0.0000000000000000e+000  0.0000000000000000e+000  0.0000000000000000e+000  0.0000000000000000e+000
 -6.8777450412033786e-002  0.0000000000000000e+000  0.0000000000000000e+000  0.0000000000000000e+000 -9.7133155809437377e-002  0.0000000000000000e+000  0.0000000000000000e+000  0.0000000000000000e+000  0.0000000000000000e+000 -2.0085160383525757e-001  0.0000000000000000e+000  0.0000000000000000e+000  0.0000000000000000e+000  0.0000000000000000e+000  0.0000000000000000e+000  9.0040813804144845e-002  0.0000000000000000e+000  0.0000000000000000e+000  0.0000000000000000e+000  0.0000000000000000e+000  2.9384781675121974e-001 -7.3821370617012860e-001  0.0000000000000000e+000  0.0000000000000000e+000  0.0000000000000000e+000  0.0000000000000000e+000  0.0000000000000000e+000  0.0000000000000000e+000 -1.0344391199478487e-001 -5.4348821434133487e-001
  0.0000000000000000e+000  0.0000000000000000e+000  0.0000000000000000e+000  0.0000000000000000e+000  0.0000000000000000e+000  0.0000000000000000e+000  0.0000000000000000e+000  0.0000000000000000e+000  0.0000000000000000e+000  0.0000000000000000e+000 -5.1646465917309758e-001  2.4815565591223149e-001  0.0000000000000000e+000 -6.5962861178673338e-003  0.0000000000000000e+000  0.0000000000000000e+000  0.0000000000000000e+000  0.0000000000000000e+000 -9.2091759497718625e-002  0.0000000000000000e+000  0.0000000000000000e+000  0.0000000000000000e+000  0.0000000000000000e+000 -8.8669476581650794e-002  0.0000000000000000e+000  0.0000000000000000e+000  0.0000000000000000e+000 -8.0950376591390094e-001  0.0000000000000000e+000  0.0000000000000000e+000
  0.0000000000000000e+000  0.0000000000000000e+000  0.0000000000000000e+000  0.0000000000000000e+000  0.0000000000000000e+000  0.0000000000000000e+000  0.0000000000000000e+000  0.0000000000000000e+000  0.0000000000000000e+000  0.0000000000000000e+000  3.1029094883910829e-001 -6.3293851525441291e-001  0.0000000000000000e+000  6.0458788617297116e-002  0.0000000000000000e+000  0.0000000000000000e+000  0.0000000000000000e+000  0.0000000000000000e+000  4.6350629217394212e-001  0.0000000000000000e+000  0.0000000000000000e+000  0.0000000000000000e+000  0.0000000000000000e+000  2.4794270763484388e-001  0.0000000000000000e+000  0.0000000000000000e+000  0.0000000000000000e+000 -4.7237636340195976e-001  0.0000000000000000e+000  0.0000000000000000e+000
  0.0000000000000000e+000 -4.5431314967880332e-002  0.0000000000000000e+000  0.0000000000000000e+000  0.0000000000000000e+000 -5.4290163596428187e-001  0.0000000000000000e+000  0.0000000000000000e+000  1.1286094480309494e-001  0.0000000000000000e+000  0.0000000000000000e+000  0.0000000000000000e+000  1.4752463557287963e+000  0.0000000000000000e+000  0.0000000000000000e+000  0.0000000000000000e+000  0.0000000000000000e+000  0.0000000000000000e+000  0.0000000000000000e+000 -1.1273799832218434e-002  0.0000000000000000e+000  0.0000000000000000e+000  0.0000000000000000e+000  0.0000000000000000e+000 -4.5405900556413697e-001  0.0000000000000000e+000  0.0000000000000000e+000  0.0000000000000000e+000  0.0000000000000000e+000  0.0000000000000000e+000
  0.0000000000000000e+000  0.0000000000000000e+000  0.0000000000000000e+000  0.0000000000000000e+000  0.0000000000000000e+000  0.0000000000000000e+000  0.0000000000000000e+000  0.0000000000000000e+000  0.0000000000000000e+000  0.0000000000000000e+000  2.0794321179444963e-002 -2.0672759669814961e-001  0.0000000000000000e+000 -9.4314244297233751e-001  0.0000000000000000e+000  0.0000000000000000e+000  0.0000000000000000e+000  0.0000000000000000e+000 -2.4946886803322615e-001  0.0000000000000000e+000  0.0000000000000000e+000  0.0000000000000000e+000  0.0000000000000000e+000  5.4014243544845353e-002  0.0000000000000000e+000  0.0000000000000000e+000  0.0000000000000000e+000 -4.6490586259620714e-002  0.0000000000000000e+000  0.0000000000000000e+000
  0.0000000000000000e+000  0.0000000000000000e+000 -3.5611108454146195e-001  0.0000000000000000e+000  0.0000000000000000e+000  0.0000000000000000e+000  2.0599265905973435e-001  3.5244413906704208e-001  0.0000000000000000e+000  0.0000000000000000e+000  0.0000000000000000e+000  0.0000000000000000e+000  0.0000000000000000e+000  0.0000000000000000e+000  3.9997303283060343e-001  0.0000000000000000e+000  0.0000000000000000e+000  3.6045513742935587e-001  0.0000000000000000e+000  0.0000000000000000e+000  0.0000000000000000e+000  0.0000000000000000e+000 -5.5146340608992345e-002  0.0000000000000000e+000  0.0000000000000000e+000  4.1556178810493205e-001  1.2551489588737430e+000  0.0000000000000000e+000  0.0000000000000000e+000  0.0000000000000000e+000
 -5.0815849088658571e-001  0.0000000000000000e+000  0.0000000000000000e+000  0.0000000000000000e+000 -3.4237376154023291e-001  0.0000000000000000e+000  0.0000000000000000e+000  0.0000000000000000e+000  0.0000000000000000e+000  8.3251881065442013e-002  0.0000000000000000e+000  0.0000000000000000e+000  0.0000000000000000e+000  0.0000000000000000e+000  0.0000000000000000e+000 -2.5788986554279197e-001  0.0000000000000000e+000  0.0000000000000000e+000  0.0000000000000000e+000  0.0000000000000000e+000 -5.4336707477827006e-001 -4.0271988582372370e-001  0.0000000000000000e+000  0.0000000000000000e+000  0.0000000000000000e+000  0.0000000000000000e+000  0.0000000000000000e+000  0.0000000000000000e+000 -4.3059707027568381e-003  3.0605141941083330e-001
  0.0000000000000000e+000  0.0000000000000000e+000  0.0000000000000000e+000 -9.9075051247958512e-002  0.0000000000000000e+000  0.0000000000000000e+000  0.0000000000000000e+000  0.0000000000000000e+000  0.0000000000000000e+000  0.0000000000000000e+000  0.0000000000000000e+000  0.0000000000000000e+000  0.0000000000000000e+000  0.0000000000000000e+000  0.0000000000000000e+000  0.0000000000000000e+000 -3.4758057625832789e-001  0.0000000000000000e+000  0.0000000000000000e+000  0.0000000000000000e+000  0.0000000000000000e+000  0.0000000000000000e+000  0.0000000000000000e+000  0.0000000000000000e+000  0.0000000000000000e+000  0.0000000000000000e+000  0.0000000000000000e+000  0.0000000000000000e+000  0.0000000000000000e+000  0.0000000000000000e+000
  0.0000000000000000e+000  0.0000000000000000e+000  4.1123231250649894e-001  0.0000000000000000e+000  0.0000000000000000e+000  0.0000000000000000e+000 -8.6884793090740847e-002 -3.2553858510236323e-002  0.0000000000000000e+000  0.0000000000000000e+000  0.0000000000000000e+000  0.0000000000000000e+000  0.0000000000000000e+000  0.0000000000000000e+000  4.0538059916221503e-001  0.0000000000000000e+000  0.0000000000000000e+000 -9.9035589842412985e-001  0.0000000000000000e+000  0.0000000000000000e+000  0.0000000000000000e+000  0.0000000000000000e+000 -6.2832423890370148e-001  0.0000000000000000e+000  0.0000000000000000e+000  2.6404904561113879e-001  1.2997912251065014e-001  0.0000000000000000e+000  0.0000000000000000e+000  0.0000000000000000e+000
  0.0000000000000000e+000  0.0000000000000000e+000  0.0000000000000000e+000  0.0000000000000000e+000  0.0000000000000000e+000  0.0000000000000000e+000  0.0000000000000000e+000  0.0000000000000000e+000  0.0000000000000000e+000  0.0000000000000000e+000 -4.9250677771243567e-001 -8.0570778685422034e-002  0.0000000000000000e+000 -2.1411186208413252e-001  0.0000000000000000e+000  0.0000000000000000e+000  0.0000000000000000e+000  0.0000000000000000e+000  7.0648939956388701e-001  0.0000000000000000e+000  0.0000000000000000e+000  0.0000000000000000e+000  0.0000000000000000e+000 -3.7730445819316533e-001  0.0000000000000000e+000  0.0000000000000000e+000  0.0000000000000000e+000  2.5222134758109560e-001  0.0000000000000000e+000  0.0000000000000000e+000
  0.0000000000000000e+000 -4.4432559888739964e-001  0.0000000000000000e+000  0.0000000000000000e+000  0.0000000000000000e+000 -1.5391522347768161e+000  0.0000000000000000e+000  0.0000000000000000e+000 -6.1844884874790773e-001  0.0000000000000000e+000  0.0000000000000000e+000  0.0000000000000000e+000 -4.2029968451354138e-001  0.0000000000000000e+000  0.0000000000000000e+000  0.0000000000000000e+000  0.0000000000000000e+000  0.0000000000000000e+000  0.0000000000000000e+000 -1.4270863139990086e-001  0.0000000000000000e+000  0.0000000000000000e+000  0.0000000000000000e+000  0.0000000000000000e+000  1.9634203131604389e-001  0.0000000000000000e+000  0.0000000000000000e+000  0.0000000000000000e+000  0.0000000000000000e+000  0.0000000000000000e+000
 -2.0396033500286856e-001  0.0000000000000000e+000  0.0000000000000000e+000  0.0000000000000000e+000 -1.5943662861191932e-001  0.0000000000000000e+000  0.0000000000000000e+000  0.0000000000000000e+000  0.0000000000000000e+000  8.2344508791652726e-002  0.0000000000000000e+000  0.0000000000000000e+000  0.0000000000000000e+000  0.0000000000000000e+000  0.0000000000000000e+000  9.1377767340623139e-001  0.0000000000000000e+000  0.0000000000000000e+000  0.0000000000000000e+000  0.0000000000000000e+000 -1.0624847721610403e-001  4.8196739810060785e-002  0.0000000000000000e+000  0.0000000000000000e+000  0.0000000000000000e+000  0.0000000000000000e+000  0.0000000000000000e+000  0.0000000000000000e+000 -2.5933206997877228e-001  1.0171087208359106e-001
  5.4695562231802275e-001  0.0000000000000000e+000  0.0000000000000000e+000  0.0000000000000000e+000  4.6621182587713977e-001  0.0000000000000000e+000  0.0000000000000000e+000  0.0000000000000000e+000  0.0000000000000000e+000  5.6291026510370094e-003  0.0000000000000000e+000  0.0000000000000000e+000  0.0000000000000000e+000  0.0000000000000000e+000  0.0000000000000000e+000  5.7662295881135202e-002  0.0000000000000000e+000  0.0000000000000000e+000  0.0000000000000000e+000  0.0000000000000000e+000 -4.2697335853445323e-001 -3.8436518335803765e-001  0.0000000000000000e+000  0.0000000000000000e+000  0.0000000000000000e+000  0.0000000000000000e+000  0.0000000000000000e+000  0.0000000000000000e+000 -3.2662741115215099e-001  2.0832941384274850e-001
  0.0000000000000000e+000  0.0000000000000000e+000  1.4497747931107999e-001  0.0000000000000000e+000  0.0000000000000000e+000  0.0000000000000000e+000 -4.3459072977860230e-001  4.4293073755937767e-001  0.0000000000000000e+000  0.0000000000000000e+000  0.0000000000000000e+000  0.0000000000000000e+000  0.0000000000000000e+000  0.0000000000000000e+000  1.3142064232417685e+000  0.0000000000000000e+000  0.0000000000000000e+000  2.2033670776520925e-001  0.0000000000000000e+000  0.0000000000000000e+000  0.0000000000000000e+000  0.0000000000000000e+000 -6.7768044645177961e-001  0.0000000000000000e+000  0.0000000000000000e+000 -2.3534801629743385e-001 -3.8581391953095756e-001  0.0000000000000000e+000  0.0000000000000000e+000  0.0000000000000000e+000
  0.0000000000000000e+000  0.0000000000000000e+000  0.0000000000000000e+000  0.0000000000000000e+000  0.0000000000000000e+000  0.0000000000000000e+000  0.0000000000000000e+000  0.0000000000000000e+000  0.0000000000000000e+000  0.0000000000000000e+000  6.2757923556105055e-001  4.7027395959909990e-001  0.0000000000000000e+000 -1.7529074563820418e-001  0.0000000000000000e+000  0.0000000000000000e+000  0.0000000000000000e+000  0.0000000000000000e+000  2.6474004067133744e-001  0.0000000000000000e+000  0.0000000000000000e+000  0.0000000000000000e+000  0.0000000000000000e+000 -4.7976717675069869e-001  0.0000000000000000e+000  0.0000000000000000e+000  0.0000000000000000e+000 -2.3237045312861176e-001  0.0000000000000000e+000  0.0000000000000000e+000
  0.0000000000000000e+000  6.0093969186805568e-002  0.0000000000000000e+000  0.0000000000000000e+000  0.0000000000000000e+000 -3.5635685003160483e-001  0.0000000000000000e+000  0.0000000000000000e+000  6.4687829229340810e-001  0.0000000000000000e+000  0.0000000000000000e+000  0.0000000000000000e+000 -4.6156949901935362e-001  0.0000000000000000e+000  0.0000000000000000e+000  0.0000000000000000e+000  0.0000000000000000e+000  0.0000000000000000e+000  0.0000000000000000e+000  7.0523231948289400e-001  0.0000000000000000e+000  0.0000000000000000e+000  0.0000000000000000e+000  0.0000000000000000e+000 -1.5278130224732364e-001  0.0000000000000000e+000  0.0000000000000000e+000  0.0000000000000000e+000  0.0000000000000000e+000  0.0000000000000000e+000
  0.0000000000000000e+000  0.0000000000000000e+000 -9.1387318434626086e-001  0.0000000000000000e+000  0.0000000000000000e+000  0.0000000000000000e+000 -1.7804747996224765e-002 -1.0597195369572807e+000  0.0000000000000000e+000  0.0000000000000000e+000  0.0000000000000000e+000  0.0000000000000000e+000  0.0000000000000000e+000  0.0000000000000000e+000  2.8838624959367931e-001  0.0000000000000000e+000  0.0000000000000000e+000  1.4361303603980602e-001  0.0000000000000000e+000  0.0000000000000000e+000  0.0000000000000000e+000  0.0000000000000000e+000 -4.7174370431327284e-001  0.0000000000000000e+000  0.0000000000000000e+000  2.7626550840196551e-001  3.4820823513828575e-001  0.0000000000000000e+000  0.0000000000000000e+000  0.0000000000000000e+000
  0.0000000000000000e+000  0.0000000000000000e+000 -1.0799478239640217e+000  0.0000000000000000e+000  0.0000000000000000e+000  0.0000000000000000e+000 -5.1350075952605223e-001  6.2463331190153426e-001  0.0000000000000000e+000  0.0000000000000000e+000  0.0000000000000000e+000  0.0000000000000000e+000  0.0000000000000000e+000  0.0000000000000000e+000 -3.8454399760875602e-001  0.0000000000000000e+000  0.0000000000000000e+000  2.1310606336632024e-002  0.0000000000000000e+000  0.0000000000000000e+000  0.0000000000000000e+000  0.0000000000000000e+000 -4.8698051602002113e-001  0.0000000000000000e+000  0.0000000000000000e+000  1.3019423561783741e-001 -2.9108241162329218e-001  0.0000000000000000e+000  0.0000000000000000e+000  0.0000000000000000e+000
  0.0000000000000000e+000  0.0000000000000000e+000  0.0000000000000000e+000  0.0000000000000000e+000  0.0000000000000000e+000  0.0000000000000000e+000  0.0000000000000000e+000  0.0000000000000000e+000  0.0000000000000000e+000  0.0000000000000000e+000 -1.1521983351355430e-002  5.1712866837444371e-001  0.0000000000000000e+000 -1.7381835680105562e-001  0.0000000000000000e+000  0.0000000000000000e+000  0.0000000000000000e+000  0.0000000000000000e+000  3.8109283383343312e-001  0.0000000000000000e+000  0.0000000000000000e+000  0.0000000000000000e+000  0.0000000000000000e+000  7.4512374884172239e-001  0.0000000000000000e+000  0.0000000000000000e+000  0.0000000000000000e+000  4.2322736168260225e-002  0.0000000000000000e+000  0.0000000000000000e+000
  1.5939176208894210e-001  0.0000000000000000e+000  0.0000000000000000e+000  0.0000000000000000e+000 -3.3895113821875611e-001  0.0000000000000000e+000  0.0000000000000000e+000  0.0000000000000000e+000  0.0000000000000000e+000  6.1033403532516539e-001  0.0000000000000000e+000  0.0000000000000000e+000  0.0000000000000000e+000  0.0000000000000000e+000  0.0000000000000000e+000 -2.2176847225180812e-001  0.0000000000000000e+000  0.0000000000000000e+000  0.0000000000000000e+000  0.0000000000000000e+000  3.1388764013536616e-002  1.2287720953836836e-001  0.0000000000000000e+000  0.0000000000000000e+000  0.0000000000000000e+000  0.0000000000000000e+000  0.0000000000000000e+000  0.0000000000000000e+000 -5.9595999584639037e-001 -2.5838947799344686e-001
 -4.8301764963517690e-001  0.0000000000000000e+000  0.0000000000000000e+000  0.0000000000000000e+000  4.1584443253304321e-001  0.0000000000000000e+000  0.0000000000000000e+000  0.0000000000000000e+000  0.0000000000000000e+000 -2.4333680337604266e-001  0.0000000000000000e+000  0.0000000000000000e+000  0.0000000000000000e+000  0.0000000000000000e+000  0.0000000000000000e+000 -1.7817826331812994e-001  0.0000000000000000e+000  0.0000000000000000e+000  0.0000000000000000e+000  0.0000000000000000e+000  2.9495707632303725e-001  8.5042371915102222e-002  0.0000000000000000e+000  0.0000000000000000e+000  0.0000000000000000e+000  0.0000000000000000e+000  0.0000000000000000e+000  0.0000000000000000e+000 -6.0498395526855564e-001  2.0632400890221028e-001
