# Supplementary material for: An adaptive dimension differential evolution algorithm based on ranking scheme for global optimization
Source: PeerJ Comput Sci. 2022 Jun 17;8:e1007. doi: 10.7717/peerj-cs.1007 (PMC9299288; doi:10.7717/peerj-cs.1007)
Supplement: Supplemental Information 1 [file peerj-cs-08-1007-s001.zip › code/input_data/M_3_D10.txt]

  2.4378524090529322e-002  6.4609984943181764e-001  0.0000000000000000e+000  0.0000000000000000e+000  0.0000000000000000e+000  0.0000000000000000e+000  0.0000000000000000e+000  0.0000000000000000e+000  7.6286346886408840e-001  0.0000000000000000e+000
 -8.1269698018404468e-001  4.5719354616329289e-001  0.0000000000000000e+000  0.0000000000000000e+000  0.0000000000000000e+000  0.0000000000000000e+000  0.0000000000000000e+000  0.0000000000000000e+000 -3.6124462590655582e-001  0.0000000000000000e+000
  0.0000000000000000e+000  0.0000000000000000e+000  3.6493393632647930e-001  0.0000000000000000e+000  0.0000000000000000e+000  0.0000000000000000e+000 -1.0468105535798147e+000  0.0000000000000000e+000  0.0000000000000000e+000  3.8902546225238965e-001
  0.0000000000000000e+000  0.0000000000000000e+000  0.0000000000000000e+000  3.4948151999324262e-001 -3.5033074860894803e-001 -3.4267289570683135e-001  0.0000000000000000e+000  7.9856516347146123e-001  0.0000000000000000e+000  0.0000000000000000e+000
  0.0000000000000000e+000  0.0000000000000000e+000  0.0000000000000000e+000  4.6640973888194182e-001  1.5246052554356676e-001  8.4202289101122485e-001  0.0000000000000000e+000  2.2408747095756307e-001  0.0000000000000000e+000  0.0000000000000000e+000
  0.0000000000000000e+000  0.0000000000000000e+000  0.0000000000000000e+000 -8.0668000911936288e-001 -1.7382123144683306e-001  3.6317282482480151e-001  0.0000000000000000e+000  4.3261881800756813e-001  0.0000000000000000e+000  0.0000000000000000e+000
  0.0000000000000000e+000  0.0000000000000000e+000 -1.3707915442771446e+000  0.0000000000000000e+000  0.0000000000000000e+000  0.0000000000000000e+000 -1.3519734693004892e-001  0.0000000000000000e+000  0.0000000000000000e+000 -7.5055721077740478e-001
  0.0000000000000000e+000  0.0000000000000000e+000  0.0000000000000000e+000 -9.7938682584952211e-002  9.0763998051451034e-001 -2.0415248435854944e-001  0.0000000000000000e+000  3.5343944793327142e-001  0.0000000000000000e+000  0.0000000000000000e+000
 -5.8217635297468240e-001 -6.1117022662333254e-001  0.0000000000000000e+000  0.0000000000000000e+000  0.0000000000000000e+000  0.0000000000000000e+000  0.0000000000000000e+000  0.0000000000000000e+000  5.3622910040978056e-001  0.0000000000000000e+000
  0.0000000000000000e+000  0.0000000000000000e+000  1.1806908577463824e+000  0.0000000000000000e+000  0.0000000000000000e+000  0.0000000000000000e+000  1.0835342604635390e-001  0.0000000000000000e+000  0.0000000000000000e+000 -1.5665929281456061e+000
