# Supplementary material for: An adaptive dimension differential evolution algorithm based on ranking scheme for global optimization
Source: PeerJ Comput Sci. 2022 Jun 17;8:e1007. doi: 10.7717/peerj-cs.1007 (PMC9299288; doi:10.7717/peerj-cs.1007)
Supplement: Supplemental Information 1 [file peerj-cs-08-1007-s001.zip › code/input_data/M_4_D10.txt]

  4.9486165317263708e-001  5.2159385115875545e-001  0.0000000000000000e+000 -5.6764096685906185e-001  0.0000000000000000e+000  0.0000000000000000e+000  0.0000000000000000e+000  0.0000000000000000e+000  0.0000000000000000e+000 -4.0104305429209475e-001
 -6.7389136285405937e-001  7.3024330566694240e-001  0.0000000000000000e+000  4.2195750267911697e-003  0.0000000000000000e+000  0.0000000000000000e+000  0.0000000000000000e+000  0.0000000000000000e+000  0.0000000000000000e+000  1.1223787589716876e-001
  0.0000000000000000e+000  0.0000000000000000e+000 -3.1043049192799277e-001  0.0000000000000000e+000 -9.1622277458988965e-001  0.0000000000000000e+000  2.5331548907272083e-001  0.0000000000000000e+000  0.0000000000000000e+000  0.0000000000000000e+000
 -2.4681788026340967e-001 -2.9283831804729771e-001  0.0000000000000000e+000 -8.0472328531023185e-001  0.0000000000000000e+000  0.0000000000000000e+000  0.0000000000000000e+000  0.0000000000000000e+000  0.0000000000000000e+000  4.5359352678914477e-001
  0.0000000000000000e+000  0.0000000000000000e+000  9.0743375229824774e-001  0.0000000000000000e+000 -3.6500665713259439e-001  0.0000000000000000e+000 -2.0816850251372948e-001  0.0000000000000000e+000  0.0000000000000000e+000  0.0000000000000000e+000
  0.0000000000000000e+000  0.0000000000000000e+000  0.0000000000000000e+000  0.0000000000000000e+000  0.0000000000000000e+000 -2.2795969356670981e-001  0.0000000000000000e+000  6.7129343512794737e-001 -1.8445417724317212e+000  0.0000000000000000e+000
  0.0000000000000000e+000  0.0000000000000000e+000  2.8319056282169297e-001  0.0000000000000000e+000  1.6524517412527467e-001  0.0000000000000000e+000  9.4472066641787811e-001  0.0000000000000000e+000  0.0000000000000000e+000  0.0000000000000000e+000
  0.0000000000000000e+000  0.0000000000000000e+000  0.0000000000000000e+000  0.0000000000000000e+000  0.0000000000000000e+000  8.8761131305229535e-001  0.0000000000000000e+000  8.9274865898440992e-001  7.0006143811027655e-002  0.0000000000000000e+000
  0.0000000000000000e+000  0.0000000000000000e+000  0.0000000000000000e+000  0.0000000000000000e+000  0.0000000000000000e+000  7.9199735823045536e-001  0.0000000000000000e+000 -6.7861962519396990e-001 -1.0358503241945155e-001  0.0000000000000000e+000
 -4.8996255905142455e-001 -3.3004588839315069e-001  0.0000000000000000e+000 -1.7374222863026090e-001  0.0000000000000000e+000  0.0000000000000000e+000  0.0000000000000000e+000  0.0000000000000000e+000  0.0000000000000000e+000 -7.8792134142511017e-001
