# Supplementary material for: An adaptive dimension differential evolution algorithm based on ranking scheme for global optimization
Source: PeerJ Comput Sci. 2022 Jun 17;8:e1007. doi: 10.7717/peerj-cs.1007 (PMC9299288; doi:10.7717/peerj-cs.1007)
Supplement: Supplemental Information 1 [file peerj-cs-08-1007-s001.zip › code/input_data/M_5_D10.txt]

  3.0131126885309906e-001  0.0000000000000000e+000  1.2272791314188405e-001  0.0000000000000000e+000 -9.4559472217117069e-001  0.0000000000000000e+000  0.0000000000000000e+000  0.0000000000000000e+000  0.0000000000000000e+000  0.0000000000000000e+000
  0.0000000000000000e+000 -1.6420499659730364e-001  0.0000000000000000e+000  0.0000000000000000e+000  0.0000000000000000e+000  0.0000000000000000e+000  0.0000000000000000e+000  1.8349915228696054e+000  0.0000000000000000e+000  9.7952096735994754e-002
  9.2936988448421198e-001  0.0000000000000000e+000 -2.5960110842965700e-001  0.0000000000000000e+000  2.6244786590082153e-001  0.0000000000000000e+000  0.0000000000000000e+000  0.0000000000000000e+000  0.0000000000000000e+000  0.0000000000000000e+000
  0.0000000000000000e+000  0.0000000000000000e+000  0.0000000000000000e+000 -1.7716123396301883e-001  0.0000000000000000e+000 -2.1031213171569482e-001 -1.0901140445304401e-002  0.0000000000000000e+000 -9.6138643092717424e-001  0.0000000000000000e+000
 -2.1326775911032067e-001  0.0000000000000000e+000 -9.5788575719546620e-001  0.0000000000000000e+000 -1.9228036583627223e-001  0.0000000000000000e+000  0.0000000000000000e+000  0.0000000000000000e+000  0.0000000000000000e+000  0.0000000000000000e+000
  0.0000000000000000e+000  0.0000000000000000e+000  0.0000000000000000e+000  1.1365811832801878e-001  0.0000000000000000e+000  1.4277146997825008e-001  9.8116814233227512e-001  0.0000000000000000e+000 -6.3302574755028526e-002  0.0000000000000000e+000
  0.0000000000000000e+000  0.0000000000000000e+000  0.0000000000000000e+000 -5.6808397692926749e-001  0.0000000000000000e+000  8.1763144118608710e-001 -5.7911872402842388e-002  0.0000000000000000e+000 -7.3523034315692223e-002  0.0000000000000000e+000
  0.0000000000000000e+000 -4.6630451077950880e-001  0.0000000000000000e+000  0.0000000000000000e+000  0.0000000000000000e+000  0.0000000000000000e+000  0.0000000000000000e+000 -2.0369018715873097e-001  0.0000000000000000e+000  1.5026479236956229e+000
  0.0000000000000000e+000  0.0000000000000000e+000  0.0000000000000000e+000 -7.9559809230230327e-001  0.0000000000000000e+000 -5.1658875423049189e-001  1.8394688538820197e-001  0.0000000000000000e+000  2.5753306172898682e-001  0.0000000000000000e+000
  0.0000000000000000e+000  9.7570142635345058e-001  0.0000000000000000e+000  0.0000000000000000e+000  0.0000000000000000e+000  0.0000000000000000e+000  0.0000000000000000e+000  7.1054236998908782e-001  0.0000000000000000e+000  3.4644565244373349e-001
