# Supplementary material for: An adaptive dimension differential evolution algorithm based on ranking scheme for global optimization
Source: PeerJ Comput Sci. 2022 Jun 17;8:e1007. doi: 10.7717/peerj-cs.1007 (PMC9299288; doi:10.7717/peerj-cs.1007)
Supplement: Supplemental Information 1 [file peerj-cs-08-1007-s001.zip › code/input_data/M_6_D10.txt]

  8.6430033687242880e-001  0.0000000000000000e+000  0.0000000000000000e+000  0.0000000000000000e+000  0.0000000000000000e+000 -6.8635038611213700e-002  0.0000000000000000e+000  0.0000000000000000e+000 -9.5042156804866232e-002 -4.8912283486556069e-001
  0.0000000000000000e+000 -5.8802446090253635e-001  4.9700858976919698e-001  6.3812984186285526e-001  0.0000000000000000e+000  0.0000000000000000e+000  0.0000000000000000e+000  0.0000000000000000e+000  0.0000000000000000e+000  0.0000000000000000e+000
  0.0000000000000000e+000 -7.6483498892848811e-001 -5.9835101910184507e-001 -2.3875405263690280e-001  0.0000000000000000e+000  0.0000000000000000e+000  0.0000000000000000e+000  0.0000000000000000e+000  0.0000000000000000e+000  0.0000000000000000e+000
  0.0000000000000000e+000  2.6316282619519232e-001 -6.2845725362622562e-001  7.3197459469133341e-001  0.0000000000000000e+000  0.0000000000000000e+000  0.0000000000000000e+000  0.0000000000000000e+000  0.0000000000000000e+000  0.0000000000000000e+000
  0.0000000000000000e+000  0.0000000000000000e+000  0.0000000000000000e+000  0.0000000000000000e+000  1.3871273194606311e+000  0.0000000000000000e+000  7.9864115628598298e-001  7.5735255638610222e-001  0.0000000000000000e+000  0.0000000000000000e+000
  2.5230102263101428e-001  0.0000000000000000e+000  0.0000000000000000e+000  0.0000000000000000e+000  0.0000000000000000e+000 -5.9230908370752691e-002  0.0000000000000000e+000  0.0000000000000000e+000 -7.5603100001038359e-001  6.0104327672491276e-001
  0.0000000000000000e+000  0.0000000000000000e+000  0.0000000000000000e+000  0.0000000000000000e+000  5.3395026498023901e-001  0.0000000000000000e+000 -1.2723247965178694e+000  9.2241538049860317e-001  0.0000000000000000e+000  0.0000000000000000e+000
  0.0000000000000000e+000  0.0000000000000000e+000  0.0000000000000000e+000  0.0000000000000000e+000 -6.4987902260366304e-001  0.0000000000000000e+000 -4.3853736051948994e-001  1.3067762725347232e+000  0.0000000000000000e+000  0.0000000000000000e+000
 -4.2668045112090947e-001  0.0000000000000000e+000  0.0000000000000000e+000  0.0000000000000000e+000  0.0000000000000000e+000 -3.5966776277219248e-001  0.0000000000000000e+000  0.0000000000000000e+000 -5.8337064609132672e-001 -5.9013691829328141e-001
  8.5281383037611819e-002  0.0000000000000000e+000  0.0000000000000000e+000  0.0000000000000000e+000  0.0000000000000000e+000 -9.2866572640044065e-001  0.0000000000000000e+000  0.0000000000000000e+000  2.8118108885941523e-001  2.2637192755323549e-001
