# Supplementary material for: An adaptive dimension differential evolution algorithm based on ranking scheme for global optimization
Source: PeerJ Comput Sci. 2022 Jun 17;8:e1007. doi: 10.7717/peerj-cs.1007 (PMC9299288; doi:10.7717/peerj-cs.1007)
Supplement: Supplemental Information 1 [file peerj-cs-08-1007-s001.zip › code/input_data/M_7_D10.txt]

  4.1861976283251623e-001  4.7193137005639801e-001  0.0000000000000000e+000  0.0000000000000000e+000  0.0000000000000000e+000  0.0000000000000000e+000 -7.7591125531386618e-001  0.0000000000000000e+000  0.0000000000000000e+000  0.0000000000000000e+000
 -7.2175801716447086e-001 -3.4566877699550874e-001  0.0000000000000000e+000  0.0000000000000000e+000  0.0000000000000000e+000  0.0000000000000000e+000 -5.9964861483142018e-001  0.0000000000000000e+000  0.0000000000000000e+000  0.0000000000000000e+000
  0.0000000000000000e+000  0.0000000000000000e+000 -6.0166910257992567e-001  0.0000000000000000e+000 -1.2020582402390394e+000 -9.9804468283688319e-001  0.0000000000000000e+000  0.0000000000000000e+000  0.0000000000000000e+000  0.0000000000000000e+000
  0.0000000000000000e+000  0.0000000000000000e+000  0.0000000000000000e+000 -9.5046556349731703e-001  0.0000000000000000e+000  0.0000000000000000e+000  0.0000000000000000e+000 -1.8799758068271805e-002 -1.9256316286365355e-001  2.4327188495641661e-001
  0.0000000000000000e+000  0.0000000000000000e+000  1.8308376229791310e+000  0.0000000000000000e+000 -3.7761208034529331e-001 -7.0883810129388958e-001  0.0000000000000000e+000  0.0000000000000000e+000  0.0000000000000000e+000  0.0000000000000000e+000
  0.0000000000000000e+000  0.0000000000000000e+000  2.9120396101228341e-001  0.0000000000000000e+000 -4.5120726841766085e-001  9.4775309609368819e-001  0.0000000000000000e+000  0.0000000000000000e+000  0.0000000000000000e+000  0.0000000000000000e+000
 -5.5120128703120719e-001  8.1104493005450728e-001  0.0000000000000000e+000  0.0000000000000000e+000  0.0000000000000000e+000  0.0000000000000000e+000  1.9591646844515204e-001  0.0000000000000000e+000  0.0000000000000000e+000  0.0000000000000000e+000
  0.0000000000000000e+000  0.0000000000000000e+000  0.0000000000000000e+000 -2.2983331144632324e-001  0.0000000000000000e+000  0.0000000000000000e+000  0.0000000000000000e+000  2.4851659872112386e-001 -7.4827075745034777e-002 -9.3798563840026250e-001
  0.0000000000000000e+000  0.0000000000000000e+000  0.0000000000000000e+000  4.8684035786767769e-002  0.0000000000000000e+000  0.0000000000000000e+000  0.0000000000000000e+000 -8.8040750129716194e-001 -4.2161150873561526e-001 -2.1155668748796130e-001
  0.0000000000000000e+000  0.0000000000000000e+000  0.0000000000000000e+000  2.0352328175139395e-001  0.0000000000000000e+000  0.0000000000000000e+000  0.0000000000000000e+000  4.0344603222283171e-001 -8.8292925693119440e-001  1.2745783665089244e-001
