# Supplementary material for: An adaptive dimension differential evolution algorithm based on ranking scheme for global optimization
Source: PeerJ Comput Sci. 2022 Jun 17;8:e1007. doi: 10.7717/peerj-cs.1007 (PMC9299288; doi:10.7717/peerj-cs.1007)
Supplement: Supplemental Information 1 [file peerj-cs-08-1007-s001.zip › code/input_data/M_7_D30.txt]

 -1.3662865303884886e-001  0.0000000000000000e+000  0.0000000000000000e+000  0.0000000000000000e+000 -9.3023334415612724e-001  2.7816129240581033e-001  0.0000000000000000e+000  0.0000000000000000e+000  0.0000000000000000e+000  0.0000000000000000e+000  0.0000000000000000e+000  0.0000000000000000e+000  0.0000000000000000e+000  0.0000000000000000e+000  0.0000000000000000e+000  0.0000000000000000e+000  0.0000000000000000e+000  0.0000000000000000e+000  0.0000000000000000e+000  0.0000000000000000e+000  1.9653201264940937e-001  0.0000000000000000e+000  0.0000000000000000e+000  0.0000000000000000e+000  0.0000000000000000e+000  0.0000000000000000e+000  0.0000000000000000e+000  0.0000000000000000e+000  0.0000000000000000e+000  0.0000000000000000e+000
  0.0000000000000000e+000  7.6386992003122245e-001  0.0000000000000000e+000  0.0000000000000000e+000  0.0000000000000000e+000  0.0000000000000000e+000  0.0000000000000000e+000  0.0000000000000000e+000  0.0000000000000000e+000  0.0000000000000000e+000  0.0000000000000000e+000  0.0000000000000000e+000  0.0000000000000000e+000  0.0000000000000000e+000  0.0000000000000000e+000 -7.3472485922580821e-001  0.0000000000000000e+000  0.0000000000000000e+000  0.0000000000000000e+000  0.0000000000000000e+000  0.0000000000000000e+000  0.0000000000000000e+000 -1.3976727883521345e+000  0.0000000000000000e+000  0.0000000000000000e+000  0.0000000000000000e+000  0.0000000000000000e+000  0.0000000000000000e+000  0.0000000000000000e+000  0.0000000000000000e+000
  0.0000000000000000e+000  0.0000000000000000e+000 -5.1394973875766220e-002 -4.4370115807434796e-001  0.0000000000000000e+000  0.0000000000000000e+000  0.0000000000000000e+000  0.0000000000000000e+000  0.0000000000000000e+000  9.0294143299368945e-001  1.2187691006020157e-001  0.0000000000000000e+000 -1.4292514893030597e-001  0.0000000000000000e+000 -3.7232022556789285e-001  0.0000000000000000e+000  0.0000000000000000e+000  0.0000000000000000e+000  0.0000000000000000e+000  0.0000000000000000e+000  0.0000000000000000e+000  0.0000000000000000e+000  0.0000000000000000e+000  0.0000000000000000e+000  0.0000000000000000e+000  1.1110059270323158e-001  2.5161703076144981e-001  0.0000000000000000e+000  0.0000000000000000e+000  3.7635982418262004e-001
  0.0000000000000000e+000  0.0000000000000000e+000  3.9380283792741272e-001  1.2685074699516870e+000  0.0000000000000000e+000  0.0000000000000000e+000  0.0000000000000000e+000  0.0000000000000000e+000  0.0000000000000000e+000  4.7199353512120973e-001 -2.8899455018006143e-001  0.0000000000000000e+000 -3.3721920015842777e-001  0.0000000000000000e+000  2.4177642783443665e-001  0.0000000000000000e+000  0.0000000000000000e+000  0.0000000000000000e+000  0.0000000000000000e+000  0.0000000000000000e+000  0.0000000000000000e+000  0.0000000000000000e+000  0.0000000000000000e+000  0.0000000000000000e+000  0.0000000000000000e+000 -3.8520182635117223e-001  1.4683586102262172e-001  0.0000000000000000e+000  0.0000000000000000e+000 -3.0590199280080121e-001
 -7.9513759955532481e-001  0.0000000000000000e+000  0.0000000000000000e+000  0.0000000000000000e+000  2.9825096614889546e-001  2.9972000958066819e-001  0.0000000000000000e+000  0.0000000000000000e+000  0.0000000000000000e+000  0.0000000000000000e+000  0.0000000000000000e+000  0.0000000000000000e+000  0.0000000000000000e+000  0.0000000000000000e+000  0.0000000000000000e+000  0.0000000000000000e+000  0.0000000000000000e+000  0.0000000000000000e+000  0.0000000000000000e+000  0.0000000000000000e+000  4.3470734387816623e-001  0.0000000000000000e+000  0.0000000000000000e+000  0.0000000000000000e+000  0.0000000000000000e+000  0.0000000000000000e+000  0.0000000000000000e+000  0.0000000000000000e+000  0.0000000000000000e+000  0.0000000000000000e+000
  5.8984568982359009e-001  0.0000000000000000e+000  0.0000000000000000e+000  0.0000000000000000e+000  1.7987655826050836e-001  4.2151288863910674e-001  0.0000000000000000e+000  0.0000000000000000e+000  0.0000000000000000e+000  0.0000000000000000e+000  0.0000000000000000e+000  0.0000000000000000e+000  0.0000000000000000e+000  0.0000000000000000e+000  0.0000000000000000e+000  0.0000000000000000e+000  0.0000000000000000e+000  0.0000000000000000e+000  0.0000000000000000e+000  0.0000000000000000e+000  6.6487094288741722e-001  0.0000000000000000e+000  0.0000000000000000e+000  0.0000000000000000e+000  0.0000000000000000e+000  0.0000000000000000e+000  0.0000000000000000e+000  0.0000000000000000e+000  0.0000000000000000e+000  0.0000000000000000e+000
  0.0000000000000000e+000  0.0000000000000000e+000  0.0000000000000000e+000  0.0000000000000000e+000  0.0000000000000000e+000  0.0000000000000000e+000 -8.3232580415074509e-001 -1.9965094775546444e-001 -1.8643302284771651e-001  0.0000000000000000e+000  0.0000000000000000e+000  0.0000000000000000e+000  0.0000000000000000e+000  0.0000000000000000e+000  0.0000000000000000e+000  0.0000000000000000e+000  0.0000000000000000e+000  0.0000000000000000e+000  0.0000000000000000e+000  0.0000000000000000e+000  0.0000000000000000e+000  0.0000000000000000e+000  0.0000000000000000e+000  3.0229364063409592e-001  0.0000000000000000e+000  0.0000000000000000e+000  0.0000000000000000e+000 -1.4298594677396961e+000  0.0000000000000000e+000  0.0000000000000000e+000
  0.0000000000000000e+000  0.0000000000000000e+000  0.0000000000000000e+000  0.0000000000000000e+000  0.0000000000000000e+000  0.0000000000000000e+000  5.6542303864865318e-001 -3.3394803939463102e-001 -3.4767078009867369e-001  0.0000000000000000e+000  0.0000000000000000e+000  0.0000000000000000e+000  0.0000000000000000e+000  0.0000000000000000e+000  0.0000000000000000e+000  0.0000000000000000e+000  0.0000000000000000e+000  0.0000000000000000e+000  0.0000000000000000e+000  0.0000000000000000e+000  0.0000000000000000e+000  0.0000000000000000e+000  0.0000000000000000e+000 -8.3459164570055844e-001  0.0000000000000000e+000  0.0000000000000000e+000  0.0000000000000000e+000 -4.2612018882125591e-001  0.0000000000000000e+000  0.0000000000000000e+000
  0.0000000000000000e+000  0.0000000000000000e+000  0.0000000000000000e+000  0.0000000000000000e+000  0.0000000000000000e+000  0.0000000000000000e+000 -2.9943623485405169e-001  4.1091542024584760e-002  1.1218000486885524e+000  0.0000000000000000e+000  0.0000000000000000e+000  0.0000000000000000e+000  0.0000000000000000e+000  0.0000000000000000e+000  0.0000000000000000e+000  0.0000000000000000e+000  0.0000000000000000e+000  0.0000000000000000e+000  0.0000000000000000e+000  0.0000000000000000e+000  0.0000000000000000e+000  0.0000000000000000e+000  0.0000000000000000e+000 -6.7336713575542273e-001  0.0000000000000000e+000  0.0000000000000000e+000  0.0000000000000000e+000 -1.9733442842336774e-001  0.0000000000000000e+000  0.0000000000000000e+000
  0.0000000000000000e+000  0.0000000000000000e+000 -6.4421265084036700e-002  5.4941846244397796e-001  0.0000000000000000e+000  0.0000000000000000e+000  0.0000000000000000e+000  0.0000000000000000e+000  0.0000000000000000e+000  1.7496756722412526e-001 -2.9896698034877472e-001  0.0000000000000000e+000  6.1238155223948731e-001  0.0000000000000000e+000  3.8597697499498915e-002  0.0000000000000000e+000  0.0000000000000000e+000  0.0000000000000000e+000  0.0000000000000000e+000  0.0000000000000000e+000  0.0000000000000000e+000  0.0000000000000000e+000  0.0000000000000000e+000  0.0000000000000000e+000  0.0000000000000000e+000  8.0005203453417584e-001  3.7464590225650747e-002  0.0000000000000000e+000  0.0000000000000000e+000 -7.6146434680325864e-002
  0.0000000000000000e+000  0.0000000000000000e+000 -5.8008633751504668e-001 -5.4616280347035626e-002  0.0000000000000000e+000  0.0000000000000000e+000  0.0000000000000000e+000  0.0000000000000000e+000  0.0000000000000000e+000 -1.5852445230717740e-001  6.6943416180716464e-001  0.0000000000000000e+000  6.3286867262119004e-002  0.0000000000000000e+000  5.5125286564345476e-002  0.0000000000000000e+000  0.0000000000000000e+000  0.0000000000000000e+000  0.0000000000000000e+000  0.0000000000000000e+000  0.0000000000000000e+000  0.0000000000000000e+000  0.0000000000000000e+000  0.0000000000000000e+000  0.0000000000000000e+000 -8.2614333553127722e-002  7.8017409401911175e-001  0.0000000000000000e+000  0.0000000000000000e+000 -1.6882100921933263e-001
  0.0000000000000000e+000  0.0000000000000000e+000  0.0000000000000000e+000  0.0000000000000000e+000  0.0000000000000000e+000  0.0000000000000000e+000  0.0000000000000000e+000  0.0000000000000000e+000  0.0000000000000000e+000  0.0000000000000000e+000  0.0000000000000000e+000  6.5055970106325423e-001  0.0000000000000000e+000  0.0000000000000000e+000  0.0000000000000000e+000  0.0000000000000000e+000 -5.3904143683616776e-002  1.0334872578003529e-001 -4.6923773435940863e-001  0.0000000000000000e+000  0.0000000000000000e+000  2.5969967126603843e-001  0.0000000000000000e+000  0.0000000000000000e+000  2.1720148898350994e-001  0.0000000000000000e+000  0.0000000000000000e+000  0.0000000000000000e+000 -4.7789224947343051e-001  0.0000000000000000e+000
  0.0000000000000000e+000  0.0000000000000000e+000 -4.7028735468071003e-001  4.2745404004424697e-002  0.0000000000000000e+000  0.0000000000000000e+000  0.0000000000000000e+000  0.0000000000000000e+000  0.0000000000000000e+000  1.4349322895247230e-001  1.5415483376786471e-001  0.0000000000000000e+000 -4.0999550782569505e-001  0.0000000000000000e+000  6.2747048861093380e-001  0.0000000000000000e+000  0.0000000000000000e+000  0.0000000000000000e+000  0.0000000000000000e+000  0.0000000000000000e+000  0.0000000000000000e+000  0.0000000000000000e+000  0.0000000000000000e+000  0.0000000000000000e+000  0.0000000000000000e+000  2.4199411129947379e-001 -7.7293710241606695e-002  0.0000000000000000e+000  0.0000000000000000e+000  7.8500026822504354e-001
  0.0000000000000000e+000  0.0000000000000000e+000  0.0000000000000000e+000  0.0000000000000000e+000  0.0000000000000000e+000  0.0000000000000000e+000  0.0000000000000000e+000  0.0000000000000000e+000  0.0000000000000000e+000  0.0000000000000000e+000  0.0000000000000000e+000  0.0000000000000000e+000  0.0000000000000000e+000  1.3851755629217971e-001  0.0000000000000000e+000  0.0000000000000000e+000  0.0000000000000000e+000  0.0000000000000000e+000  0.0000000000000000e+000 -9.9035997829013789e-001  0.0000000000000000e+000  0.0000000000000000e+000  0.0000000000000000e+000  0.0000000000000000e+000  0.0000000000000000e+000  0.0000000000000000e+000  0.0000000000000000e+000  0.0000000000000000e+000  0.0000000000000000e+000  0.0000000000000000e+000
  0.0000000000000000e+000  0.0000000000000000e+000 -5.6459726598004012e-001  3.6675989761334449e-001  0.0000000000000000e+000  0.0000000000000000e+000  0.0000000000000000e+000  0.0000000000000000e+000  0.0000000000000000e+000 -1.2040090184048810e-001 -2.6264922314977102e-001  0.0000000000000000e+000 -6.8864364838133607e-001  0.0000000000000000e+000 -3.7421295785411252e-001  0.0000000000000000e+000  0.0000000000000000e+000  0.0000000000000000e+000  0.0000000000000000e+000  0.0000000000000000e+000  0.0000000000000000e+000  0.0000000000000000e+000  0.0000000000000000e+000  0.0000000000000000e+000  0.0000000000000000e+000  3.2947798970330738e-001 -3.0188706903021184e-001  0.0000000000000000e+000  0.0000000000000000e+000 -9.5322188237390415e-001
  0.0000000000000000e+000  8.3381839005947045e-001  0.0000000000000000e+000  0.0000000000000000e+000  0.0000000000000000e+000  0.0000000000000000e+000  0.0000000000000000e+000  0.0000000000000000e+000  0.0000000000000000e+000  0.0000000000000000e+000  0.0000000000000000e+000  0.0000000000000000e+000  0.0000000000000000e+000  0.0000000000000000e+000  0.0000000000000000e+000  7.0584637246051585e-001  0.0000000000000000e+000  0.0000000000000000e+000  0.0000000000000000e+000  0.0000000000000000e+000  0.0000000000000000e+000  0.0000000000000000e+000  6.9671326414757917e-001  0.0000000000000000e+000  0.0000000000000000e+000  0.0000000000000000e+000  0.0000000000000000e+000  0.0000000000000000e+000  0.0000000000000000e+000  0.0000000000000000e+000
  0.0000000000000000e+000  0.0000000000000000e+000  0.0000000000000000e+000  0.0000000000000000e+000  0.0000000000000000e+000  0.0000000000000000e+000  0.0000000000000000e+000  0.0000000000000000e+000  0.0000000000000000e+000  0.0000000000000000e+000  0.0000000000000000e+000  2.4675783285904179e-001  0.0000000000000000e+000  0.0000000000000000e+000  0.0000000000000000e+000  0.0000000000000000e+000  5.7091156844789304e-001  2.3039398090420549e-001  1.0789182244177993e-001  0.0000000000000000e+000  0.0000000000000000e+000  5.6127219371823556e-001  0.0000000000000000e+000  0.0000000000000000e+000 -1.0987142976580330e-001  0.0000000000000000e+000  0.0000000000000000e+000  0.0000000000000000e+000  4.7047881421836313e-001  0.0000000000000000e+000
  0.0000000000000000e+000  0.0000000000000000e+000  0.0000000000000000e+000  0.0000000000000000e+000  0.0000000000000000e+000  0.0000000000000000e+000  0.0000000000000000e+000  0.0000000000000000e+000  0.0000000000000000e+000  0.0000000000000000e+000  0.0000000000000000e+000 -3.4618828158563825e-001  0.0000000000000000e+000  0.0000000000000000e+000  0.0000000000000000e+000  0.0000000000000000e+000 -2.6518011772793776e-001 -3.6187826573369741e-001  5.9499877581868123e-002  0.0000000000000000e+000  0.0000000000000000e+000  7.4456567049630196e-001  0.0000000000000000e+000  0.0000000000000000e+000 -2.1679310739424645e-001  0.0000000000000000e+000  0.0000000000000000e+000  0.0000000000000000e+000 -2.7195546531855724e-001  0.0000000000000000e+000
  0.0000000000000000e+000  0.0000000000000000e+000  0.0000000000000000e+000  0.0000000000000000e+000  0.0000000000000000e+000  0.0000000000000000e+000  0.0000000000000000e+000  0.0000000000000000e+000  0.0000000000000000e+000  0.0000000000000000e+000  0.0000000000000000e+000  5.5905741647062945e-001  0.0000000000000000e+000  0.0000000000000000e+000  0.0000000000000000e+000  0.0000000000000000e+000 -3.2682219210466606e-001 -2.1071950607459244e-001  2.5095177989764117e-001  0.0000000000000000e+000  0.0000000000000000e+000 -1.2120876731182037e-001  0.0000000000000000e+000  0.0000000000000000e+000 -6.6279503530181583e-001  0.0000000000000000e+000  0.0000000000000000e+000  0.0000000000000000e+000  1.3882985870836989e-001  0.0000000000000000e+000
  0.0000000000000000e+000  0.0000000000000000e+000  0.0000000000000000e+000  0.0000000000000000e+000  0.0000000000000000e+000  0.0000000000000000e+000  0.0000000000000000e+000  0.0000000000000000e+000  0.0000000000000000e+000  0.0000000000000000e+000  0.0000000000000000e+000  0.0000000000000000e+000  0.0000000000000000e+000 -9.9035997829013822e-001  0.0000000000000000e+000  0.0000000000000000e+000  0.0000000000000000e+000  0.0000000000000000e+000  0.0000000000000000e+000 -1.3851755629218016e-001  0.0000000000000000e+000  0.0000000000000000e+000  0.0000000000000000e+000  0.0000000000000000e+000  0.0000000000000000e+000  0.0000000000000000e+000  0.0000000000000000e+000  0.0000000000000000e+000  0.0000000000000000e+000  0.0000000000000000e+000
  3.4217994370198651e-002  0.0000000000000000e+000  0.0000000000000000e+000  0.0000000000000000e+000  1.1557123517429679e-001  8.0939551269772281e-001  0.0000000000000000e+000  0.0000000000000000e+000  0.0000000000000000e+000  0.0000000000000000e+000  0.0000000000000000e+000  0.0000000000000000e+000  0.0000000000000000e+000  0.0000000000000000e+000  0.0000000000000000e+000  0.0000000000000000e+000  0.0000000000000000e+000  0.0000000000000000e+000  0.0000000000000000e+000  0.0000000000000000e+000 -5.7476197028540343e-001  0.0000000000000000e+000  0.0000000000000000e+000  0.0000000000000000e+000  0.0000000000000000e+000  0.0000000000000000e+000  0.0000000000000000e+000  0.0000000000000000e+000  0.0000000000000000e+000  0.0000000000000000e+000
  0.0000000000000000e+000  0.0000000000000000e+000  0.0000000000000000e+000  0.0000000000000000e+000  0.0000000000000000e+000  0.0000000000000000e+000  0.0000000000000000e+000  0.0000000000000000e+000  0.0000000000000000e+000  0.0000000000000000e+000  0.0000000000000000e+000 -1.4821413884507001e-001  0.0000000000000000e+000  0.0000000000000000e+000  0.0000000000000000e+000  0.0000000000000000e+000  4.3889420844885096e-001 -4.0138995164066538e-001 -6.4249873438538663e-001  0.0000000000000000e+000  0.0000000000000000e+000 -1.7858456117718516e-001  0.0000000000000000e+000  0.0000000000000000e+000 -4.2377310697523668e-001  0.0000000000000000e+000  0.0000000000000000e+000  0.0000000000000000e+000  3.1359504550227957e-003  0.0000000000000000e+000
  0.0000000000000000e+000 -2.2572626337000867e-001  0.0000000000000000e+000  0.0000000000000000e+000  0.0000000000000000e+000  0.0000000000000000e+000  0.0000000000000000e+000  0.0000000000000000e+000  0.0000000000000000e+000  0.0000000000000000e+000  0.0000000000000000e+000  0.0000000000000000e+000  0.0000000000000000e+000  0.0000000000000000e+000  0.0000000000000000e+000 -1.0004151519567648e+000  0.0000000000000000e+000  0.0000000000000000e+000  0.0000000000000000e+000  0.0000000000000000e+000  0.0000000000000000e+000  0.0000000000000000e+000  1.1425515377330822e+000  0.0000000000000000e+000  0.0000000000000000e+000  0.0000000000000000e+000  0.0000000000000000e+000  0.0000000000000000e+000  0.0000000000000000e+000  0.0000000000000000e+000
  0.0000000000000000e+000  0.0000000000000000e+000  0.0000000000000000e+000  0.0000000000000000e+000  0.0000000000000000e+000  0.0000000000000000e+000  3.5245063901235663e-001 -1.2417084410782988e+000  3.8661923754197669e-001  0.0000000000000000e+000  0.0000000000000000e+000  0.0000000000000000e+000  0.0000000000000000e+000  0.0000000000000000e+000  0.0000000000000000e+000  0.0000000000000000e+000  0.0000000000000000e+000  0.0000000000000000e+000  0.0000000000000000e+000  0.0000000000000000e+000  0.0000000000000000e+000  0.0000000000000000e+000  0.0000000000000000e+000  1.3338300067465345e-001  0.0000000000000000e+000  0.0000000000000000e+000  0.0000000000000000e+000  5.6722609818189751e-001  0.0000000000000000e+000  0.0000000000000000e+000
  0.0000000000000000e+000  0.0000000000000000e+000  0.0000000000000000e+000  0.0000000000000000e+000  0.0000000000000000e+000  0.0000000000000000e+000  0.0000000000000000e+000  0.0000000000000000e+000  0.0000000000000000e+000  0.0000000000000000e+000  0.0000000000000000e+000 -3.0861199020119297e-002  0.0000000000000000e+000  0.0000000000000000e+000  0.0000000000000000e+000  0.0000000000000000e+000  4.8128076565293226e-001  1.7575255949806545e-001  4.3645273550767055e-001  0.0000000000000000e+000  0.0000000000000000e+000 -1.1901008138213678e-001  0.0000000000000000e+000  0.0000000000000000e+000 -2.7379420422609735e-001  0.0000000000000000e+000  0.0000000000000000e+000  0.0000000000000000e+000 -6.7595102837922683e-001  0.0000000000000000e+000
  0.0000000000000000e+000  0.0000000000000000e+000 -1.2950097952580944e-001  8.3507235872924546e-001  0.0000000000000000e+000  0.0000000000000000e+000  0.0000000000000000e+000  0.0000000000000000e+000  0.0000000000000000e+000  2.6541831116322634e-003  2.7710414712930176e-001  0.0000000000000000e+000  1.8172243744797587e-001  0.0000000000000000e+000 -6.0916271981475922e-001  0.0000000000000000e+000  0.0000000000000000e+000  0.0000000000000000e+000  0.0000000000000000e+000  0.0000000000000000e+000  0.0000000000000000e+000  0.0000000000000000e+000  0.0000000000000000e+000  0.0000000000000000e+000  0.0000000000000000e+000 -8.5635632028428402e-002 -5.3983865706511958e-001  0.0000000000000000e+000  0.0000000000000000e+000  2.1692718532876853e-001
  0.0000000000000000e+000  0.0000000000000000e+000  9.0570587038144468e-001  3.1316000656742893e-001  0.0000000000000000e+000  0.0000000000000000e+000  0.0000000000000000e+000  0.0000000000000000e+000  0.0000000000000000e+000 -1.9746675348687429e-001  8.3785269159677755e-001  0.0000000000000000e+000 -5.9398414919631326e-001  0.0000000000000000e+000  1.1999517626845463e-001  0.0000000000000000e+000  0.0000000000000000e+000  0.0000000000000000e+000  0.0000000000000000e+000  0.0000000000000000e+000  0.0000000000000000e+000  0.0000000000000000e+000  0.0000000000000000e+000  0.0000000000000000e+000  0.0000000000000000e+000  3.3569756023234271e-001  5.4909559098397016e-002  0.0000000000000000e+000  0.0000000000000000e+000 -4.4811638799836273e-001
  0.0000000000000000e+000  0.0000000000000000e+000  0.0000000000000000e+000  0.0000000000000000e+000  0.0000000000000000e+000  0.0000000000000000e+000 -7.5885677190270795e-001  1.8362306111215748e-001 -1.3118295226665273e+000  0.0000000000000000e+000  0.0000000000000000e+000  0.0000000000000000e+000  0.0000000000000000e+000  0.0000000000000000e+000  0.0000000000000000e+000  0.0000000000000000e+000  0.0000000000000000e+000  0.0000000000000000e+000  0.0000000000000000e+000  0.0000000000000000e+000  0.0000000000000000e+000  0.0000000000000000e+000  0.0000000000000000e+000 -4.3758046358246228e-001  0.0000000000000000e+000  0.0000000000000000e+000  0.0000000000000000e+000  7.9920345033869189e-001  0.0000000000000000e+000  0.0000000000000000e+000
  0.0000000000000000e+000  0.0000000000000000e+000  0.0000000000000000e+000  0.0000000000000000e+000  0.0000000000000000e+000  0.0000000000000000e+000  0.0000000000000000e+000  0.0000000000000000e+000  0.0000000000000000e+000  0.0000000000000000e+000  0.0000000000000000e+000  2.4611233512081646e-001  0.0000000000000000e+000  0.0000000000000000e+000  0.0000000000000000e+000  0.0000000000000000e+000  2.6412455890807329e-001 -7.5423882792109687e-001  3.1362821623450426e-001  0.0000000000000000e+000  0.0000000000000000e+000 -4.9032207647024796e-002  0.0000000000000000e+000  0.0000000000000000e+000  4.4711112646290696e-001  0.0000000000000000e+000  0.0000000000000000e+000  0.0000000000000000e+000  1.0749489620325278e-002  0.0000000000000000e+000
  0.0000000000000000e+000  0.0000000000000000e+000 -1.4484566559813625e-001  8.2988598776225497e-003  0.0000000000000000e+000  0.0000000000000000e+000  0.0000000000000000e+000  0.0000000000000000e+000  0.0000000000000000e+000  4.9591967675032422e-001  4.6750648940772099e-001  0.0000000000000000e+000  1.7791728356986625e-001  0.0000000000000000e+000  5.7861579360976356e-001  0.0000000000000000e+000  0.0000000000000000e+000  0.0000000000000000e+000  0.0000000000000000e+000  0.0000000000000000e+000  0.0000000000000000e+000  0.0000000000000000e+000  0.0000000000000000e+000  0.0000000000000000e+000  0.0000000000000000e+000 -2.0314010079792294e-001 -5.8125894737872530e-001  0.0000000000000000e+000  0.0000000000000000e+000 -3.4879370524576936e-001
