# Supplementary material for: An adaptive dimension differential evolution algorithm based on ranking scheme for global optimization
Source: PeerJ Comput Sci. 2022 Jun 17;8:e1007. doi: 10.7717/peerj-cs.1007 (PMC9299288; doi:10.7717/peerj-cs.1007)
Supplement: Supplemental Information 1 [file peerj-cs-08-1007-s001.zip › code/input_data/M_8_D10.txt]

  8.7181633097352795e-001  0.0000000000000000e+000  0.0000000000000000e+000  0.0000000000000000e+000  0.0000000000000000e+000  4.8181111515979524e-001  0.0000000000000000e+000  0.0000000000000000e+000  0.0000000000000000e+000 -8.7578890249922259e-001
  0.0000000000000000e+000  4.8437617332600302e-001  3.8417879435538149e-001  0.0000000000000000e+000 -7.2069707807799899e-001  0.0000000000000000e+000  0.0000000000000000e+000 -3.1365920731191327e-001  0.0000000000000000e+000  0.0000000000000000e+000
  0.0000000000000000e+000 -3.7855856512403557e-002  4.0279416411680069e-001  0.0000000000000000e+000  5.1744350942039707e-001  0.0000000000000000e+000  0.0000000000000000e+000 -7.5403979340606642e-001  0.0000000000000000e+000  0.0000000000000000e+000
  0.0000000000000000e+000  0.0000000000000000e+000  0.0000000000000000e+000 -7.4587620141931477e-001  0.0000000000000000e+000  0.0000000000000000e+000 -2.7738215589271698e-001  0.0000000000000000e+000  6.0558057411759947e-001  0.0000000000000000e+000
  0.0000000000000000e+000 -1.0667239197985590e-001 -7.7754921783925712e-001  0.0000000000000000e+000 -2.3696858893365555e-001  0.0000000000000000e+000  0.0000000000000000e+000 -5.7261165067229269e-001  0.0000000000000000e+000  0.0000000000000000e+000
 -1.3214707367301191e+000  0.0000000000000000e+000  0.0000000000000000e+000  0.0000000000000000e+000  0.0000000000000000e+000  1.0861287793483232e-001  0.0000000000000000e+000  0.0000000000000000e+000  0.0000000000000000e+000 -3.8495129739357559e-001
  0.0000000000000000e+000  0.0000000000000000e+000  0.0000000000000000e+000 -4.1016581070715880e-001  0.0000000000000000e+000  0.0000000000000000e+000 -5.2507320512483102e-001  0.0000000000000000e+000 -7.4569574022310015e-001  0.0000000000000000e+000
  0.0000000000000000e+000 -8.6750657497857941e-001  2.9254184172294495e-001  0.0000000000000000e+000 -3.9584570740040903e-001  0.0000000000000000e+000  0.0000000000000000e+000 -7.1817749497957745e-002  0.0000000000000000e+000  0.0000000000000000e+000
  0.0000000000000000e+000  0.0000000000000000e+000  0.0000000000000000e+000  5.2481682507636185e-001  0.0000000000000000e+000  0.0000000000000000e+000 -8.0458515326362168e-001  0.0000000000000000e+000  2.7786693085813829e-001  0.0000000000000000e+000
  4.0979361604806819e-001  0.0000000000000000e+000  0.0000000000000000e+000  0.0000000000000000e+000  0.0000000000000000e+000  1.7373772816031665e+000  0.0000000000000000e+000  0.0000000000000000e+000  0.0000000000000000e+000  3.3961791955216192e-001
