# Supplementary material for: An adaptive dimension differential evolution algorithm based on ranking scheme for global optimization
Source: PeerJ Comput Sci. 2022 Jun 17;8:e1007. doi: 10.7717/peerj-cs.1007 (PMC9299288; doi:10.7717/peerj-cs.1007)
Supplement: Supplemental Information 1 [file peerj-cs-08-1007-s001.zip › code/input_data/M_9_D10.txt]

  6.4684837003248408e-001  1.2089928947674122e+000  0.0000000000000000e+000  0.0000000000000000e+000  0.0000000000000000e+000  0.0000000000000000e+000  0.0000000000000000e+000  0.0000000000000000e+000  1.2105859772131158e+000  0.0000000000000000e+000
 -4.2136626294544766e-001 -1.0891014743959637e+000  0.0000000000000000e+000  0.0000000000000000e+000  0.0000000000000000e+000  0.0000000000000000e+000  0.0000000000000000e+000  0.0000000000000000e+000  5.2698477310920011e-001  0.0000000000000000e+000
  0.0000000000000000e+000  0.0000000000000000e+000 -5.0177677405194698e-001  3.9461328272817486e-001 -7.5067427135414322e-001  0.0000000000000000e+000  1.7026028439844734e-001  0.0000000000000000e+000  0.0000000000000000e+000  0.0000000000000000e+000
  0.0000000000000000e+000  0.0000000000000000e+000 -5.1104331518596058e-001 -8.5216714153634937e-002  4.6030847557115978e-001  0.0000000000000000e+000  7.2089454773216044e-001  0.0000000000000000e+000  0.0000000000000000e+000  0.0000000000000000e+000
  0.0000000000000000e+000  0.0000000000000000e+000  6.6645779361361912e-001  4.7477630944385846e-001 -6.6401173981215256e-002  0.0000000000000000e+000  5.7097491137216605e-001  0.0000000000000000e+000  0.0000000000000000e+000  0.0000000000000000e+000
  0.0000000000000000e+000  0.0000000000000000e+000  0.0000000000000000e+000  0.0000000000000000e+000  0.0000000000000000e+000  3.7827569332621785e-001  0.0000000000000000e+000 -3.4317918378759948e-001  0.0000000000000000e+000  8.5972992715936447e-001
  0.0000000000000000e+000  0.0000000000000000e+000  2.0709613313007758e-001 -7.8205237977658582e-001 -4.6924953887904614e-001  0.0000000000000000e+000  3.5399171909827332e-001  0.0000000000000000e+000  0.0000000000000000e+000  0.0000000000000000e+000
  0.0000000000000000e+000  0.0000000000000000e+000  0.0000000000000000e+000  0.0000000000000000e+000  0.0000000000000000e+000 -8.3904502850187834e-001  0.0000000000000000e+000  2.6521597506342781e-001  0.0000000000000000e+000  4.7504097372483289e-001
 -1.1014141704440727e+000  8.3199219322819443e-002  0.0000000000000000e+000  0.0000000000000000e+000  0.0000000000000000e+000  0.0000000000000000e+000  0.0000000000000000e+000  0.0000000000000000e+000 -9.6797116972810196e-002  0.0000000000000000e+000
  0.0000000000000000e+000  0.0000000000000000e+000  0.0000000000000000e+000  0.0000000000000000e+000  0.0000000000000000e+000 -3.9103828455133538e-001  0.0000000000000000e+000 -9.0104857493146961e-001  0.0000000000000000e+000 -1.8761803119401088e-001
