# Supplementary material for: An adaptive dimension differential evolution algorithm based on ranking scheme for global optimization
Source: PeerJ Comput Sci. 2022 Jun 17;8:e1007. doi: 10.7717/peerj-cs.1007 (PMC9299288; doi:10.7717/peerj-cs.1007)
Supplement: Supplemental Information 1 [file peerj-cs-08-1007-s001.zip › code/input_data/M_9_D30.txt]

 -8.1055752853232660e-002  0.0000000000000000e+000 -2.8917405068544200e-001  1.4818616597073614e-002  0.0000000000000000e+000  0.0000000000000000e+000  0.0000000000000000e+000  0.0000000000000000e+000  0.0000000000000000e+000  0.0000000000000000e+000 -7.8160718123756256e-001  9.9656402949619538e-001  1.5569881287153658e-001  0.0000000000000000e+000  0.0000000000000000e+000  0.0000000000000000e+000  4.0885692179393818e-001  0.0000000000000000e+000  0.0000000000000000e+000  0.0000000000000000e+000  0.0000000000000000e+000  0.0000000000000000e+000 -7.2267796116288052e-001  0.0000000000000000e+000  0.0000000000000000e+000 -6.0332149561850323e-001  0.0000000000000000e+000  0.0000000000000000e+000  0.0000000000000000e+000  0.0000000000000000e+000
  0.0000000000000000e+000  4.4103979368740770e-001  0.0000000000000000e+000  0.0000000000000000e+000  0.0000000000000000e+000  0.0000000000000000e+000  0.0000000000000000e+000  0.0000000000000000e+000  0.0000000000000000e+000  0.0000000000000000e+000  0.0000000000000000e+000  0.0000000000000000e+000  0.0000000000000000e+000  0.0000000000000000e+000  0.0000000000000000e+000  0.0000000000000000e+000  0.0000000000000000e+000  0.0000000000000000e+000  0.0000000000000000e+000  0.0000000000000000e+000  0.0000000000000000e+000  0.0000000000000000e+000  0.0000000000000000e+000  8.9748754887417159e-001  0.0000000000000000e+000  0.0000000000000000e+000  0.0000000000000000e+000  0.0000000000000000e+000  0.0000000000000000e+000  0.0000000000000000e+000
 -1.9348589715602543e-001  0.0000000000000000e+000 -9.5777115034508720e-001  6.1069062556827081e-001  0.0000000000000000e+000  0.0000000000000000e+000  0.0000000000000000e+000  0.0000000000000000e+000  0.0000000000000000e+000  0.0000000000000000e+000  3.5757290912879502e-001  5.5036056966293578e-001  1.9568580379007058e-001  0.0000000000000000e+000  0.0000000000000000e+000  0.0000000000000000e+000 -7.9023854943605598e-001  0.0000000000000000e+000  0.0000000000000000e+000  0.0000000000000000e+000  0.0000000000000000e+000  0.0000000000000000e+000 -3.7972736041536831e-001  0.0000000000000000e+000  0.0000000000000000e+000  1.3961436204696467e-001  0.0000000000000000e+000  0.0000000000000000e+000  0.0000000000000000e+000  0.0000000000000000e+000
 -6.6666739928252849e-001  0.0000000000000000e+000  7.3733734804724033e-002  3.2196838566112168e-001  0.0000000000000000e+000  0.0000000000000000e+000  0.0000000000000000e+000  0.0000000000000000e+000  0.0000000000000000e+000  0.0000000000000000e+000 -2.5342622540960535e-001  3.6460755952734408e-001 -6.8074553064996740e-002  0.0000000000000000e+000  0.0000000000000000e+000  0.0000000000000000e+000  7.5951064566338611e-001  0.0000000000000000e+000  0.0000000000000000e+000  0.0000000000000000e+000  0.0000000000000000e+000  0.0000000000000000e+000  6.9610012475214322e-001  0.0000000000000000e+000  0.0000000000000000e+000 -2.8814151702407809e-001  0.0000000000000000e+000  0.0000000000000000e+000  0.0000000000000000e+000  0.0000000000000000e+000
  0.0000000000000000e+000  0.0000000000000000e+000  0.0000000000000000e+000  0.0000000000000000e+000  6.5350975781916087e-001  6.1340556250678274e-002  0.0000000000000000e+000  0.0000000000000000e+000  0.0000000000000000e+000  0.0000000000000000e+000  0.0000000000000000e+000  0.0000000000000000e+000  0.0000000000000000e+000  0.0000000000000000e+000 -9.0027258279819877e-001  0.0000000000000000e+000  0.0000000000000000e+000 -1.0287148865419702e+000  4.9294869675497688e-001  0.0000000000000000e+000  0.0000000000000000e+000  0.0000000000000000e+000  0.0000000000000000e+000  0.0000000000000000e+000  0.0000000000000000e+000  0.0000000000000000e+000  0.0000000000000000e+000  0.0000000000000000e+000  0.0000000000000000e+000  0.0000000000000000e+000
  0.0000000000000000e+000  0.0000000000000000e+000  0.0000000000000000e+000  0.0000000000000000e+000  2.8456603573616313e-001 -1.0434414751562011e+000  0.0000000000000000e+000  0.0000000000000000e+000  0.0000000000000000e+000  0.0000000000000000e+000  0.0000000000000000e+000  0.0000000000000000e+000  0.0000000000000000e+000  0.0000000000000000e+000  3.4585318859500599e-002  0.0000000000000000e+000  0.0000000000000000e+000  1.5024107046157067e-001 -7.9771374875358247e-001  0.0000000000000000e+000  0.0000000000000000e+000  0.0000000000000000e+000  0.0000000000000000e+000  0.0000000000000000e+000  0.0000000000000000e+000  0.0000000000000000e+000  0.0000000000000000e+000  0.0000000000000000e+000  0.0000000000000000e+000  0.0000000000000000e+000
  0.0000000000000000e+000  0.0000000000000000e+000  0.0000000000000000e+000  0.0000000000000000e+000  0.0000000000000000e+000  0.0000000000000000e+000  2.5333790052750316e-001  0.0000000000000000e+000  0.0000000000000000e+000  0.0000000000000000e+000  0.0000000000000000e+000  0.0000000000000000e+000  0.0000000000000000e+000 -3.3800756407370569e-001  0.0000000000000000e+000  1.1034815126699143e-001  0.0000000000000000e+000  0.0000000000000000e+000  0.0000000000000000e+000 -6.2173886049174676e-003  4.5530830878115292e-001  0.0000000000000000e+000  0.0000000000000000e+000  0.0000000000000000e+000 -4.3555393884750465e-001  0.0000000000000000e+000  0.0000000000000000e+000 -6.4213903065102595e-001  0.0000000000000000e+000  0.0000000000000000e+000
  0.0000000000000000e+000  0.0000000000000000e+000  0.0000000000000000e+000  0.0000000000000000e+000  0.0000000000000000e+000  0.0000000000000000e+000  0.0000000000000000e+000  8.1920630364774105e-001  1.2441586565446541e+000  0.0000000000000000e+000  0.0000000000000000e+000  0.0000000000000000e+000  0.0000000000000000e+000  0.0000000000000000e+000  0.0000000000000000e+000  0.0000000000000000e+000  0.0000000000000000e+000  0.0000000000000000e+000  0.0000000000000000e+000  0.0000000000000000e+000  0.0000000000000000e+000 -2.0841941269046435e-001  0.0000000000000000e+000  0.0000000000000000e+000  0.0000000000000000e+000  0.0000000000000000e+000  0.0000000000000000e+000  0.0000000000000000e+000  0.0000000000000000e+000  0.0000000000000000e+000
  0.0000000000000000e+000  0.0000000000000000e+000  0.0000000000000000e+000  0.0000000000000000e+000  0.0000000000000000e+000  0.0000000000000000e+000  0.0000000000000000e+000 -1.3745211425000277e+000  2.9884573056745201e-001  0.0000000000000000e+000  0.0000000000000000e+000  0.0000000000000000e+000  0.0000000000000000e+000  0.0000000000000000e+000  0.0000000000000000e+000  0.0000000000000000e+000  0.0000000000000000e+000  0.0000000000000000e+000  0.0000000000000000e+000  0.0000000000000000e+000  0.0000000000000000e+000 -4.8480448443214141e-003  0.0000000000000000e+000  0.0000000000000000e+000  0.0000000000000000e+000  0.0000000000000000e+000  0.0000000000000000e+000  0.0000000000000000e+000  0.0000000000000000e+000  0.0000000000000000e+000
  0.0000000000000000e+000  0.0000000000000000e+000  0.0000000000000000e+000  0.0000000000000000e+000  0.0000000000000000e+000  0.0000000000000000e+000  0.0000000000000000e+000  0.0000000000000000e+000  0.0000000000000000e+000 -4.4181912056685996e-001  0.0000000000000000e+000  0.0000000000000000e+000  0.0000000000000000e+000  0.0000000000000000e+000  0.0000000000000000e+000  0.0000000000000000e+000  0.0000000000000000e+000  0.0000000000000000e+000  0.0000000000000000e+000  0.0000000000000000e+000  0.0000000000000000e+000  0.0000000000000000e+000  0.0000000000000000e+000  0.0000000000000000e+000  0.0000000000000000e+000  0.0000000000000000e+000 -4.4910652739476559e-001  0.0000000000000000e+000 -3.8379162456649107e-001 -6.7513197277684478e-001
  4.9175757478208032e-001  0.0000000000000000e+000  2.5094924889385178e-001 -5.8983466773746066e-002  0.0000000000000000e+000  0.0000000000000000e+000  0.0000000000000000e+000  0.0000000000000000e+000  0.0000000000000000e+000  0.0000000000000000e+000  8.3328093022197114e-001  4.6620817575999579e-001  7.1466592586705047e-001  0.0000000000000000e+000  0.0000000000000000e+000  0.0000000000000000e+000  3.6309032771023952e-001  0.0000000000000000e+000  0.0000000000000000e+000  0.0000000000000000e+000  0.0000000000000000e+000  0.0000000000000000e+000  3.6511751388844937e-001  0.0000000000000000e+000  0.0000000000000000e+000 -5.6150470001863262e-001  0.0000000000000000e+000  0.0000000000000000e+000  0.0000000000000000e+000  0.0000000000000000e+000
 -3.7177700307777517e-001  0.0000000000000000e+000  2.4721643037356705e-001 -6.6377510588172650e-002  0.0000000000000000e+000  0.0000000000000000e+000  0.0000000000000000e+000  0.0000000000000000e+000  0.0000000000000000e+000  0.0000000000000000e+000 -7.0779299658510675e-001 -5.5509279529837730e-001  3.2777436992592573e-001  0.0000000000000000e+000  0.0000000000000000e+000  0.0000000000000000e+000 -6.7091027494202526e-001  0.0000000000000000e+000  0.0000000000000000e+000  0.0000000000000000e+000  0.0000000000000000e+000  0.0000000000000000e+000 -1.5694452986790311e-001  0.0000000000000000e+000  0.0000000000000000e+000 -8.6620579921983976e-001  0.0000000000000000e+000  0.0000000000000000e+000  0.0000000000000000e+000  0.0000000000000000e+000
 -7.7797606461489566e-001  0.0000000000000000e+000 -2.3176188515246565e-001 -5.8194784626147711e-001  0.0000000000000000e+000  0.0000000000000000e+000  0.0000000000000000e+000  0.0000000000000000e+000  0.0000000000000000e+000  0.0000000000000000e+000  3.8065053755046702e-001  3.8589808383929747e-001  4.2794988088211772e-001  0.0000000000000000e+000  0.0000000000000000e+000  0.0000000000000000e+000  1.0581404230970440e-001  0.0000000000000000e+000  0.0000000000000000e+000  0.0000000000000000e+000  0.0000000000000000e+000  0.0000000000000000e+000 -5.3848722514055958e-001  0.0000000000000000e+000  0.0000000000000000e+000  1.2009422382816702e-001  0.0000000000000000e+000  0.0000000000000000e+000  0.0000000000000000e+000  0.0000000000000000e+000
  0.0000000000000000e+000  0.0000000000000000e+000  0.0000000000000000e+000  0.0000000000000000e+000  0.0000000000000000e+000  0.0000000000000000e+000  2.0525036886737164e-001  0.0000000000000000e+000  0.0000000000000000e+000  0.0000000000000000e+000  0.0000000000000000e+000  0.0000000000000000e+000  0.0000000000000000e+000 -7.1080381385118552e-001  0.0000000000000000e+000 -2.4861922429984987e-001  0.0000000000000000e+000  0.0000000000000000e+000  0.0000000000000000e+000  9.6043417514754939e-002 -3.0159937726863195e-001  0.0000000000000000e+000  0.0000000000000000e+000  0.0000000000000000e+000  5.1693475461752914e-001  0.0000000000000000e+000  0.0000000000000000e+000 -1.5300536805855527e-001  0.0000000000000000e+000  0.0000000000000000e+000
  0.0000000000000000e+000  0.0000000000000000e+000  0.0000000000000000e+000  0.0000000000000000e+000  1.1272739027271237e+000  6.7718215613160893e-001  0.0000000000000000e+000  0.0000000000000000e+000  0.0000000000000000e+000  0.0000000000000000e+000  0.0000000000000000e+000  0.0000000000000000e+000  0.0000000000000000e+000  0.0000000000000000e+000  8.5499982430461952e-001  0.0000000000000000e+000  0.0000000000000000e+000 -4.7815072416448645e-001 -2.7386858870454678e-001  0.0000000000000000e+000  0.0000000000000000e+000  0.0000000000000000e+000  0.0000000000000000e+000  0.0000000000000000e+000  0.0000000000000000e+000  0.0000000000000000e+000  0.0000000000000000e+000  0.0000000000000000e+000  0.0000000000000000e+000  0.0000000000000000e+000
  0.0000000000000000e+000  0.0000000000000000e+000  0.0000000000000000e+000  0.0000000000000000e+000  0.0000000000000000e+000  0.0000000000000000e+000 -1.4948165130600899e-001  0.0000000000000000e+000  0.0000000000000000e+000  0.0000000000000000e+000  0.0000000000000000e+000  0.0000000000000000e+000  0.0000000000000000e+000 -4.4991810360169848e-001  0.0000000000000000e+000  7.3741359790208752e-002  0.0000000000000000e+000  0.0000000000000000e+000  0.0000000000000000e+000 -8.7266960896315096e-002 -4.4929856758498693e-001  0.0000000000000000e+000  0.0000000000000000e+000  0.0000000000000000e+000 -6.7241458919973929e-001  0.0000000000000000e+000  0.0000000000000000e+000  3.2888454321223037e-001  0.0000000000000000e+000  0.0000000000000000e+000
  3.5620325781923984e-001  0.0000000000000000e+000 -4.6747461089143871e-001 -5.7259290029020049e-001  0.0000000000000000e+000  0.0000000000000000e+000  0.0000000000000000e+000  0.0000000000000000e+000  0.0000000000000000e+000  0.0000000000000000e+000 -3.8781429082171942e-001  2.1796788730650085e-001  7.0192383981439274e-002  0.0000000000000000e+000  0.0000000000000000e+000  0.0000000000000000e+000 -3.7216420186728727e-001  0.0000000000000000e+000  0.0000000000000000e+000  0.0000000000000000e+000  0.0000000000000000e+000  0.0000000000000000e+000  8.4436196340936098e-001  0.0000000000000000e+000  0.0000000000000000e+000  5.0138957052446553e-001  0.0000000000000000e+000  0.0000000000000000e+000  0.0000000000000000e+000  0.0000000000000000e+000
  0.0000000000000000e+000  0.0000000000000000e+000  0.0000000000000000e+000  0.0000000000000000e+000 -8.2316531471089416e-001 -9.9449284269537946e-002  0.0000000000000000e+000  0.0000000000000000e+000  0.0000000000000000e+000  0.0000000000000000e+000  0.0000000000000000e+000  0.0000000000000000e+000  0.0000000000000000e+000  0.0000000000000000e+000  5.8653423565010288e-001  0.0000000000000000e+000  0.0000000000000000e+000 -7.6648580124062571e-001 -5.1017110299617663e-001  0.0000000000000000e+000  0.0000000000000000e+000  0.0000000000000000e+000  0.0000000000000000e+000  0.0000000000000000e+000  0.0000000000000000e+000  0.0000000000000000e+000  0.0000000000000000e+000  0.0000000000000000e+000  0.0000000000000000e+000  0.0000000000000000e+000
  0.0000000000000000e+000  0.0000000000000000e+000  0.0000000000000000e+000  0.0000000000000000e+000 -8.1020658446163707e-001  5.6248043752681487e-001  0.0000000000000000e+000  0.0000000000000000e+000  0.0000000000000000e+000  0.0000000000000000e+000  0.0000000000000000e+000  0.0000000000000000e+000  0.0000000000000000e+000  0.0000000000000000e+000 -6.4562673148056593e-001  0.0000000000000000e+000  0.0000000000000000e+000 -2.7151938451965263e-001 -1.1214744577630826e+000  0.0000000000000000e+000  0.0000000000000000e+000  0.0000000000000000e+000  0.0000000000000000e+000  0.0000000000000000e+000  0.0000000000000000e+000  0.0000000000000000e+000  0.0000000000000000e+000  0.0000000000000000e+000  0.0000000000000000e+000  0.0000000000000000e+000
  0.0000000000000000e+000  0.0000000000000000e+000  0.0000000000000000e+000  0.0000000000000000e+000  0.0000000000000000e+000  0.0000000000000000e+000 -1.4954751801851018e-001  0.0000000000000000e+000  0.0000000000000000e+000  0.0000000000000000e+000  0.0000000000000000e+000  0.0000000000000000e+000  0.0000000000000000e+000 -9.2554905812524027e-002  0.0000000000000000e+000  7.4542311919901938e-001  0.0000000000000000e+000  0.0000000000000000e+000  0.0000000000000000e+000  6.2600683397365176e-001 -6.6330029884546657e-002  0.0000000000000000e+000  0.0000000000000000e+000  0.0000000000000000e+000  1.2889456912773548e-001  0.0000000000000000e+000  0.0000000000000000e+000 -2.2703824156275712e-002  0.0000000000000000e+000  0.0000000000000000e+000
  0.0000000000000000e+000  0.0000000000000000e+000  0.0000000000000000e+000  0.0000000000000000e+000  0.0000000000000000e+000  0.0000000000000000e+000  4.7747241387317119e-001  0.0000000000000000e+000  0.0000000000000000e+000  0.0000000000000000e+000  0.0000000000000000e+000  0.0000000000000000e+000  0.0000000000000000e+000 -2.0039130556531853e-001  0.0000000000000000e+000 -1.7888289847121874e-002  0.0000000000000000e+000  0.0000000000000000e+000  0.0000000000000000e+000  1.8689909717389877e-001  5.0957664361471045e-001  0.0000000000000000e+000  0.0000000000000000e+000  0.0000000000000000e+000 -1.5551094990440301e-002  0.0000000000000000e+000  0.0000000000000000e+000  6.6083429309687380e-001  0.0000000000000000e+000  0.0000000000000000e+000
  0.0000000000000000e+000  0.0000000000000000e+000  0.0000000000000000e+000  0.0000000000000000e+000  0.0000000000000000e+000  0.0000000000000000e+000  0.0000000000000000e+000  8.3580835235235929e-001  4.5657282947359978e-001  0.0000000000000000e+000  0.0000000000000000e+000  0.0000000000000000e+000  0.0000000000000000e+000  0.0000000000000000e+000  0.0000000000000000e+000  0.0000000000000000e+000  0.0000000000000000e+000  0.0000000000000000e+000  0.0000000000000000e+000  0.0000000000000000e+000  0.0000000000000000e+000  1.1110000940143629e+000  0.0000000000000000e+000  0.0000000000000000e+000  0.0000000000000000e+000  0.0000000000000000e+000  0.0000000000000000e+000  0.0000000000000000e+000  0.0000000000000000e+000  0.0000000000000000e+000
  5.1936787445579946e-001  0.0000000000000000e+000 -1.3050262755244095e+000 -2.0301788530462053e-001  0.0000000000000000e+000  0.0000000000000000e+000  0.0000000000000000e+000  0.0000000000000000e+000  0.0000000000000000e+000  0.0000000000000000e+000 -3.9025314848196789e-002 -3.1939095059480671e-001  7.9578042109007818e-002  0.0000000000000000e+000  0.0000000000000000e+000  0.0000000000000000e+000  4.5775556527137962e-001  0.0000000000000000e+000  0.0000000000000000e+000  0.0000000000000000e+000  0.0000000000000000e+000  0.0000000000000000e+000 -1.1558106684453887e-001  0.0000000000000000e+000  0.0000000000000000e+000 -5.5920016402720241e-001  0.0000000000000000e+000  0.0000000000000000e+000  0.0000000000000000e+000  0.0000000000000000e+000
  0.0000000000000000e+000  8.9748754887417159e-001  0.0000000000000000e+000  0.0000000000000000e+000  0.0000000000000000e+000  0.0000000000000000e+000  0.0000000000000000e+000  0.0000000000000000e+000  0.0000000000000000e+000  0.0000000000000000e+000  0.0000000000000000e+000  0.0000000000000000e+000  0.0000000000000000e+000  0.0000000000000000e+000  0.0000000000000000e+000  0.0000000000000000e+000  0.0000000000000000e+000  0.0000000000000000e+000  0.0000000000000000e+000  0.0000000000000000e+000  0.0000000000000000e+000  0.0000000000000000e+000  0.0000000000000000e+000 -4.4103979368740764e-001  0.0000000000000000e+000  0.0000000000000000e+000  0.0000000000000000e+000  0.0000000000000000e+000  0.0000000000000000e+000  0.0000000000000000e+000
  0.0000000000000000e+000  0.0000000000000000e+000  0.0000000000000000e+000  0.0000000000000000e+000  0.0000000000000000e+000  0.0000000000000000e+000 -7.5709793214307353e-001  0.0000000000000000e+000  0.0000000000000000e+000  0.0000000000000000e+000  0.0000000000000000e+000  0.0000000000000000e+000  0.0000000000000000e+000 -3.4954047837496782e-001  0.0000000000000000e+000 -2.9386148554878318e-002  0.0000000000000000e+000  0.0000000000000000e+000  0.0000000000000000e+000 -1.7404914673887512e-001  4.8453202150834718e-001  0.0000000000000000e+000  0.0000000000000000e+000  0.0000000000000000e+000  1.5624876798138621e-001  0.0000000000000000e+000  0.0000000000000000e+000  1.1950969229311001e-001  0.0000000000000000e+000  0.0000000000000000e+000
  3.2213001681070624e-001  0.0000000000000000e+000 -2.1749265452622182e-001 -3.4560410293527744e-001  0.0000000000000000e+000  0.0000000000000000e+000  0.0000000000000000e+000  0.0000000000000000e+000  0.0000000000000000e+000  0.0000000000000000e+000  8.6323828339681463e-001  1.2592205952003033e-001 -7.5107075056234529e-001  0.0000000000000000e+000  0.0000000000000000e+000  0.0000000000000000e+000 -3.1413556059440573e-001  0.0000000000000000e+000  0.0000000000000000e+000  0.0000000000000000e+000  0.0000000000000000e+000  0.0000000000000000e+000  8.2676107547144911e-002  0.0000000000000000e+000  0.0000000000000000e+000 -4.6349978544228460e-001  0.0000000000000000e+000  0.0000000000000000e+000  0.0000000000000000e+000  0.0000000000000000e+000
  0.0000000000000000e+000  0.0000000000000000e+000  0.0000000000000000e+000  0.0000000000000000e+000  0.0000000000000000e+000  0.0000000000000000e+000  0.0000000000000000e+000  0.0000000000000000e+000  0.0000000000000000e+000  2.2113095018517712e-001  0.0000000000000000e+000  0.0000000000000000e+000  0.0000000000000000e+000  0.0000000000000000e+000  0.0000000000000000e+000  0.0000000000000000e+000  0.0000000000000000e+000  0.0000000000000000e+000  0.0000000000000000e+000  0.0000000000000000e+000  0.0000000000000000e+000  0.0000000000000000e+000  0.0000000000000000e+000  0.0000000000000000e+000  0.0000000000000000e+000  0.0000000000000000e+000  5.2191846216199633e-001  0.0000000000000000e+000 -8.2349086377641079e-001 -2.3770128342910868e-002
  0.0000000000000000e+000  0.0000000000000000e+000  0.0000000000000000e+000  0.0000000000000000e+000  0.0000000000000000e+000  0.0000000000000000e+000  2.1864534101659913e-001  0.0000000000000000e+000  0.0000000000000000e+000  0.0000000000000000e+000  0.0000000000000000e+000  0.0000000000000000e+000  0.0000000000000000e+000 -8.4740149494089950e-002  0.0000000000000000e+000  6.0310431552083099e-001  0.0000000000000000e+000  0.0000000000000000e+000  0.0000000000000000e+000 -7.2526722618651307e-001 -3.1994504262710784e-002  0.0000000000000000e+000  0.0000000000000000e+000  0.0000000000000000e+000  2.2284640910851061e-001  0.0000000000000000e+000  0.0000000000000000e+000  6.7688897019757235e-002  0.0000000000000000e+000  0.0000000000000000e+000
  0.0000000000000000e+000  0.0000000000000000e+000  0.0000000000000000e+000  0.0000000000000000e+000  0.0000000000000000e+000  0.0000000000000000e+000  0.0000000000000000e+000  0.0000000000000000e+000  0.0000000000000000e+000  8.5667865225002571e-001  0.0000000000000000e+000  0.0000000000000000e+000  0.0000000000000000e+000  0.0000000000000000e+000  0.0000000000000000e+000  0.0000000000000000e+000  0.0000000000000000e+000  0.0000000000000000e+000  0.0000000000000000e+000  0.0000000000000000e+000  0.0000000000000000e+000  0.0000000000000000e+000  0.0000000000000000e+000  0.0000000000000000e+000  0.0000000000000000e+000  0.0000000000000000e+000 -2.4837964718221309e-001  0.0000000000000000e+000  8.5438070486456352e-002 -4.4397023971913990e-001
  0.0000000000000000e+000  0.0000000000000000e+000  0.0000000000000000e+000  0.0000000000000000e+000  0.0000000000000000e+000  0.0000000000000000e+000  0.0000000000000000e+000  0.0000000000000000e+000  0.0000000000000000e+000  1.4831943349004256e-001  0.0000000000000000e+000  0.0000000000000000e+000  0.0000000000000000e+000  0.0000000000000000e+000  0.0000000000000000e+000  0.0000000000000000e+000  0.0000000000000000e+000  0.0000000000000000e+000  0.0000000000000000e+000  0.0000000000000000e+000  0.0000000000000000e+000  0.0000000000000000e+000  0.0000000000000000e+000  0.0000000000000000e+000  0.0000000000000000e+000  0.0000000000000000e+000 -6.8133104785523380e-001  0.0000000000000000e+000 -4.0898303424585458e-001  5.8866138532838730e-001
