# Supplementary material for: An adaptive dimension differential evolution algorithm based on ranking scheme for global optimization
Source: PeerJ Comput Sci. 2022 Jun 17;8:e1007. doi: 10.7717/peerj-cs.1007 (PMC9299288; doi:10.7717/peerj-cs.1007)
Supplement: Supplemental Information 1 [file peerj-cs-08-1007-s001.zip › code/input_data/shift_data_1.txt]

  5.0355789822908633e+001  6.4926709932099072e+001 -5.9682109393039028e+001  6.6140136982243092e+001  2.1177479396065522e+001 -6.4393535200094476e+001 -3.5440284981272256e+001  7.5010430727974153e+000  7.3201093669487619e+001  7.4382165631884249e+001 -5.4781906931592275e+001  7.5294845081698497e+001  7.3146711718871302e+001 -2.3398962043454077e+000  4.8044875022208032e+001 -5.7298185819645546e+001 -1.2518194779796005e+001  6.6517684030250734e+001  4.6753172729528700e+001  7.3518788222864487e+001  2.4918511865053887e+001 -7.4286131428129664e+001  5.5860688939004348e+001  6.9438919641208088e+001  2.8597624777243752e+001  4.1238420892533355e+001  3.8901194899986592e+001 -1.7243676874533094e+001  2.4876462428409070e+001 -5.2610129950150117e+001  3.2967374083137400e+001 -7.4906744579612692e+001 -3.5692322406257603e+001 -7.2612577499015373e+001 -6.4458915002264391e+001  5.1753252532366815e+001  3.1172579676130724e+001 -2.9264083190262312e+001  7.2035527814136799e+001 -7.4488627119534598e+001 -9.8009024549762813e+000 -1.8950646865118657e+001  4.2482686103840379e+001  4.7231984181930102e+001 -5.0100383271299421e+001 -1.6376966738830276e+000 -8.7062078862560810e+000  2.3410081617802348e+001  3.3498372937291606e+001  4.0749869117177738e+001 -3.5835987680227461e+001  2.8752428296587965e+001  2.4815680635814502e+001 -5.3982122368859109e+001 -6.0960370950659737e+001 -2.6175168285712402e-001  7.3559033362572961e+001 -2.5538283733418687e+001  1.3642840156764379e+001 -4.4190089681418087e+001  4.0202729488904453e+001 -3.9184781526516943e+001  9.5312826642278026e-001  3.1852275625069751e+001  6.2544520405727752e+001  7.3486628032871096e+001  7.5544847942084914e+000 -5.7820089147411338e+001 -5.6112959110550804e+001 -3.8798679340202170e+001  5.4514760957386017e+001 -3.9314851364555032e+001  5.0285572171010614e+001 -4.1036005004001709e+001  6.8682179709956444e+001 -2.4002597442430599e+001 -4.8544759931006695e+001 -3.9826582723835031e+001  1.8567148183462265e+001 -4.2737841755633212e+000 -2.3734478869920522e+001  5.2932580463406538e+001  1.3642254584435875e+001  7.9557773265823215e+000  6.6750986212769618e+001 -3.4265756988740236e+001  4.1152036657715399e+001  4.0596655084559245e+001 -1.9128664483942934e+001  1.0851462516035383e+001 -6.7863313669909815e+001 -7.1367981013342856e+001  4.9276084814356267e+000  4.4666756816321794e+001  6.9441709476669274e+001 -5.9215006644203179e+001  1.1011785739550831e+001 -4.8974974306870678e+000 -7.8095668879801380e+001 -2.6060376896178958e+001
