# Supplementary material for: An adaptive dimension differential evolution algorithm based on ranking scheme for global optimization
Source: PeerJ Comput Sci. 2022 Jun 17;8:e1007. doi: 10.7717/peerj-cs.1007 (PMC9299288; doi:10.7717/peerj-cs.1007)
Supplement: Supplemental Information 1 [file peerj-cs-08-1007-s001.zip › code/input_data/shift_data_10.txt]

  7.8069557592399264e+001 -5.2730876310898665e+001 -3.8753239908477909e+001 -1.6512109018697018e+001 -6.8160836867689923e+001  2.9455370713921440e+001 -1.5617866768614093e+001  7.7253632223032156e+001 -1.5650562364402447e+001  1.9307511551932549e+001 -5.5300831123316421e+001 -1.8984767288884484e+001 -5.4218564504102261e+001  4.1297989012386978e+001  5.9377779506462275e+001 -2.3875720818257179e+001  2.9685713399605959e+001 -3.2936218597144062e+001  4.9006886171016930e+000  5.3187741805629429e+001  1.5598430699612692e+001 -2.6350187087160620e+001 -3.2123996266702939e+001 -7.5851933489081489e+000 -1.2376695484726014e+001 -2.2462989124442302e+001  9.3310719790875396e+000  3.8807258512310256e+001 -1.2106434619889498e+001 -1.1303073827807196e+001 -6.0020358604829944e+001 -7.6090557431940169e+001 -3.3570357579083648e+001 -2.9196706736123787e+001  2.4590421434636028e+001  7.3109747851309464e+001  6.9716939645580879e+001 -6.7381865833013137e+000 -4.1523456506866466e+001  4.2223671085836529e+001  4.1492381300975410e+001  3.8503690396578278e+001  3.8990134637972162e+001 -6.3052733322757547e+001  2.9049668875250504e+001 -5.8783074250049339e+000 -4.6053887159210504e+001 -6.4237001969902664e+001  5.1771915828454155e+001 -5.1998442018867266e+001 -5.3828814434401089e+001  2.6557954625777697e+001  6.3102300056678843e+001  2.6493133362032637e+000  3.2432369112076046e+001 -5.5425539740895964e+001  7.2553131181799642e+001  6.5414529986362311e+000  2.8757423713674712e+001 -7.4149917112247550e+001  4.9472616207006922e+001  3.9779019484191537e+001 -6.0770077122067093e+001  4.0072263620174056e+000 -2.7866619397880129e+001  7.4319103844909620e+000 -1.6179079618688164e+001 -1.3585058141912540e+001 -5.1081958359232900e+001 -3.9138121521911877e+001 -7.6714276054690473e+001  6.7788098019265163e+001  2.4591982241320466e+001  6.9218171527770266e+001 -5.3838021035595901e+001  6.7375560942751605e+001  4.7145261662200511e+001  1.2383071473063794e+001 -9.5943046783594212e+000 -3.8781802126009964e+001  4.0311423018791999e+001 -4.3412882863119776e+001 -6.9730066017296224e+001  4.2772721724251909e+001  2.7392349657045685e+001  3.4434002365734415e+001  2.2729732549416354e+001 -1.2952273020018708e+001 -1.7478066847332073e+001  5.0582416460051633e+001 -2.9211541815064059e+001  5.0326363664104207e+001  4.6251762390233324e+001  5.6362222455015313e+001  9.0185881148099156e-001  2.1705822217820298e+001  7.2143106460501627e+001 -8.9657351969903374e+000 -7.0396988835283850e+001  5.8679983519890982e+001
