# Supplementary material for: An adaptive dimension differential evolution algorithm based on ranking scheme for global optimization
Source: PeerJ Comput Sci. 2022 Jun 17;8:e1007. doi: 10.7717/peerj-cs.1007 (PMC9299288; doi:10.7717/peerj-cs.1007)
Supplement: Supplemental Information 1 [file peerj-cs-08-1007-s001.zip › code/input_data/shift_data_11.txt]

  2.0990197483041797e+001 -2.3188215699384159e+001  7.9520523457063632e+001 -4.4132560162699654e+001  2.4392171674978385e+001  1.6798502705321496e+001 -1.8040730962698404e+001 -5.7250054513519345e+001 -7.5978402286367498e+001 -1.2622039397561394e+001 -5.0543953691598205e+001  3.6124042795112501e+001 -2.0741970157568304e+001  5.4649613994912983e+001  3.7476750590930109e+001  1.1364139651900615e+001 -5.1703190779951562e+001  7.3181443615315743e+001 -3.7548474209132792e+001  6.7932943238336151e+001 -4.4196735248473438e+001 -2.0229790777176802e+001 -6.5999944067746284e+001  2.2418647719474407e+001 -5.1101297959502659e+001 -7.2791822804228133e+001  3.5707756669295236e+001 -2.4409976706913582e+001  2.5698691920464611e+001 -1.8581023828484575e+001  2.0375440390954722e+001 -7.6536029659150969e+001  6.5691198163684561e+001  4.8089385004609767e+001  3.9335597494835383e+001  5.0098050177721717e+001 -1.8670989019915325e+001  1.8764677170631870e+001  1.2079177552450219e+001  4.8082727624024955e+000 -3.5988839068490392e+001 -4.0219366454084735e+001 -7.7377967276843549e+000 -4.3565947835752382e+001  4.8711933378091203e+001  7.7776678703355230e+001 -7.5201287956897602e+001  5.7062705067580310e+000 -6.6067644815857221e+001  4.8334630488928639e+001  7.8263185552054381e+001 -6.9288598656359980e+001  7.0303737901525579e+001 -7.7091594618128681e+001  2.9414178199416853e+001  4.5397836813314981e+001  5.4620108612365215e+000  6.1657512148982676e+001  6.3840783824982424e+001  2.0150020172879337e+001 -5.7940961213990683e+001 -4.5151745006060068e+001 -5.0857427857530610e+001 -7.3308821764327305e+001 -6.2889334631966882e+001  1.8630957613709626e+001  7.0345761625770677e+001 -2.3287083045227384e+001 -1.4299345590477770e+001  7.7495906717512241e+001  7.1292670245642029e+001  2.8263148549366264e+001  7.8128361970125809e+001  4.2693021954655080e+001 -2.6128117697363820e+001  2.5981097663916998e+001 -4.0933554113555317e+001 -3.2718839866944514e+001  2.8828539396880331e+001  4.4554928670076634e+000 -1.4145037854794467e+001  1.6422114885823547e+001  4.0083208947797701e+001  1.3365307881913381e+001  8.2868023897547971e+000  1.3371299001234306e+001  1.8911871933560320e+000 -6.6785163680208100e+001  3.5131221577518360e+001  7.9384977807499098e+001 -2.3274511206892505e+001  7.5401410429344907e+001 -2.4568198191942457e+001  6.1847017881649009e+001 -7.2488216012947504e+000 -1.3851633756669557e+001 -4.5162869062831930e+001 -5.9895266021979801e+001 -3.0573665029309552e+001  3.6176709066373093e+001
