# Supplementary material for: An adaptive dimension differential evolution algorithm based on ranking scheme for global optimization
Source: PeerJ Comput Sci. 2022 Jun 17;8:e1007. doi: 10.7717/peerj-cs.1007 (PMC9299288; doi:10.7717/peerj-cs.1007)
Supplement: Supplemental Information 1 [file peerj-cs-08-1007-s001.zip › code/input_data/shift_data_12.txt]

  4.5259531676659719e+001  3.1006018397903560e+001 -7.8431639637910067e+001  5.4914134081681539e+001  6.7573119647404127e+001  4.3352675307827923e+001 -7.3174423050392207e+001 -1.9490218071964982e+001  3.2694339917338823e+001  3.6722087280743509e+001 -4.4115668693677691e+001 -3.6951242916261592e+001  2.7684986400659028e+001 -3.6012483637021973e+000  1.9794626026790795e+001 -4.2168810777454340e+001 -5.1660199280269353e+001  5.2742941711613526e+001  4.2707466869642374e+001  6.9516523698923123e+001 -6.2737775186501835e+001 -5.0843599103831082e+001 -6.4144754812406646e+001 -1.6377916922484985e+000 -4.9080747124980718e+001  6.3342651806810920e+001 -6.4145656050909679e+001 -7.2933508517974218e+001  9.1672249287618968e+000  4.3599210750019850e+001 -3.0089590800596980e+001 -5.1362803309706386e+001 -2.5767091480365082e+001 -4.6376698073031676e+001  1.6244031624400321e+000  6.5018291722434356e+001  2.0627830184370865e+001 -6.3754577790030055e+001 -1.7463239563783262e+001 -7.1261341564214788e+001  2.0526611251443683e-001 -1.0924612498520446e+001  7.9609655921950264e+001  4.9856412959251657e+001 -2.2957328163171695e+000  6.3111640890782922e+001 -5.7992544837269634e+001 -1.7599213688754332e+001  6.8376995999699972e+001  6.6799013186578719e+001  3.4171841855090520e+001  1.8933981379510399e+001 -2.5073937561384732e+001  6.9764372270363168e+001 -6.0036153494321184e+001  3.6893657840913136e+001  2.3436389188130207e+001  5.3304317707087193e+001 -1.6274843484995927e+001  3.9971553497701748e+001  5.3635281676500881e+001 -2.8406336422038493e+001  8.3618586973367997e+000  7.6660661189422740e+001  7.8893652829284378e+000 -2.7132222462943560e+001  1.9115448828444784e+001 -2.2298148639647565e+001  4.1041526960311089e+001 -1.3775880209569650e+001 -1.2247832984099603e+000  3.1158917301217613e+001  7.5637421612765451e+001 -2.7559206321054916e+001  5.4048509292572106e+001  3.8251556363764493e+001  7.2667913020726900e+001 -7.4892379279363453e+001 -2.2900962210793274e+001  2.6024613485954319e+001 -3.4959750536241501e+001 -4.3138709229205801e+001  3.3780568188852016e+001  1.9931666718929364e+001  1.4497384467141757e+001  2.5670074610016300e+001 -7.2391252301781435e+001 -2.4194430638390578e+001 -7.7855071430810909e+000 -4.1455200460782287e+001  3.4407202127388246e+001  5.6989166721006058e+001 -3.4958768781031466e+001  3.6968132755798635e+001 -5.7957937196877381e+001  5.3875645079954808e+001 -5.7823725481222397e+001  1.4113501662318981e+001 -2.1414911927209950e+001  4.9081527145776903e+001
