# Supplementary material for: An adaptive dimension differential evolution algorithm based on ranking scheme for global optimization
Source: PeerJ Comput Sci. 2022 Jun 17;8:e1007. doi: 10.7717/peerj-cs.1007 (PMC9299288; doi:10.7717/peerj-cs.1007)
Supplement: Supplemental Information 1 [file peerj-cs-08-1007-s001.zip › code/input_data/shift_data_13.txt]

  6.0492572418495172e-001 -1.6649058042633271e+000  6.0327795741607019e+001 -2.3497309929767113e+001 -8.0890309485202749e+000  7.4164845894948314e+001 -7.3232352333673148e+001  7.5673333462501546e+001 -4.9726905100419842e+001  2.6739248006411998e+001  1.3830338348626867e+001  2.8017986624818448e+001 -2.2236472128854260e+001  1.9244548331373679e+001  4.9784141616045645e+001 -7.6918803613737367e+001 -6.6580238674736023e+001  7.5968266749582455e+001  2.4215925186456531e+001 -4.3001949413703642e+001 -1.5441417100065621e+001 -6.0476717079659267e+001 -3.7049788576434693e+001 -3.8744612781983250e+001 -2.6933561801179309e+001 -5.5642557941928565e+001 -2.4318774445421845e+001 -6.0534647310763816e+001  6.1464489239945635e+001 -6.4915457589736633e+001  6.8806500177198245e+001 -1.6156804954471120e+001 -7.2415766075335881e+001 -2.5220239494281635e+001  3.7754585420826260e+001  4.7149145173408840e+001  7.1849437191474408e+000  2.9795754077446546e+001  6.2981231349376259e+001 -7.1233313612842807e+001 -3.1414179245277452e+001 -7.2609350986952350e+001 -4.8723717818592256e+001  3.5226528402644107e+001  3.5480523759887475e+001  6.0447851384244359e+001  1.3189274317985650e+001 -6.8690506338136004e+001  6.7639131230254748e+001  4.8059534776177145e+001 -3.4248502972741889e+001  6.9861172546178949e+000  7.7564197915297569e+001  3.4508490740259447e+001  5.4235135572800033e+001 -1.0678310238728272e+001 -4.7000455029534862e+000  9.7141457671289686e+000 -3.6945353035040398e+001  3.9842954822711377e+001  6.2204375367818443e-001  2.3489546603644868e+001 -3.0760706875049486e+001 -5.7804058227496867e+001 -3.9083305923899303e+000 -2.2006515069000642e+001  4.6098148543767564e+001  4.4847331335057547e+001  2.6961954280567184e+001 -5.8639382454190034e+001 -7.6551058047440478e+001  9.5745129396015471e+000 -3.1868957108881744e+001  7.0305554219753333e+001  7.6944581767497453e+001 -3.4140737776918506e+001  4.8131245912245532e+001  6.3377816229216592e+001  1.5604252290852742e+001  6.1442677715811158e+001  7.0997046591326637e+001  7.8652939871844296e+000  3.6541891935097070e+001  1.2281327657281565e+001 -7.5862804626697653e+001 -8.5550434744297092e+000  2.3408313176104883e+001  3.3924724275869096e+000 -2.0429974275278070e+001  6.9941546614649951e+001  5.2725251924242372e+001  5.5853676792712832e+001 -2.0394521616073682e+001  1.4909532034958460e+001  5.9608410343609364e+001  6.9360257361136860e+001  2.6954283897820090e+001 -4.6915766730383197e+001  2.4616094730014098e+001 -6.8471751804696027e+001
