# Supplementary material for: An adaptive dimension differential evolution algorithm based on ranking scheme for global optimization
Source: PeerJ Comput Sci. 2022 Jun 17;8:e1007. doi: 10.7717/peerj-cs.1007 (PMC9299288; doi:10.7717/peerj-cs.1007)
Supplement: Supplemental Information 1 [file peerj-cs-08-1007-s001.zip › code/input_data/shift_data_14.txt]

 -1.4923693585701798e+001  2.6709045313199780e+001  6.9396105527348737e+001  4.9752005158122415e+001 -2.4722765064015420e+000  4.1079873610481954e+001 -1.3272407401157281e+001  7.5485758878287044e+001  7.8075952196933116e+001  5.8263604644992427e+001 -1.7778595854011442e+001 -7.2413075137421146e+000 -4.0530048377907320e+001  4.5507694883868339e+001  6.1254016893288394e+001  6.6193869006882892e+001  9.3255877795640032e+000  1.5818896439392859e+001 -5.6179724745992146e+001  6.3954157525718159e+001 -7.9370270956615059e+000 -4.7092425685765846e+001  6.3944158481452916e+001  4.2013686299716312e+001  6.1197809184047685e+001 -3.4407965116028606e+001  2.7716157832361233e+001  2.6284784706888118e+001 -6.0349600976075862e+001 -1.4829052310909944e+001 -3.5954087789489591e+001  3.4667158502262666e+001 -3.4658498939370190e+001  6.3391817095919265e+001  5.2252622770169637e+001 -1.7595757949760369e+001 -3.3552912573014737e-001  3.1168830827599010e+001  5.3499040175990046e+001  1.7540750348117186e+001  1.1957945737025284e+001 -2.7833252652353394e+001 -6.9720638637204786e+000  3.4207293317301520e+001  6.1504807244159196e+001  3.5336907330709039e+001 -7.7021956043778218e+001  2.7964234740525725e+001 -9.8385881221579439e+000 -9.9487713333967918e+000 -6.1274108879094754e+001  5.0349070322973148e+001 -2.8023129819118552e+001 -4.0603501722457374e+001 -2.5165884620275278e+001 -1.9889257598465875e+001  7.4486068932734213e+000  9.9072246825562758e+000 -1.6668443420159846e+001 -1.6299059274986263e+001  2.4587550738515773e+000  2.5204886735345752e+001  7.2146431722393459e+001  3.5575762292399673e+001 -1.5987240742025989e+001  5.3099414292769580e+001 -5.8505865323406695e+001 -7.0325316489627454e+001 -6.6520471629654466e+001 -5.3776269067246680e+001 -2.8124812752952160e+001 -3.1723715647256476e+001 -7.8131041419145660e+001  6.3848150159400348e+000 -6.4740369179548551e+001 -5.6557622969242956e+001  2.0982593122392800e+001  5.7491265828605663e+001  7.5875460998194114e+001  1.1334148395549363e+001  7.9496034331991780e+001  8.5666517592852074e+000  2.4733527744521382e+000 -2.7090869441557274e+001 -1.1199712257056575e+001 -1.3109994234008440e+000 -6.8634066573927569e+001  6.2038274485234581e+001 -6.9658625431861054e+001 -1.0210407082968260e+001  5.2260721059022671e+001 -1.6874450522714639e+001  1.8155981072841911e+001  5.0982517613153448e+001  6.1797606250017026e+001  6.8977860397955311e+001 -4.9474456318540447e+001 -3.8626839772996426e+001  6.3658509574447862e+001  1.4937897661777427e+001
