# Supplementary material for: An adaptive dimension differential evolution algorithm based on ranking scheme for global optimization
Source: PeerJ Comput Sci. 2022 Jun 17;8:e1007. doi: 10.7717/peerj-cs.1007 (PMC9299288; doi:10.7717/peerj-cs.1007)
Supplement: Supplemental Information 1 [file peerj-cs-08-1007-s001.zip › code/input_data/shift_data_15.txt]

  6.1441309549566370e-001  1.8049534213689469e+001  5.1107558757100151e+001  5.1022671188681272e+000 -4.7667984552250942e+001 -7.3770454911164904e+000 -1.1534252828772665e+001  7.4568439937919834e+001  1.9208808661355789e+001  3.1262392306880571e+001  3.5226337922876709e+001 -2.4496769553981821e+001  2.7184672840496376e+000  9.0711411219363072e+000 -5.4960764941752878e+001  9.9289672898839711e+000  3.1168526257352994e+001 -1.1767114286362016e+001  5.3803267308210252e+001  3.7021930585909288e+001 -2.2395033266276542e+001 -7.3260205034562205e+000 -1.8177616225252429e+001  4.4088742760085680e+001  3.7483376909750291e+001 -1.1155544788135103e+001  3.1000411861426159e+001  7.1234157946953644e+001  4.5477215717078536e+001  3.2891497300971011e+001 -6.2506521676104683e+001 -1.7611094854962403e+001  1.4544756864853824e+001 -6.4991923253879378e+000 -7.1945602121767337e+001 -4.3409986556764665e+001  5.3470249769103930e+001 -7.7496849168555684e+001  5.8193738408938515e+001 -6.7508951514810519e+001  2.7046814413048864e+001  3.3811884976387319e-002 -4.5120992199975433e+001  1.1458516064654262e+001 -6.0449735852252843e+001  2.7386597278184468e+001  1.5933687699650221e+001 -7.1043814817953518e+001 -7.0985117033062920e+001 -5.5599898079604756e+001 -7.6860629317506550e+001 -1.0371912688487711e+001  5.3155436045250838e+001  1.8782427432653478e+001  3.2207064497187190e+000  5.8218915669377708e+001 -6.4368333094169103e+001  6.5288352509883055e+001 -6.2717328938118570e+001  2.7194812955111871e+000 -5.7095036466627818e+001  9.4992915844806305e+000 -7.9267260168428237e+001  4.2669119779437992e+001  5.5793476233325180e+001  6.6691403240598078e+001  7.7914923965385299e+001  8.2129628781160591e-001 -3.6572540093197588e+001 -6.3879918092602296e+001  1.2558129327258598e+000  1.3697460112300547e+001  4.2061935345718538e+001 -6.6725976142312987e+001  2.5855390893234272e+001  2.7166423529941000e+000 -5.2632317195928451e+001  7.0169258293094799e+001  1.4477308342811469e+001 -9.4984510782655889e+000  7.0707028849805283e+001  2.4946211241142606e+001 -7.6886865183382724e+000  5.4351587315147043e+001  5.2197603958954062e+000  8.6219305266040038e+000  2.8810484813337709e+001 -2.1249615149221214e+001 -4.1713503009032742e+001  1.2627758793454973e+001  5.8701928747601244e+001 -1.4915718365563905e+001 -6.1981577435992520e+001 -8.9846661236868215e+000 -3.1970495805775997e+001 -1.5778103389681149e+001  5.3338170152501505e+001 -1.5419413956222868e+001 -1.7571849899102943e+001 -2.2328177059368869e+001
