# Supplementary material for: An adaptive dimension differential evolution algorithm based on ranking scheme for global optimization
Source: PeerJ Comput Sci. 2022 Jun 17;8:e1007. doi: 10.7717/peerj-cs.1007 (PMC9299288; doi:10.7717/peerj-cs.1007)
Supplement: Supplemental Information 1 [file peerj-cs-08-1007-s001.zip › code/input_data/shift_data_16.txt]

 -5.7559142516888912e+001 -3.8379168942009585e+001 -6.6109583861466618e+001 -1.1296426066271152e+001 -3.8834754436822422e+001 -3.2391138535821057e+001 -1.2022654127259869e+001 -6.0926838492594072e+001 -7.8929219192653477e-001  3.3025156406009671e+001 -4.1028260371047871e+001  4.5611213109440968e+001 -6.8145667702251700e+001 -1.6978651682928536e+001 -7.9456940325710818e+001 -4.4691697290716164e+001 -7.9791909007904621e+001 -4.9731252640842371e+001 -5.7202551228644566e+001 -3.7107840140259839e+001 -5.2017269546274747e+001 -5.7816164545184762e+001  1.5821697658858398e+001  6.4169264909236091e+001  7.0300762541478122e+001 -4.4610487049747540e+001 -2.7725799365737913e+000 -1.9838221452039271e+001  3.8048059145391164e+000 -3.7620385032225627e+001 -6.9062844724667343e+001 -1.0187667603183570e+001 -5.2183514021599834e+001 -7.5822862695215207e+001  7.2748523852871926e+001 -1.1104556822493237e+001  7.3849371696586104e+001  4.1986317440478871e+001 -7.8824214223544487e+001  2.8806182473622201e+001  3.2952120679821348e+001  2.3220605857181198e+001  8.3695751212367782e+000 -4.5102603234675200e+001  4.3578594178086817e+001 -4.3515468223927968e+001 -2.0661644964255160e+001  6.2548611364111196e+001  5.7020305236521722e+001 -1.5610632029848944e+001 -2.9116941200522390e+001  1.7381668901598331e+001  6.5631236271117075e+001  6.5455710048141157e+001  1.4655105425190058e+001 -2.6788574826311816e+001  5.6490180673587076e+001 -9.2163371134135872e+000  6.4696876514871008e+001 -7.4691295047659608e+001  5.1882372000212058e+000  3.4639575440701094e+001 -5.1311704988513696e+001 -2.6154731871829995e+001 -4.9965928227957228e+001 -2.8491650690732193e+001 -1.5382926203166932e+001  7.7706079771141674e+000 -7.2201825154837337e+001  8.4371413086307996e+000 -3.6030175225999898e+001 -4.1359721322542043e+001 -4.1096771294951907e+001 -5.5334488132788096e+001  7.3026617761283859e+001  6.9705820082656032e+001  5.0994309953319004e+001  3.6521895651653452e+001 -5.1870123475915250e+001 -2.2340643673207424e+001 -4.9793604377343200e+001 -7.9808256505593050e+001 -2.9372877802793113e+001  3.1938717823528876e+001  2.0040828828646482e+001  6.8899480550162480e+000 -9.7540474579729306e+000 -3.4011637202793175e+001  2.6545707947043695e-001  4.1847389707143492e+001  4.1985287806194250e+001  1.2168944239449132e+001  3.9626054022674623e+001  2.3285520957011443e+001 -6.0284877068079012e+001  7.0365761484266898e-001 -2.4438189964538623e+001 -6.5256370431183299e+001 -5.6344085114796997e+001 -4.8292847829375717e+001
