# Supplementary material for: An adaptive dimension differential evolution algorithm based on ranking scheme for global optimization
Source: PeerJ Comput Sci. 2022 Jun 17;8:e1007. doi: 10.7717/peerj-cs.1007 (PMC9299288; doi:10.7717/peerj-cs.1007)
Supplement: Supplemental Information 1 [file peerj-cs-08-1007-s001.zip › code/input_data/shift_data_17.txt]

  2.7563237993188579e+001 -1.0958210735697463e+001  3.1104625549528691e+001 -3.8914469876776337e+001 -7.8438616018374475e+001  5.1652913697421923e+000 -3.5297285559525662e+001  7.1396824563188261e+001  6.5030922641600341e+001 -1.7170467844142152e+001 -7.6023162584820469e+001  2.7429887451593572e+001  5.3947301660328719e+001  7.5439942129802148e+001 -7.0890738330360321e+001 -7.9481899626475183e+000  1.3195248277805945e+001  2.9862050319408525e+001  3.5109240415359707e+001  2.4006520308062534e+001  3.6306328146024327e+001 -2.0184373465602938e+001  1.3053133314058528e+001 -6.1421037955295944e+001 -7.0775302205620449e+001  7.6762435836157835e+001 -3.4428203702301161e+001  1.5195887809535407e+001  7.3945764961801558e+001 -5.0275477854627475e+001 -4.9113629443675748e+001 -2.5336943256777325e+001  6.9263663330892882e+001 -1.7493194141184603e+001 -3.6285326720005848e+001 -5.5688467224504933e+001 -1.6462585161047727e+001 -2.0044405287801190e+001 -5.9021646873119153e+001 -1.0393485136699709e+001 -6.5357893245982268e+001  1.8340313282071335e+001 -7.8243345233470123e+001  1.1721661322139582e+001  4.6356777284121890e+001 -4.2341316295860892e+001 -8.3168458457518568e+000  1.1097309325589123e+001 -7.0175769233464479e+001 -5.9377829761842804e-001  2.2770437533647765e+001 -4.4597483179663264e+001  5.3929031285100905e+001  7.5372037030802176e+001  5.5419662030907745e+001  9.5991294248773329e-001 -3.5379902216763099e+001  3.9458755492512211e+001 -4.2091138541940779e+001  7.3175245059059705e+001  1.9241605772443336e+001  1.6041943281220455e+001 -5.2383279736373026e+001 -6.5544521897084067e+001 -3.9158047577025798e+001  5.7371285001473581e+001  6.5770728543647039e+001  3.1941402756122002e+001  3.6029176803741990e+001 -4.3218227382800563e+001  1.2168553011416705e+001  4.9700496801270276e+001 -1.5385061058549496e+001  7.8150282751959196e+001 -6.5600189602097871e+001 -2.8649434776358177e+001  1.8254302110684648e+000 -7.0302981349081236e+001  3.6110067767335025e+001  9.0489197699187116e+000  4.6975843970010658e+000  5.2797189125311263e+001  5.7401445451488627e+001  4.6244627730231841e+001 -2.9146711403803437e+001 -7.6468073979229132e+000  4.0356475207990769e+001 -6.2422127079890274e+001 -6.2441221024975420e+001 -3.6818613807295861e+001  3.9419752634097449e+000  7.5624172316399523e+001  3.3665389644507115e+001 -3.0102408776394739e+001 -3.3366859576363623e+001  5.6057173979939421e+001  6.5863587841256532e+001  2.2284183564170206e+001 -3.9140752328889050e+001 -6.5813465594834710e+001
