# Supplementary material for: An adaptive dimension differential evolution algorithm based on ranking scheme for global optimization
Source: PeerJ Comput Sci. 2022 Jun 17;8:e1007. doi: 10.7717/peerj-cs.1007 (PMC9299288; doi:10.7717/peerj-cs.1007)
Supplement: Supplemental Information 1 [file peerj-cs-08-1007-s001.zip › code/input_data/shift_data_18.txt]

  5.4120894005956131e+001  1.3554979082131254e+001  7.1697397663363546e+001 -7.0235371329198529e+001  1.3542608536817681e+001 -3.4382706294617300e+001  5.2437147751722108e+001 -4.9442169488416354e+001 -9.1952060475386190e+000 -1.7054158981187783e+001  5.2251836646842406e+001  2.8299374950147026e+001 -4.6783514499203122e+001 -2.9103243815957889e+001 -5.8590242343019838e+001  2.7434062316484912e+001  1.1358572073984902e+001 -5.2837269435761840e+001 -5.6375075655722107e+001 -3.8272450772069817e+000  6.5296386641111980e+001  8.3480042745335652e+000 -7.4729617160019743e+001 -7.1381931770311013e+001  4.8810116569424338e+001 -7.7800232474482982e+000 -1.8776603270406639e+001  4.6342992590350519e+001 -2.1714100880032973e+001  5.1759895998256553e+000  3.3865072957002639e+001  5.9436242879335481e+001 -2.7409662132443358e+001  2.4018884063644336e+001  7.5973783680441215e+001 -6.7845222192938309e+001  1.3923066733243488e+001 -1.3778160356262390e+001 -3.0538171765397273e+001 -3.7786553355712762e+001  4.1402602412832636e+001  7.9234556980760317e+001 -5.0148568937380929e+001  4.4983242965562326e+001 -4.8672323035722883e+001  7.8777435708788232e+001  4.8361851162286200e+001 -1.2123726415471026e+001  3.6618218888219829e+001 -2.6342679623172671e-001  4.9438442751847163e+001 -2.2958570643032630e+001 -6.8281050481630814e+001  1.4558632843975886e+001  6.5630052916502592e+001 -4.8997450213342347e+001 -1.0821153354496374e+001  3.9865556650881473e+001 -7.3730482136386712e+001  7.1411998368877221e+001  4.2187731786201795e+001  9.4112880815296478e+000 -5.0585128885476053e+001 -3.2818959696848538e-001  2.8552960374481131e+000  7.9078881703048040e+001  5.6776269294508012e+001  7.3984630353915321e+001  2.8630561436325323e+001 -1.5439777791302291e+001  6.9596653788488283e+001 -3.2824726988029482e+000 -4.2913342133901295e+001 -1.6593560238435927e+001  3.2812396018046215e+001  9.3694455296880221e+000  4.1060912143098818e+001  7.9276969368841264e+001  7.3989024698661439e+001  5.6107368409851119e+000  7.4219220795474314e+001 -6.1499859330998525e+001 -7.1768273083167159e+001 -3.1304168698148246e+001  1.2830693302833978e+001  4.9543123741250383e+000  6.4193294824502971e+001  6.4880680272390947e+000 -1.0883102262930763e+001  6.8267179898146537e+000  3.3986368926323465e+001 -7.7332045929562810e+001  4.8147341129255722e+001 -5.7198508012193514e+001 -3.4440843355419020e+000 -3.8906343331258633e+001 -2.0945329788022313e+001  2.5882386138466288e+001 -5.2862589847309692e+001 -3.5394556729756999e+001
