# Supplementary material for: An adaptive dimension differential evolution algorithm based on ranking scheme for global optimization
Source: PeerJ Comput Sci. 2022 Jun 17;8:e1007. doi: 10.7717/peerj-cs.1007 (PMC9299288; doi:10.7717/peerj-cs.1007)
Supplement: Supplemental Information 1 [file peerj-cs-08-1007-s001.zip › code/input_data/shift_data_19.txt]

 -4.8284512877785772e+001 -4.8788554674518267e+001 -2.7705656264003892e+001  6.0854057660671941e+001 -4.6237015974802489e+000 -1.5364900452649422e+001 -5.1322963772248528e+001  7.5027999383566709e+001 -1.4807081951580756e+001  5.5117983437351711e+001  1.8452015540935918e+001 -1.9742227514762050e+001  6.0349079893935539e+001  4.5576388365283805e+001 -5.6073146696745226e+000  5.0236308291349417e+001  6.3751061948819256e+001 -1.1321833101627618e+001 -2.6507292860444842e+001  1.5463536711239399e+001  6.4318529393049943e+001  3.2330631897548130e+001 -1.9607183668661619e+001  3.7592948068802315e+001  7.2656445835394180e+001  6.8500980965681890e+000  6.4169331774985352e+000 -3.0222457663359691e+001 -6.8602468492066606e+001 -5.0883125252956560e+001 -6.5121771700691525e+001 -5.8417203580410870e+000 -7.8506798075556901e+001  6.6404145877726364e+001  2.2838678261296636e+001 -7.9772950687615520e+001 -7.5138356400813166e+001 -4.6644764271148844e+001 -7.2054167996644480e+000 -5.9637434667978653e+001 -7.8616369939505546e+001  3.6332736183764354e+001 -2.3341365430946169e+001  4.4871351375363957e+001 -1.0134937338353410e+001 -1.0151234820437082e+001 -7.2125891142962189e+001 -7.2058895756897556e+001 -6.5423971933911375e+001  1.5045925031059397e+001 -4.1426551172956465e+001  5.4619056315542991e+001  5.7154042254496886e+001  7.4177952152216761e+001 -1.7760342143033654e+000 -4.4750383909018723e+001 -4.3806617465394254e+001  5.8860487220521236e+000  4.1937553473783581e+001 -2.4389255928198509e+001 -6.2029184973601303e+000  2.2291801951897014e+001  6.6773766538695213e+001 -5.4148388177547062e+001  3.4501664666795762e+001  1.2438220190785486e+001 -1.0672163646540980e+001  6.1478845220975018e+001 -1.7111719139693946e+001 -5.1363975579562862e+001  2.1333372851219451e+001  1.9840088689975047e+001 -2.7529344484280202e+001  4.8474450553317922e+001  7.9916457381742731e+001  7.6956505749143417e+001 -5.9674089248822867e+001 -4.2841576646113175e+001 -7.6218805334683992e+001  1.7189217664296820e+001 -6.2270508594055997e+001 -1.4806478739456168e+001  6.1452289065913874e+001  7.7012443962539976e+000 -2.0959507726141240e+001 -4.6664642749864512e+001 -9.4490757561082432e+000  7.2991384348140457e+001 -6.0155853336313086e+001 -4.6778806612869062e+000  5.7103412445150923e+001 -7.3057524549287493e+001  3.0660023232208886e+001  7.6637674668006156e+001 -3.4677136241258104e+001 -5.8595120000892308e+001  2.9644749506029967e+001  6.5512728919903168e+001  1.7739037181318920e+001  6.3997247429257726e+001
