# Supplementary material for: An adaptive dimension differential evolution algorithm based on ranking scheme for global optimization
Source: PeerJ Comput Sci. 2022 Jun 17;8:e1007. doi: 10.7717/peerj-cs.1007 (PMC9299288; doi:10.7717/peerj-cs.1007)
Supplement: Supplemental Information 1 [file peerj-cs-08-1007-s001.zip › code/input_data/shift_data_2.txt]

 -5.4050830689081160e+001  4.7085526509425108e+001 -3.0205593272831223e+001  4.5653016809940397e+000 -5.3496203280035047e+001  1.6317110624261844e+001 -3.7924594473576917e+001  2.4652655756285156e+001  3.0274320502401238e+001  3.9704254851793507e+001 -7.9133442396003630e+000 -6.6588579520490782e+001 -4.3363685005308987e+001  6.6133977840267136e+001 -5.5619516964924323e+001  5.2130716398327593e+001  6.1347896416091316e+000  7.9381554660301674e+001 -6.7491915399490608e+001 -9.1714768359285870e+000 -6.2935556771106498e+001  7.3903692936808596e+001 -7.9258524138549205e+001  4.3985674353840380e+001  5.0768515304549283e+001  5.8991152858161541e+001 -6.6490264718254352e+001 -1.6034776144176561e+001 -3.8420735543895326e+001  4.8010956835889203e+001 -1.0973787605832854e+001  6.5703615108723682e+001 -5.0904475471543606e+001 -3.7791533356481594e+001 -5.6713763138445273e+001 -5.8229030606613804e+001  5.9086753222414302e+001  1.2752733978491221e+001  7.9776322938131159e+000 -5.6807232284203707e+001  5.6484978835503000e+001  1.9528821037610555e+001 -2.3847619057236656e+001  2.1199263787285361e+000 -1.5710714599689325e+001 -6.7845329329465301e+001 -4.1613415431414715e+001 -6.0268970426373514e+001 -5.0574753874813325e+001 -4.1607595893615553e+001 -1.3237268946500876e+001 -7.2055291147881263e+001  6.4434577586444959e+001  7.1165950355463366e+001 -1.4617452051072064e+000 -1.7195778559969881e+000 -2.5964894428579655e+001  6.4008615426825912e+001 -2.0920515020765592e+001 -6.2207559152994008e+001  4.4840330931382070e+001 -1.7641786086199446e+001 -4.1329394253786766e+001 -1.5374056705901637e+001 -6.4567275973057832e+001 -5.8884273182986391e+001  7.0728094524077619e+001  7.2981526436768377e+001  1.2033375212554489e+001 -7.0435273128455066e+001 -4.2435213860414990e+001 -2.3494628604468630e+001  5.1391046431673459e+001 -7.7535449975751192e+001 -7.3116191734750743e+001 -5.2961595285967306e+001  2.3858475993032329e+001  3.7075581705387251e+001  2.3639354101809076e+001 -7.8522069710488154e+000  7.5214227658152026e+000 -3.2588671102756294e+001  3.9150849131864987e+001 -4.9767197594792876e+001  2.9884069338450402e+001 -5.0638215082036844e+001 -2.1042464561546161e+001  2.0098969716750460e+001  4.4836389624220288e+001 -6.7019876981474354e+001  6.8701755354996806e+001  4.4114028577344371e+001 -2.1133388154924262e+000 -1.0262625827052943e+001 -8.5146000912310029e+000 -3.0984084477350819e+001  1.3613848609803227e+000  1.7234502675375438e+000  5.0820433331561929e+001  4.7173026701352484e+001
